# Supplementary material for: Evaluating deep learning-based melanoma classification using immunohistochemistry and routine histology: A three center study
Source: PLoS One. 2024 Jan 19;19(1):e0297146. doi: 10.1371/journal.pone.0297146 (PMC10798511; doi:10.1371/journal.pone.0297146)
Supplement: S1 Table — (XLSX) [file pone.0297146.s005.xlsx]

## Sheet: Tabellenblatt1
Model	Architecture	learning rate	epochs	pooling	sampling number	pretrained
H&E	ResNet50	2.5 e-4	20	catavgmax	598	TRUE
MelanA (5x)	RsNet50	6.4 e-4	25	max	266	FALSE
MelanA (10x)	ResNet34	2.5 e-4	23	catavgmax	205	FALSE
MelanA (20x)	ResNet18	5.7 e-4	18	max	270	FALSE
MelanA (40x)	ResNet18	2.3 e-4	23	max	405	FALSE
