# Supplementary material for: Evaluating deep learning-based melanoma classification using immunohistochemistry and routine histology: A three center study
Source: PLoS One. 2024 Jan 19;19(1):e0297146. doi: 10.1371/journal.pone.0297146 (PMC10798511; doi:10.1371/journal.pone.0297146)
Supplement: S2 Table — (XLSX) [file pone.0297146.s006.xlsx]

## Sheet: Tabellenblatt1
Fusion method	dataset	AUROC
dist-opt
	All(Dresden)	0.94
	MelanA(Dresden)	0.88
	All(Erlangen)	0.81
	MelanA(Erlangen)	0.74
	All(Naples)	0.85
	MelanA(Naples)	0.82
dist-05
	All(Dresden)	0.94
	MelanA(Dresden)	0.89
	All(Erlangen)	0.80
	MelanA(Erlangen)	0.73
	All(Naples)	0.85
	MelanA(Naples)	0.84
avg
	All(Dresden)	0.96
	MelanA(Dresden)	0.92
	All(Erlangen)	0.79
	MelanA(Erlangen)	0.75
	All(Naples)	0.85
	MelanA(Naples)	0.83
perf
	All(Dresden)	0.96
	MelanA(Dresden)	0.92
	All(Erlangen)	0.80
	MelanA(Erlangen)	0.75
	All(Naples)	0.85
	MelanA(Naples)	0.84
