# Supplementary material for: Evaluating deep learning-based melanoma classification using immunohistochemistry and routine histology: A three center study
Source: PLoS One. 2024 Jan 19;19(1):e0297146. doi: 10.1371/journal.pone.0297146 (PMC10798511; doi:10.1371/journal.pone.0297146)
Supplement: S1 Dataset — (ZIP) [file pone.0297146.s007.zip]

Archive with 338 entries (337 files):
- MelanA/
- MelanA/522500_MelanA.png
- MelanA/341033_MelanA.png
- MelanA/516621_MelanA.png
- MelanA/725823_MelanA.png
- MelanA/261250_MelanA.png
- MelanA/797778_MelanA.png
- MelanA/203200_MelanA.png
- MelanA/774309-2_MelanA.png
- MelanA/428772_MelanA.png
- MelanA/799469_MelanA.png
- MelanA/796338_MelanA.png
- MelanA/688070-1_MelanA.png
- MelanA/692561_MelanA.png
- MelanA/333072_MelanA.png
- MelanA/773004-2_MelanA.png
- MelanA/420270_MelanA.png
- MelanA/773387_MelanA.png
- MelanA/732460_MelanA.png
- MelanA/688070-2_MelanA.png
- MelanA/550664-1_MelanA.png
- MelanA/856413_MelanA.png
- MelanA/303511_MelanA.png
- MelanA/115528_MelanA.png
- MelanA/545094_MelanA.png
- MelanA/546670_MelanA.png
- MelanA/693169_MelanA.png
- MelanA/619807-2_MelanA.png
- MelanA/451085_MelanA.png
- MelanA/108136_MelanA.png
- MelanA/219350_MelanA.png
- MelanA/115980_MelanA.png
- MelanA/262918_MelanA.png
- MelanA/661753_MelanA.png
- MelanA/115670_MelanA.png
- MelanA/282956-1_MelanA.png
- MelanA/792537_MelanA.png
- MelanA/425593-2_MelanA.png
- MelanA/495834_MelanA.png
- MelanA/220100_MelanA.png
- MelanA/749176_MelanA.png
- MelanA/556823_MelanA.png
- MelanA/118092_MelanA.png
- MelanA/230812_MelanA.png
- MelanA/809379_MelanA.png
- MelanA/329337_MelanA.png
- MelanA/437272_MelanA.png
- MelanA/680443_MelanA.png
- MelanA/542754-2_MelanA.png
- MelanA/761124_MelanA.png
- MelanA/777041_MelanA.png
- MelanA/284284_MelanA.png
- MelanA/430532_MelanA.png
- MelanA/293101_MelanA.png
- MelanA/484480_MelanA.png
- MelanA/697339_MelanA.png
- MelanA/300473_MelanA.png
- MelanA/425593-1_MelanA.png
- MelanA/482540_MelanA.png
- MelanA/745192-1_MelanA.png
- MelanA/546569-2_MelanA.png
- MelanA/823353_MelanA.png
- MelanA/667443_MelanA.png
- MelanA/583846_MelanA.png
- MelanA/431691-2_MelanA.png
- MelanA/314572-2_MelanA.png
- MelanA/487457_MelanA.png
- MelanA/502423_MelanA.png
- MelanA/336057_MelanA.png
- MelanA/411147_MelanA.png
- MelanA/334622_MelanA.png
- MelanA/450912-2_MelanA.png
- MelanA/792992_MelanA.png
- MelanA/407837_MelanA.png
- MelanA/550664-2_MelanA.png
- MelanA/713600_MelanA.png
- MelanA/105587_MelanA.png
- MelanA/483191_MelanA.png
- MelanA/678133_MelanA.png
- MelanA/663974_MelanA.png
- MelanA/550193-1_MelanA.png
- MelanA/699110_MelanA.png
- MelanA/531946_MelanA.png
- MelanA/473038_MelanA.png
- MelanA/303141_MelanA.png
- MelanA/608216_MelanA.png
- MelanA/431691-1_MelanA.png
- MelanA/853282-2_MelanA.png
- MelanA/409386-2_MelanA.png
- MelanA/446684_MelanA.png
- MelanA/849969-1_MelanA.png
- MelanA/691272_MelanA.png
- MelanA/643765_MelanA.png
- MelanA/570214_MelanA.png
- MelanA/401945-2_MelanA.png
- MelanA/213658_MelanA.png
- MelanA/250459_MelanA.png
- MelanA/247307_MelanA.png
- MelanA/792025_MelanA.png
- MelanA/470624_MelanA.png
- MelanA/233282_MelanA.png
- MelanA/559318_MelanA.png
- MelanA/257169_MelanA.png
- MelanA/764181_MelanA.png
- MelanA/119687_MelanA.png
- MelanA/308477_MelanA.png
- MelanA/196757_MelanA.png
- MelanA/232419-1_MelanA.png
- MelanA/662985_MelanA.png
- MelanA/289639_MelanA.png
- MelanA/573563-2_MelanA.png
- MelanA/849969-2_MelanA.png
- MelanA/652632_MelanA.png
- MelanA/413935_MelanA.png
- MelanA/414417-2_MelanA.png
- MelanA/639877_MelanA.png
- MelanA/216647_MelanA.png
- MelanA/285234_MelanA.png
- MelanA/228762_MelanA.png
- MelanA/717314_MelanA.png
- MelanA/638990_MelanA.png
- MelanA/830638_MelanA.png
- MelanA/525132-1_MelanA.png
- MelanA/515966_MelanA.png
- MelanA/222180_MelanA.png
- MelanA/408086_MelanA.png
- MelanA/546569-1_MelanA.png
- MelanA/113308_MelanA.png
- MelanA/200197_MelanA.png
- MelanA/200427-1_MelanA.png
- MelanA/237476_MelanA.png
- MelanA/486741_MelanA.png
- MelanA/763152_MelanA.png
- MelanA/450912-1_MelanA.png
- MelanA/842825_MelanA.png
- MelanA/105229_MelanA.png
- MelanA/783370_MelanA.png
- MelanA/716005_MelanA.png
- MelanA/515829_MelanA.png
- MelanA/679218_MelanA.png
- MelanA/726303-1_MelanA.png
- MelanA/626414_MelanA.png
- MelanA/676277_MelanA.png
- MelanA/729980-2_MelanA.png
- MelanA/665087-2_MelanA.png
- MelanA/335663_MelanA.png
- MelanA/542754-1_MelanA.png
- MelanA/676708-1_MelanA.png
- MelanA/753457_MelanA.png
- MelanA/205260_MelanA.png
- MelanA/495868_MelanA.png
- MelanA/260415_MelanA.png
- MelanA/618720_MelanA.png
- MelanA/698154_MelanA.png
- MelanA/826016_MelanA.png
- MelanA/703576_MelanA.png
- MelanA/668403-1_MelanA.png
- MelanA/782692_MelanA.png
- MelanA/563033-1_MelanA.png
- MelanA/813888_MelanA.png
- MelanA/287913_MelanA.png
- MelanA/768250_MelanA.png
- MelanA/558024_MelanA.png
- MelanA/672910-1_MelanA.png
- MelanA/232419-2_MelanA.png
- MelanA/745192-2_MelanA.png
- MelanA/101292_MelanA.png
- MelanA/278485-1_MelanA.png
- MelanA/642570_MelanA.png
- MelanA/238717_MelanA.png
- MelanA/278485-2_MelanA.png
- MelanA/724056_MelanA.png
- MelanA/200427-2_MelanA.png
- MelanA/652414-2_MelanA.png
- MelanA/465986-2_MelanA.png
- MelanA/599560-2_MelanA.png
- MelanA/109256_MelanA.png
- MelanA/570315_MelanA.png
- MelanA/224028_MelanA.png
- MelanA/646146_MelanA.png
- MelanA/414417-1_MelanA.png
- MelanA/653604_MelanA.png
- MelanA/827832_MelanA.png
- MelanA/700800_MelanA.png
- MelanA/521912_MelanA.png
- MelanA/716389_MelanA.png
- MelanA/759437_MelanA.png
- MelanA/259985_MelanA.png
- MelanA/549760_MelanA.png
- MelanA/787884_MelanA.png
- MelanA/619807-1_MelanA.png
- MelanA/800231_MelanA.png
- MelanA/318580_MelanA.png
- MelanA/401945-1_MelanA.png
- MelanA/408057_MelanA.png
- MelanA/243474_MelanA.png
- MelanA/417366_MelanA.png
- MelanA/499846_MelanA.png
- MelanA/729980-1_MelanA.png
- MelanA/231847_MelanA.png
- MelanA/673151_MelanA.png
- MelanA/220126_MelanA.png
- MelanA/506223_MelanA.png
- MelanA/419248_MelanA.png
- MelanA/549165_MelanA.png
- MelanA/642345_MelanA.png
- MelanA/549983_MelanA.png
- MelanA/849390-2_MelanA.png
- MelanA/737207_MelanA.png
- MelanA/645386_MelanA.png
- MelanA/783798_MelanA.png
- MelanA/596370_MelanA.png
- MelanA/777302_MelanA.png
- MelanA/314572-1_MelanA.png
- MelanA/514423_MelanA.png
- MelanA/474827-1_MelanA.png
- MelanA/496751_MelanA.png
- MelanA/402631_MelanA.png
- MelanA/633084_MelanA.png
- MelanA/686840_MelanA.png
- MelanA/430366-2_MelanA.png
- MelanA/811923_MelanA.png
- MelanA/652218_MelanA.png
- MelanA/664088_MelanA.png
- MelanA/640440-2_MelanA.png
- MelanA/734109_MelanA.png
- MelanA/550193-2_MelanA.png
- MelanA/847226_MelanA.png
- MelanA/274893_MelanA.png
- MelanA/521092-1_MelanA.png
- MelanA/330358-1_MelanA.png
- MelanA/638735_MelanA.png
- MelanA/822586_MelanA.png
- MelanA/261963-1_MelanA.png
- MelanA/282956-2_MelanA.png
- MelanA/430366-1_MelanA.png
- MelanA/232645_MelanA.png
- MelanA/737229-1_MelanA.png
- MelanA/303887_MelanA.png
- MelanA/200994_MelanA.png
- MelanA/592154_MelanA.png
- MelanA/774309-1_MelanA.png
- MelanA/627436_MelanA.png
- MelanA/752609-2_MelanA.png
- MelanA/685842_MelanA.png
- MelanA/302104_MelanA.png
- MelanA/583163_MelanA.png
- MelanA/474827-2_MelanA.png
- MelanA/810872_MelanA.png
- MelanA/786363_MelanA.png
- MelanA/853282-1_MelanA.png
- MelanA/501443_MelanA.png
- MelanA/781773_MelanA.png
- MelanA/256061_MelanA.png
- MelanA/506755_MelanA.png
- MelanA/737569_MelanA.png
- MelanA/568644_MelanA.png
- MelanA/666563_MelanA.png
- MelanA/335497_MelanA.png
- MelanA/818283_MelanA.png
- MelanA/203050_MelanA.png
- MelanA/720107_MelanA.png
- MelanA/227088_MelanA.png
- MelanA/795437_MelanA.png
- MelanA/666045_MelanA.png
- MelanA/443017_MelanA.png
- MelanA/415813_MelanA.png
- MelanA/737229-2_MelanA.png
- MelanA/798792_MelanA.png
- MelanA/622869_MelanA.png
- MelanA/501441_MelanA.png
- MelanA/310880_MelanA.png
- MelanA/260859_MelanA.png
- MelanA/433603_MelanA.png
- MelanA/521834_MelanA.png
- MelanA/665087-1_MelanA.png
- MelanA/776722_MelanA.png
- MelanA/445174_MelanA.png
- MelanA/773888_MelanA.png
- MelanA/782679_MelanA.png
- MelanA/465986-1_MelanA.png
- MelanA/773004-1_MelanA.png
- MelanA/518861_MelanA.png
- MelanA/289109_MelanA.png
- MelanA/354560_MelanA.png
- MelanA/607944_MelanA.png
- MelanA/402632-2_MelanA.png
- MelanA/261963-2_MelanA.png
- MelanA/252759_MelanA.png
- MelanA/640440-1_MelanA.png
- MelanA/571181_MelanA.png
- MelanA/602410_MelanA.png
- MelanA/313884_MelanA.png
- MelanA/813015_MelanA.png
- MelanA/703697_MelanA.png
- MelanA/771394_MelanA.png
- MelanA/423321-1_MelanA.png
- MelanA/789479_MelanA.png
- MelanA/528108_MelanA.png
- MelanA/752609-1_MelanA.png
[truncated: 38 more entries]
