# Supplementary material for: Evaluating deep learning-based melanoma classification using immunohistochemistry and routine histology: A three center study
Source: PLoS One. 2024 Jan 19;19(1):e0297146. doi: 10.1371/journal.pone.0297146 (PMC10798511; doi:10.1371/journal.pone.0297146)
Supplement: S2 Dataset — (ZIP) [file pone.0297146.s008.zip]

Archive with 338 entries (337 files):
- HE/
- HE/522500_HE.png
- HE/341033_HE.png
- HE/516621_HE.png
- HE/725823_HE.png
- HE/261250_HE.png
- HE/797778_HE.png
- HE/203200_HE.png
- HE/774309-2_HE.png
- HE/428772_HE.png
- HE/799469_HE.png
- HE/796338_HE.png
- HE/688070-1_HE.png
- HE/692561_HE.png
- HE/333072_HE.png
- HE/773004-2_HE.png
- HE/420270_HE.png
- HE/773387_HE.png
- HE/732460_HE.png
- HE/688070-2_HE.png
- HE/550664-1_HE.png
- HE/856413_HE.png
- HE/303511_HE.png
- HE/115528_HE.png
- HE/545094_HE.png
- HE/546670_HE.png
- HE/693169_HE.png
- HE/619807-2_HE.png
- HE/451085_HE.png
- HE/108136_HE.png
- HE/219350_HE.png
- HE/115980_HE.png
- HE/262918_HE.png
- HE/661753_HE.png
- HE/115670_HE.png
- HE/282956-1_HE.png
- HE/792537_HE.png
- HE/425593-2_HE.png
- HE/495834_HE.png
- HE/220100_HE.png
- HE/749176_HE.png
- HE/556823_HE.png
- HE/118092_HE.png
- HE/230812_HE.png
- HE/809379_HE.png
- HE/329337_HE.png
- HE/437272_HE.png
- HE/680443_HE.png
- HE/542754-2_HE.png
- HE/761124_HE.png
- HE/777041_HE.png
- HE/284284_HE.png
- HE/430532_HE.png
- HE/293101_HE.png
- HE/484480_HE.png
- HE/697339_HE.png
- HE/300473_HE.png
- HE/425593-1_HE.png
- HE/482540_HE.png
- HE/745192-1_HE.png
- HE/546569-2_HE.png
- HE/823353_HE.png
- HE/667443_HE.png
- HE/583846_HE.png
- HE/431691-2_HE.png
- HE/314572-2_HE.png
- HE/487457_HE.png
- HE/502423_HE.png
- HE/336057_HE.png
- HE/411147_HE.png
- HE/334622_HE.png
- HE/450912-2_HE.png
- HE/792992_HE.png
- HE/407837_HE.png
- HE/550664-2_HE.png
- HE/713600_HE.png
- HE/105587_HE.png
- HE/483191_HE.png
- HE/678133_HE.png
- HE/663974_HE.png
- HE/550193-1_HE.png
- HE/699110_HE.png
- HE/531946_HE.png
- HE/473038_HE.png
- HE/303141_HE.png
- HE/608216_HE.png
- HE/431691-1_HE.png
- HE/853282-2_HE.png
- HE/409386-2_HE.png
- HE/446684_HE.png
- HE/849969-1_HE.png
- HE/691272_HE.png
- HE/643765_HE.png
- HE/570214_HE.png
- HE/401945-2_HE.png
- HE/213658_HE.png
- HE/250459_HE.png
- HE/247307_HE.png
- HE/792025_HE.png
- HE/470624_HE.png
- HE/233282_HE.png
- HE/559318_HE.png
- HE/257169_HE.png
- HE/764181_HE.png
- HE/119687_HE.png
- HE/308477_HE.png
- HE/196757_HE.png
- HE/232419-1_HE.png
- HE/662985_HE.png
- HE/289639_HE.png
- HE/573563-2_HE.png
- HE/849969-2_HE.png
- HE/652632_HE.png
- HE/413935_HE.png
- HE/414417-2_HE.png
- HE/639877_HE.png
- HE/216647_HE.png
- HE/285234_HE.png
- HE/228762_HE.png
- HE/717314_HE.png
- HE/638990_HE.png
- HE/830638_HE.png
- HE/525132-1_HE.png
- HE/515966_HE.png
- HE/222180_HE.png
- HE/408086_HE.png
- HE/546569-1_HE.png
- HE/113308_HE.png
- HE/200197_HE.png
- HE/200427-1_HE.png
- HE/237476_HE.png
- HE/486741_HE.png
- HE/763152_HE.png
- HE/450912-1_HE.png
- HE/842825_HE.png
- HE/105229_HE.png
- HE/783370_HE.png
- HE/716005_HE.png
- HE/515829_HE.png
- HE/679218_HE.png
- HE/726303-1_HE.png
- HE/626414_HE.png
- HE/676277_HE.png
- HE/729980-2_HE.png
- HE/665087-2_HE.png
- HE/335663_HE.png
- HE/542754-1_HE.png
- HE/676708-1_HE.png
- HE/753457_HE.png
- HE/205260_HE.png
- HE/495868_HE.png
- HE/260415_HE.png
- HE/618720_HE.png
- HE/698154_HE.png
- HE/826016_HE.png
- HE/703576_HE.png
- HE/668403-1_HE.png
- HE/782692_HE.png
- HE/563033-1_HE.png
- HE/813888_HE.png
- HE/287913_HE.png
- HE/768250_HE.png
- HE/558024_HE.png
- HE/672910-1_HE.png
- HE/232419-2_HE.png
- HE/745192-2_HE.png
- HE/101292_HE.png
- HE/278485-1_HE.png
- HE/642570_HE.png
- HE/238717_HE.png
- HE/278485-2_HE.png
- HE/724056_HE.png
- HE/200427-2_HE.png
- HE/652414-2_HE.png
- HE/465986-2_HE.png
- HE/599560-2_HE.png
- HE/109256_HE.png
- HE/570315_HE.png
- HE/224028_HE.png
- HE/646146_HE.png
- HE/414417-1_HE.png
- HE/653604_HE.png
- HE/827832_HE.png
- HE/700800_HE.png
- HE/521912_HE.png
- HE/716389_HE.png
- HE/759437_HE.png
- HE/259985_HE.png
- HE/549760_HE.png
- HE/787884_HE.png
- HE/619807-1_HE.png
- HE/800231_HE.png
- HE/318580_HE.png
- HE/401945-1_HE.png
- HE/408057_HE.png
- HE/243474_HE.png
- HE/417366_HE.png
- HE/499846_HE.png
- HE/729980-1_HE.png
- HE/231847_HE.png
- HE/673151_HE.png
- HE/220126_HE.png
- HE/506223_HE.png
- HE/419248_HE.png
- HE/549165_HE.png
- HE/642345_HE.png
- HE/549983_HE.png
- HE/849390-2_HE.png
- HE/737207_HE.png
- HE/645386_HE.png
- HE/783798_HE.png
- HE/596370_HE.png
- HE/777302_HE.png
- HE/314572-1_HE.png
- HE/514423_HE.png
- HE/474827-1_HE.png
- HE/496751_HE.png
- HE/402631_HE.png
- HE/633084_HE.png
- HE/686840_HE.png
- HE/430366-2_HE.png
- HE/811923_HE.png
- HE/652218_HE.png
- HE/664088_HE.png
- HE/640440-2_HE.png
- HE/734109_HE.png
- HE/550193-2_HE.png
- HE/847226_HE.png
- HE/274893_HE.png
- HE/521092-1_HE.png
- HE/330358-1_HE.png
- HE/638735_HE.png
- HE/822586_HE.png
- HE/261963-1_HE.png
- HE/282956-2_HE.png
- HE/430366-1_HE.png
- HE/232645_HE.png
- HE/737229-1_HE.png
- HE/303887_HE.png
- HE/200994_HE.png
- HE/592154_HE.png
- HE/774309-1_HE.png
- HE/627436_HE.png
- HE/752609-2_HE.png
- HE/685842_HE.png
- HE/302104_HE.png
- HE/583163_HE.png
- HE/474827-2_HE.png
- HE/810872_HE.png
- HE/786363_HE.png
- HE/853282-1_HE.png
- HE/501443_HE.png
- HE/781773_HE.png
- HE/256061_HE.png
- HE/506755_HE.png
- HE/737569_HE.png
- HE/568644_HE.png
- HE/666563_HE.png
- HE/335497_HE.png
- HE/818283_HE.png
- HE/203050_HE.png
- HE/720107_HE.png
- HE/227088_HE.png
- HE/795437_HE.png
- HE/666045_HE.png
- HE/443017_HE.png
- HE/415813_HE.png
- HE/737229-2_HE.png
- HE/798792_HE.png
- HE/622869_HE.png
- HE/501441_HE.png
- HE/310880_HE.png
- HE/260859_HE.png
- HE/433603_HE.png
- HE/521834_HE.png
- HE/665087-1_HE.png
- HE/776722_HE.png
- HE/445174_HE.png
- HE/773888_HE.png
- HE/782679_HE.png
- HE/465986-1_HE.png
- HE/773004-1_HE.png
- HE/518861_HE.png
- HE/289109_HE.png
- HE/354560_HE.png
- HE/607944_HE.png
- HE/402632-2_HE.png
- HE/261963-2_HE.png
- HE/252759_HE.png
- HE/640440-1_HE.png
- HE/571181_HE.png
- HE/602410_HE.png
- HE/313884_HE.png
- HE/813015_HE.png
- HE/703697_HE.png
- HE/771394_HE.png
- HE/423321-1_HE.png
- HE/789479_HE.png
- HE/528108_HE.png
- HE/752609-1_HE.png
[truncated: 38 more entries]
