# Supplementary material for: Evaluating deep learning-based melanoma classification using immunohistochemistry and routine histology: A three center study
Source: PLoS One. 2024 Jan 19;19(1):e0297146. doi: 10.1371/journal.pone.0297146 (PMC10798511; doi:10.1371/journal.pone.0297146)
Supplement: S5 Dataset — (ZIP) [file pone.0297146.s011.zip]

Archive with 1,300 entries (1,293 files):
- minimal_dataset/
- minimal_dataset/train_labels.csv
- minimal_dataset/.ipynb_checkpoints/
- minimal_dataset/.ipynb_checkpoints/118092-HE_ind_ISlab_0.0-checkpoint.csv
- minimal_dataset/.ipynb_checkpoints/782679-HE_ind_IS-checkpoint.csv
- minimal_dataset/.ipynb_checkpoints/Y23-A-HE_neaples_ISlab_0.0-checkpoint.csv
- minimal_dataset/.ipynb_checkpoints/100111-S1_ood_ISlab_1.0-checkpoint.csv
- minimal_dataset/test_label_files/
- minimal_dataset/test_label_files/final-test-OOD.csv
- minimal_dataset/test_label_files/final-test-Neaples.csv
- minimal_dataset/test_label_files/final-test-InD.csv
- minimal_dataset/tile_predictions/
- minimal_dataset/tile_predictions/dresden/
- minimal_dataset/tile_predictions/dresden/761124-S1_ind_ISlab_1.0.csv
- minimal_dataset/tile_predictions/dresden/699110-S1_ind_ISlab_1.0.csv
- minimal_dataset/tile_predictions/dresden/115670-S1_ind_ISlab_1.0.csv
- minimal_dataset/tile_predictions/dresden/725823-S1_ind_ISlab_0.0.csv
- minimal_dataset/tile_predictions/dresden/764181-S1_ind_ISlab_0.0.csv
- minimal_dataset/tile_predictions/dresden/542754-1-S1_ind_ISlab_1.0.csv
- minimal_dataset/tile_predictions/dresden/800231-S1_ind_ISlab_1.0.csv
- minimal_dataset/tile_predictions/dresden/796338-S1_ind_ISlab_1.0.csv
- minimal_dataset/tile_predictions/dresden/759437-S1_ind_ISlab_0.0.csv
- minimal_dataset/tile_predictions/dresden/724056-S1_ind_ISlab_0.0.csv
- minimal_dataset/tile_predictions/dresden/734109-S1_ind_ISlab_1.0.csv
- minimal_dataset/tile_predictions/dresden/842825-S1_ind_ISlab_0.0.csv
- minimal_dataset/tile_predictions/dresden/853282-1-S1_ind_ISlab_1.0.csv
- minimal_dataset/tile_predictions/dresden/798792-S1_ind_ISlab_1.0.csv
- minimal_dataset/tile_predictions/dresden/732460-S1_ind_ISlab_0.0.csv
- minimal_dataset/tile_predictions/dresden/700800-S1_ind_ISlab_0.0.csv
- minimal_dataset/tile_predictions/dresden/781773-S1_ind_ISlab_1.0.csv
- minimal_dataset/tile_predictions/dresden/768250-S1_ind_ISlab_1.0.csv
- minimal_dataset/tile_predictions/dresden/795437-S1_ind_ISlab_1.0.csv
- minimal_dataset/tile_predictions/dresden/697339-S1_ind_ISlab_1.0.csv
- minimal_dataset/tile_predictions/dresden/686840-S1_ind_ISlab_1.0.csv
- minimal_dataset/tile_predictions/dresden/787884-S1_ind_ISlab_1.0.csv
- minimal_dataset/tile_predictions/dresden/777302-S1_ind_ISlab_0.0.csv
- minimal_dataset/tile_predictions/dresden/823353-S1_ind_ISlab_0.0.csv
- minimal_dataset/tile_predictions/dresden/737207-S1_ind_ISlab_1.0.csv
- minimal_dataset/tile_predictions/dresden/827832-S1_ind_ISlab_1.0.csv
- minimal_dataset/tile_predictions/dresden/786363-S1_ind_ISlab_1.0.csv
- minimal_dataset/tile_predictions/dresden/813015-S1_ind_ISlab_1.0.csv
- minimal_dataset/tile_predictions/dresden/799469-S1_ind_ISlab_1.0.csv
- minimal_dataset/tile_predictions/dresden/688070-2-HE_ind_ISlab_0.0.csv
- minimal_dataset/tile_predictions/dresden/849969-1-HE_ind_ISlab_1.0.csv
- minimal_dataset/tile_predictions/dresden/335663-HE_ind_ISlab_0.0.csv
- minimal_dataset/tile_predictions/dresden/652632-HE_ind_ISlab_0.0.csv
- minimal_dataset/tile_predictions/dresden/749176-HE_ind_ISlab_1.0.csv
- minimal_dataset/tile_predictions/dresden/773004-1-HE_ind_ISlab_0.0.csv
- minimal_dataset/tile_predictions/dresden/109256-HE_ind_ISlab_0.0.csv
- minimal_dataset/tile_predictions/dresden/792992-HE_ind_ISlab_1.0.csv
- minimal_dataset/tile_predictions/dresden/726303-1-HE_ind_ISlab_0.0.csv
- minimal_dataset/tile_predictions/dresden/713600-HE_ind_ISlab_0.0.csv
- minimal_dataset/tile_predictions/dresden/679218-HE_ind_ISlab_1.0.csv
- minimal_dataset/tile_predictions/dresden/729980-2-HE_ind_ISlab_0.0.csv
- minimal_dataset/tile_predictions/dresden/737229-2-HE_ind_ISlab_0.0.csv
- minimal_dataset/tile_predictions/dresden/729980-1-HE_ind_ISlab_0.0.csv
- minimal_dataset/tile_predictions/dresden/698154-HE_ind_ISlab_0.0.csv
- minimal_dataset/tile_predictions/dresden/783370-HE_ind_ISlab_1.0.csv
- minimal_dataset/tile_predictions/dresden/108136-HE_ind_ISlab_1.0.csv
- minimal_dataset/tile_predictions/dresden/773387-HE_ind_ISlab_1.0.csv
- minimal_dataset/tile_predictions/dresden/810872-HE_ind_ISlab_1.0.csv
- minimal_dataset/tile_predictions/dresden/724056-HE_ind_ISlab_0.0.csv
- minimal_dataset/tile_predictions/dresden/734109-HE_ind_ISlab_1.0.csv
- minimal_dataset/tile_predictions/dresden/853282-1-HE_ind_ISlab_1.0.csv
- minimal_dataset/tile_predictions/dresden/811138-HE_ind_ISlab_0.0.csv
- minimal_dataset/tile_predictions/dresden/798792-HE_ind_ISlab_1.0.csv
- minimal_dataset/tile_predictions/dresden/691272-HE_ind_ISlab_0.0.csv
- minimal_dataset/tile_predictions/dresden/773004-2-HE_ind_ISlab_0.0.csv
- minimal_dataset/tile_predictions/dresden/119687-HE_ind_ISlab_0.0.csv
- minimal_dataset/tile_predictions/dresden/853282-2-HE_ind_ISlab_1.0.csv
- minimal_dataset/tile_predictions/dresden/787884-HE_ind_ISlab_1.0.csv
- minimal_dataset/tile_predictions/dresden/777302-HE_ind_ISlab_0.0.csv
- minimal_dataset/tile_predictions/dresden/823353-HE_ind_ISlab_0.0.csv
- minimal_dataset/tile_predictions/dresden/753457-HE_ind_ISlab_1.0.csv
- minimal_dataset/tile_predictions/dresden/771394-HE_ind_ISlab_1.0.csv
- minimal_dataset/tile_predictions/dresden/737569-HE_ind_ISlab_1.0.csv
- minimal_dataset/tile_predictions/dresden/720107-HE_ind_ISlab_1.0.csv
- minimal_dataset/tile_predictions/dresden/737207-HE_ind_ISlab_1.0.csv
- minimal_dataset/tile_predictions/dresden/792025-HE_ind_ISlab_0.0.csv
- minimal_dataset/tile_predictions/dresden/774309-1-HE_ind_ISlab_1.0.csv
- minimal_dataset/tile_predictions/dresden/786363-HE_ind_ISlab_1.0.csv
- minimal_dataset/tile_predictions/dresden/782679-HE_ind_ISlab_0.0.csv
- minimal_dataset/tile_predictions/dresden/813015-HE_ind_ISlab_1.0.csv
- minimal_dataset/tile_predictions/dresden/792537-HE_ind_ISlab_0.0.csv
- minimal_dataset/tile_predictions/dresden/127678-S8_ind_ISlab_1.0.csv
- minimal_dataset/tile_predictions/dresden/960456-S8_ind_ISlab_0.0.csv
- minimal_dataset/tile_predictions/dresden/977302-1-S8_ind_ISlab_0.0.csv
- minimal_dataset/tile_predictions/dresden/101417-S8_ind_ISlab_0.0.csv
- minimal_dataset/tile_predictions/dresden/959494-S8_ind_ISlab_0.0.csv
- minimal_dataset/tile_predictions/dresden/957404-2-S8_ind_ISlab_0.0.csv
- minimal_dataset/tile_predictions/dresden/959489-S8_ind_ISlab_0.0.csv
- minimal_dataset/tile_predictions/dresden/117956-2-S8_ind_ISlab_1.0.csv
- minimal_dataset/tile_predictions/dresden/999620-S8_ind_ISlab_1.0.csv
- minimal_dataset/tile_predictions/dresden/957404-1-S8_ind_ISlab_0.0.csv
- minimal_dataset/tile_predictions/dresden/136919-S8_ind_ISlab_1.0.csv
- minimal_dataset/tile_predictions/dresden/127678-S4_ind_ISlab_1.0.csv
- minimal_dataset/tile_predictions/dresden/117956-1-S4_ind_ISlab_0.0.csv
- minimal_dataset/tile_predictions/dresden/112284-S4_ind_ISlab_1.0.csv
- minimal_dataset/tile_predictions/dresden/133084-S4_ind_ISlab_0.0.csv
- minimal_dataset/tile_predictions/dresden/101417-S4_ind_ISlab_0.0.csv
- minimal_dataset/tile_predictions/dresden/978853-1-S4_ind_ISlab_0.0.csv
- minimal_dataset/tile_predictions/dresden/959494-S4_ind_ISlab_0.0.csv
- minimal_dataset/tile_predictions/dresden/957404-2-S4_ind_ISlab_0.0.csv
- minimal_dataset/tile_predictions/dresden/997326-S4_ind_ISlab_0.0.csv
- minimal_dataset/tile_predictions/dresden/127328-S4_ind_ISlab_0.0.csv
- minimal_dataset/tile_predictions/dresden/107358-S4_ind_ISlab_1.0.csv
- minimal_dataset/tile_predictions/dresden/117956-2-S4_ind_ISlab_1.0.csv
- minimal_dataset/tile_predictions/dresden/957404-1-S4_ind_ISlab_0.0.csv
- minimal_dataset/tile_predictions/dresden/117956-1-S2_ind_ISlab_0.0.csv
- minimal_dataset/tile_predictions/dresden/112284-S2_ind_ISlab_1.0.csv
- minimal_dataset/tile_predictions/dresden/977302-1-S2_ind_ISlab_0.0.csv
- minimal_dataset/tile_predictions/dresden/133084-S2_ind_ISlab_0.0.csv
- minimal_dataset/tile_predictions/dresden/988660-S2_ind_ISlab_0.0.csv
- minimal_dataset/tile_predictions/dresden/996518-S2_ind_ISlab_1.0.csv
- minimal_dataset/tile_predictions/dresden/997326-S2_ind_ISlab_0.0.csv
- minimal_dataset/tile_predictions/dresden/103870-S2_ind_ISlab_0.0.csv
- minimal_dataset/tile_predictions/dresden/135964-S2_ind_ISlab_0.0.csv
- minimal_dataset/tile_predictions/dresden/957404-1-S2_ind_ISlab_0.0.csv
- minimal_dataset/tile_predictions/dresden/947302-1-S2_ind_ISlab_0.0.csv
- minimal_dataset/tile_predictions/dresden/999080-2-S2_ind_ISlab_0.0.csv
- minimal_dataset/tile_predictions/dresden/117956-1-S1_ind_ISlab_0.0.csv
- minimal_dataset/tile_predictions/dresden/133084-S1_ind_ISlab_0.0.csv
- minimal_dataset/tile_predictions/dresden/977302-2-S1_ind_ISlab_0.0.csv
- minimal_dataset/tile_predictions/dresden/988660-S1_ind_ISlab_0.0.csv
- minimal_dataset/tile_predictions/dresden/999080-1-S1_ind_ISlab_0.0.csv
- minimal_dataset/tile_predictions/dresden/127328-S1_ind_ISlab_0.0.csv
- minimal_dataset/tile_predictions/dresden/107358-S1_ind_ISlab_1.0.csv
- minimal_dataset/tile_predictions/dresden/947302-1-S1_ind_ISlab_0.0.csv
- minimal_dataset/tile_predictions/dresden/127678-HE_ind_ISlab_1.0.csv
- minimal_dataset/tile_predictions/dresden/112284-HE_ind_ISlab_1.0.csv
- minimal_dataset/tile_predictions/dresden/977302-1-HE_ind_ISlab_0.0.csv
- minimal_dataset/tile_predictions/dresden/978853-1-HE_ind_ISlab_0.0.csv
- minimal_dataset/tile_predictions/dresden/957404-2-HE_ind_ISlab_0.0.csv
- minimal_dataset/tile_predictions/dresden/996518-HE_ind_ISlab_1.0.csv
- minimal_dataset/tile_predictions/dresden/997326-HE_ind_ISlab_0.0.csv
- minimal_dataset/tile_predictions/dresden/999080-1-HE_ind_ISlab_0.0.csv
- minimal_dataset/tile_predictions/dresden/107358-HE_ind_ISlab_1.0.csv
- minimal_dataset/tile_predictions/dresden/999620-HE_ind_ISlab_1.0.csv
- minimal_dataset/tile_predictions/dresden/957404-1-HE_ind_ISlab_0.0.csv
- minimal_dataset/tile_predictions/dresden/947302-1-HE_ind_ISlab_0.0.csv
- minimal_dataset/tile_predictions/dresden/999080-2-HE_ind_ISlab_0.0.csv
- minimal_dataset/tile_predictions/dresden/542754-1-S8_ind_ISlab_1.0.csv
- minimal_dataset/tile_predictions/dresden/800231-S8_ind_ISlab_1.0.csv
- minimal_dataset/tile_predictions/dresden/796338-S8_ind_ISlab_1.0.csv
- minimal_dataset/tile_predictions/dresden/759437-S8_ind_ISlab_0.0.csv
- minimal_dataset/tile_predictions/dresden/810872-S8_ind_ISlab_1.0.csv
- minimal_dataset/tile_predictions/dresden/570315-S8_ind_ISlab_0.0.csv
- minimal_dataset/tile_predictions/dresden/724056-S8_ind_ISlab_0.0.csv
- minimal_dataset/tile_predictions/dresden/853282-1-S8_ind_ISlab_1.0.csv
- minimal_dataset/tile_predictions/dresden/811138-S8_ind_ISlab_0.0.csv
- minimal_dataset/tile_predictions/dresden/782692-S8_ind_ISlab_1.0.csv
- minimal_dataset/tile_predictions/dresden/691272-S8_ind_ISlab_0.0.csv
- minimal_dataset/tile_predictions/dresden/700800-S8_ind_ISlab_0.0.csv
- minimal_dataset/tile_predictions/dresden/745192-1-S8_ind_ISlab_1.0.csv
- minimal_dataset/tile_predictions/dresden/781773-S8_ind_ISlab_1.0.csv
- minimal_dataset/tile_predictions/dresden/119687-S8_ind_ISlab_0.0.csv
- minimal_dataset/tile_predictions/dresden/849390-2-S8_ind_ISlab_0.0.csv
- minimal_dataset/tile_predictions/dresden/811923-S8_ind_ISlab_1.0.csv
- minimal_dataset/tile_predictions/dresden/853282-2-S8_ind_ISlab_1.0.csv
- minimal_dataset/tile_predictions/dresden/697339-S8_ind_ISlab_1.0.csv
- minimal_dataset/tile_predictions/dresden/774309-2-S8_ind_ISlab_0.0.csv
- minimal_dataset/tile_predictions/dresden/783798-S8_ind_ISlab_1.0.csv
- minimal_dataset/tile_predictions/dresden/118092-S8_ind_ISlab_0.0.csv
- minimal_dataset/tile_predictions/dresden/823353-S8_ind_ISlab_0.0.csv
- minimal_dataset/tile_predictions/dresden/753457-S8_ind_ISlab_1.0.csv
- minimal_dataset/tile_predictions/dresden/771394-S8_ind_ISlab_1.0.csv
- minimal_dataset/tile_predictions/dresden/737229-1-S8_ind_ISlab_0.0.csv
- minimal_dataset/tile_predictions/dresden/737569-S8_ind_ISlab_1.0.csv
- minimal_dataset/tile_predictions/dresden/717314-S8_ind_ISlab_0.0.csv
- minimal_dataset/tile_predictions/dresden/849969-2-S8_ind_ISlab_0.0.csv
- minimal_dataset/tile_predictions/dresden/813015-S8_ind_ISlab_1.0.csv
- minimal_dataset/tile_predictions/dresden/792537-S8_ind_ISlab_0.0.csv
- minimal_dataset/tile_predictions/dresden/789479-S4_ind_ISlab_1.0.csv
- minimal_dataset/tile_predictions/dresden/652632-S4_ind_ISlab_0.0.csv
- minimal_dataset/tile_predictions/dresden/745192-2-S4_ind_ISlab_1.0.csv
- minimal_dataset/tile_predictions/dresden/847226-S4_ind_ISlab_0.0.csv
- minimal_dataset/tile_predictions/dresden/599560-2-S4_ind_ISlab_0.0.csv
- minimal_dataset/tile_predictions/dresden/818283-S4_ind_ISlab_1.0.csv
- minimal_dataset/tile_predictions/dresden/688070-1-S4_ind_ISlab_0.0.csv
- minimal_dataset/tile_predictions/dresden/856413-S4_ind_ISlab_1.0.csv
- minimal_dataset/tile_predictions/dresden/196757-S4_ind_ISlab_0.0.csv
- minimal_dataset/tile_predictions/dresden/726303-1-S4_ind_ISlab_0.0.csv
- minimal_dataset/tile_predictions/dresden/679218-S4_ind_ISlab_1.0.csv
- minimal_dataset/tile_predictions/dresden/113308-S4_ind_ISlab_1.0.csv
- minimal_dataset/tile_predictions/dresden/716389-S4_ind_ISlab_1.0.csv
- minimal_dataset/tile_predictions/dresden/737229-2-S4_ind_ISlab_0.0.csv
- minimal_dataset/tile_predictions/dresden/729980-1-S4_ind_ISlab_0.0.csv
- minimal_dataset/tile_predictions/dresden/761124-S4_ind_ISlab_1.0.csv
- minimal_dataset/tile_predictions/dresden/773387-S4_ind_ISlab_1.0.csv
- minimal_dataset/tile_predictions/dresden/800231-S4_ind_ISlab_1.0.csv
- minimal_dataset/tile_predictions/dresden/570315-S4_ind_ISlab_0.0.csv
- minimal_dataset/tile_predictions/dresden/724056-S4_ind_ISlab_0.0.csv
- minimal_dataset/tile_predictions/dresden/734109-S4_ind_ISlab_1.0.csv
- minimal_dataset/tile_predictions/dresden/842825-S4_ind_ISlab_0.0.csv
- minimal_dataset/tile_predictions/dresden/776722-S4_ind_ISlab_1.0.csv
- minimal_dataset/tile_predictions/dresden/691272-S4_ind_ISlab_0.0.csv
- minimal_dataset/tile_predictions/dresden/700800-S4_ind_ISlab_0.0.csv
- minimal_dataset/tile_predictions/dresden/745192-1-S4_ind_ISlab_1.0.csv
- minimal_dataset/tile_predictions/dresden/777041-S4_ind_ISlab_1.0.csv
- minimal_dataset/tile_predictions/dresden/781773-S4_ind_ISlab_1.0.csv
- minimal_dataset/tile_predictions/dresden/115528-S4_ind_ISlab_0.0.csv
- minimal_dataset/tile_predictions/dresden/795437-S4_ind_ISlab_1.0.csv
- minimal_dataset/tile_predictions/dresden/697339-S4_ind_ISlab_1.0.csv
- minimal_dataset/tile_predictions/dresden/118092-S4_ind_ISlab_0.0.csv
- minimal_dataset/tile_predictions/dresden/752609-1-S4_ind_ISlab_1.0.csv
- minimal_dataset/tile_predictions/dresden/823353-S4_ind_ISlab_0.0.csv
- minimal_dataset/tile_predictions/dresden/737229-1-S4_ind_ISlab_0.0.csv
- minimal_dataset/tile_predictions/dresden/737569-S4_ind_ISlab_1.0.csv
- minimal_dataset/tile_predictions/dresden/720107-S4_ind_ISlab_1.0.csv
- minimal_dataset/tile_predictions/dresden/774309-1-S4_ind_ISlab_1.0.csv
- minimal_dataset/tile_predictions/dresden/827832-S4_ind_ISlab_1.0.csv
- minimal_dataset/tile_predictions/dresden/786363-S4_ind_ISlab_1.0.csv
- minimal_dataset/tile_predictions/dresden/813015-S4_ind_ISlab_1.0.csv
- minimal_dataset/tile_predictions/dresden/752609-2-S2_ind_ISlab_1.0.csv
- minimal_dataset/tile_predictions/dresden/849969-1-S2_ind_ISlab_1.0.csv
- minimal_dataset/tile_predictions/dresden/652632-S2_ind_ISlab_0.0.csv
- minimal_dataset/tile_predictions/dresden/749176-S2_ind_ISlab_1.0.csv
- minimal_dataset/tile_predictions/dresden/745192-2-S2_ind_ISlab_1.0.csv
- minimal_dataset/tile_predictions/dresden/773004-1-S2_ind_ISlab_0.0.csv
- minimal_dataset/tile_predictions/dresden/847226-S2_ind_ISlab_0.0.csv
- minimal_dataset/tile_predictions/dresden/599560-2-S2_ind_ISlab_0.0.csv
- minimal_dataset/tile_predictions/dresden/109256-S2_ind_ISlab_0.0.csv
- minimal_dataset/tile_predictions/dresden/409386-2-S2_ind_ISlab_0.0.csv
- minimal_dataset/tile_predictions/dresden/856413-S2_ind_ISlab_1.0.csv
- minimal_dataset/tile_predictions/dresden/792992-S2_ind_ISlab_1.0.csv
- minimal_dataset/tile_predictions/dresden/196757-S2_ind_ISlab_0.0.csv
- minimal_dataset/tile_predictions/dresden/713600-S2_ind_ISlab_0.0.csv
- minimal_dataset/tile_predictions/dresden/113308-S2_ind_ISlab_1.0.csv
- minimal_dataset/tile_predictions/dresden/737229-2-S2_ind_ISlab_0.0.csv
- minimal_dataset/tile_predictions/dresden/698154-S2_ind_ISlab_0.0.csv
- minimal_dataset/tile_predictions/dresden/115980-S2_ind_ISlab_0.0.csv
- minimal_dataset/tile_predictions/dresden/725823-S2_ind_ISlab_0.0.csv
- minimal_dataset/tile_predictions/dresden/773387-S2_ind_ISlab_1.0.csv
- minimal_dataset/tile_predictions/dresden/796338-S2_ind_ISlab_1.0.csv
- minimal_dataset/tile_predictions/dresden/570315-S2_ind_ISlab_0.0.csv
- minimal_dataset/tile_predictions/dresden/853282-1-S2_ind_ISlab_1.0.csv
- minimal_dataset/tile_predictions/dresden/782692-S2_ind_ISlab_1.0.csv
- minimal_dataset/tile_predictions/dresden/732460-S2_ind_ISlab_0.0.csv
- minimal_dataset/tile_predictions/dresden/797778-S2_ind_ISlab_1.0.csv
- minimal_dataset/tile_predictions/dresden/691272-S2_ind_ISlab_0.0.csv
- minimal_dataset/tile_predictions/dresden/773004-2-S2_ind_ISlab_0.0.csv
- minimal_dataset/tile_predictions/dresden/849390-2-S2_ind_ISlab_0.0.csv
- minimal_dataset/tile_predictions/dresden/811923-S2_ind_ISlab_1.0.csv
- minimal_dataset/tile_predictions/dresden/686840-S2_ind_ISlab_1.0.csv
- minimal_dataset/tile_predictions/dresden/118092-S2_ind_ISlab_0.0.csv
- minimal_dataset/tile_predictions/dresden/787884-S2_ind_ISlab_1.0.csv
- minimal_dataset/tile_predictions/dresden/752609-1-S2_ind_ISlab_1.0.csv
- minimal_dataset/tile_predictions/dresden/823353-S2_ind_ISlab_0.0.csv
- minimal_dataset/tile_predictions/dresden/813888-S2_ind_ISlab_1.0.csv
- minimal_dataset/tile_predictions/dresden/753457-S2_ind_ISlab_1.0.csv
- minimal_dataset/tile_predictions/dresden/771394-S2_ind_ISlab_1.0.csv
- minimal_dataset/tile_predictions/dresden/737229-1-S2_ind_ISlab_0.0.csv
- minimal_dataset/tile_predictions/dresden/737569-S2_ind_ISlab_1.0.csv
- minimal_dataset/tile_predictions/dresden/720107-S2_ind_ISlab_1.0.csv
- minimal_dataset/tile_predictions/dresden/792025-S2_ind_ISlab_0.0.csv
- minimal_dataset/tile_predictions/dresden/809379-S2_ind_ISlab_0.0.csv
- minimal_dataset/tile_predictions/dresden/827832-S2_ind_ISlab_1.0.csv
- minimal_dataset/tile_predictions/dresden/786363-S2_ind_ISlab_1.0.csv
- minimal_dataset/tile_predictions/dresden/782679-S2_ind_ISlab_0.0.csv
- minimal_dataset/tile_predictions/dresden/799469-S2_ind_ISlab_1.0.csv
- minimal_dataset/tile_predictions/dresden/335663-S1_ind_ISlab_0.0.csv
- minimal_dataset/tile_predictions/dresden/749176-S1_ind_ISlab_1.0.csv
- minimal_dataset/tile_predictions/dresden/773004-1-S1_ind_ISlab_0.0.csv
- minimal_dataset/tile_predictions/dresden/847226-S1_ind_ISlab_0.0.csv
- minimal_dataset/tile_predictions/dresden/599560-2-S1_ind_ISlab_0.0.csv
- minimal_dataset/tile_predictions/dresden/109256-S1_ind_ISlab_0.0.csv
- minimal_dataset/tile_predictions/dresden/716005-S1_ind_ISlab_0.0.csv
- minimal_dataset/tile_predictions/dresden/113308-S1_ind_ISlab_1.0.csv
- minimal_dataset/tile_predictions/dresden/737229-2-S1_ind_ISlab_0.0.csv
- minimal_dataset/tile_predictions/dresden/782692-S1_ind_ISlab_1.0.csv
- minimal_dataset/tile_predictions/dresden/776722-S1_ind_ISlab_1.0.csv
- minimal_dataset/tile_predictions/dresden/773004-2-S1_ind_ISlab_0.0.csv
- minimal_dataset/tile_predictions/dresden/822586-S1_ind_ISlab_0.0.csv
- minimal_dataset/tile_predictions/dresden/777041-S1_ind_ISlab_1.0.csv
- minimal_dataset/tile_predictions/dresden/811923-S1_ind_ISlab_1.0.csv
- minimal_dataset/tile_predictions/dresden/115528-S1_ind_ISlab_0.0.csv
- minimal_dataset/tile_predictions/dresden/853282-2-S1_ind_ISlab_1.0.csv
- minimal_dataset/tile_predictions/dresden/703697-S1_ind_ISlab_1.0.csv
- minimal_dataset/tile_predictions/dresden/774309-2-S1_ind_ISlab_0.0.csv
- minimal_dataset/tile_predictions/dresden/752609-1-S1_ind_ISlab_1.0.csv
- minimal_dataset/tile_predictions/dresden/813888-S1_ind_ISlab_1.0.csv
- minimal_dataset/tile_predictions/dresden/753457-S1_ind_ISlab_1.0.csv
- minimal_dataset/tile_predictions/dresden/737229-1-S1_ind_ISlab_0.0.csv
- minimal_dataset/tile_predictions/dresden/737569-S1_ind_ISlab_1.0.csv
- minimal_dataset/tile_predictions/dresden/717314-S1_ind_ISlab_0.0.csv
- minimal_dataset/tile_predictions/dresden/792025-S1_ind_ISlab_0.0.csv
- minimal_dataset/tile_predictions/dresden/774309-1-S1_ind_ISlab_1.0.csv
- minimal_dataset/tile_predictions/dresden/849969-2-S1_ind_ISlab_0.0.csv
- minimal_dataset/tile_predictions/dresden/792537-S1_ind_ISlab_0.0.csv
- minimal_dataset/tile_predictions/dresden/752609-2-HE_ind_ISlab_1.0.csv
- minimal_dataset/tile_predictions/dresden/745192-2-HE_ind_ISlab_1.0.csv
- minimal_dataset/tile_predictions/dresden/847226-HE_ind_ISlab_0.0.csv
- minimal_dataset/tile_predictions/dresden/773888-HE_ind_ISlab_1.0.csv
- minimal_dataset/tile_predictions/dresden/409386-2-HE_ind_ISlab_0.0.csv
- minimal_dataset/tile_predictions/dresden/688070-1-HE_ind_ISlab_0.0.csv
- minimal_dataset/tile_predictions/dresden/826016-HE_ind_ISlab_1.0.csv
- minimal_dataset/tile_predictions/dresden/716389-HE_ind_ISlab_1.0.csv
- minimal_dataset/tile_predictions/dresden/761124-HE_ind_ISlab_1.0.csv
- minimal_dataset/tile_predictions/dresden/115670-HE_ind_ISlab_1.0.csv
- minimal_dataset/tile_predictions/dresden/725823-HE_ind_ISlab_0.0.csv
[truncated: 1,000 more entries]
