# Supplementary material for: Evaluating deep learning-based melanoma classification using immunohistochemistry and routine histology: A three center study
Source: PLoS One. 2024 Jan 19;19(1):e0297146. doi: 10.1371/journal.pone.0297146 (PMC10798511; doi:10.1371/journal.pone.0297146)
Supplement: S5 Dataset — (ZIP) [file pone.0297146.s011.zip › minimal_dataset/train_labels.csv]

Name	Text-label	label
200197	N	0
200427-1	N	0
200427-2	N	0
200994	N	0
224028	N	0
230812	N	0
231847	N	0
233282	N	0
238717	N	0
243474	N	0
260859	N	0
261963-1	N	0
261963-2	N	0
274893	N	0
278485-1	N	0
278485-2	N	0
282956-1	N	0
282956-2	N	0
302104	N	0
308477	N	0
310880	N	0
314572-1	N	0
314572-2	N	0
318580	N	0
329337	N	0
330358-1	M	1
333072	N	0
334622	N	0
354560	M	1
401945-1	M	1
401945-2	N	0
407837	N	0
417366	N	0
419248	N	0
420270	N	0
423321	N	0
425593-1	N	0
425593-2	N	0
428772	N	0
430366-1	N	0
430366-2	N	0
430532	N	0
431691-1	N	0
431691-2	M	1
443017	N	0
446684	N	0
450912-1	N	0
450912-2	N	0
465986-1	N	0
465986-2	N	0
470624	N	0
474827-1	N	0
474827-2	N	0
483191	N	0
484480	N	0
514423	N	0
518861	N	0
525132	i
531946	N	0
550664-1	N	0
550664-2	N	0
559318	i
563033-1	N	0
568644	N	0
570214	i
571181	N	0
573563-2	N	0
586964	N	0
592154	N	0
596370	M	1
602410	N	0
607944	N	0
608216	i
618720	M	1
619807	N	0
622869	M	1
627436	N	0
632328	N	0
633084	N	0
638735	i
638990	i
640440-1	M	1
640440-2	M	1
642345	M	1
693169	M	1
203050	M	1
203200	M	1
203829	M	1
205260	M	1
206164	N	0
213658	M	1
216647	M	1
219350	M	1
220100	M	1
220126	M	1
227088	M	1
228762	M	1
232645	M	1
237476	M	1
247307	M	1
250459	M	1
256061	M	1
261250	M	1
262918	M	1
284284	M	1
285234	N	0
287913	M	1
289639	M	1
300473	N	0
303887	M	1
313884	M	1
413935	M	1
414417-2	N	0
414417-1	N	0
437272	N	0
445174	M	1
451085	M	1
456459	M	1
473038	N	0
482540	N	0
486741	N	0
487457	M	1
495834	N	0
495868	N	0
496751	M	1
499846	N	0
501441	M	1
502423	N	0
506223	N	0
506755	M	1
515829	N	0
516621	N	0
521092	N	0
521834	N	0
528108	N	0
546569-1	N	0
546569-2	N	0
546670	N	0
549760	N	0
550193-1	N	0
550193-2	N	0
556823	N	0
583163	M	1
583846	i
626414	M	1
639877	i
643765	M	1
646146	N	0
652414-1	N	0
652414-2	N	0
101292	M	1
105229	N	0
105587	N	0
222180	M	1
232419-1	i
232419-2	M	1
252759 C	M	1
257169	M	1
259985	M	1
260415	M	1
289109	M	1
293101	M	1
303141	M	1
303511	M	1
335497	M	1
336057	N	0
341033	M	1
402631	M	1
402632	M	1
408057	M	1
408086	M	1
411147	M	1
415813	M	1
433603	M	1
501443	M	1
515966	M	1
521912	M	1
522500	M	1
542754	N	0
545094	M	1
549165	M	1
549983	M	1
558024	M	1
642570	N	0
645386	N	0
652218	N	0
653604	N	0
658659	i
661753	M	1
662985	N	0
663974	i
664088	N	0
665087-2	M	1
665087-1	i
666045	M	1
666563	M	1
667443	N	0
668403-1	i
672910-1	M	1
673151	M	1
676277	N	0
676708-1	N	0
678133	M	1
680443	N	0
685842	N	0
692561	M	1
703576	M	1
