# Supplementary material for: Evaluating deep learning-based melanoma classification using immunohistochemistry and routine histology: A three center study
Source: PLoS One. 2024 Jan 19;19(1):e0297146. doi: 10.1371/journal.pone.0297146 (PMC10798511; doi:10.1371/journal.pone.0297146)
Supplement: S5 Dataset — (ZIP) [file pone.0297146.s011.zip › minimal_dataset/test_label_files/final-test-OOD.csv]

Name	label	label-name
107862	1	M
109342	1	M
112823	1	M
127193	0	N
129216-A	1	M
137491	0	N
144637-A	0	N
150297	0	N
157765	1	i
166949	1	M
184217	1	M
185775-2	0	N
186342-A	1	M
187825-1	0	N
188206-B	1	M
189769	0	N
195837-A	1	M
210077-2	0	N
212352-B	1	M
213076	1	M
213578	1	M
225837	0	N
226010-A	1	M
236447	0	N
255314	0	N
268152	0	N
268475	0	N
312697	0	N
314706-1	1	M
314706-2	1	M
325002	1	i
337110	1	M
343276	1	M
344572	1	M
353896	1	M
363877	1	i
367891-A	1	M
373976	1	i
375136-A	1	M
388600-B	1	M
400143-1	1	i
439062-B	1	M
453916	0	N
460281-1	0	N
466480	1	M
478728-B	0	N
479037-B	1	M
496323-A	1	M
100111	1	M
104888	0	N
122032	1	M
125801	1	M
206605	0	N
217052	0	N
217214	0	N
217797	1	M
228537-2	0	N
232317	0	N
269003	0	N
269748	1	M
275869	0	N
281410	0	N
290858-1	0	N
317472	0	N
343178	1	M
368694	1	M
370237-1	0	N
419114	0	N
421431	0	N
432326	1	M
440663	0	N
445907	0	N
454218	1	M
455155	0	N
458014	0	N
475184	1	M
490828	1	M
504265	1	M
511591	1	M
513942	1	M
521208	1	M
