# Supplementary material for: Evaluating deep learning-based melanoma classification using immunohistochemistry and routine histology: A three center study
Source: PLoS One. 2024 Jan 19;19(1):e0297146. doi: 10.1371/journal.pone.0297146 (PMC10798511; doi:10.1371/journal.pone.0297146)
Supplement: S5 Dataset — (ZIP) [file pone.0297146.s011.zip › minimal_dataset/test_label_files/final-test-Neaples.csv]

Name	label	label-name
14743-22	0	N
12528-22	0	N
12939-22	0	N
Y23-A	0	N
11711-22	0	N
14202-21	0	N
14744-22-1	0	N
14744-22-2	0	N
13754-22	0	N
12247-22	0	N
11188-22	0	N
12257-22	0	N
13885-22	0	N
13969-22	0	N
207-23	0	N
4023-22	0	N
5438-22	0	N
8808-22	0	N
2145-23	0	N
2325-23	0	N
568-23	0	N
1363-23	0	N
74-23	0	N
3231-23	0	N
3232-23	0	N
14151-22	1	M
11586-22	1	M
14645-22	1	M
14816-22	1	i
12242-22	1	M
12315-22	1	i
12250-22	1	i
10811-22	1	M
PM97-23	1	M
12136-22	1	i
8728-22	1	M
13135-22	1	M
1210-23	1	i
1231-23	1	M
269-23	1	i
2412-23	1	M
685-23	1	i
1127-23	1	i
2550-23	1	M
2363-23	1	M
2730-23	1	M
1832-23	1	i
3245-23	1	M
52-23	1	i
2313-23	1	M
