# Supplementary material for: Evaluating deep learning-based melanoma classification using immunohistochemistry and routine histology: A three center study
Source: PLoS One. 2024 Jan 19;19(1):e0297146. doi: 10.1371/journal.pone.0297146 (PMC10798511; doi:10.1371/journal.pone.0297146)
Supplement: S5 Dataset — (ZIP) [file pone.0297146.s011.zip › minimal_dataset/test_label_files/final-test-InD.csv]

Name	label	label-name
108136	1	M
109256	0	N
113308	1	M
196757	0	N
679218	1	M
686840	1	i
691272	0	N
697339	1	i
698154	0	N
699110	1	M
700800	0	N
703697	1	M
713600	0	N
716005	0	N
716389	1	i
717314	0	N
720107	1	M
724056	0	N
725823	0	N
732460	0	N
734109	1	M
737207	1	M
737569	1	i
749176	1	i
753457	1	M
759437	0	N
761124	1	M
763152	0	N
768250	1	M
773387	1	M
773888	1	i
776722	1	M
777041	1	i
777302	0	N
781773	1	M
782679	0	N
782692	1	i
783370	1	M
783798	1	M
786363	1	M
787884	1	M
789479	1	M
792025	0	N
792537	0	N
792992	1	i
796338	1	i
810872	1	M
409386-2	0	N
688070-1	0	N
688070-2	0	N
726303-1	0	N
729980-1	0	N
729980-2	0	N
737229-1	0	N
737229-2	0	N
745192-1	1	M
745192-2	1	M
752609-1	1	M
752609-2	1	M
773004-1	0	N
773004-2	0	N
774309-1	1	M
774309-2	0	N
542754-1	1	i
771394	1	M
813888	1	M
115670	1	M
797778	1	M
798792	1	M
799469	1	M
800231	1	M
818283	1	M
826016	1	M
827832	1	M
853282-1	1	M
853282-2	1	M
856413	1	M
809379	0	N
811138	0	N
811923	1	M
115528	0	N
822586	0	N
823353	0	N
830638	0	N
842825	0	N
847226	0	N
849390-2	0	N
849969-1	1	M
849969-2	0	N
115980	0	N
118092	0	N
119687	0	N
335663	0	N
570315	0	N
599560-2	0	N
652632	0	N
764181	0	N
795437	1	i
813015	1	i
