# Supplementary material for: Evaluating deep learning-based melanoma classification using immunohistochemistry and routine histology: A three center study
Source: PLoS One. 2024 Jan 19;19(1):e0297146. doi: 10.1371/journal.pone.0297146 (PMC10798511; doi:10.1371/journal.pone.0297146)
Supplement: S5 Dataset — (ZIP) [file pone.0297146.s011.zip › minimal_dataset/tile_predictions/dresden/761124-S1_ind_ISlab_1.0.csv]

	0	1
0	0.38416773	0.6158322
1	0.4206026	0.57939744
2	0.44607523	0.5539248
3	0.34519163	0.65480834
4	0.27318683	0.7268132
5	0.5040534	0.4959466
6	0.6787316	0.32126838
7	0.77245194	0.22754803
8	0.008038421	0.99196154
9	0.5536345	0.44636554
10	0.03543983	0.96456015
11	0.36087427	0.6391257
12	0.01037567	0.9896243
13	0.4994647	0.5005353
14	0.33525562	0.6647444
15	0.30750126	0.69249874
16	0.3848634	0.6151366
17	0.77748287	0.22251712
18	0.6303005	0.36969942
19	0.13966689	0.8603331
20	0.46872914	0.5312709
21	0.4016455	0.59835446
22	0.38740772	0.6125923
23	0.12021223	0.8797878
24	0.2932336	0.70676637
25	0.4780608	0.5219392
26	0.3168226	0.6831774
27	0.055509508	0.94449043
28	0.21564591	0.7843541
29	0.91911256	0.080887415
30	0.06674677	0.9332532
31	0.3316959	0.6683041
32	0.37169382	0.6283062
33	0.18569434	0.81430566
34	0.5376917	0.4623083
35	0.23825175	0.76174825
36	0.1635114	0.8364886
37	0.20669039	0.79330957
38	0.81709385	0.1829062
39	0.6357058	0.36429417
40	0.4492656	0.5507344
41	0.60839814	0.39160183
42	0.04190406	0.9580959
43	0.7936987	0.20630124
44	0.29668796	0.70331204
45	0.7775057	0.2224943
46	0.013406076	0.98659396
47	0.67015916	0.32984084
48	0.08656701	0.913433
49	0.14348352	0.85651654
50	0.7097897	0.29021037
51	0.18434957	0.8156504
52	0.0014018789	0.99859816
53	0.510685	0.48931494
54	0.58565027	0.41434976
55	0.17778993	0.8222101
56	0.35496318	0.6450368
57	0.6462047	0.35379526
58	0.41300702	0.586993
59	0.5420615	0.45793846
60	0.31380674	0.6861933
61	0.60113126	0.3988687
62	0.6679447	0.33205527
63	0.5011218	0.4988782
64	0.47599453	0.5240054
65	0.021179108	0.9788209
66	0.6865136	0.3134864
67	0.06813875	0.9318612
68	0.15438028	0.8456197
69	0.122031264	0.87796867
70	0.003946936	0.9960531
71	0.22110888	0.77889115
72	0.1366126	0.8633874
73	0.040662054	0.9593379
74	0.6444616	0.3555384
75	0.036638986	0.9633611
76	0.310006	0.689994
77	0.49206468	0.50793535
78	0.4157282	0.5842718
79	0.39736345	0.6026366
80	0.0043457975	0.9956542
81	0.010943474	0.9890565
82	0.4907479	0.50925213
83	0.05815361	0.94184643
84	0.03197681	0.9680232
85	0.05547946	0.94452053
86	0.7825005	0.21749952
87	0.11693417	0.8830658
88	0.40126333	0.59873664
89	0.54298323	0.45701677
90	0.5972964	0.40270352
91	0.54226893	0.45773107
92	0.667601	0.332399
93	0.1879999	0.8120001
94	0.5004265	0.49957356
95	0.073941045	0.92605895
96	0.11738614	0.8826139
97	0.075013936	0.92498606
98	0.56811315	0.43188685
99	0.065079644	0.9349203
100	0.36785585	0.63214415
101	0.016132658	0.9838673
102	0.012481956	0.987518
103	0.3746001	0.6253999
104	0.7247115	0.27528855
105	0.5834162	0.41658384
106	0.26758358	0.7324164
107	0.6447968	0.35520324
108	0.078633435	0.9213666
109	0.0068028774	0.9931971
110	0.3062432	0.69375676
111	0.016709544	0.98329043
112	0.26917717	0.7308228
113	0.15998909	0.84001094
114	0.2905101	0.70948994
115	0.7437308	0.2562692
116	0.054823544	0.9451764
117	0.023310427	0.9766896
118	0.5547156	0.44528443
119	0.45180357	0.54819643
120	0.82894003	0.17105997
121	0.7369979	0.2630021
122	0.59635293	0.40364707
123	0.50175095	0.49824905
124	0.58481413	0.4151859
125	0.43690652	0.5630935
126	0.5297767	0.47022328
127	0.67817634	0.32182363
128	0.46766472	0.5323353
129	0.34337676	0.6566233
130	0.5815289	0.4184711
131	0.1706405	0.8293595
132	0.0138958115	0.9861042
133	0.7896563	0.21034369
134	0.078873694	0.9211263
135	0.46795845	0.5320415
136	0.5865231	0.41347688
137	0.016989099	0.9830109
138	0.30319688	0.69680315
139	0.5534367	0.44656327
140	0.40952578	0.59047425
141	0.6862284	0.31377158
142	0.27488703	0.725113
143	0.45318818	0.5468118
144	0.04106704	0.95893294
145	0.10371733	0.8962827
146	0.03854445	0.9614555
147	0.022710305	0.9772897
148	0.18595587	0.8140442
149	0.8261451	0.17385489
150	0.9212511	0.078748904
151	0.7593702	0.24062978
152	0.42259282	0.5774072
153	0.19162208	0.8083779
154	0.07328935	0.92671067
155	0.34731996	0.65268004
156	0.0124765625	0.9875235
157	0.16360033	0.8363997
158	0.4640389	0.5359611
159	0.35420516	0.64579487
160	0.097593874	0.9024061
161	0.0072776377	0.99272233
162	0.50038075	0.49961922
163	0.13532624	0.86467373
164	0.5295367	0.4704633
165	0.6791247	0.32087526
166	0.6080063	0.3919937
167	0.30542168	0.69457835
168	0.100137405	0.8998626
169	0.6514257	0.34857428
170	0.05090427	0.9490957
171	0.056097593	0.94390243
172	0.20694311	0.79305685
173	0.30997163	0.6900283
174	0.7209968	0.2790032
175	0.5596956	0.44030437
176	0.42969534	0.5703047
177	0.32300863	0.67699134
178	0.5761565	0.42384347
179	0.38074544	0.6192545
180	0.5561303	0.44386968
181	0.5605398	0.43946025
182	0.5377204	0.4622796
183	0.05816155	0.9418385
184	0.13641158	0.86358845
185	0.18617922	0.81382084
186	0.726015	0.27398497
187	0.4034686	0.5965314
188	0.8475341	0.15246582
189	0.5460455	0.45395452
190	0.49591967	0.5040803
191	0.06749935	0.93250066
192	0.023562735	0.97643733
193	0.68873876	0.31126127
194	0.6230033	0.3769967
195	0.3492085	0.65079147
196	0.18477944	0.81522053
197	0.049604777	0.95039517
198	0.035045136	0.96495485
199	0.42552575	0.5744743
200	0.3341274	0.6658726
201	0.18969595	0.81030405
202	0.8183114	0.18168867
203	0.36195296	0.6380471
204	0.67909205	0.320908
205	0.3378488	0.6621512
206	0.3005267	0.69947326
207	0.022727871	0.97727215
208	0.3616979	0.6383021
209	0.52536017	0.4746398
210	0.3060233	0.6939767
211	0.30890748	0.6910925
212	0.39862922	0.6013708
213	0.6219303	0.3780697
214	0.25230393	0.7476961
215	0.20203225	0.79796773
216	0.43861437	0.56138563
217	0.23519915	0.76480085
218	0.007368001	0.99263203
219	0.86448145	0.13551858
220	0.59546703	0.40453297
221	0.8264036	0.17359637
222	0.0010912305	0.99890876
223	0.5728428	0.4271572
224	0.3076695	0.6923305
225	0.003991967	0.99600804
226	0.30239955	0.6976005
227	0.7045008	0.29549918
228	0.37864372	0.62135625
229	0.6907742	0.3092258
230	0.52312446	0.4768755
231	0.6232483	0.37675166
232	0.041063365	0.95893663
233	0.33300185	0.66699815
234	0.11796603	0.882034
235	0.6945188	0.30548114
236	0.07343969	0.9265603
237	0.059208076	0.94079196
238	0.42605966	0.5739403
239	0.34028077	0.65971917
240	0.22992122	0.7700788
241	0.7887902	0.21120982
242	0.34092078	0.6590792
243	0.4663264	0.5336736
244	0.011533183	0.98846686
245	0.3281593	0.67184067
246	0.06420692	0.93579304
247	0.62462264	0.37537742
248	0.23551196	0.76448804
249	0.31608814	0.6839118
250	0.79407305	0.20592694
251	0.18996859	0.8100315
252	0.04207541	0.9579246
253	0.70527166	0.29472834
254	0.31321153	0.6867885
255	0.12758437	0.87241566
256	0.6694291	0.33057085
257	0.7099907	0.29000938
258	0.049660604	0.95033944
259	0.41950944	0.5804905
260	0.3889689	0.61103106
261	0.21751517	0.7824848
262	0.27514055	0.7248595
263	0.047918625	0.9520814
264	0.4928681	0.50713193
265	0.45444116	0.5455588
266	0.20730966	0.79269034
267	0.38910925	0.6108908
268	0.81598127	0.18401873
269	0.03412101	0.965879
270	0.17417103	0.82582897
271	0.22345117	0.7765488
272	0.1791958	0.8208042
273	0.059857454	0.9401426
274	0.088714615	0.9112854
275	0.4969056	0.5030944
276	0.7421068	0.25789323
277	0.054647125	0.9453529
278	0.5971785	0.40282148
279	0.15008044	0.84991956
280	0.014369978	0.98563
281	0.47096145	0.52903855
282	0.40303114	0.5969688
283	0.7225022	0.2774978
284	0.29473627	0.7052637
285	0.5333618	0.46663818
286	0.80371046	0.19628954
287	0.45824736	0.54175264
288	0.42749184	0.57250816
289	0.35981205	0.6401879
290	0.64829457	0.35170546
291	0.5119131	0.48808682
292	0.6976691	0.30233088
293	0.5330377	0.46696225
294	0.35279083	0.6472092
295	0.87360567	0.12639436
296	0.25332004	0.74668
297	0.6582912	0.34170875
298	0.036699682	0.96330035
299	0.7951498	0.20485023
300	0.85055226	0.14944774
301	0.028954975	0.97104496
302	0.909636	0.090364
303	0.31829554	0.68170446
304	0.70597	0.29403004
305	0.0028730514	0.997127
306	0.013657272	0.9863427
307	0.43650785	0.5634922
308	0.3698581	0.6301419
309	0.33248666	0.6675133
310	0.031405315	0.9685947
311	0.75146765	0.24853231
312	0.27368397	0.7263161
313	0.06850901	0.93149096
314	0.52537215	0.4746278
315	0.6052181	0.3947819
316	0.7544374	0.2455626
317	0.24295732	0.75704265
318	0.1196093	0.8803907
319	0.61062044	0.38937962
320	0.28298703	0.717013
321	0.94177836	0.05822171
322	0.4035205	0.59647954
323	0.39564288	0.60435706
324	0.17547384	0.8245262
325	0.21348517	0.7865149
326	0.8222669	0.17773308
327	0.6824319	0.31756818
328	0.682006	0.31799406
329	0.013944599	0.9860554
330	0.026836805	0.9731631
331	0.23924041	0.76075953
332	0.85038936	0.14961064
333	0.017726224	0.98227376
334	0.2528922	0.7471078
335	0.035547536	0.9644525
336	0.6527356	0.3472644
337	0.038766764	0.9612332
338	0.5194134	0.4805866
339	0.0074680196	0.99253196
340	0.14543812	0.8545619
341	0.52678174	0.47321826
342	0.29673922	0.7032608
343	0.49639684	0.50360316
344	0.82490456	0.17509541
345	0.6146383	0.38536167
346	0.5496469	0.45035306
347	0.567581	0.43241894
348	0.55471724	0.44528273
349	0.39524046	0.6047595
350	0.13092609	0.86907387
351	0.44016093	0.559839
352	0.14533757	0.8546624
353	0.006131269	0.99386877
354	0.59528697	0.40471306
355	0.55390203	0.44609794
356	0.05101496	0.948985
357	0.5603944	0.43960556
358	0.5689474	0.4310526
359	0.71238977	0.28761023
360	0.24403876	0.7559612
361	0.32230768	0.6776923
362	0.77631235	0.22368765
363	0.6661419	0.33385807
364	0.31773618	0.6822638
365	0.06144947	0.93855053
366	0.31530932	0.68469065
367	0.59943765	0.40056235
368	0.14631087	0.85368913
369	0.42588016	0.57411987
370	0.03670698	0.963293
371	0.72122085	0.27877912
372	0.34770384	0.6522961
373	0.7347627	0.2652373
374	0.16090055	0.83909947
375	0.69949895	0.3005011
376	0.0789599	0.9210401
377	0.80994713	0.19005284
378	0.47801247	0.52198756
379	0.4402066	0.5597934
380	0.35697457	0.6430254
381	0.44384065	0.5561593
382	0.45465252	0.54534745
383	0.07089	0.92911
384	0.20994487	0.79005516
385	0.31046325	0.6895368
386	0.101447806	0.8985522
387	0.1832157	0.81678426
388	0.72179604	0.27820396
389	0.064594276	0.93540573
390	0.48018983	0.51981014
391	0.4002572	0.59974277
392	0.07448293	0.9255171
393	0.5999352	0.4000648
394	0.15142873	0.84857124
395	0.5660111	0.43398893
396	0.50853187	0.4914682
397	0.23784198	0.762158
398	0.3104691	0.6895309
399	0.16952483	0.83047515
400	0.0050323736	0.99496764
401	0.4855134	0.51448655
402	0.04630744	0.95369256
403	0.5237252	0.47627485
404	0.31208667	0.68791336
405	0.5233541	0.47664583
406	0.016557097	0.98344296
407	0.019516068	0.98048395
408	0.07494381	0.92505616
409	0.5304227	0.46957737
410	0.3270981	0.67290187
411	0.3662733	0.63372666
412	0.6354755	0.36452448
413	0.040747043	0.959253
414	0.37527695	0.624723
415	0.3725963	0.6274037
416	0.6533327	0.34666732
417	0.059530184	0.9404698
418	0.60397303	0.396027
419	0.36690077	0.63309926
420	0.8794835	0.12051644
421	0.72248787	0.27751213
422	0.4745584	0.5254416
423	0.49902785	0.5009722
424	0.9387543	0.06124574
425	0.5714221	0.42857793
426	0.18465659	0.81534344
427	0.72563285	0.27436715
428	0.6494992	0.3505008
429	0.23853743	0.76146257
430	0.09542972	0.90457034
431	0.07071296	0.929287
432	0.21468808	0.78531194
433	0.6094302	0.39056978
434	0.3142894	0.6857106
435	0.38133773	0.61866224
436	0.46861488	0.5313851
437	0.1461989	0.85380113
438	0.2766017	0.7233983
439	0.52817017	0.47182977
440	0.13554747	0.8644525
441	0.9067163	0.09328369
442	0.06561122	0.93438876
443	0.53653723	0.46346283
444	0.07815169	0.92184836
445	0.11462389	0.88537616
446	0.7632432	0.2367568
447	0.57162267	0.42837736
448	0.6779334	0.3220666
449	0.1994417	0.8005583
450	0.024566475	0.97543347
451	0.6019181	0.3980819
452	0.6914986	0.3085014
453	0.13022447	0.8697756
454	0.60816556	0.3918344
455	0.49837273	0.50162727
456	0.656398	0.34360203
457	0.43661666	0.56338334
458	0.4962179	0.5037821
459	0.66241395	0.33758608
460	0.109174035	0.890826
461	0.25182062	0.7481794
462	0.61297154	0.38702846
463	0.0076309964	0.99236894
464	0.14219345	0.85780656
465	0.28534913	0.7146508
466	0.17343149	0.82656854
467	0.4252614	0.57473856
468	0.87923557	0.12076448
469	0.4089245	0.59107554
470	0.01956176	0.98043823
471	0.43997934	0.5600207
472	0.08397416	0.9160258
473	0.53400856	0.46599144
474	0.5620096	0.4379904
475	0.4374626	0.56253743
476	0.14794964	0.85205036
477	0.1860183	0.8139817
478	0.5839713	0.4160287
479	0.11026014	0.8897399
480	0.6258255	0.37417442
481	0.46365935	0.53634065
482	0.13441591	0.8655841
483	0.067903064	0.93209696
484	0.22753721	0.7724628
485	0.076167904	0.9238321
486	0.012778953	0.98722106
487	0.017402355	0.98259765
488	0.46557206	0.53442794
489	0.27771825	0.72228175
490	0.62810844	0.3718916
491	0.066749506	0.9332505
492	0.32892317	0.67107683
493	0.41062993	0.5893701
494	0.07438307	0.9256169
495	0.65988797	0.340112
496	0.80372757	0.19627243
497	0.7615418	0.23845828
498	0.10619316	0.8938069
499	0.024550542	0.9754495
500	0.014468786	0.9855312
501	0.038768988	0.961231
502	0.6162872	0.38371277
503	0.815303	0.18469694
504	0.45062646	0.54937357
505	0.5425913	0.4574087
506	0.90822256	0.091777414
507	0.033576112	0.9664239
508	0.7448004	0.25519958
509	0.68391603	0.3160839
510	0.7375206	0.26247942
511	0.44559163	0.5544084
512	0.2585418	0.7414582
513	0.003190916	0.99680907
514	0.48816904	0.511831
515	0.020237429	0.9797626
516	0.8034258	0.19657421
517	0.3171038	0.6828962
518	0.011847421	0.98815256
519	0.6697619	0.3302381
520	0.013578088	0.98642194
521	0.019387929	0.9806121
522	0.67482597	0.32517397
523	0.51888955	0.48111048
524	0.14720829	0.85279167
525	0.10341408	0.89658594
526	0.066662826	0.9333372
527	0.26612458	0.7338754
528	0.6041731	0.39582685
529	0.09677897	0.9032211
530	0.67278576	0.32721418
531	0.43281376	0.56718624
532	0.40664902	0.59335095
533	0.705933	0.29406703
534	0.13745068	0.86254936
535	0.30872232	0.6912776
536	0.5532758	0.44672415
537	0.01712536	0.98287463
538	0.030425016	0.96957505
539	0.07239928	0.92760074
540	0.1408688	0.8591312
541	0.14849874	0.8515012
542	0.8157694	0.18423064
543	0.2059824	0.7940176
544	0.41498643	0.58501357
545	0.42395118	0.57604885
546	0.4153332	0.5846668
547	0.6132395	0.3867604
548	0.7862856	0.21371445
549	0.7177151	0.28228495
550	0.8030768	0.1969232
551	0.16018689	0.8398132
552	0.39215568	0.60784435
553	0.37115481	0.6288452
554	0.55083597	0.44916406
555	0.6002646	0.39973542
556	0.39707857	0.6029214
557	0.56491387	0.4350862
558	0.45213652	0.54786354
559	0.6739189	0.3260811
560	0.6775364	0.32246357
561	0.5002124	0.49978766
562	0.23987608	0.7601239
563	0.39049798	0.609502
564	0.039865434	0.9601345
565	0.64713925	0.35286075
566	0.34841108	0.6515889
567	0.20478006	0.7952199
568	0.7219763	0.2780237
569	0.24354969	0.7564503
570	0.48668227	0.5133177
571	0.01472357	0.9852764
572	0.56182724	0.4381727
573	0.10587409	0.89412594
574	0.0103264805	0.9896735
575	0.011612414	0.98838764
576	0.061789654	0.9382103
577	0.18034443	0.81965554
578	0.33869326	0.66130674
579	0.5086038	0.49139616
580	0.19267447	0.80732554
581	0.344302	0.655698
582	0.14910103	0.850899
583	0.4207095	0.57929045
584	0.43560994	0.56439006
585	0.49138236	0.50861764
586	0.48131153	0.51868844
587	0.44212407	0.557876
588	0.034778588	0.9652214
589	0.45248896	0.54751104
590	0.85862595	0.14137407
591	0.08613332	0.9138667
592	0.014991065	0.98500896
593	0.20565584	0.7943442
594	0.6781059	0.3218941
595	0.77485716	0.22514288
596	0.062400274	0.9375997
597	0.0354337	0.96456623
598	0.56342363	0.43657634
599	0.33577946	0.6642206
600	0.29263628	0.7073637
601	0.053273384	0.94672656
602	0.099416584	0.90058345
603	0.81904304	0.18095694
604	0.4428668	0.55713326
605	0.13677615	0.86322385
606	0.03443955	0.9655605
607	0.25144753	0.74855244
608	0.66200763	0.33799237
609	0.35567027	0.6443298
610	0.11152183	0.8884781
611	0.0035548424	0.9964451
612	0.5960078	0.40399218
613	0.02188635	0.97811365
614	0.6988109	0.30118912
615	0.58274513	0.41725484
616	0.16516905	0.8348309
617	0.03515675	0.9648433
618	0.17634605	0.823654
619	0.18874887	0.81125116
620	0.013142134	0.9868579
621	0.7107158	0.2892843
622	0.4678883	0.5321117
623	0.71518105	0.28481898
624	0.6489011	0.3510989
625	0.5581268	0.44187322
626	0.67840606	0.32159394
627	0.06450085	0.9354992
628	0.59127635	0.40872368
629	0.7093847	0.29061532
630	0.13511561	0.8648844
631	0.09360301	0.906397
632	0.594646	0.40535396
633	0.14495753	0.85504246
634	0.4185218	0.5814782
635	0.80618536	0.19381465
636	0.3472081	0.65279186
637	0.013918593	0.98608136
638	0.30987918	0.6901209
639	0.647592	0.35240793
640	0.062075775	0.93792427
641	0.015566809	0.9844332
642	0.31958392	0.68041605
643	0.8920905	0.10790951
644	0.17369764	0.8263024
645	0.07098205	0.9290179
646	0.39025125	0.6097487
647	0.62368965	0.3763104
648	0.6063935	0.39360645
649	0.67694485	0.32305515
650	0.6919778	0.3080222
651	0.11658057	0.8834194
652	0.5281156	0.47188446
653	0.20840141	0.79159856
654	0.28218588	0.71781415
655	0.80605763	0.19394238
656	0.06394928	0.9360508
657	0.082373425	0.91762656
658	0.030656835	0.96934325
659	0.040050056	0.95995
660	0.24336597	0.75663406
661	0.17012332	0.8298767
662	0.0677151	0.9322849
663	0.19265541	0.80734456
664	0.28418627	0.7158137
665	0.2801791	0.71982086
666	0.34835103	0.65164894
667	0.029309966	0.97069
668	0.016115593	0.9838844
669	0.2935744	0.7064256
670	0.78031194	0.21968801
671	0.81381303	0.18618701
672	0.77986693	0.2201331
673	0.768324	0.23167594
674	0.6177309	0.38226905
675	0.23118384	0.7688161
676	0.045888416	0.9541116
677	0.46985632	0.5301437
678	0.6520972	0.34790277
679	0.06021808	0.9397819
680	0.20884225	0.7911578
681	0.51628375	0.48371628
682	0.46444935	0.53555065
683	0.12927826	0.8707217
684	0.14122881	0.85877126
685	0.3122814	0.68771863
686	0.016392436	0.9836076
687	0.06113516	0.9388648
688	0.6272447	0.37275532
689	0.22019602	0.779804
690	0.010371249	0.9896288
691	0.1762261	0.82377386
692	0.59168166	0.4083183
693	0.026150597	0.97384936
694	0.07904716	0.92095286
695	0.25928378	0.7407162
696	0.40678927	0.5932107
697	0.5255147	0.47448528
698	0.5882028	0.41179726
699	0.16437219	0.83562785
700	0.42750698	0.57249296
701	0.41954085	0.5804591
702	0.01971324	0.9802868
703	0.44652185	0.5534782
704	0.23572241	0.76427764
705	0.21836531	0.7816347
706	0.67423314	0.32576683
707	0.105785675	0.8942143
708	0.41903812	0.5809618
709	0.47512773	0.52487224
710	0.15626672	0.84373325
711	0.7360795	0.2639205
712	0.21908607	0.78091395
713	0.59752595	0.40247408
714	0.72637784	0.2736221
715	0.27523583	0.72476417
716	0.42558998	0.57441
717	0.6065545	0.3934455
718	0.1755351	0.8244649
719	0.017682556	0.98231745
720	0.051608313	0.9483917
721	0.11856747	0.8814326
722	0.13099214	0.8690079
723	0.15714984	0.84285015
724	0.0068013566	0.9931986
725	0.656547	0.34345302
726	0.067302786	0.93269724
727	0.582879	0.41712105
728	0.48875138	0.5112486
729	0.010942844	0.9890571
730	0.08519553	0.91480446
731	0.07221402	0.92778605
732	0.042355534	0.9576444
733	0.13058528	0.86941475
734	0.24900669	0.7509933
735	0.1273245	0.8726755
736	0.48473528	0.5152647
737	0.039379284	0.9606207
738	0.5497836	0.4502164
739	0.62883437	0.37116557
740	0.12617332	0.87382674
741	0.027326088	0.9726739
742	0.005512883	0.9944871
743	0.27044603	0.729554
744	0.4521222	0.5478778
745	0.75991607	0.24008395
746	0.6601051	0.33989492
747	0.14300515	0.8569949
748	0.09951272	0.90048724
749	0.6417716	0.35822845
750	0.674568	0.32543194
751	0.012523226	0.98747677
752	0.030055424	0.96994454
753	0.87701243	0.12298762
754	0.12991294	0.8700871
755	0.0205371	0.9794629
756	0.46487433	0.5351257
757	0.6013721	0.39862788
758	0.7038996	0.29610044
759	0.6501512	0.34984878
760	0.2936054	0.70639455
761	0.4524235	0.5475765
762	0.62058365	0.37941638
763	0.174461	0.825539
764	0.080674835	0.9193252
765	0.6508944	0.3491056
766	0.20470653	0.7952935
767	0.043405708	0.9565943
768	0.50514644	0.4948536
769	0.06874289	0.9312571
770	0.65738136	0.34261864
771	0.75120586	0.24879415
772	0.002402397	0.99759763
773	0.4520117	0.5479883
774	0.89164674	0.10835331
775	0.16768675	0.83231324
776	0.5209084	0.47909155
777	0.54771084	0.45228913
778	0.01059278	0.98940724
779	0.06981795	0.9301821
780	0.013333488	0.9866665
781	0.08461511	0.9153849
782	0.86203754	0.1379624
783	0.10121144	0.8987885
784	0.023582725	0.9764173
785	0.4574138	0.5425862
786	0.81717396	0.18282606
787	0.6966961	0.3033039
788	0.24645326	0.7535468
789	0.7443555	0.25564447
790	0.7223226	0.27767745
791	0.3662712	0.63372886
792	0.024745198	0.9752548
793	0.25071615	0.74928385
794	0.019402085	0.9805979
795	0.06869642	0.93130356
796	0.5187854	0.48121452
797	0.77070105	0.22929896
798	0.48357257	0.5164274
799	0.037022315	0.96297765
800	0.51479477	0.48520523
801	0.4904586	0.5095414
802	0.32516423	0.67483574
803	0.581392	0.418608
804	0.15123114	0.8487689
805	0.0450297	0.9549703
806	0.28330585	0.7166941
807	0.020695934	0.9793041
808	0.8435807	0.15641926
809	0.15954594	0.84045404
810	0.4601916	0.5398084
811	0.20730649	0.79269356
812	0.2564254	0.74357456
813	0.6160466	0.38395342
814	0.04142999	0.95857
815	0.39046472	0.60953534
816	0.5705318	0.4294682
817	0.8104798	0.18952018
818	0.05978255	0.94021744
819	0.23677245	0.7632275
820	0.3704228	0.6295772
821	0.07338041	0.9266195
822	0.66466194	0.3353381
823	0.3039114	0.69608855
824	0.67262715	0.3273728
825	0.0039907694	0.99600923
826	0.051495187	0.9485048
827	0.104073584	0.89592636
828	0.027055223	0.97294474
829	0.7597096	0.24029036
830	0.7477324	0.25226754
831	0.62683433	0.37316564
832	0.41450635	0.5854937
833	0.1690749	0.8309251
834	0.5904551	0.40954483
835	0.053424742	0.9465753
836	0.47795656	0.52204347
837	0.5376984	0.46230164
838	0.8252096	0.17479041
839	0.46645096	0.533549
840	0.24777432	0.7522257
841	0.55150634	0.4484937
842	0.6705957	0.32940432
843	0.34009144	0.6599086
844	0.40871713	0.59128284
845	0.048227426	0.9517725
846	0.4599031	0.5400969
847	0.7436424	0.25635764
848	0.36631706	0.6336829
849	0.4523863	0.5476137
850	0.67708176	0.3229182
851	0.20296372	0.7970363
852	0.14925806	0.8507419
853	0.5974966	0.40250334
854	0.6800882	0.31991178
855	0.22262503	0.7773749
856	0.58832586	0.41167408
857	0.6556024	0.34439757
858	0.27978337	0.72021663
859	0.42107537	0.57892466
860	0.8294685	0.1705315
861	0.6847319	0.31526813
862	0.062038634	0.9379614
863	0.4517468	0.54825324
864	0.4971519	0.5028481
865	0.3980723	0.6019277
866	0.075365126	0.92463493
867	0.28765538	0.71234465
868	0.47041172	0.5295882
869	0.37339878	0.6266013
870	0.65309334	0.3469067
871	0.6097604	0.39023963
872	0.47936067	0.52063936
873	0.28934875	0.7106512
874	0.6987017	0.30129832
875	0.5376523	0.4623477
876	0.26915112	0.73084885
877	0.54951227	0.45048776
878	0.48994145	0.5100586
879	0.1453486	0.85465145
880	0.24653386	0.7534661
881	0.4636683	0.5363317
882	0.17406525	0.82593477
883	0.57385296	0.42614698
884	0.5041397	0.49586028
885	0.7056323	0.29436764
886	0.2381037	0.7618963
887	0.5591585	0.44084144
888	0.5777512	0.42224878
889	0.23455022	0.7654498
890	0.47290906	0.52709097
891	0.66815484	0.33184516
892	0.5027461	0.4972539
893	0.02649721	0.97350276
894	0.6267833	0.37321672
895	0.5133451	0.48665482
896	0.5889554	0.4110446
897	0.3663301	0.6336699
898	0.395307	0.604693
899	0.11352123	0.8864788
900	0.006999721	0.99300027
901	0.18973511	0.8102648
902	0.82757086	0.17242916
903	0.24990857	0.75009143
904	0.58853483	0.41146523
905	0.20932464	0.7906754
906	0.8243175	0.17568246
907	0.013506178	0.9864938
908	0.37338752	0.6266125
909	0.73185277	0.26814717
910	0.36963317	0.63036686
911	0.023219723	0.97678035
912	0.5292091	0.47079095
913	0.6193883	0.3806117
914	0.6695269	0.33047315
915	0.56996113	0.43003884
916	0.36148876	0.6385113
917	0.10738537	0.89261466
918	0.6721412	0.32785878
919	0.73676676	0.26323327
920	0.88546485	0.11453511
921	0.1491592	0.8508408
922	0.29750705	0.702493
923	0.23317936	0.7668206
924	0.62785953	0.3721405
925	0.63579136	0.3642086
926	0.01716162	0.9828384
927	0.7190778	0.28092214
928	0.07481567	0.92518437
929	0.5603377	0.43966222
930	0.85434175	0.14565827
931	0.621307	0.37869292
932	0.055510614	0.94448936
933	0.012307885	0.98769206
934	0.050313476	0.9496866
935	0.5006344	0.49936557
936	0.61284536	0.38715467
937	0.34724826	0.65275174
938	0.2803295	0.71967053
939	0.26092634	0.73907363
940	0.7947061	0.2052939
941	0.19449557	0.80550444
942	0.5569635	0.44303644
943	0.8460878	0.15391222
944	0.30300277	0.6969972
945	0.92554307	0.07445687
946	0.86122316	0.13877688
947	0.096032076	0.9039679
948	0.16012552	0.8398745
949	0.57156986	0.42843014
950	0.2974548	0.70254517
951	0.46429467	0.53570527
952	0.10454801	0.895452
953	0.522043	0.47795698
954	0.8366762	0.16332382
955	0.6477966	0.35220343
956	0.44358978	0.5564102
957	0.83057564	0.16942436
958	0.0080184005	0.99198157
959	0.62472755	0.37527245
960	0.10494974	0.8950503
961	0.49098817	0.5090118
962	0.5517316	0.4482684
963	0.47915146	0.5208486
964	0.60976785	0.39023215
965	0.45512438	0.5448756
966	0.6738978	0.32610217
967	0.9225175	0.07748252
968	0.52517414	0.47482586
969	0.026686855	0.9733131
970	0.73687327	0.2631268
971	0.05098349	0.9490166
972	0.3588446	0.6411554
973	0.18107036	0.8189297
974	0.6384879	0.3615121
975	0.32109463	0.67890537
976	0.376897	0.62310296
977	0.72282416	0.27717584
978	0.5304971	0.46950296
979	0.44020668	0.5597933
980	0.79793274	0.20206723
981	0.79110736	0.20889266
982	0.214175	0.785825
983	0.73099566	0.26900434
984	0.59327924	0.4067208
985	0.26773363	0.73226637
986	0.5936304	0.40636963
987	0.21057814	0.78942186
988	0.33887193	0.66112804
989	0.026699638	0.97330034
990	0.54736614	0.4526339
991	0.60580295	0.39419705
992	0.39135894	0.608641
993	0.19733548	0.8026646
994	0.2537551	0.74624497
995	0.032513127	0.9674868
996	0.0028201242	0.99717987
997	0.03618218	0.96381783
998	0.47702438	0.5229756
999	0.65484494	0.3451551
1000	0.70393187	0.29606816
1001	0.74937665	0.25062332
1002	0.036038376	0.9639616
1003	0.08795145	0.9120485
1004	0.78356653	0.21643348
1005	0.07077501	0.92922497
1006	0.026856452	0.9731435
1007	0.1265771	0.8734229
1008	0.023672128	0.97632784
1009	0.37001696	0.629983
1010	0.2043708	0.7956292
1011	0.48387152	0.5161285
1012	0.7400263	0.25997373
1013	0.0393049	0.9606951
1014	0.0131193455	0.98688066
1015	0.058537576	0.9414624
1016	0.5745173	0.42548272
1017	0.6902085	0.30979154
1018	0.030920073	0.96908
1019	0.5619894	0.4380106
1020	0.29609236	0.7039076
1021	0.5995439	0.400456
1022	0.528093	0.471907
1023	0.03578245	0.96421754
1024	0.10944276	0.8905572
1025	0.32058293	0.6794171
1026	0.10038741	0.89961255
1027	0.0032565582	0.9967435
1028	0.79500365	0.20499639
1029	0.018017152	0.9819828
1030	0.81895	0.18105003
1031	0.33917695	0.66082305
1032	0.8781796	0.12182034
1033	0.114369325	0.88563067
1034	0.5751888	0.4248112
1035	0.19883457	0.8011654
1036	0.60582477	0.39417526
1037	0.17070036	0.8292996
1038	0.46080428	0.5391958
1039	0.5927155	0.4072845
1040	0.4996028	0.50039715
1041	0.49728033	0.5027197
1042	0.105004944	0.8949951
1043	0.6512582	0.3487418
1044	0.6726081	0.32739186
1045	0.3442021	0.65579796
1046	0.46196595	0.538034
1047	0.6754001	0.3245999
1048	0.33705246	0.66294754
1049	0.47301057	0.5269894
1050	0.38526708	0.614733
1051	0.7760192	0.22398077
1052	0.34194857	0.65805143
1053	0.027435375	0.9725646
1054	0.08570035	0.91429967
1055	0.55596393	0.44403613
1056	0.19157076	0.80842924
1057	0.10655247	0.8934475
1058	0.020293951	0.9797061
1059	0.73052174	0.26947826
1060	0.033035576	0.9669644
1061	0.6792711	0.32072896
1062	0.32286683	0.6771332
1063	0.1064543	0.8935457
1064	0.7808771	0.21912287
1065	0.4378413	0.5621587
1066	0.006554921	0.99344516
1067	0.023062637	0.9769373
1068	0.46195972	0.53804034
1069	0.5710073	0.42899266
1070	0.1805728	0.81942725
1071	0.50639355	0.49360642
1072	0.68570507	0.3142949
1073	0.6016346	0.39836544
1074	0.03907063	0.9609294
1075	0.16310076	0.8368992
1076	0.039308038	0.9606919
1077	0.07538855	0.9246115
1078	0.16598065	0.8340193
1079	0.7346893	0.2653107
1080	0.29511973	0.70488024
1081	0.50901645	0.49098358
1082	0.5983822	0.40161788
1083	0.6364368	0.36356318
1084	0.46318668	0.5368133
1085	0.5633181	0.436682
1086	0.5672265	0.43277344
1087	0.029459303	0.97054064
1088	0.22844848	0.7715515
1089	0.49408454	0.5059154
1090	0.10077518	0.8992249
1091	0.763109	0.236891
1092	0.5174176	0.48258236
1093	0.8677602	0.13223979
1094	0.42776722	0.5722327
1095	0.4209053	0.5790947
1096	0.6948503	0.30514973
1097	0.018986471	0.9810135
1098	0.6622604	0.33773962
1099	0.88344055	0.116559505
1100	0.5716704	0.42832956
1101	0.32677132	0.6732287
1102	0.21633293	0.783667
1103	0.109606825	0.8903932
1104	0.12676032	0.8732397
1105	0.532341	0.46765897
1106	0.7269324	0.27306762
1107	0.05283689	0.9471631
1108	0.046240963	0.953759
1109	0.59800303	0.40199694
1110	0.7858732	0.21412687
1111	0.56998426	0.43001577
1112	0.051752374	0.9482476
1113	0.47021666	0.52978337
1114	0.73033065	0.26966932
1115	0.1152853	0.88471466
1116	0.1357217	0.86427826
1117	0.67999536	0.3200046
1118	0.010263563	0.98973644
1119	0.89465547	0.10534459
1120	0.07113505	0.92886496
1121	0.6393649	0.36063507
1122	0.668218	0.33178198
1123	0.55778366	0.44221634
1124	0.016016562	0.9839834
1125	0.6381999	0.36180004
1126	0.5565595	0.44344053
1127	0.6708744	0.32912558
1128	0.51806045	0.48193955
1129	0.632333	0.36766696
1130	0.64801973	0.35198027
1131	0.035856154	0.9641439
1132	0.068071455	0.9319286
1133	0.0069852057	0.9930148
1134	0.39527902	0.604721
1135	0.16987777	0.8301223
1136	0.011453028	0.98854697
1137	0.050918162	0.94908184
1138	0.13937616	0.86062384
1139	0.76532334	0.23467669
1140	0.457066	0.542934
1141	0.025272302	0.9747277
1142	0.057696473	0.9423035
1143	0.5922346	0.40776536
1144	0.73212355	0.26787645
1145	0.006269264	0.9937308
1146	0.09952212	0.9004779
1147	0.044749837	0.9552502
1148	0.4379728	0.56202716
1149	0.2317184	0.76828164
1150	0.6994952	0.30050483
1151	0.10257331	0.89742666
1152	0.0052492116	0.9947508
1153	0.11843372	0.8815662
1154	0.6420896	0.35791034
1155	0.47459647	0.5254035
1156	0.34354636	0.6564536
1157	0.5254636	0.47453642
1158	0.48653334	0.51346666
1159	0.33920696	0.66079307
1160	0.5289562	0.47104385
1161	0.05321906	0.946781
1162	0.8317753	0.16822465
1163	0.032406833	0.9675932
1164	0.719024	0.28097597
1165	0.6128945	0.38710555
1166	0.24531396	0.75468606
1167	0.8247114	0.17528865
1168	0.07624091	0.92375904
1169	0.029214565	0.9707854
1170	0.22649442	0.7735056
1171	0.0059280614	0.9940719
1172	0.18887144	0.81112856
1173	0.07050878	0.9294912
1174	0.6378232	0.36217672
1175	0.014567997	0.98543197
1176	0.11570316	0.88429683
1177	0.79550385	0.20449615
1178	0.018431475	0.9815685
1179	0.28764442	0.71235555
1180	0.8338959	0.16610403
1181	0.44440863	0.55559134
1182	0.7260617	0.27393833
1183	0.08419932	0.9158007
1184	0.7612095	0.23879044
1185	0.25418854	0.7458114
1186	0.4933209	0.50667906
1187	0.2998652	0.7001348
1188	0.035468698	0.9645313
1189	0.32605872	0.6739413
1190	0.55925184	0.44074816
1191	0.8030117	0.19698831
1192	0.2488097	0.7511903
1193	0.10521769	0.8947823
1194	0.29262486	0.7073751
1195	0.6280712	0.37192884
1196	0.4198299	0.58017015
1197	0.17007613	0.82992387
1198	0.803845	0.19615503
1199	0.29699102	0.70300895
1200	0.30722782	0.6927722
1201	0.4118771	0.58812296
1202	0.1036034	0.89639664
1203	0.021029864	0.9789701
1204	0.23954919	0.7604508
1205	0.52541006	0.4745899
1206	0.76415676	0.23584327
1207	0.3849496	0.6150504
1208	0.5994709	0.4005291
1209	0.0070639392	0.9929361
1210	0.1256415	0.87435853
1211	0.57292217	0.42707783
1212	0.54190004	0.45809993
1213	0.6113985	0.3886015
1214	0.19507621	0.8049238
1215	0.08281737	0.9171826
1216	0.60144824	0.39855173
1217	0.6439945	0.3560055
1218	0.13021936	0.86978066
1219	0.60611784	0.39388213
1220	0.47401485	0.5259852
1221	0.2065292	0.7934708
1222	0.218379	0.781621
1223	0.2602577	0.7397423
1224	0.26662087	0.7333792
1225	0.003514017	0.99648595
1226	0.009856476	0.99014354
1227	0.8047306	0.19526945
1228	0.50855076	0.4914492
1229	0.01318452	0.9868155
1230	0.66168374	0.33831623
1231	0.6787348	0.32126525
1232	0.0112066185	0.98879343
1233	0.009539996	0.99046004
1234	0.11636697	0.8836331
1235	0.021292001	0.97870797
1236	0.13040185	0.86959815
1237	0.5065043	0.49349564
1238	0.73120886	0.26879117
1239	0.09898117	0.90101886
1240	0.612139	0.38786098
1241	0.4921166	0.5078834
1242	0.804418	0.19558191
1243	0.8711873	0.12881267
1244	0.27048066	0.72951937
1245	0.03863606	0.961364
1246	0.002799798	0.99720025
1247	0.04345574	0.9565442
1248	0.6537982	0.34620175
1249	0.8460668	0.15393326
1250	0.07443214	0.9255679
1251	0.7508733	0.24912666
1252	0.13245586	0.8675442
1253	0.24133219	0.75866777
1254	0.34813336	0.6518666
1255	0.5402893	0.45971072
1256	0.38616332	0.6138367
1257	0.66044956	0.3395504
1258	0.12787372	0.87212634
1259	0.527603	0.472397
1260	0.2820132	0.71798676
1261	0.55704814	0.44295183
1262	0.03979019	0.9602098
1263	0.66270196	0.33729804
1264	0.4301021	0.56989783
1265	0.3867337	0.6132663
1266	0.020533945	0.9794661
1267	0.55475456	0.44524544
1268	0.56144565	0.43855438
1269	0.5732319	0.42676812
1270	0.11403965	0.8859604
1271	0.70271724	0.29728276
1272	0.48897842	0.5110216
1273	0.5424444	0.4575556
1274	0.47908768	0.52091235
1275	0.5880943	0.4119057
1276	0.3223953	0.6776047
1277	0.6340908	0.36590916
1278	0.48814386	0.51185614
1279	0.5808101	0.41918984
1280	0.45249903	0.54750097
1281	0.49344757	0.50655246
1282	0.45907232	0.5409277
1283	0.34434947	0.65565056
1284	0.16302346	0.8369765
1285	0.6548095	0.34519058
1286	0.9154717	0.08452835
1287	0.017705258	0.9822948
1288	0.17502071	0.8249793
1289	0.30672446	0.6932755
1290	0.096430734	0.9035693
1291	0.62708217	0.37291783
1292	0.006794728	0.9932053
1293	0.6614771	0.33852294
1294	0.34713426	0.65286577
1295	0.68719685	0.31280315
1296	0.30293232	0.6970677
1297	0.03148664	0.96851337
1298	0.12383287	0.8761671
1299	0.2323043	0.7676957
1300	0.14346153	0.8565385
1301	0.6037401	0.39625987
1302	0.37104464	0.62895536
1303	0.415012	0.584988
1304	0.8644202	0.13557987
1305	0.17929836	0.8207016
1306	0.6204536	0.37954637
1307	0.6128257	0.3871743
1308	0.8137313	0.18626872
1309	0.1689823	0.8310177
1310	0.076927334	0.92307264
1311	0.77673376	0.22326629
1312	0.02447092	0.97552913
1313	0.07052844	0.92947155
1314	0.023203442	0.97679657
1315	0.0060603158	0.99393964
1316	0.41357508	0.58642495
1317	0.38029516	0.6197049
1318	0.5218414	0.4781586
1319	0.5479532	0.45204684
1320	0.6865394	0.31346056
1321	0.122223124	0.87777686
1322	0.023862127	0.9761379
1323	0.36422506	0.63577497
1324	0.62879515	0.37120485
1325	0.37286973	0.62713027
1326	0.479718	0.52028203
1327	0.6247799	0.37522012
1328	0.5735249	0.42647514
1329	0.05955385	0.9404461
1330	0.050272524	0.9497274
1331	0.0050069103	0.99499315
1332	0.5880212	0.4119788
1333	0.062400397	0.9375996
1334	0.5760973	0.42390266
1335	0.08038964	0.9196103
1336	0.032617282	0.9673827
1337	0.5609244	0.43907562
1338	0.55991185	0.44008818
1339	0.2106445	0.7893555
1340	0.37474835	0.6252517
1341	0.39687872	0.6031213
1342	0.06372879	0.9362712
1343	0.0046221586	0.9953778
1344	0.059835695	0.94016427
1345	0.15826511	0.8417349
1346	0.8373115	0.16268846
1347	0.5782295	0.4217705
1348	0.61755663	0.3824434
1349	0.42469248	0.57530755
1350	0.4172845	0.5827155
1351	0.17470388	0.82529604
1352	0.21717623	0.78282374
1353	0.10766863	0.89233136
1354	0.6959795	0.3040205
1355	0.0035130153	0.996487
1356	0.41606253	0.5839374
1357	0.77073467	0.22926536
1358	0.0069026616	0.99309736
1359	0.3728023	0.62719774
1360	0.027993843	0.9720062
1361	0.9049474	0.0950526
1362	0.7837887	0.21621127
1363	0.5936773	0.4063227
1364	0.10770687	0.8922931
1365	0.028847383	0.97115254
1366	0.43319884	0.56680113
1367	0.18589091	0.8141091
1368	0.05957044	0.94042957
1369	0.17529863	0.8247013
1370	0.77271074	0.22728921
1371	0.18515809	0.81484187
1372	0.061019342	0.93898064
1373	0.045053203	0.9549468
1374	0.1655942	0.83440584
1375	0.5721851	0.42781484
1376	0.06422418	0.9357758
1377	0.03747948	0.96252054
1378	0.40833303	0.59166694
1379	0.67795616	0.32204384
1380	0.7466229	0.25337708
1381	0.48882133	0.5111786
1382	0.08435327	0.91564673
1383	0.8513409	0.14865915
1384	0.79499596	0.2050041
1385	0.5947988	0.4052012
1386	0.27742276	0.7225772
1387	0.2702508	0.7297492
1388	0.021214431	0.9787855
1389	0.72087246	0.27912754
1390	0.82488513	0.17511491
1391	0.37072587	0.62927413
1392	0.56909734	0.43090266
1393	0.061031148	0.9389689
1394	0.3244413	0.6755587
1395	0.074749336	0.9252507
1396	0.23765533	0.7623447
1397	0.7373259	0.2626741
1398	0.21791738	0.7820826
1399	0.093636796	0.9063632
1400	0.019868137	0.9801319
1401	0.17658894	0.82341105
1402	0.17130783	0.82869214
1403	0.3210712	0.6789288
1404	0.06546878	0.9345312
1405	0.8497678	0.15023215
1406	0.39283633	0.60716367
1407	0.6798346	0.3201654
1408	0.50297123	0.4970287
1409	0.36474577	0.6352542
1410	0.78342927	0.21657072
1411	0.85938895	0.14061104
1412	0.9089805	0.09101957
1413	0.76244956	0.23755045
1414	0.030425439	0.9695746
1415	0.03215087	0.96784914
1416	0.03362951	0.96637046
1417	0.8733542	0.12664583
1418	0.6939288	0.30607122
1419	0.24474762	0.7552524
1420	0.22471456	0.7752855
1421	0.42837116	0.57162887
1422	0.43058056	0.56941944
1423	0.52285177	0.47714823
1424	0.7765679	0.22343215
1425	0.8586337	0.14136629
1426	0.035769504	0.96423054
1427	0.7058724	0.29412758
1428	0.2551501	0.74484986
1429	0.48149824	0.5185017
1430	0.9305358	0.06946419
1431	0.63127625	0.3687238
1432	0.15529285	0.84470713
1433	0.68904835	0.31095168
1434	0.68983287	0.31016713
1435	0.54653496	0.45346504
1436	0.1154923	0.88450766
1437	0.46539128	0.5346088
1438	0.65881807	0.34118187
1439	0.32555676	0.6744432
1440	0.2171998	0.78280026
1441	0.7427535	0.25724652
1442	0.58657926	0.4134207
1443	0.32486677	0.6751333
1444	0.6222731	0.37772688
1445	0.6222762	0.37772384
1446	0.56475616	0.43524387
1447	0.51512027	0.48487976
1448	0.30459902	0.69540095
1449	0.13257495	0.8674251
1450	0.6988468	0.30115312
1451	0.016474087	0.983526
1452	0.091027625	0.9089724
1453	0.5966805	0.40331948
1454	0.76517576	0.2348242
1455	0.02128621	0.9787138
1456	0.45620114	0.5437988
1457	0.0148591045	0.9851409
1458	0.48680344	0.5131966
1459	0.95410496	0.045895103
1460	0.12699658	0.8730034
1461	0.23819603	0.76180404
1462	0.0035086465	0.9964914
1463	0.6512505	0.34874955
1464	0.1333716	0.86662835
1465	0.4509608	0.54903924
1466	0.24274668	0.7572533
1467	0.00946059	0.99053943
1468	0.53335077	0.4666492
1469	0.48749155	0.51250845
1470	0.22280458	0.7771954
1471	0.7650652	0.23493484
1472	0.5536764	0.44632354
1473	0.4686034	0.5313966
1474	0.024894826	0.9751051
1475	0.5623134	0.4376866
1476	0.0074157165	0.99258435
1477	0.00939279	0.99060714
1478	0.28775823	0.71224177
1479	0.50478435	0.49521568
1480	0.056949884	0.9430501
1481	0.032414816	0.96758515
1482	0.28548697	0.714513
1483	0.54805017	0.45194983
1484	0.04028868	0.9597113
1485	0.0019144015	0.9980856
1486	0.12585518	0.8741448
1487	0.33462128	0.66537875
1488	0.12718722	0.8728128
1489	0.42205146	0.5779485
1490	0.045063913	0.954936
1491	0.7113318	0.28866816
1492	0.32000324	0.6799967
1493	0.009704444	0.9902955
1494	0.799563	0.200437
1495	0.730941	0.26905897
1496	0.5031306	0.49686936
1497	0.4069194	0.5930806
1498	0.14502843	0.8549715
1499	0.49876574	0.50123423
1500	0.45093578	0.5490642
1501	0.4389008	0.5610992
1502	0.6593473	0.34065273
1503	0.16966085	0.83033913
1504	0.13658102	0.86341894
1505	0.5907015	0.4092985
1506	0.07799321	0.92200685
1507	0.10669598	0.893304
1508	0.3724727	0.6275273
1509	0.648307	0.351693
1510	0.36960915	0.6303908
1511	0.030124022	0.969876
1512	0.018552402	0.9814476
1513	0.6485094	0.35149056
1514	0.53413945	0.46586055
1515	0.15401633	0.8459836
1516	0.6619136	0.3380865
1517	0.79843897	0.20156105
1518	0.15496624	0.84503376
1519	0.0090854755	0.9909146
1520	0.25975066	0.7402494
1521	0.78714925	0.2128507
1522	0.16882533	0.8311747
1523	0.34000283	0.6599972
1524	0.5494728	0.4505272
1525	0.007854848	0.9921451
1526	0.12622648	0.8737736
1527	0.32151824	0.6784817
1528	0.3634661	0.6365339
1529	0.01336591	0.98663414
1530	0.8194721	0.18052791
1531	0.18342784	0.8165721
1532	0.7083097	0.29169035
1533	0.6856776	0.31432238
1534	0.06659248	0.9334075
1535	0.1555894	0.8444106
1536	0.7111398	0.28886014
1537	0.7562711	0.24372888
1538	0.107387275	0.8926127
1539	0.35231	0.64769
1540	0.6759599	0.32404014
1541	0.13607611	0.8639239
1542	0.5048547	0.49514535
1543	0.4047413	0.5952587
1544	0.5703018	0.42969823
1545	0.23179388	0.7682061
1546	0.14801101	0.85198903
1547	0.47413993	0.5258601
1548	0.6304583	0.36954167
1549	0.55555135	0.44444865
1550	0.008981722	0.9910183
1551	0.014766568	0.98523337
1552	0.471834	0.528166
1553	0.64838225	0.35161775
1554	0.6683457	0.33165428
1555	0.09925698	0.900743
1556	0.588775	0.41122502
1557	0.52336144	0.4766386
1558	0.0110451	0.9889549
1559	0.74015903	0.25984094
1560	0.34796157	0.6520384
1561	0.067489654	0.9325104
1562	0.75738317	0.24261677
1563	0.6190573	0.38094264
1564	0.48753795	0.512462
1565	0.3613197	0.63868034
1566	0.70473754	0.29526243
1567	0.011992799	0.9880072
1568	0.39068738	0.60931265
1569	0.10753589	0.89246404
1570	0.085406736	0.9145932
1571	0.45093063	0.54906934
1572	0.017386528	0.9826135
1573	0.5783322	0.42166775
1574	0.09995907	0.9000409
1575	0.0009295204	0.99907047
1576	0.012870483	0.9871295
1577	0.5558986	0.44410142
1578	0.4792531	0.52074695
1579	0.32693815	0.67306185
1580	0.7245408	0.2754591
1581	0.113074474	0.8869255
1582	0.56763273	0.4323673
1583	0.8855721	0.11442789
1584	0.35826236	0.64173764
1585	0.2950909	0.704909
1586	0.039640747	0.9603592
1587	0.0015808664	0.99841917
1588	0.056212455	0.9437875
1589	0.5270016	0.47299838
1590	0.76993483	0.23006514
1591	0.5116073	0.48839274
1592	0.012046184	0.9879538
1593	0.7661419	0.2338581
1594	0.046641037	0.95335895
1595	0.63423395	0.365766
1596	0.03035227	0.96964777
1597	0.5371505	0.4628495
1598	0.5676373	0.43236268
1599	0.0042579537	0.995742
1600	0.08528523	0.9147148
1601	0.2422088	0.7577912
1602	0.65259993	0.34740004
1603	0.047431115	0.9525688
1604	0.07842532	0.9215747
1605	0.7428664	0.25713357
1606	0.43457472	0.5654253
1607	0.091095306	0.90890473
1608	0.07130322	0.9286968
1609	0.7197275	0.28027245
1610	0.0241099	0.9758901
1611	0.63488495	0.36511505
1612	0.01180345	0.98819655
1613	0.3769087	0.6230913
1614	0.6049803	0.39501968
1615	0.13281079	0.86718917
1616	0.449108	0.550892
1617	0.006671595	0.99332845
1618	0.48643264	0.5135673
1619	0.56877965	0.43122035
1620	0.3582455	0.6417545
1621	0.26273632	0.7372637
1622	0.84576446	0.15423562
1623	0.40666133	0.59333867
1624	0.096834205	0.9031658
1625	0.30433849	0.69566154
1626	0.06929875	0.9307013
1627	0.40548086	0.59451914
1628	0.016613811	0.9833862
1629	0.1651718	0.83482826
1630	0.16307327	0.83692676
1631	0.38556278	0.6144372
1632	0.0056967516	0.9943032
1633	0.47146308	0.5285369
1634	0.08254079	0.91745925
1635	0.024073621	0.97592634
1636	0.016715117	0.9832849
1637	0.046727255	0.9532728
1638	0.10320532	0.89679474
1639	0.6818039	0.31819618
1640	0.696995	0.30300504
1641	0.039461564	0.96053845
1642	0.14990905	0.8500909
1643	0.4009082	0.5990918
1644	0.9377063	0.06229365
1645	0.006439103	0.9935609
1646	0.1748185	0.82518154
1647	0.25414193	0.7458581
1648	0.72294515	0.27705488
1649	0.18254459	0.8174554
1650	0.22966492	0.7703351
1651	0.7901125	0.20988746
1652	0.22804268	0.7719573
1653	0.22276056	0.7772394
1654	0.734274	0.26572594
1655	0.7195994	0.2804006
1656	0.46097365	0.5390264
1657	0.6987912	0.30120885
1658	0.4292604	0.5707396
1659	0.60054404	0.39945596
1660	0.67172116	0.32827884
1661	0.30950788	0.69049215
1662	0.83941734	0.16058265
1663	0.5042997	0.4957003
1664	0.23533228	0.7646677
1665	0.6352913	0.3647087
1666	0.25050664	0.74949336
1667	0.05005618	0.9499438
1668	0.60928714	0.39071286
1669	0.14516035	0.8548396
1670	0.8095065	0.19049348
1671	0.42678663	0.5732134
1672	0.16156098	0.83843905
1673	0.842096	0.15790409
1674	0.25416157	0.74583846
1675	0.3473448	0.65265524
1676	0.6012115	0.39878854
1677	0.633234	0.36676595
1678	0.63487196	0.365128
1679	0.19084974	0.8091503
1680	0.8165338	0.18346617
1681	0.6571666	0.34283346
1682	0.39722085	0.6027791
1683	0.3942179	0.60578215
1684	0.2376623	0.76233774
1685	0.38612056	0.6138794
1686	0.69468004	0.30531996
1687	0.041283123	0.9587169
1688	0.541009	0.458991
1689	0.57765186	0.42234817
1690	0.28657392	0.7134261
1691	0.120654285	0.8793457
1692	0.78388095	0.2161191
1693	0.34725365	0.6527464
1694	0.06425182	0.93574816
1695	0.62039506	0.37960494
1696	0.42429882	0.5757012
1697	0.607288	0.39271197
1698	0.038617555	0.96138245
1699	0.36940655	0.6305934
1700	0.19853927	0.80146074
1701	0.17328727	0.8267127
1702	0.38062543	0.6193746
1703	0.36718464	0.63281536
1704	0.088763095	0.9112369
1705	0.21932754	0.78067243
1706	0.01491685	0.9850832
1707	0.36264437	0.6373556
1708	0.5491821	0.45081788
1709	0.47792	0.52208
1710	0.80923635	0.19076367
1711	0.44433782	0.55566216
1712	0.059738785	0.9402612
1713	0.065664016	0.934336
1714	0.3852431	0.61475694
1715	0.04618073	0.9538193
1716	0.24619894	0.75380105
1717	0.5417861	0.4582139
1718	0.31907284	0.68092716
1719	0.15901609	0.8409839
1720	0.049859192	0.95014083
1721	0.8063458	0.19365416
1722	0.68079174	0.3192083
1723	0.100134365	0.8998657
1724	0.18836251	0.8116375
1725	0.06679354	0.9332065
1726	0.09966062	0.9003394
1727	0.7114671	0.2885329
1728	0.9674364	0.032563627
1729	0.6491249	0.3508751
1730	0.65568423	0.3443158
1731	0.494332	0.50566804
1732	0.042685922	0.9573141
1733	0.020935563	0.9790644
1734	0.07116745	0.92883253
1735	0.07209306	0.92790693
1736	0.41193432	0.5880657
1737	0.029684573	0.97031546
1738	0.7204991	0.27950096
1739	0.13337952	0.8666205
1740	0.71660584	0.2833942
1741	0.060317256	0.9396827
1742	0.095701344	0.90429866
1743	0.82436854	0.1756314
1744	0.21397728	0.7860228
1745	0.56982905	0.43017095
1746	0.8180789	0.18192114
1747	0.2724545	0.7275455
1748	0.66697216	0.33302784
1749	0.6517555	0.34824455
1750	0.1189694	0.8810306
1751	0.16645038	0.83354956
1752	0.01646104	0.983539
1753	0.75423115	0.24576886
1754	0.11338305	0.8866169
1755	0.06995658	0.93004334
1756	0.09366631	0.90633374
1757	0.753297	0.246703
1758	0.035655886	0.96434414
1759	0.021501776	0.9784983
1760	0.47706676	0.52293324
1761	0.71120566	0.28879434
1762	0.088341616	0.91165835
1763	0.49503073	0.50496924
1764	0.35692725	0.6430728
1765	0.49869683	0.5013032
1766	0.35816884	0.6418312
1767	0.072109394	0.9278906
1768	0.6012394	0.39876062
1769	0.5445253	0.45547467
1770	0.5810502	0.41894975
1771	0.038974836	0.9610252
1772	0.70748377	0.29251626
1773	0.13947861	0.86052144
1774	0.6141193	0.38588074
1775	0.7335404	0.26645964
1776	0.8616107	0.13838932
1777	0.44925594	0.550744
1778	0.6432072	0.3567928
1779	0.40724632	0.59275365
1780	0.8110854	0.18891457
1781	0.07723289	0.9227671
1782	0.026460744	0.97353923
1783	0.014248717	0.9857512
1784	0.41132137	0.5886786
1785	0.61633855	0.38366145
1786	0.4530934	0.54690665
1787	0.78571624	0.21428384
1788	0.34460393	0.65539604
1789	0.012145065	0.9878549
1790	0.8104382	0.18956171
1791	0.030307457	0.96969247
1792	0.04430381	0.95569617
1793	0.5219156	0.47808436
1794	0.7506528	0.24934725
1795	0.06482087	0.9351791
1796	0.5099649	0.4900351
1797	0.08045023	0.9195498
1798	0.5346589	0.4653411
1799	0.5708861	0.42911392
1800	0.38876882	0.6112312
1801	0.5041843	0.49581575
1802	0.7189992	0.28100085
1803	0.6997147	0.30028534
1804	0.1572782	0.8427218
1805	0.551977	0.44802305
1806	0.39129	0.60871
1807	0.0859176	0.91408235
1808	0.6297032	0.3702968
1809	0.021335825	0.97866416
1810	0.01775076	0.98224926
1811	0.16462263	0.83537734
1812	0.73805773	0.2619422
1813	0.09668807	0.9033119
1814	0.5538738	0.44612625
1815	0.6046683	0.3953317
1816	0.35792607	0.64207387
1817	0.25818986	0.74181014
1818	0.7033149	0.29668507
1819	0.025098257	0.9749017
1820	0.505053	0.494947
1821	0.7326301	0.26736993
1822	0.03649071	0.9635093
1823	0.24899845	0.7510016
1824	0.2931859	0.7068141
1825	0.1050115	0.8949885
1826	0.09446587	0.9055341
1827	0.46408376	0.53591627
1828	0.59519666	0.40480337
1829	0.070339784	0.92966026
1830	0.062446512	0.93755347
1831	0.011656164	0.98834383
1832	0.007768328	0.9922316
1833	0.37665603	0.623344
1834	0.010506645	0.98949337
1835	0.5571957	0.4428043
1836	0.7105826	0.28941742
1837	0.618143	0.38185698
1838	0.29311368	0.70688635
1839	0.13208455	0.8679155
1840	0.035310462	0.9646895
1841	0.3786446	0.6213555
1842	0.07930239	0.92069757
1843	0.42766744	0.5723325
1844	0.671205	0.328795
1845	0.21985671	0.7801433
1846	0.40969172	0.5903083
1847	0.3651546	0.63484544
1848	0.07265001	0.92735004
1849	0.035195243	0.96480477
1850	0.042280573	0.95771945
1851	0.73807204	0.261928
1852	0.1525249	0.84747505
1853	0.04384939	0.95615065
1854	0.47403032	0.52596974
1855	0.72949463	0.27050543
1856	0.6263999	0.37360016
1857	0.08068271	0.91931736
1858	0.13873383	0.86126614
1859	0.36192724	0.6380727
1860	0.24304257	0.7569574
1861	0.017355973	0.982644
1862	0.78453636	0.21546365
1863	0.5487347	0.45126522
1864	0.61097676	0.3890232
1865	0.002534793	0.99746525
1866	0.68607074	0.3139293
1867	0.1117898	0.8882102
1868	0.81969523	0.18030474
1869	0.08934937	0.9106507
1870	0.12917414	0.8708258
1871	0.44849575	0.55150425
1872	0.013895681	0.9861043
1873	0.6409566	0.35904336
1874	0.29784724	0.7021528
1875	0.44021744	0.55978256
1876	0.018098267	0.9819017
1877	0.24639264	0.7536074
1878	0.5590845	0.44091552
1879	0.086049795	0.9139502
1880	0.0035139115	0.99648607
1881	0.047260664	0.95273936
1882	0.65827286	0.3417271
1883	0.15712297	0.84287703
1884	0.8240809	0.17591906
1885	0.0859551	0.9140449
1886	0.72778386	0.27221614
1887	0.65461284	0.3453872
1888	0.14170848	0.8582915
1889	0.62121224	0.3787877
1890	0.5809746	0.4190254
1891	0.044387065	0.9556129
1892	0.6044337	0.39556625
1893	0.6630754	0.33692455
1894	0.7652644	0.23473564
1895	0.5854007	0.41459927
1896	0.39764956	0.6023504
1897	0.04262704	0.95737296
1898	0.47888607	0.5211139
1899	0.039530586	0.96046937
1900	0.11216708	0.88783294
1901	0.3231516	0.6768484
1902	0.005141323	0.99485874
1903	0.15415326	0.8458467
1904	0.6551793	0.34482065
1905	0.036680266	0.9633198
1906	0.38499874	0.6150013
1907	0.39711455	0.6028855
1908	0.4123038	0.5876962
1909	0.6506582	0.34934187
1910	0.62911487	0.37088513
1911	0.3308718	0.66912824
1912	0.022018798	0.97798115
1913	0.17448135	0.82551867
1914	0.7568822	0.24311781
1915	0.27900198	0.72099805
1916	0.06024878	0.93975115
1917	0.0434996	0.9565004
1918	0.52027196	0.47972807
1919	0.856119	0.14388105
1920	0.12817806	0.87182194
1921	0.20205814	0.79794186
1922	0.17011102	0.82988894
1923	0.67464405	0.32535592
1924	0.7042589	0.29574108
1925	0.100177206	0.89982283
1926	0.06856919	0.93143076
1927	0.2390034	0.76099664
1928	0.47345033	0.52654964
1929	0.18326461	0.8167354
1930	0.68382025	0.31617975
1931	0.4978169	0.50218314
1932	0.02497552	0.9750245
1933	0.48998207	0.5100179
1934	0.864113	0.13588709
1935	0.36343163	0.63656837
1936	0.0058679027	0.9941321
1937	0.71479374	0.28520623
1938	0.01273359	0.98726636
1939	0.4323911	0.5676089
1940	0.5833572	0.4166428
1941	0.6274918	0.37250823
1942	0.40102127	0.59897876
1943	0.65850186	0.34149817
1944	0.5582568	0.44174322
1945	0.88773704	0.11226299
1946	0.007394596	0.99260545
1947	0.3809079	0.6190921
1948	0.4969827	0.5030173
1949	0.61208004	0.38791993
1950	0.13452089	0.8654791
1951	0.87589467	0.12410531
1952	0.35394514	0.64605486
1953	0.14726257	0.85273737
1954	0.20087059	0.7991294
1955	0.4119213	0.58807874
1956	0.19327609	0.8067239
1957	0.7271963	0.27280372
1958	0.6759962	0.3240038
1959	0.47529593	0.52470404
1960	0.810146	0.189854
1961	0.254469	0.745531
1962	0.81104165	0.1889583
1963	0.22548059	0.7745194
1964	0.6425641	0.3574359
1965	0.0318584	0.9681416
1966	0.118132636	0.88186735
1967	0.69494957	0.3050505
1968	0.104201175	0.89579886
1969	0.5851011	0.4148989
1970	0.07791306	0.922087
1971	0.76016486	0.2398351
1972	0.41685987	0.5831402
1973	0.025843646	0.9741563
1974	0.7605764	0.23942359
1975	0.31552413	0.6844759
1976	0.009532362	0.9904676
1977	0.05241111	0.94758886
1978	0.08800862	0.91199136
1979	0.08646925	0.9135308
1980	0.011597133	0.9884029
1981	0.030082315	0.9699177
1982	0.2302067	0.76979333
1983	0.6662431	0.33375692
1984	0.45950767	0.5404923
1985	0.4474594	0.5525406
1986	0.04153408	0.95846593
1987	0.76013184	0.23986822
1988	0.32547802	0.674522
1989	0.58708704	0.41291294
1990	0.6107212	0.3892788
1991	0.2878199	0.71218014
1992	0.1339328	0.8660672
1993	0.011367581	0.9886324
1994	0.7449271	0.2550729
1995	0.8148797	0.18512034
1996	0.1936317	0.80636835
1997	0.43028107	0.5697189
1998	0.48799077	0.51200926
[truncated: 437 more rows]
