# Supplementary material for: Evaluating deep learning-based melanoma classification using immunohistochemistry and routine histology: A three center study
Source: PLoS One. 2024 Jan 19;19(1):e0297146. doi: 10.1371/journal.pone.0297146 (PMC10798511; doi:10.1371/journal.pone.0297146)
Supplement: S5 Dataset — (ZIP) [file pone.0297146.s011.zip › minimal_dataset/tile_predictions/dresden/699110-S1_ind_ISlab_1.0.csv]

	0	1
0	0.44541043	0.5545895
1	0.50659806	0.493402
2	0.2054262	0.7945738
3	0.16637573	0.8336243
4	0.28358632	0.7164137
5	0.6130048	0.38699514
6	0.64674854	0.3532515
7	0.23497461	0.76502544
8	0.47933328	0.5206667
9	0.24614863	0.7538514
10	0.08988849	0.91011155
11	0.22001119	0.7799888
12	0.30418226	0.6958177
13	0.030370919	0.96962905
14	0.79864997	0.20135003
15	0.49514142	0.50485855
16	0.88108504	0.11891498
17	0.18239847	0.8176015
18	0.6107948	0.38920525
19	0.04191121	0.9580888
20	0.3793304	0.6206696
21	0.6965171	0.30348292
22	0.15745133	0.8425486
23	0.17930405	0.82069594
24	0.19003165	0.80996835
25	0.2688831	0.7311169
26	0.76980215	0.23019782
27	0.57806456	0.4219355
28	0.62277496	0.37722507
29	0.5341961	0.4658039
30	0.3987436	0.60125643
31	0.49389383	0.5061062
32	0.42113537	0.57886463
33	0.65672386	0.3432762
34	0.4238558	0.57614416
35	0.901092	0.09890796
36	0.7061367	0.2938633
37	0.015152252	0.9848477
38	0.46794316	0.5320568
39	0.5105127	0.48948732
40	0.8013177	0.19868234
41	0.6743483	0.32565174
42	0.77125883	0.22874117
43	0.3307567	0.6692433
44	0.099222474	0.9007775
45	0.046073895	0.95392615
46	0.5837002	0.41629982
47	0.26941535	0.7305846
48	0.5681041	0.4318959
49	0.034510568	0.96548945
50	0.124732345	0.8752676
51	0.11847417	0.8815259
52	0.09341377	0.9065862
53	0.05729745	0.9427026
54	0.37477463	0.62522537
55	0.7093816	0.29061842
56	0.750093	0.24990703
57	0.11046909	0.8895309
58	0.5974053	0.40259466
59	0.7479249	0.2520751
60	0.5148846	0.4851154
61	0.73502666	0.26497334
62	0.709936	0.29006404
63	0.5389358	0.46106416
64	0.5090893	0.49091077
65	0.6068803	0.39311972
66	0.09025887	0.9097411
67	0.94717145	0.05282858
68	0.73222905	0.26777092
69	0.15344706	0.8465529
70	0.15581684	0.84418315
71	0.8155942	0.18440586
72	0.6225791	0.37742093
73	0.61264056	0.38735938
74	0.41209877	0.58790123
75	0.43589845	0.5641015
76	0.4071796	0.5928204
77	0.397761	0.602239
78	0.8563335	0.14366652
79	0.4077036	0.5922964
80	0.6446086	0.35539135
81	0.843051	0.15694894
82	0.7578959	0.24210411
83	0.28413987	0.7158601
84	0.66969824	0.33030173
85	0.8092068	0.19079326
86	0.57649046	0.4235096
87	0.36479396	0.63520604
88	0.8373386	0.16266142
89	0.66101855	0.3389815
90	0.42052075	0.5794793
91	0.12142112	0.8785789
92	0.34993938	0.65006065
93	0.17275602	0.827244
94	0.75665635	0.2433436
95	0.24404994	0.75595003
96	0.112834856	0.8871652
97	0.13213181	0.8678682
98	0.82727784	0.1727222
99	0.6717369	0.32826313
100	0.48753116	0.5124688
101	0.6696229	0.33037707
102	0.24002786	0.7599722
103	0.5310016	0.46899837
104	0.37431875	0.6256812
105	0.06968604	0.930314
106	0.5030825	0.4969175
107	0.8127509	0.18724912
108	0.77945524	0.22054471
109	0.21617661	0.7838234
110	0.6855756	0.3144244
111	0.66279	0.33720997
112	0.3773817	0.62261826
113	0.048158057	0.95184195
114	0.29922366	0.70077634
115	0.60304296	0.39695704
116	0.69944364	0.30055636
117	0.74524796	0.25475207
118	0.6945362	0.30546382
119	0.25855732	0.7414426
120	0.4626116	0.53738844
121	0.7458674	0.2541326
122	0.18099774	0.8190023
123	0.35337558	0.6466244
124	0.785732	0.21426801
125	0.030890167	0.96910983
126	0.88243145	0.117568485
127	0.24071503	0.759285
128	0.2762126	0.7237874
129	0.18142805	0.8185719
130	0.3055444	0.69445556
131	0.29664278	0.7033572
132	0.21947405	0.7805259
133	0.73756546	0.26243457
134	0.46689853	0.53310144
135	0.63528824	0.36471176
136	0.6966884	0.3033116
137	0.60200554	0.3979944
138	0.7704601	0.2295399
139	0.275247	0.724753
140	0.45192367	0.5480763
141	0.70014244	0.2998576
142	0.034829143	0.96517086
143	0.56048733	0.43951264
144	0.55471194	0.44528803
145	0.476231	0.523769
146	0.059074283	0.9409257
147	0.38453948	0.6154606
148	0.5168666	0.4831334
149	0.82201785	0.17798223
150	0.68475133	0.31524864
151	0.5983329	0.40166712
152	0.31741628	0.68258375
153	0.7711365	0.2288635
154	0.17050119	0.8294988
155	0.75448555	0.24551442
156	0.4265323	0.57346773
157	0.61905074	0.38094923
158	0.2754089	0.72459114
159	0.110702574	0.88929737
160	0.03378115	0.9662189
161	0.85928655	0.14071344
162	0.6524492	0.34755078
163	0.7011999	0.2988001
164	0.13731252	0.8626875
165	0.098772116	0.90122783
166	0.798358	0.20164198
167	0.5958905	0.4041095
168	0.71283394	0.28716603
169	0.64032644	0.35967356
170	0.3908544	0.6091456
171	0.79226094	0.20773907
172	0.47435173	0.5256483
173	0.3195518	0.6804482
174	0.34238476	0.6576152
175	0.54035425	0.45964575
176	0.88450444	0.11549556
177	0.03164961	0.96835035
178	0.43849117	0.5615089
179	0.6520107	0.34798935
180	0.36893278	0.63106716
181	0.7286163	0.2713837
182	0.7954322	0.20456779
183	0.62288624	0.37711376
184	0.17677635	0.82322365
185	0.6680345	0.33196554
186	0.60031104	0.39968902
187	0.6399248	0.36007524
188	0.11336053	0.8866395
189	0.61721486	0.38278508
190	0.23202936	0.7679707
191	0.69862527	0.30137473
192	0.22833583	0.77166414
193	0.72566295	0.27433702
194	0.8521658	0.1478342
195	0.49987245	0.50012755
196	0.63484	0.36515996
197	0.5364768	0.46352318
198	0.4564078	0.5435922
199	0.16924551	0.83075446
200	0.12669368	0.87330633
201	0.7302336	0.26976645
202	0.45583636	0.54416364
203	0.7224028	0.27759713
204	0.35852775	0.6414722
205	0.09741884	0.90258116
206	0.5389441	0.46105587
207	0.1980613	0.8019387
208	0.5480676	0.45193237
209	0.02722281	0.9727772
210	0.37726915	0.62273085
211	0.5415635	0.4584365
212	0.60093206	0.3990679
213	0.7864354	0.21356456
214	0.72368705	0.27631298
215	0.057389725	0.9426102
216	0.044184428	0.95581555
217	0.22995463	0.7700454
218	0.8425066	0.15749343
219	0.13057692	0.8694231
220	0.28668016	0.71331984
221	0.8153331	0.18466684
222	0.57857454	0.42142543
223	0.82108414	0.17891583
224	0.38273895	0.6172611
225	0.40063956	0.59936047
226	0.70825255	0.29174748
227	0.4711369	0.5288631
228	0.16762932	0.83237064
229	0.8544037	0.14559636
230	0.64339715	0.35660288
231	0.7889591	0.21104091
232	0.16441356	0.8355865
233	0.7771468	0.22285315
234	0.66093653	0.3390634
235	0.23086154	0.76913846
236	0.4347071	0.5652929
237	0.021508364	0.97849166
238	0.25100788	0.7489921
239	0.635089	0.36491102
240	0.5623976	0.4376024
241	0.4592946	0.5407054
242	0.65700376	0.3429963
243	0.508094	0.491906
244	0.64011115	0.35988882
245	0.8063404	0.19365962
246	0.027789	0.972211
247	0.62580115	0.37419882
248	0.6163809	0.3836192
249	0.15502201	0.8449779
250	0.49355537	0.50644463
251	0.22591111	0.7740889
252	0.8909888	0.109011196
253	0.2651382	0.73486185
254	0.22565177	0.7743482
255	0.31968093	0.68031913
256	0.37293938	0.62706065
257	0.5794707	0.42052934
258	0.837247	0.16275299
259	0.69959205	0.30040792
260	0.33991995	0.6600801
261	0.22192755	0.7780725
262	0.29246455	0.70753545
263	0.16574505	0.834255
264	0.44054818	0.5594519
265	0.54648226	0.45351776
266	0.4498879	0.5501121
267	0.7296757	0.2703243
268	0.46313187	0.53686816
269	0.012848473	0.9871515
270	0.6367159	0.3632841
271	0.32500878	0.6749912
272	0.20035106	0.7996489
273	0.2948086	0.70519143
274	0.7298286	0.27017146
275	0.18929972	0.8107003
276	0.85752124	0.14247873
277	0.5958483	0.40415168
278	0.19391939	0.80608064
279	0.103971265	0.89602876
280	0.64087623	0.35912377
281	0.78707343	0.21292657
282	0.36694705	0.63305295
283	0.6256168	0.37438324
284	0.21464399	0.78535604
285	0.4692077	0.5307923
286	0.25492924	0.74507076
287	0.22985746	0.7701425
288	0.08701782	0.91298217
289	0.174399	0.825601
290	0.5386621	0.46133792
291	0.17945376	0.8205462
292	0.6019366	0.39806342
293	0.05389181	0.9461082
294	0.6500645	0.34993553
295	0.3948713	0.60512877
296	0.032681603	0.96731836
297	0.78734666	0.2126533
298	0.7270691	0.27293095
299	0.7047439	0.29525602
300	0.6432216	0.35677844
301	0.13969943	0.86030054
302	0.23197454	0.7680255
303	0.6541988	0.34580114
304	0.8337859	0.1662141
305	0.041422475	0.9585776
306	0.9104867	0.089513265
307	0.6924844	0.30751565
308	0.37126857	0.6287314
309	0.48123044	0.51876956
310	0.12859824	0.8714017
311	0.7267265	0.27327353
312	0.33696967	0.6630303
313	0.39444217	0.60555786
314	0.1033707	0.8966293
315	0.29437697	0.70562303
316	0.15404002	0.8459599
317	0.855111	0.14488906
318	0.7547474	0.24525258
319	0.7369843	0.26301572
320	0.24799629	0.7520038
321	0.6210247	0.37897524
322	0.5077867	0.49221328
323	0.4785314	0.52146864
324	0.81548834	0.18451166
325	0.050272554	0.9497274
326	0.6708243	0.32917577
327	0.36586398	0.6341361
328	0.5485778	0.4514222
329	0.6918053	0.30819476
330	0.7242753	0.2757247
331	0.038395092	0.96160483
332	0.052447643	0.9475523
333	0.27588198	0.724118
334	0.34835768	0.65164226
335	0.23470087	0.7652992
336	0.20363212	0.7963679
337	0.8670441	0.13295597
338	0.5949006	0.40509942
339	0.3992214	0.6007786
340	0.54637927	0.45362073
341	0.4285475	0.5714525
342	0.5619506	0.4380494
343	0.3263074	0.6736926
344	0.7479568	0.2520432
345	0.35344818	0.64655185
346	0.010754341	0.9892456
347	0.63898677	0.3610132
348	0.7101244	0.28987566
349	0.6391183	0.3608817
350	0.6648499	0.33515006
351	0.66623336	0.3337667
352	0.15271112	0.84728885
353	0.8981425	0.101857446
354	0.3963313	0.6036687
355	0.5927465	0.40725344
356	0.44501087	0.55498916
357	0.72932464	0.2706754
358	0.2833204	0.7166796
359	0.5572165	0.44278347
360	0.6657618	0.33423823
361	0.30918998	0.69080997
362	0.37864605	0.621354
363	0.8419385	0.15806146
364	0.28760627	0.71239376
365	0.19085501	0.809145
366	0.69634724	0.30365282
367	0.37019193	0.62980807
368	0.82224536	0.1777546
369	0.66573656	0.33426344
370	0.63516563	0.36483443
371	0.37955698	0.62044305
372	0.54473495	0.45526507
373	0.587384	0.412616
374	0.6195115	0.3804885
375	0.27303857	0.72696143
376	0.16905427	0.83094573
377	0.8255307	0.1744693
378	0.5572768	0.44272327
379	0.30877095	0.69122905
380	0.53232884	0.4676712
381	0.23255411	0.7674459
382	0.5399131	0.46008688
383	0.4564305	0.5435695
384	0.415696	0.584304
385	0.44841918	0.5515808
386	0.80683047	0.19316958
387	0.8050413	0.19495872
388	0.07168775	0.92831224
389	0.28484195	0.71515805
390	0.09447278	0.90552723
391	0.5531378	0.4468622
392	0.6049928	0.39500713
393	0.8157217	0.18427831
394	0.25877622	0.74122375
395	0.72001666	0.27998334
396	0.8444965	0.15550359
397	0.11321506	0.886785
398	0.8357297	0.16427024
399	0.37237415	0.6276259
400	0.38592085	0.6140792
401	0.5768885	0.4231115
402	0.16104586	0.83895415
403	0.39135355	0.60864645
404	0.43084803	0.569152
405	0.5762391	0.42376092
406	0.08922048	0.9107795
407	0.29658917	0.70341086
408	0.773439	0.226561
409	0.7573069	0.24269314
410	0.34148678	0.65851325
411	0.49146247	0.50853753
412	0.2653618	0.7346383
413	0.31885067	0.6811493
414	0.14582944	0.8541705
415	0.60085905	0.39914095
416	0.64722246	0.35277757
417	0.74731195	0.25268802
418	0.6620214	0.33797863
419	0.17773242	0.8222676
420	0.5661527	0.4338473
421	0.8489075	0.15109256
422	0.8412825	0.15871753
423	0.43395182	0.56604815
424	0.45022953	0.5497705
425	0.84356076	0.15643926
426	0.2813519	0.7186481
427	0.6742165	0.3257835
428	0.820631	0.17936899
429	0.77436626	0.22563379
430	0.5426748	0.4573252
431	0.14295818	0.85704184
432	0.61961895	0.38038108
433	0.386796	0.61320394
434	0.6993562	0.3006438
435	0.7796773	0.22032268
436	0.37554	0.62446
437	0.5352907	0.46470925
438	0.24830835	0.75169164
439	0.34512174	0.65487826
440	0.0798323	0.92016774
441	0.23748451	0.7625155
442	0.71825415	0.28174582
443	0.36196023	0.63803977
444	0.5781524	0.4218476
445	0.585527	0.41447294
446	0.33762026	0.6623798
447	0.25882682	0.74117315
448	0.61595553	0.38404447
449	0.78881186	0.21118811
450	0.5368053	0.46319473
451	0.5078132	0.49218675
452	0.6338396	0.3661604
453	0.24373616	0.75626385
454	0.19942708	0.80057293
455	0.07504741	0.9249526
456	0.08585335	0.9141466
457	0.7893104	0.21068956
458	0.69310915	0.30689082
459	0.022347987	0.977652
460	0.56018096	0.43981907
461	0.59228843	0.40771157
462	0.40983796	0.59016204
463	0.70190674	0.2980933
464	0.5656169	0.43438312
465	0.69392544	0.3060746
466	0.057003636	0.9429964
467	0.685667	0.31433305
468	0.26812693	0.73187304
469	0.79467255	0.20532742
470	0.8046388	0.1953612
471	0.21694107	0.78305894
472	0.1712945	0.8287055
473	0.15083158	0.8491684
474	0.18824695	0.81175303
475	0.63481104	0.3651889
476	0.7096045	0.2903955
477	0.673498	0.326502
478	0.21814002	0.78186
479	0.9330451	0.06695494
480	0.61905503	0.38094497
481	0.12579443	0.87420565
482	0.35623395	0.64376605
483	0.7305437	0.2694563
484	0.5670883	0.4329117
485	0.6941408	0.30585924
486	0.07890888	0.92109114
487	0.21536206	0.7846379
488	0.678767	0.321233
489	0.29051962	0.7094804
490	0.3609453	0.6390547
491	0.67831	0.32168996
492	0.50403994	0.49596003
493	0.7791375	0.22086248
494	0.4186133	0.5813867
495	0.29960424	0.70039576
496	0.588925	0.41107503
497	0.731774	0.26822606
498	0.82133716	0.17866282
499	0.85549873	0.14450133
500	0.6865586	0.3134414
501	0.30882192	0.691178
502	0.3787301	0.62126994
503	0.5141409	0.48585907
504	0.5912846	0.40871543
505	0.615262	0.38473803
506	0.8388767	0.16112323
507	0.4529992	0.5470008
508	0.85946554	0.14053446
509	0.38609135	0.61390865
510	0.6893272	0.31067282
511	0.37300402	0.626996
512	0.49459803	0.505402
513	0.73431027	0.26568976
514	0.70533735	0.29466268
515	0.17353313	0.82646686
516	0.87368244	0.12631759
517	0.12835684	0.8716431
518	0.23438041	0.7656196
519	0.54119986	0.45880008
520	0.49792734	0.5020727
521	0.75054616	0.24945389
522	0.7761233	0.22387676
523	0.57787794	0.42212206
524	0.6597736	0.3402264
525	0.59572554	0.40427446
526	0.30126503	0.69873494
527	0.46688494	0.533115
528	0.76055527	0.2394447
529	0.086174995	0.913825
530	0.72519374	0.2748063
531	0.8089635	0.19103655
532	0.5318916	0.46810845
533	0.46929905	0.5307009
534	0.07933555	0.9206644
535	0.5728989	0.42710114
536	0.45279437	0.5472056
537	0.6551849	0.34481505
538	0.6328565	0.36714354
539	0.7488527	0.2511472
540	0.70669436	0.29330564
541	0.11595959	0.8840404
542	0.08739407	0.91260594
543	0.42498273	0.57501733
544	0.005133953	0.994866
545	0.29613468	0.70386535
546	0.8004541	0.199546
547	0.23723696	0.76276296
548	0.49189186	0.50810814
549	0.70078814	0.2992119
550	0.77067673	0.22932325
551	0.51377356	0.4862264
552	0.5132477	0.48675224
553	0.45623246	0.5437676
554	0.1750851	0.82491493
555	0.27590042	0.7240996
556	0.6328582	0.36714178
557	0.76096785	0.23903216
558	0.46875748	0.53124255
559	0.85188425	0.14811578
560	0.43388805	0.5661119
561	0.7658306	0.23416942
562	0.23278245	0.7672176
563	0.44883937	0.5511607
564	0.6054525	0.3945475
565	0.6514938	0.3485062
566	0.1809876	0.81901246
567	0.8376588	0.16234112
568	0.06433297	0.93566704
569	0.6169347	0.38306525
570	0.71983224	0.28016773
571	0.5901577	0.4098423
572	0.6128735	0.3871265
573	0.3488826	0.65111744
574	0.65902156	0.3409784
575	0.4960451	0.50395495
576	0.09704586	0.9029541
577	0.43022993	0.56977004
578	0.70928705	0.29071298
579	0.65472746	0.34527248
580	0.20537272	0.79462725
581	0.24313867	0.7568613
582	0.7651422	0.23485784
583	0.79614323	0.20385675
584	0.08159084	0.91840917
585	0.46809724	0.53190273
586	0.16568503	0.83431494
587	0.49878782	0.5012122
588	0.21496592	0.78503406
589	0.14279054	0.85720944
590	0.5461311	0.4538689
591	0.79293	0.20707001
592	0.3198092	0.6801908
593	0.43355256	0.5664475
594	0.75563085	0.24436915
595	0.7100355	0.28996447
596	0.74162185	0.25837815
597	0.045684975	0.95431495
598	0.13744584	0.86255413
599	0.809407	0.19059299
600	0.8532516	0.14674845
601	0.55662936	0.4433706
602	0.8166573	0.18334275
603	0.32047507	0.67952496
604	0.4164231	0.5835769
605	0.010339877	0.98966014
606	0.6321182	0.3678818
607	0.60419196	0.39580804
608	0.32519534	0.6748047
609	0.4436671	0.5563329
610	0.44870332	0.55129665
611	0.16019833	0.8398017
612	0.5917428	0.40825716
613	0.62441057	0.37558946
614	0.27364072	0.7263593
615	0.58839935	0.41160065
616	0.6355268	0.36447325
617	0.08003878	0.91996115
618	0.5586334	0.44136655
619	0.122474894	0.8775251
620	0.67174697	0.32825303
621	0.8332559	0.16674413
622	0.7501296	0.24987046
623	0.28229108	0.7177089
624	0.74973124	0.25026873
625	0.1484491	0.8515509
626	0.0564214	0.9435786
627	0.68059593	0.3194041
628	0.68061554	0.31938452
629	0.19276431	0.8072357
630	0.38920054	0.61079943
631	0.24389459	0.7561054
632	0.4487078	0.55129224
633	0.6459243	0.35407564
634	0.8582347	0.14176534
635	0.42039	0.57961005
636	0.15223242	0.8477676
637	0.58206284	0.41793713
638	0.36148098	0.638519
639	0.7215781	0.27842194
640	0.35556057	0.6444394
641	0.74748296	0.252517
642	0.6032152	0.39678478
643	0.3680875	0.63191247
644	0.37873563	0.6212644
645	0.54714143	0.45285857
646	0.16141868	0.8385813
647	0.16669844	0.8333016
648	0.79128766	0.20871234
649	0.41280973	0.5871903
650	0.09513875	0.9048612
651	0.08612376	0.91387624
652	0.2892622	0.7107378
653	0.21903194	0.780968
654	0.663939	0.33606097
655	0.7340496	0.26595038
656	0.5326861	0.46731383
657	0.6413699	0.35863012
658	0.25023034	0.7497696
659	0.26586148	0.73413855
660	0.15661065	0.8433894
661	0.054631013	0.945369
662	0.45097622	0.5490238
663	0.6080911	0.39190888
664	0.18516518	0.81483483
665	0.15210174	0.8478983
666	0.38303173	0.6169683
667	0.6429474	0.35705265
668	0.7598009	0.24019907
669	0.7072073	0.2927927
670	0.4506841	0.5493159
671	0.21615341	0.7838466
672	0.37156016	0.6284398
673	0.28530845	0.7146916
674	0.7815856	0.21841437
675	0.4389921	0.5610079
676	0.70226187	0.29773816
677	0.31625757	0.6837424
678	0.10109846	0.8989016
679	0.04164991	0.9583501
680	0.23570415	0.7642959
681	0.31251442	0.6874856
682	0.27951387	0.7204861
683	0.67279255	0.3272074
684	0.6878667	0.31213328
685	0.12039723	0.8796028
686	0.5461283	0.45387173
687	0.40199116	0.5980088
688	0.24657427	0.7534258
689	0.16493116	0.8350688
690	0.8263945	0.17360555
691	0.3288128	0.6711872
692	0.59883446	0.40116554
693	0.45600748	0.5439925
694	0.6065582	0.39344174
695	0.7969488	0.20305121
696	0.25254482	0.7474552
697	0.12465129	0.87534875
698	0.708968	0.29103202
699	0.38801542	0.6119846
700	0.020696282	0.9793037
701	0.39158446	0.60841554
702	0.8615883	0.1384117
703	0.80997163	0.19002834
704	0.6399408	0.3600592
705	0.084346786	0.9156532
706	0.65991634	0.34008363
707	0.19659653	0.8034035
708	0.54418576	0.4558142
709	0.8345809	0.16541904
710	0.2865027	0.71349734
711	0.28801563	0.71198434
712	0.24867395	0.7513261
713	0.7055761	0.29442388
714	0.4291271	0.57087296
715	0.6776902	0.32230982
716	0.44080296	0.559197
717	0.09314027	0.90685976
718	0.20242086	0.79757917
719	0.27054602	0.7294539
720	0.07131627	0.92868376
721	0.2591723	0.74082774
722	0.5483667	0.45163324
723	0.7511797	0.24882028
724	0.7576816	0.24231842
725	0.22332487	0.77667516
726	0.20593809	0.7940619
727	0.5334517	0.46654832
728	0.119466886	0.8805331
729	0.7503979	0.24960215
730	0.18946372	0.81053627
731	0.4921305	0.5078695
732	0.6726817	0.3273183
733	0.17663302	0.823367
734	0.5628363	0.43716368
735	0.6680986	0.3319014
736	0.6395489	0.3604511
737	0.45884708	0.54115295
738	0.7596702	0.2403298
739	0.031971384	0.96802866
740	0.32367522	0.6763248
741	0.07381879	0.92618114
742	0.65426075	0.34573925
743	0.12164863	0.8783514
744	0.878608	0.12139202
745	0.19749418	0.80250585
746	0.44240186	0.5575982
747	0.48742074	0.5125792
748	0.10993699	0.890063
749	0.43828744	0.5617126
750	0.48245296	0.5175471
751	0.3362951	0.6637049
752	0.61573833	0.38426167
753	0.61627406	0.38372597
754	0.16201647	0.8379835
755	0.39606598	0.60393405
756	0.7399879	0.26001215
757	0.6812492	0.31875077
758	0.45470467	0.54529536
759	0.71455044	0.28544953
760	0.052957118	0.94704294
761	0.7089695	0.29103053
762	0.032409973	0.96759003
763	0.34037736	0.6596226
764	0.47740963	0.52259034
765	0.44798496	0.552015
766	0.37990412	0.62009585
767	0.014936608	0.98506343
768	0.26237524	0.73762476
769	0.6548238	0.34517625
770	0.6859217	0.3140783
771	0.66064566	0.3393543
772	0.20592327	0.7940767
773	0.45506555	0.54493445
774	0.3461427	0.65385723
775	0.667686	0.332314
776	0.68958306	0.310417
777	0.2293283	0.77067167
778	0.08696829	0.91303176
779	0.7885739	0.21142611
780	0.14662565	0.8533743
781	0.025474297	0.9745257
782	0.2214812	0.77851874
783	0.37825352	0.6217464
784	0.70515424	0.29484576
785	0.22663036	0.77336967
786	0.7738415	0.2261585
787	0.41504452	0.5849555
788	0.77420723	0.22579283
789	0.70533735	0.29466265
790	0.36425498	0.63574505
791	0.53235924	0.4676408
792	0.66171235	0.3382877
793	0.73818994	0.2618101
794	0.42230374	0.5776962
795	0.6589057	0.34109432
796	0.11019586	0.8898041
797	0.8192765	0.18072352
798	0.18104768	0.8189523
799	0.505345	0.49465495
800	0.04831617	0.9516839
801	0.07858538	0.9214147
802	0.3207918	0.6792082
803	0.7328797	0.26712027
804	0.71885896	0.28114107
805	0.113368414	0.8866316
806	0.83017224	0.16982782
807	0.07106797	0.928932
808	0.18092462	0.8190754
809	0.26932353	0.7306765
810	0.8365841	0.16341585
811	0.7671469	0.23285311
812	0.39533636	0.60466367
813	0.22878702	0.77121294
814	0.054810014	0.94518995
815	0.10938054	0.8906195
816	0.5141983	0.4858017
817	0.67221427	0.32778573
818	0.30052945	0.6994706
819	0.4308716	0.5691284
820	0.50422907	0.49577096
821	0.70506525	0.29493478
822	0.2888812	0.7111188
823	0.6968118	0.30318815
824	0.45510605	0.5448939
825	0.40950838	0.59049165
826	0.75464875	0.24535125
827	0.5339574	0.46604258
828	0.29689884	0.70310116
829	0.5065677	0.49343228
830	0.89821446	0.101785496
831	0.45358497	0.54641503
832	0.48601156	0.51398844
833	0.17025736	0.8297426
834	0.70998967	0.29001033
835	0.6460519	0.35394815
836	0.62425995	0.37574008
837	0.6857535	0.31424648
838	0.73760223	0.26239774
839	0.12544683	0.87455314
840	0.78204453	0.21795544
841	0.6637128	0.33628723
842	0.52020955	0.47979045
843	0.5424158	0.45758423
844	0.6701025	0.32989752
845	0.4871665	0.5128335
846	0.51734203	0.482658
847	0.6273264	0.3726735
848	0.77680343	0.22319652
849	0.7580018	0.24199823
850	0.08549049	0.9145095
851	0.51464844	0.48535156
852	0.46382034	0.53617966
853	0.7063803	0.29361975
854	0.4449242	0.5550758
855	0.87267447	0.12732548
856	0.054764397	0.9452356
857	0.62591064	0.37408942
858	0.40637633	0.5936237
859	0.06778563	0.9322143
860	0.64421934	0.3557807
861	0.44043928	0.5595607
862	0.71238697	0.28761303
863	0.6523757	0.34762427
864	0.7811644	0.21883559
865	0.22069576	0.77930427
866	0.7311407	0.26885936
867	0.22150138	0.77849865
868	0.5046643	0.49533567
869	0.2147863	0.78521377
870	0.3864982	0.61350185
871	0.67272925	0.32727075
872	0.121251345	0.8787487
873	0.84023786	0.15976216
874	0.06520356	0.93479645
875	0.32137227	0.6786277
876	0.4685655	0.5314345
877	0.21837774	0.7816223
878	0.660922	0.33907804
879	0.79474235	0.20525765
880	0.46311972	0.53688025
881	0.16460164	0.83539844
882	0.026690064	0.97330993
883	0.31395826	0.6860417
884	0.66760814	0.33239183
885	0.7443161	0.25568384
886	0.13947202	0.86052805
887	0.5569971	0.44300288
888	0.55685866	0.4431413
889	0.5660207	0.43397924
890	0.514114	0.48588598
891	0.82114565	0.17885435
892	0.54526705	0.45473295
893	0.26301682	0.7369832
894	0.24356873	0.7564313
895	0.79972565	0.20027432
896	0.18599918	0.8140008
897	0.869542	0.130458
898	0.14942701	0.850573
899	0.5172202	0.48277977
900	0.15489018	0.8451098
901	0.5954654	0.40453458
902	0.4941834	0.5058166
903	0.2327026	0.76729745
904	0.6255591	0.3744409
905	0.40818766	0.5918123
906	0.7878368	0.21216324
907	0.02163337	0.97836655
908	0.60695887	0.39304113
909	0.45743477	0.54256517
910	0.24066955	0.7593305
911	0.2024449	0.7975551
912	0.2970716	0.70292836
913	0.7956503	0.20434974
914	0.8154049	0.1845951
915	0.61910737	0.3808926
916	0.3633176	0.63668245
917	0.37614104	0.623859
918	0.3709913	0.62900865
919	0.2056978	0.79430217
920	0.60062057	0.39937943
921	0.8766144	0.123385586
922	0.53915733	0.46084264
923	0.5660766	0.43392342
924	0.6383421	0.36165786
925	0.7949038	0.20509622
926	0.5202874	0.4797126
927	0.21295834	0.78704166
928	0.41502342	0.58497655
929	0.47627518	0.5237248
930	0.6119462	0.3880538
931	0.28645575	0.71354425
932	0.64021444	0.35978562
933	0.3081756	0.69182444
934	0.84750396	0.152496
935	0.043606885	0.9563931
936	0.29220358	0.70779645
937	0.79102397	0.20897608
938	0.53308886	0.46691114
939	0.1581027	0.84189725
940	0.5013768	0.49862313
941	0.86110204	0.138898
942	0.6637398	0.33626014
943	0.44318753	0.55681247
944	0.8199728	0.18002719
945	0.21295169	0.7870483
946	0.29083622	0.70916384
947	0.47498035	0.52501965
948	0.37735927	0.6226407
949	0.5434572	0.45654276
950	0.77257806	0.22742188
951	0.36832225	0.6316777
952	0.6345831	0.36541688
953	0.5876763	0.41232374
954	0.31224042	0.6877596
955	0.43230647	0.5676936
956	0.43204176	0.56795824
957	0.710508	0.289492
958	0.19174172	0.8082583
959	0.7087627	0.2912373
960	0.50971067	0.49028936
961	0.6897595	0.31024048
962	0.7640043	0.23599571
963	0.4997674	0.50023264
964	0.071716145	0.9282839
965	0.8397201	0.1602799
966	0.7617325	0.23826753
967	0.6231906	0.37680942
968	0.17314076	0.8268593
969	0.5992547	0.40074527
970	0.5749694	0.4250306
971	0.55234736	0.44765258
972	0.72986364	0.27013636
973	0.82254535	0.17745462
974	0.72847307	0.27152693
975	0.7567226	0.24327739
976	0.6498097	0.35019025
977	0.090331726	0.90966827
978	0.12678179	0.8732182
979	0.15356083	0.8464391
980	0.5706944	0.42930558
981	0.106116064	0.8938839
982	0.617272	0.382728
983	0.59716046	0.4028395
984	0.8008638	0.19913615
985	0.2747288	0.72527117
986	0.81108576	0.18891422
987	0.081250854	0.91874915
988	0.14176318	0.8582368
989	0.29998553	0.7000145
990	0.69078565	0.30921432
991	0.5922876	0.40771246
992	0.683952	0.316048
993	0.4294359	0.5705641
994	0.21762873	0.7823712
995	0.72877735	0.2712226
996	0.6724272	0.3275728
997	0.79273087	0.20726918
998	0.44185996	0.55814004
999	0.07461178	0.9253882
1000	0.13713636	0.86286366
1001	0.70897037	0.29102963
1002	0.7841177	0.21588232
1003	0.41746098	0.58253896
1004	0.77157134	0.22842866
1005	0.6666051	0.33339486
1006	0.712187	0.287813
1007	0.65949744	0.34050262
1008	0.6097752	0.39022484
1009	0.19064765	0.8093524
1010	0.2698942	0.73010576
1011	0.29259777	0.7074022
1012	0.67788464	0.32211542
1013	0.22300796	0.776992
1014	0.7624546	0.23754543
1015	0.5101846	0.4898154
1016	0.2093836	0.79061645
1017	0.25989527	0.7401048
1018	0.112471566	0.8875284
1019	0.70935404	0.29064596
1020	0.6573506	0.3426494
1021	0.30292016	0.69707984
1022	0.065653786	0.9343462
1023	0.56078357	0.43921646
1024	0.22869912	0.77130085
1025	0.733739	0.26626098
1026	0.61282986	0.38717008
1027	0.6269165	0.37308344
1028	0.33037516	0.6696248
1029	0.15076233	0.8492376
1030	0.5972515	0.40274858
1031	0.5449231	0.45507684
1032	0.03527154	0.9647284
1033	0.5378927	0.46210727
1034	0.5622205	0.4377795
1035	0.20069802	0.799302
1036	0.8025104	0.1974896
1037	0.79628384	0.2037162
1038	0.25366232	0.74633765
1039	0.28274524	0.71725476
1040	0.7915472	0.20845282
1041	0.7667801	0.2332199
1042	0.057184026	0.94281596
1043	0.42067558	0.5793244
1044	0.3925224	0.6074776
1045	0.35511783	0.6448822
1046	0.77145714	0.22854285
1047	0.25539675	0.7446033
1048	0.1266556	0.8733445
1049	0.5766497	0.4233503
1050	0.33619237	0.66380763
1051	0.89202267	0.10797729
1052	0.486481	0.513519
1053	0.62797934	0.37202063
1054	0.69099855	0.30900142
1055	0.46538255	0.5346174
1056	0.26543838	0.73456156
1057	0.15976794	0.8402321
1058	0.50814927	0.49185076
1059	0.74980164	0.2501984
1060	0.6711512	0.32884872
1061	0.40703312	0.5929669
1062	0.025009908	0.97499007
1063	0.5045522	0.4954478
1064	0.5412807	0.45871934
1065	0.665672	0.33432806
1066	0.24971469	0.7502853
1067	0.67571765	0.32428238
1068	0.2650168	0.73498327
1069	0.26237184	0.7376281
1070	0.8275941	0.17240587
1071	0.16747913	0.8325209
1072	0.9122227	0.08777733
1073	0.37006578	0.6299342
1074	0.21651216	0.7834878
1075	0.33515772	0.6648423
1076	0.5264643	0.4735357
1077	0.22293013	0.77706987
1078	0.4052737	0.5947263
1079	0.0957864	0.90421355
1080	0.20511001	0.79489005
1081	0.6288179	0.3711821
1082	0.82219654	0.17780346
1083	0.5022227	0.4977773
1084	0.5456896	0.45431042
1085	0.31017876	0.6898212
1086	0.41799626	0.5820038
1087	0.033058416	0.9669416
1088	0.5900697	0.40993032
1089	0.10063957	0.8993604
1090	0.16927306	0.8307269
1091	0.15353091	0.84646904
1092	0.6678357	0.33216435
1093	0.7997718	0.20022815
1094	0.6032001	0.3967999
1095	0.65263146	0.3473685
1096	0.7014323	0.29856768
1097	0.5671909	0.43280914
1098	0.6354723	0.3645277
1099	0.50253224	0.4974678
1100	0.028866904	0.9711331
1101	0.44576976	0.5542302
1102	0.39212808	0.6078719
1103	0.6574546	0.34254536
1104	0.12708318	0.87291676
1105	0.7715146	0.22848542
1106	0.2514684	0.7485316
1107	0.030375384	0.9696246
1108	0.75244725	0.24755271
1109	0.19903067	0.80096936
1110	0.80736446	0.19263552
1111	0.76859164	0.23140839
1112	0.74388134	0.25611866
1113	0.23647198	0.763528
1114	0.26471636	0.7352837
1115	0.5217724	0.47822762
1116	0.4792279	0.52077216
1117	0.6852016	0.31479844
1118	0.77480304	0.22519693
1119	0.4757156	0.5242844
1120	0.68006617	0.3199338
1121	0.71073455	0.2892654
1122	0.752912	0.24708802
1123	0.74907315	0.25092688
1124	0.30041933	0.69958067
1125	0.82700616	0.17299384
1126	0.5702246	0.4297754
1127	0.5917125	0.40828758
1128	0.70565355	0.29434645
1129	0.75130635	0.24869369
1130	0.6898475	0.3101525
1131	0.6909531	0.3090469
1132	0.003186348	0.9968137
1133	0.57464606	0.425354
1134	0.787776	0.21222405
1135	0.65707296	0.34292704
1136	0.7431035	0.25689647
1137	0.7237066	0.27629334
1138	0.20007771	0.7999223
1139	0.4705299	0.5294701
1140	0.19816302	0.80183697
1141	0.7423673	0.25763273
1142	0.46370855	0.5362914
1143	0.26281342	0.73718655
1144	0.33490798	0.66509205
1145	0.24135944	0.7586405
1146	0.021082725	0.97891724
1147	0.66928786	0.3307121
1148	0.66217285	0.33782712
1149	0.6818594	0.31814066
1150	0.70408964	0.29591033
1151	0.4215923	0.5784077
1152	0.6443618	0.3556382
1153	0.878957	0.121043056
1154	0.62784517	0.37215477
1155	0.026088089	0.9739119
1156	0.3660718	0.6339282
1157	0.3551448	0.6448552
1158	0.63913614	0.36086383
1159	0.3308302	0.6691698
1160	0.4591438	0.54085624
1161	0.2630935	0.73690647
1162	0.53125155	0.46874842
1163	0.05676573	0.9432343
1164	0.13865021	0.86134976
1165	0.61759084	0.38240913
1166	0.39079142	0.6092086
1167	0.14194745	0.8580525
1168	0.41706082	0.5829392
1169	0.5779083	0.42209172
1170	0.33810607	0.6618939
1171	0.3731153	0.6268847
1172	0.3916437	0.6083563
1173	0.21567993	0.78432006
1174	0.6752038	0.32479617
1175	0.7155877	0.28441235
1176	0.23929279	0.76070726
1177	0.56833535	0.4316647
1178	0.48139694	0.5186031
1179	0.15367995	0.8463201
1180	0.6525785	0.34742153
1181	0.31825277	0.68174726
1182	0.32059166	0.6794083
1183	0.6888834	0.31111658
1184	0.14708152	0.8529185
1185	0.5428497	0.4571503
1186	0.35788965	0.64211035
1187	0.12728097	0.87271905
1188	0.59571546	0.40428448
1189	0.06998637	0.93001366
1190	0.22222789	0.77777207
1191	0.5312737	0.4687263
1192	0.50817114	0.49182886
1193	0.39933136	0.60066867
1194	0.54670185	0.45329815
1195	0.8257506	0.1742494
1196	0.4972959	0.5027041
1197	0.6042874	0.3957126
1198	0.839881	0.16011901
1199	0.063114874	0.9368851
1200	0.3599488	0.6400512
1201	0.4789186	0.5210814
1202	0.5250485	0.4749515
1203	0.75721425	0.24278577
1204	0.14186545	0.85813457
1205	0.695067	0.30493298
1206	0.8418885	0.15811153
1207	0.8110255	0.18897451
1208	0.7480194	0.2519806
1209	0.56206226	0.4379378
1210	0.5236207	0.47637925
1211	0.5141918	0.4858082
1212	0.09813121	0.90186876
1213	0.20194212	0.79805785
1214	0.4866935	0.5133065
1215	0.2871731	0.71282697
1216	0.59363043	0.40636963
1217	0.6064893	0.39351076
1218	0.83326006	0.16674
1219	0.7862517	0.21374825
1220	0.46042514	0.5395748
1221	0.7627339	0.23726612
1222	0.65061057	0.3493894
1223	0.93140763	0.06859236
1224	0.64369375	0.35630628
1225	0.11328012	0.8867199
1226	0.18229651	0.8177035
1227	0.112062596	0.8879375
1228	0.22929071	0.7707093
1229	0.85808235	0.14191765
1230	0.65448666	0.34551328
1231	0.042236075	0.9577639
1232	0.48505318	0.5149468
1233	0.13147849	0.8685215
1234	0.17887571	0.82112426
1235	0.7279767	0.27202326
1236	0.0023948776	0.9976051
1237	0.11011767	0.88988227
1238	0.46735814	0.5326419
1239	0.4354365	0.5645635
1240	0.28991646	0.71008354
1241	0.62683326	0.37316674
1242	0.2851008	0.71489924
1243	0.70026743	0.29973254
1244	0.06299089	0.93700916
1245	0.53782076	0.46217918
1246	0.100179285	0.8998207
1247	0.5207105	0.4792895
1248	0.1109351	0.88906485
1249	0.27537942	0.7246206
1250	0.73583114	0.2641689
1251	0.73301023	0.2669898
1252	0.45504972	0.54495025
1253	0.33825254	0.6617474
1254	0.605409	0.39459097
1255	0.5870953	0.41290465
1256	0.26036793	0.73963207
1257	0.5249101	0.4750899
1258	0.84519744	0.15480262
1259	0.6324079	0.3675921
1260	0.56763554	0.43236446
1261	0.5433534	0.4566466
1262	0.44143477	0.5585652
1263	0.7476647	0.2523353
1264	0.1434706	0.85652936
1265	0.6440577	0.35594228
1266	0.11230762	0.8876924
1267	0.35629869	0.6437013
1268	0.84467447	0.15532559
1269	0.5451301	0.45486993
1270	0.7668847	0.23311532
1271	0.22735989	0.7726401
1272	0.6652008	0.3347992
1273	0.62825644	0.37174362
1274	0.8227037	0.17729625
1275	0.5998346	0.40016538
1276	0.17065486	0.82934517
1277	0.0037516728	0.9962483
1278	0.124005176	0.87599486
1279	0.2953628	0.7046372
