# Supplementary material for: Evaluating deep learning-based melanoma classification using immunohistochemistry and routine histology: A three center study
Source: PLoS One. 2024 Jan 19;19(1):e0297146. doi: 10.1371/journal.pone.0297146 (PMC10798511; doi:10.1371/journal.pone.0297146)
Supplement: S5 Dataset — (ZIP) [file pone.0297146.s011.zip › minimal_dataset/tile_predictions/dresden/115670-S1_ind_ISlab_1.0.csv]

	0	1
0	0.12223772	0.87776226
1	0.22279723	0.7772027
2	0.19678243	0.8032176
3	0.8168181	0.1831818
4	0.049576014	0.95042396
5	0.6126547	0.38734528
6	0.006174663	0.9938253
7	0.16381237	0.8361876
8	0.06072296	0.93927705
9	0.24653353	0.7534664
10	0.6389783	0.3610217
11	0.53000236	0.46999764
12	0.8190877	0.18091235
13	0.010205547	0.98979443
14	0.035054926	0.9649451
15	0.45200953	0.5479905
16	0.08427822	0.91572183
17	0.38966793	0.6103321
18	0.18202467	0.8179753
19	0.76593274	0.23406726
20	0.45894682	0.5410532
21	0.41013348	0.58986646
22	0.51277375	0.4872263
23	0.060509488	0.9394905
24	0.080550045	0.9194499
25	0.72303504	0.276965
26	0.28166685	0.7183331
27	0.18702112	0.81297886
28	0.06593577	0.93406427
29	0.35870945	0.6412906
30	0.5249449	0.4750551
31	0.5127667	0.48723325
32	0.6859235	0.3140765
33	0.102335095	0.89766484
34	0.620576	0.37942392
35	0.4761696	0.5238304
36	0.6571053	0.34289467
37	0.00557783	0.99442214
38	0.052686144	0.94731385
39	0.4855703	0.5144297
40	0.1499779	0.8500221
41	0.5402627	0.45973727
42	0.30987546	0.6901245
43	0.28943804	0.710562
44	0.6027305	0.39726946
45	0.05796322	0.9420368
46	0.10235784	0.8976422
47	0.026981499	0.97301847
48	0.33651268	0.6634873
49	0.066017784	0.9339822
50	0.2781957	0.72180426
51	0.21934977	0.7806502
52	0.32352832	0.67647165
53	0.010854094	0.9891459
54	0.361004	0.638996
55	0.62059355	0.3794064
56	0.016453547	0.9835465
57	0.10402207	0.895978
58	0.60164696	0.3983531
59	0.5779516	0.4220484
60	0.16054451	0.8394555
61	0.10767063	0.89232934
62	0.22562926	0.77437073
63	0.44771615	0.5522838
64	0.39632165	0.60367835
65	0.0612384	0.93876153
66	0.23127101	0.76872903
67	0.22282903	0.777171
68	0.6597819	0.34021816
69	0.38439894	0.6156011
70	0.48512542	0.5148746
71	0.21330039	0.78669965
72	0.27413675	0.7258633
73	0.6661543	0.3338457
74	0.111115135	0.88888484
75	0.44528803	0.554712
76	0.11518369	0.8848163
77	0.57336605	0.42663398
78	0.1526036	0.8473964
79	0.050861087	0.9491389
80	0.43372583	0.56627417
81	0.21300855	0.7869915
82	0.24476555	0.7552344
83	0.4063528	0.59364724
84	0.725267	0.27473304
85	0.20818627	0.79181373
86	0.7571692	0.24283081
87	0.40101662	0.5989834
88	0.27337888	0.7266211
89	0.3695048	0.63049525
90	0.08337968	0.91662025
91	0.09658694	0.9034131
92	0.1311464	0.8688536
93	0.3862247	0.6137753
94	0.6807081	0.31929183
95	0.7660598	0.23394018
96	0.48951173	0.5104882
97	0.036043286	0.9639568
98	0.7151925	0.28480747
99	0.08006538	0.91993463
100	0.2714685	0.72853154
101	0.6835758	0.3164242
102	0.5634167	0.43658325
103	0.46049038	0.5395096
104	0.6446926	0.3553074
105	0.7131804	0.28681958
106	0.37351522	0.62648475
107	0.5017426	0.4982574
108	0.14797157	0.85202837
109	0.041111965	0.95888805
110	0.3215502	0.6784498
111	0.6886026	0.31139737
112	0.42922187	0.57077813
113	0.07909386	0.9209062
114	0.45114526	0.5488547
115	0.6570907	0.34290934
116	0.36889592	0.6311041
117	0.73992497	0.260075
118	0.3821043	0.6178957
119	0.106262855	0.89373714
120	0.3081374	0.69186264
121	0.49627417	0.5037258
122	0.55367434	0.44632566
123	0.330691	0.66930896
124	0.163559	0.836441
125	0.60086185	0.39913812
126	0.09683616	0.9031638
127	0.56949705	0.430503
128	0.10145509	0.89854497
129	0.6376928	0.36230722
130	0.21010183	0.78989816
131	0.56455517	0.43544486
132	0.2266796	0.77332044
133	0.69966954	0.3003305
134	0.6609433	0.33905667
135	0.03821178	0.9617882
136	0.25028867	0.74971133
137	0.013866686	0.9861333
138	0.14262545	0.8573746
139	0.19059788	0.8094021
140	0.03995875	0.9600412
141	0.5906049	0.40939507
142	0.15793121	0.84206885
143	0.13764015	0.8623598
144	0.12461625	0.87538373
145	0.5213753	0.47862476
146	0.056327876	0.9436721
147	0.06377892	0.93622106
148	0.36532676	0.63467324
149	0.3404242	0.6595758
150	0.13248232	0.8675177
151	0.6214438	0.37855616
152	0.018755378	0.98124456
153	0.4224031	0.57759684
154	0.60759854	0.39240146
155	0.12073528	0.8792647
156	0.4621167	0.5378833
157	0.0048536668	0.99514633
158	0.05173726	0.94826275
159	0.817431	0.18256901
160	0.07220086	0.92779917
161	0.040370613	0.9596294
162	0.6073824	0.39261755
163	0.35444653	0.6455534
164	0.21438347	0.7856165
165	0.54414445	0.45585558
166	0.75599027	0.24400975
167	0.06746666	0.9325333
168	0.45119676	0.54880327
169	0.05850596	0.941494
170	0.32860926	0.6713908
171	0.60484755	0.39515248
172	0.46730128	0.5326987
173	0.10959542	0.8904045
174	0.5636002	0.4363998
175	0.24143891	0.75856113
176	0.047847148	0.9521529
177	0.5176581	0.48234192
178	0.020578712	0.97942126
179	0.61767554	0.3823245
180	0.4579741	0.5420259
181	0.66891485	0.33108515
182	0.19473587	0.8052641
183	0.017557822	0.98244214
184	0.017874278	0.98212576
185	0.5842903	0.41570973
186	0.1856255	0.8143745
187	0.17056277	0.82943726
188	0.4061568	0.5938432
189	0.13008477	0.8699152
190	0.17405418	0.8259458
191	0.008562463	0.9914376
192	0.5968633	0.40313667
193	0.7582736	0.24172644
194	0.18220824	0.81779176
195	0.45352238	0.5464777
196	0.6247247	0.37527528
197	0.572042	0.427958
198	0.43330505	0.566695
199	0.41623834	0.5837617
200	0.119898036	0.8801019
201	0.7602832	0.2397168
202	0.06763914	0.9323608
203	0.6906082	0.30939177
204	0.33262554	0.66737443
205	0.22259073	0.77740926
206	0.039015684	0.96098435
207	0.547417	0.452583
208	0.07409206	0.9259079
209	0.0795524	0.92044765
210	0.54012215	0.45987788
211	0.15079567	0.8492043
212	0.096715234	0.9032848
213	0.5413896	0.45861042
214	0.30473965	0.69526035
215	0.50498474	0.49501526
216	0.5768335	0.42316654
217	0.4778671	0.5221329
218	0.15670453	0.84329545
219	0.047323897	0.95267606
220	0.6340138	0.36598623
221	0.61921084	0.3807892
222	0.592052	0.407948
223	0.12267357	0.8773265
224	0.55237657	0.4476234
225	0.5737658	0.42623413
226	0.014570071	0.9854299
227	0.11006319	0.88993675
228	0.062326394	0.93767357
229	0.04755732	0.95244265
230	0.3190676	0.6809324
231	0.1789417	0.8210583
232	0.035102226	0.96489775
233	0.1558029	0.84419715
234	0.65798694	0.34201312
235	0.5349207	0.4650793
236	0.35939595	0.6406041
237	0.0070866817	0.9929133
238	0.5251467	0.47485322
239	0.59432876	0.40567127
240	0.43147334	0.5685266
241	0.55800444	0.44199556
242	0.346632	0.653368
243	0.01911208	0.9808879
244	0.5162159	0.4837841
245	0.16459204	0.835408
246	0.14758053	0.8524195
247	0.40390408	0.59609586
248	0.5539613	0.44603872
249	0.012829104	0.9871709
250	0.43385965	0.56614035
251	0.45755288	0.54244715
252	0.38115856	0.6188414
253	0.5330878	0.4669122
254	0.08601299	0.913987
255	0.17811243	0.8218876
256	0.062237665	0.9377624
257	0.30397448	0.6960255
258	0.055292737	0.9447072
259	0.22784567	0.7721544
260	0.45867234	0.54132766
261	0.38634187	0.61365813
262	0.28323647	0.71676356
263	0.036744755	0.9632553
264	0.07046125	0.9295388
265	0.005493105	0.9945069
266	0.19338094	0.8066191
267	0.6572594	0.3427406
268	0.35173807	0.64826196
269	0.8120373	0.18796277
270	0.49511483	0.5048852
271	0.59658474	0.4034153
272	0.038499042	0.96150094
273	0.4928955	0.50710446
274	0.29570183	0.70429814
275	0.06009951	0.93990046
276	0.026914252	0.9730857
277	0.5081767	0.49182326
278	0.15865219	0.8413478
279	0.103582986	0.896417
280	0.10535396	0.894646
281	0.71313035	0.28686967
282	0.08220846	0.9177915
283	0.5137151	0.48628494
284	0.6131428	0.3868572
285	0.67562467	0.32437533
286	0.7332369	0.26676306
287	0.300872	0.69912803
288	0.7856369	0.21436311
289	0.7183349	0.2816651
290	0.5870721	0.41292796
291	0.21611154	0.7838884
292	0.38843104	0.611569
293	0.52058077	0.47941926
294	0.42839852	0.5716015
295	0.399958	0.600042
296	0.66039866	0.3396014
297	0.63739425	0.36260578
298	0.16552025	0.8344798
299	0.079967014	0.92003304
300	0.5524566	0.44754338
301	0.65549856	0.34450147
302	0.54903007	0.45096996
303	0.022314686	0.9776853
304	0.15586303	0.844137
305	0.030775474	0.9692245
306	0.34187227	0.6581277
307	0.48350027	0.51649976
308	0.75283927	0.24716072
309	0.28442165	0.7155784
310	0.03340983	0.96659017
311	0.5235783	0.47642174
312	0.1717243	0.8282757
313	0.8190479	0.18095203
314	0.42758653	0.57241344
315	0.09174887	0.9082511
316	0.5374797	0.46252033
317	0.8631484	0.13685161
318	0.49870762	0.5012924
319	0.44684035	0.5531596
320	0.2869708	0.7130292
321	0.06253569	0.93746436
322	0.016505621	0.98349434
323	0.36772203	0.63227797
324	0.13648392	0.8635161
325	0.29373714	0.7062629
326	0.12513934	0.8748606
327	0.3115272	0.6884728
328	0.33921593	0.6607841
329	0.836883	0.16311704
330	0.75793475	0.24206528
331	0.38853732	0.6114627
332	0.07611836	0.92388165
333	0.4740822	0.52591777
334	0.6555795	0.3444205
335	0.7722405	0.22775948
336	0.6056103	0.3943897
337	0.03611541	0.96388465
338	0.5152303	0.4847697
339	0.063985646	0.9360143
340	0.476969	0.523031
341	0.25737092	0.74262905
342	0.45165533	0.5483446
343	0.25764635	0.7423536
344	0.7197864	0.28021356
345	0.23784624	0.76215374
346	0.7498547	0.25014526
347	0.17621662	0.8237834
348	0.10290072	0.8970993
349	0.0874215	0.9125785
350	0.015843451	0.98415655
351	0.023548383	0.97645164
352	0.4241376	0.5758624
353	0.26010996	0.73989
354	0.36348638	0.63651365
355	0.21308339	0.7869166
356	0.39407894	0.60592103
357	0.31622878	0.68377125
358	0.5237893	0.4762107
359	0.48960426	0.5103957
360	0.37380105	0.626199
361	0.38571453	0.6142855
362	0.06348353	0.9365164
363	0.21345784	0.78654224
364	0.25153494	0.74846506
365	0.6085639	0.39143613
366	0.36508453	0.6349155
367	0.20508061	0.79491943
368	0.64228654	0.3577134
369	0.3939402	0.6060598
370	0.69054526	0.3094547
371	0.16005777	0.8399422
372	0.826464	0.17353597
373	0.17458732	0.8254127
374	0.081853375	0.9181466
375	0.320147	0.67985296
376	0.4290713	0.57092875
377	0.6252939	0.37470612
378	0.5877409	0.41225907
379	0.67756903	0.32243094
380	0.292152	0.707848
381	0.0896823	0.91031766
382	0.5074196	0.49258044
383	0.32301602	0.67698395
384	0.08083805	0.9191619
385	0.3118848	0.6881152
386	0.19734201	0.802658
387	0.4872155	0.51278454
388	0.38113856	0.61886144
389	0.06830003	0.93169993
390	0.024175918	0.97582406
391	0.3227684	0.6772316
392	0.27961698	0.720383
393	0.48591694	0.5140831
394	0.025974529	0.9740254
395	0.070586964	0.929413
396	0.29741424	0.7025857
397	0.12434876	0.8756512
398	0.4596114	0.5403886
399	0.46339625	0.53660375
400	0.32764348	0.6723565
401	0.13763785	0.86236215
402	0.8466835	0.15331651
403	0.5486386	0.4513614
404	0.21533309	0.7846669
405	0.14591555	0.85408443
406	0.14243746	0.85756254
407	0.279988	0.720012
408	0.22717883	0.7728212
409	0.24496056	0.7550395
410	0.21824592	0.78175414
411	0.4002932	0.59970677
412	0.51078	0.48922
413	0.19243515	0.80756485
414	0.077259175	0.9227408
415	0.23609398	0.76390606
416	0.03409022	0.96590984
417	0.36487678	0.63512325
418	0.14372538	0.8562746
419	0.6764095	0.32359052
420	0.24430674	0.75569326
421	0.6144118	0.3855883
422	0.48108262	0.5189174
423	0.39145297	0.60854703
424	0.46073452	0.5392655
425	0.5353301	0.46466988
426	0.10128544	0.89871454
427	0.16553737	0.8344626
428	0.004848432	0.9951515
429	0.3686917	0.6313083
430	0.615288	0.384712
431	0.10149529	0.89850473
432	0.5408062	0.45919386
433	0.22528796	0.774712
434	0.382813	0.61718696
435	0.16553569	0.8344643
436	0.73235565	0.26764438
437	0.43903506	0.56096494
438	0.31172454	0.68827546
439	0.41261286	0.58738714
440	0.4201313	0.57986873
441	0.07526319	0.92473686
442	0.72414327	0.27585673
443	0.087986514	0.9120135
444	0.02694038	0.97305965
445	0.72878057	0.27121943
446	0.61824155	0.38175848
447	0.49816236	0.5018376
448	0.058132313	0.9418677
449	0.6967681	0.3032319
450	0.24106207	0.75893795
451	0.050170604	0.94982934
452	0.062158447	0.93784153
453	0.4237564	0.5762436
454	0.19326921	0.8067308
455	0.16257493	0.8374251
456	0.2673271	0.7326729
457	0.3040534	0.69594663
458	0.58540714	0.4145929
459	0.7585372	0.2414628
460	0.813657	0.18634307
461	0.018832505	0.98116744
462	0.43489328	0.5651067
463	0.4011469	0.5988531
464	0.19385865	0.8061414
465	0.12449368	0.87550634
466	0.15661329	0.84338677
467	0.6317203	0.3682797
468	0.05212026	0.9478798
469	0.03878219	0.96121776
470	0.3082382	0.6917618
471	0.4187222	0.5812778
472	0.1788114	0.82118857
473	0.18833862	0.81166136
474	0.18788129	0.8121187
475	0.48476174	0.5152383
476	0.12612326	0.8738767
477	0.71219665	0.28780338
478	0.27509755	0.72490245
479	0.13679565	0.86320436
480	0.023203658	0.9767964
481	0.23788859	0.76211137
482	0.42898488	0.5710151
483	0.59088445	0.40911558
484	0.36215827	0.63784176
485	0.034520555	0.9654795
486	0.5158145	0.48418555
487	0.22272709	0.7772729
488	0.0343542	0.96564585
489	0.3582756	0.6417244
490	0.1669309	0.83306915
491	0.3711203	0.6288797
492	0.0077966405	0.99220335
493	0.39483517	0.6051648
494	0.09094444	0.90905553
495	0.16224799	0.83775204
496	0.4050816	0.59491843
497	0.098823875	0.90117615
498	0.816722	0.18327801
499	0.5703202	0.42967984
500	0.11706965	0.88293034
501	0.5830503	0.41694966
502	0.1563303	0.8436697
503	0.4731587	0.5268413
504	0.028806148	0.97119385
505	0.32336068	0.6766394
506	0.2182719	0.78172815
507	0.19585086	0.80414915
508	0.004549522	0.99545044
509	0.18667221	0.8133277
510	0.4434461	0.55655396
511	0.6379848	0.36201516
512	0.50043195	0.499568
513	0.039624102	0.9603759
514	0.068064585	0.9319354
515	0.71708524	0.28291473
516	0.48150492	0.518495
517	0.42925766	0.57074237
518	0.698883	0.30111697
519	0.13911666	0.8608833
520	0.3336156	0.6663844
521	0.084365375	0.91563463
522	0.008011099	0.99198884
523	0.5272525	0.47274753
524	0.18869357	0.8113064
525	0.45372447	0.5462755
526	0.14937648	0.85062355
527	0.050297797	0.94970214
528	0.5811346	0.41886538
529	0.2181803	0.7818197
530	0.14568575	0.8543142
531	0.5193436	0.48065645
532	0.48463714	0.51536286
533	0.055555724	0.9444443
534	0.51319903	0.48680094
535	0.18812668	0.8118733
536	0.2871441	0.7128559
537	0.62895435	0.37104568
538	0.09258036	0.9074196
539	0.6184824	0.38151756
540	0.64689445	0.35310557
541	0.19350646	0.8064936
542	0.44189918	0.5581008
543	0.3011902	0.6988098
544	0.034711417	0.9652886
545	0.68494385	0.31505615
546	0.08661007	0.9133899
547	0.22608425	0.7739158
548	0.01969422	0.9803058
549	0.7527479	0.24725215
550	0.0376753	0.96232474
551	0.51715136	0.48284864
552	0.5137304	0.4862696
553	0.18714632	0.8128537
554	0.580365	0.419635
555	0.7070208	0.29297924
556	0.07296578	0.9270342
557	0.20420195	0.795798
558	0.23429734	0.76570266
559	0.47768775	0.5223123
560	0.35624793	0.64375204
561	0.42805618	0.5719438
562	0.36384845	0.6361515
563	0.615083	0.38491702
564	0.1350313	0.86496866
565	0.5442967	0.45570335
566	0.5024158	0.49758425
567	0.54639506	0.45360488
568	0.34381834	0.65618163
569	0.29873288	0.7012671
570	0.5805349	0.4194651
571	0.5395902	0.4604098
572	0.14792043	0.85207963
573	0.5185562	0.48144382
574	0.6401682	0.35983184
575	0.2531979	0.74680203
576	0.26263604	0.737364
577	0.12549505	0.8745049
578	0.035512093	0.96448785
579	0.5353706	0.46462947
580	0.105094805	0.8949052
581	0.2377086	0.7622914
582	0.22974549	0.77025455
583	0.41521296	0.584787
584	0.39032057	0.6096794
585	0.4719617	0.5280383
586	0.46874696	0.53125304
587	0.20889002	0.79111
588	0.6091697	0.39083034
589	0.12481484	0.8751852
590	0.13098045	0.8690196
591	0.427421	0.57257897
592	0.103105985	0.89689404
593	0.40352157	0.59647846
594	0.5177213	0.48227867
595	0.02845907	0.9715409
596	0.7504196	0.2495804
597	0.2522584	0.7477416
598	0.017522136	0.98247784
599	0.64090914	0.35909083
600	0.646475	0.35352498
601	0.005071878	0.9949281
602	0.07151916	0.92848086
603	0.07623598	0.92376405
604	0.070201874	0.9297981
605	0.41933385	0.5806661
606	0.4930029	0.5069971
607	0.66243196	0.337568
608	0.20344554	0.7965545
609	0.10177072	0.89822924
610	0.51314294	0.4868571
611	0.20132904	0.79867095
612	0.41881654	0.5811835
613	0.03238526	0.9676147
614	0.3410353	0.65896475
615	0.65598065	0.3440194
616	0.2615097	0.73849034
617	0.6977536	0.3022464
618	0.15149118	0.84850883
619	0.08010042	0.91989964
620	0.30709624	0.69290376
621	0.7729337	0.22706625
622	0.2756349	0.72436506
623	0.34176448	0.6582355
624	0.30205286	0.69794714
625	0.42483452	0.5751655
626	0.072208144	0.9277919
627	0.8972681	0.102731846
628	0.095030114	0.90496993
629	0.340875	0.659125
630	0.15239193	0.84760803
631	0.516607	0.48339304
632	0.24994078	0.7500592
633	0.30137694	0.6986231
634	0.07595862	0.92404133
635	0.07145058	0.9285494
636	0.5203013	0.47969875
637	0.095800035	0.9041999
638	0.07996494	0.920035
639	0.07204389	0.9279561
640	0.16823693	0.831763
641	0.06225891	0.9377411
642	0.43412992	0.5658701
643	0.68315876	0.31684127
644	0.17287084	0.8271291
645	0.25611642	0.7438836
646	0.25312045	0.7468796
647	0.33079714	0.66920286
648	0.22084512	0.77915484
649	0.7173621	0.28263786
650	0.03888774	0.96111226
651	0.58627564	0.4137243
652	0.17481798	0.825182
653	0.53235966	0.4676404
654	0.0983497	0.9016503
655	0.032185964	0.9678141
656	0.12860076	0.8713992
657	0.19079381	0.8092061
658	0.0903292	0.9096708
659	0.2440684	0.7559316
660	0.08653959	0.9134604
661	0.33776385	0.6622362
662	0.43234098	0.567659
663	0.16902485	0.8309752
664	0.018037725	0.98196226
665	0.8694995	0.13050047
666	0.28161064	0.71838933
667	0.45336676	0.5466333
668	0.009566301	0.9904337
669	0.46091795	0.53908205
670	0.19101183	0.80898815
671	0.84432584	0.15567413
672	0.048583146	0.95141685
673	0.099909015	0.900091
674	0.7308523	0.2691477
675	0.9390503	0.060949687
676	0.32049888	0.67950106
677	0.26436478	0.7356352
678	0.67614514	0.32385492
679	0.26717433	0.7328257
680	0.049394574	0.9506054
681	0.36430484	0.63569516
682	0.025944203	0.97405577
683	0.64064324	0.35935673
684	0.036337048	0.963663
685	0.65580666	0.3441933
686	0.6259114	0.3740886
687	0.154675	0.845325
688	0.3929678	0.60703224
689	0.6342383	0.36576176
690	0.4106361	0.58936393
691	0.45919567	0.5408043
692	0.6589957	0.34100434
693	0.081304334	0.9186956
694	0.049469087	0.9505309
695	0.6424382	0.35756183
696	0.7001594	0.2998406
697	0.0076818657	0.99231815
698	0.04592714	0.95407283
699	0.012108647	0.9878913
700	0.04334094	0.956659
701	0.31497484	0.68502516
702	0.060415786	0.93958426
703	0.567129	0.43287095
704	0.28830743	0.7116926
705	0.35624996	0.6437501
706	0.038105186	0.96189487
707	0.38297522	0.61702484
708	0.42731577	0.5726842
709	0.5897487	0.41025132
710	0.03977786	0.9602221
711	0.7756208	0.22437921
712	0.075405784	0.92459416
713	0.44187376	0.5581262
714	0.07998021	0.9200198
715	0.80622864	0.19377139
716	0.017685913	0.9823141
717	0.6881395	0.31186044
718	0.14640997	0.85359
719	0.24351402	0.756486
720	0.602764	0.39723596
721	0.5415069	0.45849308
722	0.17249224	0.8275078
723	0.45663264	0.5433674
724	0.12343517	0.87656486
725	0.19475685	0.80524313
726	0.2540898	0.74591017
727	0.33665204	0.66334796
728	0.59242326	0.40757674
729	0.37491766	0.6250824
730	0.274672	0.72532797
731	0.08159005	0.91841
732	0.17340419	0.8265958
733	0.16558725	0.8344128
734	0.27706268	0.7229373
735	0.2701425	0.7298575
736	0.61974716	0.38025284
737	0.14659849	0.85340154
738	0.52761775	0.47238225
739	0.08417729	0.9158227
740	0.061091837	0.9389081
741	0.29572967	0.70427036
742	0.6187224	0.38127762
743	0.75196636	0.24803364
744	0.88833445	0.111665495
745	0.4324094	0.5675906
746	0.024043616	0.97595644
747	0.53521043	0.46478954
748	0.11869353	0.88130647
749	0.052971646	0.9470284
750	0.02227031	0.9777297
751	0.6190045	0.38099545
752	0.51021	0.48979
753	0.27627036	0.7237296
754	0.34307462	0.65692544
755	0.14941329	0.8505867
756	0.53147984	0.4685202
757	0.4676588	0.5323412
758	0.2839224	0.7160776
759	0.29940215	0.7005979
760	0.003379319	0.99662066
761	0.09145746	0.9085426
762	0.10749544	0.8925045
763	0.53616005	0.46383998
764	0.055856477	0.9441436
765	0.52711964	0.47288033
766	0.07308134	0.9269186
767	0.38623732	0.6137627
768	0.20503263	0.7949674
769	0.08694693	0.9130531
770	0.58516765	0.4148323
771	0.35723454	0.6427654
772	0.07812458	0.9218754
773	0.06373867	0.93626136
774	0.19562666	0.8043733
775	0.061042037	0.9389579
776	0.41752067	0.5824793
777	0.23033436	0.7696656
778	0.7134682	0.28653178
779	0.30751207	0.69248796
780	0.4959104	0.5040896
781	0.63738513	0.3626149
782	0.3122266	0.6877734
783	0.25306457	0.7469354
784	0.6334098	0.36659017
785	0.4230191	0.5769808
786	0.74404603	0.25595394
787	0.632972	0.36702797
788	0.58652663	0.41347334
789	0.08490389	0.9150961
790	0.15541215	0.84458786
791	0.6398225	0.36017752
792	0.26409492	0.73590505
793	0.3217105	0.67828953
794	0.3890417	0.61095834
795	0.4387539	0.56124604
796	0.48524112	0.5147588
797	0.5454437	0.45455626
798	0.17509742	0.8249026
799	0.08551655	0.9144835
800	0.107846335	0.8921537
801	0.67628396	0.323716
802	0.30205736	0.6979427
803	0.06773755	0.9322624
804	0.08782999	0.91217
805	0.3652585	0.6347415
806	0.028133377	0.97186655
807	0.19614136	0.80385864
808	0.7497162	0.25028375
809	0.40937394	0.59062606
810	0.55328035	0.44671965
811	0.5564286	0.44357133
812	0.61196804	0.38803193
813	0.14336807	0.856632
814	0.55432516	0.4456748
815	0.5527697	0.44723022
816	0.6673208	0.33267918
817	0.5731672	0.42683282
818	0.40510887	0.5948912
819	0.07651453	0.9234855
820	0.06674294	0.93325704
821	0.9039419	0.096058086
822	0.08682782	0.9131722
823	0.09832327	0.9016767
824	0.08268646	0.9173136
825	0.34271038	0.6572897
826	0.14105794	0.8589421
827	0.82179064	0.17820932
828	0.0877427	0.91225725
829	0.049489	0.950511
830	0.21219791	0.7878021
831	0.053661864	0.9463381
832	0.015019177	0.9849808
833	0.6872372	0.31276283
834	0.5572718	0.4427282
835	0.1135821	0.8864179
836	0.027655745	0.9723442
837	0.062147688	0.9378523
838	0.024472563	0.9755274
839	0.04468476	0.95531523
840	0.27966502	0.720335
841	0.08666839	0.91333157
842	0.27176133	0.7282387
843	0.062262014	0.93773794
844	0.37684926	0.62315077
845	0.17380962	0.82619035
846	0.08683495	0.91316503
847	0.82673395	0.17326602
848	0.14555414	0.8544459
849	0.8591792	0.14082086
850	0.19226855	0.80773145
851	0.541091	0.45890892
852	0.48533165	0.51466835
853	0.5015073	0.4984927
854	0.64696914	0.35303092
855	0.269397	0.730603
856	0.032866392	0.9671336
857	0.46769544	0.5323046
858	0.7175647	0.2824353
859	0.33909094	0.66090906
860	0.17777388	0.82222617
861	0.39477342	0.60522664
862	0.017409025	0.982591
863	0.25552222	0.74447775
864	0.4590056	0.5409944
865	0.7200651	0.27993488
866	0.22977908	0.7702209
867	0.5639426	0.43605736
868	0.04694595	0.953054
869	0.7179904	0.28200963
870	0.4397995	0.5602005
871	0.4616989	0.5383011
872	0.07692834	0.9230717
873	0.02731016	0.9726898
874	0.37316683	0.62683314
875	0.5270643	0.4729357
876	0.6707834	0.32921657
877	0.4354082	0.5645918
878	0.75442505	0.24557498
879	0.071367264	0.92863274
880	0.7373834	0.26261654
881	0.06354684	0.93645316
882	0.5176769	0.48232314
883	0.13095766	0.8690423
884	0.52803725	0.47196272
885	0.087322325	0.9126777
886	0.10201288	0.8979871
887	0.4741185	0.52588147
888	0.07444693	0.9255531
889	0.6995706	0.3004294
890	0.51154935	0.48845065
891	0.101076275	0.89892375
892	0.54879063	0.45120943
893	0.6479357	0.35206434
894	0.16354427	0.83645576
895	0.29111066	0.70888937
896	0.012873647	0.9871264
897	0.48782453	0.51217544
898	0.3703589	0.6296411
899	0.46453124	0.53546876
900	0.033624105	0.96637595
901	0.3197747	0.6802253
902	0.3170845	0.6829155
903	0.47609845	0.5239016
904	0.12602729	0.8739727
905	0.60751265	0.39248738
906	0.61611277	0.3838872
907	0.35135633	0.6486437
908	0.24182463	0.7581753
909	0.16963759	0.8303624
910	0.08176673	0.9182333
911	0.8245366	0.17546336
912	0.4059491	0.59405094
913	0.12666182	0.87333816
914	0.4079413	0.59205866
915	0.75143373	0.24856628
916	0.35259435	0.6474056
917	0.514219	0.48578098
918	0.3477754	0.65222466
919	0.14860322	0.85139674
920	0.122383125	0.8776169
921	0.22952153	0.77047855
922	0.019446526	0.9805535
923	0.055233542	0.94476646
924	0.0950566	0.9049434
925	0.25505462	0.7449454
926	0.14464861	0.8553514
927	0.05272869	0.9472713
928	0.66741085	0.33258915
929	0.7599226	0.24007736
930	0.40587604	0.594124
931	0.6601738	0.33982623
932	0.55734205	0.44265795
933	0.33999133	0.66000867
934	0.39020312	0.6097968
935	0.3457004	0.6542996
936	0.11496947	0.88503057
937	0.4945335	0.50546646
938	0.1970117	0.8029883
939	0.5566395	0.44336057
940	0.0037628678	0.99623716
941	0.25744244	0.7425575
942	0.34939253	0.6506074
