# Supplementary material for: Evaluating deep learning-based melanoma classification using immunohistochemistry and routine histology: A three center study
Source: PLoS One. 2024 Jan 19;19(1):e0297146. doi: 10.1371/journal.pone.0297146 (PMC10798511; doi:10.1371/journal.pone.0297146)
Supplement: S5 Dataset — (ZIP) [file pone.0297146.s011.zip › minimal_dataset/tile_predictions/dresden/725823-S1_ind_ISlab_0.0.csv]

	0	1
0	0.9127205	0.0872795
1	0.96486	0.035139915
2	0.9349643	0.06503568
3	0.7775005	0.22249946
4	0.8270278	0.17297226
5	0.65101415	0.34898582
6	0.98093706	0.019062882
7	0.66846055	0.33153945
8	0.6647182	0.33528185
9	0.8730434	0.12695661
10	0.6254181	0.37458184
11	0.98842245	0.011577571
12	0.81875825	0.18124177
13	0.52016294	0.47983706
14	0.6134715	0.38652855
15	0.8671942	0.13280576
16	0.82818836	0.17181167
17	0.8566882	0.14331174
18	0.838445	0.16155495
19	0.88083124	0.119168736
20	0.9500746	0.04992533
21	0.73167783	0.2683222
22	0.7252377	0.2747623
23	0.98175496	0.018245015
24	0.4842933	0.5157067
25	0.66199523	0.3380048
26	0.4183705	0.58162946
27	0.7724594	0.22754061
28	0.82933176	0.1706682
29	0.8847034	0.11529657
30	0.8740817	0.12591831
31	0.9354977	0.06450229
32	0.6408911	0.35910892
33	0.7085945	0.2914055
34	0.2898744	0.71012557
35	0.7206366	0.2793634
36	0.8886725	0.11132751
37	0.47778425	0.5222157
38	0.63921374	0.3607862
39	0.8194524	0.1805476
40	0.97486615	0.025133831
41	0.90267056	0.09732942
42	0.7502212	0.2497788
43	0.7860331	0.2139669
44	0.87295663	0.12704335
45	0.866857	0.13314305
46	0.80096704	0.19903299
47	0.9569837	0.04301628
48	0.73260075	0.26739928
49	0.9014321	0.09856796
50	0.86620337	0.13379659
51	0.75056314	0.24943687
52	0.84420085	0.15579917
53	0.97180825	0.028191755
54	0.9163148	0.08368519
55	0.86668324	0.13331679
56	0.8573656	0.14263444
57	0.6540109	0.34598905
58	0.80852556	0.1914744
59	0.7250845	0.27491558
60	0.93650335	0.06349663
61	0.7996231	0.20037691
62	0.8569959	0.14300416
63	0.8160385	0.18396147
64	0.92034227	0.079657756
65	0.91893536	0.0810646
66	0.69694114	0.3030588
67	0.6414912	0.35850883
68	0.7153541	0.2846459
69	0.5235686	0.47643143
70	0.80103755	0.19896239
71	0.7957313	0.2042687
72	0.9548829	0.0451171
73	0.91941637	0.08058356
74	0.9491103	0.050889663
75	0.7308314	0.26916865
76	0.7997796	0.20022038
77	0.8613596	0.13864042
78	0.20911556	0.79088444
79	0.85830134	0.14169869
80	0.89334226	0.10665776
81	0.5586926	0.44130743
82	0.74123096	0.25876907
83	0.8103283	0.18967165
84	0.6314776	0.36852244
85	0.69646645	0.3035336
86	0.7366096	0.26339042
87	0.9013915	0.09860852
88	0.5482972	0.4517027
89	0.90146655	0.09853344
90	0.7966324	0.20336759
91	0.7553047	0.2446953
92	0.42285588	0.5771441
93	0.9102224	0.089777574
94	0.8309618	0.16903812
95	0.9352015	0.064798504
96	0.9707643	0.029235685
97	0.9803193	0.01968071
98	0.9683069	0.031693093
99	0.78747076	0.21252923
100	0.755693	0.24430697
101	0.7377537	0.2622463
102	0.58759934	0.41240066
103	0.813754	0.18624592
104	0.8317029	0.16829707
105	0.83775246	0.1622475
106	0.8246138	0.17538626
107	0.8608976	0.13910235
108	0.52826405	0.47173598
109	0.80038285	0.19961707
110	0.7988929	0.20110707
111	0.86338586	0.13661416
112	0.5451882	0.4548118
113	0.9450814	0.054918516
114	0.7793212	0.22067878
115	0.37004143	0.62995857
116	0.85821337	0.14178662
117	0.8814157	0.11858433
118	0.92734283	0.072657175
119	0.8792476	0.12075233
120	0.9387681	0.06123198
121	0.6309485	0.36905146
122	0.8940509	0.10594903
123	0.9439337	0.056066215
124	0.917526	0.082474
125	0.79331815	0.20668183
126	0.7035545	0.29644546
127	0.7144399	0.28556004
128	0.9169972	0.08300283
129	0.49254787	0.50745213
130	0.78591454	0.21408544
131	0.94455147	0.05544852
132	0.8761719	0.123828106
133	0.7614316	0.23856845
134	0.9629553	0.037044667
135	0.94237226	0.05762771
136	0.6227886	0.3772114
137	0.82575506	0.17424496
138	0.8704775	0.12952253
139	0.85802287	0.14197718
140	0.91582847	0.08417149
141	0.62222254	0.37777743
142	0.91952884	0.08047109
143	0.85409564	0.1459044
144	0.5961512	0.4038488
145	0.7936642	0.20633574
146	0.9046188	0.09538122
147	0.8157111	0.18428896
148	0.9225344	0.07746564
149	0.7224613	0.27753875
150	0.81575567	0.1842443
151	0.6517857	0.34821436
152	0.9154539	0.084546104
153	0.7052566	0.2947434
154	0.9558556	0.044144437
155	0.71892923	0.28107077
156	0.8510309	0.1489691
157	0.8078382	0.19216181
158	0.9003816	0.09961838
159	0.8784298	0.12157023
160	0.6863621	0.31363794
161	0.91233635	0.08766367
162	0.8044175	0.1955825
163	0.8595856	0.14041446
164	0.9197009	0.080299035
165	0.92938054	0.07061954
166	0.847497	0.152503
167	0.72888184	0.2711182
168	0.7829818	0.2170182
169	0.9080117	0.091988325
170	0.7165187	0.28348136
171	0.47516435	0.5248356
172	0.81506175	0.18493827
173	0.8222993	0.17770073
174	0.85977536	0.14022468
175	0.756053	0.24394703
176	0.677946	0.32205397
177	0.8836408	0.11635924
178	0.9430134	0.05698654
179	0.7417028	0.25829723
180	0.7710743	0.22892578
181	0.78708947	0.21291053
182	0.7939823	0.20601767
183	0.80491537	0.19508465
184	0.8779505	0.12204952
185	0.8045089	0.19549109
186	0.9831927	0.01680724
187	0.7998923	0.20010775
188	0.86667275	0.13332723
189	0.7525382	0.24746175
190	0.6641469	0.33585307
191	0.73828924	0.26171076
192	0.93349445	0.0665055
193	0.85673046	0.14326955
194	0.7499562	0.25004375
195	0.8600796	0.13992043
196	0.5827894	0.4172106
197	0.78884894	0.21115106
198	0.6450008	0.35499915
199	0.69884807	0.30115196
200	0.8986187	0.10138135
201	0.8561749	0.14382516
202	0.6275772	0.3724228
203	0.90753204	0.092467934
204	0.939303	0.060696986
205	0.8269698	0.17303017
206	0.43456542	0.5654345
207	0.7831314	0.21686858
208	0.6628237	0.33717635
209	0.9368192	0.0631808
210	0.82893735	0.17106266
211	0.7749796	0.22502038
212	0.88118905	0.11881089
213	0.84166193	0.15833808
214	0.7797919	0.22020808
215	0.7078945	0.29210553
216	0.55264014	0.44735986
217	0.93111885	0.068881154
218	0.9516243	0.048375707
219	0.9367639	0.06323618
220	0.7491673	0.2508327
221	0.77997655	0.22002342
222	0.3143118	0.6856882
223	0.74498796	0.25501207
224	0.9368138	0.063186206
225	0.76915735	0.23084262
226	0.8468611	0.15313885
227	0.95662564	0.043374345
228	0.6594464	0.34055355
229	0.96960944	0.030390618
230	0.8843142	0.11568586
231	0.9647746	0.035225462
232	0.82962745	0.17037258
233	0.7228177	0.27718228
234	0.9797385	0.0202615
235	0.82334447	0.17665555
236	0.7392318	0.2607682
237	0.8057453	0.19425473
238	0.86604476	0.13395524
239	0.63506156	0.3649385
240	0.9189735	0.08102646
241	0.7973966	0.20260343
242	0.69501424	0.3049858
243	0.68335587	0.31664413
244	0.8069638	0.19303617
245	0.65116054	0.34883946
246	0.56023246	0.4397675
247	0.75158054	0.24841945
248	0.7308585	0.26914153
249	0.5666032	0.43339685
250	0.91173583	0.08826417
251	0.93816596	0.061834067
252	0.67876303	0.321237
253	0.68608004	0.31391993
254	0.7534196	0.24658048
255	0.5123095	0.4876905
256	0.8802075	0.1197925
257	0.82825243	0.17174757
258	0.9210881	0.07891188
259	0.7932506	0.20674932
260	0.9003996	0.09960044
261	0.8614219	0.13857816
262	0.79232705	0.20767298
263	0.94810563	0.05189439
264	0.8516266	0.1483734
265	0.8601423	0.13985771
266	0.7856461	0.21435392
267	0.67341715	0.32658282
268	0.8771058	0.12289424
269	0.7984797	0.2015203
270	0.77507204	0.22492796
271	0.7256249	0.27437508
272	0.7552792	0.24472082
273	0.6563717	0.34362832
274	0.7518115	0.2481885
275	0.8550239	0.14497611
276	0.56598085	0.43401912
277	0.89683527	0.10316467
278	0.84877276	0.1512272
279	0.80986005	0.19013998
280	0.96238816	0.037611842
281	0.91049075	0.08950927
282	0.7709141	0.22908595
283	0.9478094	0.052190565
284	0.89128494	0.108715065
285	0.86651564	0.1334843
286	0.940171	0.05982905
287	0.85917294	0.14082706
288	0.7837563	0.2162437
289	0.7771811	0.22281888
290	0.9006159	0.0993842
291	0.6243248	0.37567514
292	0.88345385	0.1165462
293	0.62176096	0.37823904
294	0.6814941	0.31850585
295	0.81024194	0.18975803
296	0.91188806	0.08811194
297	0.8703358	0.12966418
298	0.6579231	0.34207693
299	0.91247845	0.08752156
300	0.7246293	0.2753707
301	0.91798866	0.08201132
302	0.47617966	0.52382034
303	0.7038494	0.2961506
304	0.9610963	0.038903747
305	0.7245297	0.27547032
306	0.8169101	0.18308991
307	0.88641745	0.113582574
308	0.88035536	0.11964459
309	0.9284284	0.071571544
310	0.50726616	0.49273387
311	0.95459235	0.045407634
312	0.8892202	0.1107798
313	0.98019695	0.019803071
314	0.77671534	0.22328463
315	0.7569598	0.2430402
316	0.8194081	0.18059185
317	0.8757769	0.12422309
318	0.6836294	0.3163706
319	0.5041433	0.49585667
320	0.92014545	0.079854555
321	0.9386485	0.061351456
322	0.8883038	0.1116962
323	0.7162813	0.28371868
324	0.8554653	0.14453468
325	0.78464544	0.2153546
326	0.86649543	0.13350463
327	0.6316412	0.36835876
328	0.9350788	0.06492123
329	0.8009886	0.19901134
330	0.734269	0.26573095
331	0.8037153	0.19628471
332	0.8128804	0.18711959
333	0.7134733	0.28652674
334	0.9299349	0.070065066
335	0.89239013	0.1076099
336	0.63724107	0.36275896
337	0.7144231	0.28557682
338	0.79470706	0.20529298
339	0.8835053	0.116494715
340	0.73606455	0.26393542
341	0.8750568	0.124943174
342	0.54425424	0.45574576
343	0.66823614	0.33176386
344	0.82268196	0.1773181
345	0.6430122	0.3569878
346	0.78109586	0.21890415
347	0.8033236	0.19667642
348	0.75179315	0.24820684
349	0.8455917	0.15440825
350	0.8851122	0.11488774
351	0.8817622	0.1182378
352	0.8754806	0.12451942
353	0.7733346	0.22666536
354	0.9504569	0.049543153
355	0.94059193	0.059408102
356	0.6827576	0.31724235
357	0.5135209	0.48647916
358	0.91553074	0.08446922
359	0.67556965	0.32443035
360	0.8145712	0.1854288
361	0.91445065	0.08554932
362	0.8032061	0.19679396
363	0.7466661	0.25333393
364	0.79151964	0.20848039
365	0.8490327	0.15096724
366	0.85688496	0.14311509
367	0.91858375	0.08141628
368	0.7039945	0.2960055
369	0.61369425	0.38630575
370	0.48530132	0.5146987
371	0.7516826	0.24831738
372	0.87168133	0.12831861
373	0.85751307	0.14248691
374	0.893775	0.10622507
375	0.9176399	0.08236013
376	0.97628504	0.023714995
377	0.83989847	0.16010153
378	0.98804027	0.0119597055
379	0.92660934	0.07339064
380	0.7544129	0.24558717
381	0.83691263	0.16308734
382	0.77362794	0.22637208
383	0.8154626	0.18453738
384	0.66459954	0.33540046
385	0.8243729	0.17562711
386	0.55156696	0.44843304
387	0.9698864	0.03011353
388	0.520602	0.479398
389	0.88991815	0.11008181
390	0.8355242	0.16447577
391	0.9727418	0.027258212
392	0.77594966	0.22405036
393	0.8886932	0.111306846
394	0.9836626	0.016337322
395	0.8452017	0.1547983
396	0.9484423	0.05155774
397	0.7703241	0.22967581
398	0.8672315	0.13276848
399	0.76029015	0.23970991
400	0.8220937	0.17790626
401	0.98646635	0.01353369
402	0.28773353	0.71226645
403	0.8838475	0.116152555
404	0.7684701	0.23152994
405	0.78904164	0.21095836
406	0.8026415	0.19735844
407	0.7868511	0.21314886
408	0.7397668	0.26023322
409	0.779203	0.22079699
410	0.69838476	0.30161527
411	0.8738487	0.12615132
412	0.80264777	0.19735222
413	0.96409756	0.03590246
414	0.86249685	0.13750313
415	0.7839189	0.21608113
416	0.9648747	0.035125323
417	0.8847501	0.115249895
418	0.7928458	0.20715427
419	0.91501755	0.08498243
420	0.8338394	0.1661606
421	0.8672859	0.13271412
422	0.8573599	0.14264011
423	0.6467994	0.35320055
424	0.79298353	0.20701644
425	0.71843475	0.28156528
426	0.93894744	0.06105252
427	0.81293905	0.18706097
428	0.5263821	0.47361794
429	0.85422444	0.14577553
430	0.59849083	0.40150914
431	0.6682951	0.33170494
432	0.9058559	0.09414408
433	0.7928367	0.20716327
434	0.6950069	0.30499312
435	0.90329206	0.09670796
436	0.6745814	0.32541856
437	0.65316945	0.3468306
438	0.8706728	0.12932713
439	0.8322262	0.16777378
440	0.7868813	0.21311864
441	0.83502483	0.16497509
442	0.6156022	0.38439777
443	0.74123615	0.25876388
444	0.7727538	0.2272462
445	0.81714135	0.18285866
446	0.7171334	0.28286654
447	0.8422208	0.15777928
448	0.50993913	0.4900609
449	0.8457706	0.15422948
450	0.75864637	0.24135357
451	0.9581189	0.041881073
452	0.9630159	0.03698411
453	0.7858214	0.21417864
454	0.90288997	0.09711007
455	0.7887505	0.21124943
456	0.5317918	0.46820822
457	0.78193784	0.21806216
458	0.82964724	0.17035282
459	0.9422868	0.0577132
460	0.8721885	0.12781148
461	0.79884523	0.20115477
462	0.75880355	0.24119648
463	0.95004386	0.049956124
464	0.84255177	0.15744828
465	0.85170096	0.14829904
466	0.96700937	0.032990634
467	0.930054	0.069946
468	0.86672324	0.13327673
469	0.84701234	0.15298761
470	0.9170917	0.08290822
471	0.9689088	0.031091245
472	0.8658421	0.1341579
473	0.96975136	0.030248707
474	0.96402013	0.035979882
475	0.95714456	0.0428555
476	0.69053155	0.3094684
477	0.9234269	0.0765731
478	0.93767065	0.062329333
479	0.810634	0.18936594
480	0.7639194	0.23608063
481	0.94913316	0.050866876
482	0.82101524	0.17898484
483	0.57522243	0.42477757
484	0.8430527	0.15694727
485	0.8629993	0.13700071
486	0.784315	0.21568504
487	0.892707	0.107293
488	0.8731463	0.12685367
489	0.76338214	0.2366179
490	0.75678205	0.243218
491	0.9129633	0.087036654
492	0.93176454	0.06823543
493	0.7818147	0.21818535
494	0.942503	0.057497103
495	0.71605897	0.28394106
496	0.9129996	0.0870004
497	0.9215075	0.07849253
498	0.9038404	0.096159555
499	0.7410507	0.25894928
500	0.91830635	0.081693694
501	0.9441053	0.05589474
502	0.97426516	0.02573485
503	0.7942168	0.20578316
504	0.94036764	0.059632335
505	0.5529464	0.44705358
506	0.7763349	0.22366516
507	0.58834016	0.4116598
508	0.78733325	0.21266675
509	0.807469	0.19253102
510	0.92058116	0.07941881
511	0.89748806	0.10251194
512	0.9864659	0.013534122
513	0.89331883	0.106681146
514	0.7339456	0.26605433
515	0.9008402	0.099159785
516	0.45359755	0.5464024
517	0.7681265	0.23187347
518	0.9165087	0.08349133
519	0.9388513	0.061148703
520	0.9764129	0.023587095
521	0.6858484	0.31415156
522	0.83592886	0.16407116
523	0.7694343	0.2305657
524	0.8721928	0.1278072
525	0.91990405	0.08009589
526	0.8090009	0.1909991
527	0.7017781	0.29822183
528	0.84121543	0.15878452
529	0.959837	0.040162932
530	0.6837884	0.3162116
531	0.840125	0.15987502
532	0.8373736	0.16262642
533	0.62777346	0.37222657
534	0.7648235	0.23517649
535	0.6150623	0.38493773
536	0.6407357	0.35926434
537	0.9524962	0.047503874
538	0.97337365	0.026626363
539	0.7474508	0.2525492
540	0.36558563	0.63441443
541	0.9460507	0.053949293
542	0.87029934	0.12970068
543	0.69785386	0.30214617
544	0.7590507	0.24094933
545	0.75419694	0.2458031
546	0.7944475	0.20555256
547	0.70126903	0.29873094
548	0.86129445	0.13870558
549	0.791618	0.20838204
550	0.6725897	0.3274103
551	0.80680305	0.19319692
552	0.7978386	0.20216133
553	0.661532	0.33846804
554	0.71292984	0.2870701
555	0.6959241	0.30407587
556	0.85350853	0.14649144
557	0.5721843	0.42781568
558	0.79832435	0.20167561
559	0.91818047	0.08181954
560	0.65423685	0.3457631
561	0.8203583	0.17964168
562	0.9764305	0.02356956
563	0.8179982	0.18200187
564	0.7188262	0.28117386
565	0.834991	0.16500899
566	0.8191748	0.18082523
567	0.8759742	0.12402587
568	0.83826256	0.1617375
569	0.77674884	0.2232511
570	0.9199811	0.0800188
571	0.76549655	0.23450342
572	0.95567256	0.04432749
573	0.7286087	0.27139124
574	0.811304	0.18869607
575	0.9241338	0.0758662
576	0.67398316	0.32601687
577	0.6024482	0.39755175
578	0.8441934	0.15580663
579	0.7801702	0.21982977
580	0.50923854	0.49076146
581	0.8189409	0.18105909
582	0.942035	0.057964932
583	0.9107346	0.08926542
584	0.5653375	0.43466252
585	0.70676965	0.29323035
586	0.7374297	0.26257032
587	0.7586284	0.24137157
588	0.9479509	0.052049093
589	0.7057321	0.2942679
590	0.87043136	0.12956865
591	0.8716146	0.12838542
592	0.89422226	0.10577776
593	0.6668915	0.3331085
594	0.63189316	0.36810678
595	0.9196977	0.08030228
596	0.6033309	0.39666906
597	0.8601449	0.13985513
598	0.60040075	0.39959928
599	0.94122577	0.058774237
600	0.71572703	0.28427297
601	0.9071631	0.09283687
602	0.6941632	0.30583683
603	0.8712533	0.12874672
604	0.9313292	0.06867083
605	0.99292177	0.0070782276
606	0.7398754	0.26012462
607	0.954738	0.045261994
608	0.8792552	0.12074484
609	0.57632875	0.42367122
610	0.7191334	0.28086665
611	0.70936656	0.2906334
612	0.9107653	0.0892347
613	0.55561423	0.44438574
614	0.8127558	0.18724415
615	0.79701066	0.20298937
616	0.8578627	0.14213726
617	0.8986184	0.10138165
618	0.9623755	0.0376245
619	0.96506727	0.034932777
620	0.87244976	0.12755027
621	0.96087545	0.039124515
622	0.46785066	0.5321493
623	0.89824814	0.101751894
624	0.7413639	0.25863615
625	0.8224409	0.17755908
626	0.8457427	0.15425727
627	0.64962435	0.3503757
628	0.73128676	0.2687133
629	0.9591784	0.040821563
630	0.97305375	0.026946176
631	0.72196746	0.27803257
632	0.76835763	0.23164241
633	0.69971734	0.30028266
634	0.8167685	0.1832315
635	0.85156584	0.14843415
636	0.66712976	0.33287027
637	0.96543914	0.034560833
638	0.85228777	0.1477122
639	0.8308013	0.16919868
640	0.98805517	0.011944874
641	0.90744543	0.092554614
642	0.9691235	0.030876547
643	0.88830334	0.11169667
644	0.78168297	0.21831706
645	0.81726843	0.18273157
646	0.20950292	0.79049706
647	0.9702693	0.029730698
648	0.64748275	0.3525172
649	0.89578986	0.1042102
650	0.5091839	0.49081612
651	0.8071539	0.19284616
652	0.6324236	0.36757642
653	0.8083092	0.19169076
654	0.7022176	0.29778242
655	0.7847487	0.21525133
656	0.9137382	0.08626188
657	0.15832147	0.84167856
658	0.76630586	0.23369409
659	0.693458	0.30654195
660	0.8001751	0.19982491
661	0.96325517	0.036744766
662	0.9671328	0.032867197
663	0.75062877	0.24937128
664	0.9575201	0.042479854
665	0.45542556	0.54457444
666	0.64925647	0.35074353
667	0.8770511	0.12294883
668	0.7010168	0.29898325
669	0.8943288	0.10567126
670	0.7701291	0.22987089
671	0.86610645	0.13389356
672	0.899859	0.100140974
673	0.784705	0.21529503
674	0.60336745	0.39663252
675	0.6743649	0.32563508
676	0.9557326	0.04426743
677	0.97601527	0.023984741
678	0.9072618	0.09273824
679	0.68273824	0.31726176
680	0.83839875	0.1616012
681	0.79041547	0.20958453
682	0.65071505	0.34928495
683	0.6756641	0.32433584
684	0.6666257	0.33337435
685	0.8036523	0.19634771
686	0.8667325	0.13326746
687	0.80612993	0.19387008
688	0.6028589	0.39714113
689	0.77410704	0.22589295
690	0.719516	0.28048405
691	0.9014314	0.09856857
692	0.95432985	0.045670167
693	0.8033391	0.19666089
694	0.84447163	0.15552832
695	0.72283316	0.27716684
696	0.95566136	0.044338617
697	0.6034197	0.39658025
698	0.93606186	0.06393813
699	0.7937936	0.20620638
700	0.9480095	0.05199047
701	0.42208603	0.577914
702	0.8207218	0.17927822
703	0.7405481	0.25945196
704	0.95773804	0.042261925
705	0.6739852	0.32601482
706	0.97043467	0.029565284
707	0.27948856	0.72051144
708	0.84625655	0.15374343
709	0.8091469	0.19085313
710	0.96940035	0.030599706
711	0.36167383	0.63832617
712	0.7375246	0.2624754
713	0.6685344	0.3314656
714	0.919792	0.08020804
715	0.926861	0.07313899
716	0.9647705	0.035229526
717	0.74760705	0.25239295
718	0.86904156	0.13095844
719	0.63476026	0.36523977
720	0.793235	0.20676497
721	0.941044	0.05895601
722	0.85909456	0.14090551
723	0.8395518	0.16044818
724	0.9233296	0.07667043
725	0.8520271	0.14797293
726	0.75157887	0.2484211
727	0.69746345	0.3025365
728	0.8086499	0.1913501
729	0.78260285	0.21739718
730	0.95777804	0.042221993
731	0.8412971	0.1587029
732	0.9088469	0.09115308
733	0.7331589	0.2668411
734	0.8356462	0.16435376
735	0.97230625	0.027693732
736	0.8998427	0.10015735
737	0.7721659	0.22783408
738	0.6789389	0.32106113
739	0.7166406	0.28335938
740	0.74441284	0.2555872
741	0.90106964	0.0989303
742	0.9066261	0.09337389
743	0.855744	0.14425595
744	0.7619909	0.23800905
745	0.6383145	0.36168554
746	0.8203197	0.17968029
747	0.74869126	0.25130868
748	0.37031072	0.6296893
749	0.80257535	0.19742471
750	0.89138985	0.10861018
751	0.77617866	0.22382134
752	0.73641765	0.26358232
753	0.5639185	0.43608147
754	0.9546198	0.04538018
755	0.70254207	0.29745796
756	0.95511425	0.04488576
757	0.75339156	0.2466085
758	0.94239026	0.05760969
759	0.8228026	0.1771974
760	0.64453804	0.35546196
761	0.9415265	0.058473513
762	0.97702754	0.022972425
763	0.76699096	0.23300901
764	0.7984327	0.20156726
765	0.5817722	0.41822785
766	0.8825038	0.11749622
767	0.93233615	0.067663826
768	0.8042827	0.19571726
769	0.938347	0.061653048
770	0.7114912	0.28850874
771	0.81515485	0.18484509
772	0.68433416	0.3156658
773	0.89049435	0.10950572
774	0.8651499	0.1348501
775	0.73392326	0.2660767
776	0.7159457	0.28405428
777	0.57013124	0.4298688
778	0.83583593	0.1641641
779	0.9723283	0.027671702
780	0.6852856	0.31471437
781	0.61650705	0.38349292
782	0.8134753	0.18652472
783	0.95384425	0.046155795
784	0.9231895	0.076810494
785	0.54101795	0.45898208
786	0.57661116	0.42338884
787	0.51193947	0.4880606
788	0.90384585	0.096154146
789	0.95070475	0.04929526
790	0.7100849	0.28991508
791	0.93068933	0.06931071
792	0.8998032	0.100196764
793	0.7628755	0.23712447
794	0.7901363	0.20986369
795	0.7865303	0.21346964
796	0.7734611	0.2265389
797	0.86076266	0.13923731
798	0.8419119	0.15808815
799	0.61606985	0.38393018
800	0.7397018	0.26029825
801	0.8598233	0.14017665
802	0.45300457	0.5469954
803	0.95754045	0.04245952
804	0.4117794	0.5882206
805	0.6714261	0.32857388
806	0.9272652	0.07273477
807	0.43603876	0.56396127
808	0.6203854	0.37961462
809	0.7180124	0.28198755
810	0.8037098	0.1962902
811	0.9494933	0.050506715
812	0.88813573	0.111864276
813	0.7507662	0.24923381
814	0.9359086	0.06409137
815	0.6810651	0.31893495
816	0.9298934	0.07010666
817	0.95175666	0.04824335
818	0.68817043	0.31182957
819	0.90147096	0.09852904
820	0.8762444	0.123755544
821	0.72004366	0.27995637
822	0.6518712	0.3481288
823	0.6537406	0.3462594
824	0.95727	0.042729966
825	0.7525396	0.24746047
826	0.98553085	0.014469168
827	0.90544087	0.09455911
828	0.76539874	0.23460123
829	0.5664291	0.43357092
830	0.8451373	0.15486273
831	0.82199365	0.17800637
832	0.9520257	0.047974296
833	0.5310919	0.46890804
834	0.9375205	0.062479492
835	0.69511783	0.30488214
836	0.5813651	0.41863492
837	0.887275	0.11272508
838	0.94500977	0.054990206
839	0.912296	0.08770407
840	0.7142832	0.2857168
841	0.5686734	0.43132666
842	0.9481701	0.05182993
843	0.5131172	0.4868828
844	0.85493284	0.14506717
845	0.9680678	0.03193213
846	0.6480721	0.35192785
847	0.73298	0.26702002
848	0.833802	0.16619803
849	0.8565379	0.1434621
850	0.8803185	0.119681425
851	0.8657243	0.13427567
852	0.97280526	0.02719474
853	0.6641282	0.3358718
854	0.8532949	0.14670515
855	0.73310846	0.2668916
856	0.7341128	0.26588717
857	0.71893674	0.28106323
858	0.76564884	0.2343512
859	0.8420242	0.15797578
860	0.7419769	0.25802305
