# Supplementary material for: Evaluating deep learning-based melanoma classification using immunohistochemistry and routine histology: A three center study
Source: PLoS One. 2024 Jan 19;19(1):e0297146. doi: 10.1371/journal.pone.0297146 (PMC10798511; doi:10.1371/journal.pone.0297146)
Supplement: S5 Dataset — (ZIP) [file pone.0297146.s011.zip › minimal_dataset/tile_predictions/dresden/764181-S1_ind_ISlab_0.0.csv]

	0	1
0	0.55030704	0.44969296
1	0.47120336	0.5287967
2	0.7980928	0.20190722
3	0.47189695	0.52810305
4	0.1725897	0.8274103
5	0.7610895	0.23891057
6	0.80382884	0.19617116
7	0.5982735	0.40172645
8	0.8471262	0.15287378
9	0.94569415	0.054305788
10	0.4580729	0.5419271
11	0.499962	0.500038
12	0.08605409	0.9139459
13	0.17303757	0.8269624
14	0.2693245	0.73067546
15	0.19488332	0.80511665
16	0.36239776	0.6376022
17	0.67244023	0.32755977
18	0.7086558	0.29134417
19	0.0072236243	0.9927764
20	0.78597385	0.21402611
21	0.1054277	0.8945724
22	0.26974916	0.7302509
23	0.67280453	0.32719547
24	0.24620783	0.75379217
25	0.5485154	0.4514846
26	0.6879383	0.31206176
27	0.87531304	0.12468698
28	0.1970472	0.8029528
29	0.426109	0.57389104
30	0.5864471	0.41355285
31	0.7442346	0.25576535
32	0.60372275	0.39627722
33	0.38811252	0.6118875
34	0.44120654	0.5587935
35	0.6072463	0.3927537
36	0.76544917	0.23455088
37	0.8041864	0.19581358
38	0.4122354	0.5877646
39	0.7676473	0.23235269
40	0.680468	0.31953198
41	0.80353594	0.19646406
42	0.3124852	0.6875148
43	0.79093385	0.20906611
44	0.8137962	0.1862038
45	0.68038213	0.31961793
46	0.49526575	0.5047343
47	0.24095093	0.75904906
48	0.7799079	0.22009212
49	0.09572911	0.9042709
50	0.17658769	0.82341224
51	0.7017546	0.2982454
52	0.70480686	0.2951931
53	0.6394024	0.36059755
54	0.37294918	0.6270508
55	0.7990655	0.20093453
56	0.17156836	0.82843167
57	0.5991064	0.40089366
58	0.6929715	0.3070285
59	0.5516634	0.44833663
60	0.3948574	0.6051426
61	0.6395378	0.36046222
62	0.24703224	0.7529677
63	0.7447469	0.25525308
64	0.71286434	0.28713563
65	0.7226555	0.27734452
66	0.85189867	0.1481013
67	0.562256	0.43774402
68	0.5372894	0.46271065
69	0.38513172	0.6148683
70	0.011007263	0.98899275
71	0.2271504	0.77284956
72	0.662672	0.33732805
73	0.81340116	0.18659881
74	0.37150845	0.6284916
75	0.360689	0.639311
76	0.76969665	0.23030339
77	0.6225944	0.37740558
78	0.633718	0.36628193
79	0.38867608	0.61132395
80	0.8992967	0.100703344
81	0.49117503	0.50882494
82	0.8666597	0.13334028
83	0.689412	0.31058797
84	0.5151419	0.48485813
85	0.7519339	0.24806611
86	0.23815428	0.76184577
87	0.73277974	0.26722026
88	0.7255931	0.2744069
89	0.28593078	0.7140692
90	0.46816513	0.53183484
91	0.86265117	0.13734879
92	0.7318081	0.2681919
93	0.6200627	0.3799373
94	0.3485781	0.6514219
95	0.7925448	0.20745525
96	0.6589229	0.3410771
97	0.71662325	0.28337672
98	0.1764377	0.8235623
99	0.28598505	0.71401495
100	0.82510847	0.17489153
101	0.577722	0.42227802
102	0.714206	0.285794
103	0.7835935	0.21640646
104	0.51273495	0.48726508
105	0.6347023	0.36529765
106	0.2677484	0.73225164
107	0.26493743	0.73506254
108	0.8091851	0.19081488
109	0.59884757	0.40115243
110	0.16161825	0.83838177
111	0.3671334	0.6328666
112	0.41383696	0.586163
113	0.21527517	0.78472483
114	0.7343215	0.26567858
115	0.39268255	0.60731745
116	0.8649593	0.13504073
117	0.16268805	0.8373119
118	0.62789977	0.3721002
119	0.6227613	0.3772387
120	0.25620463	0.7437954
121	0.7499182	0.25008178
122	0.17132123	0.82867885
123	0.82773316	0.17226684
124	0.3685111	0.63148886
125	0.55166507	0.44833496
126	0.8848457	0.11515431
127	0.40895194	0.59104806
128	0.19711937	0.8028806
129	0.90110373	0.0988963
130	0.74852365	0.25147632
131	0.7425752	0.25742474
132	0.38900793	0.6109921
133	0.7246505	0.2753495
134	0.40029162	0.5997084
135	0.6233939	0.37660608
136	0.21620113	0.78379893
137	0.67342013	0.32657987
138	0.03283282	0.96716714
139	0.77906615	0.22093387
140	0.2434204	0.7565796
141	0.15412359	0.8458764
142	0.3302273	0.66977274
143	0.62489736	0.3751026
144	0.7180763	0.28192374
145	0.6632284	0.33677158
146	0.6564208	0.34357917
147	0.6426299	0.3573701
148	0.29163426	0.70836574
149	0.7068695	0.29313058
150	0.53266805	0.46733198
151	0.49362278	0.50637716
152	0.78136927	0.21863072
153	0.3882233	0.6117767
154	0.7178638	0.28213623
155	0.8177426	0.18225738
156	0.4053901	0.5946099
157	0.49910477	0.5008952
158	0.42036533	0.5796346
159	0.28057975	0.71942025
160	0.886131	0.113868974
161	0.67592174	0.32407823
162	0.5456173	0.45438272
163	0.7616062	0.23839381
164	0.68012685	0.3198731
165	0.4580634	0.5419366
166	0.61536306	0.38463697
167	0.19701943	0.8029806
168	0.81951237	0.18048768
169	0.27392042	0.7260796
170	0.740053	0.25994703
171	0.60581714	0.39418292
172	0.2002034	0.7997966
173	0.427636	0.572364
174	0.20964211	0.7903579
175	0.44054186	0.55945814
176	0.3347883	0.6652117
177	0.22898091	0.77101916
178	0.81004655	0.18995348
179	0.098750345	0.90124965
180	0.7427804	0.25721964
181	0.846828	0.15317196
182	0.7057293	0.2942707
183	0.4015192	0.59848076
184	0.90869814	0.09130183
185	0.6418081	0.35819194
186	0.96457267	0.03542728
187	0.4664355	0.53356457
188	0.81711864	0.18288136
189	0.21729806	0.7827019
190	0.77185684	0.22814314
191	0.5534576	0.4465424
192	0.7786126	0.22138739
193	0.82175434	0.17824571
194	0.803721	0.19627899
195	0.28745455	0.71254545
196	0.8755583	0.12444162
197	0.79969907	0.20030092
198	0.5468395	0.45316058
199	0.48579937	0.5142007
200	0.3455922	0.6544078
201	0.039165195	0.96083486
202	0.9062192	0.09378089
203	0.17629467	0.82370526
204	0.2593225	0.7406775
205	0.22338754	0.77661246
206	0.73598796	0.264012
207	0.6776797	0.3223203
208	0.15198013	0.8480199
209	0.37043887	0.6295612
210	0.09133891	0.90866107
211	0.78174794	0.2182521
212	0.29661086	0.7033891
213	0.70035404	0.29964596
214	0.60183877	0.3981612
215	0.28598937	0.7140106
216	0.5522798	0.4477203
217	0.28704193	0.7129581
218	0.6692584	0.33074164
219	0.8055371	0.19446288
220	0.7379714	0.26202857
221	0.10744868	0.89255136
222	0.5801106	0.41988936
223	0.44525063	0.55474937
224	0.66550577	0.3344942
225	0.2892829	0.71071714
226	0.7801002	0.2198998
227	0.75952154	0.24047844
228	0.78400874	0.21599132
229	0.7154834	0.28451654
230	0.26204285	0.7379571
231	0.8382872	0.16171281
232	0.3275545	0.6724455
233	0.13243757	0.8675625
234	0.68593824	0.3140618
235	0.65268886	0.34731117
236	0.7407485	0.25925148
237	0.9713966	0.028603423
238	0.6737166	0.3262834
239	0.5543831	0.44561693
240	0.39493433	0.6050657
241	0.24267894	0.7573211
242	0.4850859	0.51491404
243	0.69445825	0.3055417
244	0.83486515	0.16513482
245	0.7313808	0.26861918
246	0.7844219	0.21557803
247	0.5470842	0.4529158
248	0.8863399	0.113660075
249	0.7405288	0.25947115
250	0.31849575	0.6815042
251	0.72802764	0.27197236
252	0.33125734	0.6687427
253	0.6422299	0.3577701
254	0.51705796	0.48294201
255	0.4691946	0.5308054
256	0.37879863	0.6212014
257	0.8721854	0.1278146
258	0.6178997	0.3821003
259	0.73138165	0.26861835
260	0.14269522	0.85730475
261	0.14412856	0.85587144
262	0.7613619	0.23863812
263	0.8041923	0.1958077
264	0.10431553	0.8956845
265	0.17739575	0.82260424
266	0.89667124	0.10332874
267	0.5736081	0.42639193
268	0.4389844	0.5610156
269	0.2824834	0.71751654
270	0.34517354	0.6548264
271	0.62654686	0.37345314
272	0.5671404	0.43285963
273	0.038043294	0.96195674
274	0.26385844	0.73614156
275	0.7008477	0.2991523
276	0.8384218	0.16157824
277	0.1674146	0.83258533
278	0.6045083	0.39549172
279	0.39916086	0.60083914
280	0.36099532	0.63900465
281	0.81188124	0.18811873
282	0.7936934	0.20630659
283	0.49495307	0.50504696
284	0.11820463	0.8817954
285	0.8257738	0.1742262
286	0.8859133	0.11408664
287	0.85215753	0.14784247
288	0.2227188	0.77728117
289	0.5451194	0.45488057
290	0.1297918	0.8702082
291	0.22453609	0.77546394
292	0.43600503	0.563995
293	0.30638665	0.6936133
294	0.36543888	0.6345611
295	0.6862571	0.31374288
296	0.08944555	0.91055447
297	0.21894808	0.78105193
298	0.7477172	0.2522828
299	0.44404733	0.5559526
300	0.5304649	0.4695351
301	0.5936184	0.40638158
302	0.6715318	0.3284682
303	0.7207909	0.27920905
304	0.9498982	0.050101776
305	0.40312642	0.5968736
306	0.5030773	0.49692264
307	0.37185904	0.628141
308	0.9271676	0.0728324
309	0.33124894	0.66875106
310	0.058846056	0.941154
311	0.2950145	0.70498544
312	0.16283458	0.8371655
313	0.81424356	0.18575647
314	0.19211042	0.8078895
315	0.7534114	0.24658851
316	0.6197154	0.38028458
317	0.64292157	0.35707837
318	0.42486098	0.57513905
319	0.7716632	0.2283368
320	0.68522614	0.31477386
321	0.45971173	0.54028827
322	0.29815426	0.7018457
323	0.5814683	0.41853175
324	0.6478843	0.35211563
325	0.5891303	0.41086972
326	0.60241205	0.39758793
327	0.3547039	0.6452961
328	0.83103114	0.16896887
329	0.5312477	0.46875235
330	0.8140121	0.18598789
331	0.2034127	0.79658735
332	0.712802	0.28719804
333	0.85241956	0.14758047
334	0.06371523	0.9362848
335	0.8353565	0.16464348
336	0.7802101	0.21978998
337	0.83792436	0.16207562
338	0.65355676	0.34644327
339	0.6844179	0.31558207
340	0.8552444	0.14475559
341	0.8576132	0.14238681
342	0.7152253	0.28477472
343	0.8836286	0.11637138
344	0.52938545	0.47061458
345	0.4551207	0.54487926
346	0.23170659	0.76829344
347	0.86713207	0.1328679
348	0.15761033	0.84238964
349	0.6904967	0.3095033
350	0.3085661	0.6914339
351	0.36385328	0.63614666
352	0.3483949	0.6516051
353	0.77937466	0.22062539
354	0.7897275	0.21027252
355	0.02292391	0.9770761
356	0.81105644	0.18894358
357	0.063277274	0.93672276
358	0.8614259	0.13857417
359	0.06635094	0.93364906
360	0.9242027	0.07579735
361	0.57596815	0.42403185
362	0.22262126	0.7773788
363	0.7504743	0.24952567
364	0.64956725	0.35043278
365	0.19743453	0.8025655
366	0.7400328	0.25996724
367	0.29513878	0.70486116
368	0.5661848	0.4338152
369	0.009095617	0.9909044
370	0.80367035	0.19632971
371	0.55292	0.44708005
372	0.12757468	0.8724254
373	0.4730526	0.5269474
374	0.94161797	0.058382083
375	0.6427477	0.35725236
376	0.6981259	0.30187407
377	0.56893355	0.4310664
378	0.589043	0.41095698
379	0.90348226	0.0965177
380	0.5953676	0.4046324
381	0.60698736	0.3930126
382	0.620451	0.37954906
383	0.3378016	0.6621984
384	0.46538243	0.53461754
385	0.47773224	0.52226776
386	0.3559841	0.64401597
387	0.9141635	0.08583658
388	0.71290773	0.28709224
389	0.8419332	0.15806687
390	0.7103105	0.28968948
391	0.7302851	0.2697149
392	0.09518668	0.9048133
393	0.709338	0.290662
394	0.54750127	0.45249873
395	0.8161889	0.18381114
396	0.64897656	0.35102344
397	0.7780477	0.22195233
398	0.26747724	0.7325227
399	0.6824662	0.31753376
400	0.32912526	0.6708747
401	0.61079985	0.38920015
402	0.21008329	0.7899167
403	0.5194057	0.48059425
404	0.4455231	0.55447686
405	0.27730763	0.7226924
406	0.75646377	0.24353628
407	0.8468775	0.15312247
408	0.41419774	0.5858022
409	0.39144862	0.6085514
410	0.5150364	0.48496357
411	0.82836634	0.17163366
412	0.43069774	0.5693023
413	0.23637599	0.763624
414	0.4139696	0.5860304
415	0.7498243	0.25017574
416	0.17227374	0.82772624
417	0.66156805	0.33843195
418	0.9263089	0.07369111
419	0.26769605	0.7323039
420	0.3415447	0.6584553
421	0.47633362	0.5236664
422	0.8967226	0.10327736
423	0.43207216	0.56792784
424	0.045437552	0.9545625
425	0.18975757	0.8102425
426	0.8712849	0.12871516
427	0.4121484	0.5878516
428	0.82259184	0.17740816
429	0.23210254	0.7678975
430	0.6129627	0.38703734
431	0.8136901	0.18630984
432	0.05163768	0.9483623
433	0.55846435	0.44153562
434	0.2914669	0.7085331
435	0.4773061	0.52269393
436	0.066913866	0.93308616
437	0.32074583	0.6792541
438	0.08672754	0.9132724
439	0.70995647	0.2900435
440	0.16485795	0.8351421
441	0.7878478	0.21215214
442	0.28258055	0.71741945
443	0.7261611	0.27383888
444	0.4766424	0.5233576
445	0.5340215	0.46597856
446	0.38382262	0.6161774
447	0.77972484	0.22027515
448	0.9186897	0.081310324
449	0.11239594	0.887604
450	0.8646709	0.13532917
451	0.5286605	0.47133955
452	0.79519975	0.20480032
453	0.43109658	0.5689034
454	0.77134305	0.22865695
455	0.7211687	0.27883136
456	0.1703249	0.82967514
457	0.6257583	0.37424165
458	0.58321583	0.41678417
459	0.7970645	0.20293556
460	0.5633086	0.43669137
461	0.60284024	0.39715979
462	0.518788	0.48121202
463	0.7590821	0.24091789
464	0.83298177	0.1670182
465	0.3262064	0.6737936
466	0.6180729	0.38192713
467	0.41851145	0.5814886
468	0.5732201	0.42677993
469	0.14742237	0.8525777
470	0.5636755	0.43632448
471	0.034027867	0.9659721
472	0.73601705	0.26398295
473	0.81585	0.18415
474	0.66481006	0.33518994
475	0.3035692	0.6964308
476	0.61542296	0.38457704
477	0.4870533	0.51294667
478	0.03899469	0.96100533
479	0.90763515	0.09236492
480	0.4662893	0.53371066
481	0.6330262	0.36697382
482	0.7246553	0.2753447
483	0.19766523	0.8023347
484	0.7819498	0.21805023
485	0.8361355	0.16386445
486	0.9293309	0.07066912
487	0.8390985	0.16090149
488	0.0724969	0.9275031
489	0.38661915	0.61338085
490	0.5246948	0.4753052
491	0.39863104	0.601369
492	0.34288195	0.6571181
493	0.10310402	0.896896
494	0.76399904	0.23600094
495	0.4411661	0.5588339
496	0.59480673	0.40519327
497	0.7329416	0.26705834
498	0.12676337	0.87323666
499	0.52539027	0.4746097
500	0.33770052	0.66229945
501	0.86957973	0.13042024
502	0.6792029	0.32079712
503	0.08653138	0.9134686
504	0.2475896	0.75241035
505	0.4653067	0.53469336
506	0.2823519	0.7176481
507	0.35921705	0.640783
508	0.57872784	0.42127213
509	0.68642616	0.3135738
510	0.5307592	0.4692408
511	0.38284177	0.61715823
512	0.6174813	0.38251874
513	0.31638306	0.68361694
514	0.060621366	0.9393786
515	0.6673004	0.3326996
516	0.58595943	0.41404054
517	0.2891773	0.7108227
518	0.33061558	0.66938436
519	0.6473261	0.3526739
520	0.1822954	0.8177047
521	0.3031769	0.6968231
522	0.15201968	0.8479803
523	0.2968488	0.7031512
524	0.60869735	0.39130265
525	0.4794273	0.5205727
526	0.6037455	0.3962545
527	0.29746047	0.70253956
528	0.7862725	0.21372744
529	0.3241519	0.6758481
530	0.9676415	0.032358542
531	0.26804885	0.7319511
532	0.4083319	0.5916681
533	0.668454	0.33154607
534	0.38277742	0.6172226
535	0.63629586	0.36370417
536	0.73395455	0.26604545
537	0.5437573	0.45624274
538	0.08242354	0.9175765
539	0.78188235	0.21811762
540	0.5890144	0.41098556
541	0.34038854	0.6596115
542	0.56373316	0.43626684
543	0.9329324	0.06706759
544	0.774661	0.22533898
545	0.542733	0.457267
546	0.75731045	0.2426896
547	0.16447583	0.8355242
548	0.36395216	0.6360478
549	0.75622654	0.24377346
550	0.4717592	0.52824074
551	0.8304515	0.16954853
552	0.35848868	0.64151126
553	0.79118973	0.20881028
554	0.3756035	0.62439644
555	0.7280627	0.2719373
556	0.27852163	0.72147834
557	0.78626966	0.21373037
558	0.43062627	0.5693737
559	0.11066004	0.88934
560	0.61948377	0.3805163
561	0.712502	0.28749806
562	0.40648302	0.593517
563	0.49758044	0.50241953
564	0.74310154	0.2568985
565	0.78222287	0.21777715
566	0.16801964	0.8319804
567	0.56498665	0.4350133
568	0.1555381	0.8444619
569	0.6608722	0.33912775
570	0.76114845	0.23885152
571	0.7529897	0.24701028
572	0.47427288	0.5257271
573	0.037887536	0.9621125
574	0.47816998	0.52183
575	0.9204968	0.079503216
576	0.7207564	0.2792436
577	0.63511753	0.36488244
578	0.89208573	0.107914254
579	0.6217754	0.3782246
580	0.092455745	0.9075443
581	0.45803735	0.5419627
582	0.43397632	0.5660237
583	0.081013784	0.9189862
584	0.5615171	0.43848285
585	0.3896012	0.61039877
586	0.06372751	0.93627244
587	0.084687695	0.91531235
588	0.5582234	0.4417765
589	0.44105604	0.5589439
590	0.6989252	0.3010748
591	0.49571466	0.50428534
592	0.24246643	0.7575335
593	0.7204255	0.2795745
594	0.45225427	0.54774576
595	0.7064412	0.29355884
596	0.8194716	0.18052842
597	0.2924688	0.7075313
598	0.8266085	0.17339154
599	0.57721674	0.42278326
600	0.49152297	0.50847703
601	0.8622531	0.13774692
602	0.5528811	0.44711888
603	0.6424146	0.3575854
604	0.5531969	0.4468031
605	0.2139064	0.78609365
606	0.5753778	0.42462215
607	0.29961327	0.70038676
608	0.5646432	0.43535677
609	0.4793782	0.52062184
610	0.53452176	0.46547824
611	0.8421637	0.15783627
612	0.6833426	0.31665748
613	0.49612156	0.5038785
614	0.3638776	0.6361224
615	0.62448096	0.37551898
616	0.6046259	0.39537412
617	0.4321851	0.5678148
618	0.80271125	0.19728877
619	0.06709932	0.9329006
620	0.5815494	0.41845065
621	0.51514935	0.48485065
622	0.4712103	0.5287897
623	0.72348213	0.2765179
624	0.8093164	0.19068359
625	0.5103225	0.48967752
626	0.5329612	0.46703878
627	0.6774188	0.3225812
628	0.76533186	0.23466815
629	0.3366833	0.66331667
630	0.8342396	0.16576038
631	0.6056967	0.39430338
632	0.11543641	0.88456357
633	0.6082514	0.39174864
634	0.6572929	0.3427071
635	0.046645343	0.9533547
636	0.3792631	0.6207369
637	0.7909393	0.20906071
638	0.6648376	0.33516243
639	0.6038866	0.39611337
640	0.16413657	0.8358634
641	0.35652876	0.64347124
642	0.7418613	0.25813878
643	0.80294293	0.19705704
644	0.33707273	0.66292727
645	0.72538227	0.2746177
646	0.2815652	0.71843475
647	0.80052507	0.1994749
648	0.54132617	0.45867386
649	0.7487899	0.25121006
650	0.6516638	0.34833622
651	0.34154084	0.6584592
652	0.8289904	0.17100962
653	0.42128986	0.57871014
654	0.8455605	0.15443948
655	0.86699194	0.13300812
656	0.765237	0.23476303
657	0.64246356	0.3575364
658	0.63782793	0.36217213
659	0.33804238	0.6619576
660	0.5737512	0.42624873
661	0.018117497	0.9818825
662	0.79144746	0.20855252
663	0.11051473	0.88948524
664	0.4305355	0.56946456
665	0.8468957	0.15310425
666	0.52015907	0.47984093
667	0.45063627	0.54936373
668	0.2816404	0.7183596
669	0.78370696	0.21629307
670	0.49654004	0.50346
671	0.7779271	0.2220729
672	0.15121429	0.84878576
673	0.7984391	0.20156087
674	0.90013856	0.09986146
675	0.21061675	0.78938323
676	0.2749831	0.7250169
677	0.24199341	0.7580066
678	0.51727825	0.48272178
679	0.05558407	0.9444159
680	0.36340576	0.6365942
681	0.26452932	0.7354707
682	0.12710686	0.87289315
683	0.07765675	0.9223432
684	0.68407404	0.31592593
685	0.21341449	0.7865855
686	0.7885591	0.21144089
687	0.584047	0.41595295
688	0.7528402	0.24715982
689	0.5431458	0.45685425
690	0.6488232	0.35117677
691	0.71641046	0.28358954
692	0.828542	0.17145805
693	0.49596444	0.5040356
694	0.18733124	0.8126688
695	0.83136696	0.16863306
696	0.64810014	0.3518998
697	0.7191429	0.28085706
698	0.6468284	0.35317162
699	0.4891551	0.5108449
700	0.5605149	0.4394851
701	0.07443312	0.9255669
702	0.7279309	0.27206913
703	0.5676617	0.4323383
704	0.26267946	0.73732054
705	0.7127351	0.2872649
706	0.7562637	0.24373637
707	0.57798976	0.4220102
708	0.25997344	0.74002653
709	0.90772176	0.09227825
710	0.86422545	0.13577451
711	0.79901344	0.20098653
712	0.38189423	0.61810577
713	0.5517829	0.44821706
714	0.26318273	0.7368173
715	0.44050506	0.559495
716	0.8494472	0.15055281
717	0.62318933	0.3768107
718	0.66078097	0.33921897
719	0.57304317	0.4269568
720	0.63283587	0.36716416
721	0.068563685	0.93143636
722	0.107328035	0.89267194
723	0.68208224	0.3179178
724	0.16824467	0.8317553
725	0.73092586	0.2690741
726	0.24030316	0.75969684
727	0.79779947	0.20220046
728	0.07735541	0.9226446
729	0.92337775	0.076622225
730	0.37630078	0.62369925
731	0.6630063	0.33699372
732	0.58720535	0.41279468
733	0.24883407	0.7511659
734	0.15534823	0.84465176
735	0.26239985	0.7376001
736	0.6849734	0.31502655
737	0.86675256	0.1332475
738	0.6685621	0.3314379
739	0.15270743	0.84729254
740	0.43940628	0.5605937
741	0.11938723	0.8806128
742	0.1406796	0.85932034
743	0.7005873	0.2994127
744	0.9456767	0.054323327
745	0.27523398	0.72476596
746	0.6373779	0.36262208
747	0.68571734	0.31428263
748	0.48432565	0.51567435
749	0.32293823	0.6770618
750	0.4836141	0.51638585
751	0.6587052	0.34129477
752	0.4476651	0.5523349
753	0.12652987	0.8734701
754	0.61417335	0.3858267
755	0.6520702	0.3479298
756	0.06759215	0.93240786
757	0.47301215	0.5269879
758	0.8370328	0.16296722
759	0.46886954	0.5311305
760	0.60435563	0.39564437
761	0.39560422	0.6043958
762	0.20484707	0.7951529
763	0.05652337	0.9434766
764	0.74497133	0.25502864
765	0.34400252	0.65599746
766	0.58579093	0.41420907
767	0.3436667	0.6563333
768	0.5503428	0.44965714
769	0.51945364	0.48054639
770	0.65287125	0.34712878
771	0.41519785	0.58480215
772	0.64297324	0.35702673
773	0.88561285	0.11438712
774	0.13199574	0.8680043
775	0.43146837	0.56853163
776	0.4254617	0.5745383
777	0.044503048	0.95549697
778	0.31560898	0.684391
779	0.580318	0.419682
780	0.25155792	0.7484421
781	0.056442477	0.94355756
782	0.6386834	0.36131665
783	0.6148848	0.38511524
784	0.20078816	0.7992119
785	0.21646377	0.78353626
786	0.16156112	0.83843887
787	0.09251013	0.9074899
788	0.7979698	0.20203023
789	0.5978569	0.40214306
790	0.46915826	0.53084177
791	0.3635069	0.636493
792	0.51740295	0.48259705
793	0.67013216	0.32986784
794	0.67969203	0.320308
795	0.9068386	0.09316141
796	0.2901139	0.7098861
797	0.53132915	0.46867085
798	0.08412448	0.9158755
799	0.906902	0.093097985
800	0.80611527	0.1938847
801	0.8867364	0.113263555
802	0.3792407	0.62075925
803	0.31767485	0.6823252
804	0.41537595	0.58462405
805	0.24805054	0.7519494
806	0.72942066	0.27057937
807	0.2533752	0.74662477
808	0.6320431	0.36795682
809	0.2456113	0.75438875
810	0.45063648	0.54936355
811	0.28710666	0.7128933
812	0.04156784	0.9584322
813	0.041944128	0.9580559
814	0.083360866	0.9166391
815	0.10262911	0.89737093
816	0.6441264	0.3558736
817	0.6593598	0.34064022
818	0.4002058	0.5997942
819	0.9489713	0.051028725
820	0.30216226	0.69783777
821	0.04790662	0.95209336
822	0.37344867	0.62655133
823	0.538045	0.46195495
824	0.124685265	0.8753148
825	0.035110664	0.96488935
826	0.4981709	0.5018291
827	0.811354	0.188646
828	0.92601085	0.07398918
829	0.57197475	0.42802522
830	0.41730785	0.5826921
831	0.21852742	0.78147256
832	0.5519395	0.4480605
833	0.7485585	0.2514415
834	0.6050807	0.39491925
835	0.7151915	0.28480858
836	0.8899728	0.11002722
837	0.6756772	0.3243228
838	0.5395559	0.46044415
839	0.71244144	0.28755862
840	0.32288387	0.6771161
841	0.6775194	0.32248065
842	0.85475224	0.14524773
843	0.61180127	0.38819876
844	0.80741876	0.19258125
845	0.09598672	0.90401334
846	0.64670444	0.3532956
847	0.73563695	0.26436305
848	0.73152184	0.26847818
849	0.3540749	0.64592505
850	0.34619406	0.6538059
851	0.20566125	0.79433876
852	0.91756904	0.08243093
853	0.79605526	0.20394474
854	0.61640596	0.3835941
855	0.87849367	0.12150635
856	0.12333385	0.8766661
857	0.14847863	0.8515214
858	0.25275338	0.74724656
859	0.79089165	0.20910831
860	0.6521281	0.34787196
861	0.18290168	0.8170984
862	0.7887179	0.2112821
863	0.482806	0.51719403
864	0.6953332	0.30466682
865	0.08475087	0.91524917
866	0.4286051	0.5713949
867	0.5060459	0.49395415
868	0.22279462	0.7772054
869	0.9250979	0.07490208
870	0.6251186	0.37488136
871	0.5392013	0.46079874
872	0.5879665	0.4120335
873	0.36685294	0.633147
874	0.236624	0.763376
875	0.4083147	0.5916853
876	0.08960911	0.91039085
877	0.022832554	0.9771674
878	0.3526374	0.64736253
879	0.7627636	0.23723638
880	0.624211	0.37578905
881	0.67610216	0.3238978
882	0.44542313	0.5545769
883	0.79224765	0.20775233
884	0.2468025	0.75319755
885	0.42820472	0.5717953
886	0.40779224	0.59220773
887	0.8773712	0.12262879
888	0.598889	0.40111107
889	0.9739023	0.026097678
890	0.5148606	0.48513946
891	0.53578144	0.46421853
892	0.07225952	0.92774045
893	0.66446704	0.33553296
894	0.3960894	0.60391057
895	0.861049	0.13895099
896	0.557508	0.442492
897	0.041575953	0.95842403
898	0.22324644	0.77675354
899	0.6398682	0.3601318
900	0.4357579	0.56424206
901	0.60686904	0.39313096
902	0.6218577	0.37814227
903	0.91898024	0.08101971
904	0.74177325	0.25822678
905	0.7367799	0.26322
906	0.91942114	0.08057886
907	0.83761257	0.16238739
908	0.47497603	0.52502394
909	0.43499517	0.5650048
910	0.67470306	0.32529694
911	0.57668036	0.4233196
912	0.6240312	0.37596875
913	0.24574788	0.75425214
914	0.564245	0.435755
915	0.20188436	0.7981156
916	0.6122059	0.38779405
917	0.77981246	0.22018753
918	0.19046846	0.80953157
919	0.7102048	0.2897952
920	0.9174183	0.08258167
921	0.7133364	0.28666353
922	0.76764756	0.2323524
923	0.66050607	0.33949393
924	0.8769057	0.1230943
925	0.58863854	0.41136146
926	0.79644185	0.20355822
927	0.6208642	0.3791358
928	0.57532316	0.42467684
929	0.6609682	0.33903176
930	0.02502758	0.9749724
931	0.22365634	0.77634364
932	0.5159588	0.48404118
933	0.69092697	0.30907306
934	0.33928683	0.6607132
935	0.25841254	0.74158746
936	0.66951543	0.33048457
937	0.49132732	0.5086727
938	0.76537323	0.23462673
939	0.15161037	0.8483897
940	0.64382195	0.35617805
941	0.6183582	0.38164175
942	0.6424455	0.3575545
943	0.8210278	0.17897214
944	0.74039906	0.25960094
945	0.2823875	0.71761256
946	0.3968198	0.6031802
947	0.3339249	0.6660751
948	0.9506043	0.049395707
949	0.36955988	0.63044006
950	0.48684892	0.5131511
951	0.015162181	0.9848378
952	0.72385365	0.27614638
953	0.4526602	0.54733986
954	0.48079884	0.51920116
955	0.36828256	0.6317175
956	0.5986526	0.40134737
957	0.79885066	0.20114927
958	0.4401838	0.5598162
959	0.4815094	0.5184906
960	0.2717779	0.7282221
961	0.020526797	0.9794732
962	0.7460809	0.25391918
963	0.7517181	0.24828187
964	0.5424848	0.45751518
965	0.4747835	0.52521646
966	0.31123585	0.6887642
967	0.01665654	0.9833435
968	0.41666943	0.5833305
969	0.8155554	0.18444462
970	0.5789495	0.4210505
971	0.6590899	0.3409101
972	0.083375186	0.9166248
973	0.7365943	0.26340568
974	0.5672662	0.43273374
975	0.19692558	0.8030744
976	0.8312788	0.16872124
977	0.58513576	0.4148642
978	0.52052164	0.4794784
979	0.8452092	0.15479088
980	0.8362949	0.16370516
981	0.7603695	0.23963057
982	0.5677908	0.4322092
983	0.8163084	0.18369156
984	0.27343047	0.72656953
985	0.54351056	0.4564894
986	0.64315826	0.35684177
987	0.058858346	0.9411416
988	0.6479622	0.35203782
989	0.38803878	0.61196125
990	0.6211405	0.37885946
991	0.48353863	0.5164614
992	0.68279594	0.31720406
993	0.27255264	0.7274474
994	0.4710251	0.5289749
995	0.059071116	0.94092894
996	0.78700507	0.21299493
997	0.57808685	0.42191312
998	0.8164923	0.1835077
999	0.71096796	0.28903204
1000	0.6522143	0.34778574
1001	0.34212264	0.6578774
1002	0.6300965	0.36990348
1003	0.15569569	0.84430426
1004	0.7718329	0.22816712
1005	0.70206636	0.29793364
1006	0.43558836	0.5644116
1007	0.71097285	0.2890271
1008	0.54067796	0.45932207
1009	0.85367984	0.14632022
1010	0.5927806	0.4072194
1011	0.243129	0.756871
1012	0.700985	0.299015
1013	0.47971696	0.52028304
1014	0.8263111	0.17368884
1015	0.69686276	0.30313724
1016	0.3418607	0.6581393
1017	0.7705294	0.2294706
1018	0.5211254	0.47887465
1019	0.88912773	0.11087223
1020	0.8523653	0.14763467
1021	0.78250414	0.21749586
1022	0.5558702	0.4441298
1023	0.58901936	0.41098064
1024	0.67825955	0.32174045
1025	0.035747252	0.9642527
1026	0.14391105	0.8560889
1027	0.864601	0.13539898
1028	0.8979697	0.10203024
1029	0.07925082	0.9207492
1030	0.44746596	0.55253404
1031	0.15328954	0.8467105
1032	0.47121072	0.5287893
1033	0.03509918	0.9649008
1034	0.14690025	0.8530997
1035	0.20320569	0.7967943
1036	0.40372747	0.5962725
1037	0.40735587	0.5926441
1038	0.21761073	0.7823893
1039	0.24887317	0.7511268
1040	0.056181904	0.9438181
1041	0.18592842	0.8140716
1042	0.42029518	0.5797048
1043	0.35579428	0.6442057
1044	0.8426096	0.15739042
1045	0.5886478	0.41135225
1046	0.6579039	0.34209612
1047	0.5933826	0.40661737
1048	0.68431926	0.31568074
1049	0.05357687	0.9464231
1050	0.4333464	0.56665367
1051	0.7454917	0.2545083
1052	0.7290017	0.27099833
1053	0.49166965	0.50833035
1054	0.1661748	0.8338252
1055	0.5938194	0.40618062
1056	0.5599749	0.44002512
1057	0.63449466	0.36550537
1058	0.4903207	0.50967926
1059	0.07708544	0.9229145
1060	0.21077609	0.7892239
1061	0.86929923	0.1307008
1062	0.74935395	0.2506461
1063	0.73341346	0.2665865
1064	0.8567349	0.14326511
1065	0.34228453	0.65771544
1066	0.477173	0.52282697
1067	0.5455339	0.45446607
1068	0.88586986	0.11413015
1069	0.08937874	0.9106212
1070	0.96607	0.03393004
1071	0.731955	0.26804498
1072	0.4919544	0.5080456
1073	0.24618538	0.7538147
1074	0.1776186	0.82238144
1075	0.51629466	0.48370534
1076	0.4196012	0.5803988
1077	0.34596193	0.6540381
1078	0.19855192	0.8014481
1079	0.6833425	0.31665748
1080	0.741345	0.258655
1081	0.18734099	0.81265897
1082	0.30564657	0.69435346
1083	0.75438464	0.2456153
1084	0.73386675	0.26613325
1085	0.84502554	0.15497452
1086	0.27376872	0.7262313
1087	0.1966282	0.8033718
1088	0.40305853	0.5969415
1089	0.073010236	0.9269898
1090	0.1613595	0.8386405
1091	0.13538261	0.8646174
1092	0.1139099	0.8860901
1093	0.9199183	0.0800817
1094	0.72179484	0.27820513
1095	0.68381006	0.31618991
1096	0.42202008	0.57798
1097	0.10035024	0.8996498
1098	0.64248407	0.35751593
1099	0.6848395	0.3151605
1100	0.86296636	0.13703357
1101	0.78002113	0.2199789
1102	0.7889072	0.21109276
1103	0.09195332	0.9080467
1104	0.064266	0.935734
1105	0.67702043	0.32297957
1106	0.8035096	0.19649042
1107	0.5908508	0.40914923
1108	0.72250396	0.277496
1109	0.85805523	0.14194478
1110	0.85105973	0.14894025
1111	0.5299398	0.47006023
1112	0.48758063	0.5124194
1113	0.3359393	0.6640608
1114	0.40773973	0.59226024
1115	0.07982158	0.9201784
1116	0.3731845	0.6268155
1117	0.7963084	0.20369163
1118	0.4780161	0.5219839
1119	0.27313706	0.72686297
1120	0.5154712	0.48452878
1121	0.51140726	0.48859274
1122	0.4427545	0.5572455
1123	0.47524813	0.5247519
1124	0.11611314	0.8838869
1125	0.15864468	0.8413553
1126	0.44572487	0.5542751
1127	0.6077588	0.39224118
1128	0.5880918	0.41190824
1129	0.5040881	0.49591193
1130	0.8044584	0.19554159
1131	0.8013734	0.19862656
1132	0.54222935	0.45777068
1133	0.14872392	0.85127604
1134	0.699417	0.300583
1135	0.9225075	0.077492446
1136	0.2414561	0.7585439
1137	0.49738342	0.50261664
1138	0.8027367	0.19726335
1139	0.61383206	0.38616794
1140	0.8945556	0.10544438
1141	0.926013	0.073987044
1142	0.7821525	0.21784754
1143	0.7066138	0.29338616
1144	0.46590132	0.5340987
1145	0.6800225	0.3199775
1146	0.48822096	0.511779
1147	0.79259795	0.20740204
1148	0.8259214	0.1740786
1149	0.581054	0.41894597
1150	0.8403392	0.15966077
1151	0.46971172	0.5302883
1152	0.89121133	0.10878864
1153	0.7040536	0.29594648
1154	0.60731864	0.39268142
1155	0.7447841	0.25521585
1156	0.68425596	0.31574404
1157	0.6717738	0.32822624
1158	0.41332608	0.58667386
1159	0.5897299	0.41027012
1160	0.8138082	0.18619178
1161	0.49512115	0.5048788
1162	0.3487639	0.6512361
1163	0.91928005	0.080719896
1164	0.29131415	0.7086858
1165	0.74693227	0.25306776
1166	0.48488045	0.51511955
1167	0.5208716	0.47912842
1168	0.2745786	0.7254214
1169	0.22334515	0.77665484
1170	0.57815886	0.42184114
1171	0.63358134	0.36641866
1172	0.7752513	0.22474867
1173	0.65984094	0.34015903
1174	0.45508948	0.54491055
1175	0.5411055	0.45889452
1176	0.16522968	0.8347703
1177	0.6308755	0.36912444
1178	0.4097616	0.5902384
1179	0.27635017	0.7236498
1180	0.5621537	0.43784633
1181	0.5270529	0.47294718
1182	0.7463569	0.25364313
1183	0.25841993	0.74158
1184	0.4620359	0.5379641
1185	0.79358923	0.20641077
1186	0.23342717	0.76657283
1187	0.5723194	0.42768064
1188	0.84418344	0.15581657
1189	0.7728123	0.22718766
1190	0.12424878	0.8757512
1191	0.41823164	0.58176833
1192	0.24944364	0.75055635
1193	0.51971316	0.48028684
1194	0.74453926	0.25546068
1195	0.8858515	0.11414855
1196	0.5665496	0.4334504
1197	0.4548902	0.5451098
1198	0.5755846	0.4244154
1199	0.25787297	0.742127
1200	0.803884	0.19611594
1201	0.55598205	0.44401798
1202	0.62072086	0.3792791
1203	0.6579641	0.3420359
1204	0.3330816	0.6669184
1205	0.38651326	0.61348677
1206	0.25463054	0.7453695
1207	0.71435505	0.28564495
1208	0.5720259	0.4279741
1209	0.34343153	0.65656847
1210	0.45484436	0.54515564
1211	0.713924	0.28607598
1212	0.8825761	0.11742391
1213	0.037486978	0.962513
1214	0.5539829	0.44601703
1215	0.69275385	0.3072462
1216	0.60860014	0.39139986
1217	0.5102431	0.48975685
1218	0.19956435	0.80043566
1219	0.7149976	0.28500244
1220	0.81088465	0.18911538
1221	0.29006505	0.7099349
1222	0.41235074	0.5876493
1223	0.33354366	0.6664563
1224	0.6119996	0.3880005
1225	0.34870785	0.65129215
1226	0.42969096	0.57030904
1227	0.11679945	0.8832006
1228	0.2241439	0.7758561
1229	0.78679043	0.21320952
1230	0.48017374	0.5198263
1231	0.1589934	0.84100664
1232	0.4129938	0.5870062
1233	0.8618989	0.13810112
1234	0.8238737	0.17612632
1235	0.41836694	0.58163303
1236	0.29469085	0.7053091
1237	0.85747224	0.14252777
1238	0.20016006	0.79984
1239	0.5864768	0.4135232
1240	0.22786376	0.7721363
1241	0.47336534	0.52663463
1242	0.58607125	0.41392875
1243	0.7345966	0.26540336
1244	0.36576512	0.63423485
1245	0.16507664	0.8349233
1246	0.83798224	0.16201775
1247	0.116153896	0.8838461
1248	0.47643352	0.52356654
1249	0.581116	0.41888398
1250	0.04343588	0.9565641
1251	0.44661805	0.5533819
1252	0.8162419	0.18375807
1253	0.52394277	0.47605723
1254	0.45457742	0.54542255
1255	0.6735145	0.32648548
1256	0.8100065	0.1899935
1257	0.0059535005	0.99404645
1258	0.6796232	0.3203768
1259	0.7525121	0.2474879
1260	0.7868681	0.21313187
1261	0.051483486	0.94851655
1262	0.84485215	0.15514784
1263	0.9113819	0.08861805
1264	0.60649794	0.39350203
1265	0.116744295	0.8832557
1266	0.7332008	0.26679924
1267	0.5629817	0.43701825
1268	0.6134458	0.3865542
1269	0.5797543	0.4202457
1270	0.7437581	0.2562419
1271	0.1303796	0.8696204
1272	0.57824105	0.4217589
1273	0.053771358	0.9462286
1274	0.0690741	0.9309259
1275	0.41119573	0.5888043
1276	0.7462978	0.25370222
1277	0.8316733	0.1683267
1278	0.30177274	0.6982272
1279	0.059451595	0.94054836
1280	0.6887819	0.3112181
1281	0.57045823	0.4295417
1282	0.76127625	0.2387238
1283	0.5275929	0.47240707
1284	0.5434356	0.4565645
1285	0.29694477	0.7030552
1286	0.6689622	0.33103776
1287	0.48771515	0.5122849
1288	0.91314536	0.086854614
1289	0.16302745	0.8369726
1290	0.14799164	0.8520084
1291	0.539492	0.460508
1292	0.26288256	0.7371174
1293	0.11070208	0.88929784
1294	0.7228912	0.2771088
1295	0.22104613	0.77895385
1296	0.08449181	0.91550815
1297	0.55218774	0.44781223
1298	0.04159884	0.95840114
1299	0.7745531	0.22544688
1300	0.08066724	0.91933274
1301	0.9569817	0.043018267
1302	0.6281315	0.37186852
1303	0.37330827	0.6266917
1304	0.6760799	0.32392
1305	0.56272703	0.43727297
1306	0.83612084	0.16387919
1307	0.29332116	0.7066788
1308	0.31313923	0.6868608
1309	0.24627635	0.7537236
1310	0.9448209	0.05517917
1311	0.72918713	0.27081284
1312	0.3005183	0.69948167
1313	0.47800165	0.5219984
1314	0.54832196	0.451678
1315	0.8064766	0.1935234
1316	0.53074	0.46925995
1317	0.51227295	0.48772705
1318	0.8343065	0.16569348
1319	0.7613844	0.2386155
1320	0.82350093	0.17649905
1321	0.836828	0.16317198
1322	0.8686256	0.13137445
1323	0.8683169	0.13168314
1324	0.6581198	0.34188026
1325	0.2677884	0.7322116
1326	0.40179574	0.59820426
1327	0.3566112	0.64338887
1328	0.83395815	0.16604188
1329	0.3734283	0.62657166
1330	0.30743295	0.69256705
1331	0.7195285	0.28047147
1332	0.66321206	0.33678794
1333	0.53575385	0.46424612
1334	0.76427424	0.23572575
1335	0.7878902	0.21210976
1336	0.8774894	0.12251059
1337	0.8425877	0.15741226
1338	0.77672845	0.22327162
1339	0.5370879	0.46291208
1340	0.29196465	0.70803535
1341	0.7010147	0.29898536
1342	0.66880107	0.33119893
1343	0.28017956	0.71982044
1344	0.04780065	0.9521994
1345	0.8120623	0.18793763
1346	0.46121415	0.5387859
1347	0.9122804	0.08771955
1348	0.2564066	0.7435934
1349	0.5962912	0.40370885
1350	0.19161643	0.8083836
1351	0.54334795	0.456652
1352	0.8110973	0.18890262
1353	0.111868195	0.8881318
1354	0.3874841	0.6125159
1355	0.09661068	0.90338933
1356	0.20799117	0.7920089
1357	0.6892139	0.31078616
1358	0.044661555	0.9553384
1359	0.119350426	0.88064957
1360	0.28983605	0.71016395
1361	0.52240765	0.47759238
1362	0.13671075	0.8632893
1363	0.55167013	0.4483298
1364	0.5181348	0.48186523
1365	0.7197572	0.28024283
1366	0.6009835	0.39901653
1367	0.7434682	0.25653175
1368	0.72471964	0.27528036
1369	0.7342021	0.26579797
1370	0.6623373	0.33766273
1371	0.26154482	0.7384552
1372	0.7485033	0.25149667
1373	0.20677882	0.7932212
1374	0.8350735	0.16492651
1375	0.44796953	0.55203044
1376	0.6998075	0.3001925
1377	0.67556375	0.32443625
1378	0.60621727	0.39378276
1379	0.45482033	0.54517967
1380	0.88253444	0.11746562
1381	0.07300112	0.9269989
1382	0.66187406	0.33812588
1383	0.7856712	0.21432878
1384	0.407682	0.592318
1385	0.2830811	0.7169189
1386	0.056751426	0.9432486
1387	0.4097097	0.59029025
1388	0.4453052	0.5546948
1389	0.44271913	0.5572809
1390	0.2529631	0.7470369
1391	0.14996156	0.85003847
1392	0.59091806	0.40908197
1393	0.6535775	0.3464225
1394	0.8766032	0.123396814
1395	0.91637075	0.08362927
1396	0.7494123	0.25058776
1397	0.07070563	0.92929435
1398	0.7607952	0.23920482
1399	0.23240076	0.76759917
1400	0.7936884	0.20631158
1401	0.17935722	0.82064277
1402	0.14057954	0.8594205
1403	0.70766395	0.29233605
1404	0.67840546	0.32159454
1405	0.15848753	0.8415125
1406	0.5654467	0.43455333
1407	0.5971147	0.40288532
1408	0.20427598	0.79572403
1409	0.8525815	0.1474185
1410	0.85883707	0.14116289
1411	0.8412331	0.15876696
1412	0.23036271	0.7696373
1413	0.8375303	0.16246969
1414	0.60502917	0.39497086
1415	0.6006117	0.39938828
1416	0.38408425	0.6159158
1417	0.69330424	0.30669576
1418	0.14997381	0.85002625
1419	0.5499863	0.45001373
1420	0.7288084	0.27119166
1421	0.4868242	0.51317585
1422	0.5642716	0.4357283
1423	0.52506447	0.47493553
1424	0.57688576	0.42311427
1425	0.4089683	0.59103173
1426	0.028182117	0.9718179
1427	0.6377169	0.3622831
1428	0.88248336	0.11751664
1429	0.22267877	0.7773212
1430	0.854527	0.14547293
1431	0.7399668	0.2600332
1432	0.05398767	0.9460123
1433	0.55477047	0.44522947
1434	0.21094641	0.7890536
1435	0.9314689	0.068531044
1436	0.73888814	0.2611119
1437	0.06305532	0.93694466
1438	0.58987933	0.4101207
1439	0.34956065	0.6504393
1440	0.7266873	0.27331266
1441	0.6365605	0.36343947
1442	0.11551439	0.8844856
1443	0.56412566	0.4358744
1444	0.10625346	0.8937465
1445	0.5869464	0.4130536
1446	0.835801	0.16419896
1447	0.6080791	0.39192095
1448	0.1380878	0.8619122
1449	0.1429805	0.8570195
1450	0.9321553	0.06784469
1451	0.51870376	0.4812962
1452	0.80180645	0.19819358
1453	0.2558112	0.74418885
1454	0.5435454	0.45645455
1455	0.47530743	0.52469254
1456	0.61140925	0.38859078
1457	0.37267417	0.62732583
1458	0.73280686	0.26719314
1459	0.5198712	0.48012882
1460	0.44079494	0.55920506
1461	0.28749287	0.71250707
1462	0.055383105	0.9446169
1463	0.9080354	0.09196458
1464	0.8734824	0.12651756
1465	0.9106076	0.08939245
1466	0.6271088	0.3728912
1467	0.050482	0.949518
1468	0.023154171	0.97684586
1469	0.48204917	0.51795083
1470	0.56280696	0.43719304
1471	0.4901125	0.5098875
1472	0.16853622	0.83146375
1473	0.60281324	0.39718676
1474	0.011455738	0.9885443
1475	0.25748238	0.74251765
1476	0.10131041	0.8986896
1477	0.74413484	0.25586516
1478	0.56012326	0.43987674
1479	0.21428038	0.7857196
1480	0.7306282	0.26937184
1481	0.852673	0.14732696
1482	0.05552312	0.94447696
1483	0.3131451	0.6868549
1484	0.72402143	0.2759786
1485	0.040621404	0.9593786
1486	0.2267155	0.7732845
1487	0.65304554	0.3469545
1488	0.17933609	0.82066387
1489	0.40484458	0.5951554
1490	0.36747882	0.63252115
1491	0.595181	0.40481898
1492	0.49713075	0.5028693
1493	0.5201807	0.47981933
1494	0.56289613	0.43710384
1495	0.698152	0.30184802
1496	0.31799406	0.682006
1497	0.05425483	0.9457451
1498	0.3421922	0.65780777
1499	0.64692336	0.35307664
1500	0.231073	0.76892704
1501	0.84956753	0.15043244
1502	0.6365442	0.3634557
1503	0.10365835	0.8963417
1504	0.83658826	0.16341166
1505	0.26194435	0.7380557
1506	0.7673134	0.23268655
1507	0.25671974	0.7432803
1508	0.53906214	0.46093783
1509	0.84890264	0.15109734
1510	0.4226504	0.5773496
1511	0.6600628	0.3399372
1512	0.35662532	0.6433747
1513	0.66794723	0.33205277
1514	0.1638678	0.83613217
1515	0.7553129	0.24468707
1516	0.6820808	0.31791922
1517	0.20845346	0.7915466
1518	0.2558697	0.7441303
1519	0.31832996	0.68167
1520	0.122627184	0.8773728
1521	0.38648877	0.61351126
1522	0.052752394	0.9472476
1523	0.8154153	0.18458469
1524	0.50881577	0.49118426
1525	0.34730148	0.6526985
1526	0.05147684	0.94852316
1527	0.042873472	0.9571265
1528	0.11582708	0.8841729
1529	0.3208238	0.6791762
1530	0.86895597	0.13104407
1531	0.22993529	0.7700647
1532	0.7459986	0.2540014
1533	0.20249724	0.79750276
1534	0.31307918	0.68692076
1535	0.16494633	0.8350536
1536	0.88410485	0.11589508
1537	0.31978777	0.6802122
1538	0.5039609	0.49603906
1539	0.3509224	0.6490776
1540	0.62007236	0.37992764
1541	0.6384726	0.36152735
1542	0.60937876	0.39062124
1543	0.44567832	0.55432165
1544	0.80370843	0.19629155
1545	0.7527562	0.24724384
1546	0.78766924	0.21233079
1547	0.8746157	0.1253843
1548	0.7030668	0.29693314
1549	0.13042754	0.86957246
1550	0.517987	0.48201302
1551	0.499885	0.500115
1552	0.0773024	0.92269754
1553	0.65246296	0.347537
1554	0.6570852	0.3429148
1555	0.06888116	0.93111885
1556	0.20219524	0.79780483
1557	0.8158607	0.18413931
1558	0.78918314	0.21081682
1559	0.124084756	0.8759152
1560	0.30276787	0.6972322
1561	0.8931705	0.106829554
1562	0.4033614	0.5966386
1563	0.8021944	0.19780558
1564	0.84266967	0.15733038
1565	0.44701245	0.5529876
1566	0.14826553	0.8517344
1567	0.31576884	0.68423116
1568	0.87919766	0.120802276
1569	0.23944128	0.7605587
1570	0.48369464	0.5163053
1571	0.5684992	0.43150082
1572	0.7338063	0.2661937
1573	0.8796818	0.12031817
1574	0.39799863	0.60200137
1575	0.5218425	0.47815752
1576	0.7102362	0.28976378
1577	0.19513445	0.80486554
1578	0.6106034	0.3893966
1579	0.7847324	0.21526763
1580	0.16787271	0.83212733
1581	0.76311755	0.23688243
1582	0.158085	0.841915
1583	0.56069446	0.43930557
1584	0.5947364	0.40526357
1585	0.79655176	0.20344825
1586	0.79724205	0.20275797
1587	0.8956214	0.10437854
1588	0.23625478	0.76374525
1589	0.88866305	0.111336894
1590	0.60085803	0.399142
1591	0.79285896	0.20714109
1592	0.11626938	0.88373065
1593	0.83976984	0.16023013
1594	0.8410848	0.15891525
1595	0.67476094	0.32523903
1596	0.90387166	0.09612836
1597	0.26125285	0.7387471
1598	0.81450105	0.18549895
1599	0.49208453	0.5079155
1600	0.65567577	0.3443243
1601	0.12030342	0.8796966
1602	0.78588426	0.21411575
1603	0.75566584	0.24433418
1604	0.35720816	0.6427918
1605	0.82453597	0.17546408
1606	0.70226175	0.29773825
1607	0.706431	0.293569
1608	0.869047	0.13095307
1609	0.27838102	0.72161895
1610	0.48983592	0.510164
1611	0.5041339	0.49586618
1612	0.28649777	0.71350217
1613	0.7403842	0.25961575
1614	0.47984317	0.52015686
1615	0.767535	0.23246504
1616	0.34705153	0.6529485
1617	0.75662833	0.24337167
1618	0.4882554	0.51174456
1619	0.8023926	0.19760738
1620	0.8863665	0.11363349
1621	0.5652136	0.43478632
1622	0.33617687	0.6638231
1623	0.305679	0.69432104
1624	0.29214656	0.70785344
1625	0.9531818	0.046818227
1626	0.742991	0.25700906
1627	0.09078699	0.90921295
1628	0.39766532	0.6023347
1629	0.7666951	0.23330493
1630	0.6443341	0.35566592
1631	0.21041618	0.7895838
1632	0.7052766	0.29472333
1633	0.7784067	0.22159332
1634	0.88191175	0.11808821
1635	0.3193311	0.6806689
1636	0.7670889	0.23291107
1637	0.49263033	0.5073697
1638	0.7727482	0.22725183
1639	0.4917218	0.5082782
1640	0.82352126	0.17647874
1641	0.21831739	0.7816826
1642	0.44502327	0.55497676
1643	0.3469618	0.6530382
1644	0.17279366	0.8272063
1645	0.5052949	0.49470505
1646	0.6118849	0.38811514
1647	0.21075875	0.7892412
1648	0.24188693	0.7581131
1649	0.36244226	0.6375577
1650	0.3978937	0.60210633
1651	0.58865625	0.41134372
1652	0.64191216	0.35808787
1653	0.2806532	0.7193468
1654	0.47172907	0.52827096
1655	0.7196744	0.28032553
1656	0.86645085	0.13354911
1657	0.5832995	0.41670045
1658	0.6484149	0.3515851
1659	0.80070204	0.1992979
1660	0.7293165	0.27068353
1661	0.9471965	0.052803557
1662	0.8101607	0.18983933
1663	0.6531427	0.34685737
1664	0.067393206	0.9326068
1665	0.38898984	0.61101013
1666	0.19279684	0.8072032
1667	0.11773219	0.88226783
1668	0.8024603	0.19753969
1669	0.45943537	0.54056466
1670	0.362257	0.63774306
1671	0.17230688	0.82769305
1672	0.8650584	0.1349416
1673	0.72283816	0.27716178
1674	0.3827028	0.61729723
1675	0.48965994	0.5103401
1676	0.6421582	0.35784182
1677	0.04773857	0.95226145
1678	0.8064697	0.19353035
1679	0.6699373	0.33006272
1680	0.45162392	0.5483761
1681	0.9002104	0.09978961
1682	0.64779055	0.35220948
1683	0.016855849	0.98314416
1684	0.1741732	0.82582676
1685	0.69096625	0.30903372
1686	0.037972298	0.96202767
1687	0.8861426	0.11385737
1688	0.69715405	0.30284595
1689	0.06498512	0.9350149
1690	0.83033293	0.169667
1691	0.37844026	0.6215598
1692	0.3635549	0.6364451
1693	0.5792995	0.42070046
1694	0.81597227	0.18402767
1695	0.38861233	0.61138767
1696	0.59890205	0.40109798
1697	0.55038595	0.44961405
1698	0.7571995	0.24280043
1699	0.83128256	0.16871743
1700	0.8989484	0.10105163
1701	0.9023394	0.09766064
1702	0.737318	0.26268205
1703	0.037870824	0.9621292
1704	0.1851978	0.8148022
1705	0.82189924	0.1781007
1706	0.9207182	0.07928182
1707	0.81016695	0.18983306
1708	0.6178921	0.3821079
1709	0.3084055	0.6915945
1710	0.06879279	0.93120724
1711	0.14943844	0.85056156
1712	0.5930249	0.40697506
1713	0.66208047	0.33791953
1714	0.6982467	0.30175328
1715	0.19707511	0.8029249
1716	0.34843916	0.65156084
1717	0.7661184	0.23388158
1718	0.42539054	0.57460946
1719	0.3525183	0.64748174
1720	0.6886764	0.31132352
1721	0.6030561	0.39694387
1722	0.54958737	0.4504126
1723	0.6901584	0.30984154
1724	0.19695035	0.8030497
1725	0.20255345	0.79744655
1726	0.230098	0.769902
1727	0.5408071	0.45919284
1728	0.88367254	0.11632751
1729	0.9341028	0.06589721
1730	0.4679364	0.53206366
1731	0.81335235	0.18664765
1732	0.4540808	0.5459192
1733	0.6829022	0.3170978
1734	0.3468649	0.65313506
1735	0.6029186	0.39708143
1736	0.45862174	0.54137826
1737	0.7736759	0.22632413
1738	0.5045899	0.49541003
1739	0.78258234	0.21741767
1740	0.53638154	0.46361843
1741	0.71152186	0.28847814
1742	0.19947146	0.8005285
1743	0.09500903	0.9049909
1744	0.14176732	0.8582327
1745	0.8490716	0.15092832
1746	0.42151013	0.57848984
1747	0.41410625	0.58589375
1748	0.18917972	0.8108203
1749	0.2518279	0.7481721
1750	0.64558834	0.3544117
1751	0.6358942	0.36410582
1752	0.8264204	0.17357953
1753	0.33321548	0.6667845
1754	0.45165715	0.5483428
1755	0.7166394	0.2833606
1756	0.17326938	0.8267306
1757	0.69847286	0.30152717
1758	0.24126533	0.75873464
1759	0.7473948	0.25260523
1760	0.033975333	0.9660247
1761	0.48539504	0.514605
1762	0.8811383	0.1188616
1763	0.26983115	0.7301689
1764	0.34834754	0.65165246
1765	0.06352731	0.9364727
1766	0.44055647	0.5594436
1767	0.624587	0.37541306
1768	0.7252149	0.2747851
1769	0.56039953	0.43960044
1770	0.59501594	0.40498406
1771	0.7886998	0.21130024
1772	0.4515772	0.5484228
1773	0.22614598	0.77385396
1774	0.7087898	0.29121017
1775	0.5412053	0.45879477
1776	0.47209743	0.5279026
1777	0.6137578	0.38624218
1778	0.44628376	0.55371624
1779	0.18470274	0.81529725
1780	0.8234297	0.1765703
1781	0.798278	0.20172206
1782	0.47141728	0.52858275
1783	0.27795997	0.72204006
1784	0.6138753	0.3861247
1785	0.33315268	0.6668473
1786	0.7049591	0.29504088
1787	0.5570522	0.44294783
1788	0.6989752	0.30102485
1789	0.37946358	0.6205364
1790	0.8136712	0.18632881
1791	0.7715899	0.22841008
1792	0.70536953	0.29463047
1793	0.7492285	0.25077152
1794	0.577994	0.42200604
1795	0.7179329	0.28206706
1796	0.8389253	0.16107473
1797	0.38906354	0.61093646
1798	0.80941707	0.19058299
1799	0.8660908	0.13390923
1800	0.23520608	0.76479393
1801	0.70117515	0.29882482
1802	0.03773985	0.9622602
1803	0.5773982	0.42260188
1804	0.8868776	0.11312238
1805	0.44086573	0.5591343
1806	0.7553783	0.24462174
1807	0.5615426	0.4384575
1808	0.11437061	0.88562936
1809	0.2231006	0.7768994
1810	0.26937562	0.7306244
1811	0.84804094	0.15195905
1812	0.5857797	0.41422024
1813	0.449553	0.550447
1814	0.4424284	0.5575716
1815	0.3810129	0.61898714
1816	0.7343602	0.26563978
1817	0.3148065	0.6851935
1818	0.9019451	0.098054856
1819	0.058011286	0.9419887
1820	0.11120572	0.8887943
1821	0.62683403	0.37316594
1822	0.89915895	0.10084104
1823	0.2890034	0.71099657
1824	0.27910298	0.720897
1825	0.84588856	0.15411146
1826	0.42858073	0.57141924
1827	0.61050147	0.38949847
1828	0.38603958	0.6139604
1829	0.097380795	0.9026192
1830	0.061899025	0.938101
1831	0.8264112	0.1735888
1832	0.17077865	0.82922137
1833	0.5005591	0.4994409
1834	0.36968786	0.6303122
1835	0.70435554	0.29564446
1836	0.5945808	0.4054192
1837	0.5941733	0.40582663
1838	0.89201254	0.10798749
1839	0.38165823	0.6183418
1840	0.17550811	0.82449186
1841	0.4120687	0.58793133
1842	0.15176895	0.848231
1843	0.60343844	0.3965616
1844	0.7724048	0.22759517
1845	0.64650375	0.35349625
1846	0.50698406	0.49301592
1847	0.8789281	0.12107183
1848	0.76616037	0.23383962
1849	0.74836177	0.25163823
1850	0.77751315	0.22248688
1851	0.223447	0.776553
1852	0.84833366	0.1516664
1853	0.31538016	0.68461984
1854	0.8488462	0.15115376
1855	0.5610225	0.43897748
1856	0.32556245	0.6744375
1857	0.8014775	0.19852251
1858	0.37487546	0.6251246
1859	0.41728753	0.5827125
1860	0.6994039	0.30059615
1861	0.68761504	0.312385
1862	0.85405	0.14595005
1863	0.6719061	0.32809386
1864	0.3928296	0.6071704
1865	0.40091133	0.5990886
1866	0.5944975	0.40550247
1867	0.7276669	0.27233312
1868	0.28378662	0.71621335
1869	0.30086866	0.6991313
1870	0.58633703	0.413663
1871	0.67930496	0.32069498
1872	0.79276365	0.2072364
1873	0.6356887	0.36431134
1874	0.3963809	0.6036191
1875	0.12550463	0.8744953
1876	0.83881223	0.16118778
1877	0.84517443	0.15482552
1878	0.5631134	0.43688664
1879	0.41475496	0.5852451
1880	0.6971646	0.3028354
1881	0.020463668	0.9795363
1882	0.47475228	0.52524775
1883	0.08541201	0.914588
1884	0.018376157	0.9816238
1885	0.77366126	0.22633868
1886	0.43959424	0.56040573
1887	0.728919	0.27108097
1888	0.51417327	0.48582673
1889	0.12129058	0.8787094
1890	0.72055924	0.27944076
1891	0.075128205	0.92487174
1892	0.77981496	0.22018503
1893	0.47816354	0.52183646
1894	0.49436474	0.5056353
1895	0.9378257	0.062174305
1896	0.9254271	0.07457288
1897	0.109390676	0.8906093
1898	0.7105419	0.28945813
1899	0.16297057	0.83702946
1900	0.905826	0.094173975
1901	0.76870435	0.2312956
1902	0.74479437	0.25520563
1903	0.5658439	0.43415612
1904	0.86465806	0.13534194
1905	0.57662237	0.42337757
1906	0.74567616	0.2543238
1907	0.7212208	0.27877918
1908	0.44886917	0.55113083
1909	0.6951724	0.30482757
1910	0.6478774	0.35212258
1911	0.35441422	0.6455858
1912	0.32124385	0.6787561
1913	0.069582455	0.93041754
1914	0.5742349	0.4257651
1915	0.39300054	0.6069994
1916	0.04240422	0.95759577
1917	0.61790377	0.38209623
1918	0.9200548	0.07994519
1919	0.87891597	0.121084
1920	0.80231947	0.19768047
1921	0.81315106	0.18684895
1922	0.6949638	0.30503622
1923	0.7538367	0.24616331
1924	0.6832657	0.3167343
1925	0.3386871	0.66131294
1926	0.1403469	0.85965306
1927	0.863764	0.13623601
1928	0.28231925	0.7176807
1929	0.6075706	0.3924294
1930	0.28735778	0.71264225
1931	0.87145305	0.12854694
1932	0.6018119	0.39818814
1933	0.7778399	0.22216012
1934	0.64000535	0.35999462
1935	0.034989886	0.9650101
1936	0.8533474	0.14665262
1937	0.58438486	0.41561514
1938	0.42793405	0.57206595
1939	0.08265333	0.9173467
1940	0.114760876	0.8852391
1941	0.5575323	0.44246766
1942	0.099723704	0.9002763
1943	0.43480086	0.56519914
1944	0.28020507	0.7197949
1945	0.19885582	0.8011442
1946	0.30445784	0.6955421
1947	0.54765004	0.45234996
1948	0.71762866	0.2823713
1949	0.37703732	0.6229627
1950	0.5318353	0.46816465
1951	0.353221	0.64677894
1952	0.4555762	0.54442376
1953	0.6146379	0.38536212
1954	0.7744978	0.22550224
1955	0.44996113	0.5500389
1956	0.57856596	0.42143407
1957	0.08612434	0.91387564
1958	0.715803	0.28419697
1959	0.7038556	0.2961444
1960	0.6251274	0.37487262
1961	0.7099313	0.29006875
1962	0.57243663	0.42756334
1963	0.5823963	0.41760373
1964	0.21149647	0.78850347
1965	0.31014416	0.6898558
1966	0.037384845	0.9626152
1967	0.39722344	0.6027765
1968	0.4303229	0.5696771
1969	0.6983949	0.30160514
1970	0.64534354	0.3546565
1971	0.8397305	0.16026945
1972	0.060486965	0.93951297
1973	0.3818548	0.6181452
1974	0.26371217	0.73628783
1975	0.54364574	0.45635426
1976	0.69711095	0.302889
1977	0.11336606	0.886634
1978	0.90757805	0.09242198
1979	0.6808426	0.31915745
1980	0.7681749	0.23182511
1981	0.74392813	0.25607187
1982	0.042805605	0.95719445
1983	0.73488694	0.26511303
1984	0.6634734	0.3365266
1985	0.620126	0.37987402
1986	0.5320002	0.46799982
1987	0.5768435	0.42315647
1988	0.05753151	0.9424685
1989	0.31216097	0.6878391
1990	0.80093575	0.19906422
1991	0.46045777	0.53954226
1992	0.30406934	0.69593066
1993	0.68896294	0.31103706
1994	0.17283317	0.8271668
1995	0.46223655	0.5377634
1996	0.84882635	0.1511737
1997	0.35034657	0.6496534
1998	0.26660872	0.7333913
[truncated: 1,949 more rows]
