# Supplementary material for: Evaluating deep learning-based melanoma classification using immunohistochemistry and routine histology: A three center study
Source: PLoS One. 2024 Jan 19;19(1):e0297146. doi: 10.1371/journal.pone.0297146 (PMC10798511; doi:10.1371/journal.pone.0297146)
Supplement: S5 Dataset — (ZIP) [file pone.0297146.s011.zip › minimal_dataset/tile_predictions/dresden/542754-1-S1_ind_ISlab_1.0.csv]

	0	1
0	0.50509405	0.49490592
1	0.4921244	0.50787556
2	0.8943466	0.10565344
3	0.8763326	0.1236674
4	0.8262822	0.1737178
5	0.37324056	0.6267594
6	0.5889598	0.41104013
7	0.6392679	0.36073208
8	0.8075066	0.19249344
9	0.68370116	0.3162988
10	0.7288665	0.27113345
11	0.8991839	0.10081612
12	0.26899743	0.73100257
13	0.2541959	0.74580413
14	0.6045307	0.39546928
15	0.73455644	0.26544353
16	0.24105804	0.75894195
17	0.26175535	0.7382447
18	0.82477015	0.17522979
19	0.9129713	0.08702864
20	0.55687267	0.44312733
21	0.5795187	0.42048132
22	0.7740558	0.22594428
23	0.44902012	0.55097985
24	0.76446855	0.2355315
25	0.57155186	0.42844817
26	0.64379114	0.3562089
27	0.94684327	0.053156756
28	0.72229373	0.27770624
29	0.5860531	0.41394693
30	0.787153	0.21284696
31	0.53585535	0.4641446
32	0.5812157	0.41878435
33	0.72129875	0.2787012
34	0.71132725	0.2886728
35	0.90084547	0.09915458
36	0.64360404	0.356396
37	0.62401634	0.37598366
38	0.73957115	0.26042888
39	0.72308815	0.27691182
40	0.8154309	0.1845691
41	0.3460742	0.6539258
42	0.6741596	0.3258404
43	0.81566185	0.18433814
44	0.34374815	0.6562519
45	0.31564936	0.68435067
46	0.1197422	0.88025784
47	0.57655597	0.423444
48	0.33405888	0.66594106
49	0.7009811	0.29901892
50	0.76176846	0.2382315
51	0.62262857	0.37737143
52	0.6662256	0.33377442
53	0.6763137	0.3236863
54	0.8384495	0.16155055
55	0.5357039	0.46429604
56	0.63102853	0.36897144
57	0.5361821	0.4638179
58	0.7792092	0.22079083
59	0.6357867	0.36421332
60	0.7588815	0.24111846
61	0.7948155	0.20518458
62	0.4999346	0.5000654
63	0.6533823	0.3466177
64	0.38125888	0.6187411
65	0.30432174	0.69567823
66	0.26983908	0.7301609
67	0.58678824	0.41321176
68	0.24322106	0.7567789
69	0.47905657	0.52094346
70	0.6352062	0.36479375
71	0.7637419	0.2362581
72	0.5245038	0.47549617
73	0.20672376	0.7932762
74	0.48405236	0.51594764
75	0.34630698	0.653693
76	0.86704516	0.13295485
77	0.28570348	0.7142966
78	0.59304553	0.40695444
79	0.84562707	0.15437293
80	0.66219604	0.33780396
81	0.43170312	0.56829685
82	0.27292988	0.72707015
83	0.76638234	0.23361762
84	0.5834598	0.41654024
85	0.59582627	0.4041737
86	0.49440035	0.5055996
87	0.8718127	0.12818731
88	0.83302563	0.16697434
89	0.30009893	0.69990104
90	0.76891196	0.23108809
91	0.87311786	0.12688217
92	0.82434654	0.17565352
93	0.25843403	0.741566
94	0.59481585	0.40518412
95	0.7967573	0.20324267
96	0.7349275	0.26507252
97	0.63991153	0.3600885
98	0.79233116	0.20766887
99	0.54506654	0.4549334
100	0.16150892	0.838491
101	0.65693235	0.34306765
102	0.54313695	0.45686302
103	0.61498666	0.38501334
104	0.49032125	0.5096788
105	0.5627208	0.43727925
106	0.53263843	0.4673616
107	0.7013128	0.29868725
108	0.30398324	0.6960167
109	0.5266767	0.47332326
110	0.8232643	0.17673571
111	0.266124	0.73387593
112	0.6980405	0.3019595
113	0.74774987	0.25225016
114	0.71288586	0.28711417
115	0.5777634	0.42223665
116	0.70115376	0.29884622
117	0.10127864	0.8987214
118	0.32561308	0.67438686
119	0.7058461	0.29415393
120	0.24603681	0.7539632
121	0.15825498	0.841745
122	0.877808	0.12219199
123	0.70895046	0.2910496
124	0.7728422	0.2271578
125	0.3176084	0.6823916
126	0.5181554	0.4818446
127	0.5044142	0.49558583
128	0.7274317	0.27256826
129	0.50638723	0.4936128
130	0.8721161	0.12788397
131	0.72716683	0.2728332
132	0.79896265	0.20103727
133	0.82629454	0.17370546
134	0.7004379	0.29956213
135	0.62308836	0.37691164
136	0.5884437	0.4115563
137	0.84365326	0.1563468
138	0.39368922	0.6063108
139	0.7625151	0.23748486
140	0.7315982	0.2684018
141	0.29278222	0.70721775
142	0.91359794	0.086402
143	0.6910747	0.30892524
144	0.41496435	0.5850356
145	0.44454378	0.55545616
146	0.77515495	0.2248451
147	0.4344241	0.5655759
148	0.64541364	0.3545864
149	0.35377812	0.6462219
150	0.41993663	0.58006334
151	0.3137677	0.6862323
152	0.74104065	0.25895938
153	0.22586504	0.774135
154	0.7151788	0.28482118
155	0.78169835	0.21830167
156	0.41846168	0.5815383
157	0.7926085	0.2073915
158	0.7948784	0.20512158
159	0.56921524	0.43078473
160	0.61926347	0.38073653
161	0.40159136	0.59840864
162	0.80647093	0.19352913
163	0.3053274	0.6946726
164	0.5905519	0.40944812
165	0.67169124	0.32830873
166	0.5297373	0.4702627
167	0.6449622	0.35503784
168	0.75369626	0.24630366
169	0.7109873	0.28901267
170	0.7508669	0.24913311
171	0.7057382	0.2942618
172	0.8270053	0.17299466
173	0.020896234	0.9791038
174	0.38895884	0.6110412
175	0.7239832	0.27601683
176	0.49320036	0.5067997
177	0.64935184	0.35064816
178	0.6978654	0.30213457
179	0.89142376	0.10857625
180	0.80591935	0.19408071
181	0.8193879	0.18061213
182	0.77173245	0.22826762
183	0.8352146	0.16478546
184	0.29810447	0.7018956
185	0.41542292	0.5845771
186	0.60112387	0.39887613
187	0.26020917	0.7397908
188	0.9409937	0.059006333
189	0.6544548	0.3455452
190	0.6181866	0.38181344
191	0.87185204	0.12814799
192	0.81385326	0.18614675
193	0.85552984	0.14447016
194	0.48005834	0.5199416
195	0.7189452	0.2810548
196	0.7766163	0.22338371
197	0.6879802	0.31201988
198	0.54414505	0.45585495
199	0.65534157	0.3446584
200	0.7047505	0.29524952
201	0.7343544	0.26564562
202	0.48258325	0.5174167
203	0.6391091	0.3608909
204	0.34787694	0.6521231
205	0.5077029	0.4922971
206	0.8244688	0.17553118
207	0.8740375	0.12596256
208	0.7740752	0.22592485
209	0.62435806	0.37564188
210	0.5667608	0.4332392
211	0.45334476	0.54665524
212	0.69894326	0.30105677
213	0.82727945	0.1727205
214	0.8431643	0.15683565
215	0.78621167	0.21378829
216	0.91952485	0.08047513
217	0.5108332	0.48916677
218	0.41999558	0.5800044
219	0.77330786	0.2266921
220	0.7582541	0.2417459
221	0.66940385	0.33059615
222	0.5139695	0.48603055
223	0.7483104	0.25168958
224	0.6129001	0.3870999
225	0.6950429	0.3049571
226	0.59528023	0.40471974
227	0.6806933	0.31930667
228	0.7724582	0.22754179
229	0.22518629	0.7748137
230	0.42697975	0.5730202
231	0.8536575	0.14634253
232	0.4255547	0.5744453
233	0.4826495	0.5173505
234	0.6995387	0.3004613
235	0.7207174	0.27928266
236	0.59503657	0.40496337
237	0.53527874	0.4647213
238	0.6124128	0.38758716
239	0.5698522	0.4301478
240	0.22793649	0.77206355
241	0.47280726	0.5271928
242	0.66434413	0.33565593
243	0.64550894	0.35449103
244	0.8320366	0.16796343
245	0.6429063	0.3570937
246	0.7127462	0.28725377
247	0.8213358	0.17866424
248	0.560327	0.43967307
249	0.7500348	0.24996524
250	0.55349255	0.44650742
251	0.73430765	0.26569238
252	0.5552988	0.44470116
253	0.52181596	0.47818407
254	0.76356477	0.23643528
255	0.30691585	0.6930841
256	0.8119816	0.18801837
257	0.46404928	0.5359507
258	0.873085	0.12691502
259	0.58146423	0.4185357
260	0.8187596	0.18124044
261	0.6841086	0.31589144
262	0.6507382	0.34926182
263	0.6122869	0.38771304
264	0.7279102	0.27208975
265	0.6233908	0.3766092
266	0.59024805	0.4097519
267	0.6790552	0.32094485
268	0.7715853	0.22841474
269	0.6156765	0.38432348
270	0.7918914	0.2081086
271	0.66021913	0.33978084
272	0.3741255	0.62587446
273	0.56674474	0.43325523
274	0.4487657	0.5512343
275	0.455485	0.544515
276	0.59447306	0.4055269
277	0.7371306	0.26286942
278	0.5664728	0.4335272
279	0.87869376	0.121306255
280	0.7263504	0.27364957
281	0.53898406	0.46101597
282	0.83808774	0.1619123
