# Supplementary material for: Evaluating deep learning-based melanoma classification using immunohistochemistry and routine histology: A three center study
Source: PLoS One. 2024 Jan 19;19(1):e0297146. doi: 10.1371/journal.pone.0297146 (PMC10798511; doi:10.1371/journal.pone.0297146)
Supplement: S5 Dataset — (ZIP) [file pone.0297146.s011.zip › minimal_dataset/tile_predictions/dresden/800231-S1_ind_ISlab_1.0.csv]

	0	1
0	0.14576393	0.854236
1	0.108453035	0.89154696
2	0.4512612	0.5487388
3	0.39939496	0.600605
4	0.10791772	0.8920823
5	0.048863705	0.95113623
6	0.14871517	0.8512848
7	0.125144	0.87485594
8	0.13978332	0.86021674
9	0.26066127	0.7393387
10	0.13488244	0.86511755
11	0.27221376	0.72778624
12	0.017902885	0.9820971
13	0.11410304	0.885897
14	0.20005897	0.799941
15	0.18562163	0.8143784
16	0.20423497	0.79576504
17	0.6562458	0.34375417
18	0.13323806	0.866762
19	0.18676375	0.8132363
20	0.12436819	0.8756318
21	0.12891771	0.8710823
22	0.043544285	0.9564557
23	0.13511412	0.8648859
24	0.61412793	0.38587204
25	0.031772148	0.96822786
26	0.041986857	0.9580131
27	0.7256423	0.27435768
28	0.46543133	0.5345686
29	0.042827737	0.9571723
30	0.2189547	0.7810453
31	0.14209649	0.85790354
32	0.055566866	0.94443315
33	0.095650144	0.90434986
34	0.49938223	0.5006178
35	0.30406323	0.69593674
36	0.019587915	0.9804121
37	0.52947205	0.47052798
38	0.25600994	0.74399006
39	0.43763697	0.56236297
40	0.4445599	0.5554401
41	0.050986577	0.9490135
42	0.055542905	0.94445705
43	0.3889517	0.6110483
44	0.14474611	0.8552539
45	0.055198766	0.9448013
46	0.17228614	0.8277138
47	0.033007096	0.96699286
48	0.47949764	0.5205023
49	0.41523457	0.5847654
50	0.12687865	0.8731214
51	0.6655756	0.33442432
52	0.30944368	0.69055635
53	0.2545624	0.7454376
54	0.06602728	0.9339728
55	0.3514557	0.6485443
56	0.4031234	0.59687656
57	0.20241433	0.79758567
58	0.038138043	0.96186197
59	0.14076498	0.859235
60	0.61025476	0.3897452
61	0.12661394	0.8733861
62	0.45650142	0.5434986
63	0.008354609	0.9916454
64	0.05410419	0.9458958
65	0.1083631	0.89163685
66	0.04867763	0.9513223
67	0.59233767	0.40766236
68	0.031830654	0.9681693
69	0.033226743	0.9667732
70	0.033855688	0.9661443
71	0.129798	0.870202
72	0.27738723	0.7226128
73	0.26852095	0.7314791
74	0.20120376	0.79879624
75	0.11578405	0.88421595
76	0.24004059	0.7599594
77	0.105431505	0.89456844
78	0.13889863	0.8611013
79	0.19570896	0.804291
80	0.119833015	0.88016695
81	0.07883469	0.9211652
82	0.102179736	0.8978203
83	0.05065031	0.9493497
84	0.102845795	0.8971542
85	0.08763168	0.9123683
86	0.09670517	0.9032948
87	0.122222245	0.87777776
88	0.6661393	0.3338607
89	0.5529609	0.44703916
90	0.21476889	0.7852311
91	0.075089745	0.9249103
92	0.19468023	0.8053198
93	0.061586175	0.93841386
94	0.08309069	0.91690934
95	0.39163858	0.6083614
96	0.19973864	0.8002614
97	0.3751445	0.6248555
98	0.089933746	0.9100662
99	0.011286147	0.9887138
100	0.09220133	0.90779865
101	0.09493916	0.9050608
102	0.2962402	0.70375973
103	0.06130926	0.9386907
104	0.06345232	0.9365477
105	0.103875265	0.8961248
106	0.34845567	0.65154433
107	0.2160051	0.783995
108	0.08772738	0.91227263
109	0.025711168	0.9742888
110	0.8007967	0.19920331
111	0.16270706	0.83729297
112	0.058362793	0.9416372
113	0.022331074	0.97766894
114	0.15465468	0.84534526
115	0.17555489	0.8244451
116	0.47083658	0.5291634
117	0.26907256	0.7309274
118	0.12269853	0.8773015
119	0.026311817	0.9736882
120	0.31265515	0.68734485
121	0.011993804	0.9880062
122	0.086599015	0.913401
123	0.53577775	0.46422222
124	0.1304897	0.86951023
125	0.19188581	0.8081142
126	0.30313015	0.6968698
127	0.1087547	0.89124525
128	0.027909279	0.97209066
129	0.62094444	0.3790556
130	0.051150016	0.94885
131	0.088007316	0.91199267
132	0.2218571	0.7781429
133	0.07556294	0.92443705
134	0.56238276	0.4376172
135	0.395227	0.604773
136	0.39981067	0.6001893
137	0.13992164	0.8600784
138	0.07363545	0.92636454
139	0.088938415	0.9110616
140	0.11298289	0.88701713
141	0.09153988	0.9084601
142	0.3483871	0.65161294
143	0.107813425	0.89218664
144	0.06188735	0.9381127
145	0.25848758	0.74151236
146	0.39276472	0.60723525
147	0.38067558	0.6193244
148	0.15201443	0.84798557
149	0.20777495	0.79222506
150	0.14004143	0.8599586
151	0.027278459	0.9727216
152	0.15431917	0.8456809
153	0.6196651	0.38033497
154	0.2068774	0.7931226
155	0.3568299	0.6431701
156	0.11415752	0.8858425
157	0.11576333	0.88423663
158	0.0072546275	0.99274534
159	0.025654284	0.97434574
160	0.038671076	0.9613289
161	0.025820259	0.97417974
162	0.08913744	0.91086257
163	0.029485889	0.9705142
164	0.5633525	0.43664747
165	0.19274305	0.80725694
166	0.035542913	0.96445715
167	0.7195161	0.28048393
168	0.45955208	0.54044795
169	0.0083379	0.99166214
170	0.6954003	0.30459967
171	0.44935367	0.55064636
172	0.0715924	0.92840755
173	0.054057546	0.9459424
174	0.30948108	0.690519
175	0.3352635	0.6647365
176	0.33919784	0.6608021
177	0.5121367	0.4878633
178	0.39317954	0.60682046
179	0.51142913	0.4885709
180	0.1057466	0.8942534
181	0.64282155	0.35717845
182	0.10769141	0.8923086
183	0.049773168	0.9502268
184	0.08763616	0.9123638
185	0.3988681	0.6011319
186	0.3047328	0.69526726
187	0.6832458	0.31675422
188	0.4128684	0.5871316
189	0.07746313	0.9225369
190	0.24896978	0.7510302
191	0.3321002	0.6678998
192	0.16359565	0.8364044
193	0.0818408	0.9181592
194	0.20579025	0.7942098
195	0.295722	0.704278
196	0.06482282	0.9351772
197	0.0137073565	0.9862926
198	0.10338614	0.89661384
199	0.05802234	0.9419777
200	0.33782187	0.66217816
201	0.05441119	0.9455888
202	0.03856027	0.9614397
203	0.67530787	0.3246922
204	0.52901113	0.4709889
205	0.23231822	0.7676818
206	0.07116136	0.9288386
207	0.3750099	0.62499005
208	0.01920738	0.9807926
209	0.24279293	0.7572071
210	0.0845033	0.91549665
211	0.39036328	0.6096367
212	0.6699899	0.33001018
213	0.38050255	0.6194975
214	0.43767467	0.56232536
215	0.54923344	0.45076656
216	0.25313258	0.7468674
217	0.38788092	0.6121191
218	0.2745737	0.7254263
219	0.08669543	0.9133046
220	0.101137094	0.89886284
221	0.029143147	0.97085685
222	0.22347714	0.7765229
223	0.014914685	0.9850853
224	0.25405422	0.7459458
225	0.01645472	0.98354536
226	0.20143428	0.79856575
227	0.3274194	0.6725806
228	0.07080867	0.9291913
229	0.045160204	0.95483977
230	0.16799967	0.8320004
231	0.16466725	0.83533275
232	0.26280668	0.7371933
233	0.009062738	0.9909373
234	0.030360108	0.9696399
235	0.052061778	0.94793826
236	0.44293666	0.5570633
237	0.29474613	0.7052539
238	0.13828526	0.8617148
239	0.49563533	0.50436467
240	0.11518896	0.8848111
241	0.23221599	0.76778406
242	0.21314168	0.78685826
243	0.17963484	0.8203652
244	0.21960731	0.7803927
245	0.16744675	0.8325532
246	0.61834556	0.3816544
247	0.12093067	0.8790693
248	0.024989877	0.97501016
249	0.4906738	0.5093262
250	0.42965403	0.57034594
251	0.08705015	0.91294986
252	0.3225127	0.6774873
253	0.19280207	0.80719787
254	0.021198688	0.9788013
255	0.4484465	0.5515535
256	0.09975787	0.9002421
257	0.09278296	0.9072171
258	0.015908398	0.9840916
259	0.16170059	0.8382994
260	0.08211561	0.9178844
261	0.1800604	0.81993955
262	0.5262897	0.4737103
263	0.09385647	0.9061435
264	0.30139765	0.6986024
265	0.6406257	0.3593743
266	0.51525646	0.4847435
267	0.572477	0.42752308
268	0.37683442	0.62316555
269	0.09523964	0.90476036
270	0.22562774	0.7743722
271	0.015504544	0.98449546
272	0.1896522	0.8103478
273	0.3632083	0.6367917
274	0.062017445	0.93798256
275	0.38831887	0.61168116
276	0.166215	0.83378506
277	0.07260584	0.9273941
278	0.21210557	0.7878944
279	0.09199394	0.9080061
280	0.050280385	0.94971955
281	0.27471092	0.7252891
282	0.4493631	0.5506369
283	0.09393319	0.90606683
284	0.028313382	0.97168666
285	0.45416406	0.5458359
286	0.031121453	0.96887857
287	0.052748345	0.9472517
288	0.056152686	0.9438473
289	0.33391976	0.66608024
290	0.04775724	0.95224273
291	0.17622876	0.8237712
292	0.6144345	0.38556552
293	0.65743524	0.3425648
294	0.15623221	0.8437678
295	0.119329676	0.88067025
296	0.43115267	0.5688473
297	0.04761713	0.95238286
298	0.42527267	0.57472736
299	0.22444014	0.77555984
300	0.2762369	0.72376305
301	0.05591336	0.9440866
302	0.59710807	0.4028919
303	0.1267311	0.8732689
304	0.015047173	0.98495287
305	0.086166546	0.91383344
306	0.15984268	0.84015733
307	0.09271541	0.90728456
308	0.046181776	0.9538182
309	0.16533244	0.8346676
310	0.050501574	0.9494985
311	0.4200755	0.5799245
312	0.6626211	0.33737895
313	0.22669716	0.7733028
314	0.0030996716	0.9969003
315	0.33087546	0.66912454
316	0.06620293	0.93379706
317	0.033474784	0.96652526
318	0.007521209	0.9924787
319	0.04267089	0.95732915
320	0.5246049	0.4753951
321	0.37553355	0.6244665
322	0.11450758	0.88549244
323	0.023237694	0.97676235
324	0.030259913	0.96974015
325	0.36086848	0.6391315
326	0.057967275	0.9420327
327	0.5584125	0.4415875
328	0.19163209	0.80836785
329	0.1329126	0.8670874
330	0.20359379	0.7964062
331	0.12814534	0.87185466
332	0.20563836	0.7943616
333	0.050572086	0.94942796
334	0.37348855	0.6265115
335	0.19518119	0.8048188
336	0.081573	0.918427
337	0.25236565	0.74763435
338	0.11931647	0.8806835
339	0.12402526	0.8759747
340	0.02621444	0.97378564
341	0.062367227	0.9376328
342	0.22608268	0.7739173
343	0.4217081	0.57829183
344	0.43223	0.56777
345	0.19929029	0.8007097
346	0.37511346	0.6248865
347	0.06769967	0.9323003
348	0.5270527	0.4729473
349	0.5740694	0.42593062
350	0.06954363	0.9304564
351	0.045480397	0.95451957
352	0.123882756	0.8761172
353	0.4263283	0.57367176
354	0.0705785	0.9294215
355	0.13347355	0.8665265
356	0.30372265	0.6962773
357	0.6038197	0.3961803
358	0.03579511	0.9642049
359	0.36131594	0.63868403
360	0.3188774	0.6811226
361	0.09906505	0.90093493
362	0.016360007	0.98364
363	0.059488647	0.94051135
364	0.07066578	0.9293343
365	0.56582636	0.43417367
366	0.016855419	0.9831445
367	0.07361499	0.926385
368	0.037288543	0.9627114
369	0.095061645	0.9049383
370	0.76023775	0.2397622
371	0.099483624	0.9005164
372	0.15025608	0.8497439
373	0.38981953	0.6101805
374	0.13063407	0.8693659
375	0.08828571	0.9117143
376	0.3763611	0.6236389
377	0.35881388	0.64118606
378	0.60104895	0.3989511
379	0.06535019	0.93464977
380	0.40148744	0.5985126
381	0.11778745	0.8822125
382	0.14793295	0.85206705
383	0.4090801	0.5909199
384	0.6197314	0.3802686
385	0.08540445	0.91459554
386	0.25506938	0.74493057
387	0.0401078	0.95989215
388	0.17749318	0.8225068
389	0.10320539	0.8967946
390	0.7819674	0.2180326
391	0.015158394	0.9848416
392	0.42419538	0.57580465
393	0.14825423	0.8517457
394	0.72494346	0.2750565
395	0.6781951	0.32180488
396	0.6145492	0.38545075
397	0.009565533	0.9904345
398	0.025040032	0.97495997
399	0.49311304	0.50688696
400	0.03359937	0.9664007
401	0.28167668	0.71832335
402	0.17092688	0.8290731
403	0.046773516	0.95322657
404	0.6886686	0.31133142
405	0.22582091	0.77417904
406	0.17438284	0.82561713
407	0.3617978	0.6382022
408	0.12809178	0.8719082
409	0.057303734	0.9426963
410	0.5213369	0.4786631
411	0.41053426	0.58946574
412	0.015023144	0.9849769
413	0.056711346	0.9432886
414	0.33112904	0.668871
415	0.11141468	0.8885853
416	0.14826056	0.85173947
417	0.50758314	0.49241686
418	0.24472952	0.7552705
419	0.6442308	0.35576925
420	0.35966897	0.64033103
421	0.015117879	0.98488206
422	0.14452356	0.85547644
423	0.117176026	0.88282394
424	0.07257004	0.92743
425	0.11253241	0.88746756
426	0.5781691	0.42183095
427	0.5177441	0.4822559
428	0.3830372	0.61696285
429	0.24664915	0.75335085
430	0.16472524	0.8352747
431	0.02312932	0.97687066
432	0.052513774	0.9474862
433	0.47881824	0.52118176
434	0.6098152	0.39018485
435	0.12254469	0.8774553
436	0.39998984	0.60001016
437	0.5144873	0.4855127
438	0.08933199	0.91066796
439	0.5847112	0.41528878
440	0.050181337	0.94981873
441	0.2184063	0.7815937
442	0.9018293	0.09817068
443	0.35912699	0.640873
444	0.06244683	0.93755317
445	0.05007674	0.9499233
446	0.038526263	0.9614737
447	0.105842054	0.89415795
448	0.056476336	0.9435236
449	0.47970974	0.5202902
450	0.011076183	0.98892385
451	0.49840415	0.50159585
452	0.04575382	0.95424616
453	0.043176033	0.956824
454	0.10046832	0.8995317
455	0.43227163	0.5677284
456	0.21177879	0.78822124
457	0.10621421	0.89378583
458	0.08570521	0.9142948
459	0.57029027	0.4297097
460	0.2788238	0.7211762
461	0.1536301	0.84637
462	0.41875532	0.58124465
463	0.35177281	0.64822716
464	0.025855247	0.97414476
465	0.3080233	0.6919767
466	0.20867601	0.791324
467	0.0155350715	0.98446494
468	0.58219576	0.4178042
469	0.11022772	0.88977224
470	0.047434513	0.9525655
471	0.49249735	0.5075027
472	0.830751	0.16924903
473	0.44479612	0.5552039
474	0.3114127	0.6885873
475	0.25132746	0.74867254
476	0.034967806	0.9650322
477	0.62301046	0.3769895
478	0.18815225	0.8118477
479	0.041241348	0.95875865
480	0.2932035	0.7067965
481	0.4990747	0.5009253
482	0.23843218	0.7615678
483	0.055745836	0.9442542
484	0.30578253	0.6942175
485	0.411164	0.588836
486	0.08350879	0.91649115
487	0.07798021	0.9220198
488	0.3642593	0.6357407
489	0.08440903	0.915591
490	0.01470704	0.985293
491	0.45874235	0.5412576
492	0.24357286	0.75642717
493	0.024991449	0.97500855
494	0.03175346	0.9682465
495	0.19187263	0.8081274
496	0.8079118	0.1920882
497	0.16510965	0.8348903
498	0.22617069	0.7738293
499	0.6797383	0.3202617
500	0.2896185	0.7103815
501	0.1613826	0.83861744
502	0.45454603	0.5454539
503	0.104838125	0.8951618
504	0.08299982	0.91700023
505	0.40157726	0.5984227
506	0.10216716	0.8978329
507	0.15333028	0.84666973
508	0.079203956	0.920796
509	0.13204485	0.8679552
510	0.75072193	0.2492781
511	0.15273063	0.84726936
512	0.075370565	0.92462945
513	0.19034934	0.8096506
514	0.031725816	0.96827424
515	0.23841435	0.7615856
516	0.26052254	0.73947746
517	0.03867405	0.96132594
518	0.32417372	0.6758263
519	0.53186524	0.46813482
520	0.32825178	0.6717482
521	0.4628731	0.53712696
522	0.44119054	0.5588095
523	0.025609132	0.97439086
524	0.10289676	0.89710325
525	0.5758528	0.42414722
526	0.08097631	0.91902375
527	0.21187031	0.7881297
528	0.2025835	0.7974165
529	0.32923296	0.670767
530	0.47837046	0.5216295
531	0.50016606	0.49983394
532	0.03960023	0.96039975
533	0.05542802	0.94457203
534	0.7099596	0.2900404
535	0.21612364	0.78387636
536	0.015118299	0.9848817
537	0.21874744	0.78125256
538	0.030770583	0.9692294
539	0.70542705	0.29457295
540	0.112429306	0.8875707
541	0.11763763	0.8823623
542	0.11898725	0.8810128
543	0.05563661	0.94436336
544	0.027427597	0.9725724
545	0.31351158	0.6864884
546	0.25318354	0.7468165
547	0.040036757	0.95996326
548	0.57751524	0.4224847
549	0.1076668	0.89233315
550	0.05321373	0.9467863
551	0.14175072	0.85824925
552	0.66746813	0.33253184
553	0.57036906	0.4296309
554	0.10975727	0.89024276
555	0.71191967	0.28808036
556	0.38285083	0.6171492
557	0.10574821	0.8942518
558	0.3335746	0.66642535
559	0.19571917	0.8042808
560	0.080352426	0.91964763
561	0.18468298	0.81531703
562	0.20552589	0.7944742
563	0.3068781	0.69312185
564	0.21320087	0.7867991
565	0.07683587	0.9231641
566	0.075552344	0.92444766
567	0.5029672	0.49703282
568	0.29058	0.70941997
569	0.4636948	0.5363052
570	0.22161976	0.7783803
571	0.21242355	0.7875765
572	0.044429775	0.9555702
573	0.055175792	0.9448243
574	0.22836035	0.77163965
575	0.2306486	0.7693514
576	0.07419052	0.9258095
577	0.07229873	0.9277013
578	0.05913396	0.940866
579	0.116439015	0.883561
580	0.06318594	0.93681407
581	0.18454184	0.8154581
582	0.011197839	0.9888022
583	0.055280488	0.94471955
584	0.047114428	0.95288557
585	0.06305648	0.93694353
586	0.58768517	0.41231483
587	0.06309319	0.93690675
588	0.16693062	0.8330694
589	0.35087314	0.6491269
590	0.40744415	0.5925558
591	0.5276951	0.4723049
592	0.08184298	0.918157
593	0.14708054	0.85291946
594	0.5906778	0.40932214
595	0.4224307	0.57756937
596	0.17925759	0.8207424
597	0.60714287	0.39285713
598	0.123331875	0.87666816
599	0.07167386	0.9283261
600	0.62127894	0.3787211
601	0.26575926	0.7342408
602	0.16461293	0.8353871
603	0.20192121	0.79807884
604	0.15259287	0.84740716
605	0.09742201	0.902578
606	0.09312012	0.9068799
607	0.0384985	0.9615015
608	0.13548212	0.86451787
609	0.14092255	0.85907745
610	0.082289554	0.9177105
611	0.051651563	0.94834846
612	0.33038768	0.66961235
613	0.8640145	0.1359855
614	0.3331585	0.6668415
615	0.08567855	0.9143215
616	0.0063983956	0.9936016
617	0.0211968	0.9788032
618	0.1503667	0.8496333
619	0.5587111	0.44128895
620	0.018359812	0.98164016
621	0.5075574	0.4924426
622	0.057912152	0.9420878
623	0.16324815	0.8367519
624	0.07843503	0.921565
625	0.015982615	0.9840173
626	0.014629865	0.98537016
627	0.28529155	0.7147085
628	0.04347231	0.95652765
629	0.09152961	0.90847033
630	0.25993767	0.74006236
631	0.72330254	0.2766975
632	0.067848034	0.932152
633	0.18213043	0.8178696
634	0.041853413	0.95814663
635	0.41175961	0.5882404
636	0.1309864	0.86901355
637	0.21779528	0.7822047
638	0.08362504	0.9163749
639	0.064185284	0.93581474
640	0.117666505	0.88233346
641	0.28309754	0.7169025
642	0.6941731	0.3058269
643	0.2675629	0.7324371
644	0.07380579	0.92619425
645	0.101252005	0.898748
646	0.26717013	0.73282987
647	0.049204756	0.9507953
648	0.16970547	0.83029455
649	0.09026666	0.9097333
650	0.42038366	0.57961637
651	0.6135963	0.3864037
652	0.54624456	0.4537554
653	0.16677026	0.8332297
654	0.040300444	0.9596996
655	0.037312303	0.9626877
656	0.031306334	0.9686937
657	0.10020585	0.89979416
658	0.13760339	0.86239666
659	0.07321877	0.9267812
660	0.147111	0.85288894
661	0.24425212	0.75574785
662	0.06268561	0.93731445
663	0.052604645	0.9473954
664	0.4376859	0.5623141
665	0.020940851	0.97905916
666	0.21555454	0.78444546
667	0.1270734	0.8729266
668	0.52918804	0.47081196
669	0.019990092	0.98000985
670	0.17012268	0.8298773
671	0.05666644	0.94333357
672	0.23619732	0.76380265
673	0.31018215	0.6898178
674	0.25840184	0.7415982
675	0.73335737	0.2666426
676	0.040661797	0.95933825
677	0.0601238	0.93987626
678	0.032252945	0.9677471
679	0.55267906	0.4473209
680	0.22815259	0.7718475
681	0.5094608	0.4905392
682	0.47543	0.52457005
683	0.54755396	0.45244604
684	0.31404614	0.68595386
685	0.021128219	0.97887176
686	0.16211647	0.8378835
687	0.17160967	0.82839036
688	0.15996148	0.84003854
689	0.344264	0.655736
690	0.28817996	0.71182
691	0.39678514	0.6032148
692	0.22402951	0.77597046
693	0.38642266	0.6135773
694	0.62800586	0.3719941
695	0.17546698	0.82453305
696	0.33679533	0.66320467
697	0.121000804	0.8789992
698	0.35979933	0.6402007
699	0.05245449	0.9475455
700	0.02000538	0.97999465
701	0.0635914	0.93640864
702	0.56162333	0.43837672
703	0.7698762	0.23012383
704	0.21928547	0.7807145
705	0.092337616	0.90766233
706	0.089500636	0.91049933
707	0.05916684	0.9408332
708	0.3335216	0.6664784
709	0.20290935	0.7970907
710	0.05250886	0.9474911
711	0.56945753	0.43054244
712	0.3759044	0.6240956
713	0.18240476	0.81759524
714	0.03127334	0.96872663
715	0.100028045	0.89997196
716	0.13768868	0.86231136
717	0.44300374	0.5569962
718	0.011751886	0.98824817
719	0.19064265	0.8093574
720	0.34961045	0.6503895
721	0.5531659	0.44683415
722	0.15985754	0.8401424
723	0.03260687	0.9673931
724	0.018157175	0.9818428
725	0.022767324	0.97723264
726	0.75819457	0.24180542
727	0.2929359	0.7070641
728	0.49456975	0.5054302
729	0.23355427	0.76644576
730	0.3081331	0.6918669
731	0.002523507	0.9974765
732	0.48720932	0.5127907
733	0.07706577	0.9229342
734	0.067485325	0.93251467
735	0.2385033	0.7614967
736	0.029683938	0.970316
737	0.44436398	0.555636
738	0.5607611	0.43923888
739	0.06677955	0.9332205
740	0.7956158	0.20438421
741	0.37212443	0.6278755
742	0.04915305	0.95084697
743	0.121273056	0.87872696
744	0.17385161	0.82614833
745	0.14621666	0.8537833
746	0.6648497	0.3351503
747	0.04383441	0.9561656
748	0.15916012	0.84083986
749	0.014711753	0.9852882
750	0.014986341	0.98501366
751	0.48717275	0.5128272
752	0.096616566	0.90338343
753	0.04888696	0.95111305
754	0.5778556	0.42214438
755	0.11405398	0.885946
756	0.042222254	0.95777774
757	0.27463248	0.72536755
758	0.03163244	0.9683676
759	0.37235093	0.62764907
760	0.33794275	0.6620572
761	0.10504298	0.89495695
762	0.47934812	0.5206519
763	0.35931572	0.6406843
764	0.013555396	0.98644465
765	0.691729	0.308271
766	0.020699395	0.9793006
767	0.4093006	0.59069943
768	0.054415163	0.9455848
769	0.02935148	0.9706486
770	0.4122572	0.58774287
771	0.36590558	0.6340944
772	0.12900501	0.8709949
773	0.024721209	0.9752788
774	0.073141284	0.9268587
775	0.054517433	0.9454826
776	0.014193499	0.9858065
777	0.14525345	0.8547465
778	0.06400613	0.93599385
779	0.032977432	0.96702254
780	0.22158569	0.7784143
781	0.18687852	0.81312144
782	0.6824969	0.31750315
783	0.108748704	0.8912513
784	0.06429638	0.9357036
785	0.5805362	0.4194638
786	0.55544287	0.44455716
787	0.026503753	0.9734962
788	0.4735016	0.5264984
789	0.18301319	0.8169868
790	0.12520699	0.874793
791	0.4272498	0.5727502
792	0.21351162	0.78648835
793	0.53871036	0.46128967
794	0.07762221	0.92237777
795	0.15402415	0.8459758
796	0.5018148	0.49818525
797	0.03784986	0.96215016
798	0.11798797	0.882012
799	0.03016005	0.96983993
800	0.015843451	0.98415655
801	0.4995659	0.5004341
802	0.52756244	0.47243756
803	0.6025414	0.39745864
804	0.10930136	0.8906987
805	0.35440215	0.6455979
806	0.013797934	0.98620206
807	0.6294117	0.37058833
808	0.19924323	0.8007568
809	0.1389552	0.86104476
810	0.21869466	0.7813053
811	0.49852616	0.50147384
812	0.64677626	0.35322374
813	0.079542905	0.9204571
814	0.36057067	0.63942933
815	0.028331365	0.97166866
816	0.45196375	0.5480363
817	0.13821246	0.86178756
818	0.36585346	0.6341465
819	0.08249562	0.91750443
820	0.5913692	0.40863082
821	0.12419482	0.87580514
822	0.3542034	0.6457966
823	0.5961343	0.40386567
824	0.37379047	0.62620956
825	0.20253366	0.79746634
826	0.25548694	0.74451303
827	0.32209533	0.67790467
828	0.13451667	0.86548334
829	0.008709215	0.9912908
830	0.06991499	0.930085
831	0.19585727	0.8041427
832	0.080267705	0.91973233
833	0.030201666	0.9697983
834	0.29874355	0.70125645
835	0.39503357	0.6049664
836	0.32034516	0.67965484
837	0.22613809	0.7738619
838	0.2909963	0.70900375
839	0.53705245	0.46294755
840	0.13313374	0.8668663
841	0.39661184	0.60338813
842	0.61326015	0.38673988
843	0.16762207	0.8323779
844	0.38060474	0.61939526
845	0.3686039	0.6313961
846	0.492394	0.507606
847	0.061053507	0.9389465
848	0.2596101	0.7403899
849	0.0240739	0.9759261
850	0.27761912	0.7223809
851	0.41045153	0.5895484
852	0.19067968	0.8093203
853	0.44352245	0.5564775
854	0.75827783	0.2417222
855	0.01644378	0.98355615
856	0.070601836	0.9293981
857	0.08836047	0.9116395
858	0.038148712	0.9618513
859	0.12602025	0.87397975
860	0.12876904	0.87123096
861	0.10792972	0.8920703
862	0.21766251	0.7823375
863	0.14756827	0.8524318
864	0.040160432	0.9598396
865	0.18555771	0.8144423
866	0.04827417	0.9517259
867	0.19420138	0.80579865
868	0.5664189	0.43358108
869	0.043620188	0.9563798
870	0.21072154	0.7892785
871	0.47663206	0.52336794
872	0.16680893	0.8331911
873	0.73369384	0.2663062
874	0.022099085	0.9779009
875	0.6229205	0.3770795
876	0.3191313	0.6808687
877	0.15381199	0.846188
878	0.05010464	0.9498954
879	0.431861	0.568139
880	0.16505206	0.834948
881	0.59316874	0.4068312
882	0.40244588	0.5975541
883	0.12774153	0.8722584
884	0.2707006	0.72929937
885	0.3179017	0.6820983
886	0.09581347	0.90418655
887	0.51542085	0.48457915
888	0.03044542	0.9695546
889	0.5938547	0.4061453
890	0.4205411	0.57945883
891	0.4593477	0.5406523
892	0.02023053	0.97976947
893	0.10750261	0.8924974
894	0.01568419	0.9843158
895	0.17230931	0.8276907
896	0.640664	0.35933602
897	0.31420442	0.6857956
898	0.02710079	0.97289914
899	0.15789276	0.84210724
900	0.061776917	0.9382231
901	0.011812637	0.9881874
902	0.04552649	0.9544735
903	0.38508555	0.6149144
904	0.24334762	0.7566524
905	0.44003782	0.5599622
906	0.021366883	0.9786331
907	0.13706106	0.86293894
908	0.07600352	0.92399645
909	0.5963072	0.40369272
910	0.0056583676	0.9943416
911	0.027718864	0.9722811
912	0.08901705	0.91098297
913	0.077236205	0.9227638
914	0.45131162	0.54868835
915	0.21755004	0.78244996
916	0.35860077	0.64139926
917	0.49327976	0.50672024
918	0.74299335	0.25700665
919	0.09360811	0.9063919
920	0.3493295	0.65067047
921	0.04980639	0.95019364
922	0.1885245	0.8114755
923	0.10870516	0.8912948
924	0.08418847	0.9158115
925	0.29246512	0.7075349
926	0.51309645	0.4869035
927	0.19259955	0.80740047
928	0.1606662	0.8393338
929	0.2954074	0.70459265
930	0.2620431	0.7379569
931	0.26715276	0.7328473
932	0.14582877	0.8541712
933	0.038189583	0.96181035
934	0.15792121	0.8420788
935	0.17530452	0.8246955
936	0.54145646	0.4585436
937	0.04149688	0.95850307
938	0.028078223	0.97192174
939	0.07335272	0.9266473
940	0.13027707	0.8697229
941	0.26247454	0.73752546
942	0.0063958047	0.99360424
943	0.18931155	0.8106885
944	0.22148304	0.77851695
945	0.59182966	0.40817037
946	0.06732616	0.9326738
947	0.15081826	0.8491818
948	0.027139463	0.9728606
949	0.7115403	0.28845975
950	0.30637947	0.69362056
951	0.48309207	0.51690793
952	0.0075807264	0.99241924
953	0.13020936	0.8697906
954	0.03917944	0.96082056
955	0.18381798	0.816182
956	0.70978236	0.29021767
957	0.22400145	0.77599853
958	0.15356106	0.84643894
959	0.2409492	0.7590508
960	0.6709395	0.32906044
961	0.42399427	0.57600576
962	0.044470213	0.95552975
963	0.1569699	0.8430301
964	0.2275739	0.7724261
965	0.11684455	0.88315547
966	0.050867405	0.9491326
967	0.5183727	0.48162726
968	0.15528937	0.8447106
969	0.5169898	0.48301017
970	0.04252934	0.95747066
971	0.5921012	0.40789884
972	0.253673	0.746327
973	0.18784946	0.81215054
974	0.17929755	0.82070243
975	0.18035804	0.819642
976	0.083481595	0.9165184
977	0.5743073	0.4256927
978	0.05002751	0.9499725
979	0.26376978	0.7362302
980	0.10479909	0.8952009
981	0.031831793	0.9681682
982	0.17571971	0.82428026
983	0.20091732	0.7990827
984	0.24376874	0.75623125
985	0.64778906	0.3522109
986	0.1966075	0.80339247
987	0.25207767	0.74792236
988	0.25479254	0.7452074
989	0.036870494	0.9631296
990	0.25997165	0.7400283
991	0.27965444	0.72034556
992	0.15900949	0.84099054
993	0.15023112	0.8497689
994	0.031263687	0.9687363
995	0.5098343	0.4901657
996	0.6391922	0.3608078
997	0.062387418	0.9376126
998	0.32308462	0.6769154
999	0.40305963	0.59694034
1000	0.08047884	0.9195212
1001	0.051003475	0.9489965
1002	0.15063597	0.84936404
1003	0.07346677	0.9265333
1004	0.13538879	0.86461115
1005	0.18412827	0.8158717
1006	0.053296287	0.9467037
1007	0.5688835	0.43111652
1008	0.10715717	0.89284277
1009	0.08929999	0.9107
1010	0.4671156	0.53288436
1011	0.40779004	0.59221
1012	0.020802876	0.9791971
1013	0.033136778	0.9668633
1014	0.14666916	0.8533308
1015	0.4149798	0.5850202
1016	0.54908836	0.45091164
1017	0.2125354	0.78746456
1018	0.03714972	0.96285033
1019	0.036965113	0.9630349
1020	0.26480678	0.73519325
1021	0.6030152	0.39698482
1022	0.025029572	0.97497046
1023	0.09685848	0.90314156
1024	0.19114394	0.80885607
1025	0.35925314	0.6407469
1026	0.0883262	0.91167384
1027	0.0737356	0.9262644
1028	0.16750386	0.8324961
1029	0.14551619	0.85448384
1030	0.52786064	0.47213942
1031	0.014697957	0.985302
1032	0.10432825	0.8956717
1033	0.0040155076	0.99598455
1034	0.3250621	0.6749379
1035	0.11076994	0.8892301
1036	0.652019	0.34798104
1037	0.069372	0.930628
1038	0.10755144	0.8924486
1039	0.44899127	0.5510087
1040	0.32592085	0.6740792
1041	0.593299	0.406701
1042	0.6922532	0.3077468
1043	0.061816502	0.9381835
1044	0.06671602	0.9332839
1045	0.36390904	0.636091
1046	0.20454757	0.7954524
1047	0.4600792	0.5399208
1048	0.053912945	0.9460871
1049	0.45585093	0.54414904
1050	0.36314377	0.63685626
1051	0.08878784	0.91121215
1052	0.05367701	0.946323
1053	0.6399868	0.36001322
1054	0.03529105	0.9647089
1055	0.21809015	0.7819098
1056	0.08622048	0.9137795
1057	0.16851361	0.83148634
1058	0.124473974	0.875526
1059	0.6832271	0.3167729
1060	0.0985052	0.90149474
1061	0.3098223	0.69017774
1062	0.61688596	0.38311407
1063	0.38206682	0.6179332
1064	0.48124763	0.5187524
1065	0.044666104	0.9553339
1066	0.31819108	0.6818089
1067	0.02710049	0.9728995
1068	0.10563088	0.8943691
1069	0.07605408	0.92394584
1070	0.0432766	0.9567234
1071	0.05705106	0.942949
1072	0.09709772	0.9029023
1073	0.15567964	0.84432036
1074	0.19307013	0.8069299
1075	0.47879878	0.5212012
1076	0.06063026	0.9393698
1077	0.16375116	0.8362489
1078	0.19979966	0.80020034
1079	0.095561184	0.90443873
1080	0.14836143	0.85163856
1081	0.09478566	0.90521437
1082	0.55144536	0.44855466
1083	0.16099113	0.83900887
1084	0.04705523	0.95294476
1085	0.21562393	0.7843761
1086	0.4506313	0.5493687
1087	0.6869497	0.31305036
1088	0.08903529	0.9109647
1089	0.27399674	0.7260032
1090	0.61494845	0.38505158
1091	0.04225576	0.95774424
1092	0.6652828	0.3347172
1093	0.21302678	0.78697324
1094	0.07474824	0.9252517
1095	0.09729893	0.9027011
1096	0.038912725	0.9610873
1097	0.023806525	0.9761934
1098	0.46867558	0.53132445
1099	0.25631425	0.7436858
1100	0.023442129	0.9765579
1101	0.03787091	0.96212906
1102	0.12807004	0.87192994
1103	0.6865731	0.31342685
1104	0.064704165	0.9352959
1105	0.043033503	0.9569666
1106	0.15909505	0.84090495
1107	0.029766414	0.9702336
1108	0.60183036	0.39816958
1109	0.06670313	0.9332968
1110	0.059069443	0.9409306
1111	0.33560306	0.66439694
1112	0.5313782	0.4686218
1113	0.39171314	0.60828686
1114	0.20356467	0.79643536
1115	0.022735052	0.977265
1116	0.0062566004	0.99374336
1117	0.21061476	0.78938526
1118	0.5165632	0.48343685
1119	0.032083694	0.96791625
1120	0.33639696	0.66360307
1121	0.15562324	0.8443768
1122	0.065681875	0.9343181
1123	0.14835158	0.8516484
1124	0.10430649	0.89569354
1125	0.43965578	0.5603443
1126	0.14075996	0.85924006
1127	0.15907916	0.8409208
1128	0.2639903	0.73600966
1129	0.39737064	0.60262936
1130	0.57176685	0.4282331
1131	0.51462364	0.48537636
1132	0.41104326	0.5889567
1133	0.027801624	0.97219837
1134	0.02062964	0.97937036
1135	0.004575519	0.99542445
1136	0.35941845	0.6405816
1137	0.47928125	0.52071875
1138	0.22106375	0.7789362
1139	0.038405042	0.96159494
1140	0.02494654	0.9750534
1141	0.40663972	0.59336025
1142	0.040944558	0.9590555
1143	0.0419406	0.9580594
1144	0.22091559	0.77908444
1145	0.5352163	0.46478373
1146	0.064725414	0.9352746
1147	0.117920585	0.8820794
1148	0.3959616	0.6040384
1149	0.21822186	0.78177816
1150	0.1079657	0.89203435
1151	0.212925	0.78707504
1152	0.016511582	0.9834884
1153	0.038894128	0.9611059
1154	0.16087848	0.8391215
1155	0.31336194	0.68663806
1156	0.50190115	0.49809882
1157	0.61689234	0.38310763
1158	0.08390947	0.91609055
1159	0.22004965	0.7799504
1160	0.13198799	0.868012
1161	0.06225299	0.93774694
1162	0.21878265	0.78121734
1163	0.02868707	0.97131294
1164	0.21172787	0.78827214
1165	0.079879	0.920121
1166	0.35715425	0.64284575
1167	0.16683313	0.83316684
1168	0.013358957	0.9866411
1169	0.06824301	0.931757
1170	0.17876299	0.821237
1171	0.109283864	0.89071614
1172	0.2696797	0.7303203
1173	0.19277859	0.8072214
1174	0.07880313	0.92119694
1175	0.16009176	0.83990824
1176	0.12815878	0.87184125
1177	0.070056446	0.92994356
1178	0.3657529	0.6342471
1179	0.19549474	0.8045053
1180	0.13312088	0.8668791
1181	0.32273862	0.67726135
1182	0.094498836	0.9055012
1183	0.05630261	0.9436974
1184	0.44394392	0.5560561
1185	0.07539178	0.92460823
1186	0.17675231	0.8232477
1187	0.16848838	0.8315117
1188	0.138612	0.86138797
1189	0.7283746	0.27162543
1190	0.023113476	0.9768866
1191	0.2715091	0.7284909
1192	0.03606683	0.96393317
1193	0.21242893	0.787571
1194	0.15963495	0.84036505
1195	0.052989922	0.9470101
1196	0.110099204	0.8899008
1197	0.71245235	0.2875476
1198	0.26339352	0.7366065
1199	0.030410867	0.9695892
1200	0.23536015	0.7646398
1201	0.06385669	0.93614334
1202	0.47025198	0.529748
1203	0.6591034	0.3408966
1204	0.16533476	0.8346653
1205	0.68581164	0.31418836
1206	0.08339246	0.91660756
1207	0.07354783	0.9264522
1208	0.5312148	0.46878526
1209	0.48350644	0.51649356
1210	0.5060319	0.49396813
1211	0.51594526	0.48405474
1212	0.19795464	0.80204535
1213	0.6357222	0.36427775
1214	0.19087517	0.8091248
1215	0.22938457	0.7706154
1216	0.4881679	0.5118321
1217	0.05527018	0.94472986
1218	0.2695512	0.73044884
1219	0.18241405	0.817586
1220	0.565273	0.43472698
1221	0.1311104	0.86888963
1222	0.42880115	0.5711988
1223	0.47417682	0.5258232
1224	0.12033671	0.8796633
1225	0.024445461	0.9755545
1226	0.52768713	0.47231287
1227	0.029109823	0.9708902
1228	0.17574403	0.824256
1229	0.11952921	0.8804708
1230	0.5077538	0.49224627
1231	0.5070975	0.49290255
1232	0.5855585	0.4144415
1233	0.2805682	0.7194318
1234	0.25144556	0.74855447
1235	0.6133826	0.38661745
1236	0.043628383	0.9563716
1237	0.12469285	0.8753072
1238	0.082286075	0.9177139
1239	0.098416485	0.9015835
1240	0.054136276	0.9458637
1241	0.058946013	0.941054
1242	0.10270283	0.8972972
1243	0.23220067	0.76779926
1244	0.49742767	0.50257236
1245	0.11494046	0.8850596
1246	0.079537526	0.9204625
1247	0.058449592	0.94155043
1248	0.18998547	0.81001455
1249	0.18189396	0.818106
1250	0.058826562	0.94117343
1251	0.21308619	0.7869138
1252	0.2380401	0.76195985
1253	0.5532113	0.44678873
1254	0.01396911	0.98603094
1255	0.20417991	0.79582006
1256	0.5991253	0.4008747
1257	0.01582246	0.9841776
1258	0.5279963	0.47200373
1259	0.13888139	0.8611187
1260	0.2631582	0.7368418
1261	0.5505047	0.4494953
1262	0.25174695	0.74825305
1263	0.37999496	0.620005
1264	0.16838488	0.8316151
1265	0.12701547	0.8729845
1266	0.6081824	0.3918176
1267	0.1805969	0.8194031
1268	0.16623777	0.8337623
1269	0.047122564	0.95287746
1270	0.12740684	0.87259316
1271	0.12314642	0.8768535
1272	0.08316148	0.91683847
1273	0.27521843	0.7247816
1274	0.11644042	0.8835595
1275	0.1132537	0.88674635
1276	0.331685	0.668315
1277	0.07234015	0.9276598
1278	0.09646074	0.9035393
1279	0.353664	0.64633596
1280	0.37179208	0.628208
1281	0.16658257	0.8334174
1282	0.21102884	0.7889711
1283	0.4518789	0.5481211
1284	0.12812783	0.8718721
1285	0.20402183	0.7959782
1286	0.03448806	0.9655119
1287	0.018069666	0.9819303
1288	0.08094791	0.91905206
1289	0.29363725	0.7063627
1290	0.35014886	0.6498512
1291	0.02432628	0.9756737
1292	0.04847563	0.9515243
1293	0.24462552	0.7553745
1294	0.09068507	0.909315
1295	0.057890695	0.9421093
1296	0.09388829	0.90611166
1297	0.35541937	0.6445806
1298	0.17773014	0.82226986
1299	0.044162713	0.9558373
1300	0.33598423	0.66401577
1301	0.28703454	0.7129654
1302	0.08340934	0.91659063
1303	0.22591886	0.7740811
1304	0.03598271	0.96401733
1305	0.11796491	0.8820351
1306	0.2684301	0.73156995
1307	0.44014493	0.5598551
1308	0.3311015	0.6688985
1309	0.48847342	0.5115266
1310	0.305729	0.69427097
1311	0.143807	0.85619295
1312	0.1602265	0.8397735
1313	0.12521453	0.8747854
1314	0.36343262	0.6365674
1315	0.18610926	0.8138908
1316	0.2016684	0.79833156
1317	0.41500938	0.5849906
1318	0.16530496	0.834695
1319	0.1476389	0.8523611
1320	0.08903214	0.9109678
1321	0.13611664	0.8638834
1322	0.40191674	0.59808326
1323	0.16902234	0.8309776
1324	0.048224222	0.9517758
1325	0.1522139	0.8477861
1326	0.028770948	0.971229
1327	0.06989688	0.93010306
1328	0.058391377	0.94160867
1329	0.40657818	0.59342176
1330	0.01892294	0.981077
1331	0.4379658	0.5620342
1332	0.7341495	0.26585048
1333	0.5654101	0.43458998
1334	0.56886345	0.43113655
1335	0.55103314	0.4489669
1336	0.3198965	0.6801035
1337	0.69001776	0.30998227
1338	0.20472915	0.79527086
1339	0.055540595	0.9444594
1340	0.011615512	0.9883845
1341	0.17170194	0.82829803
1342	0.28952283	0.7104772
1343	0.11318592	0.886814
1344	0.2282351	0.7717649
1345	0.57362396	0.42637601
1346	0.12238304	0.877617
1347	0.23348409	0.7665159
1348	0.48715082	0.51284915
1349	0.10956374	0.8904363
1350	0.5760674	0.4239326
1351	0.106802486	0.8931975
1352	0.031749614	0.96825045
1353	0.07663118	0.9233688
1354	0.20482785	0.79517215
1355	0.031394236	0.96860576
1356	0.109407276	0.89059275
1357	0.18081938	0.81918067
1358	0.34451786	0.6554821
1359	0.09040542	0.9095946
1360	0.15256275	0.8474372
1361	0.013881078	0.9861189
1362	0.0076935063	0.99230653
1363	0.109057695	0.8909423
1364	0.15319711	0.8468029
1365	0.04134488	0.9586551
1366	0.5383596	0.4616404
1367	0.16773978	0.83226025
1368	0.7089337	0.29106626
1369	0.46474236	0.53525764
1370	0.16846092	0.8315391
1371	0.12948136	0.8705186
1372	0.15907936	0.8409206
1373	0.3302094	0.66979057
1374	0.67460644	0.32539356
1375	0.64537114	0.3546288
1376	0.3772631	0.62273693
1377	0.17531298	0.82468706
1378	0.21450649	0.7854935
1379	0.44722787	0.55277216
1380	0.061744757	0.93825525
1381	0.19016744	0.8098326
1382	0.04883567	0.9511643
1383	0.16393472	0.83606523
1384	0.30502507	0.6949749
1385	0.5154713	0.48452872
1386	0.2644016	0.7355984
1387	0.060081564	0.93991846
1388	0.007724891	0.99227506
1389	0.1706238	0.8293762
1390	0.003914571	0.9960854
1391	0.06362619	0.93637383
1392	0.16661647	0.83338356
1393	0.52961856	0.47038147
1394	0.20720717	0.79279286
1395	0.370304	0.629696
1396	0.14512196	0.85487807
1397	0.51201105	0.48798892
1398	0.43215495	0.56784505
1399	0.41170156	0.5882984
1400	0.1445842	0.8554158
1401	0.06855294	0.931447
1402	0.106052354	0.89394766
1403	0.033435356	0.96656466
1404	0.37353596	0.62646407
1405	0.32037336	0.67962664
1406	0.15118545	0.8488145
1407	0.051125932	0.9488741
1408	0.2865762	0.7134238
1409	0.19256091	0.8074391
1410	0.029754654	0.9702453
1411	0.123216495	0.87678355
1412	0.15464476	0.8453552
1413	0.046360135	0.95363986
1414	0.07667475	0.9233252
1415	0.11167408	0.88832587
1416	0.69127727	0.3087227
1417	0.268215	0.731785
1418	0.03532278	0.96467716
1419	0.32092845	0.6790716
1420	0.07438268	0.92561734
1421	0.36261302	0.637387
1422	0.36530435	0.6346957
1423	0.015289073	0.984711
1424	0.11187857	0.8881214
1425	0.2600646	0.73993546
1426	0.10018521	0.8998148
1427	0.44285125	0.55714875
1428	0.040377077	0.9596229
1429	0.23000744	0.76999253
1430	0.2770197	0.72298026
1431	0.04662791	0.9533721
1432	0.07848089	0.92151916
1433	0.07635292	0.92364705
1434	0.24159208	0.75840795
1435	0.039444547	0.9605555
1436	0.043074977	0.9569251
1437	0.017551458	0.9824485
1438	0.46180654	0.5381935
1439	0.04306556	0.95693445
1440	0.2686372	0.7313628
1441	0.013347673	0.9866523
1442	0.07777132	0.9222287
1443	0.029816667	0.9701834
1444	0.06307086	0.93692917
1445	0.016633842	0.9833662
1446	0.5280909	0.47190905
1447	0.066289514	0.93371046
1448	0.10286194	0.89713806
1449	0.22251463	0.7774853
1450	0.24480286	0.75519717
1451	0.058461465	0.9415385
1452	0.20261598	0.7973841
1453	0.14221081	0.8577892
1454	0.083233625	0.91676635
1455	0.22709173	0.7729082
1456	0.16345353	0.8365464
1457	0.049878698	0.95012134
1458	0.08261835	0.9173817
1459	0.15862669	0.8413733
1460	0.03806013	0.9619399
1461	0.113076404	0.88692355
1462	0.033449154	0.9665509
1463	0.105211936	0.8947881
1464	0.48688656	0.51311344
1465	0.07783769	0.9221623
1466	0.055497315	0.94450265
1467	0.59638125	0.40361878
1468	0.19369614	0.80630386
1469	0.06983481	0.9301652
1470	0.37957713	0.6204229
1471	0.18555862	0.8144414
1472	0.45745462	0.5425454
1473	0.026536405	0.97346354
1474	0.03552559	0.96447444
1475	0.17317833	0.8268217
1476	0.3587521	0.64124787
1477	0.48734006	0.51265997
1478	0.031669546	0.96833044
1479	0.09605878	0.9039412
1480	0.08110152	0.9188985
1481	0.36738232	0.6326177
1482	0.21300343	0.7869966
1483	0.14147621	0.85852385
1484	0.045027237	0.9549728
1485	0.24670188	0.7532981
1486	0.3992017	0.6007983
1487	0.6530716	0.34692845
1488	0.07974984	0.92025024
1489	0.12534858	0.87465143
1490	0.3826069	0.61739314
1491	0.23935133	0.7606486
1492	0.31627214	0.68372786
1493	0.48275816	0.51724184
1494	0.22234772	0.77765226
1495	0.15775968	0.8422404
1496	0.0162353	0.9837647
1497	0.14230047	0.8576996
1498	0.13302864	0.8669713
1499	0.048823584	0.95117635
1500	0.117463514	0.8825365
1501	0.109105125	0.89089483
1502	0.54499465	0.45500535
1503	0.06132306	0.9386769
1504	0.69679993	0.30320007
1505	0.54407614	0.45592386
1506	0.09459464	0.9054054
1507	0.062307548	0.93769246
1508	0.07821337	0.92178667
1509	0.19085146	0.80914855
1510	0.094457544	0.90554243
1511	0.06915979	0.9308402
1512	0.030127328	0.96987265
1513	0.3936266	0.6063734
1514	0.20024875	0.7997513
1515	0.25683564	0.74316436
1516	0.07972707	0.92027295
1517	0.11992637	0.8800736
1518	0.07867286	0.9213271
1519	0.13807118	0.8619289
1520	0.22789833	0.77210164
1521	0.086958654	0.9130413
1522	0.023885183	0.97611487
1523	0.049392868	0.9506071
1524	0.068557955	0.931442
1525	0.1568902	0.84310985
1526	0.115081064	0.884919
1527	0.24896377	0.7510362
1528	0.11461594	0.885384
1529	0.3044117	0.69558823
1530	0.31111324	0.68888676
1531	0.10365012	0.8963499
1532	0.4527431	0.5472568
1533	0.38577506	0.614225
1534	0.04554849	0.95445144
1535	0.07495608	0.9250439
1536	0.12555313	0.87444687
1537	0.07431944	0.9256806
1538	0.19787294	0.80212706
1539	0.22739272	0.77260727
1540	0.018486604	0.9815134
1541	0.29272726	0.7072727
1542	0.35141352	0.64858645
1543	0.012453623	0.9875464
1544	0.006915847	0.9930842
1545	0.013250961	0.986749
1546	0.5319105	0.46808955
1547	0.07572387	0.9242761
1548	0.60616636	0.39383367
1549	0.24184275	0.75815725
1550	0.05761308	0.9423869
1551	0.34665465	0.65334535
1552	0.6046515	0.3953485
1553	0.28937557	0.71062446
1554	0.14392401	0.856076
1555	0.122524776	0.87747526
1556	0.45565453	0.54434544
1557	0.09680019	0.9031998
1558	0.0096703805	0.9903296
1559	0.22737515	0.7726249
1560	0.26863787	0.7313621
1561	0.42679322	0.5732068
1562	0.01673622	0.9832638
1563	0.40086666	0.5991334
1564	0.70061255	0.29938743
1565	0.1143881	0.8856119
1566	0.5133135	0.48668656
1567	0.050949026	0.9490509
1568	0.27156267	0.72843736
1569	0.70642245	0.2935776
1570	0.1546269	0.84537303
1571	0.27344295	0.726557
1572	0.21115743	0.78884256
1573	0.08499256	0.9150075
1574	0.52340615	0.4765939
1575	0.06886739	0.9311326
1576	0.12696294	0.87303704
1577	0.08794789	0.9120521
1578	0.6734753	0.32652465
1579	0.19420166	0.80579835
1580	0.3725356	0.6274644
1581	0.1728506	0.82714945
1582	0.34336227	0.6566378
1583	0.49633655	0.5036635
1584	0.063690364	0.93630964
1585	0.22497901	0.775021
1586	0.04712696	0.952873
1587	0.02918468	0.9708153
1588	0.59263426	0.4073657
1589	0.2321108	0.7678892
1590	0.27452728	0.72547275
1591	0.47475564	0.52524436
1592	0.2800853	0.7199147
1593	0.08265818	0.91734177
1594	0.09305533	0.9069447
1595	0.003148608	0.9968514
1596	0.059365593	0.9406344
1597	0.08190868	0.91809136
1598	0.6814541	0.3185459
1599	0.061144765	0.9388553
1600	0.088583685	0.9114163
1601	0.18478766	0.8152123
1602	0.011262208	0.9887378
1603	0.375644	0.62435603
1604	0.10137817	0.89862186
1605	0.41711414	0.58288586
1606	0.6607736	0.33922637
1607	0.046658874	0.9533411
1608	0.26326907	0.7367309
1609	0.6135991	0.38640085
1610	0.54045534	0.45954466
1611	0.36950186	0.6304982
1612	0.016879836	0.9831201
1613	0.12875362	0.8712464
1614	0.07632898	0.92367095
1615	0.3613932	0.6386067
1616	0.06977103	0.930229
1617	0.21511371	0.7848863
1618	0.020831786	0.9791683
1619	0.076610304	0.92338973
1620	0.36572066	0.6342793
1621	0.11948362	0.88051635
1622	0.5946471	0.40535295
1623	0.022716805	0.9772832
1624	0.35601783	0.6439822
1625	0.55321133	0.44678864
1626	0.041381102	0.9586188
1627	0.13384244	0.8661576
1628	0.06198136	0.9380187
1629	0.04934807	0.95065194
1630	0.19624345	0.8037566
1631	0.36784858	0.6321514
1632	0.11524532	0.8847547
1633	0.11402895	0.88597107
1634	0.06560417	0.93439585
1635	0.43643546	0.5635645
1636	0.0012241581	0.9987758
1637	0.048883013	0.9511169
1638	0.2546053	0.7453947
1639	0.052720986	0.947279
1640	0.32301515	0.6769848
1641	0.71869695	0.28130305
1642	0.05459659	0.9454034
1643	0.02702207	0.97297794
1644	0.014136955	0.98586303
1645	0.028455088	0.97154486
1646	0.10467178	0.8953283
1647	0.19743913	0.80256087
1648	0.015072629	0.9849274
1649	0.2600504	0.73994964
1650	0.038051505	0.96194845
1651	0.1319393	0.8680607
1652	0.05358291	0.94641715
1653	0.56806684	0.4319331
1654	0.6277076	0.37229237
1655	0.066227004	0.93377304
1656	0.21338063	0.78661937
1657	0.7768506	0.2231494
1658	0.038827796	0.96117216
1659	0.31432799	0.685672
1660	0.080503285	0.9194967
1661	0.07408194	0.92591804
1662	0.29735327	0.70264673
1663	0.17187412	0.8281259
1664	0.17926219	0.8207378
1665	0.052491903	0.94750816
1666	0.059885003	0.9401149
1667	0.02280832	0.9771917
1668	0.6714452	0.32855478
1669	0.25922662	0.7407734
1670	0.07740751	0.9225925
1671	0.3989041	0.6010959
1672	0.38210806	0.6178919
1673	0.38283977	0.61716026
1674	0.041495442	0.9585046
1675	0.08386315	0.91613686
1676	0.6067165	0.39328355
1677	0.16680337	0.83319664
1678	0.15177605	0.8482239
1679	0.15893134	0.8410686
1680	0.030136999	0.969863
1681	0.35956615	0.64043385
1682	0.27832815	0.7216718
1683	0.26956874	0.73043126
1684	0.77609134	0.22390866
1685	0.12734778	0.8726522
1686	0.05787525	0.9421247
1687	0.053963963	0.9460361
1688	0.676655	0.32334504
1689	0.12296746	0.8770326
1690	0.31333533	0.68666464
1691	0.18141253	0.8185875
1692	0.019112447	0.98088753
1693	0.19552042	0.8044796
1694	0.05875071	0.9412493
1695	0.49938574	0.5006143
1696	0.6485887	0.35141122
1697	0.041911706	0.9580883
1698	0.4259273	0.5740727
1699	0.05814525	0.9418548
1700	0.26062772	0.73937225
1701	0.24678884	0.75321114
1702	0.112126775	0.8878732
1703	0.08707717	0.91292286
1704	0.028978389	0.9710216
1705	0.061855022	0.938145
1706	0.44602528	0.5539747
1707	0.12598242	0.87401754
1708	0.082373865	0.91762614
1709	0.13198777	0.8680122
1710	0.05855107	0.94144887
1711	0.023121584	0.9768784
1712	0.08300647	0.9169935
1713	0.5318888	0.46811128
1714	0.11891458	0.8810854
1715	0.53086585	0.4691342
1716	0.79045933	0.20954068
1717	0.4832193	0.5167807
1718	0.05871322	0.94128674
1719	0.49112582	0.5088741
1720	0.049896553	0.95010346
1721	0.18785901	0.81214094
1722	0.56525403	0.43474597
1723	0.14342275	0.8565772
1724	0.11849623	0.8815038
1725	0.03818412	0.9618159
1726	0.5754332	0.42456678
1727	0.2698508	0.73014927
1728	0.2159284	0.7840716
1729	0.2567232	0.7432768
1730	0.3673132	0.6326868
1731	0.044914808	0.9550852
1732	0.11634326	0.88365674
1733	0.22726394	0.7727361
1734	0.12115821	0.87884176
1735	0.020691615	0.9793084
1736	0.3059631	0.69403696
1737	0.82386076	0.17613922
1738	0.104847014	0.89515305
1739	0.047322474	0.95267755
1740	0.08437899	0.915621
1741	0.048545945	0.95145404
1742	0.08454635	0.9154537
1743	0.42092702	0.579073
1744	0.08814418	0.9118559
1745	0.094516054	0.90548396
1746	0.2713999	0.72860014
1747	0.16843534	0.83156466
1748	0.34305826	0.6569417
1749	0.095560424	0.90443957
1750	0.15437983	0.84562016
1751	0.63280475	0.3671952
1752	0.40034553	0.59965444
1753	0.047984913	0.9520151
1754	0.09429577	0.9057042
1755	0.2876581	0.7123419
1756	0.49959797	0.50040203
1757	0.012104809	0.98789513
1758	0.29085135	0.70914865
1759	0.19049771	0.80950224
1760	0.039805863	0.9601941
1761	0.5376539	0.46234608
1762	0.22030443	0.7796956
1763	0.020573812	0.9794262
1764	0.011843514	0.98815656
1765	0.26328808	0.73671186
1766	0.628252	0.37174794
1767	0.0682489	0.9317511
1768	0.09908548	0.90091455
1769	0.07100334	0.9289967
1770	0.4713913	0.52860874
1771	0.13376491	0.866235
1772	0.2139156	0.7860844
1773	0.021480517	0.9785195
1774	0.23473415	0.7652658
1775	0.6493523	0.3506477
1776	0.13575228	0.86424774
1777	0.10886794	0.891132
1778	0.026500061	0.97349995
1779	0.60592926	0.3940707
1780	0.63083285	0.36916712
1781	0.3337988	0.6662012
1782	0.02139926	0.9786008
1783	0.40442812	0.5955719
1784	0.046897713	0.9531023
1785	0.083259396	0.9167406
1786	0.09197167	0.9080283
1787	0.044399127	0.9556008
1788	0.28774416	0.7122559
1789	0.23319341	0.7668066
1790	0.11427831	0.8857217
1791	0.19343048	0.8065695
1792	0.06985645	0.9301436
1793	0.6228766	0.37712345
1794	0.10074208	0.89925796
1795	0.20294003	0.79705995
1796	0.23464946	0.7653506
1797	0.12266993	0.87733006
1798	0.041172143	0.9588279
1799	0.09213243	0.90786755
1800	0.32679045	0.67320955
1801	0.03022743	0.9697725
1802	0.024585344	0.97541463
1803	0.034549676	0.96545035
1804	0.13251978	0.86748016
1805	0.06290719	0.9370928
1806	0.43575314	0.56424683
1807	0.15996411	0.84003586
1808	0.25708053	0.74291945
1809	0.10923575	0.8907642
1810	0.07356493	0.92643505
1811	0.48696238	0.5130376
1812	0.24060553	0.7593944
1813	0.09672108	0.90327895
1814	0.16418816	0.83581185
1815	0.19005926	0.80994076
1816	0.35954905	0.640451
1817	0.19971082	0.80028915
1818	0.24423754	0.75576246
1819	0.13288975	0.8671102
1820	0.1684874	0.8315126
1821	0.40727586	0.59272414
1822	0.05560334	0.9443967
1823	0.14804983	0.85195017
1824	0.03450004	0.96549994
1825	0.48947328	0.5105267
1826	0.36896384	0.6310361
1827	0.10864222	0.8913578
1828	0.033645947	0.966354
1829	0.13881658	0.86118346
1830	0.20741627	0.79258376
1831	0.35390058	0.64609945
1832	0.12965883	0.8703411
1833	0.016750176	0.98324984
1834	0.1791522	0.8208478
1835	0.20882638	0.7911736
1836	0.02874486	0.9712551
1837	0.13133751	0.86866254
1838	0.12258949	0.87741053
1839	0.3021605	0.6978395
1840	0.012207984	0.98779196
1841	0.32523364	0.67476636
1842	0.6028214	0.39717856
1843	0.11472198	0.88527805
1844	0.02368742	0.97631264
1845	0.025062196	0.97493786
1846	0.0053900224	0.99460995
1847	0.16975224	0.8302478
1848	0.0063503752	0.99364966
1849	0.04481889	0.9551811
1850	0.0025964316	0.99740356
1851	0.16619444	0.8338056
1852	0.10433945	0.8956605
1853	0.12529911	0.8747009
1854	0.008911586	0.9910884
1855	0.629497	0.370503
1856	0.5050575	0.49494252
1857	0.004545063	0.9954549
1858	0.04284195	0.9571581
1859	0.086657636	0.9133424
1860	0.04522171	0.9547783
1861	0.5715789	0.42842108
1862	0.49056566	0.50943434
1863	0.07736769	0.92263234
1864	0.068476714	0.9315233
1865	0.028989565	0.97101045
1866	0.13864855	0.8613515
1867	0.41956866	0.58043134
1868	0.05265209	0.94734794
1869	0.19618636	0.80381364
1870	0.32446215	0.6755379
1871	0.02164276	0.9783572
1872	0.1013152	0.8986848
1873	0.2548684	0.7451316
1874	0.5298031	0.4701969
1875	0.021698289	0.97830164
1876	0.6516647	0.3483354
1877	0.030544797	0.96945524
1878	0.16528289	0.8347171
1879	0.46295673	0.5370433
1880	0.057280596	0.94271946
1881	0.10183155	0.8981685
1882	0.4066952	0.5933049
1883	0.09598948	0.9040105
1884	0.09604081	0.9039592
1885	0.09211215	0.9078879
1886	0.40248075	0.5975193
1887	0.20837003	0.79162997
1888	0.44288352	0.5571165
1889	0.011664803	0.98833525
1890	0.42259905	0.5774009
1891	0.35136563	0.6486344
1892	0.0832944	0.9167056
1893	0.48835722	0.5116428
1894	0.15465511	0.84534496
1895	0.2230167	0.7769833
1896	0.02378768	0.9762123
1897	0.5274579	0.4725421
1898	0.28654674	0.7134533
1899	0.5258069	0.47419304
1900	0.0686486	0.9313514
1901	0.3730452	0.6269548
1902	0.24735463	0.7526454
1903	0.17486396	0.82513607
1904	0.10559906	0.89440095
1905	0.20169172	0.7983083
1906	0.1088661	0.8911339
1907	0.6545018	0.34549826
1908	0.02513507	0.9748649
1909	0.07907212	0.9209279
1910	0.43171626	0.56828374
1911	0.0175935	0.9824065
1912	0.7438626	0.25613737
1913	0.048886754	0.9511133
1914	0.1292289	0.87077105
1915	0.53428555	0.46571448
1916	0.1824551	0.81754494
1917	0.029912224	0.97008777
1918	0.020841429	0.9791586
1919	0.10343076	0.8965692
1920	0.2759923	0.72400767
1921	0.43463722	0.5653628
1922	0.01586989	0.98413014
1923	0.678306	0.321694
1924	0.05086521	0.94913477
1925	0.34283605	0.6571639
1926	0.49426267	0.5057373
1927	0.33156535	0.6684347
1928	0.09987475	0.9001252
1929	0.018594816	0.9814052
1930	0.29763985	0.7023602
1931	0.13278793	0.86721206
1932	0.06618508	0.93381494
1933	0.41034603	0.58965397
1934	0.13486451	0.8651355
1935	0.46706837	0.5329316
1936	0.342376	0.65762395
1937	0.4117867	0.58821326
1938	0.06560709	0.9343929
1939	0.18897328	0.8110267
1940	0.14314985	0.8568501
1941	0.104524	0.89547604
1942	0.043353077	0.9566469
1943	0.28339982	0.7166002
1944	0.6636828	0.33631724
1945	0.64111084	0.35888913
1946	0.16306089	0.8369391
1947	0.17939259	0.82060736
1948	0.24062629	0.7593737
1949	0.0401897	0.9598103
1950	0.42762163	0.5723784
1951	0.63852686	0.3614732
1952	0.22648509	0.77351487
1953	0.01954372	0.98045623
1954	0.2516337	0.7483663
1955	0.08506039	0.9149396
1956	0.2388135	0.76118654
1957	0.08733921	0.9126607
1958	0.63400304	0.365997
1959	0.20525244	0.79474753
1960	0.29320005	0.7067999
1961	0.17399305	0.82600695
1962	0.06788498	0.932115
1963	0.09390051	0.90609956
1964	0.0739128	0.9260872
1965	0.19686176	0.80313826
1966	0.08270107	0.9172989
1967	0.22748168	0.77251834
1968	0.14295763	0.8570424
1969	0.07086866	0.92913127
1970	0.2701343	0.72986573
1971	0.053126264	0.9468737
1972	0.090508506	0.9094915
1973	0.35237896	0.64762104
1974	0.5611677	0.4388323
1975	0.094196856	0.9058031
1976	0.20630495	0.79369503
1977	0.23147693	0.7685231
1978	0.054457404	0.9455426
1979	0.5398647	0.4601353
1980	0.13482146	0.86517847
1981	0.016499802	0.98350024
1982	0.14676175	0.8532383
1983	0.6299724	0.3700276
1984	0.41231802	0.587682
1985	0.024276605	0.9757234
1986	0.056504983	0.94349504
1987	0.04519026	0.9548097
1988	0.37377104	0.6262289
1989	0.0204824	0.9795176
1990	0.35507584	0.6449241
1991	0.122552626	0.8774473
1992	0.40231633	0.5976836
1993	0.050652646	0.9493474
1994	0.68644506	0.31355494
1995	0.11462357	0.88537645
1996	0.76153773	0.2384622
1997	0.48584858	0.51415145
1998	0.12632632	0.87367374
[truncated: 1,362 more rows]
