# Supplementary material for: Evaluating deep learning-based melanoma classification using immunohistochemistry and routine histology: A three center study
Source: PLoS One. 2024 Jan 19;19(1):e0297146. doi: 10.1371/journal.pone.0297146 (PMC10798511; doi:10.1371/journal.pone.0297146)
Supplement: S5 Dataset — (ZIP) [file pone.0297146.s011.zip › minimal_dataset/tile_predictions/dresden/796338-S1_ind_ISlab_1.0.csv]

	0	1
0	0.7686309	0.23136908
1	0.7609347	0.2390653
2	0.9097179	0.09028209
3	0.66760826	0.33239177
4	0.94979507	0.05020493
5	0.66004485	0.33995512
6	0.8146999	0.18530007
7	0.9063169	0.093683146
8	0.74082094	0.25917906
9	0.9481696	0.051830422
10	0.65096575	0.3490342
11	0.70703995	0.29296008
12	0.7809941	0.21900587
13	0.8361044	0.1638956
14	0.9765524	0.023447597
15	0.7462603	0.25373974
16	0.6939563	0.30604365
17	0.67979634	0.3202037
18	0.4864164	0.5135836
19	0.81484026	0.18515968
20	0.7192147	0.28078526
21	0.46401757	0.5359824
22	0.9688204	0.031179652
23	0.86835337	0.13164657
24	0.86165	0.13835001
25	0.74513453	0.25486544
26	0.63365954	0.3663405
27	0.8879173	0.11208275
28	0.6749332	0.3250668
29	0.8651062	0.13489377
30	0.5672103	0.43278968
31	0.7659101	0.23408991
32	0.7712001	0.2287999
33	0.5371425	0.46285748
34	0.8417223	0.15827769
35	0.8933794	0.106620654
36	0.7268036	0.27319637
37	0.9430466	0.05695334
38	0.56193286	0.43806717
39	0.9424827	0.057517286
40	0.69201726	0.30798274
41	0.7956922	0.20430784
42	0.66557485	0.33442515
43	0.9093547	0.09064532
44	0.80927867	0.19072129
45	0.8851618	0.11483814
46	0.95231503	0.047685005
47	0.91364104	0.08635899
48	0.6794589	0.32054102
49	0.5347674	0.4652326
50	0.82832694	0.17167298
51	0.926371	0.073629014
52	0.92910475	0.07089525
53	0.81285995	0.18714005
54	0.26026267	0.73973733
55	0.7779188	0.22208123
56	0.9696576	0.030342389
57	0.7052419	0.29475808
58	0.63501817	0.36498186
59	0.7572368	0.24276318
60	0.7079512	0.29204878
61	0.8875637	0.11243624
62	0.796183	0.203817
63	0.93079484	0.06920512
64	0.5984811	0.40151885
65	0.7958262	0.20417377
66	0.9360919	0.06390804
67	0.8857889	0.114211105
68	0.74815947	0.2518405
69	0.60117257	0.3988274
70	0.74236774	0.25763226
71	0.6993463	0.3006537
72	0.6764823	0.32351774
73	0.97420233	0.025797635
74	0.67860836	0.3213916
75	0.71651536	0.28348467
76	0.9409687	0.059031293
77	0.6782715	0.32172856
78	0.773364	0.22663599
79	0.82678884	0.17321117
80	0.9378421	0.06215797
81	0.7186144	0.28138563
82	0.722757	0.27724302
83	0.9325022	0.067497805
84	0.6212853	0.37871465
85	0.7890683	0.2109317
86	0.8207837	0.17921628
87	0.72189415	0.27810583
88	0.7387643	0.26123565
89	0.75920206	0.24079797
90	0.6450775	0.35492247
91	0.92904586	0.07095407
92	0.8921926	0.10780736
93	0.94089144	0.05910852
94	0.40361497	0.596385
95	0.9527489	0.047251087
96	0.7491688	0.25083116
97	0.856499	0.14350103
98	0.91825956	0.08174046
99	0.8180531	0.1819469
100	0.7556386	0.24436136
101	0.80344874	0.19655126
102	0.7436175	0.25638255
103	0.7240408	0.27595916
104	0.66143423	0.3385658
105	0.8043824	0.1956176
106	0.6685772	0.33142284
107	0.97622824	0.023771806
108	0.57292867	0.42707133
109	0.39480752	0.6051925
110	0.48260176	0.51739824
111	0.3967711	0.60322887
112	0.91606975	0.08393032
113	0.73029375	0.26970622
114	0.7045448	0.29545522
115	0.77554756	0.22445247
116	0.628971	0.37102902
117	0.92781895	0.07218098
118	0.85804486	0.14195512
119	0.6619519	0.3380481
120	0.6943875	0.3056125
121	0.8516803	0.14831968
122	0.66296065	0.33703932
123	0.58172035	0.41827962
124	0.8101913	0.1898087
125	0.884413	0.115587
126	0.9077021	0.09229786
127	0.7982358	0.20176421
128	0.81757003	0.18242994
129	0.80382043	0.19617957
130	0.7724034	0.22759657
131	0.7884854	0.21151459
132	0.7234035	0.27659652
133	0.9363067	0.06369327
134	0.9031413	0.09685862
135	0.5872542	0.41274583
136	0.75143975	0.24856026
137	0.8596768	0.14032324
138	0.53358614	0.4664139
139	0.8657588	0.13424121
140	0.28112522	0.7188748
141	0.6160334	0.38396665
142	0.783816	0.21618403
143	0.5320697	0.46793032
144	0.5889121	0.41108784
145	0.79894745	0.20105256
146	0.8944164	0.10558356
147	0.82445574	0.1755442
148	0.89994985	0.10005018
149	0.9544734	0.045526583
150	0.5507703	0.44922975
151	0.9050718	0.094928235
152	0.89307046	0.10692951
153	0.9683991	0.031600893
154	0.63934124	0.36065882
155	0.6054505	0.3945495
156	0.48847646	0.5115235
157	0.74960047	0.2503995
158	0.7559265	0.24407351
159	0.8088856	0.19111437
160	0.8063366	0.19366339
161	0.616692	0.383308
162	0.6159736	0.38402638
163	0.7508257	0.24917427
164	0.69002193	0.309978
165	0.78974825	0.21025178
166	0.56485367	0.4351463
167	0.9003004	0.099699646
168	0.6180857	0.38191438
169	0.9412311	0.05876893
170	0.7995722	0.20042776
171	0.9609031	0.03909695
172	0.5753967	0.42460328
173	0.59194785	0.40805212
174	0.82600003	0.17399998
175	0.682683	0.31731695
176	0.54713255	0.45286745
177	0.6310665	0.3689335
178	0.8313323	0.16866769
179	0.8456664	0.15433362
180	0.9624473	0.037552726
181	0.58867365	0.41132638
182	0.46224427	0.53775567
183	0.8953131	0.10468693
184	0.6681209	0.33187905
185	0.6904451	0.30955487
186	0.9352747	0.064725295
187	0.9012625	0.09873754
188	0.82491964	0.17508037
189	0.67618304	0.32381698
190	0.7943466	0.20565347
191	0.70786804	0.29213193
192	0.71392035	0.28607962
193	0.8882378	0.11176227
194	0.9232557	0.07674427
195	0.7528275	0.2471725
196	0.76706463	0.23293537
197	0.85041213	0.14958782
198	0.7704448	0.22955519
199	0.73732024	0.2626798
200	0.88935465	0.11064542
201	0.565471	0.434529
202	0.8874195	0.112580515
203	0.7375713	0.26242864
204	0.96670824	0.03329171
205	0.7873484	0.21265166
206	0.87127566	0.12872432
207	0.687022	0.312978
208	0.78818804	0.21181194
209	0.93150866	0.06849138
210	0.8720312	0.1279688
211	0.8258385	0.1741615
212	0.8527932	0.14720683
213	0.7460628	0.2539372
214	0.7220593	0.27794066
215	0.7413456	0.2586544
216	0.7790488	0.22095124
217	0.8721212	0.12787881
218	0.6151431	0.38485688
219	0.71329546	0.28670454
220	0.9336776	0.06632237
221	0.79865766	0.20134237
222	0.70471084	0.29528916
223	0.82358736	0.17641267
224	0.9552166	0.04478338
225	0.923216	0.07678399
226	0.84358096	0.156419
227	0.8590024	0.14099759
228	0.90888846	0.09111158
229	0.5183983	0.4816017
230	0.52458715	0.47541288
231	0.94551575	0.05448422
232	0.8062603	0.1937397
233	0.7161864	0.28381357
234	0.65881073	0.34118927
235	0.8696339	0.13036604
236	0.75239295	0.2476071
237	0.95525783	0.044742204
238	0.6651976	0.3348024
239	0.9321846	0.06781543
240	0.722573	0.27742696
241	0.7886973	0.21130274
242	0.76641333	0.23358667
243	0.89701694	0.10298308
244	0.86197066	0.13802935
245	0.6931542	0.30684575
246	0.47682	0.52318
247	0.4135523	0.58644766
248	0.9111882	0.08881179
249	0.049976386	0.95002365
250	0.80755925	0.19244078
251	0.6916203	0.3083797
252	0.7275543	0.2724457
253	0.80985254	0.19014743
254	0.7092753	0.29072472
255	0.2308101	0.7691899
256	0.79512286	0.20487718
257	0.66506463	0.3349353
258	0.76210046	0.23789953
259	0.4608038	0.53919625
260	0.8026021	0.19739783
261	0.76702523	0.23297475
262	0.65302575	0.34697422
263	0.62925917	0.37074083
264	0.7268869	0.27311304
265	0.49099904	0.5090009
266	0.9484354	0.051564556
267	0.5077203	0.49227974
268	0.96705675	0.032943264
269	0.9221112	0.07788883
270	0.94884473	0.05115534
271	0.78424567	0.21575433
272	0.90115863	0.09884133
273	0.9174945	0.0825055
274	0.49649018	0.5035098
275	0.9023098	0.09769024
276	0.72346354	0.27653646
277	0.716194	0.28380606
278	0.6298043	0.3701957
279	0.92748207	0.072517954
280	0.58656263	0.41343734
281	0.7869009	0.21309915
282	0.6833952	0.31660482
283	0.6805631	0.31943688
284	0.69040823	0.3095917
285	0.72846144	0.2715385
286	0.9216186	0.07838142
287	0.86969	0.13030998
288	0.8005537	0.19944632
289	0.9460284	0.053971592
290	0.35730827	0.64269173
291	0.94513273	0.054867193
292	0.80630213	0.19369788
293	0.97563916	0.024360863
294	0.46378568	0.5362143
295	0.77567726	0.22432281
296	0.65745896	0.3425411
297	0.8831733	0.11682668
298	0.7684399	0.23156008
299	0.8975784	0.10242161
300	0.81540734	0.18459268
301	0.81003004	0.18996999
302	0.94756913	0.052430805
303	0.9302976	0.06970237
304	0.8683806	0.13161938
305	0.91083044	0.08916962
306	0.8010477	0.1989523
307	0.32673448	0.6732656
308	0.9253785	0.07462147
309	0.6977929	0.3022071
310	0.94853055	0.05146945
311	0.765257	0.23474297
312	0.88395274	0.11604729
313	0.81736684	0.18263318
314	0.9141915	0.085808575
315	0.80219847	0.19780152
316	0.8143681	0.18563189
317	0.75484407	0.24515592
318	0.7891262	0.21087378
319	0.22053954	0.77946043
320	0.8384097	0.16159023
321	0.7002332	0.29976675
322	0.6569315	0.34306845
323	0.90047944	0.09952061
324	0.9317078	0.06829215
325	0.84505904	0.1549409
326	0.8802898	0.11971024
327	0.49257287	0.5074271
328	0.66020226	0.33979774
329	0.8346238	0.16537613
330	0.89047503	0.109524965
331	0.79418826	0.20581174
332	0.6870244	0.3129756
333	0.7611014	0.23889859
334	0.5330412	0.4669588
335	0.50240374	0.49759623
336	0.4188443	0.58115566
337	0.91526544	0.0847346
338	0.95229524	0.047704745
339	0.64461035	0.3553897
340	0.6954746	0.30452535
341	0.62886626	0.37113371
342	0.62943107	0.37056896
343	0.3028701	0.6971299
344	0.76304704	0.23695292
345	0.35798454	0.6420154
346	0.9053652	0.09463478
347	0.7985101	0.20148988
348	0.6758701	0.32412988
349	0.5289385	0.4710615
350	0.85780287	0.14219713
351	0.6728688	0.32713124
352	0.90175205	0.098247945
353	0.9521649	0.04783507
354	0.5934719	0.40652812
355	0.6798574	0.3201426
356	0.28901595	0.71098405
357	0.67959213	0.32040784
358	0.6579666	0.3420334
359	0.94410115	0.05589885
360	0.7682254	0.23177458
361	0.8081101	0.1918899
362	0.97148186	0.02851817
363	0.80718344	0.19281656
364	0.8511225	0.1488775
365	0.8638676	0.13613236
366	0.5341842	0.46581575
367	0.80477625	0.19522369
368	0.23335177	0.76664823
369	0.8387774	0.16122255
370	0.86595625	0.13404372
371	0.75052285	0.24947715
372	0.6104333	0.38956675
373	0.8624602	0.13753979
374	0.64725876	0.3527413
375	0.8110619	0.18893813
376	0.6880331	0.31196696
377	0.8688928	0.13110724
378	0.8539489	0.14605111
379	0.9030311	0.096968904
380	0.7861981	0.21380188
381	0.94062144	0.0593785
382	0.7734003	0.22659972
383	0.78841156	0.2115885
384	0.8666034	0.1333966
385	0.5257041	0.47429588
386	0.45376086	0.54623914
387	0.74878055	0.25121945
388	0.5334581	0.4665419
389	0.66180986	0.3381902
390	0.6851513	0.3148487
391	0.60059077	0.39940923
392	0.7084926	0.29150742
393	0.90640587	0.09359415
394	0.6330527	0.36694732
395	0.6656813	0.33431867
396	0.64055264	0.35944733
397	0.78721994	0.21278
398	0.559374	0.44062603
399	0.92010236	0.079897605
400	0.80896	0.19104001
401	0.5945471	0.4054529
402	0.81005365	0.18994638
403	0.90946066	0.09053929
404	0.49905047	0.5009495
405	0.69576865	0.30423135
406	0.71262944	0.28737056
407	0.73869467	0.2613053
408	0.5776934	0.4223066
409	0.9062841	0.09371595
410	0.6085856	0.3914144
411	0.5024537	0.49754634
412	0.78545445	0.21454555
413	0.85993993	0.14006013
414	0.58021116	0.4197888
415	0.63821983	0.3617802
416	0.6944696	0.3055304
417	0.9239674	0.07603256
418	0.36507532	0.63492465
419	0.92488635	0.075113654
420	0.847248	0.15275194
421	0.57154906	0.42845094
422	0.86108327	0.13891669
423	0.87102866	0.12897131
424	0.6677517	0.33224824
425	0.90651697	0.09348303
426	0.57332987	0.4266701
427	0.76158994	0.23841004
428	0.6678983	0.33210173
429	0.6979701	0.3020299
430	0.7826411	0.21735889
431	0.7818836	0.21811636
432	0.6266308	0.37336922
433	0.95706064	0.042939328
434	0.8473807	0.15261935
435	0.75922364	0.24077639
436	0.79597783	0.20402223
437	0.7639823	0.23601769
438	0.4504363	0.5495637
439	0.68938005	0.31061995
440	0.6921845	0.30781552
441	0.8019573	0.19804275
442	0.6957685	0.30423152
443	0.6117749	0.38822508
444	0.5465156	0.45348442
445	0.6570783	0.34292167
446	0.94941795	0.050582
447	0.6401812	0.3598188
448	0.903644	0.09635592
449	0.5969159	0.40308416
450	0.7152349	0.28476512
451	0.5265354	0.47346464
452	0.83816963	0.16183037
453	0.6561637	0.3438363
454	0.76801676	0.23198324
455	0.5556786	0.4443214
456	0.8806239	0.11937618
457	0.91009516	0.08990484
458	0.55281866	0.44718134
459	0.7798476	0.2201524
460	0.9157114	0.08428863
461	0.6955305	0.3044695
462	0.7525231	0.24747686
463	0.78949046	0.21050946
464	0.71550125	0.2844988
465	0.85922176	0.14077824
466	0.85719466	0.14280538
467	0.96317554	0.03682448
468	0.8393305	0.16066948
469	0.66723204	0.332768
470	0.7755877	0.22441237
471	0.55143225	0.44856778
472	0.7544985	0.24550149
473	0.6142414	0.3857586
474	0.68007165	0.31992832
475	0.96066254	0.039337512
476	0.79303944	0.20696054
477	0.74083436	0.2591657
478	0.6296961	0.370304
479	0.88986444	0.11013554
480	0.822898	0.17710206
481	0.6340348	0.36596522
482	0.73467094	0.2653291
483	0.69245005	0.30754992
484	0.6087732	0.39122683
485	0.8210125	0.17898753
486	0.9550788	0.04492123
487	0.7493682	0.25063184
488	0.8482048	0.1517952
489	0.7050532	0.2949468
490	0.6099185	0.39008155
491	0.30847448	0.69152546
492	0.89968836	0.100311674
493	0.86686623	0.13313378
494	0.86347735	0.13652264
495	0.63919115	0.3608088
496	0.8189959	0.18100406
497	0.5618493	0.43815073
498	0.78615063	0.21384932
499	0.34894535	0.6510547
500	0.8318954	0.16810456
501	0.47609618	0.52390385
502	0.8507032	0.14929679
503	0.7742267	0.22577327
504	0.72561973	0.27438024
505	0.88647205	0.1135279
506	0.4870201	0.5129799
507	0.825711	0.17428903
508	0.8038513	0.19614872
509	0.6376572	0.36234275
510	0.81670904	0.18329096
511	0.4694629	0.5305371
512	0.6991213	0.30087867
513	0.8034747	0.19652526
514	0.7783346	0.22166538
515	0.92592067	0.07407928
516	0.8650338	0.13496622
517	0.5968005	0.40319943
518	0.67959076	0.32040924
519	0.7865912	0.21340886
520	0.8472741	0.15272588
521	0.8418002	0.15819976
522	0.78484166	0.21515836
523	0.7614096	0.23859037
524	0.9477505	0.052249484
525	0.59848	0.40152
526	0.4589084	0.5410916
527	0.7572008	0.2427992
528	0.6377239	0.36227605
529	0.78630835	0.21369165
530	0.6053152	0.39468476
531	0.66726625	0.33273375
532	0.6474149	0.35258505
533	0.885155	0.11484497
534	0.6865878	0.3134122
535	0.86092705	0.13907291
536	0.66865975	0.33134028
537	0.8583188	0.14168121
538	0.73874664	0.26125333
539	0.51015794	0.48984206
540	0.83076584	0.1692342
541	0.8958005	0.10419951
542	0.9532347	0.046765327
543	0.8447578	0.15524217
544	0.77220684	0.22779311
545	0.5887965	0.41120356
546	0.69784427	0.30215573
547	0.82196265	0.17803733
548	0.8029584	0.19704159
549	0.6477575	0.35224256
550	0.7760364	0.22396362
551	0.807287	0.19271304
552	0.8435188	0.15648124
553	0.6755454	0.3244546
554	0.6645522	0.33544776
555	0.7650818	0.23491818
556	0.91981643	0.080183595
557	0.47983447	0.52016556
558	0.6464657	0.35353422
559	0.69182295	0.30817708
560	0.7198917	0.28010827
561	0.95523214	0.04476786
562	0.786899	0.21310103
563	0.89149827	0.10850172
564	0.6451542	0.3548458
565	0.9656808	0.03431924
566	0.6688941	0.3311059
567	0.64398897	0.35601103
568	0.66203755	0.3379624
569	0.6030267	0.39697334
570	0.9181624	0.08183763
571	0.5187187	0.4812813
572	0.26577896	0.7342211
573	0.6693934	0.3306066
574	0.96282786	0.037172113
575	0.50874794	0.49125206
576	0.7314303	0.26856974
577	0.6733975	0.32660252
578	0.5811051	0.4188949
579	0.9503388	0.049661186
580	0.62512475	0.37487528
581	0.7970431	0.20295696
582	0.8351548	0.1648452
583	0.9467212	0.0532788
584	0.6883629	0.31163707
585	0.7965915	0.20340848
586	0.80169225	0.19830771
587	0.81895065	0.18104935
588	0.7827519	0.21724807
589	0.24407235	0.7559277
590	0.7359269	0.2640731
591	0.91332024	0.08667973
592	0.8606272	0.13937281
593	0.80064607	0.19935396
594	0.9376032	0.062396806
595	0.91500026	0.084999755
596	0.53159237	0.46840763
597	0.79389715	0.20610283
598	0.7343176	0.26568237
599	0.89022094	0.10977905
600	0.7922106	0.20778938
601	0.7376445	0.26235557
602	0.3603044	0.63969564
603	0.7797607	0.22023934
604	0.59648126	0.40351877
605	0.72676736	0.27323264
606	0.71962297	0.28037703
607	0.8327569	0.1672431
608	0.8091428	0.19085719
609	0.7030006	0.2969994
610	0.97562885	0.024371114
611	0.71397084	0.2860292
612	0.67588246	0.3241175
613	0.90815294	0.091847025
614	0.66219026	0.3378097
615	0.6888265	0.31117356
616	0.93042153	0.06957841
617	0.65082073	0.3491793
618	0.9743818	0.025618125
619	0.6739394	0.3260606
620	0.76717913	0.23282088
621	0.9153273	0.08467265
622	0.7076477	0.2923523
623	0.95992696	0.040073015
624	0.59772694	0.40227306
625	0.78094804	0.21905199
626	0.6477749	0.35222515
627	0.70993257	0.2900674
628	0.9599415	0.04005848
629	0.72383	0.27617007
630	0.7565352	0.24346486
631	0.6934335	0.30656645
632	0.38994262	0.61005735
633	0.6117035	0.38829648
634	0.3774426	0.62255746
635	0.54752296	0.45247704
636	0.7118945	0.28810552
637	0.74197036	0.2580296
638	0.5423316	0.45766845
639	0.687382	0.31261805
640	0.9496902	0.050309736
641	0.8100247	0.18997532
642	0.8150302	0.18496978
643	0.96430415	0.035695847
644	0.68813306	0.31186697
645	0.8224298	0.17757018
646	0.65604943	0.34395057
647	0.52651167	0.47348833
648	0.7905318	0.20946819
649	0.792148	0.207852
650	0.66594267	0.3340574
651	0.6370698	0.3629302
652	0.82408065	0.17591934
653	0.8317211	0.16827887
654	0.91658974	0.08341029
655	0.6800404	0.3199596
656	0.7998159	0.20018408
657	0.83310634	0.16689359
658	0.7285449	0.27145508
659	0.9422679	0.05773213
660	0.26442206	0.735578
661	0.759605	0.24039507
662	0.8738627	0.12613738
663	0.55967385	0.44032615
664	0.8533495	0.14665057
665	0.75947493	0.24052507
666	0.9410577	0.058942303
667	0.8123744	0.18762562
668	0.5268816	0.4731184
669	0.6313484	0.3686516
670	0.73134935	0.26865068
671	0.7400537	0.25994635
672	0.6209701	0.3790299
673	0.57691497	0.42308503
674	0.82663506	0.17336494
675	0.3472009	0.65279907
676	0.8110031	0.18899688
677	0.7932136	0.20678644
678	0.75438803	0.2456119
679	0.9426666	0.05733346
680	0.92710334	0.07289667
681	0.7992057	0.20079426
682	0.95064247	0.04935757
683	0.5773008	0.4226992
684	0.90709406	0.092906
685	0.08653296	0.91346705
686	0.7793115	0.22068848
687	0.73995817	0.2600419
688	0.3593093	0.6406907
689	0.7665574	0.2334426
690	0.88244957	0.117550455
691	0.94593126	0.05406882
692	0.5332572	0.46674278
693	0.72073966	0.2792603
694	0.7699419	0.23005809
695	0.82485324	0.17514682
696	0.8671667	0.13283327
697	0.71128225	0.28871778
698	0.77531433	0.22468564
699	0.76844376	0.2315562
700	0.5281367	0.47186333
701	0.9459529	0.054047115
702	0.92975646	0.0702435
703	0.78248566	0.21751429
704	0.9636168	0.036383234
705	0.7070248	0.29297522
706	0.62347776	0.3765222
707	0.81006837	0.18993163
708	0.65345466	0.34654537
709	0.7034816	0.2965184
710	0.79633766	0.20366234
711	0.97320503	0.026794972
712	0.42299825	0.57700175
713	0.82585883	0.17414115
714	0.72161204	0.27838793
715	0.50100607	0.4989939
716	0.9377567	0.062243234
717	0.55118763	0.44881237
718	0.67244256	0.32755747
719	0.9625765	0.037423503
720	0.66136885	0.33863118
721	0.46672836	0.5332716
722	0.6043317	0.3956683
723	0.95524085	0.044759132
724	0.9076588	0.09234126
725	0.62214524	0.37785482
726	0.7080313	0.29196873
727	0.74198896	0.25801104
728	0.7906422	0.20935778
729	0.5598604	0.44013962
730	0.8494427	0.15055728
731	0.92002565	0.07997439
732	0.8415086	0.15849137
733	0.68844575	0.31155425
734	0.65092534	0.3490747
735	0.87213457	0.12786542
736	0.85645556	0.14354447
737	0.9603326	0.039667442
738	0.8585018	0.14149824
739	0.677175	0.32282504
740	0.5934011	0.4065989
741	0.79671794	0.20328203
742	0.46805966	0.53194034
743	0.6462946	0.35370535
744	0.8908925	0.10910748
745	0.47464937	0.52535063
746	0.6695552	0.33044475
747	0.8846273	0.11537272
748	0.91606814	0.083931915
749	0.7156504	0.28434965
750	0.72456115	0.27543887
751	0.5687347	0.43126535
752	0.7933023	0.20669766
753	0.5361961	0.46380386
754	0.6961639	0.3038361
755	0.6209939	0.3790061
756	0.8804352	0.11956477
757	0.6512992	0.34870088
758	0.8040958	0.1959042
759	0.66684604	0.33315393
760	0.6656293	0.33437064
761	0.830061	0.16993901
762	0.7639911	0.23600885
763	0.92098737	0.079012625
764	0.74820787	0.25179216
765	0.40565276	0.5943472
766	0.9029129	0.09708705
767	0.4014477	0.5985523
768	0.9081561	0.09184389
769	0.82905966	0.17094034
770	0.7009846	0.29901537
771	0.8637125	0.1362875
772	0.71112037	0.28887957
773	0.9459817	0.05401833
774	0.892013	0.10798696
775	0.7856579	0.21434216
776	0.54468805	0.4553119
777	0.78759533	0.21240467
778	0.6592634	0.3407367
779	0.813975	0.18602504
780	0.79506135	0.2049387
781	0.88757247	0.11242751
782	0.6097136	0.39028645
783	0.5887386	0.41126135
784	0.5427765	0.45722347
785	0.4036213	0.5963787
786	0.7109896	0.28901038
787	0.69393957	0.30606037
788	0.8695267	0.13047336
789	0.7429668	0.25703326
790	0.7185939	0.28140604
791	0.8484183	0.15158169
792	0.680936	0.31906402
793	0.9249102	0.07508976
794	0.6352346	0.36476547
795	0.9675983	0.032401662
796	0.90230405	0.09769596
797	0.7311037	0.26889628
798	0.8602442	0.13975576
799	0.8920316	0.107968464
800	0.58054465	0.4194553
801	0.7776123	0.22238769
802	0.85281783	0.14718217
803	0.7700005	0.22999947
804	0.6435874	0.35641256
805	0.7476255	0.25237447
806	0.923541	0.07645902
807	0.31633526	0.68366474
808	0.808796	0.19120403
809	0.7718136	0.2281864
810	0.8108882	0.18911186
811	0.62677807	0.373222
812	0.74257725	0.25742275
813	0.6631442	0.33685586
814	0.98438084	0.01561921
815	0.7927739	0.2072261
816	0.7529063	0.24709365
817	0.9578543	0.04214573
818	0.73009425	0.26990572
819	0.8559297	0.1440703
820	0.74333197	0.2566681
821	0.84387875	0.15612125
822	0.7962605	0.20373955
823	0.87612367	0.12387632
824	0.4087982	0.5912018
825	0.7477907	0.25220937
826	0.8023733	0.19762674
827	0.50729764	0.4927024
828	0.824572	0.175428
829	0.72307146	0.27692857
830	0.8209153	0.17908473
831	0.9661375	0.033862423
832	0.6520235	0.34797648
833	0.69834787	0.30165216
834	0.6034386	0.3965614
835	0.6348224	0.36517763
836	0.91178125	0.088218816
837	0.74103814	0.25896183
838	0.7959327	0.20406725
839	0.7971167	0.2028833
840	0.5591085	0.4408915
841	0.556559	0.44344097
842	0.8313426	0.16865745
843	0.93031895	0.069680996
844	0.65897137	0.34102863
845	0.795125	0.20487495
846	0.8932227	0.10677732
847	0.86496234	0.13503769
848	0.5410647	0.45893532
849	0.54151684	0.45848313
850	0.6102461	0.38975388
851	0.8255739	0.17442608
852	0.9147619	0.08523811
853	0.5095411	0.4904589
854	0.8150845	0.18491545
855	0.7419954	0.2580046
856	0.75154984	0.24845013
857	0.6941041	0.30589595
858	0.61607647	0.38392356
859	0.44655466	0.55344534
860	0.63014066	0.36985928
861	0.93345475	0.06654527
862	0.7591193	0.24088077
863	0.7995027	0.20049737
864	0.59649897	0.403501
865	0.5923919	0.40760815
866	0.7957851	0.20421493
867	0.8276658	0.17233424
868	0.5554572	0.44454283
869	0.646046	0.35395402
870	0.3444857	0.65551424
871	0.79338163	0.20661832
872	0.7408652	0.25913486
873	0.93520045	0.06479949
874	0.6940541	0.30594587
875	0.9404132	0.05958682
876	0.7063691	0.29363084
877	0.88432854	0.115671486
878	0.71944135	0.28055862
879	0.60147667	0.39852333
880	0.59305364	0.40694636
881	0.9706636	0.02933633
882	0.8091823	0.1908177
883	0.79526395	0.20473607
884	0.89574766	0.10425231
885	0.7687209	0.23127905
886	0.8096201	0.19037992
887	0.7242393	0.27576068
888	0.77146554	0.22853442
889	0.79454535	0.20545469
890	0.8016442	0.19835578
891	0.7491137	0.25088632
892	0.5905005	0.40949956
893	0.7802729	0.21972708
894	0.79730874	0.20269124
895	0.5889658	0.4110342
896	0.39512604	0.6048739
897	0.9470397	0.052960318
898	0.8418246	0.15817536
899	0.63674396	0.36325607
900	0.907157	0.09284297
901	0.7176881	0.28231198
902	0.9662312	0.033768713
903	0.7900147	0.20998529
904	0.77619445	0.22380555
905	0.7657081	0.23429191
906	0.8608895	0.13911046
907	0.9432361	0.056763917
908	0.9709485	0.029051406
909	0.8676173	0.13238272
910	0.4850642	0.5149358
911	0.7808849	0.21911511
912	0.73949057	0.26050946
913	0.46257833	0.5374217
914	0.79636496	0.20363507
915	0.75568867	0.2443113
916	0.9525829	0.047417138
917	0.6359768	0.36402324
918	0.68392444	0.31607556
919	0.7813757	0.21862428
920	0.6854934	0.3145066
921	0.6041057	0.39589435
922	0.75925153	0.24074845
923	0.85505337	0.14494662
924	0.082886904	0.9171131
925	0.91052264	0.08947737
926	0.68648887	0.3135111
927	0.6769538	0.32304615
928	0.6059051	0.39409488
929	0.8259022	0.17409776
930	0.73088	0.26912
931	0.72998697	0.27001306
932	0.74128336	0.25871664
933	0.54188544	0.45811456
934	0.9251737	0.074826375
935	0.7383224	0.2616776
936	0.9089773	0.091022685
937	0.88328624	0.116713814
938	0.83121395	0.168786
939	0.41778252	0.58221745
940	0.6070564	0.39294362
941	0.79510194	0.20489806
942	0.85843045	0.14156953
943	0.9519079	0.048092153
944	0.7526751	0.24732484
945	0.886136	0.11386401
946	0.8642928	0.13570715
947	0.8187193	0.18128069
948	0.7025415	0.29745847
949	0.7757799	0.22422011
950	0.82854253	0.17145747
951	0.7635723	0.23642775
952	0.6364466	0.36355338
953	0.72049606	0.27950394
954	0.9842604	0.015739687
955	0.6541632	0.34583676
956	0.6279246	0.37207535
957	0.7955104	0.20448963
958	0.47172934	0.52827066
959	0.81019557	0.18980438
960	0.69372827	0.3062717
961	0.8707344	0.12926562
962	0.77596885	0.22403118
963	0.7475412	0.25245878
964	0.93542665	0.06457328
965	0.6609519	0.3390481
966	0.94307566	0.056924377
967	0.84008604	0.1599139
968	0.7869733	0.21302666
969	0.44564843	0.55435157
970	0.56956244	0.4304376
971	0.4417812	0.5582188
972	0.9245961	0.07540395
973	0.640237	0.35976297
974	0.6687034	0.3312966
975	0.7256658	0.27433416
976	0.8216452	0.17835478
977	0.5827829	0.4172171
978	0.930108	0.06989198
979	0.9054933	0.09450672
980	0.8831153	0.11688468
981	0.6506886	0.34931144
982	0.7540073	0.24599269
983	0.9065584	0.0934416
984	0.7290553	0.27094465
985	0.75341326	0.24658674
986	0.53704923	0.4629508
