# Supplementary material for: Evaluating deep learning-based melanoma classification using immunohistochemistry and routine histology: A three center study
Source: PLoS One. 2024 Jan 19;19(1):e0297146. doi: 10.1371/journal.pone.0297146 (PMC10798511; doi:10.1371/journal.pone.0297146)
Supplement: S5 Dataset — (ZIP) [file pone.0297146.s011.zip › minimal_dataset/tile_predictions/dresden/759437-S1_ind_ISlab_0.0.csv]

	0	1
0	0.8593519	0.1406481
1	0.46591246	0.5340875
2	0.55388635	0.44611362
3	0.6030511	0.3969489
4	0.6542429	0.34575716
5	0.86272097	0.13727905
6	0.741532	0.25846794
7	0.7738722	0.22612785
8	0.091650814	0.90834916
9	0.592412	0.40758806
10	0.42111197	0.578888
11	0.35552007	0.64447993
12	0.7983498	0.2016502
13	0.50093335	0.49906665
14	0.6766053	0.3233947
15	0.7153129	0.2846871
16	0.608554	0.39144593
17	0.9345501	0.065449886
18	0.6034291	0.3965709
19	0.095111914	0.90488815
20	0.62753797	0.37246203
21	0.5371339	0.4628661
22	0.56312543	0.43687454
23	0.7314691	0.26853096
24	0.44391528	0.5560847
25	0.56177706	0.43822294
26	0.79093826	0.20906177
27	0.78919643	0.2108036
28	0.23682356	0.76317644
29	0.9069172	0.093082756
30	0.45677873	0.54322124
31	0.6037323	0.39626765
32	0.5063196	0.4936804
33	0.3865443	0.6134557
34	0.38190854	0.61809146
35	0.6102252	0.3897748
36	0.23801683	0.76198316
37	0.6190076	0.3809924
38	0.922892	0.0771081
39	0.6248052	0.3751948
40	0.79701453	0.20298547
41	0.7493575	0.25064248
42	0.6613062	0.33869383
43	0.6045238	0.39547625
44	0.56833774	0.43166223
45	0.87258637	0.12741363
46	0.6908307	0.30916935
47	0.5048972	0.49510282
48	0.53977525	0.4602248
49	0.97671413	0.023285829
50	0.91547185	0.08452813
51	0.6353337	0.36466625
52	0.68991995	0.3100801
53	0.7019946	0.29800537
54	0.6280637	0.37193638
55	0.5181413	0.48185867
56	0.75903326	0.24096675
57	0.5370498	0.46295026
58	0.2784098	0.72159016
59	0.86269206	0.13730794
60	0.7292687	0.27073127
61	0.651616	0.34838405
62	0.64880747	0.3511925
63	0.48792398	0.512076
64	0.52686137	0.4731386
65	0.86754507	0.13245496
66	0.4297361	0.57026386
67	0.24110758	0.7588924
68	0.7643881	0.23561193
69	0.53513664	0.46486342
70	0.80577564	0.19422439
71	0.4974829	0.5025171
72	0.87312603	0.126874
73	0.232043	0.76795703
74	0.6882355	0.31176448
75	0.27913144	0.7208685
76	0.18758056	0.8124195
77	0.17026842	0.8297316
78	0.8236428	0.17635725
79	0.31228334	0.68771666
80	0.609486	0.39051405
81	0.6680977	0.3319023
82	0.89532435	0.10467569
83	0.72606194	0.2739381
84	0.56161	0.43838996
85	0.94066083	0.059339207
86	0.6592283	0.34077162
87	0.83914685	0.1608531
88	0.8599054	0.1400946
89	0.87290204	0.12709792
90	0.3105545	0.6894455
91	0.8490103	0.15098968
92	0.30528167	0.69471836
93	0.40762582	0.59237415
94	0.7796096	0.2203904
95	0.7384585	0.2615415
96	0.53966135	0.46033868
97	0.609657	0.39034298
98	0.52105314	0.47894692
99	0.41697145	0.58302855
100	0.9130447	0.086955324
101	0.17493615	0.8250638
102	0.50088394	0.4991161
103	0.72968274	0.2703172
104	0.32694677	0.6730532
105	0.5322089	0.4677911
106	0.3744924	0.6255076
107	0.13386361	0.8661364
108	0.37499285	0.6250071
109	0.7316299	0.26837012
110	0.47288397	0.52711606
111	0.121033184	0.8789668
112	0.7768923	0.22310771
113	0.2602435	0.7397565
114	0.37103048	0.6289695
115	0.5564499	0.4435501
116	0.8730735	0.12692651
117	0.6597875	0.34021252
118	0.5511831	0.44881693
119	0.7848318	0.21516822
120	0.5517437	0.44825634
121	0.63309157	0.36690843
122	0.9118964	0.08810362
