# Supplementary material for: Evaluating deep learning-based melanoma classification using immunohistochemistry and routine histology: A three center study
Source: PLoS One. 2024 Jan 19;19(1):e0297146. doi: 10.1371/journal.pone.0297146 (PMC10798511; doi:10.1371/journal.pone.0297146)
Supplement: S5 Dataset — (ZIP) [file pone.0297146.s011.zip › minimal_dataset/tile_predictions/dresden/724056-S1_ind_ISlab_0.0.csv]

	0	1
0	0.7696586	0.23034135
1	0.6415961	0.35840398
2	0.7878994	0.21210058
3	0.7542193	0.24578072
4	0.51869273	0.4813073
5	0.954271	0.045729008
6	0.8734746	0.1265254
7	0.7634055	0.23659445
8	0.7337244	0.2662756
9	0.84004605	0.15995398
10	0.86776817	0.13223183
11	0.9190125	0.08098757
12	0.5652623	0.43473768
13	0.8811239	0.11887608
14	0.7770259	0.22297418
15	0.88108015	0.118919864
16	0.7391773	0.26082268
17	0.9337823	0.0662177
18	0.8222818	0.17771825
19	0.86496717	0.1350328
20	0.35177368	0.6482263
21	0.88064605	0.11935398
22	0.86045855	0.13954146
23	0.9382186	0.06178139
24	0.8755007	0.12449935
25	0.9216801	0.07831987
26	0.8397041	0.16029592
27	0.7553229	0.24467717
28	0.7736718	0.22632816
29	0.7567023	0.2432977
30	0.93996716	0.060032856
31	0.8913785	0.10862149
32	0.8958643	0.10413567
33	0.96740985	0.032590196
34	0.85532975	0.14467026
35	0.9356703	0.064329684
36	0.599244	0.40075606
37	0.73786545	0.26213455
38	0.8227858	0.1772142
39	0.9366277	0.06337229
40	0.83372366	0.16627635
41	0.85352296	0.14647709
42	0.8481418	0.15185827
43	0.7764015	0.22359844
44	0.7465847	0.25341526
45	0.9013999	0.0986001
46	0.6240999	0.3759001
47	0.7723392	0.22766078
48	0.8066739	0.19332618
49	0.93845814	0.06154183
50	0.94093376	0.059066184
51	0.4261781	0.5738219
52	0.91887426	0.081125714
53	0.91676813	0.08323182
54	0.89224565	0.10775439
55	0.7205622	0.27943778
56	0.7336464	0.26635364
57	0.89276546	0.10723453
58	0.9230738	0.076926135
59	0.9609858	0.0390142
60	0.6883185	0.31168145
61	0.7740065	0.22599348
62	0.8121564	0.18784365
63	0.86932844	0.13067158
64	0.82274544	0.17725457
65	0.95303726	0.046962798
66	0.8790149	0.1209851
67	0.74397695	0.25602302
68	0.6703735	0.3296265
69	0.7926636	0.20733638
70	0.7770096	0.22299038
71	0.94199556	0.05800449
72	0.8892479	0.11075211
73	0.76049554	0.2395045
74	0.72029424	0.27970576
75	0.86056113	0.1394389
76	0.59803057	0.40196946
77	0.9389842	0.061015796
78	0.80367017	0.19632983
79	0.9481978	0.051802263
80	0.9277949	0.07220514
81	0.88329625	0.116703734
82	0.91143095	0.08856906
83	0.71436423	0.28563574
84	0.43002716	0.5699728
85	0.8506065	0.14939354
86	0.7146471	0.28535283
87	0.37595758	0.62404245
88	0.8957369	0.10426317
89	0.84111977	0.15888023
90	0.67469037	0.32530966
91	0.91566813	0.08433189
92	0.8143674	0.18563259
93	0.7754492	0.22455083
94	0.6326244	0.36737558
95	0.8145689	0.18543114
96	0.9409262	0.05907386
97	0.86187035	0.13812971
98	0.91682565	0.08317438
99	0.7180075	0.28199252
100	0.8164927	0.18350731
101	0.93573385	0.06426614
102	0.9104856	0.089514375
103	0.88450384	0.11549617
104	0.66399723	0.3360027
105	0.5554881	0.44451192
106	0.8587721	0.14122789
107	0.65683883	0.34316114
108	0.87761265	0.12238737
109	0.87692535	0.1230747
110	0.7316611	0.26833886
111	0.89340514	0.10659488
112	0.87314427	0.12685569
113	0.92432845	0.07567158
114	0.9601772	0.039822787
115	0.8435639	0.15643607
116	0.6861378	0.31386226
117	0.7176407	0.2823593
118	0.8693623	0.13063768
119	0.93848836	0.061511613
120	0.9724129	0.027587092
121	0.7931314	0.20686866
122	0.6204609	0.37953907
123	0.92273027	0.07726975
124	0.8205263	0.17947373
125	0.9318322	0.0681678
126	0.8081832	0.19181678
127	0.85090107	0.14909895
128	0.75752896	0.24247107
129	0.6165861	0.38341397
130	0.914615	0.08538499
131	0.90363187	0.096368134
132	0.90762824	0.09237179
133	0.8415508	0.15844914
134	0.5511853	0.44881466
135	0.7869754	0.21302465
136	0.81001806	0.18998188
137	0.92503554	0.07496445
138	0.9185893	0.08141071
139	0.7855483	0.21445167
140	0.77519625	0.22480376
141	0.8296799	0.17032014
142	0.8066537	0.19334628
143	0.7579946	0.2420054
144	0.8852024	0.11479758
145	0.65099525	0.3490047
146	0.7582471	0.24175292
147	0.92962873	0.07037127
148	0.874124	0.12587598
149	0.84531975	0.15468033
150	0.49482727	0.5051728
151	0.95119405	0.048805974
152	0.7433138	0.2566862
153	0.6004234	0.39957663
154	0.8860361	0.11396388
155	0.69790673	0.30209327
156	0.7740558	0.2259442
157	0.9334403	0.06655964
158	0.6889164	0.31108364
159	0.76724166	0.23275839
160	0.9256411	0.07435887
161	0.72968745	0.27031255
162	0.9245738	0.075426236
163	0.84881914	0.15118085
164	0.8778512	0.12214885
165	0.9127246	0.087275416
166	0.761022	0.238978
167	0.8954724	0.10452764
168	0.9637681	0.03623188
169	0.8304964	0.16950366
170	0.85697335	0.14302666
171	0.796033	0.20396695
172	0.8793538	0.1206462
173	0.9477742	0.05222578
174	0.92263544	0.07736452
175	0.7671159	0.23288412
176	0.9502943	0.049705654
177	0.7488435	0.25115654
178	0.8020923	0.19790766
179	0.9242975	0.07570252
180	0.94759804	0.052401926
181	0.7186238	0.28137615
182	0.555353	0.444647
183	0.918341	0.081658974
184	0.6905858	0.30941418
185	0.89716774	0.10283229
186	0.7629194	0.23708056
187	0.80883485	0.19116516
188	0.8647394	0.13526058
189	0.9379066	0.062093314
190	0.7931287	0.20687121
191	0.8390881	0.16091189
192	0.8605509	0.13944912
193	0.6931426	0.30685738
194	0.92173934	0.07826065
195	0.88481474	0.11518526
196	0.7985089	0.2014911
197	0.71601504	0.283985
198	0.9012799	0.09872004
199	0.77870536	0.22129461
200	0.79916924	0.20083076
201	0.885665	0.11433501
202	0.7888188	0.21118125
203	0.85100394	0.14899604
204	0.8394132	0.1605868
205	0.8400355	0.15996449
206	0.8961901	0.10380987
207	0.8985037	0.10149622
208	0.92923534	0.07076467
209	0.6583222	0.34167778
210	0.886385	0.113615006
211	0.5228088	0.4771912
212	0.9628408	0.03715923
213	0.88073194	0.119268075
214	0.82793313	0.17206682
215	0.79920834	0.20079166
216	0.96273	0.037270043
217	0.7598052	0.24019483
218	0.8272858	0.17271414
219	0.6141576	0.38584238
220	0.94725615	0.052743793
221	0.87339604	0.12660395
222	0.7783539	0.22164606
223	0.5876088	0.41239116
224	0.6390509	0.36094913
225	0.8933005	0.106699556
226	0.6749837	0.32501632
227	0.93893653	0.06106345
228	0.86689013	0.13310984
229	0.5518209	0.44817913
230	0.91231346	0.0876866
231	0.6977147	0.3022853
232	0.73863727	0.26136273
233	0.7815379	0.21846211
234	0.7969225	0.20307751
235	0.8612567	0.13874325
236	0.78334755	0.21665244
237	0.96868515	0.031314835
238	0.906243	0.093756914
239	0.54931945	0.45068052
240	0.7636677	0.23633227
241	0.72737575	0.27262425
242	0.8419227	0.15807728
243	0.9489953	0.0510047
244	0.9620301	0.03796997
245	0.8672105	0.13278945
246	0.8716334	0.12836654
247	0.6191055	0.38089448
248	0.83118695	0.1688131
249	0.7534944	0.24650557
250	0.878432	0.12156805
251	0.7829189	0.21708114
252	0.800957	0.19904298
253	0.7555828	0.24441718
254	0.9613457	0.038654394
255	0.904812	0.095187955
256	0.9299811	0.070018865
257	0.6070737	0.39292628
258	0.747577	0.25242293
259	0.89308745	0.10691253
260	0.5238018	0.47619823
261	0.7074922	0.29250783
262	0.788079	0.21192096
263	0.9570302	0.042969845
264	0.84617054	0.15382944
265	0.9027453	0.09725474
266	0.78064525	0.21935469
267	0.8033326	0.19666734
268	0.91928256	0.08071741
269	0.7029918	0.29700828
270	0.8869435	0.11305644
271	0.904406	0.095593974
272	0.95128715	0.04871281
273	0.92130303	0.078696914
274	0.8735702	0.12642986
275	0.8345207	0.16547926
276	0.87153465	0.1284654
277	0.6809093	0.31909072
278	0.72965634	0.27034363
279	0.9033585	0.096641496
280	0.80779463	0.19220535
281	0.85211647	0.14788346
282	0.73393613	0.26606387
283	0.7179155	0.28208452
284	0.8736165	0.12638348
285	0.886033	0.113966964
286	0.84045327	0.15954673
287	0.87090504	0.129095
288	0.8561699	0.1438301
289	0.75650203	0.24349801
290	0.91304445	0.08695552
291	0.8591666	0.14083344
292	0.9119778	0.088022225
293	0.87604946	0.12395054
294	0.78961504	0.21038496
295	0.6918567	0.3081433
296	0.76196647	0.23803346
297	0.6433755	0.35662448
298	0.9517914	0.048208572
299	0.9341391	0.06586089
300	0.84937936	0.1506207
301	0.85755175	0.14244829
302	0.76774305	0.23225695
303	0.6670623	0.3329377
304	0.7879446	0.21205541
305	0.8783138	0.121686235
306	0.90648896	0.093511015
307	0.8005488	0.19945125
308	0.8840012	0.11599883
309	0.91778266	0.08221731
310	0.9267633	0.07323672
311	0.85134995	0.1486501
312	0.9305578	0.06944228
313	0.8821707	0.11782933
314	0.7575123	0.24248777
315	0.8703431	0.12965688
316	0.8700926	0.1299074
317	0.7957163	0.20428376
318	0.9180186	0.081981406
319	0.7609082	0.23909177
320	0.9200284	0.07997165
321	0.92751676	0.07248324
322	0.9353942	0.06460582
323	0.24097426	0.7590257
324	0.9364397	0.063560285
325	0.6599569	0.34004316
326	0.97460777	0.025392242
327	0.8775972	0.122402735
328	0.94682795	0.053172015
329	0.9683793	0.031620696
330	0.90920556	0.09079444
331	0.6061401	0.39385995
332	0.77625996	0.22374006
333	0.90850043	0.09149956
334	0.7404921	0.25950786
335	0.63851315	0.36148688
336	0.803786	0.19621396
337	0.9079657	0.09203434
338	0.8543159	0.14568415
339	0.89788306	0.10211696
340	0.95589525	0.044104777
341	0.81284636	0.18715361
342	0.8114707	0.18852936
343	0.7586936	0.24130641
344	0.89250934	0.107490644
345	0.75868934	0.24131064
346	0.8860336	0.113966376
347	0.9231945	0.07680551
348	0.8199845	0.18001546
349	0.8905334	0.10946659
350	0.9064154	0.09358457
351	0.88517267	0.114827305
352	0.7320491	0.26795092
353	0.9026967	0.097303286
354	0.9325862	0.06741386
355	0.8020002	0.19799982
356	0.58140326	0.4185967
357	0.8364237	0.16357625
358	0.83272016	0.1672798
359	0.6981046	0.3018954
360	0.87664086	0.12335919
361	0.8927442	0.107255876
362	0.85156065	0.14843932
363	0.8430954	0.15690462
364	0.6500578	0.3499422
365	0.806765	0.19323498
366	0.77899534	0.2210047
367	0.58928627	0.41071373
368	0.9331145	0.06688547
369	0.7724292	0.2275707
370	0.82255584	0.17744419
371	0.9036503	0.096349694
372	0.8658826	0.1341174
373	0.83863705	0.16136293
374	0.6975636	0.30243647
375	0.7372453	0.26275468
376	0.69231397	0.30768603
377	0.832812	0.16718797
378	0.8716492	0.12835078
379	0.836242	0.16375801
380	0.527397	0.47260302
381	0.8313916	0.16860843
382	0.9299043	0.070095725
383	0.86866045	0.13133956
384	0.8407621	0.15923789
385	0.918895	0.08110504
386	0.92051125	0.07948871
387	0.6889843	0.3110157
388	0.97000355	0.029996479
389	0.8259948	0.17400523
390	0.90433824	0.09566178
391	0.6054944	0.39450562
392	0.9682493	0.031750683
393	0.9656744	0.034325607
394	0.8699829	0.13001718
395	0.8496375	0.15036252
396	0.8099337	0.19006626
397	0.7602372	0.23976283
398	0.81551975	0.18448026
399	0.8223872	0.17761272
400	0.54364836	0.4563517
401	0.9280006	0.07199934
402	0.81770056	0.18229945
403	0.87861484	0.121385165
404	0.843437	0.156563
405	0.9403635	0.059636403
406	0.6982469	0.30175313
407	0.8602754	0.13972466
408	0.9368393	0.0631607
409	0.8537279	0.14627217
410	0.9813498	0.018650161
411	0.8523395	0.1476605
412	0.9121814	0.087818645
413	0.8927972	0.10720278
414	0.8230359	0.17696416
415	0.9425607	0.05743938
416	0.9579528	0.042047214
417	0.7642952	0.23570473
418	0.8260427	0.1739573
419	0.8920983	0.107901745
420	0.7654057	0.23459427
421	0.8816903	0.11830967
422	0.89553547	0.10446457
423	0.7769458	0.22305422
424	0.7355613	0.2644387
425	0.8948852	0.105114825
426	0.7744806	0.22551945
427	0.6241063	0.37589374
428	0.8867679	0.11323212
429	0.8828905	0.117109485
430	0.55040413	0.44959584
431	0.8428838	0.15711619
432	0.64291066	0.3570893
433	0.9096277	0.09037238
434	0.9785096	0.02149039
435	0.91106695	0.088933
436	0.93182427	0.06817579
437	0.92013663	0.07986337
438	0.8445319	0.15546808
439	0.62614787	0.3738521
440	0.81906545	0.1809346
441	0.8910301	0.108969904
442	0.9216788	0.07832118
443	0.80741876	0.1925812
444	0.76744497	0.23255502
445	0.7177417	0.28225827
446	0.8654719	0.13452807
447	0.41007668	0.5899233
448	0.893276	0.10672402
449	0.8976662	0.102333784
450	0.82132995	0.1786701
451	0.765496	0.23450395
452	0.89993197	0.10006804
453	0.6079895	0.3920105
454	0.97068495	0.029315082
455	0.7024655	0.29753456
456	0.8422899	0.1577101
457	0.80506194	0.19493805
458	0.836131	0.16386898
459	0.85450846	0.14549156
460	0.5984184	0.40158162
461	0.89168406	0.10831591
462	0.8473562	0.1526438
463	0.9034168	0.09658315
464	0.80785424	0.1921458
465	0.88331336	0.116686635
466	0.8128803	0.18711972
467	0.9437151	0.05628496
468	0.85377717	0.1462229
469	0.7831348	0.21686515
470	0.672582	0.32741803
471	0.9631667	0.036833342
472	0.81789434	0.18210569
473	0.9188492	0.08115086
474	0.89994764	0.100052364
475	0.67039245	0.32960758
476	0.85121155	0.1487884
477	0.8089529	0.19104707
478	0.8684868	0.13151318
479	0.88132274	0.11867724
480	0.86503696	0.13496296
481	0.84001315	0.15998691
482	0.88914514	0.11085479
483	0.7711579	0.22884206
484	0.93616515	0.06383488
485	0.9668314	0.03316866
486	0.75104594	0.24895407
487	0.78260845	0.21739155
488	0.924596	0.07540404
489	0.9307144	0.06928557
490	0.8691877	0.13081232
491	0.91318303	0.08681702
492	0.846235	0.15376501
493	0.9003869	0.099613026
494	0.9439922	0.0560078
495	0.8851571	0.114842914
496	0.8766958	0.1233042
497	0.8776561	0.12234389
498	0.6641578	0.33584216
499	0.9344403	0.065559655
500	0.75703967	0.24296035
501	0.7835794	0.21642058
502	0.63044786	0.3695521
503	0.7626496	0.23735037
504	0.92027897	0.07972101
505	0.68274325	0.31725672
506	0.8551975	0.14480253
507	0.52502525	0.47497475
508	0.6597129	0.3402871
509	0.8798647	0.12013533
510	0.9145892	0.08541079
511	0.8936409	0.10635908
512	0.54904383	0.4509562
513	0.6412253	0.35877472
514	0.93227273	0.06772728
515	0.7862955	0.21370454
516	0.94499135	0.055008672
517	0.9503368	0.049663167
518	0.86308205	0.13691796
519	0.87141365	0.12858637
520	0.85464585	0.14535418
521	0.8533522	0.14664784
522	0.9461604	0.0538396
523	0.8748219	0.12517802
524	0.96047235	0.039527617
525	0.9284856	0.07151443
526	0.5723852	0.42761487
527	0.6546	0.3454
528	0.49853432	0.5014657
529	0.89805454	0.1019455
530	0.75748557	0.24251446
531	0.9724391	0.027560914
532	0.85023767	0.14976238
533	0.8155999	0.18440008
534	0.96017456	0.03982548
535	0.8492386	0.15076143
536	0.76716006	0.23283994
537	0.6178356	0.38216448
538	0.7106204	0.28937957
539	0.81112266	0.18887731
540	0.8753469	0.12465305
541	0.82001394	0.17998603
542	0.8461599	0.15384015
543	0.88996255	0.11003745
544	0.885443	0.11455699
545	0.8567218	0.1432782
546	0.9288595	0.071140505
547	0.8332506	0.16674939
548	0.91156405	0.08843591
549	0.9295894	0.07041062
550	0.89226073	0.1077393
