# Supplementary material for: Evaluating deep learning-based melanoma classification using immunohistochemistry and routine histology: A three center study
Source: PLoS One. 2024 Jan 19;19(1):e0297146. doi: 10.1371/journal.pone.0297146 (PMC10798511; doi:10.1371/journal.pone.0297146)
Supplement: S5 Dataset — (ZIP) [file pone.0297146.s011.zip › minimal_dataset/tile_predictions/dresden/734109-S1_ind_ISlab_1.0.csv]

	0	1
0	0.4669371	0.5330629
1	0.3468721	0.6531279
2	0.5185812	0.4814188
3	0.06747375	0.93252623
4	0.33815658	0.66184336
5	0.60560495	0.3943951
6	0.1282777	0.8717223
7	0.5549442	0.4450558
8	0.25726032	0.7427397
9	0.6549235	0.3450765
10	0.13169542	0.86830455
11	0.50668246	0.4933176
12	0.06074437	0.93925565
13	0.079219885	0.9207801
14	0.70049584	0.29950413
15	0.575771	0.42422903
16	0.050522152	0.9494778
17	0.42921403	0.570786
18	0.058012534	0.9419874
19	0.18815863	0.8118414
20	0.06801333	0.9319867
21	0.03037228	0.9696277
22	0.13543682	0.8645632
23	0.12338926	0.8766107
24	0.43592128	0.56407875
25	0.3753739	0.6246261
26	0.019514117	0.9804859
27	0.32308528	0.6769147
28	0.54019475	0.45980525
29	0.1273245	0.8726755
30	0.5868949	0.4131051
31	0.1851168	0.8148832
32	0.30436245	0.6956375
33	0.16096137	0.8390386
34	0.4535043	0.5464957
35	0.08156551	0.9184345
36	0.17025201	0.82974803
37	0.4347986	0.56520146
38	0.22337987	0.77662015
39	0.38336366	0.6166363
40	0.19541155	0.8045885
41	0.34047407	0.65952593
42	0.39752805	0.60247195
43	0.20466691	0.7953331
44	0.3365388	0.66346115
45	0.36924842	0.6307516
46	0.26120654	0.73879343
47	0.2523048	0.7476952
48	0.06564297	0.93435705
49	0.03666386	0.96333617
50	0.17951098	0.82048905
51	0.3961205	0.6038795
52	0.080192074	0.919808
53	0.28761014	0.7123899
54	0.38594827	0.61405176
55	0.11849078	0.8815093
56	0.07569941	0.92430055
57	0.005084541	0.9949155
58	0.026683314	0.9733167
59	0.3209965	0.6790035
60	0.059235122	0.9407649
61	0.21628521	0.7837148
62	0.47098476	0.5290153
63	0.25860605	0.7413939
64	0.1314202	0.8685798
65	0.30743396	0.69256604
66	0.6389897	0.36101028
67	0.14409716	0.85590285
68	0.46969473	0.53030527
69	0.3168306	0.68316936
70	0.006133315	0.99386674
71	0.39097205	0.609028
72	0.13645522	0.8635448
73	0.4979672	0.5020328
74	0.4038936	0.59610635
75	0.22632065	0.7736793
76	0.62645537	0.3735446
77	0.55304646	0.4469535
78	0.35017177	0.64982826
79	0.06786146	0.9321385
80	0.28597754	0.71402246
81	0.38633898	0.61366105
82	0.24685839	0.7531416
83	0.33077744	0.6692226
84	0.19632907	0.80367094
85	0.5851879	0.41481212
86	0.012322026	0.987678
87	0.2301143	0.76988566
88	0.12096073	0.8790392
89	0.026441254	0.9735588
90	0.88749546	0.11250458
91	0.7380296	0.26197046
92	0.15794046	0.84205955
93	0.061315734	0.9386842
94	0.07708161	0.9229184
95	0.2424841	0.7575159
96	0.05208821	0.9479118
97	0.020517953	0.979482
98	0.4532393	0.54676074
99	0.4820948	0.51790524
100	0.7205751	0.27942494
101	0.07630574	0.92369425
102	0.23097354	0.76902646
103	0.3330535	0.66694653
104	0.053510096	0.94648993
105	0.7486752	0.2513248
106	0.74657196	0.25342798
107	0.5968368	0.40316325
108	0.086866684	0.9131333
109	0.12293847	0.87706155
110	0.19772413	0.8022759
111	0.7755848	0.22441518
112	0.24967559	0.75032437
113	0.08970227	0.9102977
114	0.17904496	0.82095504
115	0.020012245	0.97998774
116	0.18615578	0.8138442
117	0.03432417	0.9656759
118	0.675857	0.324143
119	0.6163833	0.38361675
120	0.20708916	0.7929108
121	0.30259612	0.69740385
122	0.4872764	0.51272357
123	0.74121046	0.25878954
124	0.69412184	0.30587816
125	0.15049829	0.84950167
126	0.41620794	0.5837921
127	0.13855971	0.86144024
128	0.11204381	0.88795614
129	0.10914643	0.8908536
130	0.045929767	0.9540702
131	0.4093757	0.59062433
132	0.52498573	0.47501433
133	0.26371127	0.7362887
134	0.06178899	0.93821096
135	0.23046121	0.76953876
136	0.33690223	0.6630978
137	0.34746403	0.652536
138	0.57193214	0.42806783
139	0.16119093	0.8388091
140	0.34897563	0.6510244
141	0.2757258	0.72427416
142	0.60311383	0.3968862
143	0.07238903	0.927611
144	0.6553474	0.34465256
145	0.37452158	0.62547845
146	0.73403543	0.26596457
147	0.43565205	0.564348
148	0.31043187	0.6895681
149	0.0065068305	0.99349314
150	0.1515951	0.8484048
151	0.17574438	0.82425565
152	0.26113203	0.73886794
153	0.12687944	0.87312055
154	0.2062299	0.7937701
155	0.31371546	0.68628454
156	0.67222047	0.32777956
157	0.29371294	0.706287
158	0.18083006	0.81916994
159	0.282192	0.717808
160	0.32714492	0.6728551
161	0.7358808	0.26411927
162	0.3357426	0.6642574
163	0.4060474	0.59395266
164	0.32122335	0.6787766
165	0.01482318	0.9851768
166	0.03145282	0.9685471
167	0.11097946	0.88902056
168	0.026853649	0.9731463
169	0.33167377	0.66832626
170	0.094360724	0.9056393
171	0.62567306	0.3743269
172	0.39965758	0.6003424
173	0.16743815	0.8325619
174	0.14049888	0.8595011
175	0.16146438	0.8385356
176	0.064293265	0.93570673
177	0.57012206	0.42987794
178	0.55655307	0.4434469
179	0.3009848	0.6990152
180	0.029312665	0.9706873
181	0.15051009	0.84949
182	0.7338561	0.26614392
183	0.16980691	0.8301931
184	0.02829317	0.9717068
185	0.5457375	0.4542625
186	0.4303593	0.5696407
187	0.08458831	0.91541165
188	0.45138252	0.5486175
189	0.20597667	0.79402333
190	0.45524967	0.54475033
191	0.67086685	0.32913318
192	0.07181823	0.92818177
193	0.0618598	0.9381402
194	0.06721427	0.9327857
195	0.07380696	0.926193
196	0.5841876	0.4158124
197	0.3137085	0.68629146
198	0.36758667	0.6324134
199	0.6637049	0.3362951
200	0.029756412	0.97024363
201	0.43193778	0.56806225
202	0.12948288	0.87051713
203	0.036135077	0.9638649
204	0.42826986	0.5717301
205	0.06800647	0.9319935
206	0.7728621	0.22713791
207	0.3233437	0.6766563
208	0.31828195	0.68171805
209	0.17741	0.82259
210	0.17564413	0.82435584
211	0.2831739	0.71682614
212	0.08636295	0.91363704
213	0.36019143	0.63980854
214	0.124028794	0.87597126
215	0.17881623	0.82118374
216	0.077345505	0.9226545
217	0.29083908	0.7091609
218	0.86909115	0.13090879
219	0.040824722	0.9591752
220	0.1280864	0.87191355
221	0.12795466	0.87204534
222	0.088134855	0.9118652
223	0.62901914	0.37098086
224	0.60092205	0.39907795
225	0.016470173	0.98352975
226	0.52300125	0.47699875
227	0.7872023	0.2127977
228	0.443704	0.55629605
229	0.6137003	0.38629976
230	0.41572115	0.5842788
231	0.15134653	0.84865344
232	0.30922633	0.69077367
233	0.33566993	0.6643301
234	0.57880193	0.421198
235	0.10009196	0.89990807
236	0.0077264183	0.9922735
237	0.2579568	0.74204314
238	0.11659311	0.8834069
239	0.22904941	0.77095056
240	0.095580496	0.9044195
241	0.51270694	0.48729306
242	0.6506145	0.34938553
243	0.5685495	0.4314505
244	0.11661548	0.8833845
245	0.54596317	0.45403686
246	0.49596348	0.5040365
247	0.17043492	0.8295651
248	0.24736859	0.7526314
249	0.11310131	0.8868987
250	0.36587915	0.6341208
251	0.3299796	0.6700204
252	0.28946665	0.7105334
253	0.050673433	0.9493265
254	0.58833224	0.41166776
255	0.05121887	0.9487812
256	0.028904129	0.9710959
257	0.007899581	0.9921004
258	0.27475995	0.72524005
259	0.22867082	0.77132916
260	0.0788615	0.92113847
261	0.31653473	0.68346524
262	0.4000193	0.5999808
263	0.26697123	0.73302877
264	0.1475615	0.85243845
265	0.093530156	0.9064699
266	0.14004801	0.859952
267	0.020274378	0.97972566
268	0.10587633	0.8941236
269	0.44521916	0.55478084
270	0.1117502	0.8882498
271	0.25547037	0.74452966
272	0.7696646	0.23033546
273	0.7239366	0.2760634
274	0.42984605	0.57015395
275	0.11309808	0.886902
276	0.3307873	0.6692127
277	0.6797913	0.3202087
278	0.14666165	0.85333836
279	0.3359798	0.6640202
280	0.49795574	0.5020443
281	0.28428477	0.7157152
282	0.188322	0.81167805
283	0.14876552	0.8512345
284	0.073422395	0.92657757
285	0.34173298	0.6582671
286	0.7417903	0.25820968
287	0.27146688	0.72853315
288	0.110324904	0.88967514
289	0.04051693	0.9594831
290	0.2221593	0.77784073
291	0.00530943	0.9946906
292	0.6081459	0.3918541
293	0.26700646	0.73299354
294	0.2132335	0.78676647
295	0.21901518	0.7809848
296	0.16208448	0.83791554
297	0.4250814	0.57491857
298	0.066285625	0.93371445
299	0.24500124	0.75499874
300	0.038822535	0.96117747
301	0.8403113	0.15968874
302	0.38382682	0.6161732
303	0.12037656	0.8796234
304	0.56887037	0.43112966
305	0.13858959	0.8614104
306	0.18352337	0.8164766
307	0.057233036	0.942767
308	0.055502705	0.94449735
309	0.1072671	0.89273286
310	0.51306385	0.4869362
311	0.8175951	0.18240488
312	0.30424926	0.6957507
313	0.19337775	0.80662227
314	0.2690227	0.7309773
315	0.45889288	0.5411071
316	0.05698345	0.9430166
317	0.040754106	0.95924586
318	0.12416474	0.87583524
319	0.32036576	0.6796343
320	0.032378588	0.9676214
321	0.5837377	0.41626236
322	0.23138383	0.7686162
323	0.47755435	0.5224457
324	0.7636471	0.23635294
325	0.60589916	0.39410087
326	0.64159733	0.35840264
327	0.68937606	0.31062394
328	0.43196929	0.5680307
329	0.61905265	0.38094738
330	0.07081324	0.92918676
331	0.12081371	0.8791863
332	0.26580742	0.73419255
333	0.1156934	0.88430655
334	0.3141246	0.6858754
335	0.15049778	0.84950215
336	0.8028107	0.1971893
337	0.18109173	0.8189083
338	0.52947265	0.47052738
339	0.2267353	0.7732647
340	0.44001353	0.5599864
341	0.18380256	0.81619745
342	0.4219127	0.5780873
343	0.14711072	0.8528893
344	0.1991818	0.80081826
345	0.88480175	0.1151983
346	0.57799786	0.42200217
347	0.19231172	0.8076883
348	0.18954146	0.81045854
349	0.38594404	0.614056
350	0.35630757	0.6436925
351	0.2933794	0.70662063
352	0.53094596	0.4690541
353	0.20055696	0.79944307
354	0.6164486	0.38355142
355	0.013671738	0.9863282
356	0.5689064	0.4310936
357	0.7497027	0.25029734
358	0.1928632	0.8071368
359	0.052597847	0.9474021
360	0.7386729	0.26132712
361	0.3946558	0.6053442
362	0.08418221	0.9158178
363	0.14537747	0.85462254
364	0.07259352	0.9274065
365	0.69838715	0.30161288
366	0.04806776	0.95193225
367	0.77433914	0.22566086
368	0.0634623	0.93653774
369	0.44688076	0.5531192
370	0.09707646	0.9029236
371	0.39337286	0.6066271
372	0.26549193	0.73450804
373	0.3979199	0.6020801
374	0.41289783	0.5871022
375	0.30011737	0.69988257
376	0.5054217	0.49457836
377	0.31611952	0.6838805
378	0.2530941	0.7469059
379	0.10892536	0.89107466
380	0.4063593	0.59364074
381	0.29256287	0.7074371
382	0.051092677	0.9489073
383	0.23540737	0.76459265
384	0.6686655	0.33133447
385	0.05326052	0.9467395
386	0.43955493	0.5604451
387	0.6416372	0.35836276
388	0.06093969	0.93906033
389	0.27478388	0.7252161
390	0.51816976	0.48183027
391	0.45098633	0.5490137
392	0.21368848	0.7863115
393	0.18356651	0.81643355
394	0.009204464	0.99079555
395	0.5226665	0.47733355
396	0.41162267	0.58837736
397	0.32703274	0.67296726
398	0.24102916	0.75897086
399	0.141967	0.85803306
400	0.23790498	0.762095
401	0.59106004	0.40894
402	0.3390836	0.6609164
403	0.28362846	0.71637154
404	0.026711714	0.97328824
405	0.0298847	0.97011524
406	0.5477166	0.45228338
407	0.5315596	0.46844038
408	0.24957994	0.75042003
409	0.7003381	0.29966187
410	0.14369991	0.8563001
411	0.6586254	0.34137452
412	0.07180379	0.92819625
413	0.5211286	0.4788714
414	0.1439987	0.85600126
415	0.3859259	0.61407405
416	0.10487901	0.8951209
417	0.3872635	0.6127365
418	0.0999335	0.9000665
419	0.27316785	0.72683215
420	0.028176729	0.9718232
421	0.24167697	0.758323
422	0.03349195	0.966508
423	0.0720768	0.92792326
424	0.0768422	0.9231579
425	0.13396631	0.8660337
426	0.4611113	0.5388887
427	0.768507	0.23149301
428	0.48783273	0.5121673
429	0.45540938	0.5445906
430	0.41739964	0.5826003
431	0.06709779	0.9329022
432	0.7467103	0.25328964
433	0.3649015	0.63509846
434	0.32758564	0.67241436
435	0.05147476	0.9485252
436	0.19968891	0.8003111
437	0.1651406	0.83485943
438	0.018604197	0.9813958
439	0.33497468	0.6650253
440	0.35563597	0.644364
441	0.1546197	0.8453803
442	0.60492694	0.39507306
443	0.3635609	0.6364391
444	0.41443565	0.5855643
445	0.018067539	0.98193246
446	0.4648695	0.5351305
447	0.0018249532	0.998175
448	0.08361943	0.9163805
449	0.3495344	0.6504656
450	0.37473485	0.6252652
451	0.2136541	0.7863459
452	0.55379146	0.4462085
453	0.37227073	0.6277293
454	0.22360612	0.77639383
455	0.041369047	0.9586309
456	0.2630021	0.73699796
457	0.049022842	0.9509772
458	0.62647825	0.3735217
459	0.5105064	0.48949367
460	0.085855044	0.91414493
461	0.041367732	0.95863223
462	0.6139316	0.38606843
463	0.6261029	0.37389705
464	0.67604965	0.32395032
465	0.106260754	0.8937392
466	0.21877198	0.78122807
467	0.13333012	0.8666699
468	0.17790696	0.82209307
469	0.7642517	0.2357483
470	0.018981837	0.9810182
471	0.45874065	0.54125935
472	0.41312736	0.58687264
473	0.35205045	0.6479496
474	0.17975786	0.8202421
475	0.5148416	0.48515835
476	0.27684426	0.72315574
477	0.36476144	0.6352386
478	0.6794047	0.32059538
479	0.39324397	0.606756
480	0.5490645	0.45093542
481	0.011231844	0.98876816
482	0.5886503	0.4113497
483	0.009210015	0.99079
484	0.5169093	0.48309067
485	0.46909878	0.53090125
486	0.32663184	0.67336816
487	0.29936218	0.7006378
488	0.06278039	0.9372197
489	0.2830586	0.71694136
490	0.33713007	0.66286993
491	0.4081894	0.59181064
492	0.25260618	0.74739385
493	0.4470115	0.5529885
494	0.6436144	0.35638562
495	0.4611854	0.5388146
496	0.15453534	0.84546465
497	0.5263272	0.47367284
498	0.54520226	0.45479774
499	0.6459241	0.35407588
500	0.15252191	0.84747815
501	0.082742825	0.9172572
502	0.13939825	0.8606017
503	0.6432412	0.3567588
504	0.36878654	0.6312134
505	0.60211533	0.39788464
506	0.29069328	0.7093067
507	0.11313501	0.886865
508	0.39747143	0.6025286
509	0.085657366	0.91434264
510	0.011952637	0.98804736
511	0.23521964	0.76478034
512	0.5588928	0.4411072
513	0.3184132	0.6815868
514	0.2899258	0.7100742
515	0.76509786	0.23490217
516	0.21779417	0.7822059
517	0.45073935	0.5492606
518	0.45862168	0.5413783
519	0.309023	0.69097704
520	0.06221743	0.9377826
521	0.28344285	0.71655715
522	0.28680116	0.7131988
523	0.575517	0.42448303
524	0.16594477	0.83405524
525	0.445845	0.554155
526	0.27572015	0.7242799
527	0.08510249	0.91489744
528	0.43841422	0.5615858
529	0.09124751	0.9087525
530	0.13824415	0.86175585
531	0.571306	0.428694
532	0.48820013	0.5117998
533	0.118789	0.881211
534	0.2076676	0.79233235
535	0.1309028	0.86909723
536	0.17250675	0.8274932
537	0.52379346	0.47620657
538	0.6365682	0.36343178
539	0.34021097	0.659789
540	0.14478242	0.85521764
541	0.0122400755	0.9877599
542	0.5105525	0.48944744
543	0.5446686	0.45533136
544	0.43971595	0.560284
545	0.15487765	0.8451224
546	0.19083805	0.80916196
547	0.49919564	0.50080436
548	0.29515645	0.7048435
549	0.21522853	0.78477144
550	0.09401764	0.90598243
551	0.11327874	0.8867212
552	0.27244076	0.7275592
553	0.6715693	0.32843074
554	0.059787672	0.9402123
555	0.47626126	0.52373874
556	0.18009807	0.8199019
557	0.5359648	0.46403524
558	0.08174565	0.9182544
559	0.2565711	0.7434289
560	0.2891143	0.71088564
561	0.39301118	0.6069888
562	0.41692594	0.5830741
563	0.21652947	0.7834705
564	0.15161507	0.8483849
565	0.2128906	0.7871094
566	0.11397058	0.8860295
567	0.7510358	0.2489642
568	0.29685616	0.70314384
569	0.16781336	0.83218664
570	0.32996243	0.67003757
571	0.16966815	0.83033186
572	0.46965548	0.53034455
573	0.39365238	0.6063476
574	0.05586646	0.9441336
575	0.16672963	0.8332704
576	0.75616467	0.24383529
577	0.039600715	0.9603993
578	0.34302434	0.6569756
579	0.14267577	0.85732424
580	0.42413545	0.5758645
581	0.5353324	0.4646676
582	0.16501781	0.8349822
583	0.1849438	0.8150562
584	0.38006046	0.61993957
585	0.59806025	0.40193972
586	0.77145433	0.22854567
587	0.042745225	0.9572547
588	0.533947	0.46605304
589	0.07322482	0.92677516
590	0.5890251	0.4109749
591	0.13573657	0.8642634
592	0.3754866	0.6245134
593	0.03969704	0.9603029
594	0.2800591	0.71994096
595	0.71366405	0.28633595
596	0.77294356	0.22705644
597	0.41411462	0.58588535
598	0.6763479	0.32365212
599	0.66949975	0.33050022
600	0.2771304	0.7228696
601	0.08300113	0.9169988
602	0.40245163	0.5975483
603	0.15786621	0.8421338
604	0.6124868	0.38751325
605	0.64041466	0.35958531
606	0.008133371	0.99186665
607	0.262774	0.737226
608	0.5925773	0.40742275
609	0.17437074	0.8256293
610	0.37689504	0.623105
611	0.39899293	0.6010071
612	0.006060129	0.9939399
613	0.6321301	0.36786994
614	0.07485034	0.9251497
615	0.061717104	0.93828297
616	0.47308695	0.526913
617	0.41833696	0.581663
618	0.21575736	0.7842427
619	0.19531561	0.8046844
620	0.15683988	0.8431601
621	0.5439634	0.4560366
622	0.44901517	0.55098486
623	0.6756351	0.32436487
624	0.13540609	0.86459386
625	0.584601	0.41539904
626	0.034479305	0.9655207
627	0.04326536	0.9567346
628	0.10116998	0.89883
629	0.5103394	0.48966062
630	0.2249684	0.7750316
631	0.5950586	0.40494138
632	0.11570565	0.88429433
633	0.09962601	0.900374
634	0.3771943	0.6228058
635	0.08281451	0.9171855
636	0.2280675	0.77193254
637	0.027191896	0.9728081
638	0.3483556	0.6516444
639	0.50666153	0.49333847
640	0.13981192	0.8601881
641	0.33932105	0.660679
642	0.0032650915	0.9967349
643	0.379392	0.620608
644	0.20965877	0.79034126
645	0.17059113	0.8294089
646	0.45389318	0.5461068
647	0.13481602	0.865184
648	0.16294318	0.83705676
649	0.048193544	0.9518064
650	0.1594604	0.84053963
651	0.09087768	0.90912235
652	0.6023471	0.39765295
653	0.020984024	0.97901595
654	0.3007782	0.6992218
655	0.45859826	0.54140174
656	0.4467293	0.55327076
657	0.012208507	0.98779154
658	0.19069637	0.80930364
659	0.27853233	0.7214677
660	0.16559437	0.83440566
661	0.1092075	0.8907925
662	0.73505044	0.2649496
663	0.22462752	0.77537245
664	0.17493358	0.82506645
665	0.14433247	0.8556676
666	0.61813885	0.38186112
667	0.4822814	0.5177186
668	0.19630459	0.80369544
669	0.022340883	0.97765917
670	0.029024415	0.97097564
671	0.4494923	0.5505077
672	0.75259984	0.24740013
673	0.5687978	0.43120217
674	0.82329154	0.17670846
675	0.3363073	0.66369265
676	0.82789314	0.17210688
677	0.5248215	0.47517842
678	0.82929456	0.17070542
679	0.49562708	0.50437295
680	0.31229246	0.68770754
681	0.49179447	0.50820553
682	0.41293707	0.58706295
683	0.10884182	0.89115816
684	0.4248089	0.57519114
685	0.83730525	0.16269474
686	0.006570805	0.99342924
687	0.47782767	0.52217233
688	0.24972555	0.7502744
689	0.7633577	0.23664227
690	0.8855581	0.114441834
691	0.5280996	0.4719004
692	0.28113434	0.71886563
693	0.16277853	0.8372215
694	0.5638811	0.43611887
695	0.17479464	0.8252053
696	0.13134547	0.86865455
697	0.09966919	0.9003308
698	0.11847392	0.8815261
699	0.06739366	0.9326064
700	0.36377338	0.63622665
701	0.05841634	0.94158363
702	0.079464346	0.9205357
703	0.51649696	0.48350307
704	0.50013506	0.49986494
705	0.7661206	0.23387937
706	0.5659494	0.43405065
707	0.4564739	0.5435261
708	0.04305902	0.956941
709	0.39514065	0.60485935
710	0.47161058	0.52838945
711	0.37200207	0.62799793
712	0.030678099	0.9693219
713	0.02713875	0.97286123
714	0.43435842	0.5656416
715	0.28245673	0.71754324
716	0.52180994	0.4781901
717	0.21971816	0.78028184
718	0.30408376	0.69591624
719	0.027500398	0.97249955
720	0.20978351	0.7902165
721	0.58081806	0.41918197
722	0.16555193	0.8344481
723	0.51257455	0.48742545
724	0.023321694	0.9766783
725	0.28660983	0.7133902
726	0.0061488794	0.99385107
727	0.15023303	0.84976697
728	0.49482444	0.5051756
729	0.05979681	0.94020325
730	0.048998035	0.951002
731	0.37841302	0.6215869
732	0.088085696	0.91191435
733	0.229233	0.77076703
734	0.58102596	0.41897398
735	0.39455974	0.6054402
736	0.6013677	0.3986323
737	0.22967464	0.77032536
738	0.38807994	0.61192006
739	0.79129356	0.20870647
740	0.044262428	0.9557376
741	0.42856634	0.5714337
742	0.4478089	0.55219114
743	0.09560626	0.90439373
744	0.19808835	0.8019116
745	0.24866378	0.7513362
746	0.031234879	0.96876514
747	0.18799287	0.81200707
748	0.9207211	0.079278864
749	0.5503588	0.44964123
750	0.59356946	0.40643054
751	0.51126444	0.48873553
752	0.016617956	0.98338205
753	0.1510098	0.8489902
754	0.43774393	0.5622561
755	0.2641195	0.7358805
756	0.53696525	0.46303472
757	0.44901335	0.5509866
758	0.36953968	0.6304604
759	0.5192738	0.48072615
760	0.35391372	0.6460862
761	0.7115251	0.28847495
762	0.4167777	0.5832223
763	0.6343372	0.3656628
764	0.25465366	0.74534637
765	0.5649356	0.43506438
766	0.17868198	0.82131803
767	0.37606803	0.62393194
768	0.086389154	0.9136109
769	0.5914628	0.40853718
770	0.096897125	0.9031028
771	0.27185223	0.7281478
772	0.40389213	0.59610784
773	0.7410697	0.25893033
774	0.42520306	0.574797
775	0.11235692	0.8876431
776	0.06944524	0.9305548
777	0.29964596	0.70035404
778	0.06607079	0.9339292
779	0.26225716	0.73774284
780	0.12400684	0.8759932
781	0.30637378	0.6936263
782	0.081651114	0.91834885
783	0.032212216	0.96778774
784	0.22184114	0.7781589
785	0.2122211	0.78777885
786	0.023782918	0.9762171
787	0.56467086	0.43532917
788	0.3940919	0.60590816
789	0.5589429	0.4410571
790	0.35800013	0.6419999
791	0.14438817	0.8556118
792	0.0827374	0.9172626
793	0.14706494	0.8529351
794	0.7073598	0.2926402
795	0.530828	0.46917197
796	0.071061745	0.92893827
797	0.6447615	0.35523847
798	0.53451616	0.46548387
799	0.31981254	0.68018746
800	0.41469452	0.5853055
801	0.18941966	0.8105803
802	0.098499864	0.9015001
803	0.2197823	0.7802177
804	0.24773869	0.7522613
805	0.13266505	0.86733496
806	0.039514896	0.9604851
807	0.3305448	0.6694552
808	0.2802551	0.7197449
809	0.79143524	0.20856477
810	0.7033422	0.2966578
811	0.34501818	0.65498185
812	0.81345266	0.18654728
813	0.21565707	0.78434294
814	0.41008586	0.5899142
815	0.5046944	0.49530566
816	0.04304073	0.95695925
817	0.49382028	0.5061797
818	0.6982372	0.30176282
819	0.3716635	0.6283365
820	0.2222979	0.7777021
821	0.5325277	0.46747229
822	0.5041848	0.49581522
823	0.04307892	0.95692104
824	0.5717662	0.42823383
825	0.12692058	0.8730794
826	0.32038766	0.6796124
827	0.3413725	0.6586275
828	0.12511115	0.8748889
829	0.4358233	0.5641767
830	0.2866824	0.71331763
831	0.51009667	0.48990336
832	0.16497399	0.835026
833	0.054021552	0.94597846
834	0.3445608	0.65543914
835	0.15238793	0.8476121
836	0.36610156	0.6338985
837	0.4333098	0.5666902
838	0.13873163	0.86126834
839	0.049034834	0.9509651
840	0.11199496	0.888005
841	0.19643505	0.8035649
842	0.20362778	0.7963722
843	0.30768576	0.6923142
844	0.23240957	0.7675904
845	0.73234093	0.26765907
846	0.15261377	0.8473862
847	0.16096221	0.8390378
848	0.2912363	0.70876366
849	0.4891596	0.51084036
850	0.4135524	0.5864476
851	0.69125766	0.3087423
852	0.230743	0.769257
853	0.23159377	0.7684063
854	0.05709642	0.94290364
855	0.67456853	0.3254314
856	0.118682034	0.8813179
857	0.28265414	0.71734583
858	0.62868303	0.371317
859	0.84005034	0.15994965
860	0.036292147	0.9637078
861	0.79709464	0.20290534
862	0.022656674	0.9773433
863	0.1655467	0.8344533
864	0.29503405	0.7049659
865	0.18528986	0.8147102
866	0.0031482952	0.99685174
867	0.015101899	0.98489815
868	0.2420813	0.7579187
869	0.53614897	0.463851
870	0.4120365	0.58796346
871	0.034315955	0.9656841
872	0.20275237	0.79724765
873	0.49193782	0.5080621
874	0.05791499	0.9420851
875	0.029478824	0.9705212
876	0.2646262	0.7353738
877	0.3356131	0.6643869
878	0.6137959	0.3862041
879	0.14738235	0.8526176
880	0.10806117	0.8919388
881	0.18669342	0.81330657
882	0.0166487	0.9833513
883	0.053068403	0.94693166
884	0.3118454	0.6881546
885	0.012462587	0.98753744
886	0.8618268	0.1381732
887	0.017075615	0.9829244
888	0.040535424	0.95946455
889	0.1738052	0.8261948
890	0.06980756	0.9301925
891	0.9466208	0.053379234
892	0.6172341	0.38276583
893	0.3641608	0.6358392
894	0.4943823	0.50561774
895	0.015909586	0.9840904
896	0.6500289	0.3499711
897	0.19357713	0.80642295
898	0.054111265	0.94588876
899	0.1417311	0.8582689
900	0.025680989	0.974319
901	0.7194943	0.2805057
902	0.3647114	0.63528854
903	0.116527416	0.88347256
904	0.17462242	0.8253776
905	0.24604058	0.7539594
906	0.6634577	0.33654228
907	0.4560053	0.54399467
908	0.017870812	0.9821292
909	0.033038374	0.9669617
910	0.34654334	0.6534567
911	0.18997426	0.81002575
912	0.16338447	0.8366155
913	0.07404043	0.92595965
914	0.21562691	0.78437304
915	0.06398968	0.93601036
916	0.4329139	0.56708604
917	0.34994248	0.6500575
918	0.15301228	0.8469877
919	0.14872731	0.8512727
920	0.5179048	0.48209515
921	0.31537426	0.68462574
922	0.31330517	0.6866948
923	0.7782949	0.2217051
924	0.04297503	0.95702493
925	0.1358194	0.8641806
926	0.5155436	0.48445642
927	0.5025339	0.49746603
928	0.0071153087	0.9928847
929	0.059904374	0.94009566
930	0.20132889	0.7986711
931	0.01808253	0.98191744
932	0.0586369	0.9413631
933	0.3350195	0.66498053
934	0.09021659	0.9097834
935	0.010741838	0.9892581
936	0.30599505	0.6940049
937	0.6839737	0.31602627
938	0.11077996	0.88922
939	0.18289061	0.81710935
940	0.09597194	0.904028
941	0.020432936	0.9795671
942	0.59533894	0.404661
943	0.6459696	0.35403043
944	0.36955813	0.6304419
945	0.1714424	0.8285576
946	0.54908913	0.45091093
947	0.17062828	0.8293717
948	0.44009754	0.5599025
949	0.5524789	0.44752106
950	0.48291343	0.5170866
951	0.48155198	0.518448
952	0.50135094	0.4986491
953	0.28722563	0.71277434
954	0.2173704	0.78262955
955	0.43979716	0.56020284
956	0.3727581	0.6272419
957	0.5485354	0.45146456
958	0.08508514	0.91491485
959	0.064898945	0.93510103
960	0.17275675	0.82724327
961	0.034498744	0.96550125
962	0.36392593	0.63607407
963	0.5680125	0.43198752
964	0.23351496	0.76648504
965	0.32660264	0.67339736
966	0.39733058	0.6026695
967	0.20116839	0.79883164
968	0.18563995	0.81436
969	0.68837893	0.31162107
970	0.09036361	0.90963644
971	0.15709022	0.8429098
972	0.40245172	0.59754825
973	0.045201045	0.954799
974	0.049968608	0.9500314
975	0.2270272	0.7729728
976	0.06022779	0.93977225
977	0.5930637	0.4069363
978	0.19737163	0.8026284
979	0.39852607	0.6014739
980	0.05564347	0.94435656
981	0.08969437	0.91030556
982	0.03690789	0.9630921
983	0.05784695	0.9421531
984	0.31917888	0.6808211
985	0.6321258	0.36787415
986	0.4659091	0.5340909
987	0.39932933	0.60067064
988	0.49369368	0.5063063
989	0.20056489	0.7994351
990	0.024961561	0.97503847
991	0.581804	0.418196
992	0.6047342	0.39526576
993	0.10346112	0.8965389
994	0.22926508	0.7707349
995	0.50197136	0.49802867
996	0.21956433	0.7804357
997	0.005232859	0.9947672
998	0.25007924	0.7499207
999	0.10151557	0.8984844
1000	0.3052155	0.69478446
1001	0.753391	0.246609
1002	0.56988525	0.4301148
1003	0.67551214	0.3244878
1004	0.07510973	0.9248903
1005	0.11877263	0.8812274
1006	0.8750925	0.12490746
1007	0.020912368	0.9790876
1008	0.063266866	0.9367331
1009	0.57949936	0.4205006
1010	0.29798824	0.70201176
1011	0.60522175	0.39477828
1012	0.19648273	0.8035173
1013	0.52472013	0.4752799
1014	0.15186267	0.8481374
1015	0.25020304	0.7497969
1016	0.74364334	0.25635666
1017	0.64791685	0.35208312
1018	0.6085412	0.3914588
1019	0.4445154	0.5554846
1020	0.1719981	0.82800186
1021	0.40534386	0.59465617
1022	0.19842668	0.8015733
1023	0.42385098	0.576149
1024	0.5424577	0.45754233
1025	0.04697718	0.95302284
1026	0.20202525	0.7979748
1027	0.39551085	0.60448915
1028	0.11028285	0.8897171
1029	0.54866266	0.4513373
1030	0.03260515	0.9673949
1031	0.023106085	0.97689396
1032	0.11757666	0.8824233
1033	0.4540997	0.5459003
1034	0.38125715	0.6187428
1035	0.15465324	0.84534675
1036	0.0552842	0.94471586
1037	0.5581273	0.44187278
1038	0.023412747	0.97658724
1039	0.48784292	0.5121571
1040	0.74020565	0.25979435
1041	0.009814811	0.99018514
1042	0.38943046	0.61056954
1043	0.24734819	0.75265175
1044	0.5501738	0.4498262
1045	0.29654723	0.70345277
1046	0.16708641	0.83291364
1047	0.11939579	0.88060427
1048	0.019254968	0.98074496
1049	0.6869832	0.31301677
1050	0.17084554	0.8291545
1051	0.07122131	0.92877865
1052	0.3137078	0.68629223
1053	0.45153695	0.548463
1054	0.22049181	0.7795082
1055	0.7552299	0.24477014
1056	0.34141463	0.6585854
1057	0.28404984	0.7159502
1058	0.83570766	0.1642923
1059	0.27133086	0.7286691
1060	0.07893647	0.9210635
1061	0.50658685	0.49341315
1062	0.12807052	0.8719295
1063	0.22199996	0.77800006
1064	0.49972653	0.50027347
1065	0.016474154	0.9835259
1066	0.7662995	0.23370051
1067	0.114190646	0.8858094
1068	0.61299306	0.38700697
1069	0.3537182	0.64628184
1070	0.34688523	0.65311474
1071	0.58255017	0.4174498
1072	0.47470638	0.5252936
1073	0.6463151	0.35368484
1074	0.08306603	0.91693395
1075	0.41156605	0.588434
1076	0.45958015	0.5404198
1077	0.2724263	0.7275737
1078	0.3279118	0.6720882
1079	0.3478611	0.6521389
1080	0.23453143	0.7654686
1081	0.37964007	0.6203599
1082	0.7990794	0.20092052
1083	0.27832678	0.7216732
1084	0.3164871	0.6835129
1085	0.3021294	0.69787055
1086	0.41156876	0.5884312
1087	0.05313453	0.9468655
1088	0.23217143	0.7678286
1089	0.77979183	0.2202082
1090	0.57176685	0.42823315
1091	0.4905153	0.5094847
1092	0.124875605	0.8751244
1093	0.38762692	0.6123731
1094	0.23330724	0.76669276
1095	0.12218361	0.8778164
1096	0.3793924	0.6206076
1097	0.8278084	0.1721916
1098	0.26868626	0.7313137
1099	0.36232024	0.63767976
1100	0.44435367	0.5556463
1101	0.3501734	0.64982665
1102	0.007000877	0.9929991
1103	0.54498774	0.45501223
1104	0.1397271	0.8602729
1105	0.08354472	0.9164552
1106	0.51870507	0.48129496
1107	0.886326	0.1136739
1108	0.23909889	0.7609011
1109	0.514096	0.48590392
1110	0.33667162	0.6633284
1111	0.049575992	0.9504241
1112	0.6443016	0.35569838
1113	0.20314029	0.79685974
1114	0.07739649	0.9226035
1115	0.4834503	0.5165497
1116	0.006477409	0.9935226
1117	0.43505886	0.5649411
1118	0.16293997	0.83706003
1119	0.27699026	0.7230097
1120	0.11802843	0.8819716
1121	0.5454855	0.45451453
1122	0.092488565	0.9075114
1123	0.7836879	0.21631204
1124	0.77646416	0.22353587
1125	0.05630894	0.9436911
1126	0.07336595	0.9266341
1127	0.3493357	0.65066427
1128	0.43000162	0.5699984
1129	0.35999468	0.64000535
1130	0.5810691	0.41893083
1131	0.37556848	0.6244315
1132	0.0637295	0.9362705
1133	0.08863812	0.91136193
1134	0.6945548	0.3054452
1135	0.17759894	0.82240105
1136	0.29482403	0.705176
1137	0.2610442	0.7389558
1138	0.7045834	0.29541662
1139	0.30770895	0.692291
1140	0.032054927	0.9679451
1141	0.84876704	0.15123299
1142	0.252346	0.747654
1143	0.050505385	0.9494946
1144	0.3061296	0.6938704
1145	0.09835732	0.90164274
1146	0.749016	0.250984
1147	0.12811929	0.87188077
1148	0.47112557	0.52887446
1149	0.05233525	0.94766474
1150	0.6215912	0.37840885
1151	0.1346595	0.8653405
1152	0.15599713	0.8440029
1153	0.07816391	0.9218361
1154	0.16643257	0.8335674
1155	0.2817063	0.71829367
1156	0.18194206	0.8180579
1157	0.7528023	0.24719767
1158	0.2532665	0.7467334
1159	0.6267404	0.37325963
1160	0.2031073	0.7968927
1161	0.32074368	0.6792563
1162	0.017149933	0.98285013
1163	0.12497426	0.8750258
1164	0.8641973	0.13580267
1165	0.3496017	0.65039825
1166	0.14131655	0.8586835
1167	0.45060655	0.5493934
1168	0.36483127	0.63516873
1169	0.3706146	0.6293855
1170	0.41601643	0.58398354
1171	0.0040846644	0.99591535
1172	0.27751476	0.72248524
1173	0.03702144	0.96297854
1174	0.2676642	0.7323358
1175	0.0315192	0.9684808
1176	0.20100616	0.7989939
1177	0.10414186	0.89585817
1178	0.37985104	0.62014896
1179	0.123235464	0.87676454
1180	0.69453275	0.3054673
1181	0.35318792	0.6468121
1182	0.1390232	0.8609768
1183	0.6799116	0.32008845
1184	0.032393456	0.96760654
1185	0.47870252	0.52129745
1186	0.17265986	0.82734007
1187	0.2836313	0.71636873
1188	0.035436343	0.9645637
1189	0.22138378	0.77861625
1190	0.32204083	0.6779592
1191	0.45294	0.54706
1192	0.09182808	0.90817195
1193	0.17228691	0.8277131
1194	0.1423571	0.85764295
1195	0.7285307	0.27146927
1196	0.20405401	0.795946
1197	0.22606999	0.77393
1198	0.17727906	0.822721
1199	0.17416495	0.82583505
1200	0.85447586	0.14552422
1201	0.24989356	0.7501064
1202	0.15193905	0.84806097
1203	0.77834165	0.22165842
1204	0.026072629	0.9739274
1205	0.46492493	0.53507507
1206	0.26409078	0.73590916
1207	0.1723872	0.8276128
1208	0.5032711	0.49672896
1209	0.49077436	0.5092256
1210	0.26827613	0.73172385
1211	0.6731262	0.32687375
1212	0.08767777	0.9123223
1213	0.3106264	0.6893736
1214	0.23570247	0.76429754
1215	0.030458497	0.96954155
1216	0.27518937	0.7248106
1217	0.5691429	0.43085718
1218	0.36760107	0.63239896
1219	0.8718181	0.12818186
1220	0.32609484	0.67390513
1221	0.19750254	0.80249745
1222	0.13856949	0.8614305
1223	0.051489215	0.9485108
1224	0.2989396	0.70106035
1225	0.49381688	0.50618315
1226	0.46674374	0.5332563
1227	0.5155217	0.4844783
1228	0.54746234	0.45253766
1229	0.26040912	0.7395909
1230	0.05946721	0.94053274
1231	0.03873753	0.96126246
1232	0.41960558	0.58039445
1233	0.2450451	0.7549549
1234	0.15006767	0.8499324
1235	0.047133125	0.95286685
1236	0.11848387	0.88151616
1237	0.34755963	0.6524403
1238	0.69635034	0.30364963
1239	0.11843501	0.88156503
1240	0.2822837	0.71771634
1241	0.3502119	0.6497881
1242	0.47980613	0.5201939
1243	0.1360744	0.86392564
1244	0.04137628	0.95862365
1245	0.15346104	0.8465389
1246	0.21076207	0.7892379
1247	0.055168252	0.9448317
1248	0.033500627	0.96649945
1249	0.18765138	0.8123486
1250	0.081932515	0.9180675
1251	0.08148598	0.91851395
1252	0.50353163	0.49646842
1253	0.06976939	0.9302307
1254	0.029546479	0.9704535
1255	0.1205075	0.87949246
1256	0.34376457	0.65623546
1257	0.027332414	0.9726676
1258	0.069069594	0.9309304
1259	0.67669755	0.32330245
1260	0.31531188	0.6846881
1261	0.109482914	0.8905171
1262	0.31201687	0.68798316
1263	0.4154951	0.5845049
1264	0.19432437	0.80567557
1265	0.082415275	0.9175847
1266	0.59063214	0.40936783
1267	0.49947596	0.50052404
1268	0.3374245	0.66257554
1269	0.68207014	0.3179299
1270	0.13698816	0.86301184
1271	0.42446637	0.5755337
1272	0.24424699	0.75575304
1273	0.14886433	0.85113573
1274	0.55287915	0.44712085
1275	0.005618717	0.99438125
1276	0.044324763	0.9556753
1277	0.061325204	0.9386748
1278	0.11043938	0.8895606
1279	0.1281337	0.87186635
1280	0.25682124	0.7431788
1281	0.24518184	0.75481814
1282	0.16035266	0.8396473
1283	0.50423443	0.4957656
1284	0.037997715	0.9620023
1285	0.5007297	0.49927035
1286	0.49692863	0.50307137
1287	0.3161578	0.68384224
1288	0.34504142	0.6549586
1289	0.3052536	0.69474643
1290	0.018109027	0.981891
1291	0.49669537	0.50330466
1292	0.029277004	0.97072303
1293	0.17350844	0.82649153
1294	0.5093747	0.49062538
1295	0.15116383	0.8488361
1296	0.38369298	0.616307
1297	0.55732006	0.4426799
1298	0.32446614	0.6755339
1299	0.42123014	0.57876986
1300	0.7871405	0.21285948
1301	0.43937007	0.5606299
1302	0.3096654	0.69033456
1303	0.3749314	0.6250686
1304	0.22091097	0.7790891
1305	0.06136274	0.9386373
1306	0.2588461	0.7411539
1307	0.20210014	0.79789984
1308	0.024492253	0.9755078
1309	0.048746996	0.95125306
1310	0.057847645	0.9421524
1311	0.35466722	0.6453328
1312	0.3339254	0.6660746
1313	0.6014692	0.39853075
1314	0.6726616	0.32733837
1315	0.4847197	0.5152803
1316	0.472211	0.527789
1317	0.10203767	0.89796233
1318	0.58797073	0.4120293
1319	0.053030886	0.94696903
1320	0.20123304	0.7987669
1321	0.22647692	0.7735231
1322	0.14387234	0.8561277
1323	0.10979483	0.89020514
1324	0.081953704	0.91804636
1325	0.6926512	0.30734882
1326	0.07012491	0.92987514
1327	0.28457958	0.7154204
1328	0.2722954	0.7277046
1329	0.35423893	0.6457611
1330	0.29572085	0.7042792
1331	0.48319045	0.5168095
1332	0.22782664	0.77217335
1333	0.35687974	0.6431203
1334	0.73383814	0.26616183
1335	0.774353	0.22564699
1336	0.105686195	0.8943138
1337	0.28302684	0.7169731
1338	0.65903395	0.34096605
1339	0.75568926	0.24431072
1340	0.09911815	0.9008818
1341	0.22471553	0.77528447
1342	0.44141573	0.5585842
1343	0.30185455	0.69814545
1344	0.45376045	0.5462395
1345	0.25899538	0.74100465
1346	0.07873351	0.9212665
1347	0.30853695	0.69146305
1348	0.761848	0.23815203
1349	0.06580942	0.9341906
1350	0.26320007	0.7367999
1351	0.62177974	0.3782203
1352	0.18655345	0.8134465
1353	0.07183165	0.9281683
1354	0.26284674	0.73715323
1355	0.2317682	0.7682318
1356	0.7031117	0.2968883
1357	0.6055602	0.39443982
1358	0.04788585	0.9521141
1359	0.4605178	0.53948224
1360	0.6648029	0.3351971
1361	0.19286935	0.80713063
1362	0.18695095	0.8130491
1363	0.037493892	0.96250606
1364	0.09004297	0.909957
1365	0.80093706	0.19906293
1366	0.09798338	0.9020166
1367	0.89687383	0.10312615
1368	0.25587216	0.7441278
1369	0.08871797	0.911282
1370	0.050613586	0.94938636
1371	0.7305071	0.2694929
1372	0.040685207	0.95931476
1373	0.6050699	0.3949301
1374	0.16184819	0.8381518
1375	0.51165855	0.48834148
1376	0.069169246	0.9308308
1377	0.5498439	0.4501561
1378	0.37571785	0.6242822
1379	0.7328325	0.26716754
1380	0.054093648	0.9459064
1381	0.64049757	0.35950243
1382	0.36110428	0.6388957
1383	0.11272018	0.8872798
1384	0.36039278	0.63960725
1385	0.043859966	0.9561401
1386	0.79867846	0.20132156
1387	0.4149671	0.58503294
1388	0.13608955	0.8639104
1389	0.09833534	0.9016646
1390	0.0322759	0.9677241
1391	0.2845292	0.71547085
1392	0.049969908	0.9500301
1393	0.15715975	0.84284025
1394	0.5069457	0.49305433
1395	0.6231996	0.37680036
1396	0.15654232	0.84345776
1397	0.3495231	0.6504769
1398	0.5130905	0.48690954
1399	0.22666584	0.7733342
1400	0.19243746	0.80756253
1401	0.4738358	0.52616423
1402	0.71469814	0.2853018
1403	0.628274	0.37172595
1404	0.5833705	0.41662952
1405	0.12397005	0.87602997
1406	0.038843744	0.9611563
1407	0.055765193	0.94423485
1408	0.50094575	0.49905428
1409	0.026900843	0.9730992
1410	0.6134966	0.38650334
1411	0.024657119	0.97534287
1412	0.29521695	0.7047831
1413	0.6572422	0.3427578
1414	0.20378952	0.7962105
1415	0.6765402	0.3234598
1416	0.27778912	0.7222109
1417	0.085551254	0.9144488
1418	0.18656652	0.81343347
1419	0.32457396	0.67542607
1420	0.3419797	0.65802026
1421	0.2219363	0.77806365
1422	0.83372706	0.16627295
1423	0.43764964	0.5623504
1424	0.2933153	0.7066847
1425	0.11490617	0.88509387
1426	0.3390345	0.6609655
1427	0.41504186	0.5849581
1428	0.49053264	0.5094674
1429	0.4249921	0.57500786
1430	0.27173057	0.72826946
1431	0.2734469	0.72655314
1432	0.19942723	0.80057275
1433	0.3950518	0.60494816
1434	0.31565022	0.68434983
1435	0.011298088	0.98870194
1436	0.38635314	0.61364686
1437	0.08780588	0.9121941
1438	0.43248954	0.5675104
1439	0.30056345	0.6994366
1440	0.38864055	0.6113594
1441	0.11749615	0.88250387
1442	0.24051856	0.7594815
1443	0.39164743	0.6083526
1444	0.10658675	0.89341325
1445	0.07903759	0.9209624
1446	0.13470319	0.86529684
1447	0.057271276	0.94272876
1448	0.38965395	0.610346
1449	0.39598665	0.6040134
1450	0.7527295	0.2472705
1451	0.63884604	0.36115396
1452	0.15640415	0.8435958
1453	0.10116165	0.8988383
1454	0.22045854	0.77954143
1455	0.6834651	0.3165349
1456	0.14679986	0.8532001
1457	0.34895283	0.6510472
1458	0.6387342	0.36126578
1459	0.2666209	0.73337907
1460	0.06960081	0.9303991
1461	0.15014239	0.8498576
1462	0.15997648	0.8400236
1463	0.73258513	0.26741493
1464	0.8500495	0.14995046
1465	0.328721	0.67127895
1466	0.11833513	0.88166493
1467	0.6731689	0.32683113
1468	0.26644996	0.73355
1469	0.35936916	0.64063084
1470	0.3528729	0.64712715
1471	0.05175938	0.94824064
1472	0.06769662	0.9323034
1473	0.18417044	0.8158296
1474	0.24457963	0.7554204
1475	0.46132377	0.53867626
1476	0.5302782	0.46972173
1477	0.44566244	0.55433756
1478	0.13536115	0.86463886
1479	0.2246925	0.77530754
1480	0.52444553	0.47555444
1481	0.60453683	0.39546317
1482	0.08854594	0.911454
1483	0.1640541	0.83594596
1484	0.08183474	0.9181652
1485	0.70402	0.29597998
1486	0.541646	0.45835403
1487	0.4928348	0.50716513
1488	0.13964108	0.86035895
1489	0.75525355	0.24474648
1490	0.085465044	0.9145349
1491	0.2130867	0.78691334
1492	0.073351264	0.92664874
1493	0.23018065	0.7698193
1494	0.1139239	0.8860761
1495	0.2884044	0.7115956
1496	0.72716516	0.27283484
1497	0.29019704	0.7098029
1498	0.17595974	0.8240403
1499	0.38590583	0.61409414
1500	0.115558885	0.8844411
1501	0.9226942	0.07730584
1502	0.5179555	0.48204452
1503	0.05819259	0.9418074
1504	0.55550075	0.44449922
1505	0.04509463	0.9549054
1506	0.07252639	0.92747355
1507	0.5870319	0.41296816
1508	0.13104253	0.8689575
1509	0.026500614	0.97349936
1510	0.17227201	0.82772803
1511	0.24886052	0.7511394
1512	0.16254343	0.8374565
1513	0.15656178	0.8434382
1514	0.33766657	0.6623334
1515	0.45839578	0.5416042
1516	0.6780407	0.32195932
1517	0.5369978	0.46300218
1518	0.37460718	0.62539285
1519	0.071293004	0.928707
1520	0.22629689	0.7737031
1521	0.42834345	0.5716565
1522	0.251481	0.74851906
1523	0.28228495	0.7177151
1524	0.47642776	0.52357227
1525	0.02082821	0.9791718
1526	0.10349968	0.8965003
1527	0.38715038	0.61284965
1528	0.15749688	0.84250313
1529	0.37240222	0.62759775
1530	0.18745813	0.8125419
1531	0.5974648	0.40253517
1532	0.27758193	0.72241807
1533	0.21829574	0.7817043
1534	0.53188705	0.46811298
1535	0.5458284	0.4541716
1536	0.20696157	0.7930384
1537	0.4482537	0.5517463
1538	0.1818665	0.81813353
1539	0.079044394	0.9209556
1540	0.35340372	0.6465963
1541	0.6893506	0.31064942
1542	0.075969934	0.92403
1543	0.09464562	0.9053544
1544	0.19652031	0.80347973
1545	0.40333357	0.5966664
1546	0.14885087	0.8511492
1547	0.51237357	0.4876264
1548	0.46797362	0.5320264
1549	0.08225753	0.9177425
1550	0.38631362	0.6136864
1551	0.16580448	0.8341955
1552	0.05237307	0.94762695
1553	0.22129644	0.7787035
1554	0.047897983	0.952102
1555	0.6165941	0.3834059
1556	0.50145215	0.49854785
1557	0.20266084	0.7973392
1558	0.4482044	0.55179554
1559	0.6787547	0.32124528
1560	0.017140392	0.98285955
1561	0.37081012	0.6291899
1562	0.45406687	0.5459331
1563	0.27670556	0.7232945
1564	0.8068403	0.1931597
1565	0.07321017	0.9267898
1566	0.037366863	0.9626331
1567	0.28322864	0.71677136
1568	0.6737249	0.3262751
1569	0.22279191	0.7772081
1570	0.08285751	0.9171425
1571	0.338066	0.66193396
1572	0.87620187	0.12379808
1573	0.6051414	0.3948586
1574	0.19744907	0.8025509
1575	0.718411	0.281589
1576	0.071162626	0.92883736
1577	0.4161608	0.5838392
1578	0.31180602	0.688194
1579	0.3239191	0.67608094
1580	0.052769866	0.94723016
1581	0.27137628	0.72862375
1582	0.66991043	0.3300895
1583	0.06399791	0.9360021
1584	0.028669514	0.97133046
1585	0.07471666	0.9252834
1586	0.018300407	0.9816996
1587	0.4860219	0.51397806
1588	0.4726274	0.5273726
1589	0.4819989	0.51800114
1590	0.10252928	0.8974708
1591	0.23161872	0.76838136
1592	0.039882682	0.9601173
1593	0.85130507	0.14869489
1594	0.32662484	0.6733752
1595	0.29427218	0.7057278
1596	0.15205207	0.8479479
1597	0.08299558	0.9170044
1598	0.75188106	0.24811886
1599	0.4502444	0.5497556
1600	0.62971675	0.37028325
1601	0.27740756	0.7225925
1602	0.2530662	0.7469338
1603	0.3459972	0.6540028
1604	0.06360297	0.936397
1605	0.46296903	0.537031
1606	0.4844554	0.5155446
1607	0.041047573	0.9589524
1608	0.16715862	0.83284134
1609	0.28955784	0.7104421
1610	0.23649827	0.7635017
1611	0.19355014	0.8064499
1612	0.6957723	0.3042277
1613	0.05686352	0.9431365
1614	0.21696183	0.78303814
1615	0.58344144	0.41655853
1616	0.4445561	0.55544394
1617	0.088942744	0.91105723
1618	0.46957374	0.53042626
1619	0.2929587	0.7070413
1620	0.44477275	0.5552272
1621	0.1110946	0.88890535
1622	0.43914363	0.5608564
1623	0.2245375	0.77546245
1624	0.6247553	0.37524468
1625	0.3448844	0.65511554
1626	0.72400653	0.27599353
1627	0.19635166	0.8036483
1628	0.31409767	0.6859023
1629	0.10082038	0.89917964
1630	0.14968249	0.8503175
1631	0.47145513	0.52854484
1632	0.4956369	0.5043631
1633	0.5192535	0.4807465
1634	0.747143	0.25285706
1635	0.4845533	0.51544666
1636	0.15080181	0.84919816
1637	0.55103344	0.4489666
1638	0.2739486	0.72605145
1639	0.22606224	0.77393776
1640	0.29417494	0.70582503
1641	0.43124938	0.56875056
1642	0.31936806	0.68063194
1643	0.10243814	0.8975619
1644	0.6396225	0.36037755
1645	0.09409081	0.90590924
1646	0.1139823	0.8860177
1647	0.10651146	0.8934885
1648	0.14290018	0.8570998
1649	0.1184783	0.8815217
1650	0.7433952	0.2566048
1651	0.35214725	0.6478528
1652	0.42398915	0.5760109
1653	0.20525406	0.79474586
1654	0.7303758	0.2696242
1655	0.34827247	0.65172756
1656	0.4743358	0.5256642
1657	0.28556126	0.71443874
1658	0.56514585	0.43485412
1659	0.1962406	0.80375934
1660	0.6386965	0.36130345
1661	0.60827255	0.39172745
1662	0.050092336	0.94990766
1663	0.24337293	0.7566271
1664	0.23487245	0.7651276
1665	0.10386499	0.89613503
1666	0.2103256	0.7896744
1667	0.39189178	0.60810816
1668	0.14473966	0.8552603
1669	0.5773392	0.42266083
1670	0.19903879	0.80096126
1671	0.035334893	0.9646651
1672	0.06600832	0.9339917
1673	0.11237949	0.88762045
1674	0.19724523	0.8027548
1675	0.5397181	0.4602819
1676	0.081065305	0.91893464
1677	0.09877297	0.90122706
1678	0.71864545	0.28135458
1679	0.10798028	0.89201975
1680	0.16515791	0.83484215
1681	0.41420847	0.58579147
1682	0.8728415	0.12715857
1683	0.25153875	0.74846125
1684	0.45328888	0.54671115
1685	0.008818683	0.99118125
1686	0.07745766	0.92254233
1687	0.17863576	0.8213643
1688	0.51713914	0.48286083
1689	0.52558416	0.4744158
1690	0.23035353	0.76964647
1691	0.062805176	0.9371948
1692	0.35416192	0.64583814
1693	0.2514468	0.74855316
1694	0.6207792	0.37922075
1695	0.072455905	0.9275441
1696	0.14898518	0.85101485
1697	0.067749575	0.9322504
1698	0.4248337	0.5751663
1699	0.113307245	0.8866927
1700	0.6512936	0.34870636
1701	0.37352365	0.62647635
1702	0.25912857	0.7408714
1703	0.08973207	0.91026795
1704	0.023405936	0.97659403
1705	0.062110793	0.9378892
1706	0.56426185	0.43573815
1707	0.06011732	0.9398827
1708	0.13071442	0.86928564
1709	0.4368396	0.5631604
1710	0.6147491	0.38525087
1711	0.43087786	0.56912214
1712	0.30520225	0.6947978
1713	0.41658452	0.5834155
1714	0.4267529	0.5732471
1715	0.22584811	0.7741519
1716	0.09219429	0.90780574
1717	0.086422026	0.913578
1718	0.07559378	0.9244063
1719	0.099631116	0.90036887
1720	0.31347775	0.68652225
1721	0.178122	0.821878
1722	0.2673356	0.7326644
1723	0.4155203	0.5844797
1724	0.66096413	0.33903584
1725	0.5961346	0.40386537
1726	0.25200185	0.7479982
1727	0.24719739	0.7528026
1728	0.44873086	0.5512692
1729	0.49536216	0.50463784
1730	0.13528246	0.8647176
1731	0.06359863	0.9364013
1732	0.39031374	0.6096862
1733	0.35734856	0.64265144
1734	0.47185025	0.5281498
1735	0.15510517	0.84489477
1736	0.22326183	0.77673817
1737	0.5432522	0.45674774
1738	0.3495724	0.65042764
1739	0.20110913	0.7988908
1740	0.12865494	0.87134504
1741	0.109251946	0.890748
1742	0.13851218	0.86148787
1743	0.08145251	0.91854745
1744	0.20806506	0.7919349
1745	0.028707936	0.9712921
1746	0.24620366	0.7537964
1747	0.22292238	0.7770776
1748	0.300526	0.699474
1749	0.66038543	0.3396146
1750	0.35290086	0.6470992
1751	0.14072734	0.85927266
1752	0.7061177	0.29388234
1753	0.32415524	0.6758447
1754	0.23718086	0.7628192
1755	0.1870549	0.81294507
1756	0.58829665	0.41170338
1757	0.66588485	0.3341152
1758	0.4450525	0.5549475
1759	0.56040347	0.43959647
1760	0.1235076	0.8764924
1761	0.05973218	0.94026786
1762	0.20189907	0.7981009
1763	0.70080364	0.29919642
1764	0.3719234	0.6280767
1765	0.0795512	0.92044884
1766	0.08461694	0.9153831
1767	0.0132628	0.9867372
1768	0.60899866	0.3910013
1769	0.36279953	0.6372005
1770	0.22233246	0.7776675
1771	0.24611342	0.7538866
1772	0.07559175	0.9244082
1773	0.30796617	0.6920338
1774	0.51406366	0.48593637
1775	0.10885154	0.8911485
1776	0.81809795	0.181902
1777	0.017307647	0.98269236
1778	0.14798787	0.8520121
1779	0.10109595	0.8989041
1780	0.078594536	0.92140543
1781	0.1107633	0.8892367
1782	0.31186718	0.6881328
1783	0.8847537	0.115246266
1784	0.20381086	0.7961891
1785	0.36999422	0.6300058
1786	0.18274005	0.81725997
1787	0.16641027	0.8335897
1788	0.08444245	0.9155575
1789	0.2545686	0.7454314
1790	0.1194394	0.88056064
1791	0.31464276	0.6853572
1792	0.35442704	0.64557296
1793	0.5612078	0.4387922
1794	0.070148855	0.9298511
1795	0.32880723	0.67119277
1796	0.38480407	0.6151959
1797	0.011256072	0.9887439
1798	0.7632713	0.23672868
1799	0.23394361	0.7660564
1800	0.11585263	0.88414735
1801	0.050685786	0.9493142
1802	0.17575131	0.8242487
1803	0.22847109	0.77152896
1804	0.26272145	0.7372786
1805	0.23376094	0.7662391
1806	0.056608174	0.9433918
1807	0.014144034	0.98585594
1808	0.11935745	0.88064253
1809	0.7700171	0.22998284
1810	0.2350871	0.7649129
1811	0.3600063	0.6399937
1812	0.82660276	0.17339717
1813	0.031105325	0.9688947
1814	0.18494016	0.81505984
1815	0.6631465	0.33685356
1816	0.057564374	0.9424356
1817	0.06452658	0.9354734
1818	0.23529024	0.7647098
1819	0.026163368	0.9738366
1820	0.1770475	0.82295245
1821	0.10885525	0.8911447
1822	0.851299	0.14870103
1823	0.055169772	0.94483024
1824	0.5906683	0.40933168
1825	0.35835382	0.64164615
1826	0.18804221	0.8119578
1827	0.26770136	0.7322987
1828	0.68399304	0.31600702
1829	0.6201181	0.37988192
1830	0.55798435	0.4420157
1831	0.17925364	0.82074636
1832	0.14340274	0.85659724
1833	0.27590382	0.7240962
1834	0.030634679	0.9693653
1835	0.18507244	0.8149275
1836	0.62489045	0.37510958
1837	0.23267864	0.76732135
1838	0.19222833	0.8077717
1839	0.210349	0.78965104
1840	0.28990576	0.7100943
1841	0.17442009	0.8255799
1842	0.094803825	0.9051962
1843	0.67894614	0.32105392
1844	0.006610289	0.9933897
1845	0.61861753	0.38138247
1846	0.36721352	0.6327865
1847	0.0075355032	0.99246454
1848	0.50997555	0.49002445
1849	0.15662232	0.84337765
1850	0.099648915	0.9003511
1851	0.2748188	0.72518116
1852	0.2893254	0.7106746
1853	0.030948024	0.96905196
1854	0.6035101	0.39648986
1855	0.22107188	0.7789281
1856	0.26963866	0.7303614
1857	0.81836	0.18164001
1858	0.13022071	0.8697793
1859	0.1789882	0.82101184
1860	0.27849197	0.721508
1861	0.07144317	0.9285568
1862	0.44346434	0.55653566
1863	0.033279274	0.96672076
1864	0.3435579	0.6564421
1865	0.007857067	0.9921429
1866	0.40539703	0.594603
1867	0.6800899	0.31991017
1868	0.33962697	0.66037303
1869	0.36628705	0.63371295
1870	0.05906444	0.94093555
1871	0.6182967	0.38170332
1872	0.52570623	0.47429377
1873	0.7817094	0.21829064
1874	0.05023893	0.9497611
1875	0.13249935	0.86750066
1876	0.064463206	0.93553686
1877	0.21982968	0.7801703
1878	0.3726491	0.6273509
1879	0.10531329	0.89468676
1880	0.38194165	0.6180583
1881	0.5929238	0.40707618
1882	0.020396246	0.9796038
1883	0.036073864	0.9639262
1884	0.43506527	0.5649348
1885	0.2532113	0.7467887
1886	0.14670324	0.8532968
1887	0.06945061	0.93054944
1888	0.07385655	0.9261434
1889	0.072740875	0.9272591
1890	0.630231	0.36976904
1891	0.24582537	0.7541746
1892	0.026275253	0.9737248
1893	0.07384686	0.9261531
1894	0.7484551	0.25154486
1895	0.6834714	0.31652865
1896	0.002095483	0.99790454
1897	0.31515437	0.6848456
1898	0.21322487	0.7867751
1899	0.18405011	0.8159499
1900	0.6297787	0.37022135
1901	0.08628233	0.9137177
1902	0.39669925	0.60330075
1903	0.66736233	0.33263764
1904	0.17834803	0.82165194
1905	0.12180655	0.8781935
1906	0.5654893	0.43451074
1907	0.21651264	0.7834874
1908	0.7324812	0.26751882
1909	0.2349958	0.7650042
1910	0.567733	0.432267
1911	0.784164	0.215836
1912	0.7369428	0.2630571
1913	0.30843142	0.6915686
1914	0.80312985	0.19687016
1915	0.122013435	0.8779865
1916	0.02619859	0.97380143
1917	0.2354065	0.76459354
1918	0.40977663	0.5902234
1919	0.13767211	0.8623279
1920	0.04671744	0.95328254
1921	0.6863296	0.3136704
1922	0.25553104	0.744469
1923	0.2501828	0.74981725
1924	0.8238466	0.17615344
1925	0.2917072	0.70829284
1926	0.20530446	0.7946955
1927	0.42212757	0.5778724
1928	0.4865754	0.51342463
1929	0.41879135	0.58120865
1930	0.2720772	0.72792274
1931	0.28542045	0.7145795
1932	0.4243721	0.57562786
1933	0.4461865	0.55381346
1934	0.06476552	0.9352345
1935	0.5755036	0.42449647
1936	0.03313612	0.96686393
1937	0.25441563	0.7455843
1938	0.6201137	0.37988633
1939	0.0839383	0.9160617
1940	0.43828413	0.56171584
1941	0.29569846	0.70430154
1942	0.3854493	0.61455077
1943	0.15136482	0.8486352
1944	0.40410766	0.59589237
1945	0.09837558	0.9016244
1946	0.39128754	0.60871243
1947	0.66804945	0.33195058
1948	0.28383446	0.71616554
1949	0.37819037	0.6218096
1950	0.2445919	0.75540805
1951	0.4471519	0.55284816
1952	0.61624086	0.3837591
1953	0.07980627	0.9201937
1954	0.37412512	0.6258749
1955	0.14088517	0.8591149
1956	0.3809058	0.6190942
1957	0.12641133	0.8735887
1958	0.13481057	0.8651894
1959	0.12245547	0.8775445
1960	0.08691323	0.9130867
1961	0.034468163	0.9655318
1962	0.17886092	0.82113904
1963	0.19597076	0.8040293
1964	0.09034073	0.9096592
1965	0.057329733	0.9426703
1966	0.09182191	0.90817803
1967	0.16091785	0.8390821
1968	0.36835048	0.63164955
1969	0.89468646	0.10531356
1970	0.15397768	0.84602237
1971	0.14721626	0.8527837
1972	0.38473982	0.6152602
1973	0.018929856	0.98107016
1974	0.10412435	0.8958757
1975	0.077773355	0.92222667
1976	0.13568693	0.86431307
1977	0.27393335	0.72606665
1978	0.5308579	0.46914208
1979	0.4302944	0.56970555
1980	0.35253027	0.6474697
1981	0.22059917	0.7794008
1982	0.34642187	0.6535781
1983	0.6070457	0.3929543
1984	0.03673805	0.96326196
1985	0.03705152	0.96294844
1986	0.52107155	0.47892848
1987	0.19232124	0.80767876
1988	0.5467597	0.45324028
1989	0.1691175	0.8308825
1990	0.38648582	0.6135142
1991	0.044304993	0.955695
1992	0.6137419	0.38625816
1993	0.21758486	0.78241515
1994	0.22371195	0.77628803
1995	0.008708976	0.99129105
1996	0.6397967	0.36020333
1997	0.21002942	0.78997064
1998	0.19383402	0.806166
[truncated: 9,116 more rows]
