# Supplementary material for: Evaluating deep learning-based melanoma classification using immunohistochemistry and routine histology: A three center study
Source: PLoS One. 2024 Jan 19;19(1):e0297146. doi: 10.1371/journal.pone.0297146 (PMC10798511; doi:10.1371/journal.pone.0297146)
Supplement: S5 Dataset — (ZIP) [file pone.0297146.s011.zip › minimal_dataset/tile_predictions/dresden/842825-S1_ind_ISlab_0.0.csv]

	0	1
0	0.5605496	0.43945044
1	0.70420945	0.29579052
2	0.7358646	0.26413542
3	0.75365067	0.24634933
4	0.6420507	0.35794932
5	0.52135575	0.47864428
6	0.7841203	0.21587968
7	0.870366	0.1296341
8	0.51014894	0.48985103
9	0.3918553	0.6081447
10	0.9053379	0.094662
11	0.4485507	0.5514493
12	0.4713484	0.5286516
13	0.8472417	0.15275827
14	0.7486704	0.25132963
15	0.73768735	0.26231262
16	0.5353998	0.4646002
17	0.79556715	0.2044329
18	0.8004428	0.19955714
19	0.44038197	0.559618
20	0.7923027	0.20769726
21	0.62045604	0.379544
22	0.61033136	0.38966867
23	0.5951975	0.4048025
24	0.21800971	0.7819903
25	0.7273088	0.2726912
26	0.76200336	0.23799661
27	0.54616433	0.4538357
28	0.6481371	0.35186294
29	0.27115571	0.7288442
30	0.8632591	0.13674086
31	0.54161716	0.4583828
32	0.49329025	0.50670975
33	0.45427808	0.5457219
34	0.57162255	0.42837745
35	0.5166278	0.4833722
36	0.8694834	0.13051659
37	0.78758365	0.21241634
38	0.37667084	0.62332916
39	0.7096926	0.29030737
40	0.7137477	0.28625226
41	0.7801436	0.21985637
42	0.6831356	0.3168644
43	0.70376545	0.29623455
44	0.733463	0.266537
45	0.34034583	0.65965414
46	0.9179472	0.08205277
47	0.40834644	0.5916535
48	0.7542641	0.24573588
49	0.3514041	0.64859587
50	0.6413174	0.35868254
51	0.3741977	0.6258023
52	0.42949128	0.5705088
53	0.14682399	0.853176
54	0.79863155	0.2013684
55	0.58941245	0.41058755
56	0.8486212	0.15137875
57	0.6541483	0.34585172
58	0.27566624	0.72433376
59	0.7099221	0.29007795
60	0.5209875	0.4790125
61	0.4015807	0.5984193
62	0.7838739	0.21612605
63	0.6682612	0.33173883
64	0.6872712	0.31272885
65	0.6318177	0.36818227
66	0.5497269	0.45027307
67	0.86664563	0.13335435
68	0.69674283	0.30325717
69	0.77570057	0.22429943
70	0.5695889	0.43041113
71	0.5934811	0.40651888
72	0.5325765	0.46742347
73	0.7714056	0.2285944
74	0.5226394	0.47736058
75	0.3570973	0.6429027
76	0.33120883	0.6687912
77	0.4324427	0.5675573
78	0.56928587	0.4307142
79	0.61797696	0.38202304
80	0.55441064	0.44558933
81	0.5943017	0.40569827
82	0.58925945	0.41074055
83	0.9041776	0.095822364
84	0.5178906	0.4821094
85	0.78507894	0.21492109
86	0.8210234	0.17897663
87	0.51683563	0.4831644
88	0.76135725	0.2386428
89	0.45400855	0.5459914
90	0.66107064	0.3389294
91	0.56708515	0.43291482
92	0.8455698	0.15443017
93	0.81052345	0.18947661
94	0.723002	0.27699798
95	0.6450743	0.35492566
96	0.66442096	0.33557904
97	0.5698274	0.43017265
98	0.8017944	0.1982056
99	0.33042976	0.66957027
100	0.7054237	0.29457635
101	0.77115446	0.22884558
102	0.57148594	0.4285141
103	0.8991015	0.10089855
104	0.6797425	0.32025746
105	0.57730734	0.42269263
106	0.63831705	0.361683
107	0.6903807	0.30961928
108	0.41454893	0.58545107
109	0.82119954	0.17880051
110	0.7989741	0.20102586
111	0.7914593	0.20854065
112	0.25832832	0.7416717
113	0.6548758	0.34512424
114	0.26408723	0.7359128
115	0.35617253	0.64382744
116	0.52757215	0.47242787
117	0.87638295	0.123617075
118	0.8024489	0.19755103
119	0.2358998	0.7641002
120	0.35855815	0.6414419
121	0.6549749	0.34502515
122	0.6258178	0.37418222
123	0.7538476	0.24615236
124	0.7200461	0.2799539
125	0.70458126	0.2954187
126	0.7007479	0.2992521
127	0.45039403	0.54960597
128	0.69166464	0.30833542
129	0.77282345	0.22717655
130	0.4557367	0.5442633
131	0.8793234	0.12067663
132	0.84120077	0.1587992
133	0.68101674	0.3189833
134	0.81549263	0.18450737
135	0.82043207	0.17956789
136	0.6540598	0.3459401
137	0.6289036	0.37109637
138	0.9064029	0.09359719
139	0.3645665	0.6354335
140	0.7563754	0.2436247
141	0.4772611	0.5227389
142	0.6897175	0.3102825
143	0.7714581	0.22854187
144	0.8909515	0.10904843
145	0.9356462	0.064353816
146	0.51004934	0.48995063
147	0.52077234	0.47922763
148	0.47589195	0.52410805
149	0.56291246	0.4370875
150	0.6238473	0.37615263
151	0.8246355	0.17536446
152	0.6320447	0.36795533
153	0.3891339	0.6108661
154	0.8433677	0.15663233
155	0.8255938	0.17440616
156	0.84419394	0.15580605
157	0.71327263	0.2867274
158	0.5613821	0.43861786
159	0.52839005	0.47161
160	0.39381257	0.60618746
161	0.84830153	0.15169844
162	0.3428285	0.65717155
163	0.44517076	0.55482924
164	0.8785341	0.121465944
165	0.71742535	0.28257468
166	0.38243413	0.6175659
167	0.66696805	0.33303195
168	0.7632143	0.23678574
169	0.47800303	0.52199703
170	0.63073075	0.36926922
171	0.8933914	0.10660869
172	0.7808255	0.21917455
173	0.39228413	0.6077159
174	0.7990899	0.20091006
175	0.74738544	0.25261456
176	0.7009856	0.29901433
177	0.32417935	0.6758207
178	0.51491815	0.48508188
179	0.89944685	0.10055318
180	0.42877808	0.5712219
181	0.52631986	0.4736801
182	0.44225413	0.5577459
183	0.88904244	0.110957555
184	0.7704383	0.2295617
185	0.32859233	0.6714077
186	0.42396525	0.5760348
187	0.5723906	0.42760938
188	0.8211193	0.1788807
189	0.5913406	0.4086594
190	0.107430756	0.8925693
191	0.68989563	0.31010434
192	0.66687214	0.33312786
193	0.44413763	0.55586237
194	0.84284604	0.15715401
195	0.71574605	0.28425398
196	0.5566435	0.4433565
197	0.2021159	0.7978841
198	0.676656	0.32334396
199	0.826292	0.173708
200	0.40723184	0.59276813
201	0.14507048	0.85492957
202	0.5073193	0.4926808
203	0.62158436	0.37841558
204	0.55137783	0.44862217
205	0.8534174	0.14658266
206	0.81261694	0.18738304
207	0.71343863	0.28656137
208	0.7563045	0.24369553
209	0.6579121	0.34208792
210	0.7705589	0.22944112
211	0.65457255	0.34542742
212	0.55486506	0.44513494
213	0.5805472	0.41945276
214	0.45698634	0.54301363
215	0.7285901	0.2714099
216	0.8592273	0.1407727
217	0.8068183	0.1931817
218	0.8663157	0.13368422
219	0.786481	0.21351899
220	0.52054083	0.47945917
221	0.66730815	0.33269182
222	0.8197833	0.18021667
223	0.709747	0.29025292
224	0.3788654	0.62113464
225	0.50277007	0.49722993
226	0.6908385	0.30916148
227	0.6901508	0.30984923
228	0.82674086	0.1732591
229	0.9230122	0.076987855
230	0.5837502	0.4162498
231	0.7463699	0.25363007
232	0.30510846	0.6948916
233	0.6069883	0.39301163
234	0.41472724	0.5852728
235	0.4189622	0.5810378
236	0.6398705	0.36012942
237	0.66601205	0.333988
238	0.19326966	0.80673033
239	0.0981893	0.9018107
240	0.09396569	0.90603435
241	0.66391706	0.33608297
242	0.66446316	0.3355369
243	0.77744234	0.2225577
244	0.8491013	0.15089872
245	0.76629347	0.23370647
246	0.7437047	0.25629535
247	0.88330007	0.116699934
248	0.6412932	0.35870677
249	0.43901035	0.5609896
250	0.6146858	0.3853142
251	0.74140203	0.25859794
252	0.4010469	0.5989531
253	0.46635154	0.53364843
254	0.22318178	0.7768182
255	0.65478617	0.3452139
256	0.46529087	0.5347091
257	0.68724126	0.31275877
258	0.70074177	0.29925817
259	0.77934533	0.22065467
260	0.39994264	0.60005736
261	0.85760295	0.14239708
262	0.082878314	0.9171217
263	0.389464	0.61053604
264	0.53364635	0.46635363
265	0.6471417	0.35285833
266	0.8176418	0.18235826
267	0.30402702	0.695973
268	0.81617576	0.18382421
269	0.14832243	0.85167754
270	0.56464475	0.43535525
271	0.26869875	0.73130125
272	0.7213686	0.27863136
273	0.8927972	0.10720278
274	0.87503	0.12497001
275	0.6564713	0.34352872
276	0.76089925	0.2391008
277	0.7305972	0.26940283
278	0.6401899	0.3598101
279	0.29121816	0.70878184
280	0.8784566	0.121543385
281	0.83054036	0.1694596
282	0.2214373	0.77856266
283	0.15635434	0.84364563
284	0.715066	0.28493395
285	0.77275	0.22725
286	0.572353	0.42764696
287	0.61508155	0.38491848
288	0.7858401	0.2141599
289	0.6935851	0.30641487
290	0.828462	0.17153797
291	0.6913095	0.3086905
292	0.24887106	0.7511289
293	0.59575886	0.40424114
294	0.5556597	0.44434026
295	0.901232	0.098767966
296	0.68756276	0.3124372
297	0.9061794	0.09382059
298	0.68207246	0.3179275
299	0.6165204	0.3834796
300	0.89070755	0.1092925
301	0.6812615	0.31873858
302	0.5725866	0.42741334
303	0.67548645	0.32451358
304	0.46243104	0.537569
305	0.61494493	0.38505504
306	0.49403453	0.5059655
307	0.59451807	0.405482
308	0.20983508	0.7901649
309	0.42199096	0.578009
310	0.89188355	0.10811642
311	0.57542	0.42458
312	0.5846053	0.41539472
313	0.7971984	0.20280154
314	0.278859	0.72114104
315	0.71006185	0.28993812
316	0.41944638	0.5805536
317	0.07704549	0.9229545
318	0.55510396	0.44489604
319	0.6514845	0.3485155
320	0.71775943	0.28224054
321	0.23101166	0.7689884
322	0.7689146	0.23108546
323	0.29720584	0.7027942
324	0.3611264	0.63887364
325	0.6733162	0.32668382
326	0.81930584	0.18069418
327	0.647166	0.352834
328	0.43525118	0.56474876
329	0.856839	0.14316103
330	0.59669423	0.40330574
331	0.49000323	0.50999683
332	0.6402296	0.35977048
333	0.9163313	0.08366869
334	0.6979811	0.30201888
335	0.54654115	0.45345885
336	0.86099386	0.13900612
337	0.519791	0.48020896
338	0.5390368	0.4609632
339	0.605605	0.394395
340	0.64463073	0.35536924
341	0.42889094	0.57110906
342	0.4764068	0.5235932
343	0.8038563	0.1961437
344	0.4460325	0.5539675
345	0.73569685	0.26430318
346	0.52632076	0.4736792
347	0.48763278	0.51236725
348	0.8487046	0.15129542
349	0.8002497	0.19975033
350	0.8192441	0.18075591
351	0.6721056	0.3278944
352	0.38588533	0.61411464
353	0.7825429	0.21745712
354	0.82778114	0.17221892
355	0.57979065	0.4202094
356	0.18002675	0.81997323
357	0.70106316	0.29893678
358	0.4135552	0.5864448
359	0.7780213	0.22197871
360	0.5679669	0.43203312
361	0.8283891	0.17161082
362	0.37549955	0.62450045
363	0.44593436	0.55406564
364	0.3323121	0.6676879
365	0.64023125	0.3597688
366	0.44313672	0.5568633
367	0.8143361	0.18566388
368	0.5698283	0.43017173
369	0.5815708	0.4184292
370	0.8516543	0.14834575
371	0.5987429	0.4012571
372	0.81960964	0.18039036
373	0.56171364	0.43828633
374	0.80083644	0.19916354
375	0.3864064	0.61359364
376	0.6660074	0.33399266
377	0.74205965	0.25794035
378	0.5715999	0.4284001
379	0.6691806	0.33081943
380	0.4666653	0.5333347
381	0.8201123	0.17988768
382	0.5125231	0.4874769
383	0.908719	0.09128096
384	0.49194267	0.5080573
385	0.5855113	0.41448864
386	0.6592971	0.34070292
387	0.22337422	0.77662575
388	0.83768517	0.16231485
389	0.5918142	0.4081858
390	0.63133717	0.36866283
391	0.51817715	0.4818229
392	0.5564306	0.4435694
393	0.6306126	0.36938736
394	0.55719364	0.44280633
395	0.63869065	0.3613093
396	0.34973085	0.65026915
397	0.6864495	0.31355053
398	0.5161955	0.4838045
399	0.7691649	0.2308351
400	0.4406373	0.5593627
401	0.57456195	0.42543805
402	0.46796623	0.53203374
403	0.7144023	0.2855977
404	0.6203452	0.37965485
405	0.61049473	0.3895053
406	0.6196086	0.3803914
407	0.7413677	0.25863236
408	0.54608476	0.4539152
409	0.20676717	0.7932328
410	0.32541302	0.674587
411	0.82237077	0.17762917
412	0.49166492	0.50833505
413	0.7569701	0.24302994
414	0.7347976	0.2652024
415	0.5066497	0.49335036
416	0.81198454	0.18801549
417	0.67906225	0.32093772
418	0.6623604	0.33763957
419	0.4184212	0.5815788
420	0.56330794	0.43669206
421	0.6382708	0.36172917
422	0.85360086	0.14639916
423	0.6980046	0.3019954
424	0.15479264	0.8452074
425	0.8033276	0.19667237
426	0.7693436	0.23065642
427	0.6075774	0.3924226
428	0.7984738	0.20152627
429	0.57328755	0.42671248
430	0.30211806	0.69788194
431	0.5771431	0.4228569
432	0.6593986	0.34060135
433	0.2615256	0.7384744
434	0.73779	0.26221004
435	0.77835166	0.22164834
436	0.8092469	0.19075306
437	0.71190774	0.28809223
438	0.14830522	0.8516948
439	0.2721837	0.7278163
440	0.795716	0.20428398
441	0.3690605	0.6309395
442	0.70272934	0.29727072
443	0.49300408	0.506996
444	0.9181826	0.08181735
445	0.7261177	0.2738823
446	0.45094016	0.5490598
447	0.23105611	0.7689439
448	0.683937	0.316063
449	0.7693759	0.23062408
450	0.6490173	0.35098273
451	0.8152654	0.18473457
452	0.5997342	0.40026584
453	0.74512887	0.25487113
454	0.7035896	0.29641038
455	0.79931045	0.20068951
456	0.20285285	0.79714715
457	0.37670052	0.62329954
458	0.7511358	0.2488642
459	0.5593287	0.44067132
460	0.79679656	0.20320344
461	0.8323402	0.1676598
462	0.74652624	0.2534737
463	0.3812171	0.6187829
464	0.50369936	0.49630067
465	0.8096791	0.19032092
466	0.5845264	0.41547358
467	0.73334473	0.26665527
468	0.65098333	0.34901667
469	0.9063392	0.093660854
470	0.60848045	0.39151955
471	0.7419845	0.25801548
472	0.7844462	0.21555382
473	0.24881886	0.7511811
474	0.9510145	0.04898553
475	0.6415886	0.35841137
476	0.7123598	0.28764024
477	0.6718869	0.32811308
478	0.8018733	0.19812667
479	0.24443144	0.75556856
480	0.26911965	0.7308803
481	0.2647128	0.7352872
482	0.099358656	0.9006414
483	0.5169465	0.48305345
484	0.3146097	0.6853903
485	0.06335186	0.9366482
486	0.5555711	0.4444289
487	0.77177703	0.22822303
488	0.85636175	0.14363827
489	0.78407	0.21593006
490	0.28322566	0.71677434
491	0.70074356	0.29925647
492	0.94100964	0.05899033
493	0.7412399	0.25876012
494	0.0487632	0.9512368
495	0.66948956	0.3305104
496	0.6263786	0.3736214
497	0.4945666	0.50543344
498	0.45529318	0.5447068
499	0.74492925	0.25507072
500	0.28914255	0.7108574
501	0.8814109	0.11858907
502	0.74752945	0.25247052
503	0.796603	0.20339702
504	0.680244	0.31975597
505	0.30425042	0.6957496
506	0.27479938	0.7252006
507	0.60287803	0.3971219
508	0.38003665	0.61996335
509	0.43700585	0.5629941
510	0.8120075	0.18799253
511	0.6079297	0.39207032
512	0.34006277	0.65993726
513	0.6691584	0.3308416
514	0.63105243	0.3689475
515	0.5174301	0.48256984
516	0.3153899	0.68461007
517	0.6263123	0.37368765
518	0.8206256	0.17937441
519	0.789527	0.21047305
520	0.83235097	0.167649
521	0.3088104	0.6911896
522	0.7383033	0.26169667
523	0.8058512	0.19414882
524	0.70985186	0.29014817
525	0.7694331	0.23056692
526	0.62332785	0.37667215
527	0.6599686	0.3400314
528	0.5497027	0.4502973
529	0.80148345	0.19851653
530	0.76485187	0.2351481
531	0.23001337	0.7699866
532	0.5077195	0.49228048
533	0.74494416	0.25505584
534	0.57336056	0.42663947
535	0.6528661	0.34713382
536	0.57823205	0.4217679
537	0.75284725	0.24715275
538	0.36310503	0.636895
539	0.8538618	0.14613825
540	0.60139817	0.3986019
541	0.8276102	0.17238985
542	0.7007933	0.29920664
543	0.5041766	0.49582338
544	0.8523662	0.14763378
545	0.81329787	0.18670215
546	0.22699372	0.77300626
547	0.61089736	0.3891026
548	0.6175565	0.3824435
549	0.8154938	0.18450618
550	0.8433925	0.15660754
551	0.7624911	0.2375089
552	0.75402814	0.2459719
553	0.6427544	0.3572456
554	0.57981086	0.42018914
555	0.6746827	0.32531738
556	0.6657209	0.33427912
557	0.44356808	0.55643195
558	0.6790782	0.32092175
559	0.28507107	0.71492887
560	0.6973981	0.30260184
561	0.44530454	0.5546954
562	0.38161978	0.6183802
563	0.60936594	0.39063406
564	0.7174696	0.2825305
565	0.44574946	0.5542505
566	0.50310785	0.49689212
567	0.34274316	0.6572568
568	0.49372742	0.50627255
569	0.5218056	0.4781944
570	0.620508	0.37949196
571	0.6103453	0.38965473
572	0.5153283	0.48467165
573	0.7110775	0.2889225
574	0.6215975	0.37840247
575	0.7733625	0.22663751
576	0.49098954	0.50901043
577	0.602336	0.39766404
578	0.5915059	0.4084941
579	0.76306385	0.23693617
580	0.73147005	0.26852992
581	0.44005245	0.55994755
582	0.71302044	0.28697953
583	0.63646346	0.36353654
584	0.6601298	0.3398702
585	0.8827979	0.11720204
586	0.7716009	0.22839908
587	0.8944647	0.105535306
588	0.40040943	0.5995906
589	0.17331378	0.8266862
590	0.8143074	0.1856926
591	0.54984623	0.45015377
592	0.64058137	0.35941866
593	0.7664708	0.2335292
594	0.8637938	0.13620627
595	0.82975465	0.17024538
596	0.4665552	0.53344476
597	0.6588424	0.34115762
598	0.6102149	0.38978514
599	0.586687	0.413313
600	0.69549626	0.3045037
601	0.68459964	0.3154004
602	0.4628832	0.53711677
603	0.7097508	0.29024923
604	0.8601741	0.13982587
605	0.73438096	0.26561907
606	0.58711916	0.4128809
607	0.48833987	0.5116601
608	0.7705432	0.22945675
609	0.59688425	0.40311572
610	0.5156334	0.48436663
611	0.2038675	0.7961325
612	0.8219129	0.17808715
613	0.58161527	0.41838476
614	0.4998043	0.5001957
615	0.13209401	0.867906
616	0.8524744	0.14752558
617	0.5499446	0.45005545
618	0.4164172	0.58358276
619	0.21414953	0.78585047
620	0.8029181	0.19708188
621	0.93186957	0.0681304
622	0.7904237	0.20957626
623	0.56274164	0.4372584
624	0.6619077	0.33809233
625	0.67743987	0.32256013
626	0.4401022	0.55989784
627	0.54774326	0.45225677
628	0.33175293	0.66824704
629	0.77630764	0.22369236
630	0.43219668	0.5678033
631	0.5569208	0.4430791
632	0.025848642	0.9741513
633	0.6854972	0.3145028
634	0.76607066	0.23392932
635	0.74591494	0.25408506
636	0.7430036	0.2569964
637	0.25756603	0.74243397
638	0.749662	0.25033802
639	0.8977672	0.102232814
640	0.4560712	0.5439288
641	0.87218904	0.12781098
642	0.8567558	0.14324422
643	0.5225136	0.47748643
644	0.14321904	0.85678095
645	0.56252635	0.43747368
646	0.66808033	0.3319196
647	0.39094266	0.60905737
648	0.74729025	0.25270975
649	0.69530886	0.30469117
650	0.5944005	0.40559945
651	0.23256978	0.76743025
652	0.7863124	0.21368761
653	0.77147275	0.2285273
654	0.75783324	0.24216671
655	0.7971313	0.20286866
656	0.20792659	0.7920734
657	0.4706871	0.5293129
658	0.79097486	0.20902513
659	0.7524894	0.24751061
660	0.8101829	0.18981706
661	0.7064956	0.2935044
662	0.38972694	0.61027306
663	0.5352352	0.46476474
664	0.7818666	0.21813332
665	0.8456575	0.15434252
666	0.5202622	0.47973782
667	0.09023339	0.90976655
668	0.88174677	0.118253216
669	0.8978132	0.10218684
670	0.70721674	0.2927833
671	0.75767446	0.24232556
672	0.25059685	0.7494031
673	0.90943074	0.09056925
674	0.47212172	0.5278783
675	0.8580569	0.1419431
676	0.5433029	0.4566971
677	0.710339	0.28966093
678	0.70654064	0.29345936
679	0.66340613	0.33659387
680	0.5472126	0.45278746
681	0.84471834	0.15528166
682	0.823314	0.17668603
683	0.6829936	0.31700638
684	0.59258145	0.40741852
685	0.7957779	0.20422205
686	0.46160707	0.5383929
687	0.7562653	0.24373473
688	0.8767026	0.12329742
689	0.35017353	0.6498264
690	0.6959061	0.30409396
691	0.7017142	0.2982858
692	0.3884935	0.61150646
693	0.4601243	0.5398757
694	0.4106326	0.58936733
695	0.6896317	0.31036836
696	0.55038995	0.44961005
697	0.41135877	0.5886412
698	0.84975946	0.15024051
699	0.7625543	0.23744574
700	0.680429	0.31957102
701	0.16720207	0.83279794
702	0.8222413	0.17775871
703	0.3994339	0.600566
704	0.8441618	0.15583815
705	0.6886687	0.31133127
706	0.57075363	0.42924637
707	0.8008551	0.19914488
708	0.5795062	0.42049378
709	0.38170055	0.6182994
710	0.6606197	0.33938038
711	0.7071568	0.29284316
712	0.6084956	0.39150438
713	0.35260132	0.6473987
714	0.27336943	0.72663057
715	0.5293899	0.47061005
716	0.7238743	0.27612573
717	0.70948875	0.2905113
718	0.55686545	0.44313458
719	0.5204109	0.47958913
720	0.61321616	0.3867838
721	0.6316022	0.36839777
722	0.70689917	0.29310083
723	0.44635162	0.5536484
724	0.4299503	0.5700497
725	0.46212476	0.5378753
726	0.4754299	0.5245701
727	0.3083772	0.6916228
728	0.45648253	0.5435175
729	0.79992646	0.20007358
730	0.48147085	0.5185292
731	0.2155447	0.7844553
732	0.55312294	0.44687712
733	0.39045712	0.60954285
734	0.3332543	0.6667457
735	0.8371645	0.16283545
736	0.4279702	0.5720298
737	0.6779498	0.3220502
738	0.82485217	0.17514788
739	0.7040594	0.2959406
740	0.71780634	0.28219363
741	0.47097588	0.5290242
742	0.4034058	0.5965943
743	0.847246	0.15275395
744	0.65162086	0.34837914
745	0.72775364	0.27224636
746	0.68580693	0.314193
747	0.2704602	0.7295398
748	0.7322615	0.26773852
749	0.6187034	0.38129658
750	0.77090335	0.22909664
751	0.15487772	0.84512234
752	0.6473265	0.35267347
753	0.7572511	0.24274893
754	0.60883653	0.39116353
755	0.7643265	0.23567347
756	0.6728187	0.3271813
757	0.16707997	0.83292
758	0.612456	0.38754395
759	0.56705713	0.4329428
760	0.6410866	0.35891336
761	0.8541755	0.14582449
762	0.90235597	0.09764397
763	0.6587999	0.34120008
764	0.869195	0.130805
765	0.89747554	0.10252447
766	0.63628393	0.36371604
767	0.24726313	0.75273687
768	0.52785057	0.47214943
769	0.6368456	0.36315438
770	0.6355932	0.36440682
771	0.7788314	0.22116856
772	0.4744079	0.5255921
773	0.47091535	0.5290846
774	0.8237441	0.1762559
775	0.6101854	0.38981465
776	0.78070164	0.2192983
777	0.63024837	0.3697517
778	0.8077486	0.19225144
779	0.8772761	0.12272387
780	0.8868295	0.11317054
781	0.73316807	0.26683193
782	0.5926601	0.40733987
783	0.43292204	0.567078
784	0.6089054	0.3910946
785	0.50730914	0.49269083
786	0.6734791	0.32652092
787	0.62836957	0.37163046
788	0.61708546	0.38291454
789	0.4384924	0.5615076
790	0.39088494	0.60911506
791	0.5828436	0.41715643
792	0.7095316	0.2904684
793	0.118888125	0.88111186
794	0.6159508	0.3840492
795	0.42751917	0.57248086
796	0.4625652	0.5374348
797	0.86028755	0.13971247
798	0.748007	0.251993
799	0.78638184	0.21361817
800	0.58317876	0.4168212
801	0.586051	0.41394907
802	0.5268053	0.47319475
803	0.8263263	0.17367364
804	0.29768336	0.7023167
805	0.59993124	0.40006873
806	0.76260674	0.23739326
807	0.64494765	0.35505235
808	0.38696772	0.6130323
809	0.7265629	0.27343705
810	0.7377916	0.26220834
811	0.6432337	0.35676625
812	0.7035813	0.29641873
813	0.6696065	0.33039352
814	0.6424276	0.3575724
815	0.6178344	0.38216567
816	0.50446427	0.4955357
817	0.2720532	0.7279468
818	0.7084662	0.2915338
819	0.7855939	0.21440603
820	0.9336747	0.06632529
821	0.8983066	0.10169338
822	0.78428096	0.21571909
823	0.5982467	0.40175334
824	0.36289385	0.6371062
825	0.9020359	0.09796417
826	0.6637238	0.3362761
827	0.8181582	0.18184182
828	0.33117488	0.66882515
829	0.65394145	0.34605858
830	0.7359224	0.26407757
831	0.6071702	0.39282975
832	0.65377957	0.34622046
833	0.48392427	0.51607573
834	0.54318726	0.45681277
835	0.84095395	0.15904601
836	0.18820512	0.81179494
837	0.42649525	0.57350475
838	0.6869573	0.31304273
839	0.728695	0.27130508
840	0.605561	0.39443898
841	0.38059297	0.619407
842	0.61588496	0.3841151
843	0.7266897	0.27331027
844	0.59878093	0.40121904
845	0.52545184	0.4745482
846	0.58554554	0.41445446
847	0.80479103	0.19520901
848	0.734519	0.26548097
849	0.66002434	0.33997563
850	0.82491964	0.1750803
851	0.15577829	0.8442217
852	0.75760555	0.24239445
853	0.6446313	0.35536864
854	0.49894908	0.50105095
855	0.8717328	0.12826724
856	0.6119196	0.38808042
857	0.45861474	0.54138523
858	0.6443638	0.35563612
859	0.8668855	0.13311458
860	0.6076561	0.3923439
861	0.67032653	0.32967347
862	0.33514085	0.6648592
863	0.85873324	0.14126669
864	0.5466545	0.45334554
865	0.5716111	0.4283889
866	0.8876244	0.11237559
867	0.79735816	0.2026419
868	0.53336596	0.46663404
869	0.6952166	0.30478337
870	0.7030216	0.29697838
871	0.839865	0.16013494
872	0.903961	0.09603903
873	0.6719564	0.32804355
874	0.509076	0.490924
875	0.64920473	0.35079527
876	0.77382064	0.22617939
877	0.78544134	0.21455859
878	0.67333007	0.32666993
879	0.61735207	0.382648
880	0.7685727	0.23142737
881	0.17128563	0.8287144
882	0.37228996	0.62771004
883	0.81646645	0.18353361
884	0.48719856	0.51280147
885	0.3900507	0.6099493
886	0.29612714	0.70387286
887	0.6076395	0.39236045
888	0.73444927	0.2655507
889	0.5756786	0.4243214
890	0.46915773	0.5308423
891	0.7302208	0.26977918
892	0.31404394	0.6859561
893	0.69873124	0.30126882
894	0.2619321	0.73806787
895	0.16099	0.83901
896	0.57810277	0.42189717
897	0.4188285	0.5811715
898	0.53812855	0.46187145
899	0.5973009	0.40269917
900	0.8831055	0.11689446
901	0.751495	0.248505
902	0.5771434	0.42285666
903	0.5921464	0.40785354
904	0.10303327	0.89696676
905	0.8960167	0.103983276
906	0.89488137	0.10511866
907	0.5321638	0.4678362
908	0.4977622	0.5022378
909	0.6039273	0.39607272
910	0.31524786	0.6847521
911	0.71195465	0.28804532
912	0.50079113	0.49920884
913	0.5825466	0.4174534
914	0.58851373	0.41148627
915	0.6027368	0.39726323
916	0.5147922	0.4852078
917	0.6415807	0.3584193
918	0.65904254	0.34095743
919	0.6509672	0.34903276
920	0.8120652	0.1879348
921	0.596806	0.40319407
922	0.77320135	0.22679868
923	0.53244966	0.46755034
924	0.81255674	0.18744329
925	0.5037035	0.49629653
926	0.515837	0.484163
927	0.6171853	0.3828147
928	0.5544829	0.44551718
929	0.78985447	0.21014556
930	0.80282885	0.19717117
931	0.62540466	0.3745953
932	0.82908374	0.17091629
933	0.29239857	0.7076014
934	0.6042142	0.39578584
935	0.5811672	0.4188328
936	0.43207818	0.56792176
937	0.60589486	0.39410517
938	0.74150157	0.25849846
939	0.26964808	0.7303519
940	0.80263543	0.1973646
941	0.90904033	0.09095968
942	0.7730566	0.22694342
943	0.7533149	0.24668513
944	0.74841833	0.25158167
945	0.7393613	0.26063877
946	0.6062075	0.39379257
947	0.7179839	0.28201613
948	0.8069202	0.19307981
949	0.40305507	0.5969449
950	0.83286184	0.16713816
951	0.74537694	0.2546231
952	0.69321406	0.30678597
953	0.64022267	0.3597773
954	0.7840898	0.2159102
955	0.6352411	0.36475888
956	0.9275384	0.07246162
957	0.6491985	0.3508015
958	0.67257327	0.3274268
959	0.81644785	0.18355219
960	0.725772	0.274228
961	0.36212364	0.63787633
962	0.61148435	0.38851568
963	0.48490983	0.51509017
964	0.2659047	0.73409534
965	0.64934623	0.3506537
966	0.57848597	0.42151397
967	0.42005897	0.57994103
968	0.823595	0.17640504
969	0.53625244	0.46374756
970	0.623062	0.37693802
971	0.6391831	0.36081693
972	0.47729477	0.52270526
973	0.61695963	0.3830403
974	0.78232336	0.21767657
975	0.5070285	0.49297154
976	0.48456654	0.51543343
977	0.5999847	0.4000153
978	0.62558824	0.3744117
979	0.59692675	0.40307322
980	0.42346722	0.5765328
981	0.7704949	0.22950515
982	0.38952732	0.6104727
983	0.8437309	0.15626907
984	0.9062179	0.0937821
985	0.31024572	0.68975425
986	0.7453947	0.2546053
987	0.83625203	0.16374795
988	0.8737307	0.12626936
989	0.40945545	0.5905446
990	0.67320985	0.32679012
991	0.6344223	0.36557767
992	0.23807293	0.76192707
993	0.86401016	0.13598984
994	0.5980979	0.40190208
995	0.48283985	0.5171601
996	0.3396653	0.6603347
997	0.7688323	0.23116772
998	0.5779035	0.42209652
999	0.5238959	0.47610405
1000	0.061992507	0.93800753
1001	0.6997768	0.3002232
1002	0.77663136	0.2233686
1003	0.71833694	0.28166312
1004	0.70629597	0.293704
1005	0.6200127	0.37998727
1006	0.78166366	0.21833631
1007	0.5401033	0.45989665
1008	0.45883986	0.54116017
1009	0.38774502	0.612255
1010	0.87776613	0.12223391
1011	0.40154666	0.59845334
1012	0.66322064	0.3367794
1013	0.7647674	0.23523258
1014	0.7009613	0.29903868
1015	0.7479679	0.2520321
1016	0.49320507	0.50679487
1017	0.4769844	0.5230156
1018	0.43229264	0.5677073
1019	0.66675556	0.33324444
1020	0.72815317	0.27184683
1021	0.51452047	0.4854795
1022	0.5954669	0.40453306
1023	0.4656294	0.53437066
1024	0.32329756	0.67670244
1025	0.77335125	0.22664875
1026	0.27536374	0.72463626
1027	0.37787217	0.62212783
1028	0.7310985	0.2689015
1029	0.8458736	0.1541264
1030	0.72814214	0.27185786
1031	0.69849104	0.30150893
1032	0.53431493	0.46568504
1033	0.7398353	0.26016468
1034	0.6897217	0.31027833
1035	0.78101045	0.2189896
1036	0.62737036	0.3726296
1037	0.37506613	0.6249339
1038	0.57564116	0.42435884
1039	0.800102	0.19989799
1040	0.7291839	0.2708161
1041	0.23328999	0.76671004
1042	0.6266861	0.37331387
1043	0.87492615	0.12507385
1044	0.8197255	0.18027446
1045	0.6930072	0.30699283
1046	0.23983906	0.760161
1047	0.7937096	0.20629042
1048	0.8380042	0.16199584
1049	0.44819468	0.5518053
1050	0.25841427	0.7415857
1051	0.86318356	0.13681638
1052	0.2600851	0.73991495
1053	0.80290467	0.1970954
1054	0.6933288	0.30667123
1055	0.7561719	0.2438281
1056	0.5040036	0.49599645
1057	0.52647126	0.47352874
1058	0.4512062	0.5487938
1059	0.7171584	0.2828416
1060	0.7376689	0.26233116
1061	0.8187338	0.1812662
1062	0.6517497	0.34825033
1063	0.2831447	0.71685535
1064	0.4706649	0.52933514
1065	0.6936601	0.30633995
1066	0.7231337	0.27686632
1067	0.9428256	0.05717441
1068	0.79634964	0.20365031
1069	0.5990365	0.40096343
1070	0.5999272	0.40007278
1071	0.7675185	0.23248151
1072	0.6417448	0.35825527
1073	0.888903	0.11109704
1074	0.8553422	0.14465778
1075	0.49969992	0.5003001
1076	0.7350686	0.26493138
1077	0.7113282	0.28867185
1078	0.46119308	0.538807
1079	0.9158863	0.084113725
1080	0.64899206	0.35100788
1081	0.8404253	0.15957467
1082	0.5112303	0.48876974
1083	0.8264751	0.17352489
1084	0.8633786	0.13662145
1085	0.3599804	0.64001966
1086	0.40811622	0.5918838
1087	0.8473247	0.15267529
1088	0.74149543	0.25850457
1089	0.51667833	0.4833216
1090	0.24239118	0.75760883
1091	0.717008	0.28299204
1092	0.7104202	0.2895798
1093	0.66778296	0.332217
1094	0.67262745	0.32737258
1095	0.63027716	0.3697228
1096	0.87468773	0.12531224
1097	0.59885514	0.40114492
1098	0.4860526	0.5139474
1099	0.8421047	0.1578953
1100	0.54116577	0.45883423
1101	0.5156943	0.48430568
1102	0.42970064	0.5702994
1103	0.7684646	0.2315354
1104	0.57842916	0.42157078
1105	0.22279853	0.7772015
1106	0.6552367	0.34476322
1107	0.3984375	0.6015625
1108	0.2645769	0.7354231
1109	0.5892422	0.4107578
1110	0.28984603	0.71015394
1111	0.16465744	0.8353426
1112	0.30257022	0.6974298
1113	0.508974	0.49102604
1114	0.59052366	0.4094764
1115	0.25634825	0.7436518
1116	0.7599221	0.24007796
1117	0.35935056	0.6406494
1118	0.5588446	0.44115534
1119	0.5146334	0.48536658
1120	0.8432985	0.1567015
1121	0.57045746	0.4295425
1122	0.63838166	0.3616183
1123	0.78314996	0.21685006
1124	0.8718752	0.12812476
1125	0.42240864	0.57759136
1126	0.5821971	0.41780287
1127	0.66366434	0.33633563
1128	0.46050903	0.53949094
1129	0.29229096	0.707709
1130	0.52476114	0.47523886
1131	0.6907181	0.30928186
1132	0.8593533	0.1406467
1133	0.8416605	0.15833952
1134	0.5196447	0.48035532
1135	0.87039167	0.12960832
1136	0.69858193	0.3014181
1137	0.7418656	0.25813442
1138	0.5288128	0.47118717
1139	0.61344826	0.3865517
1140	0.31193617	0.6880638
1141	0.63593316	0.36406687
1142	0.78064007	0.21936001
1143	0.76587695	0.23412308
1144	0.8510804	0.14891954
1145	0.5175866	0.48241335
1146	0.3648027	0.6351973
1147	0.8503755	0.14962448
1148	0.3050202	0.69497985
1149	0.88602257	0.11397746
1150	0.6744845	0.32551554
1151	0.8220534	0.17794664
1152	0.18923005	0.81077
1153	0.5694766	0.43052343
1154	0.8079946	0.19200538
1155	0.3153102	0.68468976
1156	0.48654774	0.5134523
1157	0.2307716	0.7692284
1158	0.5951648	0.4048352
1159	0.5643468	0.43565315
1160	0.78725964	0.21274039
1161	0.90689576	0.09310421
1162	0.35366222	0.64633775
1163	0.82605255	0.17394742
1164	0.854914	0.14508602
1165	0.5384983	0.46150166
1166	0.48335287	0.5166471
1167	0.22758847	0.7724115
1168	0.8021393	0.19786075
1169	0.47131875	0.5286812
1170	0.9100441	0.089955926
1171	0.83318514	0.16681483
1172	0.8846605	0.11533953
1173	0.41697252	0.5830275
1174	0.2811109	0.7188891
1175	0.72281003	0.27718997
1176	0.45217514	0.54782486
1177	0.75565255	0.24434745
1178	0.5033635	0.49663654
1179	0.4155329	0.5844672
1180	0.7011746	0.29882535
1181	0.5794407	0.4205593
1182	0.69802946	0.3019705
1183	0.84319425	0.15680581
1184	0.38721773	0.61278224
1185	0.9074515	0.09254844
1186	0.15936562	0.84063435
1187	0.6906628	0.30933717
1188	0.66428035	0.33571965
1189	0.45121953	0.5487805
1190	0.82520604	0.17479394
1191	0.5182904	0.48170957
1192	0.8273787	0.17262134
1193	0.66417223	0.3358278
1194	0.6032306	0.39676937
1195	0.69023645	0.3097635
1196	0.5454445	0.45455548
1197	0.645425	0.35457495
1198	0.2096024	0.7903976
1199	0.7238977	0.27610233
1200	0.46625024	0.53374976
1201	0.88090926	0.11909074
1202	0.8832636	0.116736375
1203	0.84116054	0.15883943
1204	0.70434946	0.29565048
1205	0.5297618	0.4702382
1206	0.6054209	0.39457905
1207	0.24979001	0.75021
1208	0.7172514	0.28274855
1209	0.8993044	0.10069561
1210	0.6970056	0.3029944
1211	0.6591767	0.3408233
1212	0.32304063	0.6769594
1213	0.5077791	0.49222082
1214	0.60808873	0.39191133
1215	0.9132566	0.08674336
1216	0.5347541	0.4652459
1217	0.8071975	0.19280247
1218	0.8546984	0.14530157
1219	0.76626414	0.23373581
1220	0.63137245	0.36862758
1221	0.48083392	0.51916605
1222	0.5070229	0.4929771
1223	0.7200403	0.2799597
1224	0.7226664	0.27733365
1225	0.7290394	0.2709606
1226	0.75223404	0.24776593
1227	0.71899086	0.28100917
1228	0.55202943	0.44797054
1229	0.43575057	0.5642494
1230	0.8562204	0.14377958
1231	0.8362334	0.1637666
1232	0.8239938	0.17600615
1233	0.43143368	0.5685663
1234	0.4307782	0.5692218
1235	0.7172089	0.28279108
1236	0.7965102	0.20348981
1237	0.61100745	0.38899252
1238	0.70649856	0.2935014
1239	0.8760707	0.123929314
1240	0.7314542	0.26854584
1241	0.7588977	0.24110226
1242	0.70421225	0.29578772
1243	0.58341676	0.41658318
1244	0.5858204	0.41417965
1245	0.7292097	0.27079028
1246	0.36558226	0.6344178
1247	0.79160905	0.208391
1248	0.28084385	0.7191561
1249	0.89049727	0.10950277
1250	0.57827383	0.42172614
1251	0.73859674	0.26140323
1252	0.8128025	0.18719749
1253	0.512391	0.48760906
1254	0.93443084	0.065569185
1255	0.5651417	0.43485835
1256	0.48256654	0.5174334
1257	0.82610995	0.17389
1258	0.8470754	0.15292464
1259	0.40709457	0.5929054
1260	0.6819017	0.31809828
1261	0.71484435	0.28515565
1262	0.6341883	0.36581174
1263	0.6048189	0.39518115
1264	0.4109277	0.5890722
1265	0.17944033	0.8205597
1266	0.33462492	0.6653751
1267	0.6765155	0.32348448
1268	0.7356677	0.26433226
1269	0.3771913	0.6228087
1270	0.60181296	0.3981871
1271	0.5759257	0.4240743
1272	0.7564513	0.24354863
1273	0.8013567	0.19864339
1274	0.7917317	0.20826831
1275	0.7527024	0.24729763
1276	0.6234749	0.37652504
1277	0.4337867	0.5662133
1278	0.8104369	0.18956307
1279	0.8522788	0.14772116
1280	0.48900193	0.5109981
1281	0.70298123	0.2970188
1282	0.7813538	0.21864618
1283	0.8442088	0.15579118
1284	0.72479063	0.27520934
1285	0.7367474	0.26325262
1286	0.7316044	0.26839563
1287	0.7241211	0.27587888
1288	0.40672976	0.59327024
1289	0.5993509	0.4006491
1290	0.8970283	0.10297162
1291	0.6513982	0.34860188
1292	0.8387378	0.16126227
1293	0.7113141	0.2886859
1294	0.6263541	0.37364584
1295	0.9464921	0.053507946
1296	0.79679126	0.20320876
1297	0.4453897	0.5546104
1298	0.8118978	0.18810216
1299	0.6548854	0.34511456
1300	0.43716374	0.5628363
1301	0.8104927	0.18950737
1302	0.82705957	0.1729404
1303	0.528112	0.47188804
1304	0.5560542	0.44394585
1305	0.8221044	0.17789556
1306	0.8523582	0.14764182
1307	0.7517221	0.24827787
1308	0.47013307	0.529867
1309	0.56435996	0.43564007
1310	0.6431634	0.35683656
1311	0.7190293	0.28097066
1312	0.6033955	0.39660448
1313	0.8372134	0.1627866
1314	0.8278601	0.17213985
1315	0.5232828	0.4767172
1316	0.88706326	0.11293673
1317	0.7445173	0.25548264
1318	0.77693987	0.22306015
1319	0.23229513	0.76770484
1320	0.8044005	0.1955995
1321	0.7355252	0.2644748
1322	0.85724276	0.14275725
1323	0.83017874	0.16982125
1324	0.56771874	0.4322812
1325	0.6726885	0.32731152
1326	0.89404577	0.1059542
1327	0.43132102	0.568679
1328	0.7556017	0.24439825
1329	0.78257066	0.21742937
1330	0.92412776	0.07587229
1331	0.3367789	0.6632211
1332	0.77327186	0.22672813
1333	0.8576838	0.14231618
1334	0.5700273	0.42997274
1335	0.5479193	0.4520807
1336	0.6947254	0.30527455
1337	0.51832706	0.4816729
1338	0.6402141	0.3597859
1339	0.5906672	0.40933278
1340	0.410567	0.589433
1341	0.81951314	0.18048683
1342	0.2380455	0.76195455
1343	0.9180372	0.0819628
1344	0.57720095	0.42279908
1345	0.87985075	0.120149255
1346	0.5200797	0.4799204
1347	0.46015525	0.53984475
1348	0.5829579	0.41704205
1349	0.6990149	0.3009851
1350	0.92916965	0.07083032
1351	0.73611456	0.2638854
1352	0.47180545	0.52819455
1353	0.36526987	0.6347301
1354	0.8627713	0.13722874
1355	0.7290516	0.27094844
1356	0.6441051	0.35589498
1357	0.8634251	0.13657492
1358	0.642773	0.35722706
1359	0.37588817	0.62411183
1360	0.7605409	0.23945907
1361	0.68075	0.31925002
1362	0.77772784	0.22227223
1363	0.3503066	0.6496934
1364	0.81841713	0.18158282
1365	0.4409257	0.5590743
1366	0.50589323	0.4941068
1367	0.6439223	0.3560777
1368	0.8159205	0.18407954
1369	0.85172284	0.14827712
1370	0.6324492	0.36755082
1371	0.6403825	0.35961744
1372	0.7611921	0.23880787
1373	0.70208776	0.29791218
1374	0.49736577	0.5026342
1375	0.7356507	0.26434928
1376	0.8293168	0.17068319
1377	0.486472	0.513528
1378	0.69329476	0.3067052
1379	0.7490104	0.25098956
1380	0.5579511	0.44204894
1381	0.5538112	0.44618878
1382	0.39070964	0.60929036
1383	0.39895838	0.6010416
1384	0.49632555	0.50367445
1385	0.048263673	0.95173633
1386	0.58606774	0.4139323
1387	0.7201514	0.2798486
1388	0.30307743	0.6969226
1389	0.5050966	0.49490336
1390	0.62065995	0.37934008
1391	0.7462331	0.25376692
1392	0.5266325	0.47336745
1393	0.79468566	0.2053143
1394	0.2798782	0.7201218
1395	0.21833071	0.7816693
1396	0.6133532	0.38664684
1397	0.87964565	0.120354325
1398	0.841039	0.15896103
1399	0.7394548	0.26054522
1400	0.6109329	0.38906708
1401	0.7918456	0.2081544
1402	0.64491665	0.35508332
1403	0.40443486	0.59556514
1404	0.79971683	0.20028315
1405	0.80248594	0.19751407
1406	0.22560868	0.77439135
1407	0.32142067	0.6785793
1408	0.37359896	0.626401
1409	0.33084604	0.6691539
1410	0.77612835	0.22387159
1411	0.1901774	0.80982256
1412	0.20905139	0.7909486
1413	0.84705794	0.15294203
1414	0.5085295	0.49147052
1415	0.50098985	0.49901012
1416	0.75414187	0.24585809
1417	0.69134724	0.30865276
1418	0.9087651	0.09123489
1419	0.65504885	0.34495112
1420	0.80409354	0.19590646
1421	0.7141184	0.28588155
1422	0.8081013	0.1918987
1423	0.6659308	0.33406913
1424	0.4898533	0.5101467
1425	0.8439871	0.15601291
1426	0.8097401	0.19025986
1427	0.5708559	0.42914402
1428	0.73022306	0.269777
1429	0.8146905	0.1853095
1430	0.5242422	0.4757578
1431	0.7211636	0.27883646
1432	0.15166037	0.8483396
1433	0.7050483	0.29495165
1434	0.8298497	0.17015027
1435	0.6775693	0.32243067
1436	0.35914344	0.64085656
1437	0.58517903	0.414821
1438	0.54528844	0.4547116
1439	0.74224484	0.2577551
1440	0.60004336	0.39995664
1441	0.7981009	0.20189907
1442	0.70381075	0.29618922
1443	0.54192483	0.45807517
1444	0.49928728	0.5007127
1445	0.38580292	0.6141971
1446	0.46854907	0.53145087
1447	0.41218323	0.5878168
1448	0.5122812	0.48771888
1449	0.67867106	0.32132897
1450	0.9039899	0.09601009
1451	0.57154757	0.4284524
1452	0.7417399	0.2582601
1453	0.20766953	0.7923305
1454	0.8450019	0.15499817
1455	0.47130582	0.5286942
1456	0.39244443	0.60755557
1457	0.28344494	0.7165551
1458	0.5584228	0.44157723
1459	0.26050875	0.7394913
1460	0.6990978	0.3009022
1461	0.83491164	0.16508836
1462	0.7402107	0.25978932
1463	0.92711	0.07288999
1464	0.78496075	0.21503921
1465	0.5130465	0.48695353
1466	0.5689828	0.43101722
1467	0.8030903	0.1969097
1468	0.056177564	0.94382244
1469	0.37798667	0.6220134
1470	0.65092427	0.34907573
1471	0.81787604	0.18212388
1472	0.12300065	0.8769993
1473	0.80713207	0.19286793
1474	0.83181185	0.1681881
1475	0.57940936	0.42059058
1476	0.3936821	0.6063179
1477	0.5215022	0.47849783
1478	0.8183638	0.18163621
1479	0.862124	0.13787596
1480	0.66772074	0.3322792
1481	0.6367192	0.3632807
1482	0.89139175	0.10860826
1483	0.2628975	0.73710245
1484	0.8065022	0.19349778
1485	0.7049672	0.29503283
1486	0.794098	0.20590192
1487	0.71999913	0.28000087
1488	0.33543593	0.66456413
1489	0.7268005	0.2731995
1490	0.5058462	0.4941538
1491	0.5707852	0.4292148
1492	0.5804348	0.4195652
1493	0.63500005	0.36499995
1494	0.6815095	0.3184905
1495	0.84719634	0.15280361
1496	0.7310963	0.26890373
1497	0.36943683	0.6305632
1498	0.77833074	0.22166929
1499	0.5874209	0.41257912
1500	0.707951	0.29204896
1501	0.73703474	0.26296523
1502	0.18046345	0.81953657
1503	0.3599445	0.6400555
1504	0.6931284	0.30687156
1505	0.6841356	0.31586444
1506	0.6363398	0.36366025
1507	0.81677765	0.18322235
1508	0.27999097	0.720009
1509	0.46567813	0.5343219
1510	0.8219428	0.17805716
1511	0.83416647	0.16583358
1512	0.6481159	0.35188416
1513	0.7354827	0.26451734
1514	0.812947	0.18705298
1515	0.6181448	0.38185522
1516	0.8354287	0.1645713
1517	0.9243455	0.075654574
1518	0.05877038	0.9412296
1519	0.8436471	0.15635283
1520	0.45604253	0.5439575
1521	0.118190534	0.88180953
1522	0.5307683	0.46923175
1523	0.6436629	0.35633704
1524	0.8019124	0.19808757
1525	0.78917485	0.21082519
1526	0.7715134	0.22848661
1527	0.695201	0.30479902
1528	0.5031213	0.49687865
1529	0.57137597	0.428624
1530	0.7811968	0.21880329
1531	0.5714352	0.42856485
1532	0.20712462	0.79287535
1533	0.53058285	0.46941712
1534	0.56065553	0.43934447
1535	0.6365509	0.36344904
1536	0.82952493	0.17047507
1537	0.73015296	0.26984698
1538	0.53974086	0.46025914
1539	0.51693785	0.48306218
1540	0.7635392	0.23646079
1541	0.7243071	0.27569285
1542	0.76523423	0.23476578
1543	0.72594714	0.27405286
1544	0.8723361	0.12766394
1545	0.6762366	0.32376337
1546	0.84899	0.15101
1547	0.5010754	0.4989246
1548	0.5666648	0.4333352
1549	0.6441945	0.35580555
1550	0.42676964	0.5732303
1551	0.60793906	0.3920609
1552	0.7522383	0.24776165
1553	0.82890713	0.17109284
1554	0.26993126	0.73006874
1555	0.7363418	0.26365823
1556	0.32601213	0.67398787
1557	0.72204196	0.277958
1558	0.8228997	0.17710032
1559	0.51204187	0.4879581
1560	0.55716234	0.44283766
1561	0.65246063	0.34753942
1562	0.6910759	0.30892408
1563	0.89626646	0.103733554
1564	0.7823973	0.21760273
1565	0.628661	0.37133908
1566	0.8206554	0.17934465
1567	0.41347486	0.58652514
1568	0.8957092	0.10429076
1569	0.7528274	0.24717264
1570	0.610251	0.38974896
1571	0.7942268	0.20577312
1572	0.9007327	0.09926729
1573	0.8926422	0.107357755
1574	0.28826088	0.7117391
1575	0.48263443	0.5173656
1576	0.7482685	0.25173154
1577	0.6723811	0.32761893
1578	0.81605065	0.18394934
1579	0.7303111	0.26968893
1580	0.8198661	0.1801339
1581	0.23095562	0.76904434
1582	0.81878084	0.18121916
1583	0.7402503	0.25974977
1584	0.42247722	0.57752275
1585	0.76970667	0.23029336
1586	0.8235944	0.17640562
1587	0.8057855	0.19421454
1588	0.4622145	0.53778553
1589	0.5480682	0.45193177
1590	0.7811258	0.21887422
1591	0.64253116	0.35746884
1592	0.6337659	0.36623412
1593	0.6356881	0.36431187
1594	0.83492714	0.16507284
1595	0.2548726	0.74512744
1596	0.6415986	0.35840142
1597	0.67063767	0.32936233
1598	0.6651776	0.33482245
1599	0.61494076	0.38505924
1600	0.65949774	0.34050223
1601	0.4721423	0.5278577
1602	0.49977714	0.5002229
1603	0.30964926	0.6903508
1604	0.7846012	0.21539879
1605	0.57768	0.42231998
1606	0.36300448	0.6369955
1607	0.54164565	0.45835435
1608	0.9146182	0.085381866
1609	0.6920404	0.30795965
1610	0.8507897	0.14921027
1611	0.7414621	0.25853792
1612	0.89036274	0.10963723
1613	0.47151327	0.5284868
1614	0.74167556	0.25832444
1615	0.6975072	0.3024928
1616	0.3795717	0.6204283
1617	0.7525595	0.24744056
1618	0.2435089	0.7564911
1619	0.84126794	0.15873207
1620	0.5141356	0.4858644
1621	0.7757394	0.22426067
1622	0.09361224	0.9063878
1623	0.6124962	0.38750377
1624	0.7182533	0.28174675
1625	0.6554325	0.3445675
1626	0.60274595	0.3972541
1627	0.6023044	0.39769563
1628	0.5867215	0.41327852
1629	0.75425947	0.24574058
1630	0.8523903	0.14760974
1631	0.7883477	0.21165226
1632	0.5915287	0.4084713
1633	0.7677779	0.2322221
1634	0.7866192	0.21338074
1635	0.76780295	0.23219702
1636	0.5686279	0.43137214
1637	0.55219436	0.44780564
1638	0.35780525	0.6421947
1639	0.25917983	0.7408202
1640	0.5864101	0.41358992
1641	0.5902629	0.40973717
1642	0.3973064	0.6026936
1643	0.3837747	0.6162253
1644	0.44887283	0.55112714
1645	0.39878982	0.6012101
1646	0.8334754	0.16652462
1647	0.4750512	0.5249488
1648	0.8393553	0.16064477
1649	0.2695005	0.7304995
1650	0.62456167	0.37543836
1651	0.7189959	0.2810041
1652	0.74680793	0.2531921
1653	0.84091496	0.159085
1654	0.7160221	0.283978
1655	0.5316559	0.4683441
1656	0.8036807	0.1963193
1657	0.73689646	0.2631036
1658	0.519956	0.48004398
1659	0.32290053	0.67709947
1660	0.5203584	0.4796416
1661	0.15384015	0.8461599
1662	0.73442715	0.2655728
1663	0.68347627	0.31652367
1664	0.6116605	0.38833952
1665	0.7132327	0.2867673
1666	0.4967432	0.50325686
1667	0.72969514	0.27030486
1668	0.7244642	0.27553576
1669	0.42410636	0.57589364
1670	0.6833954	0.31660464
1671	0.5802705	0.4197295
1672	0.57501155	0.4249884
1673	0.62452066	0.37547928
1674	0.2470285	0.75297153
1675	0.19762325	0.80237675
1676	0.47857395	0.5214261
1677	0.66702056	0.33297947
1678	0.5328165	0.4671835
1679	0.76221985	0.23778017
1680	0.74520284	0.25479722
1681	0.40820873	0.5917913
1682	0.7687077	0.2312923
1683	0.5600949	0.43990514
1684	0.5255503	0.47444972
1685	0.6265784	0.37342164
1686	0.55499715	0.4450028
1687	0.50740606	0.492594
1688	0.1733351	0.82666487
1689	0.8228774	0.17712258
1690	0.5696622	0.4303378
1691	0.7129711	0.28702897
1692	0.27982438	0.7201756
1693	0.1369122	0.8630878
1694	0.82756895	0.172431
1695	0.66914296	0.330857
1696	0.77092105	0.22907889
1697	0.5801387	0.4198613
1698	0.520605	0.4793949
1699	0.7162684	0.28373152
1700	0.7488117	0.25118825
1701	0.73089343	0.26910657
1702	0.55331594	0.44668403
1703	0.6426289	0.35737112
1704	0.87368375	0.12631631
1705	0.7869551	0.21304482
1706	0.5824945	0.41750547
1707	0.50521815	0.49478188
1708	0.7851855	0.21481453
1709	0.68005085	0.31994918
1710	0.5572548	0.44274518
1711	0.59666246	0.40333748
1712	0.4762201	0.5237799
1713	0.5421037	0.45789626
1714	0.7442612	0.25573885
1715	0.45455128	0.5454487
1716	0.7675079	0.23249213
1717	0.58876246	0.41123754
1718	0.7102961	0.2897039
1719	0.64731526	0.35268477
1720	0.7172805	0.2827195
1721	0.44241753	0.55758244
1722	0.777879	0.22212107
1723	0.44497606	0.55502397
1724	0.78935766	0.21064232
1725	0.78547186	0.21452811
1726	0.8447697	0.15523027
1727	0.86838406	0.13161597
1728	0.47684494	0.52315503
1729	0.806334	0.19366595
1730	0.76281637	0.23718359
1731	0.6551482	0.3448518
1732	0.6913734	0.30862656
1733	0.6618362	0.33816376
1734	0.33736607	0.66263396
1735	0.3947832	0.60521686
1736	0.4735424	0.5264576
1737	0.78901273	0.21098728
1738	0.6732818	0.32671824
1739	0.16795768	0.8320423
1740	0.5812999	0.4187001
1741	0.55756545	0.44243455
1742	0.49552602	0.504474
1743	0.5851344	0.41486558
1744	0.613528	0.38647202
1745	0.76408654	0.23591347
1746	0.28716135	0.71283865
1747	0.60696816	0.3930318
1748	0.6926541	0.30734593
1749	0.8018917	0.19810836
1750	0.13389401	0.866106
1751	0.81620854	0.18379144
1752	0.6103234	0.38967657
1753	0.69010365	0.30989635
1754	0.29914716	0.7008528
1755	0.79313684	0.20686312
1756	0.7205809	0.27941906
1757	0.6369501	0.36304998
1758	0.8391847	0.16081527
1759	0.41875747	0.5812425
1760	0.41092986	0.5890701
1761	0.77073747	0.22926249
1762	0.5079135	0.49208656
1763	0.4992879	0.5007121
1764	0.7119548	0.28804523
1765	0.58236444	0.41763553
1766	0.8150826	0.18491739
1767	0.31802735	0.6819726
1768	0.76750124	0.23249878
1769	0.18081638	0.8191836
1770	0.47624162	0.5237584
1771	0.75070816	0.2492919
1772	0.78840894	0.21159104
1773	0.39774808	0.60225195
1774	0.6489281	0.35107186
1775	0.7410282	0.25897178
1776	0.6790399	0.32096016
1777	0.7953536	0.2046464
1778	0.89245427	0.10754569
1779	0.5157692	0.4842308
1780	0.9047401	0.09525992
1781	0.869477	0.13052301
1782	0.6215675	0.37843245
1783	0.8412006	0.1587994
1784	0.5667631	0.4332369
1785	0.4781714	0.5218286
1786	0.88950944	0.1104905
1787	0.22266433	0.7773357
1788	0.69196105	0.30803898
1789	0.532903	0.46709692
1790	0.7206579	0.27934206
1791	0.04077147	0.9592285
1792	0.54046255	0.45953745
1793	0.81343335	0.18656668
1794	0.78787255	0.21212749
1795	0.85947645	0.14052352
1796	0.756718	0.24328198
1797	0.7467037	0.25329632
1798	0.5386241	0.46137595
1799	0.8250387	0.17496134
1800	0.73284936	0.2671506
1801	0.83803886	0.16196111
1802	0.38955373	0.61044633
1803	0.40798625	0.5920137
1804	0.5149763	0.4850237
1805	0.5188786	0.48112145
1806	0.7307069	0.26929307
1807	0.76859665	0.23140334
1808	0.28090554	0.71909446
1809	0.7371142	0.2628858
1810	0.5665668	0.43343315
1811	0.80680484	0.19319522
1812	0.7275875	0.27241254
1813	0.9105415	0.08945852
1814	0.7444103	0.25558975
1815	0.46137682	0.5386232
1816	0.5626204	0.43737966
1817	0.28884268	0.71115726
1818	0.403146	0.596854
1819	0.25853658	0.7414634
1820	0.34292245	0.65707755
1821	0.70034236	0.2996577
1822	0.4599596	0.54004043
1823	0.16847037	0.8315296
1824	0.13827482	0.8617252
1825	0.64841604	0.351584
1826	0.673999	0.32600093
1827	0.73342484	0.2665752
1828	0.38211325	0.6178867
1829	0.76385754	0.23614247
1830	0.7720202	0.22797973
1831	0.42436758	0.57563245
1832	0.8726309	0.12736914
1833	0.4035897	0.5964103
1834	0.5029685	0.49703148
1835	0.67746675	0.32253325
1836	0.8400302	0.1599698
1837	0.8095624	0.19043763
1838	0.7163248	0.28367522
1839	0.7710741	0.2289259
1840	0.667319	0.33268097
1841	0.48621675	0.5137833
1842	0.8060098	0.19399016
1843	0.43777004	0.56222993
1844	0.66316634	0.33683366
1845	0.94145375	0.058546223
1846	0.729488	0.270512
1847	0.34021148	0.65978855
1848	0.68854564	0.3114544
1849	0.4098596	0.59014046
1850	0.3662911	0.63370883
1851	0.7949971	0.2050029
1852	0.797273	0.20272705
1853	0.72539276	0.27460724
1854	0.38395765	0.6160424
1855	0.77905095	0.22094907
1856	0.60833126	0.3916688
1857	0.62305576	0.37694424
1858	0.4543513	0.5456487
1859	0.68208694	0.3179131
1860	0.12669455	0.87330544
1861	0.73855466	0.26144534
1862	0.6447866	0.3552134
1863	0.67832595	0.32167405
1864	0.39581752	0.60418254
1865	0.808931	0.19106896
1866	0.5664309	0.43356907
1867	0.84790826	0.15209173
1868	0.4754551	0.5245449
1869	0.59749514	0.40250492
1870	0.67680687	0.32319316
1871	0.40072557	0.59927446
1872	0.7479135	0.25208658
1873	0.8198419	0.18015806
1874	0.6040552	0.39594477
1875	0.62019616	0.37980384
1876	0.40026852	0.5997315
1877	0.73162496	0.26837498
1878	0.7848821	0.2151179
1879	0.72640383	0.27359617
1880	0.6179018	0.38209823
1881	0.25366232	0.74633765
1882	0.72651446	0.27348548
1883	0.657446	0.3425539
1884	0.92223144	0.07776855
1885	0.70341027	0.2965897
1886	0.837811	0.16218896
1887	0.44417962	0.5558204
1888	0.8508323	0.14916772
1889	0.6410266	0.35897332
1890	0.29690555	0.7030944
1891	0.66149706	0.33850297
1892	0.27380198	0.726198
1893	0.5805531	0.41944686
1894	0.5843657	0.41563427
1895	0.66091937	0.33908063
1896	0.66280496	0.337195
1897	0.7882011	0.21179898
1898	0.38560888	0.6143911
1899	0.7865782	0.21342182
1900	0.28191957	0.7180804
1901	0.65638155	0.34361845
1902	0.85293335	0.14706665
1903	0.4038937	0.5961063
1904	0.39211148	0.60788846
1905	0.54051757	0.45948243
1906	0.9110746	0.08892543
1907	0.13964474	0.8603552
1908	0.39990777	0.60009223
1909	0.61694777	0.38305223
1910	0.772585	0.227415
1911	0.7213346	0.27866545
1912	0.76900643	0.23099357
1913	0.6355894	0.36441064
1914	0.712768	0.28723195
1915	0.43195567	0.5680443
1916	0.5854824	0.4145176
1917	0.57752025	0.42247975
1918	0.31515914	0.68484086
1919	0.30548805	0.6945119
1920	0.6905245	0.30947548
1921	0.085164145	0.9148358
1922	0.69734937	0.30265066
1923	0.5512093	0.44879073
1924	0.58124244	0.41875756
1925	0.5619994	0.43800062
1926	0.7084765	0.2915235
1927	0.83379096	0.16620903
1928	0.83254015	0.16745988
1929	0.75562453	0.24437551
1930	0.33898568	0.6610143
1931	0.34338602	0.65661395
1932	0.4935494	0.5064506
1933	0.70691067	0.2930893
1934	0.5129724	0.4870276
1935	0.34366786	0.6563321
1936	0.8227602	0.1772398
1937	0.62947696	0.37052298
1938	0.41654107	0.5834589
1939	0.6338689	0.36613116
1940	0.8841731	0.11582687
1941	0.49001664	0.50998336
1942	0.7035476	0.29645234
1943	0.50226873	0.49773124
1944	0.42649677	0.5735032
1945	0.75263476	0.24736528
1946	0.8673221	0.13267794
1947	0.6842689	0.31573105
1948	0.38888317	0.6111168
1949	0.45253515	0.54746485
1950	0.76427525	0.23572475
1951	0.30033103	0.69966894
1952	0.7063078	0.29369223
1953	0.78272873	0.21727125
1954	0.31020558	0.6897944
1955	0.40182868	0.5981713
1956	0.791126	0.208874
1957	0.85987556	0.14012443
1958	0.66879827	0.3312017
1959	0.7608455	0.23915456
1960	0.42314193	0.5768581
1961	0.822416	0.17758402
1962	0.4615269	0.5384731
1963	0.3652849	0.6347151
1964	0.74190193	0.25809804
1965	0.79752463	0.20247534
1966	0.9270143	0.07298572
1967	0.41914093	0.5808591
1968	0.72114956	0.27885038
1969	0.517112	0.48288798
1970	0.80689114	0.1931089
1971	0.35311314	0.6468868
1972	0.18633084	0.81366915
1973	0.7690389	0.23096107
1974	0.657151	0.34284902
1975	0.42576462	0.5742354
1976	0.31378254	0.6862175
1977	0.647783	0.35221705
1978	0.21665747	0.7833425
1979	0.37944296	0.620557
1980	0.6065451	0.39345488
1981	0.5044642	0.49553576
1982	0.5389357	0.46106428
1983	0.3410763	0.6589237
1984	0.7866504	0.21334961
1985	0.6291035	0.37089652
1986	0.7143577	0.28564233
1987	0.48648053	0.5135195
1988	0.6205443	0.3794557
1989	0.1649263	0.83507377
1990	0.8453289	0.15467107
1991	0.57724935	0.42275065
1992	0.80167395	0.198326
1993	0.69556034	0.3044396
1994	0.650194	0.34980604
1995	0.62480175	0.3751983
1996	0.54597527	0.45402473
1997	0.7209044	0.27909556
1998	0.8321862	0.1678138
[truncated: 521 more rows]
