# Supplementary material for: Evaluating deep learning-based melanoma classification using immunohistochemistry and routine histology: A three center study
Source: PLoS One. 2024 Jan 19;19(1):e0297146. doi: 10.1371/journal.pone.0297146 (PMC10798511; doi:10.1371/journal.pone.0297146)
Supplement: S5 Dataset — (ZIP) [file pone.0297146.s011.zip › minimal_dataset/tile_predictions/dresden/853282-1-S1_ind_ISlab_1.0.csv]

	0	1
0	0.33556324	0.6644367
1	0.45573187	0.54426813
2	0.051672507	0.9483275
3	0.61608726	0.38391277
4	0.7937081	0.2062919
5	0.44617355	0.55382645
6	0.055269256	0.9447307
7	0.28406304	0.715937
8	0.084656395	0.91534364
9	0.69019353	0.30980647
10	0.06587242	0.9341276
11	0.13227779	0.8677222
12	0.25345314	0.74654686
13	0.3471657	0.65283424
14	0.40111202	0.598888
15	0.36224002	0.63776004
16	0.07705911	0.9229409
17	0.58645415	0.41354585
18	0.08194906	0.91805094
19	0.307894	0.692106
20	0.24667867	0.7533213
21	0.6787582	0.32124177
22	0.18008494	0.819915
23	0.67242295	0.32757702
24	0.45223218	0.5477679
25	0.7739366	0.22606331
26	0.19809645	0.80190355
27	0.111867435	0.8881325
28	0.5426406	0.45735937
29	0.24717194	0.75282806
30	0.3211357	0.6788643
31	0.1202271	0.8797729
32	0.69365746	0.30634257
33	0.58833486	0.41166517
34	0.57149935	0.42850065
35	0.47993484	0.5200652
36	0.7241205	0.27587953
37	0.7633019	0.23669805
38	0.44832557	0.5516744
39	0.756423	0.24357696
40	0.7032362	0.29676378
41	0.72113967	0.27886036
42	0.2073609	0.7926391
43	0.7159373	0.28406268
44	0.53457993	0.46542007
45	0.4415812	0.55841875
46	0.29236054	0.70763946
47	0.760092	0.23990795
48	0.40990144	0.59009856
49	0.5797434	0.4202566
50	0.5413374	0.4586626
51	0.2035434	0.7964566
52	0.79315275	0.20684727
53	0.05076372	0.9492363
54	0.4691194	0.53088063
55	0.7855298	0.21447022
56	0.37073773	0.62926227
57	0.4802583	0.5197417
58	0.17800187	0.8219982
59	0.14791393	0.852086
60	0.8893299	0.11067008
61	0.67003524	0.3299648
62	0.3156318	0.6843682
63	0.6875419	0.31245807
64	0.45698035	0.54301965
65	0.522601	0.477399
66	0.87489176	0.12510829
67	0.47422358	0.5257764
68	0.9458139	0.054186046
69	0.31597993	0.68402004
70	0.41815457	0.5818454
71	0.4672884	0.5327116
72	0.15137216	0.8486278
73	0.42966217	0.57033783
74	0.46369985	0.5363001
75	0.33417362	0.6658264
76	0.027963167	0.97203684
77	0.63577783	0.3642221
78	0.7002952	0.29970476
79	0.3132664	0.6867336
80	0.065743744	0.9342562
81	0.85236716	0.14763288
82	0.26081678	0.7391832
83	0.53329074	0.46670923
84	0.18011104	0.81988895
85	0.15215309	0.84784687
86	0.16900654	0.8309935
87	0.5964312	0.40356883
88	0.7194045	0.28059548
89	0.68881536	0.31118464
90	0.25514188	0.74485815
91	0.30615377	0.6938462
92	0.6231765	0.3768235
93	0.64394736	0.3560526
94	0.17489636	0.8251037
95	0.7390839	0.26091608
96	0.4412362	0.5587638
97	0.58943427	0.41056576
98	0.5307678	0.46923223
99	0.17580585	0.8241941
100	0.14323002	0.8567699
101	0.30081838	0.6991817
102	0.49473262	0.5052673
103	0.7367987	0.26320133
104	0.05103685	0.9489631
105	0.74759316	0.25240684
106	0.09682365	0.90317637
107	0.4848213	0.51517874
108	0.52063316	0.4793668
109	0.16072562	0.8392744
110	0.4405857	0.55941427
111	0.0991129	0.90088713
112	0.7394841	0.26051596
113	0.3644432	0.6355568
114	0.53819066	0.46180937
115	0.1833234	0.8166766
116	0.91175526	0.088244714
117	0.18193053	0.81806946
118	0.4847328	0.51526713
119	0.73822415	0.2617758
120	0.4722474	0.5277526
121	0.66571206	0.334288
122	0.6864819	0.31351814
123	0.4375213	0.56247866
124	0.49690783	0.50309217
125	0.29727018	0.7027298
126	0.69562924	0.30437082
127	0.7357792	0.26422077
128	0.20912609	0.7908739
129	0.65125066	0.34874934
130	0.29516774	0.70483226
131	0.5715809	0.4284191
132	0.7584873	0.24151267
133	0.02989607	0.9701039
134	0.7328931	0.2671069
135	0.41954154	0.58045846
136	0.7238521	0.27614796
137	0.15661833	0.84338164
138	0.13854007	0.8614599
139	0.24644098	0.753559
140	0.6770699	0.3229301
141	0.105182216	0.89481777
142	0.747865	0.252135
143	0.5396715	0.46032855
144	0.72451335	0.2754867
145	0.689233	0.31076702
146	0.8670244	0.13297555
147	0.10454106	0.89545894
148	0.21942367	0.78057635
149	0.9068241	0.09317586
150	0.7587602	0.24123976
151	0.22707658	0.7729234
152	0.51796126	0.48203874
153	0.7397431	0.26025686
154	0.15137309	0.848627
155	0.5227241	0.47727588
156	0.12767531	0.87232465
157	0.43207508	0.5679249
158	0.11671649	0.8832835
159	0.7256985	0.27430147
160	0.84591013	0.15408994
161	0.23289777	0.76710224
162	0.69149315	0.30850682
163	0.61516684	0.38483313
164	0.16698943	0.83301055
165	0.77984816	0.22015183
166	0.63676953	0.36323044
167	0.8971239	0.10287616
168	0.81859726	0.18140277
169	0.6634177	0.33658233
170	0.104604475	0.8953955
171	0.4736243	0.52637565
172	0.17904478	0.8209552
173	0.7710146	0.22898535
174	0.166609	0.833391
175	0.04940306	0.9505969
176	0.8104105	0.18958946
177	0.4237742	0.57622576
178	0.4563885	0.54361147
179	0.39240363	0.6075964
180	0.023053437	0.97694653
181	0.55992794	0.44007206
182	0.70350945	0.29649055
183	0.30481035	0.69518965
184	0.8088101	0.1911899
185	0.5328884	0.46711162
186	0.19576885	0.80423117
187	0.7629226	0.23707739
188	0.10486341	0.8951366
189	0.13018389	0.86981606
190	0.3319706	0.66802937
191	0.16135435	0.8386457
192	0.28817463	0.7118253
193	0.80335313	0.19664681
194	0.81091213	0.18908788
195	0.27165246	0.72834754
196	0.23003867	0.7699613
197	0.4589309	0.54106903
198	0.15614456	0.84385544
199	0.30647284	0.6935271
200	0.09213476	0.9078653
201	0.15295608	0.84704393
202	0.18957613	0.81042385
203	0.7710272	0.22897276
204	0.23197924	0.76802075
205	0.26366192	0.7363381
206	0.6588924	0.34110758
207	0.17670502	0.82329494
208	0.46098936	0.5390106
209	0.67144126	0.32855874
210	0.768489	0.23151101
211	0.43465486	0.5653451
212	0.642242	0.357758
213	0.5763837	0.42361632
214	0.5550422	0.44495776
215	0.117107406	0.8828926
216	0.62692976	0.37307024
217	0.67255545	0.3274445
218	0.14649294	0.85350704
219	0.6927304	0.3072696
220	0.18954293	0.81045705
221	0.24357389	0.7564261
222	0.30102968	0.69897026
223	0.13296938	0.8670306
224	0.06747161	0.93252844
225	0.25157392	0.7484261
226	0.5979755	0.4020245
227	0.7621858	0.2378142
228	0.5500851	0.44991487
229	0.32028192	0.6797181
230	0.19305754	0.8069425
231	0.7965184	0.20348161
232	0.7759053	0.22409466
233	0.29982716	0.7001728
234	0.51693594	0.4830641
235	0.7494092	0.25059083
236	0.15690032	0.84309965
237	0.425173	0.574827
238	0.53728926	0.4627107
239	0.23304982	0.7669502
240	0.68548816	0.31451187
241	0.092512645	0.90748733
242	0.21923669	0.7807633
243	0.15220137	0.84779865
244	0.5803341	0.41966584
245	0.5198276	0.4801724
246	0.5553565	0.44464353
247	0.26226544	0.7377345
248	0.7610618	0.23893821
249	0.6522533	0.3477466
250	0.33859208	0.6614079
251	0.34091935	0.6590807
252	0.53696775	0.46303222
253	0.23485449	0.7651455
254	0.549248	0.45075208
255	0.04320433	0.95679563
256	0.0684353	0.9315647
257	0.41428018	0.5857198
258	0.14067909	0.8593209
259	0.20359966	0.7964003
260	0.46170858	0.5382914
261	0.119224526	0.8807755
262	0.72963345	0.27036658
263	0.37503558	0.6249644
264	0.5492529	0.45074704
265	0.124499924	0.8755
266	0.7966849	0.20331511
267	0.3481342	0.6518658
268	0.5638101	0.4361899
269	0.23253052	0.76746947
270	0.17885566	0.82114434
271	0.38757935	0.6124206
272	0.7129903	0.28700975
273	0.6391934	0.3608066
274	0.24967222	0.7503278
275	0.1377517	0.86224824
276	0.09622796	0.90377206
277	0.6092391	0.3907609
278	0.21759509	0.78240496
279	0.4865509	0.5134491
280	0.6830628	0.31693727
281	0.44361722	0.5563828
282	0.11214061	0.88785934
283	0.14338583	0.8566141
284	0.34770736	0.65229267
285	0.70637476	0.2936252
286	0.40213034	0.5978697
287	0.783625	0.21637496
288	0.20394216	0.7960578
289	0.64461744	0.3553826
290	0.18856673	0.8114333
291	0.3153221	0.6846779
292	0.36615607	0.6338439
293	0.6242623	0.37573776
294	0.38512638	0.61487365
295	0.15837878	0.8416212
296	0.5352399	0.46476015
297	0.4864023	0.5135977
298	0.6985597	0.30144027
299	0.5645978	0.43540215
300	0.5090922	0.4909078
301	0.92160547	0.078394555
302	0.4820326	0.5179674
303	0.62926733	0.3707327
304	0.6453307	0.3546692
305	0.41889682	0.5811032
306	0.24271108	0.7572889
307	0.115889035	0.884111
308	0.05808213	0.9419179
309	0.10618251	0.89381754
310	0.32703176	0.67296827
311	0.100495644	0.8995044
312	0.22581783	0.77418214
313	0.1588277	0.8411723
314	0.33347732	0.6665227
315	0.6197648	0.38023517
316	0.8780901	0.12190994
317	0.7804198	0.21958019
318	0.19948791	0.80051214
319	0.49994886	0.50005114
320	0.2222342	0.7777658
