# Supplementary material for: Evaluating deep learning-based melanoma classification using immunohistochemistry and routine histology: A three center study
Source: PLoS One. 2024 Jan 19;19(1):e0297146. doi: 10.1371/journal.pone.0297146 (PMC10798511; doi:10.1371/journal.pone.0297146)
Supplement: S5 Dataset — (ZIP) [file pone.0297146.s011.zip › minimal_dataset/tile_predictions/dresden/798792-S1_ind_ISlab_1.0.csv]

	0	1
0	0.06132617	0.93867385
1	0.2753631	0.72463685
2	0.36251947	0.63748056
3	0.1034101	0.8965899
4	0.036575507	0.96342444
5	0.09074123	0.9092588
6	0.24975424	0.7502458
7	0.098385505	0.90161455
8	0.025491023	0.97450894
9	0.09836043	0.90163964
10	0.022348788	0.9776512
11	0.72040236	0.27959764
12	0.31882277	0.68117726
13	0.47687346	0.52312654
14	0.76838356	0.23161644
15	0.034113463	0.9658866
16	0.029815491	0.9701845
17	0.06843077	0.9315693
18	0.28667244	0.7133276
19	0.14138155	0.8586185
20	0.053607102	0.9463929
21	0.42064	0.57936
22	0.054425463	0.9455746
23	0.008235802	0.9917641
24	0.15426196	0.845738
25	0.6099213	0.39007878
26	0.022688283	0.9773118
27	0.36622706	0.6337729
28	0.0379665	0.9620335
29	0.03389631	0.96610373
30	0.041629918	0.95837015
31	0.29308665	0.70691335
32	0.07436601	0.92563397
33	0.07693692	0.9230631
34	0.01594868	0.9840513
35	0.04962747	0.9503726
36	0.080305785	0.9196942
37	0.48565328	0.5143467
38	0.24341899	0.75658095
39	0.4835524	0.5164476
40	0.026014455	0.9739855
41	0.061773438	0.9382266
42	0.44953638	0.5504637
43	0.44188547	0.5581145
44	0.7171115	0.28288847
45	0.5262295	0.4737705
46	0.17736202	0.822638
47	0.6032654	0.3967346
48	0.3565327	0.6434673
49	0.09296633	0.9070336
50	0.34325504	0.6567449
51	0.065826945	0.9341731
52	0.119544916	0.8804551
53	0.6516056	0.34839436
54	0.52039963	0.4796004
55	0.2201651	0.7798349
56	0.07162015	0.92837983
57	0.31993923	0.68006074
58	0.05153458	0.94846547
59	0.04620281	0.95379716
60	0.60697573	0.39302427
61	0.07991006	0.9200899
62	0.5733286	0.42667142
63	0.31670794	0.68329203
64	0.26387742	0.73612255
65	0.40023866	0.59976137
66	0.12721385	0.87278616
67	0.327359	0.67264104
68	0.31028572	0.68971425
69	0.31403726	0.68596274
70	0.14173722	0.8582628
71	0.0952263	0.90477365
72	0.053499855	0.9465001
73	0.86078656	0.13921341
74	0.45208982	0.5479102
75	0.47577903	0.52422094
76	0.046834227	0.95316577
77	0.08064765	0.9193524
78	0.28743356	0.71256644
79	0.2650154	0.7349846
80	0.022745617	0.9772544
81	0.5602174	0.4397826
82	0.57653964	0.4234604
83	0.19202062	0.80797935
84	0.04751327	0.95248675
85	0.05918385	0.9408161
86	0.34860772	0.6513923
87	0.1405406	0.8594594
88	0.30627674	0.6937232
89	0.20442948	0.79557055
90	0.30401194	0.69598806
91	0.34621033	0.6537897
92	0.21856898	0.781431
93	0.06616546	0.93383455
94	0.026231479	0.97376853
95	0.13365863	0.8663413
96	0.45341924	0.5465808
97	0.11570541	0.8842946
98	0.108075	0.891925
99	0.07046895	0.9295311
100	0.16199945	0.8380006
101	0.5538293	0.44617072
102	0.29190627	0.7080937
103	0.073513925	0.9264861
104	0.10520742	0.89479256
105	0.012813805	0.9871862
106	0.9294225	0.07057749
107	0.067615226	0.9323848
108	0.25594687	0.7440531
109	0.05360737	0.94639266
110	0.104273885	0.89572614
111	0.15029721	0.84970284
112	0.07628596	0.923714
113	0.39640313	0.60359687
114	0.24555472	0.7544453
115	0.13229503	0.867705
116	0.7430811	0.2569189
117	0.16931397	0.83068603
118	0.6709653	0.32903466
119	0.21684226	0.78315777
120	0.3771205	0.6228795
121	0.32703322	0.67296684
122	0.35688594	0.6431141
123	0.31339353	0.68660647
124	0.057189494	0.9428105
125	0.290819	0.709181
126	0.23307383	0.76692617
127	0.35848993	0.64151007
128	0.49530363	0.50469637
129	0.11978122	0.88021874
130	0.3375239	0.66247606
131	0.0970999	0.9029001
132	0.4083808	0.5916192
133	0.046514686	0.95348525
134	0.09370703	0.906293
135	0.035651147	0.9643488
136	0.023123749	0.9768762
137	0.15269256	0.84730744
138	0.20352013	0.7964799
139	0.19082499	0.809175
140	0.22159433	0.7784056
141	0.08975002	0.91024995
142	0.7107448	0.28925523
143	0.28353447	0.71646553
144	0.919163	0.080837026
145	0.33047342	0.6695266
146	0.23625582	0.7637442
147	0.028234316	0.9717657
148	0.73431414	0.26568586
149	0.21064827	0.7893517
150	0.7279141	0.2720859
151	0.21574147	0.78425854
152	0.15253676	0.84746325
153	0.07951465	0.9204854
154	0.12291775	0.8770823
155	0.20986322	0.79013675
156	0.53680366	0.4631963
157	0.03505924	0.9649407
158	0.5982342	0.4017658
159	0.21255161	0.78744835
160	0.2009753	0.7990247
161	0.020909542	0.97909045
162	0.15688258	0.8431175
163	0.2976201	0.70237994
164	0.4106323	0.5893677
165	0.37250063	0.62749934
166	0.523845	0.47615498
167	0.24461143	0.75538856
168	0.7760958	0.22390415
169	0.082058914	0.91794103
170	0.120382965	0.87961704
171	0.13274546	0.86725456
172	0.85726625	0.14273381
173	0.4909703	0.5090297
174	0.0502794	0.9497206
175	0.12460852	0.8753915
176	0.5518025	0.4481975
177	0.2860695	0.71393055
178	0.33757833	0.6624217
179	0.21064967	0.7893504
180	0.67457354	0.32542646
181	0.20925263	0.7907474
182	0.5755661	0.42443392
183	0.83238804	0.16761193
184	0.05974981	0.9402502
185	0.037546568	0.96245337
186	0.8007212	0.19927879
187	0.5864441	0.41355592
188	0.024460044	0.97554
189	0.5469825	0.45301753
190	0.06341747	0.9365825
191	0.150049	0.84995097
192	0.41807303	0.581927
193	0.033824578	0.9661754
194	0.115497775	0.8845022
195	0.32032675	0.67967325
196	0.22457853	0.7754215
197	0.19759284	0.8024072
198	0.14457776	0.8554223
199	0.062059365	0.9379406
200	0.87335736	0.1266426
201	0.94388735	0.056112695
202	0.40068954	0.59931046
203	0.048158932	0.9518411
204	0.89467484	0.10532517
205	0.13713309	0.86286694
206	0.62464106	0.3753589
207	0.12388839	0.8761117
208	0.062181994	0.93781805
209	0.32744923	0.67255074
210	0.04527068	0.9547293
211	0.065772444	0.9342276
212	0.01918397	0.98081607
213	0.13156119	0.8684388
214	0.04313095	0.95686907
215	0.22713806	0.77286196
216	0.08365936	0.9163406
217	0.23364861	0.7663514
218	0.10802197	0.891978
219	0.44763356	0.55236644
220	0.3850124	0.6149876
221	0.057828195	0.9421718
222	0.008848873	0.99115115
223	0.6882455	0.3117545
224	0.3792089	0.6207911
225	0.032568436	0.9674316
226	0.29907706	0.70092297
227	0.19584696	0.8041531
228	0.5878468	0.41215315
229	0.55207735	0.44792268
230	0.13952357	0.8604764
231	0.8646262	0.13537373
232	0.4582715	0.5417285
233	0.18178885	0.8182112
234	0.52104896	0.47895107
235	0.47783557	0.5221644
236	0.055046916	0.944953
237	0.5785544	0.42144564
238	0.08843122	0.9115688
239	0.017024519	0.98297554
240	0.17054662	0.8294534
241	0.029560927	0.970439
242	0.044747066	0.95525295
243	0.16548829	0.83451176
244	0.13411221	0.86588776
245	0.43294773	0.56705225
246	0.96587247	0.034127533
247	0.05010325	0.9498967
248	0.16458477	0.8354152
249	0.11779517	0.88220483
250	0.395882	0.60411793
251	0.13016781	0.8698322
252	0.03146453	0.9685355
253	0.16722797	0.8327721
254	0.092202805	0.9077972
255	0.109027535	0.89097244
256	0.05891533	0.94108474
257	0.37526482	0.6247352
258	0.07538408	0.92461586
259	0.04103922	0.9589608
260	0.64025086	0.3597491
261	0.11157103	0.888429
262	0.28145972	0.7185403
263	0.068389274	0.93161076
264	0.1313744	0.86862564
265	0.8020681	0.1979319
266	0.024455715	0.97554433
267	0.23901206	0.76098794
268	0.1559996	0.8440004
269	0.38174027	0.61825967
270	0.010962994	0.989037
271	0.37186226	0.62813777
272	0.7616669	0.23833305
273	0.62258685	0.3774132
274	0.053539556	0.9464605
275	0.4058592	0.5941408
276	0.05533227	0.94466776
277	0.22573766	0.77426237
278	0.28994602	0.71005404
279	0.24643186	0.7535682
280	0.9231145	0.07688554
281	0.33082834	0.66917163
282	0.040035024	0.959965
283	0.29076552	0.7092345
284	0.060332365	0.9396676
285	0.017690502	0.9823095
286	0.19757435	0.8024257
287	0.68087995	0.31912002
288	0.11944103	0.88055897
289	0.19214748	0.8078525
290	0.6671554	0.3328446
291	0.115498856	0.88450116
292	0.7576782	0.24232179
293	0.52345043	0.47654957
294	0.6330101	0.36698988
295	0.31690168	0.68309826
296	0.39485988	0.60514015
297	0.31530654	0.68469346
298	0.18611737	0.8138826
299	0.38186178	0.61813825
300	0.21584064	0.7841594
301	0.5634625	0.4365375
302	0.09198394	0.908016
303	0.08727728	0.9127227
304	0.083820194	0.9161798
305	0.52743304	0.472567
306	0.5485119	0.4514881
307	0.34084246	0.6591576
308	0.080268145	0.9197318
309	0.020900272	0.9790997
310	0.67298865	0.32701132
311	0.011996801	0.98800325
312	0.41278678	0.58721316
313	0.11010189	0.8898981
314	0.22488819	0.7751118
315	0.2273378	0.7726622
316	0.5498029	0.45019713
317	0.062771	0.937229
318	0.086789116	0.91321087
319	0.05413951	0.9458605
320	0.106466085	0.8935339
321	0.666602	0.333398
322	0.55161774	0.44838226
323	0.21161874	0.7883812
324	0.32834607	0.6716539
325	0.10123531	0.8987647
326	0.055446476	0.9445535
327	0.1672449	0.83275515
328	0.2829318	0.7170682
329	0.56944466	0.43055537
330	0.046994712	0.9530053
331	0.678972	0.321028
332	0.08785576	0.9121442
333	0.078923315	0.92107666
334	0.17042944	0.82957053
335	0.5012307	0.49876934
336	0.021141041	0.97885895
337	0.097960494	0.90203947
338	0.13436577	0.86563426
339	0.096637	0.903363
340	0.20965052	0.7903495
341	0.45222202	0.547778
342	0.023306128	0.97669387
343	0.09941774	0.9005823
344	0.03198402	0.968016
345	0.17825672	0.82174325
346	0.55205727	0.4479428
347	0.50442636	0.49557364
348	0.38060758	0.61939245
349	0.08564279	0.9143572
350	0.11047331	0.8895267
351	0.18291709	0.81708294
352	0.5525821	0.44741789
353	0.76681304	0.23318698
354	0.20945556	0.79054445
355	0.74051434	0.25948566
356	0.16507593	0.83492404
357	0.04336638	0.95663357
358	0.017858185	0.98214185
359	0.04636846	0.9536315
360	0.35221407	0.64778596
361	0.50646377	0.49353626
362	0.28164575	0.7183543
363	0.09787812	0.9021219
364	0.25258258	0.7474174
365	0.337195	0.66280496
366	0.1931038	0.80689615
367	0.3305875	0.66941255
368	0.092519194	0.9074808
369	0.10621226	0.89378774
370	0.094690144	0.9053098
371	0.06448274	0.93551725
372	0.32814655	0.6718535
373	0.422431	0.577569
374	0.1351085	0.8648915
375	0.12114163	0.8788583
376	0.66706157	0.33293846
377	0.30414703	0.695853
378	0.114820205	0.88517976
379	0.078840904	0.9211591
380	0.63892895	0.36107105
381	0.042044666	0.95795536
382	0.76238155	0.23761845
383	0.019919015	0.98008096
384	0.118000835	0.8819992
385	0.14660004	0.8534
386	0.041976433	0.9580236
387	0.049329787	0.9506702
388	0.0378505	0.9621495
389	0.0925617	0.9074383
390	0.8709097	0.12909032
391	0.58007216	0.41992784
392	0.074212894	0.9257871
393	0.24810413	0.7518959
394	0.11219794	0.88780206
395	0.26548353	0.7345165
396	0.03495461	0.9650454
397	0.026762288	0.9732377
398	0.024579225	0.9754208
399	0.066089705	0.93391025
400	0.8545996	0.14540038
401	0.11941099	0.880589
402	0.37367043	0.62632954
403	0.26661503	0.73338497
404	0.51782936	0.48217067
405	0.35212022	0.6478798
406	0.60798115	0.39201885
407	0.19264373	0.8073563
408	0.18937908	0.8106209
409	0.15977061	0.8402294
410	0.06876614	0.9312339
411	0.034759372	0.9652406
412	0.092106976	0.907893
413	0.09322891	0.90677106
414	0.03614149	0.9638585
415	0.6517977	0.34820232
416	0.07519985	0.92480016
417	0.1740598	0.8259402
418	0.07090589	0.92909414
419	0.020523293	0.97947675
420	0.12743331	0.87256664
421	0.27448878	0.7255112
422	0.21355616	0.7864438
423	0.50072056	0.49927938
424	0.86335915	0.13664083
425	0.5864232	0.41357678
426	0.28418383	0.71581614
427	0.21913008	0.78086996
428	0.05882003	0.94117993
429	0.41505724	0.58494276
430	0.022692172	0.9773078
431	0.46223196	0.537768
432	0.033427022	0.96657306
433	0.31099537	0.68900466
434	0.04816966	0.9518303
435	0.025795238	0.9742047
436	0.56335366	0.43664634
437	0.4020591	0.59794086
438	0.3520869	0.64791316
439	0.84276074	0.15723926
440	0.09226495	0.907735
441	0.5045006	0.4954994
442	0.5390733	0.46092674
443	0.00588595	0.9941141
444	0.69690096	0.303099
445	0.20032105	0.7996789
446	0.95651776	0.043482304
447	0.094878815	0.9051212
448	0.32790244	0.67209756
449	0.9314541	0.06854586
450	0.05992886	0.9400711
451	0.587624	0.41237602
452	0.07812327	0.9218767
453	0.18150501	0.81849504
454	0.020548461	0.9794516
455	0.090830065	0.9091699
456	0.55759436	0.44240564
457	0.23744847	0.7625515
458	0.2694341	0.73056597
459	0.38393363	0.6160664
460	0.11050447	0.8894955
461	0.04834349	0.9516566
462	0.05201744	0.9479826
463	0.369436	0.630564
464	0.27993748	0.72006255
465	0.23673296	0.76326704
466	0.3312803	0.6687197
467	0.72104764	0.2789523
468	0.30941924	0.6905807
469	0.06415916	0.93584085
470	0.39581668	0.6041833
471	0.08747412	0.9125259
472	0.22616114	0.7738388
473	0.024332661	0.9756673
474	0.09559905	0.90440094
475	0.5480788	0.45192116
476	0.35406265	0.6459374
477	0.054800473	0.94519955
478	0.017860722	0.9821393
479	0.22177781	0.7782222
480	0.13316466	0.8668353
481	0.04157797	0.958422
482	0.62897426	0.3710258
483	0.18213296	0.81786704
484	0.34953743	0.6504625
485	0.1048864	0.8951136
486	0.13810399	0.861896
487	0.49208382	0.5079162
488	0.0264729	0.973527
489	0.4096558	0.5903442
490	0.20091288	0.7990871
491	0.11642201	0.883578
492	0.17590223	0.82409775
493	0.13820247	0.8617976
494	0.16156302	0.83843696
495	0.20665638	0.79334366
496	0.4239495	0.5760505
497	0.14909965	0.85090035
498	0.2032623	0.79673773
499	0.32883784	0.6711622
500	0.72266376	0.2773362
501	0.2290019	0.77099806
502	0.6073856	0.3926144
503	0.5397895	0.4602105
504	0.19473414	0.8052659
505	0.5856932	0.41430682
506	0.40808368	0.5919164
507	0.19518292	0.80481714
508	0.068538256	0.9314617
509	0.31552416	0.68447584
510	0.695453	0.30454704
511	0.071863495	0.92813647
512	0.31033605	0.689664
513	0.7911081	0.20889188
514	0.39031863	0.60968137
515	0.7571176	0.24288242
516	0.12857777	0.8714222
517	0.5675334	0.43246663
518	0.069577366	0.93042266
519	0.13305947	0.8669405
520	0.04195346	0.9580466
521	0.13679363	0.8632064
522	0.050964016	0.949036
523	0.09432742	0.90567255
524	0.34947574	0.65052426
525	0.23289765	0.76710236
526	0.34151307	0.65848696
527	0.4937848	0.5062152
528	0.054408226	0.9455918
529	0.20339851	0.7966015
530	0.094498344	0.90550166
531	0.114564374	0.8854356
532	0.12090287	0.87909716
533	0.28627205	0.713728
534	0.10498175	0.8950183
535	0.6593162	0.34068385
536	0.33978453	0.6602155
537	0.32155377	0.6784462
538	0.09132593	0.90867406
539	0.025429389	0.97457063
540	0.20902383	0.7909762
541	0.36381322	0.6361868
542	0.5257614	0.47423857
543	0.0319962	0.9680038
544	0.09275236	0.90724766
545	0.013145522	0.98685443
546	0.067597486	0.9324025
547	0.81285626	0.18714373
548	0.51192814	0.48807183
549	0.29449034	0.70550966
550	0.4844473	0.5155527
551	0.76677233	0.23322766
552	0.120867774	0.8791323
553	0.16052666	0.8394733
554	0.20203851	0.7979615
555	0.59942347	0.40057647
556	0.034118924	0.9658811
557	0.067539394	0.93246067
558	0.25576195	0.7442381
559	0.39838815	0.60161185
560	0.09218674	0.9078132
561	0.120034106	0.87996584
562	0.2967748	0.7032252
563	0.03002052	0.9699795
564	0.051681787	0.94831824
565	0.23879568	0.76120436
566	0.18472168	0.8152783
567	0.56402344	0.4359766
568	0.11863529	0.8813647
569	0.025364721	0.9746353
570	0.095109574	0.9048905
571	0.043995183	0.95600486
572	0.12006171	0.87993824
573	0.05929999	0.94070005
574	0.30194002	0.69806
575	0.7076463	0.29235363
576	0.019793209	0.98020685
577	0.61855775	0.38144225
578	0.5726368	0.42736325
579	0.16916676	0.8308333
580	0.02772886	0.9722712
581	0.26005626	0.7399438
582	0.095390975	0.904609
583	0.031121785	0.96887827
584	0.21148917	0.78851086
585	0.08260226	0.91739774
586	0.2885975	0.71140254
587	0.06900406	0.930996
588	0.41875094	0.581249
589	0.31716743	0.6828326
590	0.0057128095	0.9942872
591	0.029101977	0.970898
592	0.15726624	0.84273374
593	0.2721733	0.7278267
594	0.0921027	0.9078973
595	0.8124851	0.18751495
596	0.82149965	0.17850035
597	0.7434024	0.2565976
598	0.012890429	0.98710954
599	0.699896	0.30010402
600	0.09738016	0.9026199
601	0.7708567	0.22914332
602	0.13700354	0.86299646
603	0.17692445	0.82307553
604	0.091942936	0.9080571
605	0.08912621	0.9108738
606	0.34900567	0.65099436
607	0.4448748	0.5551252
608	0.47895983	0.52104014
609	0.0795003	0.92049974
610	0.55205506	0.4479449
611	0.7767768	0.22322324
612	0.072191946	0.9278081
613	0.855225	0.14477496
614	0.12456978	0.8754302
615	0.022268685	0.9777313
616	0.023623414	0.9763766
617	0.4722016	0.5277984
618	0.006029603	0.9939704
619	0.33166164	0.66833836
620	0.045051347	0.95494866
621	0.70144594	0.29855406
622	0.050695106	0.94930494
623	0.59622276	0.40377724
624	0.108713254	0.89128673
625	0.041400403	0.95859957
626	0.09239881	0.90760124
627	0.12348307	0.87651694
628	0.014877996	0.98512197
629	0.5271877	0.47281224
630	0.6143721	0.38562796
631	0.019309204	0.9806908
632	0.4572747	0.5427253
633	0.44954994	0.5504501
634	0.31303445	0.6869656
635	0.06728022	0.9327198
636	0.8445798	0.15542024
637	0.9519938	0.04800611
638	0.09737263	0.90262735
639	0.16339174	0.8366083
640	0.16799301	0.832007
641	0.49703386	0.5029661
642	0.10463435	0.8953656
643	0.5486488	0.4513512
644	0.083970055	0.91602993
645	0.0528713	0.9471287
646	0.04698393	0.9530161
647	0.19487557	0.8051244
648	0.067368515	0.9326315
649	0.29083934	0.7091606
650	0.11212199	0.88787806
651	0.16791655	0.83208346
652	0.0515792	0.94842076
653	0.15438089	0.84561914
654	0.035185292	0.96481466
655	0.43754804	0.56245196
656	0.29987726	0.7001228
657	0.2342709	0.76572907
658	0.08175913	0.9182409
659	0.087418266	0.9125817
660	0.021905612	0.9780944
661	0.056456544	0.94354343
662	0.500551	0.49944904
663	0.5991654	0.40083465
664	0.058521852	0.94147813
665	0.019979667	0.9800204
666	0.14673956	0.8532604
667	0.07212494	0.9278751
668	0.26803306	0.731967
669	0.10638436	0.89361566
670	0.7702479	0.2297521
671	0.26718646	0.73281354
672	0.34752035	0.65247965
673	0.027719162	0.97228086
674	0.17242183	0.8275782
675	0.05913215	0.9408678
676	0.16875613	0.8312439
677	0.27776018	0.7222398
678	0.28930414	0.7106959
679	0.16259769	0.8374023
680	0.60176235	0.39823765
681	0.4427529	0.5572471
682	0.33341646	0.66658354
683	0.05188925	0.94811076
684	0.75312346	0.24687651
685	0.023534631	0.9764654
686	0.12757045	0.87242955
687	0.34478942	0.65521055
688	0.07087277	0.9291273
689	0.5394339	0.46056607
690	0.4875075	0.5124925
691	0.49213448	0.50786555
692	0.21923569	0.7807643
693	0.28691232	0.7130877
694	0.19823332	0.8017667
695	0.32418907	0.67581093
696	0.14687869	0.85312134
697	0.16413085	0.83586913
698	0.025839338	0.97416073
699	0.3695584	0.6304416
700	0.04238147	0.95761853
701	0.033463955	0.96653605
702	0.040778853	0.9592212
703	0.7684931	0.23150688
704	0.40953064	0.59046936
705	0.07394576	0.9260543
706	0.23614022	0.76385975
707	0.28842542	0.7115746
708	0.29883385	0.7011662
709	0.06886027	0.9311397
710	0.022161784	0.9778382
711	0.057658497	0.9423415
712	0.5732846	0.42671537
713	0.3938774	0.6061226
714	0.013232563	0.9867675
715	0.05506348	0.9449365
716	0.11834708	0.8816529
717	0.8163262	0.1836738
718	0.1087873	0.8912127
719	0.43369657	0.56630343
720	0.031277932	0.96872205
721	0.4485778	0.5514222
722	0.37667644	0.6233236
723	0.09648368	0.90351635
724	0.35332778	0.6466722
725	0.8120975	0.18790248
726	0.13448218	0.8655178
727	0.5509567	0.44904327
728	0.32087347	0.6791265
729	0.3373777	0.6626223
730	0.28750816	0.7124918
731	0.33494046	0.6650595
732	0.22842368	0.77157634
733	0.24431425	0.7556858
734	0.18159506	0.8184049
735	0.38487768	0.6151224
736	0.10831953	0.8916805
737	0.009266158	0.99073386
738	0.7723941	0.22760583
739	0.21712828	0.7828717
740	0.13004595	0.8699541
741	0.84490204	0.15509798
742	0.2023203	0.7976797
743	0.2710152	0.7289848
744	0.16474487	0.83525515
745	0.01430949	0.98569053
746	0.65537524	0.3446247
747	0.13241264	0.8675874
748	0.30404693	0.6959531
749	0.27645165	0.7235484
750	0.2198769	0.7801231
751	0.5245538	0.47544622
752	0.4519261	0.5480739
753	0.028507125	0.9714929
754	0.14865309	0.8513469
755	0.054753873	0.94524616
756	0.11658489	0.88341516
757	0.8848259	0.11517403
758	0.009590403	0.9904096
759	0.6607998	0.33920017
760	0.30247357	0.69752645
761	0.28211048	0.71788955
762	0.22351223	0.7764877
763	0.075694	0.924306
764	0.63944256	0.36055747
765	0.03289811	0.9671019
766	0.14096656	0.8590334
767	0.8338275	0.16617255
768	0.012760977	0.98723894
769	0.9456225	0.054377466
770	0.08016284	0.9198372
771	0.16958496	0.83041507
772	0.13103221	0.8689678
773	0.057807297	0.9421927
774	0.12851329	0.8714867
775	0.052420773	0.9475792
776	0.29072073	0.7092793
777	0.29439205	0.70560795
778	0.021938993	0.97806096
779	0.015905347	0.9840947
780	0.10781926	0.89218074
781	0.40400046	0.59599954
782	0.70488477	0.2951153
783	0.24000306	0.75999695
784	0.21867222	0.7813277
785	0.07979206	0.9202079
786	0.07097863	0.9290214
787	0.16412352	0.83587646
788	0.13034743	0.86965257
789	0.16326678	0.8367332
790	0.0521752	0.94782484
791	0.12576897	0.87423104
792	0.83404744	0.1659526
793	0.05394233	0.9460576
794	0.049564578	0.95043546
795	0.48539233	0.51460767
796	0.38241303	0.6175869
797	0.16375042	0.83624953
798	0.024213098	0.9757869
799	0.17360152	0.8263985
800	0.04565986	0.95434016
801	0.59500515	0.40499485
802	0.12025567	0.87974435
803	0.43340978	0.56659025
804	0.043515295	0.9564847
805	0.11196571	0.8880343
806	0.62175924	0.37824073
807	0.20488787	0.79511213
808	0.122701846	0.8772981
809	0.13885663	0.8611434
810	0.34934607	0.65065396
811	0.2461524	0.7538476
812	0.942244	0.057756055
813	0.19821832	0.8017817
814	0.030481512	0.9695184
815	0.4500984	0.5499016
816	0.05148721	0.9485128
817	0.69802344	0.30197662
818	0.44710088	0.5528991
819	0.086182244	0.9138178
820	0.0135674	0.9864326
821	0.057847645	0.9421524
822	0.016095942	0.9839041
823	0.28909978	0.7109002
824	0.19169496	0.8083051
