# Supplementary material for: Evaluating deep learning-based melanoma classification using immunohistochemistry and routine histology: A three center study
Source: PLoS One. 2024 Jan 19;19(1):e0297146. doi: 10.1371/journal.pone.0297146 (PMC10798511; doi:10.1371/journal.pone.0297146)
Supplement: S5 Dataset — (ZIP) [file pone.0297146.s011.zip › minimal_dataset/tile_predictions/dresden/732460-S1_ind_ISlab_0.0.csv]

	0	1
0	0.534361	0.465639
1	0.5459647	0.45403525
2	0.57274497	0.42725503
3	0.7529998	0.2470002
4	0.85430145	0.14569856
5	0.6457116	0.3542884
6	0.5945324	0.40546766
7	0.61344737	0.3865527
8	0.8990415	0.10095853
9	0.42288017	0.5771199
10	0.11136329	0.8886367
11	0.8885983	0.11140163
12	0.65816236	0.3418376
13	0.8283754	0.17162466
14	0.83198667	0.16801335
15	0.071917534	0.92808247
16	0.65147316	0.3485269
17	0.041438192	0.9585618
18	0.18866827	0.81133175
19	0.5882112	0.41178882
20	0.7563513	0.24364875
21	0.9353177	0.06468237
22	0.58261997	0.41738
23	0.13405253	0.8659475
24	0.1618098	0.83819026
25	0.4231175	0.57688254
26	0.7537552	0.24624474
27	0.54519504	0.4548049
28	0.79502434	0.20497568
29	0.68795496	0.312045
30	0.47937632	0.5206237
31	0.5509761	0.44902384
32	0.67640996	0.32359004
33	0.27638176	0.7236182
34	0.82306254	0.17693749
35	0.82018334	0.17981668
36	0.5739422	0.42605785
37	0.7304101	0.26958987
38	0.5872812	0.4127187
39	0.34800524	0.65199476
40	0.9219714	0.07802865
41	0.9350814	0.06491853
42	0.63482404	0.36517593
43	0.5171597	0.4828403
44	0.46504626	0.5349537
45	0.6823125	0.31768754
46	0.118974805	0.8810252
47	0.6364252	0.3635748
48	0.24805017	0.75194985
49	0.6510619	0.34893814
50	0.3030985	0.69690156
51	0.34103817	0.65896183
52	0.81720454	0.1827954
53	0.57916504	0.42083493
54	0.091506496	0.90849346
55	0.862797	0.13720296
56	0.62574357	0.37425643
57	0.7289677	0.27103227
58	0.3103887	0.68961126
59	0.16551545	0.8344846
60	0.4945469	0.5054531
61	0.2785322	0.7214678
62	0.5681049	0.43189505
63	0.50065017	0.49934983
64	0.26648533	0.73351467
65	0.44571438	0.55428565
66	0.7578364	0.24216363
67	0.8607842	0.1392158
68	0.28103995	0.71896005
69	0.7735214	0.2264786
70	0.812132	0.18786804
71	0.68919283	0.31080714
72	0.33414674	0.66585326
73	0.78543055	0.21456945
74	0.42613897	0.57386106
75	0.7959081	0.20409188
76	0.6339227	0.36607727
77	0.5271055	0.47289452
78	0.56028414	0.4397159
79	0.81865907	0.18134087
80	0.61631346	0.38368654
81	0.81916946	0.18083054
82	0.8092302	0.19076987
83	0.7270106	0.2729894
84	0.71667534	0.2833247
85	0.59044003	0.40955994
86	0.89602494	0.10397501
87	0.55373144	0.4462686
88	0.16543446	0.8345655
89	0.5530939	0.44690606
90	0.110644646	0.88935536
91	0.3460283	0.6539717
92	0.6087735	0.39122644
93	0.7141064	0.2858936
94	0.31580165	0.6841983
95	0.822347	0.17765301
96	0.7987894	0.20121063
97	0.5522327	0.44776735
98	0.4339829	0.5660171
99	0.109997585	0.89000237
100	0.92937773	0.07062229
101	0.20288014	0.79711986
102	0.37937376	0.6206263
103	0.5863355	0.41366455
104	0.8609699	0.13903008
105	0.85907686	0.14092319
106	0.84827745	0.15172254
107	0.1934198	0.8065802
108	0.88512	0.11487998
109	0.54061323	0.45938677
110	0.8670573	0.1329427
111	0.76835895	0.2316411
112	0.7699812	0.23001881
113	0.7787429	0.22125705
114	0.8309851	0.1690149
115	0.66409135	0.33590862
116	0.15157709	0.8484229
117	0.5957461	0.40425387
118	0.8442281	0.15577194
119	0.670051	0.329949
120	0.4933983	0.5066017
121	0.7822904	0.21770954
122	0.19830124	0.8016988
123	0.49094307	0.5090569
124	0.25687194	0.74312806
125	0.6747616	0.32523838
126	0.8792	0.120800026
127	0.58341867	0.41658133
128	0.85304195	0.14695805
129	0.8591846	0.14081533
130	0.7612441	0.23875585
131	0.6629268	0.33707324
132	0.78220165	0.21779837
133	0.6513115	0.34868845
134	0.65058994	0.34941006
135	0.48801363	0.5119864
136	0.5902154	0.40978462
137	0.26495436	0.7350457
138	0.84552974	0.15447024
139	0.82953614	0.17046383
140	0.80221677	0.19778328
141	0.7203539	0.27964616
142	0.7989988	0.20100124
143	0.87160236	0.1283976
144	0.80841225	0.19158776
145	0.60762787	0.39237216
146	0.82047516	0.17952484
147	0.6897327	0.31026733
148	0.24146733	0.75853264
149	0.42474747	0.57525253
150	0.7798986	0.22010139
151	0.80907065	0.19092938
152	0.8655438	0.13445625
153	0.621365	0.37863502
154	0.81451845	0.18548155
155	0.29063323	0.70936674
156	0.88433826	0.11566178
157	0.9269735	0.07302648
158	0.8736033	0.12639664
159	0.92444223	0.07555776
160	0.36869845	0.6313015
161	0.4161605	0.5838395
162	0.8220897	0.17791031
163	0.5691339	0.43086612
164	0.21615255	0.7838474
165	0.6643938	0.3356062
166	0.10290349	0.8970965
167	0.7405378	0.25946218
168	0.7922791	0.20772088
169	0.77075666	0.22924334
170	0.846922	0.15307808
171	0.12197324	0.8780268
172	0.8537501	0.14624988
173	0.7556942	0.24430579
174	0.3107128	0.6892872
175	0.86253035	0.1374696
176	0.36022615	0.63977385
177	0.33848554	0.66151446
178	0.32543236	0.6745677
179	0.6471361	0.35286394
180	0.6777373	0.32226267
181	0.56108606	0.43891397
182	0.47106627	0.5289337
183	0.341312	0.658688
184	0.58264136	0.41735864
185	0.43238744	0.5676125
186	0.660892	0.33910796
187	0.7674833	0.23251674
188	0.8111049	0.18889512
189	0.72137123	0.27862874
190	0.55717504	0.44282493
191	0.72764796	0.272352
192	0.6831179	0.3168821
193	0.78628683	0.21371312
194	0.7732624	0.2267376
195	0.8436393	0.15636072
196	0.6273048	0.37269518
197	0.61668587	0.38331413
198	0.39882472	0.60117525
199	0.7455672	0.25443277
200	0.63992286	0.36007714
201	0.69731504	0.3026849
202	0.84341264	0.15658739
203	0.04105575	0.9589442
204	0.6971331	0.30286685
205	0.73500156	0.26499847
206	0.5920344	0.40796563
207	0.66761297	0.332387
208	0.8542702	0.14572982
209	0.4477408	0.55225927
210	0.47006166	0.52993834
211	0.90139335	0.098606706
212	0.6793831	0.3206169
213	0.2399237	0.7600763
214	0.36776894	0.6322311
215	0.844127	0.15587302
216	0.81165195	0.18834804
217	0.77577007	0.22422992
218	0.72929853	0.27070153
219	0.323576	0.676424
220	0.10045667	0.89954334
221	0.61140174	0.38859826
222	0.8321823	0.16781776
223	0.5483047	0.45169526
224	0.5545688	0.44543117
225	0.66788536	0.3321147
226	0.77243924	0.22756083
227	0.34776846	0.6522315
228	0.7666471	0.23335288
229	0.24452893	0.75547105
230	0.4396865	0.5603135
231	0.6470935	0.35290655
232	0.73527896	0.26472107
233	0.74223214	0.2577679
234	0.8060781	0.19392194
235	0.6985133	0.30148667
236	0.42901856	0.57098144
237	0.3195295	0.68047047
238	0.64674807	0.35325196
239	0.8295176	0.17048241
240	0.6329751	0.36702487
241	0.55853945	0.44146055
242	0.74634093	0.2536591
243	0.85074294	0.149257
244	0.037067503	0.9629325
245	0.6913693	0.30863076
246	0.41695696	0.58304304
247	0.89538926	0.10461079
248	0.8120164	0.18798359
249	0.41538328	0.5846167
250	0.8744099	0.12559007
251	0.33974302	0.6602569
252	0.6737841	0.32621586
253	0.97189504	0.028104993
254	0.7838887	0.21611132
255	0.82211715	0.17788288
256	0.77862066	0.22137932
257	0.14336094	0.8566391
258	0.89491755	0.1050825
259	0.51544136	0.48455864
260	0.5457115	0.45428845
261	0.33227596	0.6677241
262	0.7542006	0.24579947
263	0.48248225	0.51751775
264	0.9305327	0.06946729
265	0.67142266	0.32857728
266	0.5938612	0.4061388
267	0.825156	0.17484406
268	0.60991114	0.3900889
269	0.8548413	0.14515868
270	0.8828988	0.11710121
271	0.79279274	0.20720723
272	0.51278347	0.4872166
273	0.7257403	0.27425972
274	0.78132015	0.21867979
275	0.75971717	0.24028282
276	0.7389227	0.26107726
277	0.10866661	0.8913334
278	0.11431927	0.88568074
279	0.8236267	0.1763733
280	0.56821746	0.4317825
281	0.243184	0.75681597
282	0.8406066	0.15939347
283	0.9025775	0.09742245
284	0.35130802	0.64869195
285	0.89421535	0.105784714
286	0.730373	0.26962698
287	0.7898994	0.21010059
288	0.91563225	0.08436772
289	0.540929	0.45907095
290	0.19732367	0.8026763
291	0.40256685	0.59743315
292	0.7823633	0.21763667
293	0.46835867	0.5316413
294	0.74305904	0.256941
295	0.57753706	0.4224629
296	0.42565814	0.5743419
297	0.5267148	0.4732852
298	0.6338952	0.3661048
299	0.21262386	0.78737617
300	0.8242251	0.17577486
301	0.59328294	0.4067171
302	0.5247334	0.4752666
303	0.7795463	0.22045372
304	0.74114585	0.25885415
305	0.27084467	0.7291553
306	0.68217546	0.3178245
307	0.85627955	0.14372042
308	0.78238904	0.21761093
309	0.23602076	0.7639792
310	0.7254038	0.2745962
311	0.7725654	0.22743459
312	0.42102468	0.5789753
313	0.5398248	0.46017522
314	0.35471427	0.6452858
315	0.64928746	0.3507126
316	0.5891595	0.41084054
317	0.50512403	0.494876
318	0.7630828	0.23691724
319	0.69407326	0.30592677
320	0.74542266	0.25457728
321	0.5030014	0.49699858
322	0.87835157	0.1216484
323	0.46287417	0.5371258
324	0.62462896	0.3753711
325	0.84088117	0.1591188
326	0.23215292	0.76784706
327	0.70624816	0.29375187
328	0.63989735	0.36010268
329	0.72466516	0.27533484
330	0.6560233	0.34397665
331	0.1849163	0.8150837
332	0.23715645	0.76284355
333	0.4085861	0.5914139
334	0.7739802	0.2260198
335	0.52235913	0.47764084
336	0.62887025	0.37112972
337	0.7533257	0.24667431
338	0.7884083	0.21159174
339	0.1643471	0.8356529
340	0.7883019	0.2116981
341	0.7069887	0.29301134
342	0.15672213	0.8432779
343	0.26801872	0.7319813
344	0.45774937	0.5422507
345	0.764628	0.235372
346	0.5274746	0.47252542
347	0.2529077	0.7470923
348	0.65027547	0.3497246
349	0.3010277	0.69897234
350	0.645369	0.35463107
351	0.6267001	0.37329984
352	0.20933078	0.7906692
353	0.69029707	0.30970293
354	0.5234005	0.47659945
355	0.79568017	0.20431976
356	0.049263183	0.9507369
357	0.3974511	0.60254884
358	0.72458977	0.2754103
359	0.40149742	0.5985025
360	0.7518936	0.24810642
361	0.8587112	0.14128883
362	0.66090584	0.33909422
363	0.3658969	0.63410306
364	0.35876238	0.6412376
365	0.72026116	0.27973887
366	0.4992458	0.50075424
367	0.7441032	0.2558968
368	0.21511786	0.7848821
369	0.7849655	0.21503444
370	0.6652774	0.33472255
371	0.84697086	0.15302908
372	0.738745	0.26125506
373	0.39550486	0.6044951
374	0.82434684	0.17565311
375	0.29520932	0.70479065
376	0.21427338	0.78572667
377	0.86068344	0.1393166
378	0.7934152	0.20658486
379	0.71261173	0.2873883
380	0.81252974	0.18747027
381	0.64869	0.35131
382	0.6971535	0.30284655
383	0.28522596	0.714774
384	0.34188136	0.65811867
385	0.90771097	0.092289075
386	0.59523636	0.4047636
387	0.62267286	0.37732714
388	0.79286563	0.2071344
389	0.70749116	0.2925088
390	0.8389978	0.16100222
391	0.7494948	0.25050518
392	0.5314728	0.46852726
393	0.6574908	0.34250918
394	0.75353724	0.24646273
395	0.8178464	0.18215363
396	0.4759713	0.52402866
397	0.619653	0.38034698
398	0.55906373	0.44093624
399	0.6087598	0.3912402
400	0.7121612	0.28783885
401	0.62218696	0.3778131
402	0.5947482	0.40525177
403	0.33510134	0.6648987
404	0.62313247	0.37686756
405	0.8015044	0.19849566
406	0.51946396	0.48053604
407	0.6899712	0.31002882
408	0.77755725	0.22244278
409	0.423563	0.576437
410	0.49597713	0.5040229
411	0.7909088	0.20909123
412	0.36137414	0.63862586
413	0.20814314	0.7918568
414	0.83818734	0.16181265
415	0.5694228	0.43057716
416	0.80224836	0.19775166
417	0.29865354	0.7013464
418	0.2860298	0.7139702
419	0.9373381	0.06266188
420	0.6053379	0.3946621
421	0.6584695	0.34153047
422	0.6876451	0.31235492
423	0.72610563	0.2738944
424	0.608933	0.39106706
425	0.3554878	0.6445122
426	0.50746894	0.492531
427	0.59098506	0.40901494
428	0.8279073	0.17209266
429	0.5991598	0.40084028
430	0.19942038	0.80057967
431	0.25378045	0.7462195
432	0.88958675	0.1104133
433	0.8575354	0.14246458
434	0.12724651	0.8727535
435	0.771145	0.22885494
436	0.8977286	0.10227137
437	0.7596295	0.24037051
438	0.6609784	0.33902162
439	0.83112746	0.16887257
440	0.9367176	0.063282415
441	0.83740973	0.1625903
442	0.5369355	0.46306452
443	0.57893825	0.42106178
444	0.84808385	0.15191613
445	0.76923794	0.23076208
446	0.87284356	0.12715638
447	0.6850993	0.31490067
448	0.7962122	0.20378783
449	0.3478638	0.6521362
450	0.19051489	0.80948514
451	0.24403222	0.75596774
452	0.6103406	0.38965935
453	0.8045866	0.19541338
454	0.25113535	0.74886465
455	0.3979938	0.6020062
456	0.68252534	0.31747466
457	0.46556064	0.5344393
458	0.037289504	0.9627105
459	0.708105	0.29189494
460	0.55803955	0.4419604
461	0.83638793	0.16361208
462	0.80146605	0.19853397
463	0.4939096	0.5060904
464	0.73727167	0.26272833
465	0.8051948	0.1948052
466	0.66115594	0.338844
467	0.7347702	0.26522985
468	0.36302504	0.636975
469	0.86151767	0.13848235
470	0.92923486	0.07076517
471	0.72810876	0.2718912
472	0.75342053	0.2465795
473	0.629756	0.37024397
474	0.5511433	0.44885674
475	0.73276174	0.2672383
476	0.70823264	0.2917673
477	0.8252855	0.17471452
478	0.4702697	0.52973026
479	0.74979323	0.25020677
480	0.8098117	0.19018824
481	0.6876895	0.31231055
482	0.7040362	0.29596376
483	0.71439296	0.285607
484	0.13344637	0.8665536
485	0.48596007	0.51403993
486	0.070560634	0.9294393
487	0.5164737	0.48352635
488	0.6293863	0.37061372
489	0.63157916	0.36842078
490	0.35346746	0.64653254
491	0.83226776	0.16773222
492	0.6222113	0.3777887
493	0.1049273	0.8950727
494	0.58862567	0.4113743
495	0.6756307	0.3243693
496	0.5414357	0.45856428
497	0.7336185	0.26638144
498	0.8689655	0.13103448
499	0.6630771	0.33692288
500	0.7251804	0.27481958
501	0.6261664	0.3738336
502	0.64701027	0.3529897
503	0.2517945	0.74820554
504	0.6452558	0.35474423
505	0.8352372	0.16476284
506	0.5887402	0.41125977
507	0.62547153	0.37452844
508	0.85212064	0.14787933
509	0.8711092	0.12889086
510	0.5377731	0.46222696
511	0.60638535	0.39361465
512	0.6173912	0.38260874
513	0.7314595	0.26854047
514	0.81273305	0.18726695
515	0.79811555	0.20188443
516	0.5351314	0.4648686
517	0.13520652	0.86479354
518	0.2789496	0.7210504
519	0.8130164	0.18698357
520	0.53228104	0.4677189
521	0.70627034	0.29372966
522	0.74651533	0.25348464
523	0.7546158	0.24538423
524	0.75004095	0.24995905
525	0.37495267	0.6250473
526	0.7511	0.24889994
527	0.851521	0.14847891
528	0.8657643	0.1342357
529	0.870807	0.12919304
530	0.7090756	0.29092437
531	0.4149952	0.58500475
532	0.13969907	0.8603009
533	0.9328263	0.0671738
534	0.56912655	0.43087348
535	0.85186064	0.1481394
536	0.50004715	0.49995288
537	0.49871722	0.50128275
538	0.6875948	0.31240523
539	0.7422646	0.25773537
540	0.54678166	0.45321837
541	0.23012035	0.76987964
542	0.36378747	0.63621247
543	0.68536305	0.31463698
544	0.6463681	0.3536319
545	0.62403405	0.3759659
546	0.7684985	0.23150153
547	0.73684365	0.26315638
548	0.3631989	0.63680106
549	0.650372	0.34962794
550	0.8431292	0.15687081
551	0.84376067	0.15623936
552	0.9106847	0.08931535
553	0.85937685	0.1406231
554	0.52557755	0.47442245
555	0.4305116	0.5694884
556	0.7457371	0.25426292
557	0.89983803	0.10016195
558	0.889625	0.110374965
559	0.6509957	0.34900433
560	0.61717564	0.38282436
561	0.03768937	0.9623106
562	0.15008256	0.8499175
563	0.13481198	0.86518806
564	0.90533316	0.09466679
565	0.56613356	0.4338664
566	0.51766366	0.48233637
567	0.81182367	0.18817638
568	0.67787254	0.3221275
569	0.86456573	0.13543431
570	0.8177243	0.18227568
571	0.653851	0.34614903
572	0.5373235	0.4626765
573	0.04202409	0.9579759
574	0.27733332	0.7226667
575	0.64989495	0.35010505
576	0.46236444	0.5376356
577	0.2441027	0.7558973
578	0.57477164	0.42522833
579	0.52032435	0.47967565
580	0.55992883	0.44007117
581	0.7271412	0.27285883
582	0.7376572	0.26234284
583	0.6694982	0.3305018
584	0.77172744	0.22827259
585	0.13973524	0.8602648
586	0.8392128	0.16078725
587	0.7891126	0.21088736
588	0.8631052	0.13689482
589	0.6994719	0.30052817
590	0.6294283	0.3705716
591	0.565252	0.43474796
592	0.77418023	0.22581974
593	0.1618735	0.83812654
594	0.79738355	0.20261648
595	0.3197627	0.68023735
596	0.83460176	0.1653983
597	0.7261247	0.27387527
598	0.55692977	0.44307023
599	0.803265	0.19673501
600	0.63786983	0.36213014
601	0.35016608	0.64983386
602	0.6502049	0.34979513
603	0.18496616	0.81503385
604	0.11853607	0.8814639
605	0.45542204	0.54457796
606	0.8575222	0.14247786
607	0.5711184	0.4288816
608	0.81835	0.18164998
609	0.147881	0.852119
610	0.72782046	0.27217957
611	0.65871936	0.3412806
612	0.6224752	0.37752482
613	0.88489723	0.11510281
614	0.09170775	0.9082922
615	0.6488156	0.35118443
616	0.61222786	0.38777208
617	0.69905084	0.30094913
618	0.66039443	0.33960557
619	0.722732	0.27726796
620	0.84991765	0.15008235
621	0.83533335	0.16466667
622	0.8215195	0.17848049
623	0.20526867	0.79473126
624	0.3224374	0.6775626
625	0.5382094	0.46179056
626	0.31894416	0.6810558
627	0.28274295	0.717257
628	0.42035797	0.57964206
629	0.19094367	0.8090563
630	0.6814977	0.31850234
631	0.7381163	0.26188368
632	0.85251874	0.14748123
633	0.70581913	0.2941809
634	0.8053555	0.19464445
635	0.70665604	0.293344
636	0.8128428	0.18715724
637	0.9641485	0.035851426
638	0.67614913	0.32385093
639	0.5605211	0.43947887
640	0.5922032	0.40779677
641	0.8293315	0.17066844
642	0.73464185	0.26535815
643	0.5534118	0.4465882
644	0.6263153	0.37368467
645	0.70172906	0.298271
646	0.7123112	0.28768876
647	0.61332226	0.38667774
648	0.4524985	0.5475015
649	0.20771039	0.7922896
650	0.85302746	0.14697252
651	0.6435464	0.3564536
652	0.66849864	0.3315014
653	0.7920661	0.2079339
654	0.77414364	0.22585635
655	0.7018827	0.29811728
656	0.3584039	0.64159614
657	0.2813802	0.71861976
658	0.29606113	0.70393884
659	0.6274956	0.37250444
660	0.84791696	0.15208304
661	0.326509	0.673491
662	0.64845324	0.35154673
663	0.7931374	0.20686261
664	0.35416195	0.645838
665	0.9250948	0.07490521
666	0.7816901	0.21830991
667	0.5273709	0.472629
668	0.76661444	0.23338561
669	0.8020852	0.19791476
670	0.1326849	0.8673152
671	0.8492747	0.15072535
672	0.6761061	0.32389385
673	0.24957973	0.7504203
674	0.8347258	0.16527417
675	0.3034205	0.69657946
676	0.8587062	0.14129378
677	0.35776567	0.6422343
678	0.21009222	0.78990775
679	0.7071316	0.2928684
680	0.56891835	0.43108162
681	0.65000063	0.34999937
682	0.6482608	0.35173923
683	0.8607342	0.13926576
684	0.86189264	0.1381074
685	0.80199194	0.19800806
686	0.3203679	0.6796321
687	0.8132061	0.18679386
688	0.403408	0.59659195
689	0.26906535	0.7309346
690	0.6833284	0.31667164
691	0.3386987	0.66130126
692	0.7918288	0.20817123
693	0.7391541	0.2608459
694	0.828295	0.17170498
695	0.74097586	0.25902414
696	0.6679614	0.33203858
697	0.5869707	0.41302934
698	0.39148924	0.60851073
699	0.30065182	0.69934815
700	0.9350863	0.06491367
701	0.5299279	0.47007215
702	0.5846522	0.41534787
703	0.74864423	0.2513558
704	0.6333453	0.3666547
705	0.76987785	0.2301222
706	0.43381205	0.566188
707	0.18108977	0.81891024
708	0.73334986	0.26665014
709	0.12553799	0.874462
710	0.6882196	0.31178042
711	0.5530323	0.44696772
712	0.8154612	0.18453875
713	0.27640715	0.7235928
714	0.6524118	0.34758815
715	0.51154804	0.488452
716	0.6958319	0.30416808
717	0.5929193	0.40708074
718	0.5329383	0.46706167
719	0.8054179	0.19458213
720	0.40010133	0.5998987
721	0.8391561	0.1608439
722	0.86367774	0.13632226
723	0.39502206	0.6049779
724	0.8994264	0.100573644
725	0.4989546	0.5010454
726	0.17601722	0.8239828
727	0.6343755	0.3656245
728	0.6875962	0.3124038
729	0.86045265	0.13954729
730	0.8227767	0.17722337
731	0.6683548	0.33164516
732	0.5455605	0.45443955
733	0.3555202	0.6444798
734	0.43226266	0.56773734
735	0.6358773	0.36412272
736	0.34765407	0.65234596
737	0.78550816	0.21449186
738	0.78381824	0.21618178
739	0.8225405	0.1774595
740	0.6362863	0.3637137
741	0.7103273	0.2896726
742	0.8764143	0.1235857
743	0.79142886	0.20857112
744	0.5121999	0.48780012
745	0.8278937	0.17210634
746	0.7050414	0.2949586
747	0.33481064	0.6651893
748	0.69151706	0.30848294
749	0.5781035	0.42189646
750	0.34443367	0.6555663
751	0.6615736	0.33842644
752	0.32296205	0.67703795
753	0.7366877	0.26331228
754	0.7557434	0.24425659
755	0.59357697	0.40642306
756	0.7038279	0.29617205
757	0.7898572	0.21014284
758	0.67214614	0.32785386
759	0.82404405	0.1759559
760	0.7373764	0.2626236
761	0.75669575	0.24330425
762	0.6029681	0.3970319
763	0.8338482	0.16615178
764	0.16374396	0.836256
765	0.6920002	0.30799982
766	0.46752605	0.5324739
767	0.6661786	0.33382142
768	0.7705531	0.22944689
769	0.790044	0.20995602
770	0.4262117	0.5737883
771	0.8124037	0.18759637
772	0.8189469	0.1810531
773	0.7584008	0.2415992
774	0.49557	0.50443
775	0.8726092	0.12739082
776	0.47348082	0.5265192
777	0.7425556	0.25744438
778	0.644334	0.35566595
779	0.64552104	0.35447893
780	0.93041205	0.069588006
781	0.39007586	0.60992414
782	0.58885443	0.41114554
783	0.69353807	0.30646187
784	0.8616873	0.13831267
785	0.8214012	0.1785988
786	0.27047285	0.7295272
787	0.69485253	0.30514747
788	0.8922245	0.10777557
789	0.46484423	0.5351557
790	0.31867054	0.6813295
791	0.6736455	0.3263545
792	0.31965104	0.68034893
793	0.50019634	0.49980366
794	0.8038337	0.1961663
795	0.5892516	0.41074842
796	0.9122151	0.08778483
797	0.4568646	0.5431354
798	0.32674703	0.67325294
799	0.64280975	0.35719022
800	0.7900588	0.2099412
801	0.5882236	0.4117764
802	0.5148454	0.48515463
803	0.7046262	0.29537383
804	0.8043724	0.19562761
805	0.8861431	0.11385691
806	0.88233244	0.11766751
807	0.62105274	0.3789473
808	0.09775229	0.90224767
809	0.34164128	0.6583587
810	0.13196622	0.86803377
811	0.8484932	0.15150677
812	0.7106439	0.28935617
813	0.6268068	0.3731932
814	0.5966479	0.40335214
815	0.75957185	0.2404282
816	0.07222351	0.9277765
817	0.6418477	0.35815233
818	0.32843092	0.67156905
819	0.8141304	0.18586954
820	0.71621466	0.2837853
821	0.9235463	0.07645373
822	0.7924187	0.20758133
823	0.80981827	0.1901817
824	0.12723148	0.8727686
825	0.58209735	0.41790268
826	0.09945172	0.9005483
827	0.3374582	0.6625418
828	0.6187863	0.38121372
829	0.74376047	0.25623953
830	0.53507143	0.46492854
831	0.18246152	0.8175385
832	0.83040375	0.16959627
833	0.400876	0.599124
834	0.7240558	0.27594414
835	0.3439441	0.6560559
836	0.6744948	0.32550517
837	0.78672606	0.213274
838	0.2540227	0.7459773
839	0.47578484	0.52421516
840	0.7648799	0.23512013
841	0.37954068	0.6204593
842	0.7177385	0.2822615
843	0.77167916	0.22832079
844	0.7061599	0.2938401
845	0.36771128	0.63228875
846	0.67293453	0.32706544
847	0.50512815	0.49487185
848	0.8081795	0.19182056
849	0.7645956	0.23540436
850	0.8616951	0.13830489
851	0.802885	0.19711502
852	0.25306818	0.7469318
853	0.7438519	0.25614813
854	0.1504082	0.84959185
855	0.7900042	0.2099958
856	0.7919371	0.20806292
857	0.7605289	0.2394711
858	0.7395663	0.2604337
859	0.6783966	0.3216034
860	0.6644871	0.33551282
861	0.56364465	0.43635532
862	0.6696978	0.33030215
863	0.8100969	0.18990308
864	0.76737684	0.23262316
865	0.58374345	0.41625652
866	0.78695625	0.21304373
867	0.5900393	0.4099607
868	0.8349026	0.16509742
869	0.4402655	0.55973446
870	0.54160255	0.45839745
871	0.77360004	0.22639993
872	0.629	0.37099996
873	0.64402217	0.3559778
874	0.3904694	0.60953057
875	0.57679874	0.4232013
876	0.5450983	0.4549017
877	0.70929843	0.29070154
878	0.30934238	0.6906576
879	0.5401541	0.45984596
880	0.7571197	0.24288024
881	0.40147156	0.59852844
882	0.55660486	0.44339514
883	0.6995911	0.30040893
884	0.8192939	0.18070607
885	0.81285393	0.18714604
886	0.7922311	0.20776887
887	0.6990042	0.30099577
888	0.8180393	0.18196072
889	0.6439042	0.35609582
890	0.7499549	0.25004518
891	0.36004636	0.6399536
892	0.563662	0.43633804
893	0.636094	0.36390606
894	0.54039997	0.45960003
895	0.78302085	0.21697918
896	0.7303633	0.26963672
897	0.9047989	0.09520109
898	0.6737323	0.32626778
899	0.44284317	0.55715686
900	0.28259456	0.7174055
901	0.56641024	0.43358982
902	0.40999222	0.5900078
903	0.1846883	0.8153117
904	0.10997296	0.89002705
905	0.755044	0.24495605
906	0.78122103	0.21877898
907	0.7708591	0.2291409
908	0.6022156	0.39778435
909	0.7743869	0.22561313
910	0.6675823	0.33241773
911	0.7248094	0.27519056
912	0.84578395	0.15421602
913	0.6205908	0.37940922
914	0.8585165	0.14148352
915	0.7567464	0.24325365
916	0.6260174	0.37398258
917	0.8530382	0.14696182
918	0.29279593	0.7072041
919	0.80459833	0.19540164
920	0.38766813	0.61233187
921	0.30341446	0.69658554
922	0.6755798	0.3244202
923	0.6114723	0.3885277
924	0.61040723	0.38959277
925	0.36717522	0.63282484
926	0.66118664	0.33881333
927	0.7371933	0.26280674
928	0.7335509	0.26644906
929	0.9060808	0.0939192
930	0.47174907	0.52825093
931	0.53168786	0.46831214
932	0.24313445	0.75686556
933	0.7981163	0.2018837
934	0.6950735	0.30492657
935	0.74963725	0.25036272
936	0.83787376	0.1621262
937	0.7356126	0.26438746
938	0.5352782	0.46472177
939	0.906888	0.093112014
940	0.6337198	0.3662802
941	0.7636008	0.23639916
942	0.5729061	0.42709386
943	0.22700469	0.7729953
944	0.6725793	0.32742074
945	0.6668999	0.3331001
946	0.72285575	0.27714428
947	0.92468184	0.07531823
948	0.54875576	0.45124426
949	0.8332958	0.16670416
950	0.59927374	0.40072626
951	0.8114422	0.18855785
952	0.5802918	0.41970822
953	0.30364805	0.69635195
954	0.57595736	0.42404264
955	0.7341154	0.26588452
956	0.86666274	0.13333727
957	0.76938325	0.23061673
958	0.48884413	0.51115584
959	0.84828234	0.15171765
960	0.34921536	0.6507847
961	0.8299218	0.17007822
962	0.888984	0.11101597
963	0.7516641	0.24833591
964	0.8103922	0.1896078
965	0.24396206	0.7560379
966	0.9038967	0.09610324
967	0.51749355	0.48250642
968	0.66272247	0.3372775
969	0.58389217	0.4161078
970	0.79464126	0.2053588
971	0.7730389	0.22696106
972	0.26001358	0.7399864
973	0.46827367	0.5317263
974	0.6603257	0.3396743
975	0.8476511	0.15234885
976	0.47766864	0.52233136
977	0.68303925	0.31696072
978	0.11953429	0.8804657
979	0.6779686	0.32203138
980	0.5201429	0.47985712
981	0.7382377	0.2617623
982	0.879953	0.120046936
983	0.7291571	0.27084288
984	0.7142256	0.28577447
985	0.60457444	0.3954256
986	0.7267722	0.2732278
987	0.06635632	0.93364364
988	0.56754625	0.43245372
989	0.23062111	0.7693789
990	0.21396151	0.78603846
991	0.4193894	0.58061063
992	0.68671227	0.3132877
993	0.67620486	0.32379514
994	0.77199733	0.22800264
995	0.72997797	0.27002206
996	0.9017948	0.09820518
997	0.601546	0.39845398
998	0.2137476	0.7862523
999	0.6078788	0.39212123
1000	0.7760901	0.22390991
1001	0.5686959	0.4313041
1002	0.6363153	0.3636847
1003	0.7355318	0.2644682
1004	0.50058407	0.49941593
1005	0.37662986	0.6233702
1006	0.71560025	0.28439978
1007	0.80315965	0.19684038
1008	0.8802458	0.11975415
1009	0.69080216	0.30919784
1010	0.624148	0.37585202
1011	0.70194584	0.29805413
1012	0.83630073	0.16369931
1013	0.492713	0.507287
1014	0.35468408	0.64531595
1015	0.96485907	0.035141017
1016	0.8633078	0.13669218
1017	0.34842652	0.6515735
1018	0.1511106	0.8488894
1019	0.42548686	0.57451314
1020	0.3089589	0.6910411
1021	0.44616607	0.55383396
1022	0.38942018	0.6105798
1023	0.7705154	0.2294846
1024	0.7150995	0.28490043
1025	0.8627982	0.13720177
1026	0.6980586	0.30194142
1027	0.73718804	0.26281196
1028	0.7467696	0.25323036
1029	0.95735055	0.04264948
1030	0.7747252	0.2252748
1031	0.66137415	0.33862588
1032	0.7512795	0.24872056
1033	0.2749068	0.7250932
1034	0.71084374	0.2891563
1035	0.6288508	0.37114924
1036	0.8719797	0.12802029
1037	0.81671953	0.18328051
1038	0.62207836	0.37792164
1039	0.08950013	0.9104998
1040	0.795724	0.20427601
1041	0.5266892	0.47331086
1042	0.7519404	0.24805962
1043	0.29241368	0.7075863
1044	0.79122907	0.20877095
1045	0.076768875	0.9232311
1046	0.665546	0.33445406
1047	0.5729521	0.42704788
1048	0.63995224	0.36004776
1049	0.014602854	0.98539716
1050	0.7808001	0.21919988
1051	0.21441172	0.78558826
1052	0.8137702	0.1862298
1053	0.8080368	0.19196323
1054	0.8396589	0.16034107
1055	0.8068865	0.19311354
1056	0.5825664	0.41743362
1057	0.27324337	0.72675663
1058	0.84571797	0.15428202
1059	0.7235203	0.27647972
1060	0.5979996	0.40200037
1061	0.8088083	0.19119166
1062	0.7572518	0.24274828
1063	0.6435372	0.35646275
1064	0.5072249	0.4927751
1065	0.6546915	0.34530854
1066	0.91303277	0.08696725
1067	0.690131	0.309869
1068	0.22921854	0.77078146
1069	0.3966555	0.60334456
1070	0.71629465	0.28370532
1071	0.75972676	0.24027327
1072	0.22615288	0.7738471
1073	0.4112188	0.58878124
1074	0.9094239	0.090576045
1075	0.3922401	0.6077599
1076	0.47223884	0.5277611
1077	0.80272907	0.1972709
1078	0.63625413	0.36374587
1079	0.4808656	0.5191344
1080	0.6003786	0.39962143
1081	0.8561679	0.14383216
1082	0.61528325	0.38471675
1083	0.5408745	0.45912558
1084	0.63040274	0.36959726
1085	0.44586223	0.55413777
1086	0.80800813	0.1919919
1087	0.6969437	0.3030563
1088	0.81531215	0.18468787
1089	0.8450479	0.15495208
1090	0.32773456	0.6722654
1091	0.8335792	0.16642085
1092	0.7738343	0.22616571
1093	0.67217654	0.32782343
1094	0.81876934	0.18123071
1095	0.8331146	0.16688538
1096	0.73876417	0.26123586
1097	0.6006341	0.39936596
1098	0.55564725	0.44435272
1099	0.9046041	0.09539595
1100	0.6966847	0.3033153
1101	0.14388654	0.85611343
1102	0.86988056	0.13011946
1103	0.7310584	0.26894155
1104	0.69774693	0.30225313
1105	0.39107752	0.6089225
1106	0.7914519	0.20854816
1107	0.64926535	0.3507347
1108	0.41311094	0.5868891
1109	0.8809353	0.119064674
1110	0.73610026	0.26389977
1111	0.2161404	0.78385955
1112	0.54637164	0.4536283
1113	0.70548683	0.29451323
1114	0.7124642	0.28753573
1115	0.7664609	0.23353915
1116	0.32663494	0.67336506
1117	0.8131068	0.18689317
1118	0.5064807	0.49351934
1119	0.6879453	0.31205475
1120	0.88010037	0.11989959
1121	0.83367485	0.16632517
1122	0.8270204	0.17297955
1123	0.7958542	0.20414583
1124	0.80133647	0.19866355
1125	0.6993961	0.300604
1126	0.2573509	0.74264914
1127	0.71710116	0.28289878
1128	0.07520286	0.9247971
1129	0.21689945	0.7831006
1130	0.44947064	0.55052936
1131	0.4480336	0.55196637
1132	0.6704813	0.32951862
1133	0.57322454	0.4267755
1134	0.5798288	0.42017117
1135	0.048991572	0.9510085
1136	0.2162079	0.783792
1137	0.4399738	0.5600262
1138	0.64967304	0.35032701
1139	0.27752492	0.7224751
1140	0.75542	0.24457993
1141	0.7037798	0.29622015
1142	0.32447803	0.67552197
1143	0.5214953	0.47850475
1144	0.6757728	0.32422727
1145	0.68510145	0.31489858
1146	0.56385976	0.43614024
1147	0.77720356	0.22279643
1148	0.8216465	0.17835356
1149	0.71294826	0.28705168
1150	0.750131	0.24986897
1151	0.37100804	0.62899196
1152	0.66060275	0.33939725
1153	0.8813797	0.11862032
1154	0.09711982	0.90288013
1155	0.7573022	0.24269779
1156	0.17096324	0.8290368
1157	0.17901042	0.8209896
1158	0.7838652	0.21613482
1159	0.48882383	0.51117617
1160	0.77784824	0.22215176
1161	0.61973363	0.3802663
1162	0.5602106	0.43978938
1163	0.5103593	0.48964068
1164	0.929605	0.07039501
1165	0.41217282	0.5878272
1166	0.67874694	0.3212531
1167	0.73946106	0.26053897
1168	0.6629593	0.3370407
1169	0.22400376	0.77599627
1170	0.36388677	0.6361132
1171	0.7199129	0.28008708
1172	0.7798048	0.22019514
