# Supplementary material for: Evaluating deep learning-based melanoma classification using immunohistochemistry and routine histology: A three center study
Source: PLoS One. 2024 Jan 19;19(1):e0297146. doi: 10.1371/journal.pone.0297146 (PMC10798511; doi:10.1371/journal.pone.0297146)
Supplement: S5 Dataset — (ZIP) [file pone.0297146.s011.zip › minimal_dataset/tile_predictions/dresden/700800-S1_ind_ISlab_0.0.csv]

	0	1
0	0.85332537	0.14667463
1	0.7077732	0.29222682
2	0.671583	0.328417
3	0.8795381	0.12046191
4	0.5451464	0.45485365
5	0.74593925	0.25406078
6	0.82180053	0.17819943
7	0.9284142	0.07158573
8	0.80683	0.19317
9	0.31247577	0.6875242
10	0.77147096	0.22852899
11	0.88377446	0.11622547
12	0.5651556	0.4348444
13	0.79507494	0.20492506
14	0.8411122	0.15888779
15	0.75528574	0.24471433
16	0.7716717	0.22832829
17	0.6422522	0.3577478
18	0.7188184	0.28118157
19	0.9540775	0.045922548
20	0.7892397	0.21076024
21	0.55608034	0.4439196
22	0.84271884	0.15728113
23	0.7026201	0.2973799
24	0.69244635	0.30755362
25	0.60657626	0.3934237
26	0.9169899	0.08301006
27	0.7220701	0.27792993
28	0.8981376	0.101862386
29	0.7943355	0.20566452
30	0.69358194	0.30641803
31	0.935517	0.06448294
32	0.92341995	0.07658008
33	0.52095354	0.4790465
34	0.67522407	0.32477593
35	0.8711004	0.1288996
36	0.80210334	0.19789666
37	0.83136505	0.16863492
38	0.9000849	0.09991508
39	0.59149134	0.4085087
40	0.90375394	0.09624604
41	0.6196486	0.38035145
42	0.9379167	0.06208327
43	0.7714747	0.22852525
44	0.87078434	0.12921567
45	0.7271745	0.2728255
46	0.81058127	0.18941875
47	0.90350497	0.096495
48	0.7376463	0.26235375
49	0.5561387	0.44386134
50	0.7959153	0.20408477
51	0.8569036	0.14309645
52	0.8391958	0.16080423
53	0.6799621	0.32003787
54	0.802793	0.19720702
55	0.94788826	0.05211173
56	0.81019664	0.18980336
57	0.5167342	0.4832658
58	0.7931434	0.20685658
59	0.873911	0.12608902
60	0.6852382	0.31476182
61	0.74868554	0.25131446
62	0.84650195	0.15349811
63	0.5129676	0.48703244
64	0.6736118	0.32638815
65	0.79933083	0.20066917
66	0.61055124	0.38944876
67	0.7342474	0.2657526
68	0.8268536	0.17314644
69	0.28299132	0.71700865
70	0.74385077	0.25614926
71	0.81343544	0.18656461
72	0.8783116	0.12168838
73	0.8616741	0.13832594
74	0.65465766	0.34534234
75	0.8175019	0.18249807
76	0.85260487	0.14739516
77	0.8365299	0.16347012
78	0.8621423	0.13785763
79	0.7226262	0.27737382
80	0.7608954	0.23910463
81	0.85934633	0.14065371
82	0.57207555	0.42792448
83	0.75368154	0.2463185
84	0.49298906	0.5070109
85	0.7256343	0.27436566
86	0.772019	0.22798097
87	0.48982352	0.51017654
88	0.65270317	0.3472968
89	0.8195359	0.18046407
90	0.9821622	0.017837808
91	0.89271164	0.107288316
92	0.75554234	0.24445766
93	0.6223518	0.37764814
94	0.8268802	0.17311977
95	0.8978372	0.10216282
96	0.33613184	0.6638682
97	0.81833476	0.18166524
98	0.84131753	0.15868251
99	0.65853494	0.341465
100	0.76669574	0.23330428
101	0.92943305	0.07056701
102	0.7956416	0.20435837
103	0.8807848	0.11921516
104	0.9498683	0.05013169
105	0.5370905	0.4629095
106	0.7499539	0.25004607
107	0.8425908	0.15740919
108	0.8333002	0.16669978
109	0.80237466	0.19762532
110	0.89302117	0.10697879
111	0.81867385	0.18132614
112	0.82206357	0.17793648
113	0.88876563	0.11123443
114	0.58093965	0.4190604
115	0.8107478	0.18925221
116	0.842321	0.15767902
117	0.9041678	0.09583229
118	0.5047154	0.49528462
119	0.7144336	0.28556633
120	0.83059084	0.16940917
121	0.54414576	0.45585424
122	0.9418828	0.058117226
123	0.76032364	0.2396764
124	0.8421098	0.15789013
125	0.6474777	0.35252237
126	0.9369404	0.06305962
127	0.8320491	0.16795094
128	0.54063654	0.4593635
129	0.75267065	0.24732931
130	0.3993478	0.6006522
131	0.9565713	0.04342865
132	0.90408814	0.09591191
133	0.83468354	0.16531649
134	0.52861077	0.47138917
135	0.7983893	0.2016107
136	0.92590976	0.07409021
137	0.9280431	0.07195682
138	0.7223718	0.2776282
139	0.90591645	0.094083555
140	0.8340451	0.16595487
141	0.93141454	0.068585515
142	0.6201095	0.3798905
143	0.9536637	0.04633628
144	0.8389553	0.1610447
145	0.6909597	0.3090403
146	0.73613507	0.26386496
147	0.8155779	0.1844221
148	0.97126377	0.028736182
149	0.953602	0.04639797
150	0.7676561	0.23234393
151	0.7207906	0.27920938
152	0.7989131	0.20108685
153	0.7420202	0.25797984
154	0.7308494	0.2691506
155	0.68579817	0.31420183
156	0.949174	0.050825972
157	0.9048248	0.09517517
158	0.80454844	0.19545154
159	0.43583888	0.5641611
160	0.80483395	0.19516604
161	0.5788906	0.42110938
162	0.43538597	0.56461406
163	0.9297539	0.07024611
164	0.6659822	0.33401784
165	0.8417018	0.15829821
166	0.43197158	0.56802845
167	0.8724591	0.12754092
168	0.96123916	0.03876083
169	0.8956091	0.10439094
170	0.3967835	0.60321647
171	0.2731934	0.7268066
172	0.63782775	0.36217225
173	0.79032737	0.20967267
174	0.92138803	0.07861191
175	0.8019242	0.19807571
176	0.74728477	0.2527152
177	0.72662574	0.27337423
178	0.85940266	0.1405973
179	0.7464058	0.25359425
180	0.46485534	0.5351446
181	0.43523178	0.5647682
182	0.5552028	0.4447972
183	0.8460117	0.15398832
184	0.85911953	0.14088047
185	0.94917655	0.050823446
186	0.89858717	0.10141275
187	0.93524814	0.064751886
188	0.8199379	0.18006213
189	0.5371804	0.4628196
190	0.83725536	0.16274463
191	0.8594908	0.14050922
192	0.5938226	0.40617734
193	0.5177171	0.4822829
194	0.805382	0.194618
195	0.78293663	0.21706332
196	0.93829787	0.061702114
197	0.6342916	0.36570835
198	0.8308653	0.16913469
199	0.7776476	0.2223524
200	0.48665833	0.51334167
201	0.91210026	0.08789979
202	0.443063	0.556937
203	0.7286534	0.27134666
204	0.7052863	0.29471368
205	0.5585072	0.4414928
206	0.82764304	0.17235698
207	0.37097496	0.6290251
208	0.5821141	0.41788593
209	0.634939	0.36506099
210	0.7444311	0.25556895
211	0.3516627	0.6483373
212	0.91128933	0.08871064
213	0.86456984	0.13543016
214	0.88971996	0.110280074
215	0.7891217	0.21087833
216	0.7567248	0.24327524
217	0.8667613	0.1332387
218	0.5817787	0.4182213
219	0.9106417	0.089358285
220	0.7228841	0.27711588
221	0.7914113	0.20858878
222	0.8652414	0.13475864
223	0.91410977	0.08589026
224	0.84887266	0.15112737
225	0.82646114	0.17353888
226	0.89736456	0.10263539
227	0.6838445	0.31615546
228	0.86219	0.13780999
229	0.9108053	0.089194715
230	0.8632281	0.13677192
231	0.6419779	0.3580221
232	0.7662736	0.23372641
233	0.9362537	0.063746296
234	0.76802623	0.23197384
235	0.68680334	0.3131966
236	0.52785504	0.47214493
237	0.51554567	0.48445433
238	0.935704	0.06429596
239	0.60058564	0.3994143
240	0.92330843	0.07669162
241	0.86039585	0.13960423
242	0.33060634	0.6693936
243	0.6857779	0.31422216
244	0.8041884	0.19581157
245	0.5671791	0.4328209
246	0.55381644	0.4461836
247	0.5004948	0.49950525
248	0.80563754	0.19436252
249	0.771359	0.22864099
250	0.79557943	0.20442052
251	0.22050446	0.77949554
252	0.6857586	0.31424144
253	0.65699	0.34301
254	0.3414259	0.6585741
255	0.5161919	0.4838081
256	0.79573286	0.20426713
257	0.64912456	0.35087544
258	0.922423	0.077577025
259	0.7965662	0.20343389
260	0.8904539	0.109546155
261	0.679739	0.320261
262	0.7697945	0.23020548
263	0.7804508	0.21954913
264	0.93956804	0.060432028
265	0.42895252	0.5710475
266	0.75248516	0.24751481
267	0.7908464	0.20915362
268	0.7742292	0.22577073
269	0.9137777	0.08622228
270	0.269046	0.730954
271	0.4142501	0.58574986
272	0.74149495	0.25850505
273	0.6182009	0.38179913
274	0.7137761	0.28622395
275	0.83124024	0.1687598
276	0.93110543	0.06889464
277	0.878461	0.121539004
278	0.9244678	0.0755322
279	0.5406115	0.45938846
280	0.35344756	0.64655244
281	0.8949377	0.105062336
282	0.7492313	0.25076866
283	0.7460506	0.25394943
284	0.88681644	0.11318348
285	0.7646594	0.23534058
286	0.9057847	0.09421532
287	0.7899482	0.21005179
288	0.66010076	0.33989924
289	0.62306637	0.37693366
290	0.89187443	0.10812558
291	0.8734726	0.12652741
292	0.8818937	0.11810634
293	0.5720099	0.4279901
294	0.60947955	0.39052042
295	0.98252016	0.017479839
296	0.36078766	0.6392123
297	0.80625695	0.193743
298	0.6513573	0.3486427
299	0.8406282	0.15937175
300	0.7302307	0.26976928
301	0.9080562	0.09194376
302	0.7112902	0.28870982
303	0.7251938	0.27480617
304	0.23041162	0.76958835
305	0.80912554	0.19087447
306	0.78588307	0.21411692
307	0.6832326	0.31676736
308	0.8186228	0.18137714
309	0.90217733	0.09782268
310	0.822197	0.177803
311	0.5937712	0.40622878
312	0.74089617	0.25910383
313	0.894705	0.105295
314	0.86585414	0.13414589
315	0.8359959	0.16400404
316	0.7013089	0.29869115
317	0.8087954	0.19120465
318	0.7764764	0.22352366
319	0.8271546	0.17284544
320	0.57643646	0.42356357
321	0.28339192	0.71660805
322	0.48252952	0.51747054
323	0.9213072	0.07869279
324	0.66656685	0.33343318
325	0.7470946	0.25290537
326	0.39474142	0.6052586
327	0.8972551	0.10274482
328	0.820008	0.17999204
329	0.88090897	0.119091
330	0.5223725	0.47762752
331	0.7640572	0.23594277
332	0.8621273	0.13787274
333	0.7239455	0.2760545
334	0.6133642	0.38663575
335	0.9309601	0.069039896
336	0.6905768	0.30942324
337	0.6553381	0.34466186
338	0.7555122	0.24448784
339	0.4637298	0.5362702
340	0.6863127	0.31368726
341	0.7572157	0.24278437
342	0.70021	0.29979005
343	0.68935966	0.31064036
344	0.5072419	0.4927581
345	0.63553005	0.36446992
346	0.641963	0.35803697
347	0.86871994	0.1312801
348	0.71001625	0.2899837
349	0.9801282	0.019871743
350	0.4291138	0.57088625
351	0.7185726	0.28142738
352	0.91289264	0.08710737
353	0.5929292	0.40707082
354	0.8612461	0.13875386
355	0.70386493	0.29613507
356	0.8874425	0.11255746
357	0.952067	0.047932982
358	0.7682743	0.23172572
359	0.9089461	0.091053896
360	0.54177755	0.45822248
361	0.94616926	0.05383074
362	0.8715424	0.12845755
363	0.8565847	0.14341524
364	0.7744847	0.22551529
365	0.83430344	0.16569659
366	0.7629217	0.23707831
367	0.7351577	0.26484224
368	0.8481489	0.15185109
369	0.8653839	0.13461603
370	0.6642003	0.33579975
371	0.6685899	0.3314101
372	0.73068637	0.2693137
373	0.118524864	0.8814751
374	0.72220707	0.27779287
375	0.89682543	0.10317456
376	0.79783916	0.20216085
377	0.71752584	0.28247416
378	0.9310958	0.06890424
379	0.8423736	0.15762644
380	0.83082324	0.16917679
381	0.8460144	0.1539856
382	0.8263442	0.17365588
383	0.69294703	0.30705297
384	0.6897238	0.3102762
385	0.8526081	0.1473919
386	0.8071447	0.19285533
387	0.7619095	0.23809057
388	0.8178509	0.18214917
389	0.7422016	0.2577983
390	0.8487127	0.15128733
391	0.75466436	0.24533564
392	0.81843114	0.18156892
393	0.6984413	0.30155864
394	0.83764696	0.16235302
395	0.58592546	0.4140745
396	0.7955921	0.20440787
397	0.75417465	0.24582535
398	0.9250707	0.0749293
399	0.65754575	0.3424543
400	0.9697175	0.030282523
401	0.9083867	0.09161326
402	0.81103987	0.18896013
403	0.9289648	0.07103519
404	0.74321634	0.25678366
405	0.92982113	0.07017891
406	0.4738441	0.52615595
407	0.8029184	0.19708161
408	0.8871093	0.11289079
409	0.73216754	0.26783252
410	0.9409521	0.059047904
411	0.6917886	0.3082114
412	0.49592626	0.50407374
413	0.82184935	0.17815065
414	0.602009	0.39799103
415	0.6085727	0.3914273
416	0.5719652	0.42803472
417	0.9055161	0.09448386
418	0.8344285	0.16557154
419	0.8083477	0.19165228
420	0.8760513	0.12394868
421	0.78888214	0.21111786
422	0.8522721	0.14772795
423	0.5688786	0.4311214
424	0.7026091	0.29739085
425	0.36239874	0.6376013
426	0.8663381	0.13366187
427	0.86633414	0.13366579
428	0.8346806	0.16531938
429	0.827418	0.17258199
430	0.6901672	0.3098328
431	0.8571008	0.14289925
432	0.8158158	0.18418416
433	0.67584026	0.32415977
434	0.8874813	0.11251869
435	0.7736264	0.22637364
436	0.7519943	0.24800566
437	0.5699478	0.43005216
438	0.8904461	0.10955385
439	0.63488936	0.3651106
440	0.85514295	0.14485702
441	0.89044005	0.10955995
442	0.8030427	0.19695732
443	0.74704355	0.25295645
444	0.85885465	0.14114532
445	0.88302094	0.11697903
446	0.948702	0.05129806
447	0.44960773	0.55039227
448	0.7415189	0.25848103
449	0.58644474	0.41355526
450	0.9166971	0.0833029
451	0.76230884	0.23769116
452	0.7229146	0.27708548
453	0.71948534	0.2805146
454	0.77185696	0.22814307
455	0.7265757	0.27342436
456	0.73390985	0.26609015
457	0.76977825	0.2302217
458	0.5848051	0.41519496
459	0.2778809	0.72211903
460	0.9608948	0.03910514
461	0.81004584	0.18995412
462	0.81956995	0.1804301
463	0.2714585	0.7285415
464	0.8939745	0.10602545
465	0.8710888	0.1289112
466	0.6941998	0.30580014
467	0.7756451	0.22435488
468	0.7109771	0.2890229
469	0.3728546	0.6271454
470	0.39909688	0.6009031
471	0.56169	0.43831
472	0.43259266	0.56740737
473	0.8413235	0.15867646
474	0.40648463	0.5935154
475	0.91073185	0.08926811
476	0.8410846	0.15891542
477	0.8493181	0.15068187
478	0.93584543	0.06415449
479	0.85408896	0.14591108
480	0.39685687	0.6031431
481	0.852196	0.14780402
482	0.71081865	0.2891814
483	0.4890879	0.51091206
484	0.8032451	0.19675484
485	0.681307	0.31869298
486	0.50271404	0.49728596
487	0.6777789	0.32222104
488	0.2038641	0.7961359
489	0.9236618	0.07633818
490	0.93375	0.06625002
491	0.30438885	0.6956111
492	0.7579552	0.2420448
493	0.6794494	0.32055062
494	0.5476031	0.4523969
495	0.80772704	0.19227299
496	0.8533338	0.14666621
497	0.7504347	0.24956532
498	0.7267124	0.2732876
499	0.6650885	0.3349115
500	0.7822779	0.21772212
501	0.63280565	0.36719435
502	0.9223691	0.07763087
503	0.9110846	0.08891542
504	0.75699687	0.24300313
505	0.94128114	0.05871892
506	0.88572335	0.114276655
507	0.8180758	0.18192418
508	0.91153264	0.08846736
509	0.8339165	0.16608354
510	0.8307491	0.16925092
511	0.95619774	0.04380224
512	0.5981938	0.4018062
513	0.1781259	0.8218741
514	0.77128017	0.2287198
515	0.8336396	0.16636036
516	0.81224924	0.18775076
517	0.69077593	0.30922407
518	0.7986568	0.20134316
519	0.8715997	0.12840031
520	0.29855132	0.7014487
521	0.55826485	0.4417352
522	0.54192126	0.4580788
523	0.82176465	0.17823535
524	0.8436955	0.15630448
525	0.8567734	0.14322668
526	0.22559366	0.7744063
527	0.71963847	0.2803616
528	0.72028273	0.27971727
529	0.05874103	0.94125897
530	0.8029282	0.1970718
531	0.23394935	0.7660507
532	0.8912687	0.108731344
533	0.5366585	0.46334144
534	0.42578933	0.57421064
535	0.83124965	0.16875033
536	0.800456	0.19954404
537	0.79905885	0.20094115
538	0.62686366	0.3731363
539	0.89628327	0.10371675
540	0.90503895	0.09496098
541	0.7191876	0.28081235
542	0.8978361	0.10216391
543	0.32864907	0.67135096
544	0.79110837	0.20889166
545	0.9148947	0.085105285
546	0.54406697	0.4559331
547	0.87170523	0.1282948
548	0.83096725	0.1690327
549	0.80153364	0.19846639
550	0.8827798	0.117220156
551	0.8770765	0.1229235
552	0.9369899	0.063010074
553	0.71883196	0.28116798
554	0.8815645	0.11843555
555	0.8443821	0.15561791
556	0.6422432	0.35775676
557	0.825537	0.17446294
558	0.71127015	0.2887298
559	0.9374356	0.06256442
560	0.9411297	0.0588703
561	0.723775	0.27622497
562	0.8789779	0.12102211
563	0.8111471	0.18885292
564	0.43864933	0.5613507
565	0.6687451	0.3312549
566	0.84598875	0.15401122
567	0.6533768	0.34662315
568	0.7057934	0.29420656
569	0.39292252	0.60707754
570	0.46172062	0.53827935
571	0.7313389	0.26866108
572	0.74196714	0.2580329
573	0.8997694	0.10023059
574	0.76773363	0.23226635
575	0.79852843	0.20147164
576	0.86281556	0.13718443
577	0.6247532	0.3752468
578	0.7201818	0.27981818
579	0.43292233	0.5670777
580	0.5674614	0.43253863
581	0.6162365	0.38376346
582	0.4902895	0.50971055
583	0.58882225	0.41117778
584	0.6050277	0.39497235
585	0.81772506	0.18227492
586	0.7672524	0.23274758
587	0.75022876	0.24977125
588	0.86546886	0.13453116
589	0.5493698	0.45063022
590	0.86557984	0.13442013
591	0.8130273	0.18697271
592	0.81960493	0.18039504
593	0.9272104	0.07278959
594	0.4702496	0.5297504
595	0.76302695	0.23697302
596	0.7569506	0.24304935
597	0.80512947	0.19487053
598	0.718222	0.281778
599	0.73640233	0.2635976
600	0.962909	0.03709098
601	0.55382323	0.44617674
602	0.87884456	0.121155426
603	0.8813319	0.1186681
604	0.9602185	0.03978154
605	0.8993181	0.10068192
606	0.83033574	0.16966423
607	0.76962197	0.23037799
608	0.9055993	0.09440067
609	0.5597079	0.44029212
610	0.82314706	0.1768529
611	0.23511803	0.76488197
612	0.7029358	0.29706421
613	0.8465155	0.15348451
614	0.8139795	0.18602055
615	0.32553738	0.6744626
616	0.49719337	0.50280666
617	0.9320111	0.06798889
618	0.9300811	0.06991889
619	0.7268069	0.27319315
620	0.8368368	0.1631632
621	0.75571644	0.24428357
622	0.86731446	0.1326856
623	0.75065476	0.24934524
624	0.77820444	0.22179559
625	0.5690783	0.43092167
626	0.58687264	0.41312736
627	0.8537666	0.1462334
628	0.3492381	0.6507619
629	0.6001712	0.3998288
630	0.7045568	0.29544318
631	0.86723524	0.13276477
632	0.650166	0.34983397
633	0.8121106	0.18788941
634	0.76223874	0.23776129
635	0.9128433	0.08715675
636	0.5273527	0.4726473
637	0.9068492	0.09315086
638	0.46597633	0.53402364
639	0.81851393	0.18148604
640	0.7768487	0.22315136
641	0.9121007	0.08789936
642	0.7782831	0.22171687
643	0.76770145	0.23229855
644	0.7185102	0.28148985
645	0.8760876	0.12391239
646	0.35918024	0.6408198
647	0.68037903	0.31962103
648	0.58517176	0.4148282
649	0.79811245	0.20188753
650	0.7427852	0.2572148
651	0.89754045	0.10245948
652	0.7911771	0.20882286
653	0.7240523	0.27594766
654	0.76398885	0.23601118
655	0.8050413	0.19495867
656	0.5751351	0.42486492
657	0.93486136	0.06513868
658	0.80377954	0.19622052
659	0.58670276	0.41329724
660	0.6710454	0.32895455
661	0.748812	0.25118798
662	0.88403106	0.1159689
663	0.8855905	0.114409484
664	0.5784755	0.42152458
665	0.8334476	0.16655245
666	0.911744	0.08825606
667	0.6045658	0.39543423
668	0.6599497	0.34005025
669	0.80160487	0.19839512
670	0.8092134	0.1907866
671	0.75031716	0.24968283
672	0.85937184	0.14062817
673	0.81333894	0.18666106
674	0.70041835	0.29958168
675	0.8086498	0.19135018
676	0.6609798	0.33902016
677	0.80600893	0.1939911
678	0.85851884	0.14148118
679	0.3138009	0.68619907
680	0.88197213	0.11802782
681	0.6695499	0.33045015
682	0.38141996	0.61858004
683	0.36937767	0.6306224
684	0.86957127	0.13042867
685	0.71711177	0.2828882
686	0.89237636	0.10762368
687	0.7198355	0.2801645
688	0.9484063	0.05159369
689	0.90356517	0.09643481
690	0.7260234	0.27397656
691	0.8867655	0.11323459
692	0.9139686	0.08603136
693	0.5747627	0.42523724
694	0.85478246	0.14521748
695	0.718854	0.28114596
696	0.48388892	0.5161111
697	0.24863379	0.75136614
698	0.62940633	0.37059367
699	0.8627869	0.1372131
700	0.8205613	0.17943873
701	0.25347453	0.74652547
702	0.86914665	0.13085331
703	0.498879	0.501121
704	0.6443758	0.35562423
705	0.9035767	0.096423335
706	0.94122905	0.058770936
707	0.8989343	0.1010657
708	0.29992616	0.70007384
709	0.7341711	0.2658289
710	0.54965615	0.45034382
711	0.96658283	0.033417176
712	0.63141054	0.36858946
713	0.729814	0.270186
714	0.43774748	0.5622526
715	0.8971925	0.102807544
716	0.7656886	0.23431137
717	0.9282244	0.07177562
718	0.8291001	0.17089991
719	0.8454101	0.15458988
720	0.96751505	0.03248499
721	0.5518437	0.4481563
722	0.055268884	0.9447312
723	0.5973564	0.40264362
724	0.34386313	0.65613693
725	0.9371173	0.06288273
726	0.891644	0.10835598
727	0.83772373	0.16227625
728	0.6212846	0.37871546
729	0.8632948	0.13670518
730	0.87084574	0.12915426
731	0.8050191	0.1949809
732	0.8763324	0.12366756
733	0.5239904	0.47600964
734	0.21321248	0.7867875
735	0.92658114	0.073418885
736	0.7691546	0.23084538
737	0.5348758	0.46512416
738	0.6959099	0.30409008
739	0.8770998	0.12290015
740	0.65207446	0.3479255
741	0.96789604	0.03210398
742	0.8228251	0.1771749
743	0.6033513	0.3966487
744	0.7151921	0.28480795
745	0.92439973	0.075600274
746	0.5305771	0.4694229
747	0.62542224	0.3745778
748	0.84406525	0.15593481
749	0.4543553	0.54564476
750	0.88228977	0.11771031
751	0.9042382	0.095761776
752	0.8156495	0.18435045
753	0.7980594	0.20194063
754	0.9314345	0.06856554
755	0.75323945	0.24676052
756	0.694671	0.30532905
757	0.4313213	0.5686787
758	0.84449977	0.1555002
759	0.7232368	0.2767632
760	0.9222805	0.07771951
761	0.5624294	0.4375706
762	0.7540116	0.24598843
763	0.85181355	0.14818646
764	0.84672755	0.1532724
765	0.75994575	0.24005425
766	0.8498001	0.15019992
767	0.4038478	0.5961522
768	0.7254672	0.27453282
769	0.8299128	0.17008728
770	0.88821065	0.111789286
771	0.4811861	0.51881385
772	0.94912827	0.050871704
773	0.8534865	0.14651348
774	0.8793364	0.1206636
775	0.7402348	0.2597652
776	0.9302338	0.069766216
777	0.62279874	0.37720123
778	0.80391294	0.19608709
779	0.7195917	0.2804083
780	0.8998453	0.100154676
781	0.8493423	0.1506577
782	0.62139183	0.37860814
783	0.6682466	0.33175337
784	0.7294647	0.27053532
785	0.9084035	0.09159645
786	0.56241465	0.43758532
787	0.49554703	0.50445294
788	0.45351216	0.54648787
789	0.85967517	0.14032479
790	0.7333431	0.26665682
791	0.913628	0.08637204
792	0.78684145	0.21315858
793	0.77434444	0.22565553
794	0.41478193	0.5852181
795	0.9334338	0.06656617
796	0.7873305	0.21266955
797	0.47787783	0.52212214
798	0.89436996	0.10563006
799	0.8400578	0.1599422
800	0.7716756	0.22832444
801	0.74379873	0.25620127
802	0.81129014	0.18870981
803	0.7621901	0.23780984
804	0.85878634	0.14121364
805	0.9316188	0.06838114
806	0.7960876	0.2039124
807	0.90546674	0.09453326
808	0.82949245	0.1705076
809	0.91698116	0.08301883
810	0.6899684	0.31003162
811	0.870656	0.12934399
812	0.7450519	0.25494805
813	0.90944934	0.090550594
814	0.76473594	0.23526403
815	0.6039954	0.39600465
816	0.91718704	0.08281295
817	0.748942	0.251058
818	0.9166295	0.08337051
819	0.8606569	0.13934301
820	0.67244655	0.32755342
821	0.81763434	0.18236566
822	0.18009126	0.8199088
823	0.9076106	0.092389405
824	0.78610307	0.21389692
825	0.8106878	0.18931217
826	0.5877043	0.4122957
827	0.9312291	0.068770826
828	0.8261628	0.17383716
829	0.62669843	0.37330154
830	0.5015709	0.49842912
831	0.6054043	0.39459565
832	0.5820377	0.41796225
833	0.87780267	0.12219737
834	0.46696612	0.5330339
835	0.8409029	0.15909703
836	0.7329611	0.26703888
837	0.83179826	0.16820177
838	0.8289947	0.17100531
839	0.8801893	0.11981073
840	0.23499647	0.76500356
841	0.24541578	0.75458425
842	0.85689694	0.14310308
843	0.7493456	0.2506544
844	0.89732856	0.102671474
845	0.7035366	0.2964634
846	0.65037113	0.34962887
847	0.7465839	0.25341615
848	0.832842	0.16715798
849	0.6412022	0.3587978
850	0.9243557	0.07564433
851	0.85304564	0.14695436
852	0.7451621	0.2548379
853	0.47342253	0.5265775
854	0.79571956	0.20428039
855	0.73556894	0.26443103
856	0.34680396	0.65319604
857	0.9452705	0.05472953
858	0.7143128	0.28568724
859	0.78664887	0.21335118
860	0.83644813	0.16355188
861	0.54612696	0.45387304
862	0.89476097	0.105239004
863	0.5246317	0.47536832
864	0.88866705	0.11133298
865	0.58720315	0.41279683
866	0.80814016	0.1918598
867	0.9365544	0.063445635
868	0.82141817	0.17858182
869	0.75494605	0.24505396
870	0.93752414	0.062475894
871	0.74709606	0.25290394
872	0.30384016	0.6961598
873	0.9371761	0.06282387
874	0.86898935	0.13101059
875	0.7301409	0.26985905
876	0.9462193	0.05378064
877	0.6633934	0.3366066
878	0.93875945	0.061240528
879	0.805408	0.194592
880	0.9165999	0.0834001
881	0.7557615	0.24423845
882	0.84495956	0.15504043
883	0.6718554	0.32814455
884	0.9578654	0.042134568
885	0.35319135	0.6468087
886	0.7193582	0.28064176
887	0.44072872	0.5592713
888	0.78053856	0.21946141
889	0.58218193	0.41781813
890	0.7350552	0.26494476
891	0.8279674	0.17203264
892	0.8769409	0.123059146
893	0.88592005	0.1140799
894	0.6244228	0.37557718
895	0.8506313	0.1493687
896	0.64771444	0.35228556
897	0.89039016	0.10960985
898	0.82301223	0.17698781
899	0.8676325	0.13236749
900	0.44831803	0.551682
901	0.6108063	0.38919377
902	0.8802271	0.119772874
903	0.7649337	0.23506626
904	0.6836999	0.3163001
905	0.88499635	0.11500368
906	0.44625545	0.5537445
907	0.71041864	0.2895813
908	0.8857053	0.1142947
909	0.8396335	0.16036649
910	0.69943255	0.30056745
911	0.9453938	0.054606117
912	0.8772882	0.12271181
913	0.21377407	0.786226
914	0.45356914	0.5464308
915	0.8428072	0.15719289
916	0.8894553	0.110544704
917	0.13769911	0.8623009
918	0.8831577	0.11684233
919	0.7507147	0.2492853
920	0.8089466	0.19105342
921	0.74723184	0.25276813
922	0.910572	0.08942796
923	0.680454	0.31954595
924	0.32927084	0.6707291
925	0.8774466	0.12255341
926	0.65364134	0.34635872
927	0.8478651	0.15213482
928	0.58119005	0.41880992
929	0.79629034	0.2037097
930	0.80740124	0.19259878
931	0.9049621	0.09503782
932	0.8582581	0.14174183
933	0.8305631	0.16943681
934	0.31331626	0.6866837
935	0.74995875	0.25004122
936	0.27312252	0.72687745
937	0.8664215	0.13357854
938	0.67301893	0.3269811
939	0.92033803	0.07966198
940	0.8647026	0.13529739
941	0.8088686	0.1911314
942	0.6873045	0.3126955
943	0.5659624	0.43403766
944	0.710108	0.28989205
945	0.25940582	0.74059415
946	0.6687594	0.33124062
947	0.78071713	0.2192829
948	0.9299611	0.07003896
949	0.9167161	0.08328387
950	0.71042466	0.2895753
951	0.94247	0.057529952
952	0.9020693	0.097930774
953	0.82281953	0.17718048
954	0.6817015	0.31829855
955	0.8169494	0.18305065
956	0.3406881	0.65931183
957	0.4720194	0.52798057
958	0.51690704	0.483093
959	0.7656305	0.23436952
960	0.9123036	0.08769635
961	0.81942564	0.18057437
962	0.97587526	0.024124805
963	0.88701504	0.11298494
964	0.42604434	0.57395566
965	0.75571877	0.24428123
966	0.6870039	0.3129961
967	0.6937097	0.30629033
968	0.6678763	0.33212373
969	0.5385643	0.46143568
970	0.77856094	0.22143911
971	0.75378	0.24621998
972	0.8917539	0.10824606
973	0.8196343	0.1803657
974	0.24004593	0.7599541
975	0.90744835	0.09255165
976	0.8597761	0.14022395
977	0.36283663	0.63716334
978	0.96141934	0.03858066
979	0.82871026	0.17128976
980	0.77594084	0.22405921
981	0.46664876	0.53335124
982	0.8975109	0.10248914
983	0.9108213	0.089178614
984	0.9588547	0.041145343
985	0.5148736	0.48512638
986	0.47659293	0.5234071
987	0.91040796	0.08959201
988	0.8612172	0.13878277
989	0.727444	0.27255595
990	0.48347875	0.5165213
991	0.80458283	0.19541712
992	0.6469575	0.3530425
993	0.8357385	0.1642615
994	0.7957078	0.20429216
995	0.8553363	0.1446637
996	0.35499907	0.6450009
997	0.552113	0.447887
998	0.6856284	0.3143716
999	0.93583125	0.0641687
1000	0.9114143	0.088585645
1001	0.3614722	0.6385278
1002	0.26388863	0.73611134
1003	0.84612024	0.15387978
1004	0.680237	0.31976303
1005	0.7179072	0.28209284
1006	0.51168895	0.48831108
1007	0.8239493	0.17605068
1008	0.8859157	0.1140843
1009	0.64417344	0.35582662
1010	0.66981715	0.33018285
1011	0.66034955	0.3396504
1012	0.83731645	0.16268353
1013	0.6469236	0.35307634
1014	0.8221099	0.17789012
1015	0.86623067	0.13376936
1016	0.87916994	0.12083002
1017	0.8618066	0.13819341
1018	0.8250923	0.17490771
1019	0.78876877	0.2112312
1020	0.7744115	0.22558849
1021	0.6509302	0.34906983
1022	0.75355625	0.2464437
1023	0.81519324	0.18480676
1024	0.86029446	0.1397056
1025	0.81690955	0.18309042
1026	0.19863257	0.8013674
1027	0.9328633	0.067136675
1028	0.86932796	0.13067201
1029	0.8095426	0.19045745
1030	0.5671259	0.4328741
1031	0.8655889	0.13441116
1032	0.8035674	0.19643258
1033	0.79338795	0.2066121
1034	0.3330934	0.6669066
1035	0.78207856	0.21792147
1036	0.90814304	0.09185693
1037	0.5975118	0.40248817
1038	0.56262064	0.43737936
1039	0.9348452	0.0651548
1040	0.49215922	0.50784075
1041	0.1772336	0.8227664
1042	0.69083315	0.30916682
1043	0.78182435	0.21817565
1044	0.7965559	0.2034441
1045	0.78284436	0.2171556
1046	0.9068087	0.093191296
1047	0.9086325	0.09136747
1048	0.8489676	0.15103246
1049	0.88299996	0.11700002
1050	0.91548806	0.08451197
1051	0.82552785	0.17447215
1052	0.8747517	0.12524827
1053	0.6819463	0.31805375
1054	0.91411173	0.08588827
1055	0.9587524	0.041247576
1056	0.9370552	0.06294477
1057	0.8213345	0.17866546
1058	0.81799763	0.1820024
1059	0.3343008	0.66569924
1060	0.92437387	0.07562615
1061	0.8602332	0.13976681
1062	0.88751584	0.112484135
1063	0.547612	0.45238802
1064	0.5456509	0.45434913
1065	0.78365695	0.21634305
1066	0.6994451	0.3005549
1067	0.59477216	0.4052278
1068	0.6932009	0.30679908
1069	0.6227109	0.37728915
1070	0.62163734	0.37836263
1071	0.6988578	0.30114222
1072	0.82970655	0.17029347
1073	0.79193723	0.20806277
1074	0.5335149	0.46648508
1075	0.92460454	0.075395465
1076	0.5981894	0.4018106
1077	0.78206104	0.21793894
1078	0.81076527	0.18923475
1079	0.85837674	0.1416232
1080	0.799727	0.20027296
1081	0.9304441	0.06955581
1082	0.8496862	0.15031374
1083	0.8089112	0.19108883
1084	0.56368774	0.43631223
1085	0.59868693	0.40131307
1086	0.89565873	0.10434131
1087	0.8519944	0.14800566
1088	0.8588066	0.14119336
1089	0.8439215	0.15607855
1090	0.89613044	0.10386955
1091	0.88754183	0.11245819
1092	0.8761263	0.12387365
1093	0.9733532	0.026646772
1094	0.79413885	0.20586108
1095	0.90655804	0.093442
1096	0.8357263	0.16427363
1097	0.44957235	0.5504277
1098	0.8026875	0.19731244
1099	0.93739176	0.062608264
1100	0.8594788	0.14052127
1101	0.9207116	0.07928836
1102	0.9329772	0.0670228
1103	0.617987	0.38201302
1104	0.8258106	0.17418943
1105	0.83957744	0.16042255
1106	0.858676	0.14132397
1107	0.68756425	0.31243572
1108	0.36505854	0.63494146
1109	0.6819665	0.31803355
1110	0.5458833	0.4541167
1111	0.95621747	0.04378252
1112	0.7138209	0.28617916
1113	0.72682226	0.27317774
1114	0.9233057	0.07669426
1115	0.67187715	0.3281228
1116	0.6087062	0.39129376
1117	0.80870515	0.19129482
1118	0.9178365	0.08216352
1119	0.74056697	0.259433
1120	0.8311013	0.16889875
1121	0.8058907	0.19410929
1122	0.87806374	0.121936314
1123	0.7623856	0.23761438
1124	0.69579643	0.30420354
1125	0.9080865	0.091913536
1126	0.3107438	0.6892562
1127	0.5707441	0.4292559
1128	0.8983035	0.10169651
1129	0.72375995	0.27624005
1130	0.8710519	0.12894814
1131	0.94013643	0.05986353
1132	0.7859715	0.21402851
1133	0.912727	0.087273024
1134	0.9503773	0.04962265
1135	0.8032877	0.19671227
1136	0.8167904	0.18320964
1137	0.9596275	0.04037243
1138	0.83275586	0.1672441
1139	0.8109972	0.18900278
1140	0.4065222	0.5934778
1141	0.6985257	0.30147427
1142	0.6465468	0.35345328
1143	0.5140089	0.48599115
1144	0.36607677	0.63392323
1145	0.8060469	0.19395311
1146	0.7874908	0.2125092
1147	0.9147905	0.085209526
1148	0.9169913	0.08300871
1149	0.8655327	0.13446724
1150	0.85952026	0.14047976
1151	0.76576614	0.23423383
1152	0.8622011	0.13779895
1153	0.7562732	0.2437268
1154	0.82131237	0.17868763
1155	0.7307176	0.2692824
1156	0.7452633	0.25473672
1157	0.8544444	0.14555554
1158	0.6075118	0.3924882
1159	0.35161135	0.6483887
1160	0.764697	0.23530298
1161	0.77209014	0.22790986
1162	0.9525577	0.047442336
1163	0.7118708	0.2881292
1164	0.5267043	0.47329572
1165	0.76440436	0.23559563
1166	0.5023935	0.49760652
1167	0.6612158	0.33878425
1168	0.7738507	0.2261493
1169	0.6646486	0.33535138
1170	0.8997465	0.10025357
1171	0.7590485	0.24095151
1172	0.8295638	0.17043619
1173	0.55385184	0.44614816
1174	0.4184056	0.5815944
1175	0.86454326	0.13545674
1176	0.85584426	0.14415577
1177	0.71001464	0.28998536
1178	0.8502715	0.14972845
1179	0.7677036	0.23229638
1180	0.44963765	0.55036235
1181	0.7505708	0.24942921
1182	0.89322716	0.106772885
1183	0.75684756	0.2431524
1184	0.5688745	0.43112558
1185	0.8202023	0.17979777
1186	0.8280323	0.17196772
1187	0.91851014	0.081489876
1188	0.66153723	0.33846274
1189	0.6057379	0.3942621
1190	0.86608	0.13392004
1191	0.82359034	0.17640963
1192	0.6492209	0.35077906
1193	0.7401207	0.2598793
1194	0.43864718	0.56135285
1195	0.8370956	0.16290438
1196	0.7240261	0.2759739
1197	0.8378638	0.16213621
1198	0.8318765	0.16812342
1199	0.8926303	0.10736978
1200	0.96627164	0.033728365
1201	0.79376745	0.20623258
1202	0.9375713	0.062428705
1203	0.9100505	0.08994946
1204	0.6659498	0.3340502
1205	0.60267276	0.39732727
1206	0.73462605	0.26537395
1207	0.87309366	0.12690634
1208	0.68057495	0.3194251
1209	0.90510744	0.0948926
1210	0.8618721	0.13812786
1211	0.88442904	0.11557091
1212	0.61744857	0.38255146
1213	0.8294554	0.17054468
1214	0.9222615	0.0777386
1215	0.874392	0.125608
1216	0.77333325	0.22666672
1217	0.8653184	0.13468163
1218	0.9351691	0.064830884
1219	0.7543217	0.24567832
1220	0.4109112	0.5890888
1221	0.49804315	0.5019568
1222	0.75552046	0.24447954
1223	0.810278	0.189722
1224	0.9405331	0.05946688
1225	0.5271709	0.47282913
1226	0.8022572	0.19774279
1227	0.6456536	0.3543464
1228	0.8037877	0.19621232
1229	0.87835765	0.121642366
1230	0.7242985	0.27570155
1231	0.899413	0.10058702
1232	0.58813	0.41187
1233	0.69415385	0.30584615
1234	0.059421696	0.94057834
1235	0.5256621	0.47433788
1236	0.57888097	0.42111903
1237	0.9381442	0.061855722
1238	0.7438037	0.25619635
1239	0.537112	0.462888
1240	0.7318552	0.26814482
1241	0.74506265	0.25493732
1242	0.64265674	0.35734326
1243	0.82434905	0.17565094
1244	0.76605314	0.23394692
1245	0.859606	0.14039399
1246	0.5636062	0.43639377
1247	0.8840462	0.11595383
1248	0.69465554	0.3053445
1249	0.8329984	0.16700162
1250	0.63801235	0.36198765
1251	0.8633842	0.13661584
1252	0.7394612	0.26053882
1253	0.6960474	0.30395257
1254	0.3971511	0.6028489
1255	0.86064553	0.1393545
1256	0.8796672	0.12033274
1257	0.6793301	0.32066992
1258	0.66939557	0.33060446
1259	0.8407643	0.15923569
1260	0.44790775	0.55209225
1261	0.64683867	0.35316133
1262	0.83449453	0.16550545
1263	0.635271	0.364729
1264	0.7801671	0.21983287
1265	0.87587357	0.12412641
1266	0.6420472	0.35795274
1267	0.778083	0.22191702
1268	0.8769268	0.123073176
1269	0.66065145	0.33934855
1270	0.5527786	0.44722134
1271	0.84783494	0.15216506
1272	0.79452235	0.20547765
1273	0.612473	0.38752702
1274	0.79113597	0.20886397
1275	0.26888376	0.7311162
1276	0.81211454	0.18788543
1277	0.9483994	0.05160062
1278	0.7695489	0.23045106
1279	0.8862164	0.113783635
1280	0.38704413	0.6129559
1281	0.82298046	0.1770195
1282	0.57544327	0.4245567
1283	0.58309853	0.41690144
1284	0.846871	0.15312901
1285	0.71993476	0.28006518
1286	0.7376262	0.2623738
1287	0.9318683	0.068131626
1288	0.93231183	0.06768815
1289	0.22782801	0.77217203
1290	0.8621632	0.13783683
1291	0.6768355	0.32316455
1292	0.8988801	0.10111989
1293	0.7791947	0.22080529
1294	0.8082326	0.19176738
1295	0.9177718	0.0822282
1296	0.7906432	0.20935683
1297	0.75871885	0.24128118
1298	0.7584078	0.24159226
1299	0.8365798	0.1634202
1300	0.85087514	0.14912479
1301	0.74641955	0.2535804
1302	0.46712002	0.53288
1303	0.6799238	0.32007623
1304	0.7889473	0.21105269
1305	0.6698775	0.3301224
1306	0.96037567	0.039624315
1307	0.70364285	0.2963572
1308	0.8428812	0.15711886
1309	0.756659	0.24334101
1310	0.61256903	0.38743097
1311	0.76387525	0.23612478
1312	0.61992884	0.3800712
1313	0.5653366	0.43466344
1314	0.7100072	0.2899928
1315	0.93179506	0.06820491
1316	0.9347979	0.06520212
1317	0.6981255	0.30187452
1318	0.66119957	0.33880043
1319	0.7254723	0.2745277
1320	0.89952815	0.1004719
1321	0.7273992	0.2726008
1322	0.7134115	0.2865885
1323	0.5111487	0.4888513
1324	0.50716597	0.49283406
1325	0.80867535	0.19132467
1326	0.7838681	0.21613194
1327	0.6371724	0.36282763
1328	0.76632196	0.23367806
1329	0.6368164	0.36318356
1330	0.89697593	0.10302403
1331	0.6884924	0.3115076
1332	0.9380738	0.061926186
1333	0.7609757	0.23902434
1334	0.7514158	0.24858426
1335	0.8428943	0.15710573
1336	0.7440192	0.2559808
1337	0.6415384	0.35846162
1338	0.852614	0.14738607
1339	0.777899	0.22210094
1340	0.9098715	0.09012846
1341	0.7720089	0.22799107
1342	0.8125118	0.18748824
1343	0.7463124	0.25368765
1344	0.7792803	0.22071974
1345	0.30723786	0.69276214
1346	0.72564715	0.27435285
1347	0.5913988	0.40860125
1348	0.66753745	0.33246252
1349	0.7196938	0.28030622
1350	0.5481537	0.45184624
1351	0.6148767	0.38512325
1352	0.62679225	0.37320775
1353	0.87040365	0.12959641
1354	0.47954416	0.52045584
1355	0.85729814	0.14270192
1356	0.8115138	0.18848622
1357	0.4291247	0.5708753
1358	0.71048176	0.28951824
1359	0.7064996	0.29350042
1360	0.65872073	0.3412793
1361	0.80055314	0.19944687
1362	0.5544585	0.44554144
1363	0.88443613	0.11556391
1364	0.8498404	0.15015957
1365	0.74502015	0.25497982
1366	0.879311	0.12068893
1367	0.9262074	0.073792584
1368	0.88816506	0.11183495
1369	0.89514387	0.10485611
1370	0.8705865	0.12941352
1371	0.6247126	0.37528747
1372	0.7544699	0.24553014
1373	0.92950934	0.07049063
1374	0.808813	0.19118698
1375	0.9378341	0.06216589
1376	0.6880671	0.31193292
1377	0.64768773	0.35231224
1378	0.79457057	0.20542946
1379	0.56251955	0.43748042
1380	0.695561	0.304439
1381	0.74914044	0.2508596
1382	0.44204652	0.55795354
1383	0.9655367	0.03446334
1384	0.82581043	0.17418954
1385	0.9330515	0.0669485
1386	0.6704331	0.32956684
1387	0.81487876	0.18512127
1388	0.7998075	0.20019247
1389	0.5016788	0.49832112
1390	0.8603307	0.13966931
1391	0.95543486	0.04456515
1392	0.76387626	0.23612374
1393	0.43203533	0.5679647
1394	0.70915	0.29084998
1395	0.75152135	0.24847868
1396	0.8858666	0.11413345
1397	0.6719523	0.32804772
1398	0.9317737	0.06822628
1399	0.8158007	0.18419932
1400	0.3305459	0.6694541
1401	0.8058077	0.1941923
1402	0.8208229	0.17917709
1403	0.79437333	0.20562662
1404	0.9232695	0.076730505
1405	0.7369465	0.26305345
1406	0.65701324	0.34298676
1407	0.9670979	0.032902084
1408	0.7921128	0.20788722
1409	0.6154859	0.38451403
1410	0.68305284	0.31694716
1411	0.38665605	0.61334395
1412	0.8683951	0.13160485
1413	0.89699537	0.10300469
1414	0.93240154	0.067598395
1415	0.7972588	0.2027412
1416	0.8567794	0.14322063
1417	0.66990906	0.3300909
1418	0.49211094	0.50788903
1419	0.8724847	0.1275153
1420	0.413101	0.58689904
1421	0.75355047	0.2464495
1422	0.6630848	0.33691522
1423	0.2998427	0.70015734
1424	0.55262846	0.4473716
1425	0.23907538	0.76092464
1426	0.9293606	0.07063931
1427	0.80509466	0.19490531
1428	0.46454328	0.5354567
1429	0.42911047	0.5708895
1430	0.8977696	0.10223047
1431	0.70716584	0.29283416
1432	0.902529	0.09747096
1433	0.86719924	0.13280076
1434	0.8571025	0.14289753
1435	0.6082742	0.39172578
1436	0.74671495	0.25328502
1437	0.63527936	0.36472064
1438	0.82159215	0.17840782
1439	0.90246636	0.097533636
1440	0.5379365	0.46206352
1441	0.63665247	0.36334753
1442	0.6108598	0.38914016
1443	0.65303665	0.34696332
1444	0.73648125	0.26351875
1445	0.8091155	0.1908845
1446	0.74387115	0.25612885
1447	0.92064065	0.0793593
1448	0.31475446	0.6852455
1449	0.87106985	0.12893012
1450	0.87532896	0.124671124
1451	0.6935332	0.3064668
1452	0.75888187	0.24111812
1453	0.8419762	0.15802383
1454	0.80098367	0.19901635
1455	0.6779539	0.32204616
1456	0.7981861	0.2018139
1457	0.7747564	0.22524364
1458	0.857016	0.14298403
1459	0.63141495	0.36858508
1460	0.8930138	0.10698627
1461	0.8293977	0.17060228
1462	0.90024894	0.09975106
1463	0.86615944	0.13384055
1464	0.827826	0.17217395
1465	0.8641174	0.13588256
1466	0.7515437	0.2484563
1467	0.67929405	0.32070592
1468	0.854388	0.14561202
1469	0.46041617	0.5395838
1470	0.8583492	0.14165078
1471	0.63056064	0.36943933
1472	0.45811492	0.5418851
1473	0.8834638	0.11653623
1474	0.87423587	0.12576409
1475	0.35268897	0.647311
1476	0.59998417	0.40001586
1477	0.8537558	0.14624424
1478	0.85486495	0.145135
1479	0.3924203	0.60757977
1480	0.89688987	0.103110135
1481	0.9309959	0.06900408
1482	0.75482225	0.2451777
1483	0.5907074	0.40929255
1484	0.66806144	0.3319386
1485	0.74406004	0.25594
1486	0.9559175	0.044082545
1487	0.10566596	0.894334
1488	0.6940572	0.30594277
1489	0.93252504	0.06747498
1490	0.49098143	0.50901854
1491	0.9474467	0.052553244
1492	0.5554014	0.4445986
1493	0.69592595	0.304074
1494	0.787016	0.21298409
1495	0.8407457	0.15925433
1496	0.8372465	0.16275348
1497	0.84148896	0.1585111
1498	0.87408406	0.12591594
1499	0.62323624	0.37676373
1500	0.74277145	0.2572286
1501	0.37790927	0.6220907
1502	0.50766975	0.49233025
1503	0.73941416	0.26058584
1504	0.7490867	0.2509133
1505	0.90357375	0.0964262
1506	0.8731661	0.12683389
1507	0.71861684	0.28138316
1508	0.6999837	0.3000163
1509	0.6823929	0.31760707
1510	0.7094211	0.2905789
1511	0.5989	0.4011
1512	0.71979165	0.28020835
1513	0.64713484	0.35286516
1514	0.74830747	0.25169253
1515	0.8343674	0.16563265
1516	0.8854334	0.11456667
1517	0.87048376	0.12951623
1518	0.65823364	0.34176636
1519	0.82105196	0.17894804
1520	0.8577755	0.14222445
1521	0.6558526	0.34414738
1522	0.8965627	0.1034373
1523	0.8656951	0.1343049
1524	0.8955304	0.10446955
1525	0.83393484	0.16606513
1526	0.85328835	0.14671163
1527	0.6749229	0.32507712
1528	0.7417816	0.25821838
1529	0.7167207	0.28327927
1530	0.83208627	0.16791372
1531	0.7135211	0.28647885
1532	0.783748	0.21625209
1533	0.79207426	0.20792578
1534	0.93518734	0.0648127
1535	0.9601393	0.039860714
1536	0.41577634	0.5842236
1537	0.6425729	0.35742715
1538	0.8293349	0.17066507
1539	0.73710406	0.262896
1540	0.9257138	0.07428625
1541	0.90103334	0.09896668
1542	0.759021	0.24097905
1543	0.56734735	0.43265265
1544	0.7276366	0.27236336
1545	0.7585723	0.24142769
1546	0.36880723	0.63119274
1547	0.8892618	0.11073827
1548	0.7044192	0.2955808
1549	0.8292837	0.17071626
1550	0.5250717	0.4749283
1551	0.8199568	0.18004319
1552	0.8383354	0.16166455
1553	0.92165893	0.078341044
1554	0.86055344	0.13944648
1555	0.8922224	0.10777763
1556	0.8515864	0.1484136
1557	0.65875757	0.34124243
1558	0.8293627	0.17063728
1559	0.65184593	0.348154
1560	0.8291484	0.17085163
1561	0.9149174	0.08508252
1562	0.80402404	0.19597594
1563	0.56109387	0.43890613
1564	0.8670911	0.13290887
1565	0.44397268	0.5560273
1566	0.42262158	0.5773784
1567	0.70566356	0.2943364
1568	0.67069024	0.32930973
1569	0.78402025	0.21597978
1570	0.38570344	0.61429656
1571	0.8488711	0.15112889
1572	0.84172505	0.15827498
1573	0.65880406	0.34119594
1574	0.5022118	0.49778813
1575	0.45055062	0.54944944
1576	0.7382295	0.26177052
1577	0.7467551	0.2532449
1578	0.8439651	0.15603486
1579	0.831895	0.16810502
1580	0.7827132	0.21728677
1581	0.8313012	0.16869885
1582	0.7478326	0.2521674
1583	0.6823881	0.31761187
1584	0.78632426	0.21367575
1585	0.5209891	0.47901088
1586	0.5237742	0.47622585
1587	0.2500224	0.7499776
1588	0.746545	0.253455
1589	0.15035754	0.8496424
1590	0.40059206	0.5994079
1591	0.7932929	0.20670715
1592	0.4635204	0.5364796
1593	0.9221795	0.077820495
1594	0.6480005	0.35199952
1595	0.61285025	0.38714975
1596	0.7913	0.2087
1597	0.92838424	0.07161573
1598	0.75982076	0.24017927
1599	0.91157097	0.08842901
1600	0.792566	0.20743403
1601	0.44975665	0.5502434
1602	0.36135113	0.63864887
1603	0.8703124	0.12968762
1604	0.9252114	0.07478853
1605	0.87490094	0.12509905
1606	0.8420265	0.15797357
1607	0.8702596	0.12974039
1608	0.8864285	0.11357148
1609	0.80033815	0.19966182
1610	0.88179773	0.118202224
1611	0.74313486	0.25686514
1612	0.896903	0.10309698
1613	0.94163454	0.05836544
1614	0.87952864	0.12047133
1615	0.83904135	0.16095859
1616	0.61456716	0.3854329
1617	0.87486464	0.12513533
1618	0.6994902	0.30050984
1619	0.80201524	0.19798474
1620	0.7467839	0.25321606
1621	0.694986	0.30501398
1622	0.765769	0.23423098
1623	0.6787622	0.32123783
1624	0.838487	0.16151302
1625	0.6091688	0.39083117
1626	0.80676603	0.19323397
1627	0.699227	0.300773
1628	0.52476656	0.47523338
1629	0.9149828	0.085017264
1630	0.8255875	0.17441255
1631	0.6684229	0.33157715
1632	0.33622095	0.6637791
1633	0.91160345	0.08839651
1634	0.85867465	0.1413254
1635	0.90337175	0.09662826
1636	0.6626736	0.3373264
1637	0.72942036	0.27057958
1638	0.82073945	0.17926055
1639	0.56517595	0.4348241
1640	0.8081818	0.19181822
1641	0.4158398	0.5841602
1642	0.5826816	0.41731837
1643	0.924774	0.075226046
1644	0.8318291	0.16817087
1645	0.5425182	0.45748186
1646	0.6150708	0.38492918
1647	0.86059195	0.13940808
1648	0.92910945	0.07089047
1649	0.52987367	0.4701263
1650	0.5294496	0.47055036
1651	0.8291506	0.17084941
1652	0.9048588	0.095141135
1653	0.71491414	0.28508586
1654	0.40700856	0.5929915
1655	0.6953121	0.30468786
1656	0.5409868	0.45901325
1657	0.73210526	0.2678947
1658	0.77304655	0.2269534
1659	0.8911463	0.108853675
1660	0.87304634	0.12695369
1661	0.7321918	0.2678082
1662	0.60345715	0.39654285
1663	0.8607816	0.13921838
1664	0.8333742	0.16662586
1665	0.8812682	0.11873177
1666	0.9138774	0.0861226
1667	0.51506066	0.48493934
1668	0.81734794	0.18265201
1669	0.8748397	0.12516025
1670	0.8667588	0.13324119
1671	0.7389768	0.2610232
1672	0.51869553	0.48130444
1673	0.7746724	0.2253276
1674	0.9080288	0.09197124
1675	0.68933666	0.3106633
1676	0.8574676	0.14253242
1677	0.6072282	0.39277175
1678	0.6384698	0.36153018
1679	0.74218255	0.25781745
1680	0.7911946	0.20880531
1681	0.9500702	0.04992974
1682	0.7576073	0.24239275
1683	0.8483912	0.15160884
1684	0.8393553	0.16064472
1685	0.8506798	0.14932019
1686	0.8111744	0.18882565
1687	0.38568676	0.61431324
1688	0.55157304	0.44842696
1689	0.10690393	0.8930961
1690	0.2034186	0.79658145
1691	0.9112727	0.08872726
1692	0.5239345	0.47606555
1693	0.6940714	0.30592865
1694	0.81047654	0.18952343
1695	0.6668789	0.33312112
1696	0.17471266	0.8252873
1697	0.30406648	0.6959335
1698	0.79646575	0.2035343
1699	0.8156319	0.18436812
1700	0.86950547	0.13049448
1701	0.90771115	0.09228884
1702	0.735543	0.26445696
1703	0.9379659	0.062034097
1704	0.5824048	0.4175952
1705	0.82921165	0.1707883
1706	0.78556013	0.21443982
1707	0.9359548	0.06404525
1708	0.7074199	0.29258016
1709	0.78175837	0.21824165
1710	0.6153256	0.38467437
1711	0.8195826	0.18041743
1712	0.82037336	0.1796266
1713	0.89391285	0.10608717
1714	0.91608113	0.08391882
1715	0.81792367	0.18207636
1716	0.6905284	0.3094716
1717	0.85407597	0.14592399
1718	0.8635488	0.13645124
1719	0.53916925	0.46083072
1720	0.13701203	0.86298794
1721	0.8506484	0.14935154
1722	0.6358296	0.3641704
1723	0.667477	0.33252302
1724	0.6162742	0.38372585
1725	0.8227722	0.17722778
1726	0.8379453	0.16205479
1727	0.83740854	0.16259146
1728	0.71785265	0.28214732
1729	0.62816113	0.37183884
1730	0.72356105	0.27643895
1731	0.87896186	0.12103813
1732	0.6806143	0.31938565
1733	0.6330617	0.36693826
1734	0.63279104	0.36720893
1735	0.9285591	0.0714409
1736	0.8573839	0.14261606
1737	0.9296613	0.0703387
1738	0.73203194	0.2679681
1739	0.48437354	0.51562643
1740	0.84062433	0.15937564
1741	0.60606885	0.39393115
1742	0.79638106	0.20361896
1743	0.92757267	0.07242741
1744	0.83572316	0.16427681
1745	0.817989	0.18201102
1746	0.45542356	0.5445764
1747	0.76052845	0.23947155
1748	0.8220154	0.17798457
1749	0.65908074	0.34091932
1750	0.8030908	0.1969092
1751	0.597219	0.40278104
1752	0.7680944	0.23190561
1753	0.84449494	0.15550512
1754	0.4309361	0.56906384
1755	0.6266445	0.37335554
1756	0.94197893	0.058020994
1757	0.7927366	0.20726337
1758	0.7485292	0.2514708
1759	0.76793605	0.23206398
1760	0.744059	0.2559409
1761	0.88881505	0.11118498
1762	0.84120744	0.15879259
1763	0.8488006	0.15119945
1764	0.6710284	0.32897162
1765	0.9356608	0.064339206
1766	0.82600695	0.173993
1767	0.8078827	0.19211726
1768	0.63215315	0.36784688
1769	0.78527164	0.21472839
1770	0.74959344	0.25040656
1771	0.9344996	0.06550041
1772	0.90029746	0.09970256
1773	0.8133713	0.18662873
1774	0.60869986	0.3913002
1775	0.6610888	0.3389112
1776	0.6721259	0.32787412
1777	0.9210964	0.07890358
1778	0.5683298	0.43167016
1779	0.91132724	0.088672765
1780	0.79059535	0.20940465
1781	0.8822468	0.117753185
1782	0.7068943	0.29310566
1783	0.56025124	0.43974876
1784	0.56142455	0.43857542
1785	0.877283	0.122717015
1786	0.76050013	0.23949982
1787	0.91832906	0.0816709
1788	0.80074245	0.19925761
1789	0.80586165	0.19413832
1790	0.35298508	0.6470149
1791	0.9537357	0.046264287
1792	0.8368076	0.1631924
1793	0.5887606	0.41123945
1794	0.7504367	0.2495633
1795	0.91565645	0.08434357
1796	0.88417846	0.115821555
1797	0.43348312	0.5665169
1798	0.78799	0.21201
1799	0.86891025	0.1310898
1800	0.8422374	0.15776259
1801	0.8566417	0.14335835
1802	0.7765924	0.22340757
1803	0.9166531	0.08334688
1804	0.61841756	0.38158247
1805	0.7695097	0.23049031
1806	0.6816255	0.31837448
1807	0.9383388	0.061661214
1808	0.5208332	0.47916684
1809	0.9190084	0.080991656
1810	0.5938353	0.40616465
1811	0.92561865	0.07438129
1812	0.7432677	0.25673226
1813	0.84700656	0.15299349
1814	0.5001619	0.49983808
1815	0.6082138	0.39178622
1816	0.81536645	0.18463357
1817	0.33066747	0.6693325
1818	0.86186093	0.13813901
1819	0.7143956	0.28560445
1820	0.91398716	0.086012885
1821	0.8138768	0.18612316
1822	0.88844246	0.11155748
1823	0.6366975	0.36330256
1824	0.77029777	0.22970226
1825	0.6925449	0.3074551
1826	0.81980854	0.18019144
1827	0.9172996	0.08270039
1828	0.9010125	0.098987535
1829	0.87559515	0.1244048
1830	0.65042156	0.34957838
1831	0.8559838	0.14401616
1832	0.7542714	0.24572864
1833	0.8940053	0.10599468
1834	0.87355083	0.12644917
1835	0.6591732	0.34082684
1836	0.8443929	0.15560712
1837	0.6642027	0.33579725
1838	0.8489307	0.15106924
1839	0.3223941	0.6776059
1840	0.9122072	0.08779277
1841	0.6728018	0.32719818
1842	0.7637972	0.23620273
1843	0.70056623	0.29943374
1844	0.55683917	0.4431609
1845	0.71124727	0.28875276
1846	0.6086836	0.3913164
1847	0.7283495	0.2716505
1848	0.39009875	0.6099013
1849	0.806464	0.193536
1850	0.8037292	0.1962709
1851	0.49148884	0.5085112
1852	0.77184427	0.22815573
1853	0.6159412	0.38405874
1854	0.8401757	0.15982433
1855	0.6595873	0.3404127
1856	0.54141366	0.45858634
1857	0.8526974	0.14730261
1858	0.9602306	0.039769392
1859	0.5696866	0.4303134
1860	0.37963164	0.62036836
1861	0.5960472	0.40395275
1862	0.9062031	0.093796894
1863	0.9271358	0.07286415
1864	0.8354549	0.16454512
1865	0.90583605	0.09416398
1866	0.65271723	0.3472828
1867	0.913276	0.08672398
1868	0.8974719	0.10252809
1869	0.584802	0.41519803
1870	0.71767336	0.28232664
1871	0.8242155	0.17578454
1872	0.5237485	0.47625145
1873	0.89787364	0.102126375
1874	0.5105446	0.48945543
1875	0.7725747	0.22742529
1876	0.92129827	0.07870167
1877	0.35259664	0.64740336
1878	0.756572	0.243428
1879	0.82041454	0.17958546
1880	0.8533311	0.14666887
1881	0.65950686	0.34049317
1882	0.7103863	0.2896137
1883	0.8520731	0.14792697
1884	0.6513995	0.3486005
1885	0.77014077	0.22985926
1886	0.95924324	0.04075679
1887	0.8952824	0.10471758
1888	0.5649208	0.43507922
1889	0.76344526	0.23655471
1890	0.85290146	0.14709859
1891	0.9356374	0.06436253
1892	0.8971308	0.10286921
1893	0.8125419	0.1874581
1894	0.8087849	0.1912151
1895	0.73910314	0.26089683
1896	0.75810564	0.24189433
1897	0.7986241	0.20137586
1898	0.9344553	0.065544754
1899	0.92285776	0.07714229
1900	0.861361	0.13863899
1901	0.7124284	0.28757158
1902	0.8885722	0.11142772
1903	0.82868415	0.17131585
1904	0.6221612	0.37783876
1905	0.9042224	0.09577755
1906	0.6017536	0.3982464
1907	0.35254768	0.6474523
1908	0.7956546	0.20434539
1909	0.8756474	0.12435256
1910	0.7017483	0.2982517
1911	0.8776147	0.12238526
1912	0.6457217	0.35427836
1913	0.7321541	0.26784593
1914	0.7742531	0.22574686
1915	0.95018256	0.0498174
1916	0.48489514	0.5151049
1917	0.8091485	0.1908515
1918	0.5129603	0.4870397
1919	0.91550326	0.08449674
1920	0.74760854	0.2523915
1921	0.29150805	0.7084919
1922	0.7893224	0.2106776
1923	0.7967919	0.20320801
1924	0.8732197	0.12678024
1925	0.93950844	0.06049158
1926	0.43354124	0.5664587
1927	0.81571245	0.18428756
1928	0.8134513	0.1865487
1929	0.6179432	0.3820568
1930	0.9217983	0.07820168
1931	0.7942356	0.20576441
1932	0.96334964	0.0366503
1933	0.90473855	0.09526143
1934	0.44605193	0.55394804
1935	0.9067985	0.09320151
1936	0.1656338	0.83436626
1937	0.35605964	0.6439404
1938	0.8255762	0.1744238
1939	0.83272976	0.16727029
1940	0.80503523	0.19496481
1941	0.48839614	0.5116039
1942	0.8148771	0.18512294
1943	0.7742722	0.22572783
1944	0.3183696	0.68163043
1945	0.86201364	0.13798635
1946	0.8330291	0.16697085
1947	0.30076563	0.6992343
1948	0.784971	0.21502899
1949	0.7663631	0.2336369
1950	0.65861624	0.34138373
1951	0.8483872	0.15161283
1952	0.46735942	0.5326406
1953	0.6333675	0.36663255
1954	0.7798747	0.22012533
1955	0.7445519	0.2554481
1956	0.3149294	0.6850706
1957	0.8933438	0.106656246
1958	0.9307797	0.06922038
1959	0.5872306	0.41276944
1960	0.8751608	0.124839164
1961	0.8247422	0.17525776
1962	0.82061017	0.17938982
1963	0.35970715	0.6402928
1964	0.796773	0.20322698
1965	0.51868016	0.48131984
1966	0.43843642	0.56156355
1967	0.8072782	0.1927218
1968	0.7610064	0.2389936
1969	0.945	0.05500006
1970	0.5757532	0.42424682
1971	0.5887655	0.41123456
1972	0.63451594	0.36548406
1973	0.88945776	0.11054221
1974	0.92898005	0.071020015
1975	0.70029646	0.29970354
1976	0.5155659	0.48443413
1977	0.7954928	0.20450716
1978	0.63190925	0.36809072
1979	0.7567675	0.24323253
1980	0.7274468	0.27255318
1981	0.9061924	0.09380751
1982	0.82246816	0.17753187
1983	0.94478816	0.055211768
1984	0.6788498	0.32115015
1985	0.4721251	0.5278748
1986	0.92924947	0.070750505
1987	0.8623828	0.13761723
1988	0.7959091	0.20409086
1989	0.9479098	0.052090257
1990	0.7041089	0.2958911
1991	0.5738769	0.4261231
1992	0.9166026	0.083397344
1993	0.8566337	0.14336626
1994	0.8138676	0.18613239
1995	0.8532875	0.14671254
1996	0.8385985	0.16140154
1997	0.93262815	0.06737181
1998	0.90627426	0.09372575
[truncated: 4,122 more rows]
