# Supplementary material for: Evaluating deep learning-based melanoma classification using immunohistochemistry and routine histology: A three center study
Source: PLoS One. 2024 Jan 19;19(1):e0297146. doi: 10.1371/journal.pone.0297146 (PMC10798511; doi:10.1371/journal.pone.0297146)
Supplement: S5 Dataset — (ZIP) [file pone.0297146.s011.zip › minimal_dataset/tile_predictions/dresden/781773-S1_ind_ISlab_1.0.csv]

	0	1
0	0.56838924	0.4316108
1	0.10174474	0.8982552
2	0.7303788	0.26962116
3	0.73354197	0.26645797
4	0.79458433	0.20541564
5	0.69132	0.30868003
6	0.11416434	0.8858357
7	0.64299905	0.35700095
8	0.056452747	0.94354725
9	0.78339034	0.2166097
10	0.09445266	0.9055474
11	0.30002505	0.69997495
12	0.72766364	0.27233633
13	0.2077156	0.79228437
14	0.15514937	0.8448506
15	0.3366234	0.66337657
16	0.33124426	0.66875577
17	0.501748	0.49825197
18	0.65160143	0.34839857
19	0.05493708	0.94506294
20	0.58103913	0.41896087
21	0.77504337	0.22495663
22	0.7337203	0.26627967
23	0.12547158	0.87452847
24	0.76933604	0.23066393
25	0.66145945	0.33854055
26	0.2868791	0.7131209
27	0.28122064	0.7187794
28	0.5577984	0.4422016
29	0.124257796	0.87574214
30	0.8395556	0.16044435
31	0.05085144	0.94914854
32	0.09665969	0.90334034
33	0.81015044	0.18984959
34	0.81516904	0.18483095
35	0.60653234	0.3934677
36	0.45893198	0.541068
37	0.78204954	0.21795048
38	0.7693525	0.23064749
39	0.3249089	0.67509115
40	0.53445816	0.46554184
41	0.71324325	0.28675672
42	0.08848525	0.9115147
43	0.56397	0.43602997
44	0.8394016	0.16059841
45	0.11229509	0.8877049
46	0.17485346	0.82514656
47	0.60648745	0.3935126
48	0.7008782	0.29912183
49	0.069030665	0.9309693
50	0.70449793	0.29550207
51	0.65737456	0.3426255
52	0.40463904	0.59536093
53	0.36857334	0.63142663
54	0.052925292	0.9470747
55	0.7719446	0.22805545
56	0.4335645	0.56643546
57	0.6135457	0.38645425
58	0.10735753	0.8926425
59	0.6351566	0.3648435
60	0.68264705	0.31735295
61	0.6231199	0.37688017
62	0.3719944	0.6280056
63	0.31527174	0.6847283
64	0.37586	0.62413996
65	0.070869565	0.9291305
66	0.35026544	0.6497345
67	0.6840596	0.31594044
68	0.5517707	0.44822934
69	0.10296053	0.8970395
70	0.2912222	0.70877784
71	0.80043894	0.19956107
72	0.09034238	0.90965766
73	0.10756495	0.89243513
74	0.5917215	0.40827852
75	0.11537121	0.8846288
76	0.23671736	0.76328266
77	0.06425791	0.93574214
78	0.74621654	0.2537835
79	0.043203395	0.9567966
80	0.5983106	0.40168944
81	0.3354925	0.6645075
82	0.6065255	0.39347455
83	0.113814995	0.88618505
84	0.38203987	0.6179601
85	0.42298093	0.5770191
86	0.34214994	0.6578501
87	0.59497744	0.4050226
88	0.7264209	0.27357915
89	0.39273214	0.60726786
90	0.4715337	0.52846634
91	0.6321035	0.36789644
92	0.091229744	0.9087702
93	0.78251797	0.21748203
94	0.12776558	0.8722344
95	0.46751973	0.5324803
96	0.042241793	0.95775825
97	0.13323289	0.86676705
98	0.13279355	0.8672065
99	0.89506376	0.10493628
100	0.7442939	0.255706
101	0.48824856	0.5117514
102	0.84855676	0.15144323
103	0.0042656353	0.9957344
104	0.23346172	0.7665382
105	0.32707456	0.6729255
106	0.6831081	0.31689197
107	0.623248	0.37675202
108	0.77138215	0.22861783
109	0.7835417	0.21645829
110	0.05979022	0.94020975
111	0.1566343	0.8433657
112	0.44077203	0.55922794
113	0.59574544	0.40425456
114	0.063671514	0.9363285
115	0.38315582	0.6168442
116	0.7133539	0.28664607
117	0.7660753	0.23392473
118	0.30868784	0.6913122
119	0.0946956	0.9053044
120	0.9289718	0.07102819
121	0.12532707	0.87467295
122	0.7774003	0.22259967
123	0.28445852	0.71554154
124	0.7893556	0.21064438
125	0.58569115	0.4143089
126	0.6028127	0.39718723
127	0.4464713	0.5535287
128	0.24593592	0.7540641
129	0.07187134	0.92812866
130	0.41343588	0.5865641
131	0.18872707	0.811273
132	0.014183443	0.9858166
133	0.8723633	0.12763667
134	0.14377037	0.8562296
135	0.7991032	0.20089677
136	0.7437232	0.25627676
137	0.051632725	0.94836724
138	0.41640583	0.58359414
139	0.7041576	0.29584238
140	0.2918101	0.7081899
141	0.5052523	0.49474767
142	0.047108658	0.9528913
143	0.67624986	0.32375008
144	0.04864041	0.95135957
145	0.07078483	0.9292152
146	0.49559766	0.50440234
147	0.71306306	0.28693694
148	0.33564422	0.6643558
149	0.51535016	0.48464984
150	0.7130758	0.28692415
151	0.40031245	0.5996875
152	0.34666222	0.65333784
153	0.55215055	0.44784945
154	0.82768524	0.17231472
155	0.6427322	0.35726783
156	0.7678815	0.2321185
157	0.14317924	0.8568208
158	0.9141052	0.0858948
159	0.4310008	0.56899923
160	0.41383538	0.58616465
161	0.55716836	0.44283164
162	0.3775558	0.6224442
163	0.5351213	0.4648787
164	0.066257186	0.9337428
165	0.87735766	0.12264231
166	0.72055525	0.27944475
167	0.111633815	0.88836616
168	0.42470455	0.57529545
169	0.7146839	0.2853161
170	0.04093872	0.95906126
171	0.6192897	0.38071033
172	0.3350867	0.6649133
173	0.65247995	0.34752002
174	0.09965983	0.90034014
175	0.35940045	0.6405996
176	0.1493068	0.85069317
177	0.77126765	0.2287323
178	0.22330825	0.77669173
179	0.034661364	0.9653386
180	0.88776475	0.112235256
181	0.02685213	0.9731479
182	0.6147233	0.3852767
183	0.19109595	0.8089041
184	0.6722102	0.32778975
185	0.4036209	0.5963791
186	0.55391127	0.44608873
187	0.6531614	0.3468386
188	0.41719753	0.5828025
189	0.031194787	0.9688052
190	0.5391873	0.46081272
191	0.678511	0.32148904
192	0.43703386	0.5629661
193	0.0971313	0.9028687
194	0.0057065235	0.9942934
195	0.29270035	0.70729965
196	0.5590599	0.4409401
197	0.81359273	0.18640727
198	0.11143216	0.8885678
199	0.4494574	0.5505426
200	0.09312988	0.90687007
201	0.37391827	0.62608176
202	0.2509223	0.7490777
203	0.60811394	0.39188603
204	0.573369	0.426631
205	0.6695235	0.33047655
206	0.29697016	0.7030299
207	0.038314015	0.961686
208	0.8542696	0.14573035
209	0.8635362	0.13646379
210	0.7388699	0.26113006
211	0.010223819	0.98977613
212	0.44870818	0.5512918
213	0.40889987	0.5911001
214	0.29636037	0.7036396
215	0.26919484	0.7308051
216	0.154392	0.845608
217	0.2580386	0.74196136
218	0.45741856	0.5425814
219	0.5642135	0.43578646
220	0.80449843	0.19550155
221	0.16175851	0.8382415
222	0.61683816	0.38316178
223	0.76366377	0.23633628
224	0.048845083	0.9511549
225	0.85730493	0.14269505
226	0.7629263	0.23707375
227	0.14804077	0.8519592
228	0.421483	0.57851696
229	0.109140076	0.89085996
230	0.5757203	0.4242797
231	0.012918577	0.98708147
232	0.7331204	0.26687965
233	0.54203546	0.45796457
234	0.41101953	0.5889805
235	0.09524083	0.9047592
236	0.096293904	0.9037061
237	0.12103153	0.8789685
238	0.009251775	0.9907482
239	0.7531741	0.24682584
240	0.6255762	0.37442383
241	0.5696562	0.43034384
242	0.69499975	0.30500025
243	0.11834145	0.88165855
244	0.69750935	0.30249062
245	0.089470744	0.9105293
246	0.3144701	0.6855298
247	0.089579105	0.9104209
248	0.673536	0.32646397
249	0.620325	0.379675
250	0.1583634	0.8416366
251	0.57076806	0.42923197
252	0.17451315	0.82548684
253	0.67975336	0.32024667
254	0.13083416	0.86916584
255	0.542011	0.45798895
256	0.08136572	0.91863424
257	0.7901291	0.20987093
258	0.6435121	0.3564879
259	0.38097984	0.6190201
260	0.44231662	0.55768335
261	0.32778573	0.67221427
262	0.20896979	0.7910302
263	0.084808104	0.91519195
264	0.53772664	0.46227336
265	0.05274215	0.9472579
266	0.2834303	0.7165697
267	0.06670858	0.93329144
268	0.31981698	0.68018305
269	0.036666468	0.9633335
270	0.55869997	0.44130003
271	0.07934656	0.9206535
272	0.095284626	0.9047154
273	0.83434075	0.16565923
274	0.23862393	0.761376
275	0.60602844	0.3939716
276	0.1107891	0.8892109
277	0.23949789	0.76050216
278	0.4606974	0.5393026
279	0.69552326	0.30447674
280	0.72352785	0.27647212
281	0.21319596	0.786804
282	0.8438225	0.15617757
283	0.4150737	0.5849263
284	0.6531329	0.34686705
285	0.5471234	0.4528766
286	0.54367054	0.45632944
287	0.7746698	0.22533025
288	0.26425913	0.73574084
289	0.14607249	0.8539275
290	0.30886018	0.69113976
291	0.7768344	0.22316559
292	0.4697376	0.5302624
293	0.8328334	0.16716653
294	0.51517797	0.48482206
295	0.60669374	0.39330626
296	0.349173	0.650827
297	0.5034007	0.4965993
298	0.0657997	0.93420035
299	0.8297827	0.17021725
300	0.16094567	0.83905435
301	0.48156485	0.5184352
302	0.77377	0.22623004
303	0.39195675	0.60804325
304	0.8089719	0.19102815
305	0.7952744	0.20472568
306	0.73449016	0.26550978
307	0.26680857	0.73319143
308	0.064886235	0.9351137
309	0.69930416	0.30069587
310	0.16897282	0.8310272
311	0.6515862	0.34841377
312	0.36326867	0.6367313
313	0.34325808	0.6567419
314	0.084788226	0.9152118
315	0.045989342	0.95401067
316	0.5163916	0.48360837
317	0.14458811	0.8554119
318	0.7141256	0.28587443
319	0.21827972	0.78172034
320	0.40956137	0.59043866
321	0.015136832	0.9848631
322	0.6393197	0.36068028
323	0.32967964	0.67032033
324	0.79370016	0.20629989
325	0.1284586	0.87154144
326	0.3310021	0.66899794
327	0.29530665	0.7046934
328	0.08747333	0.9125267
329	0.11555586	0.8844442
330	0.70751935	0.29248065
331	0.6298777	0.37012228
332	0.52054995	0.47945005
333	0.027414579	0.97258544
334	0.27176282	0.7282372
335	0.57792485	0.42207512
336	0.4127338	0.5872662
337	0.51289517	0.4871048
338	0.028893918	0.9711061
339	0.22569154	0.7743085
340	0.6383499	0.36165008
341	0.5091446	0.49085543
342	0.27510673	0.7248932
343	0.8190643	0.18093568
344	0.4743402	0.5256598
345	0.48341775	0.51658225
346	0.3293398	0.6706602
347	0.8312141	0.16878596
348	0.78186035	0.21813963
349	0.5497502	0.4502498
350	0.58440095	0.4155991
351	0.3106147	0.68938524
352	0.4125946	0.5874054
353	0.7881759	0.21182416
354	0.76028186	0.23971815
355	0.1479126	0.85208744
356	0.7022093	0.29779065
357	0.072543904	0.92745614
358	0.6587232	0.3412768
359	0.022240205	0.9777598
360	0.28008345	0.7199165
361	0.4272283	0.57277167
362	0.90586567	0.094134286
363	0.43760523	0.5623948
364	0.12318018	0.87681985
365	0.6678094	0.33219054
366	0.6886189	0.3113811
367	0.46566316	0.53433686
368	0.29269302	0.707307
369	0.7014505	0.29854947
370	0.79781544	0.20218457
371	0.60971147	0.3902885
372	0.73960954	0.26039043
373	0.78906196	0.21093805
374	0.09971031	0.9002897
375	0.74735785	0.25264218
376	0.052103564	0.9478965
377	0.40700218	0.59299785
378	0.08729137	0.9127086
379	0.6311219	0.3688781
380	0.63433725	0.36566275
381	0.62511516	0.37488484
382	0.060921934	0.9390781
383	0.36089766	0.63910234
384	0.009308892	0.9906911
385	0.107558295	0.89244163
386	0.3594763	0.6405237
387	0.4752021	0.52479786
388	0.6567376	0.34326234
389	0.9172445	0.08275547
390	0.30056655	0.69943345
391	0.50592244	0.49407756
392	0.6622839	0.33771607
393	0.48493156	0.5150685
394	0.11168807	0.888312
395	0.22569962	0.7743004
396	0.01342465	0.9865754
397	0.03911866	0.9608814
398	0.5047017	0.49529833
399	0.8052793	0.1947207
400	0.69933605	0.30066395
401	0.64413875	0.35586125
402	0.10157051	0.89842945
403	0.2997829	0.7002171
404	0.44766378	0.5523363
405	0.28717193	0.7128281
406	0.8541219	0.14587808
407	0.7863792	0.21362083
408	0.67137104	0.32862893
409	0.34186003	0.65814
410	0.37290883	0.6270912
411	0.8276729	0.17232713
412	0.028210789	0.97178924
413	0.53372556	0.46627444
414	0.8217562	0.17824382
415	0.22792228	0.7720778
416	0.6510803	0.3489197
417	0.09842093	0.9015791
418	0.055805124	0.9441949
419	0.55698895	0.44301102
420	0.61911243	0.38088763
421	0.52515274	0.47484723
422	0.9201532	0.079846844
423	0.6506175	0.34938246
424	0.5073941	0.4926059
425	0.10907306	0.8909269
426	0.05195833	0.9480416
427	0.6341446	0.36585537
428	0.7518616	0.24813847
429	0.15196215	0.84803784
430	0.83746827	0.16253178
431	0.15351273	0.8464873
432	0.29230845	0.7076916
433	0.06056864	0.93943137
434	0.49880514	0.50119483
435	0.662119	0.33788106
436	0.6614665	0.33853358
437	0.42279297	0.577207
438	0.22216795	0.7778321
439	0.024557367	0.97544265
440	0.6214203	0.37857965
441	0.12545593	0.874544
442	0.17085779	0.82914215
443	0.5958889	0.4041111
444	0.7690633	0.23093672
445	0.59967554	0.4003245
446	0.38352987	0.6164701
447	0.12708567	0.8729143
448	0.76402473	0.23597531
449	0.45246014	0.5475399
450	0.58020616	0.41979387
451	0.6626034	0.33739656
452	0.43638706	0.56361294
453	0.29343078	0.7065692
454	0.09996816	0.9000318
455	0.38632497	0.613675
456	0.7187918	0.2812082
457	0.61975706	0.38024294
458	0.3330301	0.6669699
459	0.4470322	0.5529678
460	0.61824274	0.3817573
461	0.11839782	0.88160217
462	0.21846674	0.7815333
463	0.5981614	0.40183866
464	0.16073546	0.8392645
465	0.7217486	0.2782514
466	0.3617381	0.638262
467	0.44319347	0.55680656
468	0.59563273	0.40436727
469	0.15128747	0.8487125
470	0.54264224	0.45735776
471	0.3419954	0.6580046
472	0.55145895	0.44854105
473	0.041384716	0.95861524
474	0.063896984	0.936103
475	0.014654562	0.9853454
476	0.6718268	0.32817322
477	0.6898821	0.31011793
478	0.4758056	0.5241944
479	0.18089497	0.819105
480	0.75619096	0.24380907
481	0.2529763	0.7470237
482	0.7217836	0.27821636
483	0.54896694	0.45103303
484	0.56916744	0.43083262
485	0.5546361	0.44536388
486	0.28709042	0.7129096
487	0.01835917	0.9816409
488	0.32992092	0.67007905
489	0.20833229	0.79166776
490	0.35969862	0.6403014
491	0.3820943	0.6179057
492	0.6933136	0.3066864
493	0.62305415	0.37694588
494	0.34359518	0.6564048
495	0.3425306	0.6574694
496	0.630436	0.36956403
497	0.30244073	0.6975593
498	0.6510045	0.34899548
499	0.11515473	0.8848453
500	0.8078032	0.1921968
501	0.14163865	0.8583613
502	0.19905947	0.8009405
503	0.16805205	0.831948
504	0.35560182	0.6443982
505	0.15670438	0.84329563
506	0.32994682	0.67005324
507	0.05830365	0.9416964
508	0.4664646	0.53353536
509	0.37608942	0.6239106
510	0.089469306	0.9105307
511	0.46249852	0.53750145
512	0.42157653	0.57842344
513	0.4464009	0.55359906
514	0.34852827	0.65147173
515	0.5628054	0.43719462
516	0.5692311	0.43076888
517	0.6270511	0.37294886
518	0.2074987	0.7925013
519	0.06827051	0.93172944
520	0.8154329	0.18456705
521	0.6667772	0.3332228
522	0.21362051	0.78637946
523	0.50188166	0.49811828
524	0.61630845	0.38369158
525	0.23601584	0.76398414
526	0.3994211	0.60057884
527	0.22078687	0.77921313
528	0.599294	0.40070596
529	0.15069921	0.84930074
530	0.42763877	0.57236123
531	0.6723868	0.32761317
532	0.77270293	0.22729707
533	0.78549784	0.2145022
534	0.72327316	0.27672684
535	0.79836667	0.20163336
536	0.16522051	0.8347795
537	0.085163034	0.914837
538	0.6695848	0.33041516
539	0.6887409	0.31125915
540	0.5921744	0.40782562
541	0.70681536	0.29318458
542	0.6697659	0.3302341
543	0.2517733	0.74822676
544	0.28942025	0.71057975
545	0.37449086	0.62550914
546	0.58259225	0.41740772
547	0.77098763	0.22901243
548	0.34938505	0.6506149
549	0.8179611	0.18203892
550	0.34727085	0.65272915
551	0.6704951	0.32950497
552	0.76444167	0.23555838
553	0.16947295	0.83052707
554	0.7668905	0.23310949
555	0.65151006	0.34848997
556	0.5859891	0.41401085
557	0.90764534	0.092354685
558	0.053282093	0.9467179
559	0.52621675	0.47378325
560	0.5531737	0.44682634
561	0.060200933	0.9397991
562	0.38200527	0.6179947
563	0.027377186	0.9726228
564	0.8832315	0.116768464
565	0.48549375	0.5145063
566	0.7998908	0.20010917
567	0.6440779	0.35592216
568	0.17136812	0.82863194
569	0.8162277	0.18377227
570	0.60543376	0.39456624
571	0.36995664	0.6300434
572	0.60221976	0.39778024
573	0.5035866	0.49641347
574	0.51775914	0.4822409
575	0.6074131	0.39258692
576	0.14811763	0.85188234
577	0.7265431	0.2734569
578	0.021001866	0.9789981
579	0.9171132	0.08288683
580	0.2949892	0.70501083
581	0.7430906	0.25690937
582	0.06269276	0.9373072
583	0.5008675	0.4991325
584	0.43697205	0.5630279
585	0.2979646	0.70203537
586	0.39363128	0.6063687
587	0.14962249	0.85037744
588	0.540137	0.459863
589	0.732069	0.26793104
590	0.8596591	0.14034098
591	0.026733132	0.9732669
592	0.6143345	0.38566542
593	0.72665167	0.27334833
594	0.0708162	0.9291838
595	0.116275616	0.8837244
596	0.10216877	0.89783126
597	0.5362323	0.4637677
598	0.8237862	0.17621385
599	0.08569441	0.91430557
600	0.32418045	0.6758196
601	0.60306895	0.3969311
602	0.0699044	0.93009555
603	0.7229783	0.2770217
604	0.23613016	0.7638699
605	0.43841183	0.56158817
606	0.36588404	0.634116
607	0.46373868	0.5362613
608	0.8357689	0.16423117
609	0.8069167	0.19308326
610	0.07821897	0.921781
611	0.48936605	0.51063395
612	0.08896795	0.911032
613	0.40036812	0.5996319
614	0.16429108	0.8357089
615	0.61287993	0.3871201
616	0.27307725	0.7269227
617	0.13730739	0.8626926
618	0.79801476	0.20198524
619	0.45738158	0.54261845
620	0.3224188	0.6775812
621	0.4116171	0.5883829
622	0.59583294	0.4041671
623	0.56833595	0.43166402
624	0.75071365	0.2492863
625	0.50349844	0.4965016
626	0.6084156	0.3915844
627	0.2747391	0.72526085
628	0.5410551	0.45894495
629	0.791809	0.20819095
630	0.080732584	0.9192675
631	0.25686562	0.7431344
632	0.006448353	0.9935516
633	0.39951897	0.60048103
634	0.15099531	0.8490047
635	0.6048744	0.39512563
636	0.49818337	0.50181663
637	0.88124555	0.11875441
638	0.8047252	0.1952748
639	0.70756704	0.292433
640	0.12148409	0.87851584
641	0.77500707	0.224993
642	0.055902813	0.94409716
643	0.17154056	0.8284595
644	0.31186628	0.6881337
645	0.030646054	0.969354
646	0.22142239	0.77857757
647	0.10698786	0.89301217
648	0.59292686	0.4070731
649	0.4224706	0.57752943
650	0.50848436	0.49151564
651	0.81492275	0.18507718
652	0.6858161	0.31418386
653	0.68123853	0.3187614
654	0.7125023	0.28749773
655	0.5411678	0.4588322
656	0.5142009	0.48579904
657	0.01959275	0.9804073
658	0.60646886	0.3935311
659	0.32427418	0.6757259
660	0.6183057	0.38169435
661	0.92804676	0.0719533
662	0.047672026	0.952328
663	0.8633953	0.13660474
664	0.60840714	0.39159292
665	0.7295086	0.27049145
666	0.35452875	0.6454713
667	0.36387575	0.6361243
668	0.85533464	0.1446654
669	0.1514607	0.84853935
670	0.53065026	0.46934974
671	0.7026265	0.2973735
672	0.5422963	0.45770365
673	0.79351026	0.2064897
674	0.67228943	0.32771057
675	0.4192922	0.58070785
676	0.15514615	0.8448539
677	0.6642648	0.33573526
678	0.06559054	0.9344095
679	0.083164476	0.91683555
680	0.096150026	0.90384996
681	0.8536067	0.14639331
682	0.1278613	0.87213874
683	0.11158816	0.88841176
684	0.020920422	0.9790796
685	0.86807615	0.13192384
686	0.4513125	0.54868746
687	0.08753021	0.9124698
688	0.5101978	0.48980215
689	0.59973013	0.40026987
690	0.19642538	0.8035746
691	0.09809499	0.90190506
692	0.1129277	0.88707227
693	0.7946569	0.20534305
694	0.7056288	0.29437116
695	0.07937272	0.92062736
696	0.027433963	0.97256607
697	0.42999035	0.5700097
698	0.281982	0.718018
699	0.42754808	0.57245195
700	0.45424226	0.5457578
701	0.70984185	0.29015815
702	0.642424	0.35757598
703	0.2515313	0.7484687
704	0.3056474	0.6943526
705	0.10427577	0.89572424
706	0.7364758	0.26352412
707	0.5129057	0.4870943
708	0.8332134	0.16678667
709	0.3146129	0.6853871
710	0.084079936	0.9159201
711	0.114487916	0.88551205
712	0.03270266	0.9672974
713	0.75830793	0.24169208
714	0.78968966	0.21031035
715	0.59288913	0.40711084
716	0.70249933	0.2975006
717	0.5989838	0.40101615
718	0.64955974	0.35044023
719	0.23030886	0.7696911
720	0.014991691	0.98500836
721	0.4979054	0.5020946
722	0.634245	0.36575502
723	0.030894179	0.96910584
724	0.24407962	0.7559204
725	0.6865891	0.31341088
726	0.27552888	0.72447115
727	0.4032833	0.5967167
728	0.47132537	0.52867466
729	0.055564187	0.9444358
730	0.5512077	0.44879228
731	0.29493517	0.70506483
732	0.71333396	0.28666598
733	0.6720283	0.3279717
734	0.52584624	0.47415376
735	0.6412078	0.35879216
736	0.15375789	0.8462421
737	0.5011509	0.49884906
738	0.3721515	0.6278485
739	0.368182	0.631818
740	0.18879256	0.8112075
741	0.5956161	0.40438387
742	0.4309769	0.56902313
743	0.7163383	0.2836617
744	0.2907147	0.7092853
745	0.033215765	0.96678424
746	0.5499561	0.45004386
747	0.4746983	0.5253017
748	0.223034	0.776966
749	0.23204073	0.7679593
750	0.7328521	0.26714793
751	0.19484489	0.8051551
752	0.11543142	0.8845686
753	0.22466515	0.77533484
754	0.15894367	0.8410563
755	0.87180585	0.12819421
756	0.6673914	0.3326086
757	0.7909692	0.20903082
758	0.6532252	0.34677482
759	0.4157966	0.58420336
760	0.082504034	0.91749597
761	0.5611907	0.43880925
762	0.40387774	0.5961222
763	0.34829488	0.6517051
764	0.5604291	0.43957087
765	0.0746478	0.92535216
766	0.75707775	0.24292228
767	0.29533124	0.70466876
768	0.06269861	0.93730146
769	0.87028724	0.12971282
770	0.1466628	0.8533372
771	0.15775393	0.84224606
772	0.14499938	0.8550007
773	0.06304758	0.9369524
774	0.48234034	0.51765966
775	0.45022726	0.54977274
776	0.8396647	0.16033536
777	0.8430783	0.1569217
778	0.4253322	0.5746678
779	0.5107468	0.4892532
780	0.45427555	0.54572445
781	0.1945744	0.80542564
782	0.036969006	0.96303105
783	0.6395743	0.36042574
784	0.028634986	0.971365
785	0.917896	0.08210408
786	0.12904517	0.8709548
787	0.39860025	0.6013997
788	0.70363224	0.29636776
789	0.16743821	0.8325618
790	0.71860445	0.28139555
791	0.37972355	0.6202765
792	0.03282089	0.96717906
793	0.37018552	0.6298145
794	0.43553272	0.56446725
795	0.2649266	0.73507345
796	0.79087436	0.20912568
797	0.61203885	0.38796112
798	0.16187282	0.8381272
799	0.60196173	0.39803824
800	0.2617432	0.7382569
801	0.04889907	0.951101
802	0.50510895	0.49489102
803	0.031225802	0.9687742
804	0.25287867	0.74712133
805	0.7822222	0.21777777
806	0.5449518	0.4550482
807	0.66553414	0.3344659
808	0.6777279	0.3222721
809	0.58115315	0.41884685
810	0.8503104	0.14968958
811	0.8133162	0.18668376
812	0.6866868	0.3133132
813	0.050088193	0.9499118
814	0.5585965	0.44140354
815	0.07296454	0.9270355
816	0.6478986	0.35210142
817	0.103931546	0.8960684
818	0.48924032	0.51075965
819	0.7976801	0.20231992
820	0.78319216	0.21680789
821	0.5083429	0.49165708
822	0.08646729	0.9135327
823	0.25487342	0.74512655
824	0.6308047	0.3691953
825	0.06808395	0.93191606
826	0.3581057	0.64189434
827	0.11787798	0.882122
828	0.75983584	0.24016418
829	0.07696414	0.92303586
830	0.07462536	0.9253746
831	0.043637797	0.95636225
832	0.57114065	0.42885938
833	0.5661455	0.43385452
834	0.015602115	0.98439795
835	0.055348463	0.9446516
836	0.17909034	0.8209096
837	0.27686107	0.7231389
838	0.75823635	0.24176365
839	0.33944464	0.66055536
840	0.13570195	0.86429805
841	0.5588856	0.44111443
842	0.7919103	0.20808974
843	0.45583168	0.5441683
844	0.83679426	0.16320579
845	0.6115456	0.38845435
846	0.44545433	0.5545457
847	0.6406632	0.35933676
848	0.2734331	0.726567
849	0.20656109	0.793439
850	0.41613457	0.58386546
851	0.03289998	0.9671
852	0.6225151	0.37748492
853	0.19679676	0.8032032
854	0.13589483	0.8641051
855	0.21965504	0.78034496
856	0.81856436	0.18143567
857	0.60583943	0.39416057
858	0.79836106	0.20163892
859	0.21230532	0.7876947
860	0.46093133	0.53906864
861	0.5090297	0.4909703
862	0.03112733	0.96887267
863	0.6580097	0.34199026
864	0.10674141	0.8932586
865	0.5537537	0.44624636
866	0.63594705	0.36405295
867	0.67766154	0.3223385
868	0.19297588	0.8070241
869	0.82503736	0.17496262
870	0.69034904	0.30965093
871	0.037605226	0.9623948
872	0.77012247	0.2298776
873	0.61708283	0.38291717
874	0.7438439	0.2561561
875	0.07177914	0.9282208
876	0.22853589	0.77146417
877	0.012051725	0.9879483
878	0.40408647	0.5959135
879	0.73312926	0.26687074
880	0.5112123	0.48878774
881	0.03635049	0.9636496
882	0.49037534	0.50962466
883	0.7093339	0.29066613
884	0.035402387	0.96459764
885	0.8185061	0.18149392
886	0.8754921	0.12450791
887	0.037100684	0.96289927
888	0.6635569	0.33644316
889	0.43574548	0.5642545
890	0.5640225	0.4359775
891	0.55427474	0.4457253
892	0.30580434	0.6941956
893	0.7638843	0.23611565
894	0.4158564	0.5841436
895	0.51626927	0.48373076
896	0.44378883	0.5562112
897	0.04319229	0.95680773
898	0.81523067	0.18476933
899	0.61528903	0.38471103
900	0.30775285	0.69224715
901	0.61923844	0.3807616
902	0.10244831	0.8975517
903	0.1798292	0.8201708
904	0.827921	0.17207901
905	0.8334385	0.1665615
906	0.3435454	0.6564546
907	0.46733811	0.5326619
908	0.696124	0.30387592
909	0.24890786	0.75109214
910	0.042311758	0.9576883
911	0.016258229	0.98374176
912	0.071130864	0.9288691
913	0.68745524	0.31254476
914	0.21847145	0.7815286
915	0.66230375	0.33769622
916	0.4957567	0.5042433
917	0.5300636	0.46993634
918	0.5136773	0.48632273
919	0.27845904	0.721541
920	0.3549108	0.6450892
921	0.7589197	0.24108036
922	0.7437457	0.25625432
923	0.36857224	0.6314278
924	0.09183332	0.90816665
925	0.66952163	0.33047834
926	0.7932093	0.20679067
927	0.4647985	0.5352015
928	0.035464533	0.9645354
929	0.046448927	0.95355105
930	0.511036	0.48896402
931	0.7089596	0.29104042
932	0.4554384	0.54456156
933	0.6260431	0.37395695
934	0.48848003	0.51151997
935	0.8828	0.117200024
936	0.77032864	0.22967136
937	0.15913703	0.840863
938	0.22228462	0.7777154
939	0.063013956	0.936986
940	0.68162906	0.31837094
941	0.32019338	0.6798066
942	0.7596248	0.24037525
943	0.49574223	0.50425774
944	0.60670656	0.39329347
945	0.33760566	0.66239434
946	0.065555066	0.93444496
947	0.019020636	0.9809794
948	0.7602266	0.23977336
949	0.43791452	0.5620855
950	0.18672003	0.81328
951	0.74011254	0.25988743
952	0.52242196	0.47757804
953	0.022992682	0.97700727
954	0.14967513	0.85032487
955	0.56882167	0.43117836
956	0.73262614	0.2673739
957	0.818827	0.181173
958	0.76812387	0.23187612
959	0.6481782	0.35182175
960	0.9335198	0.06648015
961	0.7379649	0.2620351
962	0.46756217	0.5324378
963	0.05873561	0.94126445
964	0.058004685	0.9419953
965	0.49420786	0.50579214
966	0.5223236	0.47767642
967	0.14477293	0.8552271
968	0.61499417	0.3850058
969	0.120800115	0.8791999
970	0.05442775	0.9455722
971	0.42554054	0.57445943
972	0.25590333	0.7440967
973	0.4639527	0.5360473
974	0.612267	0.387733
975	0.7901128	0.20988719
976	0.5349704	0.4650296
977	0.076598816	0.92340124
978	0.03940606	0.9605939
979	0.131642	0.86835796
980	0.21818042	0.7818196
981	0.3975174	0.6024826
982	0.49446383	0.5055362
983	0.8320665	0.16793348
984	0.114843905	0.88515604
985	0.08568713	0.9143129
986	0.05381028	0.94618976
987	0.3665358	0.6334642
988	0.6016649	0.3983351
989	0.78672737	0.21327268
990	0.64264876	0.35735124
991	0.3223365	0.6776635
992	0.2688255	0.73117447
993	0.73775494	0.26224503
994	0.28892666	0.7110734
995	0.7381555	0.2618445
996	0.010569826	0.9894302
997	0.70170814	0.29829183
998	0.7063871	0.29361296
999	0.49443063	0.50556934
1000	0.02212477	0.97787523
1001	0.7349128	0.26508713
1002	0.79419	0.20580995
1003	0.66153264	0.33846742
1004	0.28488052	0.71511954
1005	0.76559424	0.23440571
1006	0.7375316	0.2624684
1007	0.2785376	0.7214624
1008	0.18048775	0.8195123
1009	0.68233514	0.3176648
1010	0.5526767	0.44732332
1011	0.08976665	0.9102334
1012	0.06619424	0.93380576
1013	0.02122634	0.97877365
1014	0.70138866	0.2986114
1015	0.45870373	0.54129624
1016	0.9033874	0.09661263
1017	0.5906755	0.40932447
1018	0.643468	0.35653195
1019	0.5072426	0.49275738
1020	0.3393709	0.6606291
1021	0.5117794	0.4882206
1022	0.6111332	0.38886678
1023	0.59251124	0.40748876
1024	0.6494283	0.35057166
1025	0.05793737	0.9420626
1026	0.10985835	0.89014167
1027	0.59131914	0.40868086
1028	0.49533287	0.50466716
1029	0.032826334	0.9671737
1030	0.5379175	0.46208254
1031	0.58957887	0.41042116
1032	0.03465857	0.9653414
1033	0.79314506	0.20685501
1034	0.6661919	0.33380818
1035	0.56962	0.43037996
1036	0.22190158	0.7780984
1037	0.39459363	0.6054064
1038	0.092960104	0.9070399
1039	0.129067	0.870933
1040	0.37458885	0.6254111
1041	0.32530463	0.6746954
1042	0.12309296	0.876907
1043	0.27499178	0.72500825
1044	0.20708698	0.792913
1045	0.725537	0.274463
1046	0.56707746	0.43292257
1047	0.5785503	0.42144966
1048	0.45270842	0.5472916
1049	0.52385694	0.4761431
1050	0.79273975	0.20726025
1051	0.11364589	0.88635415
1052	0.7949164	0.20508364
1053	0.65496975	0.34503022
1054	0.12687138	0.87312865
1055	0.92654675	0.07345319
1056	0.5920369	0.4079631
1057	0.636934	0.36306605
1058	0.21802242	0.78197753
1059	0.61836827	0.3816318
1060	0.65159583	0.34840414
1061	0.10831812	0.8916819
1062	0.6660483	0.33395165
1063	0.64467967	0.35532036
1064	0.8638168	0.13618317
1065	0.23136277	0.7686372
1066	0.7833713	0.2166287
1067	0.63122433	0.3687757
1068	0.032358963	0.96764106
1069	0.81098545	0.18901451
1070	0.32649788	0.6735021
1071	0.038384758	0.9616152
1072	0.8032924	0.1967076
1073	0.1566654	0.8433346
1074	0.038195	0.961805
1075	0.035238054	0.964762
1076	0.31459785	0.68540215
1077	0.041796964	0.9582031
1078	0.8089593	0.19104072
1079	0.5169416	0.48305842
1080	0.070594765	0.9294052
1081	0.64129895	0.35870102
1082	0.80941975	0.19058026
1083	0.83475333	0.16524668
1084	0.73211896	0.26788104
1085	0.56991744	0.43008253
1086	0.46235085	0.53764915
1087	0.50585157	0.49414843
1088	0.42777482	0.57222515
1089	0.23521237	0.7647876
1090	0.2547105	0.7452895
1091	0.24044736	0.75955266
1092	0.85441715	0.1455828
1093	0.661934	0.338066
1094	0.524898	0.47510204
1095	0.4436937	0.5563063
1096	0.6383035	0.36169642
1097	0.21440355	0.78559643
1098	0.63617605	0.36382395
1099	0.8295706	0.17042936
1100	0.72636557	0.2736344
1101	0.24423721	0.7557628
1102	0.8555487	0.14445126
1103	0.6528903	0.3471097
1104	0.11320321	0.8867968
1105	0.14724565	0.8527544
1106	0.34950322	0.65049684
1107	0.6620606	0.33793938
1108	0.5492835	0.45071653
1109	0.05572733	0.9442727
1110	0.7584892	0.24151084
1111	0.43917483	0.5608252
1112	0.36954793	0.6304521
1113	0.71831375	0.28168625
1114	0.44070053	0.55929947
1115	0.70862234	0.2913777
1116	0.018596888	0.9814031
1117	0.77043253	0.2295675
1118	0.12931284	0.8706871
1119	0.08720415	0.9127959
1120	0.22563934	0.77436066
1121	0.29791403	0.702086
1122	0.6709993	0.3290007
1123	0.8227877	0.17721228
1124	0.17010738	0.82989264
1125	0.08719303	0.91280705
1126	0.52756035	0.4724397
1127	0.19185409	0.80814594
1128	0.65475136	0.34524864
1129	0.029695658	0.9703043
1130	0.6159294	0.38407058
1131	0.61187714	0.3881229
1132	0.550759	0.44924098
1133	0.69139946	0.30860052
1134	0.047500215	0.95249975
1135	0.582902	0.41709796
1136	0.09440353	0.9055965
1137	0.1355383	0.8644617
1138	0.826086	0.17391405
1139	0.2105536	0.7894464
1140	0.65634155	0.3436585
1141	0.19808891	0.8019111
1142	0.8751188	0.12488116
1143	0.23643193	0.7635681
1144	0.80652106	0.19347887
1145	0.18587573	0.8141243
1146	0.06539537	0.9346046
1147	0.48032814	0.51967186
1148	0.43312192	0.5668781
1149	0.13625118	0.86374885
1150	0.18688208	0.8131179
1151	0.4845496	0.51545036
1152	0.077617615	0.92238235
1153	0.18995886	0.8100411
1154	0.41351408	0.5864859
1155	0.8189936	0.1810064
1156	0.45797276	0.5420272
1157	0.12295246	0.87704754
1158	0.2813543	0.7186457
1159	0.6110353	0.38896474
1160	0.8578527	0.14214732
1161	0.64506924	0.35493073
1162	0.10067765	0.89932233
1163	0.3432068	0.65679324
1164	0.09561839	0.90438163
1165	0.029195108	0.9708049
1166	0.45490405	0.5450959
1167	0.7796597	0.22034037
1168	0.7357726	0.26422745
1169	0.3736661	0.62633395
1170	0.32275197	0.677248
1171	0.8278399	0.17216009
1172	0.5865746	0.41342542
1173	0.76671606	0.23328395
1174	0.12200519	0.8779948
1175	0.16712284	0.83287716
1176	0.5641915	0.43580845
1177	0.816399	0.18360102
1178	0.43204057	0.56795937
1179	0.40088063	0.59911937
1180	0.69193196	0.30806804
1181	0.04439817	0.9556018
1182	0.24949281	0.7505072
1183	0.067651615	0.9323484
1184	0.3885153	0.6114847
1185	0.7840841	0.21591589
1186	0.008176839	0.99182314
1187	0.40349904	0.596501
1188	0.08259625	0.91740376
1189	0.6078712	0.39212877
1190	0.20187019	0.79812986
1191	0.2094308	0.7905692
1192	0.042416614	0.9575834
1193	0.100369394	0.89963055
1194	0.08944623	0.9105538
1195	0.7116332	0.2883668
1196	0.2123497	0.7876503
1197	0.4657681	0.5342319
1198	0.35274792	0.6472521
1199	0.65601796	0.34398198
1200	0.78705555	0.21294451
1201	0.035327516	0.9646725
1202	0.46336278	0.53663725
1203	0.12131217	0.87868786
1204	0.09601483	0.90398514
1205	0.6615381	0.3384619
1206	0.6547838	0.3452162
1207	0.3403532	0.65964675
1208	0.91866434	0.08133563
1209	0.6281888	0.37181127
1210	0.4907475	0.5092525
1211	0.3768154	0.62318456
1212	0.82039857	0.17960149
1213	0.59510356	0.40489644
1214	0.42622703	0.57377297
1215	0.8158209	0.18417908
1216	0.5875013	0.41249874
1217	0.64475214	0.35524783
1218	0.07796792	0.92203206
1219	0.47514904	0.52485096
1220	0.66252387	0.33747616
1221	0.75756073	0.24243921
1222	0.6701661	0.32983398
1223	0.47222137	0.5277787
1224	0.632407	0.367593
1225	0.72237897	0.27762103
1226	0.3491149	0.6508851
1227	0.46931803	0.53068197
1228	0.03288604	0.9671139
1229	0.12284159	0.8771584
1230	0.52703863	0.47296143
1231	0.5925009	0.40749907
1232	0.52968925	0.47031075
1233	0.16113855	0.83886147
1234	0.12166611	0.8783339
1235	0.28466108	0.71533895
1236	0.115483515	0.88451654
1237	0.66533554	0.3346644
1238	0.61898136	0.38101864
1239	0.36689317	0.6331068
1240	0.5207407	0.4792593
1241	0.7667225	0.23327751
1242	0.6280502	0.37194982
1243	0.55732244	0.4426776
1244	0.05321734	0.94678265
1245	0.3831775	0.6168225
1246	0.16113488	0.83886516
1247	0.54927987	0.45072007
1248	0.6556115	0.34438854
1249	0.6349325	0.36506745
1250	0.19263509	0.80736494
1251	0.85269135	0.14730865
1252	0.7635991	0.23640092
1253	0.16937488	0.8306252
1254	0.030340128	0.96965986
1255	0.09100734	0.90899265
1256	0.11194903	0.88805103
1257	0.24594025	0.7540598
1258	0.5094272	0.49057278
1259	0.11512978	0.88487023
1260	0.8200836	0.17991643
1261	0.23114085	0.76885915
1262	0.6312182	0.36878186
1263	0.70593345	0.29406652
1264	0.24285412	0.7571459
1265	0.7771238	0.22287618
1266	0.63503563	0.36496437
1267	0.46435133	0.53564864
1268	0.49309134	0.50690866
1269	0.30864835	0.69135165
1270	0.47677404	0.52322596
1271	0.14643842	0.8535616
1272	0.58257335	0.4174266
1273	0.35306388	0.64693606
1274	0.3871747	0.61282533
1275	0.30273873	0.6972613
1276	0.1271402	0.87285984
1277	0.0106538385	0.9893462
1278	0.081839144	0.9181609
1279	0.26189682	0.7381032
1280	0.27413008	0.72586995
1281	0.09898663	0.9010133
1282	0.1796105	0.8203895
1283	0.15682824	0.8431718
1284	0.60770714	0.39229286
1285	0.098327376	0.9016726
1286	0.30705938	0.69294065
1287	0.060898308	0.93910164
1288	0.057376843	0.94262314
1289	0.672267	0.32773298
1290	0.5736358	0.4263642
1291	0.5512015	0.44879848
1292	0.07323868	0.9267613
1293	0.7149954	0.28500462
1294	0.8784454	0.12155458
1295	0.024465134	0.9755349
1296	0.32790834	0.67209166
1297	0.77360314	0.22639686
1298	0.3093096	0.6906904
1299	0.5400855	0.4599145
1300	0.8530776	0.14692242
1301	0.2822656	0.7177344
1302	0.59720206	0.402798
1303	0.78691787	0.21308215
1304	0.39660642	0.60339355
1305	0.049436547	0.95056343
1306	0.1492308	0.85076916
1307	0.5816574	0.4183426
1308	0.9488165	0.051183477
1309	0.17559287	0.8244071
1310	0.20215909	0.79784095
1311	0.5842621	0.4157379
1312	0.50283986	0.4971601
1313	0.63953125	0.36046875
1314	0.65967834	0.34032163
1315	0.030025221	0.9699748
1316	0.750301	0.24969904
1317	0.024553435	0.9754465
1318	0.6650965	0.33490345
1319	0.37690046	0.6230995
1320	0.36236084	0.6376392
1321	0.40940124	0.59059876
1322	0.5092111	0.49078885
1323	0.61424357	0.3857564
1324	0.49941427	0.50058573
1325	0.59288734	0.4071127
1326	0.6149625	0.3850375
1327	0.20836084	0.7916392
1328	0.55736625	0.44263375
1329	0.39496532	0.6050347
1330	0.57278186	0.42721817
1331	0.3302408	0.6697592
1332	0.44520664	0.5547933
1333	0.70347816	0.29652184
1334	0.2446438	0.7553562
1335	0.33295292	0.6670471
1336	0.7984324	0.20156756
1337	0.5938312	0.40616876
1338	0.5129978	0.48700222
1339	0.42921534	0.5707847
1340	0.73644876	0.2635512
1341	0.065497525	0.9345025
1342	0.66997725	0.33002278
1343	0.48018065	0.5198193
1344	0.334267	0.665733
1345	0.4256529	0.5743471
1346	0.79703254	0.20296742
1347	0.5881146	0.41188538
1348	0.07389214	0.9261078
1349	0.4526327	0.5473673
1350	0.23656532	0.76343465
1351	0.5648303	0.43516967
1352	0.3102163	0.6897837
1353	0.019243509	0.98075646
1354	0.32645312	0.6735469
1355	0.25189805	0.74810195
1356	0.07457993	0.92542005
1357	0.41748673	0.5825133
1358	0.061471768	0.9385283
1359	0.13725296	0.862747
1360	0.30023178	0.6997682
1361	0.5522886	0.44771138
1362	0.80165935	0.19834064
1363	0.3888605	0.6111395
1364	0.13044244	0.86955756
1365	0.31367296	0.68632704
1366	0.62118703	0.378813
1367	0.70070755	0.29929245
1368	0.45658717	0.5434128
1369	0.63696086	0.36303908
1370	0.29981804	0.7001819
1371	0.4185262	0.5814738
1372	0.72564226	0.27435774
1373	0.68692297	0.313077
1374	0.40086323	0.5991368
1375	0.57797265	0.42202738
1376	0.09513465	0.9048654
1377	0.7835897	0.21641023
1378	0.7664077	0.23359227
1379	0.033020016	0.9669799
1380	0.39544696	0.6045531
1381	0.56108963	0.43891034
1382	0.5140028	0.48599723
1383	0.5023723	0.49762765
1384	0.14764917	0.8523509
1385	0.4260997	0.57390034
1386	0.7652093	0.2347907
1387	0.3730172	0.6269828
1388	0.16205794	0.83794206
1389	0.422184	0.577816
1390	0.39613038	0.6038696
1391	0.6604885	0.33951154
1392	0.9532351	0.04676493
1393	0.09388641	0.90611356
1394	0.8304411	0.16955882
1395	0.25042608	0.74957395
1396	0.7749206	0.22507942
1397	0.36829802	0.63170195
1398	0.09997932	0.9000207
1399	0.49385214	0.50614786
1400	0.7095655	0.29043448
1401	0.773551	0.22644907
1402	0.86717063	0.13282934
1403	0.06844729	0.9315527
1404	0.49880642	0.5011936
1405	0.5470329	0.45296714
1406	0.4884597	0.5115403
1407	0.78670865	0.21329139
1408	0.10005064	0.8999494
1409	0.27978	0.72022
1410	0.58686405	0.4131359
1411	0.20293486	0.7970651
1412	0.10382398	0.896176
1413	0.23963429	0.7603657
1414	0.56376797	0.43623203
1415	0.5611069	0.43889305
1416	0.38877755	0.6112225
1417	0.44789854	0.55210143
1418	0.41210148	0.58789855
1419	0.7882034	0.21179658
1420	0.42285678	0.5771432
1421	0.07567888	0.9243211
1422	0.9160841	0.08391592
1423	0.7289798	0.27102014
1424	0.25388873	0.7461113
1425	0.08382214	0.91617787
1426	0.7629561	0.23704395
1427	0.23529136	0.7647087
1428	0.72382534	0.27617466
1429	0.2222591	0.77774096
1430	0.05574538	0.94425464
1431	0.39706373	0.60293627
1432	0.06310154	0.9368984
1433	0.21756485	0.7824352
1434	0.8697644	0.13023563
1435	0.22261141	0.7773886
1436	0.7354704	0.2645296
1437	0.030180648	0.96981937
1438	0.4419177	0.55808234
1439	0.028565409	0.9714346
1440	0.33909875	0.66090125
1441	0.46432406	0.53567594
1442	0.5628951	0.43710488
1443	0.6225854	0.37741458
1444	0.8280821	0.17191793
1445	0.8547954	0.14520465
1446	0.04884209	0.9511579
1447	0.2354013	0.76459867
1448	0.10152626	0.89847374
1449	0.82709616	0.17290379
1450	0.0705554	0.9294447
1451	0.061008524	0.9389915
1452	0.5044723	0.4955277
1453	0.4186529	0.58134717
1454	0.37073776	0.6292622
1455	0.17113377	0.82886624
1456	0.83070403	0.16929592
1457	0.565561	0.434439
1458	0.29146856	0.7085314
1459	0.21892895	0.78107107
1460	0.0936087	0.9063913
1461	0.91452307	0.085476995
1462	0.31063256	0.6893674
1463	0.73602086	0.2639791
1464	0.004605172	0.99539477
1465	0.42963108	0.57036895
1466	0.059769213	0.9402307
1467	0.557688	0.44231203
1468	0.3681279	0.6318721
1469	0.07825906	0.921741
1470	0.73709565	0.26290432
1471	0.6005477	0.39945233
1472	0.6679553	0.33204472
1473	0.73262197	0.26737806
1474	0.06496395	0.93503606
1475	0.56803	0.43196997
1476	0.33294725	0.66705275
1477	0.19612095	0.803879
1478	0.15668511	0.8433148
1479	0.8568526	0.1431474
1480	0.46781117	0.5321889
1481	0.7902202	0.20977981
1482	0.48326692	0.51673305
1483	0.1328627	0.86713725
1484	0.11876729	0.8812327
1485	0.30314448	0.6968555
1486	0.91811246	0.08188756
1487	0.54082495	0.45917505
1488	0.81322205	0.18677793
1489	0.46633977	0.53366023
1490	0.5493115	0.45068848
1491	0.54443604	0.455564
1492	0.8144205	0.18557952
1493	0.048130456	0.9518695
1494	0.3054923	0.6945077
1495	0.66409665	0.33590335
1496	0.44819227	0.55180776
1497	0.04533034	0.95466965
1498	0.7777341	0.22226593
1499	0.05577222	0.94422776
1500	0.43166688	0.5683331
1501	0.82416785	0.17583218
1502	0.5159157	0.48408425
1503	0.061240032	0.93876
1504	0.72025174	0.2797482
1505	0.043792594	0.95620745
1506	0.3872889	0.6127111
1507	0.49892807	0.50107193
1508	0.92605215	0.0739479
1509	0.28410655	0.7158935
1510	0.19478147	0.8052185
1511	0.50202006	0.49797994
1512	0.7232463	0.2767537
1513	0.86514175	0.13485825
1514	0.017871207	0.98212886
1515	0.2720277	0.72797227
1516	0.5774977	0.42250225
1517	0.050494578	0.94950545
1518	0.3135373	0.6864627
1519	0.7527851	0.24721496
1520	0.66380936	0.33619067
1521	0.59713227	0.40286773
1522	0.78271306	0.21728696
1523	0.3724294	0.62757057
1524	0.7950468	0.2049532
1525	0.016707158	0.9832929
1526	0.46651557	0.53348446
1527	0.45663404	0.5433659
1528	0.7139929	0.2860071
1529	0.055624876	0.9443751
1530	0.04241388	0.95758617
1531	0.47460574	0.52539426
1532	0.8090853	0.19091466
1533	0.5079738	0.49202624
1534	0.50921595	0.49078402
1535	0.8206179	0.1793821
1536	0.7302424	0.2697576
1537	0.41054893	0.5894511
1538	0.17801864	0.8219813
1539	0.12547104	0.874529
1540	0.08094044	0.9190596
1541	0.17101224	0.8289878
1542	0.59472233	0.40527767
1543	0.20019747	0.79980254
1544	0.9037001	0.09629984
1545	0.8350434	0.16495658
1546	0.17546794	0.8245321
1547	0.64545864	0.3545413
1548	0.050618354	0.94938165
1549	0.6618792	0.33812085
1550	0.6707575	0.3292426
1551	0.74491304	0.25508693
1552	0.5744189	0.4255811
1553	0.15412177	0.8458782
1554	0.1422334	0.85776657
1555	0.65838575	0.34161425
1556	0.04993572	0.9500643
1557	0.6147787	0.3852213
1558	0.4551566	0.54484344
1559	0.099284366	0.90071565
1560	0.32955533	0.67044467
1561	0.43444687	0.5655532
1562	0.33699027	0.66300976
1563	0.6442675	0.3557325
1564	0.04221755	0.9577824
1565	0.051756315	0.9482436
1566	0.48261964	0.5173804
1567	0.6595768	0.3404232
1568	0.6676626	0.3323374
1569	0.35983232	0.6401677
1570	0.14906734	0.85093266
1571	0.049408358	0.9505916
1572	0.62874746	0.37125254
1573	0.31594694	0.684053
1574	0.2515947	0.7484053
1575	0.17093612	0.82906383
1576	0.78563124	0.21436878
1577	0.037877925	0.9621221
1578	0.67782706	0.32217294
1579	0.32640794	0.67359203
1580	0.08993602	0.91006404
1581	0.48603404	0.51396596
1582	0.45751512	0.5424849
1583	0.15663	0.84336996
1584	0.26147434	0.7385257
1585	0.37169647	0.6283036
1586	0.86235124	0.13764875
1587	0.5106839	0.48931614
1588	0.24057709	0.7594229
1589	0.6801997	0.31980035
1590	0.5396728	0.46032718
1591	0.86249876	0.13750124
1592	0.048944045	0.95105594
1593	0.8779876	0.12201233
1594	0.5006725	0.49932748
1595	0.62437123	0.37562877
1596	0.17043097	0.82956904
1597	0.7794112	0.22058879
1598	0.0794189	0.92058104
1599	0.43123844	0.5687616
1600	0.092915155	0.9070848
1601	0.65151924	0.34848076
1602	0.4803208	0.5196792
1603	0.722705	0.27729502
1604	0.067550145	0.9324499
1605	0.023241786	0.97675824
1606	0.80957735	0.19042268
1607	0.4706737	0.5293263
1608	0.1793761	0.82062393
1609	0.19106357	0.8089365
1610	0.2144119	0.7855881
1611	0.42318654	0.5768134
1612	0.48385283	0.51614714
1613	0.4418297	0.5581703
1614	0.42047462	0.5795254
1615	0.34023228	0.65976775
1616	0.47638246	0.52361757
1617	0.5079753	0.49202472
1618	0.6432124	0.35678762
1619	0.7394671	0.26053295
1620	0.31747693	0.682523
1621	0.3173698	0.68263024
1622	0.7713349	0.2286651
1623	0.6922318	0.3077682
1624	0.50456536	0.4954346
1625	0.32073802	0.679262
1626	0.8703343	0.12966561
1627	0.78679323	0.21320671
1628	0.6007804	0.39921963
1629	0.19370295	0.80629706
1630	0.574777	0.42522302
1631	0.50603795	0.49396205
1632	0.13711455	0.8628854
1633	0.7107901	0.28920993
1634	0.31492624	0.6850738
1635	0.40857124	0.59142876
1636	0.5232705	0.47672948
1637	0.20917934	0.79082066
1638	0.48487464	0.51512533
1639	0.43238175	0.56761825
1640	0.6239076	0.3760923
1641	0.032273397	0.9677266
1642	0.03606072	0.96393925
1643	0.022856517	0.9771435
1644	0.31747422	0.6825258
1645	0.7929059	0.20709407
1646	0.6516713	0.3483287
1647	0.8910391	0.1089609
1648	0.5328217	0.4671783
1649	0.6983071	0.30169296
1650	0.51305294	0.48694706
1651	0.38518912	0.61481094
1652	0.16881953	0.83118045
1653	0.7301408	0.26985925
1654	0.55923975	0.44076025
1655	0.19281067	0.8071893
1656	0.55401486	0.4459852
1657	0.7765131	0.22348693
1658	0.21112156	0.7888784
1659	0.34365132	0.6563487
1660	0.80660886	0.19339108
1661	0.7398007	0.2601993
1662	0.40826994	0.59173006
1663	0.64072317	0.35927677
1664	0.8154079	0.18459208
1665	0.23046203	0.769538
1666	0.44694284	0.5530572
1667	0.28573564	0.7142644
1668	0.07917745	0.92082256
1669	0.58240396	0.417596
1670	0.31749234	0.6825077
1671	0.023839738	0.9761603
1672	0.15984409	0.8401559
1673	0.5609296	0.43907043
1674	0.6715628	0.3284372
1675	0.6914297	0.30857036
1676	0.2222457	0.77775437
1677	0.7617986	0.23820138
1678	0.4054885	0.5945115
1679	0.5480367	0.45196328
1680	0.7413031	0.25869685
1681	0.5380372	0.46196282
1682	0.071639515	0.9283605
1683	0.71252173	0.28747824
1684	0.31059867	0.6894013
1685	0.38416085	0.6158391
1686	0.07861525	0.9213847
1687	0.8424986	0.15750141
1688	0.32349527	0.67650473
1689	0.07575649	0.9242435
1690	0.11334454	0.88665545
1691	0.27890876	0.7210913
1692	0.55157965	0.44842035
1693	0.65424573	0.34575424
1694	0.5481301	0.4518699
1695	0.7005739	0.29942602
1696	0.06089503	0.939105
1697	0.44221875	0.5577812
1698	0.3055638	0.6944362
1699	0.4560045	0.54399544
1700	0.61637145	0.38362855
1701	0.48156202	0.518438
1702	0.5197606	0.48023933
1703	0.21510693	0.78489304
1704	0.031789303	0.96821064
1705	0.7325902	0.26740986
1706	0.6117581	0.38824195
1707	0.040982734	0.9590172
1708	0.35861528	0.6413847
1709	0.44886738	0.5511326
1710	0.6668871	0.3331129
1711	0.5000644	0.4999356
1712	0.61331713	0.38668293
1713	0.106905974	0.893094
1714	0.85681415	0.14318591
1715	0.8344006	0.16559942
1716	0.2325918	0.7674082
1717	0.61941224	0.3805878
1718	0.78201836	0.2179816
1719	0.8383096	0.16169035
1720	0.729322	0.270678
1721	0.569886	0.43011397
1722	0.28353688	0.7164631
1723	0.45561406	0.54438597
1724	0.35779223	0.6422078
1725	0.41257533	0.58742464
1726	0.5838149	0.41618502
1727	0.016199984	0.98380005
1728	0.09643459	0.9035654
1729	0.6540432	0.3459568
1730	0.70187235	0.29812765
1731	0.83462435	0.16537568
1732	0.09937824	0.9006218
1733	0.22737294	0.77262706
1734	0.56136656	0.4386334
1735	0.6890487	0.31095126
1736	0.6690399	0.33096012
1737	0.094733775	0.9052662
1738	0.39940596	0.60059404
1739	0.4247993	0.5752007
1740	0.6656322	0.3343678
1741	0.21036291	0.7896371
1742	0.29931536	0.7006846
1743	0.8761005	0.1238995
1744	0.08238614	0.9176138
1745	0.7076323	0.29236773
1746	0.09873309	0.9012669
1747	0.03262277	0.96737725
1748	0.696739	0.30326095
1749	0.44154626	0.55845374
1750	0.6063493	0.39365068
1751	0.19869772	0.8013023
1752	0.54913557	0.45086443
1753	0.73900217	0.2609978
1754	0.8490441	0.15095599
1755	0.14724854	0.85275143
1756	0.4981217	0.5018783
1757	0.054975335	0.94502467
1758	0.44261667	0.55738336
1759	0.5658082	0.43419182
1760	0.56218696	0.43781304
1761	0.33454552	0.66545445
1762	0.07857656	0.9214235
1763	0.700245	0.29975495
1764	0.41767523	0.58232474
1765	0.028660912	0.9713391
1766	0.7900343	0.20996572
1767	0.56403553	0.4359645
1768	0.78338623	0.21661378
1769	0.7306193	0.26938066
1770	0.22522664	0.7747734
1771	0.5786815	0.4213185
1772	0.53400344	0.46599653
1773	0.45002577	0.54997426
1774	0.8617668	0.13823314
1775	0.78558874	0.21441127
1776	0.57520074	0.42479926
1777	0.5309828	0.46901727
1778	0.6922175	0.30778247
1779	0.05314098	0.94685894
1780	0.124677025	0.875323
1781	0.7832329	0.21676701
1782	0.322669	0.67733103
1783	0.05176227	0.9482378
1784	0.12282593	0.8771741
1785	0.80990773	0.19009225
1786	0.32473108	0.67526895
1787	0.071617775	0.92838216
1788	0.059869476	0.94013053
1789	0.75330627	0.24669375
1790	0.79440206	0.20559789
1791	0.7825121	0.21748786
1792	0.72592086	0.27407917
1793	0.52019984	0.47980022
1794	0.33281505	0.66718495
1795	0.15509859	0.84490144
1796	0.8065151	0.19348487
1797	0.6771627	0.32283735
1798	0.34257728	0.6574228
1799	0.6660766	0.3339234
1800	0.87267196	0.12732808
1801	0.5746537	0.42534631
1802	0.12162288	0.87837714
1803	0.19248977	0.8075102
1804	0.6978218	0.3021782
1805	0.7681713	0.23182867
1806	0.24124123	0.7587588
1807	0.05478627	0.9452137
1808	0.030961862	0.96903807
1809	0.09379876	0.90620124
1810	0.41514838	0.5848517
1811	0.08138695	0.918613
1812	0.8431089	0.15689112
1813	0.46966544	0.53033453
1814	0.04055829	0.9594417
1815	0.42989388	0.57010615
1816	0.746975	0.25302497
1817	0.18027033	0.8197296
1818	0.5692603	0.4307397
1819	0.523407	0.476593
1820	0.16875957	0.8312404
1821	0.646144	0.35385606
1822	0.3698857	0.63011426
1823	0.72802407	0.2719759
1824	0.55749446	0.44250554
1825	0.19638476	0.8036152
1826	0.32635364	0.6736464
1827	0.058761474	0.9412386
1828	0.32029614	0.67970383
1829	0.63522243	0.36477754
1830	0.16365936	0.83634067
1831	0.19988419	0.8001158
1832	0.37311542	0.6268846
1833	0.5630511	0.43694887
1834	0.40602162	0.59397835
1835	0.77729297	0.22270702
1836	0.46390563	0.53609437
1837	0.080034554	0.9199654
1838	0.60664654	0.3933534
1839	0.415913	0.584087
1840	0.0391653	0.96083474
1841	0.6459683	0.35403168
1842	0.15157846	0.8484216
1843	0.5901919	0.4098081
1844	0.609541	0.39045897
1845	0.32095012	0.6790499
1846	0.5040399	0.4959601
1847	0.63199973	0.3680003
1848	0.16997382	0.83002615
1849	0.76858985	0.23141015
1850	0.31834358	0.68165636
1851	0.56355834	0.43644166
1852	0.26223534	0.7377646
1853	0.39995947	0.60004056
1854	0.7542834	0.2457166
1855	0.24461097	0.75538903
1856	0.39721635	0.6027836
1857	0.6345486	0.36545146
1858	0.35672063	0.6432794
1859	0.44488934	0.55511063
1860	0.47577563	0.5242244
1861	0.2431205	0.75687945
1862	0.17875162	0.8212484
1863	0.22865422	0.77134573
1864	0.09362348	0.90637654
1865	0.33475956	0.66524047
1866	0.6414468	0.35855317
1867	0.12652963	0.8734704
1868	0.7368624	0.26313758
1869	0.030898003	0.969102
1870	0.2476181	0.75238186
1871	0.04951517	0.95048475
1872	0.29541495	0.7045851
1873	0.45846027	0.5415398
1874	0.40706939	0.5929306
1875	0.043353535	0.95664644
1876	0.37073871	0.6292613
1877	0.43610397	0.56389606
1878	0.20646562	0.79353434
1879	0.47061118	0.5293888
1880	0.56876224	0.43123776
1881	0.173588	0.82641196
1882	0.4371848	0.5628152
1883	0.7006853	0.29931468
1884	0.5226438	0.47735617
1885	0.5388123	0.46118775
1886	0.37545174	0.6245483
1887	0.20232603	0.79767394
