# Supplementary material for: Evaluating deep learning-based melanoma classification using immunohistochemistry and routine histology: A three center study
Source: PLoS One. 2024 Jan 19;19(1):e0297146. doi: 10.1371/journal.pone.0297146 (PMC10798511; doi:10.1371/journal.pone.0297146)
Supplement: S5 Dataset — (ZIP) [file pone.0297146.s011.zip › minimal_dataset/tile_predictions/dresden/768250-S1_ind_ISlab_1.0.csv]

	0	1
0	0.09842191	0.90157807
1	0.19725943	0.8027405
2	0.30050266	0.69949734
3	0.47702438	0.5229757
4	0.42085928	0.5791407
5	0.59323686	0.4067631
6	0.35367757	0.64632237
7	0.18273582	0.8172642
8	0.22415781	0.77584225
9	0.74496675	0.25503325
10	0.2876768	0.7123231
11	0.07408296	0.92591697
12	0.43046117	0.56953883
13	0.035764977	0.96423495
14	0.29527938	0.7047206
15	0.68991715	0.31008285
16	0.54025084	0.45974916
17	0.6931601	0.30683985
18	0.58492017	0.41507986
19	0.79176885	0.20823115
20	0.42900166	0.5709983
21	0.2174675	0.7825325
22	0.078664444	0.9213355
23	0.24569865	0.75430137
24	0.31067133	0.6893287
25	0.7579716	0.24202846
26	0.6609849	0.33901516
27	0.15456681	0.8454332
28	0.55265635	0.44734368
29	0.4259244	0.5740756
30	0.40788203	0.592118
31	0.6817287	0.31827122
32	0.72850305	0.27149692
33	0.50864226	0.49135774
34	0.5945845	0.4054155
35	0.47166193	0.5283381
36	0.60831684	0.3916831
37	0.02772308	0.9722769
38	0.47574002	0.52426004
39	0.7712856	0.2287144
40	0.2215226	0.77847743
41	0.8233413	0.17665869
42	0.7900986	0.20990138
43	0.6257403	0.37425968
44	0.6067555	0.39324448
45	0.18646097	0.81353897
46	0.6056909	0.39430907
47	0.45366496	0.5463351
48	0.74630696	0.2536931
49	0.48812917	0.51187086
50	0.758779	0.24122109
51	0.63183326	0.36816674
52	0.039545283	0.96045476
53	0.66198105	0.33801898
54	0.20175634	0.7982436
55	0.79162604	0.208374
56	0.04389201	0.95610803
57	0.36884904	0.63115096
58	0.49413398	0.505866
59	0.6366648	0.36333513
60	0.72896093	0.27103907
61	0.6514763	0.34852368
62	0.7933426	0.2066574
63	0.7972572	0.20274284
64	0.6491719	0.35082814
65	0.6615334	0.3384666
66	0.020368239	0.9796317
67	0.02969001	0.97031
68	0.7080012	0.29199883
69	0.18641262	0.81358737
70	0.7796741	0.2203259
71	0.23968986	0.7603101
72	0.6058697	0.39413032
73	0.44772747	0.55227256
74	0.028802533	0.9711974
75	0.4088411	0.5911589
76	0.40136093	0.5986391
77	0.4089668	0.59103316
78	0.5723566	0.4276434
79	0.11984019	0.88015985
80	0.19736485	0.80263513
81	0.018415999	0.981584
82	0.5953009	0.40469912
83	0.19557233	0.8044277
84	0.3417054	0.65829456
85	0.58513886	0.41486117
86	0.7847861	0.21521387
87	0.10363472	0.8963652
88	0.5950331	0.40496692
89	0.7520329	0.24796715
90	0.72154444	0.27845556
91	0.34651953	0.6534804
92	0.3432454	0.65675455
93	0.767757	0.23224306
94	0.7107074	0.28929254
95	0.4502426	0.54975736
96	0.5363181	0.46368185
97	0.22764866	0.7723513
98	0.21212752	0.78787243
99	0.531263	0.46873698
100	0.15045291	0.8495471
101	0.14238225	0.85761774
102	0.2547694	0.7452306
103	0.69628364	0.30371633
104	0.42674503	0.57325494
105	0.051201835	0.9487981
106	0.30462548	0.6953745
107	0.5238915	0.4761085
108	0.31402338	0.6859766
109	0.5892299	0.41077006
110	0.6316274	0.36837256
111	0.25975177	0.7402482
112	0.8084475	0.19155255
113	0.74068075	0.25931925
114	0.1347424	0.8652576
115	0.026917925	0.9730821
116	0.3053707	0.6946294
117	0.6961221	0.30387786
118	0.90919644	0.09080359
119	0.4604368	0.5395632
120	0.29910904	0.70089096
121	0.41698104	0.583019
122	0.36920992	0.6307901
123	0.6247324	0.37526765
124	0.26569015	0.73430985
125	0.7201601	0.27983993
126	0.6688481	0.3311519
127	0.69167393	0.30832613
128	0.07802556	0.9219744
129	0.51047206	0.48952794
130	0.06322439	0.93677557
131	0.83707863	0.16292131
132	0.5529016	0.44709837
133	0.40124613	0.59875387
134	0.18132713	0.8186729
135	0.7194676	0.28053236
136	0.7029246	0.2970754
137	0.33362478	0.6663752
138	0.5016404	0.4983596
139	0.9412996	0.05870043
140	0.80656767	0.19343229
141	0.41937566	0.58062434
142	0.7359327	0.26406723
143	0.34737056	0.65262944
144	0.84761626	0.15238373
145	0.55604386	0.44395617
146	0.19449535	0.8055047
147	0.7664741	0.23352584
148	0.41125935	0.5887407
149	0.46405482	0.5359452
150	0.7991548	0.20084523
151	0.9154332	0.08456682
152	0.7780588	0.22194113
153	0.06775473	0.9322453
154	0.11345325	0.88654673
155	0.4593992	0.5406008
156	0.1751277	0.8248723
157	0.8687078	0.1312922
158	0.43049002	0.56951004
159	0.16939041	0.8306096
160	0.50181	0.49819005
161	0.6860421	0.313958
162	0.6011728	0.3988272
163	0.3233127	0.6766873
164	0.61305803	0.38694194
165	0.22574295	0.774257
166	0.17766659	0.8223334
167	0.42680338	0.57319665
168	0.15199947	0.8480005
169	0.09851912	0.9014809
170	0.36762896	0.63237107
171	0.503877	0.49612302
172	0.72123855	0.27876142
173	0.049230956	0.95076907
174	0.7392804	0.2607196
175	0.010080422	0.98991954
176	0.30164626	0.6983537
177	0.42633557	0.5736644
178	0.41023308	0.5897669
179	0.08391779	0.9160822
180	0.62094617	0.3790538
181	0.7904749	0.20952517
182	0.20907639	0.79092366
183	0.74879026	0.25120974
184	0.51586837	0.4841316
185	0.2253904	0.77460957
186	0.8694862	0.13051385
187	0.75984746	0.2401526
188	0.46555585	0.53444415
189	0.8254275	0.17457259
190	0.31169444	0.68830556
191	0.8038469	0.19615304
192	0.48278993	0.51721007
193	0.57968086	0.4203191
194	0.44741958	0.5525804
195	0.60891235	0.39108762
196	0.6749653	0.32503474
197	0.15283808	0.84716195
198	0.18522038	0.81477964
199	0.06752048	0.9324795
200	0.5416907	0.45830926
201	0.34867674	0.65132326
202	0.42184004	0.57816
203	0.40530506	0.5946949
204	0.57222134	0.4277787
205	0.41241848	0.5875815
206	0.22311889	0.7768811
207	0.82219875	0.17780125
208	0.20009586	0.7999041
209	0.007533164	0.99246687
210	0.41794282	0.5820572
211	0.6640558	0.33594424
212	0.6787452	0.32125476
213	0.39117715	0.6088228
214	0.7777327	0.22226736
215	0.5125974	0.48740265
216	0.6854043	0.31459567
217	0.1958096	0.8041904
218	0.7224965	0.27750352
219	0.4105873	0.5894127
220	0.40027553	0.5997245
221	0.43140095	0.56859905
222	0.77200603	0.22799401
223	0.63476646	0.3652335
224	0.58926815	0.41073182
225	0.17329356	0.82670647
226	0.36217853	0.63782144
227	0.13980012	0.86019987
228	0.27090538	0.7290946
229	0.7794428	0.22055724
230	0.7523865	0.24761344
231	0.047662996	0.95233697
232	0.72930694	0.27069303
233	0.5832971	0.41670293
234	0.5412142	0.45878577
235	0.14658248	0.8534175
236	0.58105856	0.4189414
237	0.8253577	0.1746423
238	0.76022214	0.23977785
239	0.52578986	0.4742101
240	0.8596584	0.14034157
241	0.1766478	0.8233522
242	0.82780135	0.17219867
243	0.68688434	0.31311563
244	0.5774945	0.42250553
245	0.08646314	0.91353685
246	0.13709159	0.8629084
247	0.4928281	0.5071719
248	0.6318787	0.3681213
249	0.3116984	0.68830156
250	0.041693427	0.9583066
251	0.36968312	0.63031685
252	0.42906523	0.5709348
253	0.15493672	0.8450633
254	0.37693495	0.62306505
255	0.22994043	0.7700595
256	0.042295184	0.9577048
257	0.18794759	0.8120524
258	0.34979376	0.65020627
259	0.33615643	0.6638436
260	0.42861873	0.57138133
261	0.5136352	0.48636475
262	0.32826954	0.67173046
263	0.06185545	0.93814456
264	0.4725733	0.52742666
265	0.7108285	0.2891715
266	0.122825466	0.87717456
267	0.0889548	0.9110452
268	0.73466474	0.2653352
269	0.49903896	0.500961
270	0.3007487	0.6992513
271	0.052472293	0.9475277
272	0.54670995	0.45329002
273	0.0874954	0.91250455
274	0.8125638	0.18743618
275	0.61282647	0.38717356
276	0.4648775	0.5351225
277	0.85063547	0.14936459
278	0.63753724	0.36246276
279	0.62316096	0.376839
280	0.65181875	0.34818125
281	0.38320923	0.6167907
282	0.52036625	0.47963375
283	0.80106384	0.19893616
284	0.65932006	0.34068
285	0.11592362	0.88407636
286	0.17623435	0.82376564
287	0.4882554	0.5117446
288	0.66769767	0.33230233
289	0.57249844	0.4275015
290	0.5276859	0.47231412
291	0.52772516	0.47227484
292	0.75554734	0.24445261
293	0.23087911	0.76912093
294	0.27360988	0.7263902
295	0.7482176	0.2517824
296	0.062471285	0.9375288
297	0.048758306	0.95124173
298	0.4846795	0.51532054
299	0.30056152	0.6994385
300	0.67284936	0.3271507
301	0.62284553	0.37715447
302	0.23199888	0.7680012
303	0.2681014	0.7318986
304	0.27243936	0.72756064
305	0.5380788	0.46192127
306	0.122781165	0.87721884
307	0.43776822	0.5622318
308	0.076561265	0.9234387
309	0.2876324	0.7123676
310	0.259322	0.740678
311	0.22515847	0.77484155
312	0.26612523	0.7338748
313	0.17775013	0.8222499
314	0.31825358	0.6817464
315	0.037717357	0.9622827
316	0.042931233	0.95706874
317	0.15855668	0.84144336
318	0.21741165	0.7825883
319	0.411088	0.58891207
320	0.47420165	0.5257984
321	0.63104606	0.36895394
322	0.22314972	0.7768503
323	0.13163888	0.8683611
324	0.46102843	0.53897154
325	0.381264	0.61873597
326	0.2251879	0.7748121
327	0.17328452	0.8267155
328	0.36722365	0.6327763
329	0.87177664	0.1282233
330	0.6832544	0.31674564
331	0.08157393	0.9184261
332	0.4119224	0.5880776
333	0.25409192	0.745908
334	0.49389902	0.50610095
335	0.14998743	0.8500126
336	0.34317482	0.6568252
337	0.6935506	0.3064494
338	0.2999443	0.7000557
339	0.052803006	0.947197
340	0.780175	0.2198251
341	0.5359808	0.46401915
342	0.6660262	0.33397377
343	0.2585573	0.74144274
344	0.25683925	0.7431607
345	0.71945506	0.28054494
346	0.75294924	0.24705076
347	0.82254875	0.17745128
348	0.5120993	0.4879007
349	0.74419075	0.25580928
350	0.13466236	0.8653376
351	0.2693842	0.73061585
352	0.71655834	0.2834417
353	0.07571653	0.92428344
354	0.54366624	0.4563338
355	0.80311435	0.19688563
356	0.7344621	0.26553795
357	0.23486896	0.76513106
358	0.31168133	0.6883186
359	0.5691465	0.4308535
360	0.7254648	0.27453512
361	0.40340385	0.5965961
362	0.49771836	0.5022816
363	0.026809089	0.9731909
364	0.3948184	0.6051816
365	0.6103606	0.38963938
366	0.72831064	0.27168936
367	0.03124062	0.9687594
368	0.8790242	0.120975755
369	0.5919083	0.40809172
370	0.40033767	0.5996623
371	0.6187748	0.38122523
372	0.235154	0.76484597
373	0.59600514	0.40399483
374	0.448305	0.551695
375	0.09041536	0.90958464
376	0.5582076	0.4417925
377	0.9038155	0.096184455
378	0.21140535	0.78859466
379	0.3400862	0.65991384
380	0.7852199	0.21478006
381	0.1669793	0.83302075
382	0.4505882	0.5494118
383	0.08315971	0.91684026
384	0.6929823	0.30701765
385	0.7821129	0.21788715
386	0.6903086	0.30969137
387	0.7589878	0.24101222
388	0.17294894	0.827051
389	0.8330289	0.16697107
390	0.055216525	0.9447835
391	0.77872217	0.22127783
392	0.5087766	0.49122337
393	0.073965855	0.92603415
394	0.66080517	0.3391949
395	0.7164504	0.2835496
396	0.35692126	0.6430787
397	0.50804245	0.49195758
398	0.40111175	0.5988883
399	0.24299514	0.75700486
400	0.3162088	0.68379116
401	0.1608802	0.83911985
402	0.7858843	0.21411562
403	0.4906625	0.5093375
404	0.15580963	0.84419036
405	0.31335667	0.6866433
406	0.365297	0.634703
407	0.5391712	0.4608288
408	0.7066669	0.29333308
409	0.6142395	0.38576043
410	0.7334991	0.26650095
411	0.4682011	0.5317989
412	0.40623584	0.5937641
413	0.52131623	0.4786838
414	0.78656316	0.21343684
415	0.09508068	0.9049194
416	0.22757472	0.7724253
417	0.04721269	0.9527873
418	0.31656453	0.68343544
419	0.6681554	0.33184457
420	0.65529495	0.34470505
421	0.034367148	0.96563286
422	0.7808412	0.21915878
423	0.38463962	0.6153603
424	0.23401977	0.76598024
425	0.03128004	0.96871996
426	0.806489	0.19351104
427	0.34733585	0.6526642
428	0.5943475	0.40565258
429	0.23521286	0.7647872
430	0.5828076	0.4171924
431	0.5277439	0.4722561
432	0.25187972	0.74812025
433	0.03516641	0.9648336
434	0.601507	0.398493
435	0.43640685	0.56359315
436	0.57631385	0.42368612
437	0.2933533	0.7066467
438	0.08765871	0.9123413
439	0.6148269	0.38517308
440	0.57958466	0.4204153
441	0.7363926	0.26360735
442	0.59853685	0.40146312
443	0.16492744	0.8350726
444	0.51464856	0.48535144
445	0.46119294	0.5388071
446	0.5295521	0.47044796
447	0.37241527	0.6275847
448	0.086069204	0.9139308
449	0.8630224	0.13697761
450	0.59647393	0.4035261
451	0.17064214	0.82935786
452	0.2717714	0.7282286
453	0.15042952	0.8495705
454	0.46625325	0.5337468
455	0.36845472	0.6315453
456	0.32914197	0.6708581
457	0.56489474	0.4351052
458	0.50554687	0.49445316
459	0.21505669	0.78494334
460	0.22546308	0.7745369
461	0.066690475	0.9333095
462	0.7148827	0.28511727
463	0.4722841	0.52771586
464	0.49638715	0.5036128
465	0.6486851	0.35131493
466	0.17656182	0.8234382
467	0.7828481	0.21715191
468	0.49380293	0.50619704
469	0.24590781	0.7540922
470	0.5999241	0.40007594
471	0.40443218	0.5955679
472	0.40826112	0.5917389
473	0.09966008	0.9003399
474	0.78271216	0.21728788
475	0.066543445	0.93345654
476	0.11489753	0.88510245
477	0.42512095	0.57487905
478	0.19841756	0.8015824
479	0.7838571	0.21614288
480	0.025632821	0.9743672
481	0.29087722	0.7091228
482	0.4275137	0.5724863
483	0.70466167	0.2953383
484	0.2281238	0.7718762
485	0.2988319	0.70116806
486	0.47087958	0.5291204
487	0.09829809	0.9017019
488	0.29568595	0.70431405
489	0.034979023	0.965021
490	0.20349048	0.7965095
491	0.5019803	0.49801967
492	0.45961082	0.5403892
493	0.027279204	0.9727208
494	0.16246444	0.83753556
495	0.48595503	0.51404494
496	0.12553476	0.8744653
497	0.5482191	0.45178095
498	0.54402244	0.45597756
499	0.014104599	0.98589534
500	0.4254076	0.5745924
501	0.51446253	0.48553747
502	0.96721476	0.032785267
503	0.3029237	0.6970763
504	0.37072146	0.62927854
505	0.72890335	0.2710967
506	0.13939433	0.8606057
507	0.19374987	0.80625015
508	0.6883028	0.31169719
509	0.26817688	0.7318231
510	0.6424903	0.35750967
511	0.8192588	0.18074119
512	0.40673095	0.59326905
513	0.5023802	0.49761984
514	0.36877087	0.6312291
515	0.5489912	0.4510088
516	0.6640902	0.3359098
517	0.45518342	0.5448166
518	0.8693084	0.13069162
519	0.72469974	0.27530023
520	0.71088743	0.28911257
521	0.73954654	0.26045352
522	0.49016106	0.50983894
523	0.37933052	0.6206695
524	0.07383953	0.9261605
525	0.08004319	0.91995686
526	0.18961442	0.81038564
527	0.4874163	0.51258373
528	0.6543388	0.34566122
529	0.5033062	0.49669373
530	0.28910506	0.7108949
531	0.43808982	0.56191015
532	0.100030124	0.8999698
533	0.2527197	0.74728024
534	0.27031186	0.72968817
535	0.8643974	0.13560255
536	0.16906987	0.8309302
537	0.55487233	0.44512764
538	0.6052854	0.39471456
539	0.35145092	0.6485491
540	0.555125	0.44487506
541	0.34409615	0.6559039
542	0.7892758	0.21072416
543	0.14595735	0.8540426
544	0.08985136	0.9101486
545	0.5734844	0.4265156
546	0.79399866	0.20600134
547	0.5917806	0.4082194
548	0.81095856	0.18904148
549	0.6226725	0.37732747
550	0.28594628	0.71405375
551	0.4000706	0.5999294
552	0.7975451	0.20245488
553	0.06546488	0.93453515
554	0.8442509	0.15574904
555	0.09611866	0.9038813
556	0.23287332	0.7671266
557	0.59079057	0.40920946
558	0.61466575	0.38533428
559	0.7757455	0.2242545
560	0.55672014	0.4432798
561	0.5385728	0.46142724
562	0.5190023	0.48099768
563	0.15631258	0.8436875
564	0.60510135	0.39489862
565	0.6625292	0.3374708
566	0.3402055	0.65979457
567	0.33533773	0.66466224
568	0.54002494	0.45997503
569	0.13568723	0.8643127
570	0.7216903	0.27830973
571	0.14422354	0.8557764
572	0.5697209	0.43027908
573	0.77771515	0.22228482
574	0.23451422	0.76548576
575	0.59328127	0.4067187
576	0.71872145	0.2812785
577	0.0695681	0.93043184
578	0.38860732	0.6113927
579	0.63128626	0.36871377
580	0.75691956	0.2430804
581	0.28261602	0.71738404
582	0.07635928	0.9236408
583	0.5294775	0.47052255
584	0.18301803	0.81698203
585	0.83330697	0.16669306
586	0.13615353	0.86384654
587	0.24111222	0.75888777
588	0.022299666	0.9777003
589	0.11267066	0.8873294
590	0.78806245	0.21193753
591	0.38841492	0.6115851
592	0.77419555	0.2258044
593	0.1920993	0.80790067
594	0.037399195	0.9626008
595	0.64457965	0.35542035
596	0.5764837	0.42351627
597	0.2888383	0.71116173
598	0.8105131	0.18948694
599	0.68068224	0.31931776
600	0.24138227	0.7586177
601	0.705759	0.294241
602	0.33698922	0.6630107
603	0.38387603	0.616124
604	0.3243325	0.6756675
605	0.070819035	0.929181
606	0.31008536	0.68991464
607	0.14166912	0.85833085
608	0.37029922	0.6297008
609	0.25002292	0.7499771
610	0.062474176	0.9375258
611	0.16597179	0.8340282
612	0.08420027	0.9157997
613	0.40216124	0.59783876
614	0.11068116	0.8893189
615	0.3875043	0.6124957
616	0.22445811	0.7755419
617	0.69269806	0.30730194
618	0.33816314	0.6618369
619	0.5548883	0.44511175
620	0.43379855	0.5662014
621	0.5911296	0.4088704
622	0.53775537	0.46224463
623	0.48028156	0.51971847
624	0.3013634	0.6986366
625	0.43168995	0.5683101
626	0.47037467	0.52962536
627	0.17527634	0.82472366
628	0.4765647	0.52343524
629	0.1895769	0.8104231
630	0.3834515	0.61654854
631	0.031889107	0.96811086
632	0.72026175	0.27973822
633	0.04793145	0.9520685
634	0.10885839	0.8911416
635	0.7054693	0.29453066
636	0.092751734	0.90724826
637	0.5521845	0.44781548
638	0.85096365	0.14903636
639	0.035016526	0.96498346
640	0.5344282	0.46557182
641	0.7770066	0.22299337
642	0.17866136	0.8213386
643	0.6050865	0.39491346
644	0.49592304	0.50407696
645	0.09024267	0.9097574
646	0.6669575	0.33304247
647	0.76084197	0.23915811
648	0.15861206	0.8413879
649	0.5700377	0.42996225
650	0.5706915	0.42930847
651	0.46990585	0.53009415
652	0.60592747	0.39407247
653	0.08480277	0.9151972
654	0.0871466	0.9128534
655	0.8109792	0.18902081
656	0.5090875	0.49091253
657	0.06664152	0.9333585
658	0.8105811	0.18941896
659	0.2777372	0.7222628
660	0.41986185	0.5801381
661	0.596799	0.40320098
662	0.13412248	0.86587757
663	0.28198048	0.71801955
664	0.3461107	0.6538893
665	0.0414185	0.9585815
666	0.073954396	0.9260456
667	0.71882355	0.2811765
668	0.63085914	0.36914083
669	0.26807603	0.73192394
670	0.67445827	0.32554173
671	0.671393	0.32860705
672	0.6424341	0.3575659
673	0.8147165	0.18528344
674	0.41600132	0.5839987
675	0.66387415	0.33612588
676	0.24489118	0.75510883
677	0.56289643	0.4371036
678	0.57201284	0.42798716
679	0.48380932	0.5161907
680	0.25619537	0.74380463
681	0.5110918	0.48890817
682	0.7970364	0.2029636
683	0.3109113	0.68908876
684	0.46842864	0.5315714
685	0.40569183	0.59430814
686	0.55123574	0.4487643
687	0.051907714	0.94809234
688	0.30998614	0.6900138
689	0.68528193	0.31471807
690	0.55885434	0.44114572
691	0.86897385	0.13102615
692	0.8089698	0.19103023
693	0.23634705	0.7636529
694	0.7591347	0.24086529
695	0.056632638	0.9433673
696	0.26720142	0.73279864
697	0.7028875	0.29711246
698	0.5766817	0.42331833
699	0.26191363	0.73808634
700	0.15857553	0.84142447
701	0.03482611	0.9651739
702	0.23710148	0.76289856
703	0.6112328	0.3887672
704	0.6129806	0.38701937
705	0.4335788	0.56642115
706	0.6699444	0.33005556
707	0.62539655	0.3746034
708	0.22028437	0.7797156
709	0.131116	0.868884
710	0.48447365	0.51552635
711	0.767594	0.23240596
712	0.0314145	0.9685855
713	0.24515994	0.75484
714	0.5994247	0.40057528
715	0.023339892	0.97666013
716	0.7243804	0.2756196
717	0.87882006	0.12117993
718	0.61517465	0.38482535
719	0.8045562	0.1954438
720	0.1268935	0.8731065
721	0.54422945	0.45577055
722	0.55307513	0.4469248
723	0.41323614	0.58676386
724	0.55255157	0.44744843
725	0.064224556	0.9357754
726	0.26604813	0.7339519
727	0.5454888	0.4545112
728	0.48905268	0.51094735
729	0.0446236	0.9553764
730	0.80775124	0.19224878
731	0.34718755	0.6528124
732	0.14604147	0.85395855
733	0.48480904	0.51519096
734	0.64106226	0.35893774
735	0.52023774	0.47976223
736	0.5926379	0.4073621
737	0.19316009	0.8068399
738	0.4745991	0.5254009
739	0.7203247	0.27967533
740	0.16340394	0.8365961
741	0.22227965	0.77772033
742	0.5445066	0.45549342
743	0.3489598	0.65104014
744	0.1622745	0.8377255
745	0.07945251	0.92054754
746	0.15378469	0.84621537
747	0.1332167	0.8667834
748	0.05831095	0.941689
749	0.73237354	0.26762643
750	0.8424994	0.15750061
751	0.20967185	0.79032815
752	0.32641295	0.6735871
753	0.012443893	0.98755616
754	0.7502022	0.24979775
755	0.6007392	0.39926076
756	0.27844366	0.72155637
757	0.6600426	0.33995736
758	0.058106434	0.9418936
759	0.1252623	0.87473774
760	0.5920661	0.4079339
761	0.6734144	0.32658562
762	0.59451216	0.4054879
763	0.787516	0.21248399
764	0.56401986	0.4359801
765	0.48541993	0.5145801
766	0.037624188	0.96237576
767	0.58309424	0.41690576
768	0.09391146	0.9060886
769	0.7541381	0.24586187
770	0.7380589	0.26194105
771	0.6147364	0.38526365
772	0.44402623	0.55597377
773	0.3181514	0.6818486
774	0.7041916	0.29580843
775	0.25358802	0.746412
776	0.17721163	0.82278836
777	0.69617635	0.30382368
778	0.013056294	0.9869437
779	0.42504138	0.5749586
780	0.46051544	0.5394846
781	0.11303702	0.886963
782	0.72921354	0.27078643
783	0.10082387	0.8991761
784	0.54273885	0.45726115
785	0.5664507	0.43354928
786	0.5207256	0.47927442
787	0.7373585	0.26264152
788	0.07555995	0.92444
789	0.122973435	0.87702656
790	0.87124795	0.128752
791	0.79227066	0.20772934
792	0.7320032	0.26799682
793	0.5907513	0.40924868
794	0.5187382	0.48126182
795	0.3687931	0.63120687
796	0.21500468	0.78499526
797	0.063668504	0.9363315
798	0.17019016	0.8298099
799	0.44670448	0.5532955
800	0.47072098	0.52927905
801	0.14831662	0.8516834
802	0.6105427	0.38945723
803	0.59035814	0.4096418
804	0.67493147	0.3250685
805	0.36455476	0.63544524
806	0.20216666	0.7978333
807	0.21371607	0.7862839
808	0.017607937	0.98239213
809	0.020070208	0.9799298
810	0.21277115	0.7872288
811	0.7245365	0.2754635
812	0.25841558	0.74158436
813	0.65868986	0.3413101
814	0.39473572	0.60526425
815	0.8128882	0.18711184
816	0.75223225	0.2477678
817	0.16666102	0.83333904
818	0.20207916	0.7979208
819	0.5472313	0.45276868
820	0.8169908	0.18300928
821	0.07264653	0.9273535
822	0.15557608	0.8444239
823	0.34286878	0.65713125
824	0.06138627	0.9386138
825	0.77006984	0.2299302
826	0.17033672	0.8296632
827	0.75635284	0.24364714
828	0.83601415	0.1639858
829	0.7432856	0.25671446
830	0.1376321	0.8623679
831	0.7688015	0.23119847
832	0.70287967	0.29712033
833	0.082655	0.917345
834	0.52231234	0.4776877
835	0.7582637	0.24173631
836	0.67039394	0.32960603
837	0.7824	0.21759997
838	0.7530556	0.24694446
839	0.7784804	0.22151962
840	0.08565845	0.9143415
841	0.70614576	0.29385427
842	0.5094113	0.49058872
843	0.46254966	0.5374504
844	0.7074135	0.29258657
845	0.69550025	0.30449978
846	0.4196806	0.58031934
847	0.6106541	0.38934588
848	0.57632565	0.42367435
849	0.2585982	0.74140173
850	0.8466593	0.15334074
851	0.6740882	0.3259118
852	0.047249284	0.95275074
853	0.5546039	0.44539613
854	0.10371268	0.8962874
855	0.78123766	0.21876235
856	0.5305242	0.46947584
857	0.06423888	0.9357611
858	0.54989386	0.45010617
859	0.54590905	0.45409095
860	0.14754099	0.85245895
861	0.36354673	0.6364533
862	0.19770558	0.8022945
863	0.21050848	0.78949153
864	0.061270308	0.9387297
865	0.100584425	0.89941555
866	0.36987016	0.6301299
867	0.66974	0.33026
868	0.72011167	0.27988836
869	0.6336915	0.36630845
870	0.41431555	0.5856845
871	0.40071487	0.59928507
872	0.028767398	0.9712326
873	0.6973413	0.30265868
874	0.803298	0.19670197
875	0.1925596	0.8074404
876	0.26260087	0.7373991
877	0.2366082	0.7633918
878	0.062426277	0.93757373
879	0.6330822	0.36691776
880	0.07560688	0.9243931
881	0.15899627	0.8410038
882	0.27439225	0.72560775
883	0.4154797	0.58452034
884	0.80541253	0.19458747
885	0.11551195	0.884488
886	0.027220324	0.9727797
887	0.9066579	0.093342185
888	0.09323561	0.9067644
889	0.62598336	0.37401664
890	0.95730543	0.042694535
891	0.24066235	0.75933766
892	0.4705199	0.5294801
893	0.033255722	0.96674424
894	0.58856386	0.41143617
895	0.21957369	0.7804263
896	0.6751693	0.3248307
897	0.6485133	0.35148668
898	0.43868637	0.5613136
899	0.0050425497	0.9949575
900	0.63452196	0.36547804
901	0.022589728	0.97741026
902	0.7618209	0.23817912
903	0.26823393	0.7317661
904	0.018725019	0.981275
905	0.50909877	0.49090117
906	0.14268875	0.85731125
907	0.611949	0.38805103
908	0.7143211	0.28567895
909	0.13327594	0.8667241
910	0.75638545	0.24361451
911	0.5911759	0.4088241
912	0.6387646	0.36123544
913	0.07925468	0.9207454
914	0.48939657	0.5106034
915	0.840547	0.159453
916	0.41491678	0.5850832
917	0.10565566	0.89434433
918	0.67578614	0.32421386
919	0.517561	0.48243898
920	0.68484914	0.3151509
921	0.12292849	0.8770715
922	0.05997109	0.94002885
923	0.35267773	0.6473223
924	0.8078992	0.19210082
925	0.41873193	0.581268
926	0.11248813	0.8875119
927	0.64789003	0.35210997
928	0.834257	0.16574296
929	0.5167347	0.48326528
930	0.49441275	0.5055873
931	0.5074607	0.49253923
932	0.71914613	0.2808539
933	0.12758912	0.87241083
934	0.16801009	0.8319899
935	0.62103647	0.37896347
936	0.19861126	0.80138874
937	0.21903682	0.7809632
938	0.6594107	0.3405893
939	0.75882894	0.2411711
940	0.6200102	0.37998974
941	0.7719811	0.22801886
942	0.5233379	0.47666213
943	0.63152647	0.36847347
944	0.32959718	0.6704028
945	0.73022383	0.2697761
946	0.49674624	0.50325376
947	0.44164744	0.55835253
948	0.38148832	0.6185117
949	0.60090804	0.399092
950	0.7352361	0.2647639
951	0.7951722	0.20482777
952	0.5195034	0.4804966
953	0.70985055	0.2901494
954	0.17042524	0.82957476
955	0.5338991	0.46610084
956	0.42818546	0.5718145
957	0.59253675	0.40746325
958	0.48517326	0.5148267
959	0.6610049	0.33899513
960	0.8361407	0.16385931
961	0.43825027	0.56174976
962	0.41255856	0.5874414
963	0.6664955	0.33350447
964	0.7256983	0.2743017
965	0.0959047	0.90409535
966	0.6140551	0.3859449
967	0.21093737	0.7890627
968	0.7746488	0.22535123
969	0.6522448	0.3477552
970	0.14463724	0.8553627
971	0.1627382	0.8372618
972	0.5746057	0.42539433
973	0.15477595	0.8452241
974	0.2652949	0.73470503
975	0.7780129	0.22198711
976	0.10176643	0.8982336
977	0.62453157	0.3754684
978	0.21752004	0.78248
979	0.6941084	0.30589157
980	0.587823	0.41217697
981	0.560717	0.439283
982	0.29059982	0.70940024
983	0.13362388	0.8663761
984	0.3656208	0.6343792
985	0.54807216	0.4519279
986	0.5500419	0.4499581
987	0.18154517	0.81845486
988	0.7894373	0.21056275
989	0.38606519	0.6139348
990	0.2578546	0.74214536
991	0.46089247	0.5391075
992	0.19536787	0.80463207
993	0.6112449	0.38875508
994	0.5827904	0.41720966
995	0.25144666	0.74855334
996	0.7923367	0.20766333
997	0.7651344	0.23486564
998	0.7983082	0.20169179
999	0.7258489	0.27415106
1000	0.2793056	0.7206944
1001	0.1422578	0.8577422
1002	0.2556675	0.7443325
1003	0.1914038	0.8085962
1004	0.8631161	0.1368839
1005	0.41663122	0.58336884
1006	0.4642698	0.53573024
1007	0.107447766	0.8925522
1008	0.32585034	0.67414963
1009	0.08189181	0.9181082
1010	0.84937376	0.15062623
1011	0.33025208	0.6697479
1012	0.58879316	0.4112068
1013	0.4822429	0.51775706
1014	0.24604377	0.75395626
1015	0.70166993	0.29833007
1016	0.26667702	0.733323
1017	0.24307154	0.75692844
1018	0.07899522	0.9210048
1019	0.047370743	0.9526292
1020	0.685718	0.31428197
1021	0.053921286	0.94607866
1022	0.650072	0.349928
1023	0.36011118	0.63988876
1024	0.6578247	0.34217528
1025	0.67607117	0.3239288
1026	0.6173339	0.38266608
1027	0.5938821	0.4061179
1028	0.53277177	0.46722823
1029	0.75921816	0.24078184
1030	0.825	0.17500006
1031	0.50848645	0.4915135
1032	0.5279101	0.47208992
1033	0.06964682	0.9303532
1034	0.3745233	0.62547666
1035	0.49752924	0.5024708
1036	0.70856696	0.29143307
1037	0.652565	0.34743503
1038	0.18271475	0.8172853
1039	0.8913607	0.108639255
1040	0.7453978	0.25460216
1041	0.28838888	0.71161115
1042	0.5353074	0.4646926
1043	0.33598095	0.664019
1044	0.57593095	0.42406902
1045	0.8606656	0.13933435
1046	0.61417437	0.38582563
1047	0.70166975	0.29833022
1048	0.74146205	0.258538
1049	0.7741702	0.22582977
1050	0.67549384	0.32450613
1051	0.7309825	0.26901752
1052	0.1660083	0.8339917
1053	0.10469885	0.8953011
1054	0.15616083	0.8438391
1055	0.19761546	0.80238456
1056	0.7842713	0.21572867
1057	0.6105063	0.3894937
1058	0.25155628	0.7484437
1059	0.5133525	0.4866475
1060	0.8568369	0.14316314
1061	0.80136365	0.1986364
1062	0.1240219	0.8759781
1063	0.6933224	0.30667752
1064	0.2128204	0.78717965
1065	0.38022307	0.61977696
1066	0.7932869	0.206713
1067	0.20910275	0.79089725
1068	0.566934	0.43306607
1069	0.42816982	0.57183015
1070	0.6444055	0.35559452
1071	0.878526	0.12147406
1072	0.0509018	0.94909817
1073	0.8052745	0.19472553
1074	0.53970945	0.46029052
1075	0.5399212	0.46007875
1076	0.5360004	0.46399963
1077	0.025004925	0.9749951
1078	0.4852665	0.51473343
1079	0.6298432	0.37015685
1080	0.23924316	0.7607568
1081	0.6512764	0.34872365
1082	0.7793576	0.22064236
1083	0.61505634	0.38494363
1084	0.18483262	0.81516737
1085	0.9066914	0.093308665
1086	0.10018204	0.899818
1087	0.081539996	0.91845995
1088	0.027679587	0.97232044
1089	0.61018664	0.3898134
1090	0.080777	0.91922307
1091	0.6761574	0.32384264
1092	0.4860073	0.51399267
1093	0.20653628	0.7934637
1094	0.39711723	0.60288274
1095	0.08800909	0.9119909
1096	0.12694196	0.873058
1097	0.8045339	0.19546607
1098	0.26841763	0.73158234
1099	0.52300704	0.47699293
1100	0.69087005	0.3091299
1101	0.18660195	0.813398
1102	0.1545656	0.84543437
1103	0.5176397	0.48236027
1104	0.77171516	0.22828482
1105	0.15549538	0.8445046
1106	0.7225949	0.2774051
1107	0.7798763	0.22012371
1108	0.17543967	0.8245603
1109	0.78365993	0.2163401
1110	0.9180326	0.081967406
1111	0.12780972	0.87219024
1112	0.3124833	0.6875166
1113	0.54927486	0.45072517
1114	0.13413407	0.86586595
1115	0.65411174	0.3458883
1116	0.31248322	0.68751675
1117	0.3846994	0.6153006
1118	0.20909792	0.7909021
1119	0.36012292	0.6398771
1120	0.779643	0.22035699
1121	0.82527643	0.17472354
1122	0.18078226	0.81921774
1123	0.10022154	0.8997785
1124	0.48534563	0.5146544
1125	0.6120132	0.38798684
1126	0.613795	0.38620502
1127	0.9345643	0.06543574
1128	0.028518485	0.97148156
1129	0.5724396	0.42756042
1130	0.6173208	0.38267916
1131	0.4975269	0.50247306
1132	0.4379554	0.5620446
1133	0.5170115	0.48298845
1134	0.05355364	0.9464464
1135	0.76729	0.23271006
1136	0.71581566	0.28418437
1137	0.06249434	0.9375056
1138	0.05462669	0.94537324
1139	0.2262423	0.7737577
1140	0.6588603	0.3411397
1141	0.59030175	0.40969822
1142	0.6203554	0.37964457
1143	0.2904976	0.7095024
1144	0.5228858	0.47711423
1145	0.26409546	0.7359045
1146	0.0696531	0.9303469
1147	0.30880257	0.6911974
1148	0.44293395	0.557066
1149	0.35484594	0.64515406
1150	0.079026714	0.9209733
1151	0.14948748	0.8505125
1152	0.124065615	0.87593436
1153	0.3848414	0.6151586
1154	0.04043117	0.9595688
1155	0.13761799	0.862382
1156	0.19558024	0.80441976
1157	0.1785954	0.82140464
1158	0.3424243	0.6575757
1159	0.66111076	0.33888924
1160	0.22858354	0.7714165
1161	0.8685597	0.13144024
1162	0.5041153	0.49588472
1163	0.014286802	0.98571324
1164	0.6827403	0.31725973
1165	0.3562323	0.6437677
1166	0.013600771	0.9863992
1167	0.47428638	0.5257136
1168	0.40509766	0.59490234
1169	0.23917872	0.7608213
1170	0.35580406	0.6441959
1171	0.8324649	0.16753514
1172	0.6660952	0.33390477
1173	0.6742874	0.32571256
1174	0.18189983	0.8181002
1175	0.49591735	0.5040826
1176	0.81355816	0.18644181
1177	0.49767742	0.5023226
1178	0.16602692	0.83397305
1179	0.5391313	0.46086875
1180	0.32887673	0.6711232
1181	0.8058205	0.19417942
1182	0.030238327	0.96976167
1183	0.07752151	0.9224785
1184	0.8182905	0.1817096
1185	0.030603234	0.96939677
1186	0.2935172	0.7064828
1187	0.07323602	0.926764
1188	0.4494489	0.55055106
1189	0.1107474	0.8892526
1190	0.27795327	0.7220468
1191	0.52749306	0.47250697
1192	0.31827196	0.68172807
1193	0.5335348	0.4664652
1194	0.74659175	0.25340825
1195	0.65358573	0.34641433
1196	0.5268052	0.47319484
1197	0.7663736	0.23362644
1198	0.047209676	0.9527903
1199	0.60875887	0.39124113
1200	0.6492981	0.35070196
1201	0.16725218	0.8327479
1202	0.6458775	0.3541225
1203	0.17631538	0.82368463
1204	0.3834764	0.61652356
1205	0.3708124	0.6291876
1206	0.76902235	0.2309777
1207	0.31583273	0.68416727
1208	0.81261134	0.1873887
1209	0.2695909	0.7304091
1210	0.625431	0.37456903
1211	0.030154314	0.9698457
1212	0.08486959	0.91513044
1213	0.04554536	0.9544546
1214	0.6647029	0.33529708
1215	0.39985916	0.60014087
1216	0.3296366	0.6703634
1217	0.49241647	0.50758356
1218	0.8287657	0.17123431
1219	0.5465053	0.45349476
1220	0.60934347	0.39065653
1221	0.68058187	0.3194181
1222	0.036370732	0.9636293
1223	0.82419777	0.17580229
1224	0.82802755	0.17197247
1225	0.02070764	0.9792924
1226	0.7248852	0.27511474
1227	0.034487743	0.9655123
1228	0.018335886	0.98166406
1229	0.76930666	0.23069337
1230	0.11711963	0.88288033
1231	0.55674994	0.44325006
1232	0.47675076	0.52324927
1233	0.5746931	0.42530686
1234	0.7993046	0.2006954
1235	0.1171348	0.8828652
1236	0.74221885	0.25778112
1237	0.6737523	0.32624766
1238	0.07785902	0.922141
1239	0.79107606	0.20892394
1240	0.20879471	0.79120535
1241	0.6710211	0.32897887
1242	0.7293397	0.27066025
1243	0.44463596	0.5553641
1244	0.2978729	0.7021271
1245	0.7848355	0.21516441
1246	0.74274105	0.25725892
1247	0.8524459	0.1475541
1248	0.30276513	0.69723487
1249	0.79787153	0.20212847
1250	0.86044306	0.139557
1251	0.04564442	0.9543556
1252	0.22631495	0.7736851
1253	0.15873578	0.8412642
1254	0.428908	0.571092
1255	0.6522376	0.34776235
1256	0.76579255	0.2342075
1257	0.5212115	0.4787885
1258	0.10163872	0.89836127
1259	0.78025556	0.21974446
1260	0.68481237	0.3151876
1261	0.10444949	0.8955505
1262	0.6981797	0.30182025
1263	0.08997482	0.91002524
1264	0.8179833	0.18201667
1265	0.43666247	0.56333756
1266	0.7265779	0.27342215
1267	0.5148269	0.48517314
1268	0.11427445	0.8857255
1269	0.0098242145	0.9901758
1270	0.479838	0.520162
1271	0.08622582	0.9137742
1272	0.5349027	0.46509737
1273	0.4015068	0.5984932
1274	0.101380125	0.89861983
1275	0.8260682	0.17393175
1276	0.62705356	0.3729464
1277	0.6264479	0.37355208
1278	0.25082767	0.74917233
1279	0.5192508	0.4807492
1280	0.27893686	0.72106314
1281	0.06876574	0.9312342
1282	0.27550054	0.7244995
1283	0.5347932	0.46520677
1284	0.47781852	0.5221815
1285	0.74644536	0.25355467
1286	0.38226485	0.61773515
1287	0.17227103	0.827729
1288	0.2585628	0.7414372
1289	0.03254655	0.9674535
1290	0.48701495	0.51298505
1291	0.10131126	0.89868873
1292	0.17292611	0.82707393
1293	0.6244833	0.37551674
1294	0.47903526	0.52096474
1295	0.6068563	0.3931437
1296	0.32273212	0.67726785
1297	0.1865386	0.81346136
1298	0.7016189	0.2983811
1299	0.17934334	0.82065666
1300	0.74374044	0.25625962
1301	0.6693128	0.33068725
1302	0.49817947	0.5018205
1303	0.31828615	0.6817139
1304	0.47510847	0.5248915
1305	0.1735598	0.8264402
1306	0.0670597	0.93294024
1307	0.484065	0.515935
1308	0.73114043	0.26885954
1309	0.13993171	0.86006826
1310	0.3897044	0.6102956
1311	0.3689903	0.63100976
1312	0.5673821	0.43261787
1313	0.7975249	0.20247503
1314	0.35902953	0.6409705
1315	0.9677681	0.03223192
1316	0.15258104	0.84741896
1317	0.2696997	0.73030025
1318	0.063797794	0.9362022
1319	0.35625616	0.6437439
1320	0.7288602	0.27113983
1321	0.2384215	0.7615785
1322	0.071069956	0.92893004
1323	0.5308585	0.46914145
1324	0.8152453	0.18475473
1325	0.44853044	0.5514695
1326	0.31018013	0.6898198
1327	0.6842135	0.3157865
1328	0.763909	0.23609106
1329	0.5853013	0.4146987
1330	0.68272734	0.31727263
1331	0.55322605	0.44677392
1332	0.068024784	0.9319752
1333	0.63000965	0.36999035
1334	0.40095034	0.5990496
1335	0.44919622	0.5508038
1336	0.22009921	0.7799008
1337	0.35538664	0.6446134
1338	0.4509059	0.54909414
1339	0.16882856	0.83117145
1340	0.19962	0.80038005
1341	0.021044785	0.97895515
1342	0.4420093	0.55799073
1343	0.1641166	0.8358834
1344	0.6539783	0.34602168
1345	0.28764737	0.71235263
1346	0.095305935	0.904694
1347	0.04253718	0.9574628
1348	0.35736057	0.64263946
1349	0.76301974	0.23698023
1350	0.55707544	0.44292456
1351	0.6733754	0.32662457
1352	0.5365998	0.4634002
1353	0.09510691	0.9048931
1354	0.45876923	0.54123074
1355	0.47422293	0.52577704
1356	0.023471367	0.9765286
1357	0.28220242	0.7177976
1358	0.056131307	0.94386864
1359	0.570874	0.42912608
1360	0.61610544	0.38389453
1361	0.22508825	0.77491176
1362	0.3441177	0.65588236
1363	0.41801822	0.5819817
1364	0.030571038	0.9694289
1365	0.13307041	0.86692953
1366	0.39597434	0.60402566
1367	0.30463815	0.6953619
1368	0.53519833	0.46480167
1369	0.5446233	0.45537668
1370	0.10835533	0.89164466
1371	0.364658	0.635342
1372	0.020124204	0.9798758
1373	0.59455115	0.40544888
1374	0.120138206	0.87986183
1375	0.8446407	0.15535927
1376	0.6053397	0.3946603
1377	0.41850474	0.5814953
1378	0.524903	0.47509703
1379	0.57129455	0.42870542
1380	0.29967466	0.70032537
1381	0.21407463	0.7859253
1382	0.74688387	0.25311616
1383	0.5810354	0.41896462
1384	0.45046	0.54954
1385	0.62566763	0.37433237
1386	0.6539601	0.34603992
1387	0.45183256	0.54816747
1388	0.26133698	0.7386631
1389	0.484291	0.51570904
1390	0.04477628	0.9552237
1391	0.7126421	0.28735796
1392	0.8072174	0.19278258
1393	0.651819	0.34818098
1394	0.7548425	0.2451575
1395	0.01989653	0.9801035
1396	0.502847	0.49715295
1397	0.15572414	0.8442759
1398	0.15282892	0.8471711
1399	0.7772299	0.22277008
1400	0.60863435	0.39136562
1401	0.14318721	0.8568127
1402	0.51221156	0.48778838
1403	0.010108955	0.98989105
1404	0.8078035	0.19219655
1405	0.3933117	0.60668826
1406	0.62111944	0.3788806
1407	0.008002892	0.99199706
1408	0.59692174	0.40307826
1409	0.5067917	0.4932083
1410	0.7730107	0.22698934
1411	0.6621908	0.33780923
1412	0.61243534	0.3875647
1413	0.55602616	0.44397384
1414	0.6344834	0.36551657
1415	0.584549	0.41545096
1416	0.88802826	0.111971736
1417	0.5503729	0.44962707
1418	0.18072437	0.8192756
1419	0.019504141	0.98049587
1420	0.09509678	0.9049032
1421	0.769278	0.23072201
1422	0.16222204	0.837778
1423	0.34459603	0.655404
1424	0.7052888	0.29471114
1425	0.3391894	0.6608106
1426	0.5251025	0.47489747
1427	0.25899038	0.74100965
1428	0.3809356	0.61906433
1429	0.19226702	0.80773306
1430	0.88244057	0.11755945
1431	0.64152706	0.35847288
1432	0.6267266	0.37327337
1433	0.8125764	0.18742366
1434	0.08420344	0.9157966
1435	0.037219025	0.962781
1436	0.22947797	0.77052206
1437	0.061139204	0.93886083
1438	0.28543487	0.7145651
1439	0.8642534	0.1357466
1440	0.6406195	0.35938045
1441	0.1186551	0.88134485
1442	0.4837122	0.5162878
1443	0.64949214	0.35050783
1444	0.1874534	0.81254655
1445	0.20615688	0.79384315
1446	0.041416	0.958584
1447	0.51667887	0.48332113
1448	0.706765	0.29323503
1449	0.5541837	0.4458163
1450	0.46731603	0.53268397
1451	0.33986247	0.66013753
1452	0.53266627	0.46733376
1453	0.6565899	0.34341007
1454	0.25128204	0.748718
1455	0.4669129	0.5330871
1456	0.5472531	0.4527469
1457	0.4225983	0.57740176
1458	0.58476245	0.41523752
1459	0.11622484	0.8837751
1460	0.10827722	0.89172274
1461	0.5092796	0.49072036
1462	0.29072136	0.70927864
1463	0.40692452	0.5930755
1464	0.20580359	0.79419637
1465	0.2914858	0.70851415
1466	0.7308651	0.26913494
1467	0.22079407	0.77920586
1468	0.012114131	0.98788583
1469	0.4873148	0.51268524
1470	0.36160877	0.6383912
1471	0.102611266	0.89738876
1472	0.4044358	0.5955641
1473	0.56289536	0.4371046
1474	0.4924846	0.5075154
1475	0.46733335	0.5326666
1476	0.8273515	0.17264852
1477	0.5316707	0.4683293
1478	0.65148956	0.3485105
1479	0.03251422	0.9674858
1480	0.23896074	0.76103926
1481	0.7242523	0.27574772
1482	0.079755194	0.92024475
1483	0.42903507	0.57096493
1484	0.47427565	0.52572435
1485	0.013654306	0.9863457
1486	0.5151056	0.48489437
1487	0.16588826	0.8341117
1488	0.35509995	0.6449
1489	0.030908657	0.96909136
1490	0.5125565	0.48744348
1491	0.6887522	0.31124783
1492	0.049336206	0.9506638
1493	0.103367314	0.8966326
1494	0.012037868	0.9879622
1495	0.23924905	0.76075095
1496	0.6252583	0.37474173
1497	0.4234787	0.5765213
1498	0.27745646	0.7225436
1499	0.03801123	0.96198875
1500	0.29590288	0.7040971
1501	0.8807888	0.11921124
1502	0.17462426	0.82537574
1503	0.46657252	0.5334275
1504	0.55300653	0.4469935
1505	0.81658876	0.18341123
1506	0.1990001	0.8009999
1507	0.061662894	0.9383371
1508	0.6145681	0.38543186
1509	0.04963075	0.95036924
1510	0.6723608	0.3276392
1511	0.45534584	0.5446542
1512	0.5507336	0.4492664
1513	0.55927956	0.44072044
1514	0.055170942	0.94482905
1515	0.83939666	0.16060328
1516	0.25952002	0.74047995
1517	0.8061166	0.19388345
1518	0.03352366	0.9664764
1519	0.6350575	0.36494252
1520	0.47728807	0.5227119
1521	0.86642855	0.13357146
1522	0.5542638	0.4457362
1523	0.06836989	0.9316301
1524	0.2886896	0.7113103
1525	0.52277654	0.47722346
1526	0.15414426	0.8458557
1527	0.27635345	0.7236466
1528	0.022330021	0.97767
1529	0.3061505	0.69384944
1530	0.33248267	0.66751736
1531	0.16301616	0.83698386
1532	0.5964584	0.40354162
1533	0.38494012	0.6150599
1534	0.49173293	0.50826705
1535	0.15094274	0.8490573
1536	0.321646	0.67835397
1537	0.8898264	0.11017358
1538	0.73741394	0.26258606
1539	0.08789929	0.9121007
1540	0.065912314	0.9340877
1541	0.11995783	0.8800422
1542	0.117425285	0.88257474
1543	0.498379	0.501621
1544	0.10138098	0.89861906
1545	0.85017407	0.14982592
1546	0.5464196	0.4535804
1547	0.070538245	0.9294618
1548	0.61552805	0.38447192
1549	0.040950093	0.9590499
1550	0.2863314	0.71366864
1551	0.7593605	0.24063951
1552	0.03609275	0.96390724
1553	0.696332	0.30366805
1554	0.47176233	0.5282377
1555	0.28987104	0.7101289
1556	0.1499514	0.8500486
1557	0.13129683	0.8687032
1558	0.21574919	0.78425086
1559	0.5477164	0.4522836
1560	0.5347859	0.46521404
1561	0.1256781	0.8743219
1562	0.1589364	0.8410636
1563	0.6388681	0.3611319
1564	0.15514442	0.84485555
1565	0.14722064	0.8527793
1566	0.76319665	0.23680335
1567	0.7804564	0.21954352
1568	0.83812135	0.16187869
1569	0.31910735	0.68089265
1570	0.63315016	0.3668498
1571	0.6254513	0.3745487
1572	0.654711	0.34528902
1573	0.70454544	0.2954546
1574	0.10606717	0.89393276
1575	0.6455048	0.35449526
1576	0.83945453	0.16054542
1577	0.50286454	0.4971355
1578	0.7216686	0.27833143
1579	0.329247	0.67075306
1580	0.8279963	0.17200367
1581	0.20265117	0.7973488
1582	0.37247166	0.6275283
1583	0.33930317	0.66069686
1584	0.022135863	0.9778641
1585	0.71719617	0.28280386
1586	0.7299872	0.27001277
1587	0.29937539	0.70062464
1588	0.19882141	0.8011786
1589	0.253166	0.74683404
1590	0.713631	0.28636903
1591	0.60387224	0.3961278
1592	0.11484668	0.88515335
1593	0.7540456	0.24595444
1594	0.36853507	0.63146496
1595	0.57661754	0.4233825
1596	0.483608	0.516392
1597	0.15412351	0.8458765
1598	0.42521787	0.57478213
1599	0.6438318	0.3561682
1600	0.57213974	0.42786023
1601	0.116944574	0.88305545
1602	0.6133358	0.38666424
1603	0.031339467	0.96866053
1604	0.12787227	0.8721278
1605	0.71281856	0.2871814
1606	0.25871864	0.74128133
1607	0.27925518	0.7207448
1608	0.789386	0.21061403
1609	0.88656294	0.11343709
1610	0.7244206	0.27557936
1611	0.27843887	0.7215611
1612	0.40987065	0.5901293
1613	0.2525214	0.74747854
1614	0.4271119	0.5728881
1615	0.21718763	0.78281236
1616	0.47691134	0.52308863
1617	0.62009627	0.3799037
1618	0.75902	0.24098006
1619	0.40635368	0.5936463
1620	0.5424782	0.4575218
1621	0.3597015	0.6402985
1622	0.20461658	0.7953834
1623	0.5522388	0.44776115
1624	0.5049469	0.49505308
1625	0.31724524	0.68275476
1626	0.4335534	0.5664466
1627	0.3757576	0.62424237
1628	0.1118913	0.88810873
1629	0.7153325	0.28466746
1630	0.7871365	0.21286346
1631	0.14799398	0.8520061
1632	0.7272563	0.27274373
1633	0.2658523	0.7341477
1634	0.28354794	0.7164521
1635	0.49508968	0.50491035
1636	0.52058166	0.47941837
1637	0.71848834	0.28151163
1638	0.5314679	0.4685321
1639	0.5073193	0.4926808
1640	0.04890508	0.9510949
1641	0.0315114	0.96848863
1642	0.10264258	0.89735746
1643	0.23054506	0.7694549
1644	0.112419315	0.88758075
1645	0.5980861	0.40191388
1646	0.65805244	0.3419475
1647	0.3080246	0.6919754
1648	0.47260278	0.5273972
1649	0.78350663	0.21649337
1650	0.10265755	0.8973424
1651	0.018720843	0.98127913
1652	0.55904216	0.44095784
1653	0.08253764	0.91746235
1654	0.80378467	0.1962153
1655	0.83266103	0.16733895
1656	0.68609524	0.31390476
1657	0.7545378	0.2454622
1658	0.7370705	0.26292953
1659	0.7590526	0.24094743
1660	0.80558616	0.19441386
1661	0.5792167	0.4207833
1662	0.9317277	0.06827237
1663	0.54271096	0.45728907
1664	0.16609581	0.83390427
1665	0.46086562	0.5391343
1666	0.5593041	0.44069582
1667	0.3061582	0.69384176
1668	0.74727625	0.25272375
1669	0.62649524	0.37350473
1670	0.69091207	0.3090879
1671	0.7636526	0.23634739
1672	0.035969514	0.9640305
1673	0.78780055	0.2121995
1674	0.016295552	0.9837045
1675	0.4855279	0.5144721
1676	0.4277993	0.5722007
1677	0.8694624	0.13053763
1678	0.30472	0.69528
1679	0.3534216	0.64657843
1680	0.6085053	0.3914947
1681	0.43671277	0.56328726
1682	0.17089783	0.82910216
1683	0.29117915	0.7088209
1684	0.062387347	0.9376127
1685	0.6024441	0.39755586
1686	0.013703083	0.9862969
1687	0.57532495	0.42467502
1688	0.478766	0.52123404
1689	0.72070646	0.2792936
1690	0.49476054	0.5052395
1691	0.2066672	0.79333276
1692	0.25957465	0.74042535
1693	0.16403162	0.8359684
1694	0.5671523	0.43284768
1695	0.5632034	0.4367966
1696	0.11957948	0.8804205
1697	0.2938402	0.70615983
1698	0.13541967	0.86458033
1699	0.55143917	0.4485609
1700	0.27268463	0.72731537
1701	0.18467116	0.8153288
1702	0.462176	0.53782403
1703	0.82775366	0.17224629
1704	0.5089104	0.49108955
1705	0.32290494	0.67709506
1706	0.69904965	0.30095032
1707	0.80215	0.19784996
1708	0.65550756	0.34449244
1709	0.09344503	0.906555
1710	0.28230965	0.71769035
1711	0.54560107	0.45439893
1712	0.4042332	0.59576684
1713	0.2410368	0.7589632
1714	0.009463244	0.99053675
1715	0.7301479	0.2698521
1716	0.06684049	0.93315953
1717	0.6758222	0.3241778
1718	0.70644754	0.29355252
1719	0.78757334	0.21242666
1720	0.022812972	0.977187
1721	0.68511057	0.31488946
1722	0.69224167	0.3077584
1723	0.10319201	0.89680797
1724	0.5411671	0.4588329
1725	0.13630188	0.86369807
1726	0.060142066	0.93985796
1727	0.035643198	0.9643568
1728	0.62060755	0.37939242
1729	0.5986934	0.4013066
1730	0.63551337	0.36448663
1731	0.6636644	0.3363356
1732	0.2921464	0.7078536
1733	0.3234625	0.6765375
1734	0.089926474	0.9100735
1735	0.7446532	0.2553468
1736	0.61135113	0.3886489
1737	0.53941303	0.46058697
1738	0.40796146	0.5920385
1739	0.37186536	0.6281346
1740	0.103708394	0.89629155
1741	0.4073315	0.5926685
1742	0.8213802	0.17861983
1743	0.51234305	0.48765692
1744	0.8880833	0.11191676
1745	0.35111475	0.64888525
1746	0.32642746	0.67357254
1747	0.6709874	0.3290125
1748	0.0380307	0.9619693
1749	0.6372242	0.36277583
1750	0.7231866	0.2768134
1751	0.66114044	0.33885956
1752	0.40479854	0.5952015
1753	0.2852944	0.7147056
1754	0.35803545	0.64196455
1755	0.60180146	0.39819854
1756	0.41422558	0.5857744
1757	0.45693636	0.5430637
1758	0.80730194	0.19269814
1759	0.11038134	0.8896187
1760	0.50055504	0.49944493
1761	0.19594008	0.80406
1762	0.06798511	0.93201494
1763	0.56480676	0.4351933
1764	0.6399219	0.36007813
1765	0.5723477	0.4276523
1766	0.10628272	0.8937172
1767	0.32015952	0.6798405
1768	0.09542211	0.9045779
1769	0.5828529	0.41714704
1770	0.08267477	0.9173252
1771	0.6089775	0.39102253
1772	0.40549532	0.5945047
1773	0.5017629	0.49823704
1774	0.0965454	0.90345454
1775	0.6667438	0.3332562
1776	0.25933307	0.74066687
1777	0.5722015	0.42779854
1778	0.69387597	0.30612403
1779	0.6244865	0.3755135
1780	0.2192127	0.78078735
1781	0.7065815	0.2934185
1782	0.6738197	0.32618028
1783	0.099529415	0.9004706
1784	0.024731686	0.97526824
1785	0.6959471	0.30405292
1786	0.85459787	0.14540209
1787	0.2013581	0.7986419
1788	0.41328663	0.5867134
1789	0.42093942	0.57906055
1790	0.2800163	0.7199837
1791	0.29843026	0.7015698
1792	0.07925704	0.9207429
1793	0.77817166	0.22182834
1794	0.7958988	0.20410116
1795	0.121901296	0.8780987
1796	0.66781104	0.332189
1797	0.5942789	0.40572113
1798	0.35817936	0.64182067
1799	0.48853987	0.5114601
1800	0.06857592	0.931424
1801	0.49022323	0.5097768
1802	0.13215543	0.8678445
1803	0.43967816	0.56032187
1804	0.47369486	0.52630514
1805	0.6054965	0.39450344
1806	0.63387376	0.3661262
1807	0.34560183	0.65439814
1808	0.3364651	0.66353494
1809	0.8046949	0.19530508
1810	0.8224399	0.1775601
1811	0.88912284	0.11087714
1812	0.69942164	0.30057836
1813	0.7387291	0.2612709
1814	0.42324674	0.57675326
1815	0.11785702	0.88214296
1816	0.051402997	0.94859695
1817	0.35654053	0.6434595
1818	0.47149855	0.52850145
1819	0.43114045	0.5688596
1820	0.22898261	0.7710174
1821	0.6251379	0.37486213
1822	0.54842985	0.45157015
1823	0.5158244	0.48417562
1824	0.8309607	0.16903928
1825	0.50042033	0.49957964
1826	0.01608864	0.9839114
1827	0.09380826	0.90619177
1828	0.286595	0.71340495
1829	0.34829602	0.65170395
1830	0.6122015	0.3877985
1831	0.1836418	0.8163582
1832	0.017302275	0.98269767
1833	0.5766696	0.42333043
1834	0.21300282	0.7869972
1835	0.18092506	0.819075
1836	0.21003722	0.7899627
1837	0.52656466	0.47343537
1838	0.4065036	0.59349644
1839	0.72883344	0.2711666
1840	0.46316487	0.53683513
1841	0.72690374	0.27309623
1842	0.7569285	0.24307151
1843	0.6720733	0.32792667
1844	0.69580984	0.30419022
1845	0.26987684	0.73012316
1846	0.69047374	0.30952632
1847	0.021188714	0.9788113
1848	0.85512334	0.1448766
1849	0.74355805	0.25644195
1850	0.100668155	0.89933187
1851	0.120004736	0.8799953
1852	0.2969461	0.7030539
1853	0.44167918	0.5583209
1854	0.64922625	0.3507738
1855	0.2672039	0.73279613
1856	0.5115774	0.4884226
1857	0.7344202	0.26557985
1858	0.2717106	0.72828937
1859	0.7169093	0.2830907
1860	0.55541277	0.44458723
1861	0.7015666	0.2984334
1862	0.7345986	0.26540145
1863	0.87976015	0.120239854
1864	0.46169144	0.53830856
1865	0.6501742	0.3498258
1866	0.5148548	0.48514527
1867	0.71744806	0.28255194
1868	0.47667667	0.5233233
1869	0.5729092	0.42709082
1870	0.62471855	0.37528142
1871	0.7577717	0.24222834
1872	0.50402296	0.4959771
1873	0.1466902	0.8533098
1874	0.13676476	0.8632352
1875	0.2584382	0.74156183
1876	0.4925996	0.5074004
1877	0.36189017	0.63810986
1878	0.049669765	0.95033026
1879	0.8078069	0.19219308
1880	0.6345006	0.36549938
1881	0.65969485	0.34030515
1882	0.84244585	0.15755421
1883	0.44999012	0.55000985
1884	0.055060957	0.944939
1885	0.28443843	0.7155615
1886	0.58330345	0.41669652
1887	0.82983756	0.17016242
1888	0.72487354	0.27512643
1889	0.16071004	0.83929
1890	0.26912123	0.7308787
1891	0.26185855	0.7381414
1892	0.70554274	0.29445723
1893	0.3857316	0.6142684
1894	0.60901934	0.39098066
1895	0.5952127	0.4047873
1896	0.60660195	0.39339805
1897	0.87100923	0.12899081
1898	0.65047985	0.34952018
1899	0.5914674	0.4085326
1900	0.2554139	0.74458605
1901	0.48119193	0.518808
1902	0.82045317	0.17954683
1903	0.4571861	0.5428139
1904	0.62107944	0.37892058
1905	0.84623146	0.15376848
1906	0.25470763	0.7452923
1907	0.40613756	0.5938624
1908	0.69569767	0.3043024
1909	0.5275361	0.4724639
1910	0.08487182	0.91512823
1911	0.12831339	0.8716866
1912	0.7997907	0.20020932
1913	0.6435617	0.35643825
1914	0.46829703	0.53170294
1915	0.80372816	0.19627184
1916	0.47843698	0.52156305
1917	0.9173503	0.08264974
1918	0.6393993	0.36060068
1919	0.27721527	0.72278476
1920	0.3076952	0.69230473
1921	0.21645273	0.7835472
1922	0.43549645	0.5645036
1923	0.04481848	0.9551816
1924	0.5528249	0.4471751
1925	0.42023298	0.579767
1926	0.3385673	0.66143274
1927	0.12154654	0.8784535
1928	0.56593853	0.4340615
1929	0.1277268	0.8722732
1930	0.4920738	0.5079262
1931	0.79920644	0.20079356
1932	0.043915108	0.95608497
1933	0.4922192	0.5077808
1934	0.16664505	0.833355
1935	0.729283	0.270717
1936	0.43288124	0.5671187
1937	0.1419322	0.8580678
1938	0.694203	0.30579698
1939	0.21791442	0.7820856
1940	0.33542344	0.66457653
1941	0.5188645	0.4811355
1942	0.57131165	0.42868832
1943	0.047699753	0.95230025
1944	0.06262508	0.9373749
1945	0.35654438	0.6434556
1946	0.5514585	0.4485415
1947	0.5097767	0.49022332
1948	0.6965426	0.3034574
1949	0.7343944	0.26560566
1950	0.423689	0.576311
1951	0.83350277	0.1664972
1952	0.28259686	0.7174032
1953	0.70790035	0.29209962
1954	0.10921084	0.89078915
1955	0.65943754	0.34056246
1956	0.5777906	0.42220935
1957	0.45852306	0.5414769
1958	0.8090223	0.19097775
1959	0.18536183	0.8146382
1960	0.69277966	0.30722034
1961	0.33075508	0.6692449
1962	0.5159702	0.48402983
1963	0.23227721	0.76772285
1964	0.6247192	0.37528077
1965	0.13472123	0.8652788
1966	0.2647627	0.73523736
1967	0.36749807	0.6325019
1968	0.3719678	0.6280322
1969	0.112166494	0.88783354
1970	0.21275604	0.78724396
1971	0.22706793	0.7729321
1972	0.7854282	0.21457177
1973	0.156034	0.843966
1974	0.8831641	0.11683591
1975	0.09315812	0.9068418
1976	0.7956067	0.20439336
1977	0.2060195	0.7939805
1978	0.10021422	0.89978576
1979	0.023620756	0.9763792
1980	0.5589033	0.44109678
1981	0.73491615	0.2650838
1982	0.23475179	0.7652482
1983	0.6542094	0.34579065
1984	0.5749388	0.42506123
1985	0.29255688	0.7074431
1986	0.4092739	0.5907261
1987	0.058471404	0.94152856
1988	0.39181364	0.60818636
1989	0.28259444	0.71740556
1990	0.64821297	0.35178706
1991	0.9012692	0.09873079
1992	0.33387282	0.6661272
1993	0.5314984	0.46850166
1994	0.5461983	0.4538017
1995	0.4517642	0.5482358
1996	0.0222276	0.9777724
1997	0.50004494	0.49995503
1998	0.37699753	0.6230025
[truncated: 4,943 more rows]
