# Supplementary material for: Evaluating deep learning-based melanoma classification using immunohistochemistry and routine histology: A three center study
Source: PLoS One. 2024 Jan 19;19(1):e0297146. doi: 10.1371/journal.pone.0297146 (PMC10798511; doi:10.1371/journal.pone.0297146)
Supplement: S5 Dataset — (ZIP) [file pone.0297146.s011.zip › minimal_dataset/tile_predictions/dresden/795437-S1_ind_ISlab_1.0.csv]

	0	1
0	0.4573388	0.54266125
1	0.18073343	0.81926656
2	0.6389895	0.36101055
3	0.27925482	0.72074515
4	0.20485562	0.7951444
5	0.8775166	0.1224834
6	0.3582881	0.6417119
7	0.06654063	0.93345934
8	0.3493328	0.6506672
9	0.41851676	0.5814832
10	0.5315066	0.46849337
11	0.27199486	0.7280051
12	0.41183674	0.58816326
13	0.18391654	0.81608343
14	0.40449107	0.59550893
15	0.425554	0.574446
16	0.1836416	0.8163584
17	0.37034333	0.6296567
18	0.12994042	0.87005955
19	0.09052629	0.9094737
20	0.254441	0.74555904
21	0.54571104	0.45428896
22	0.08021994	0.91978014
23	0.08357551	0.9164245
24	0.095494196	0.90450585
25	0.09514077	0.90485924
26	0.50051785	0.49948215
27	0.1735146	0.8264854
28	0.20704186	0.79295814
29	0.5537386	0.44626138
30	0.35781458	0.6421854
31	0.38370192	0.6162981
32	0.17766042	0.8223396
33	0.37851745	0.62148255
34	0.7396207	0.26037925
35	0.1368151	0.8631849
36	0.14558573	0.8544143
37	0.29394487	0.70605516
38	0.526979	0.47302094
39	0.5776981	0.4223019
40	0.06342016	0.93657976
41	0.30629727	0.6937027
42	0.11175767	0.88824236
43	0.54025406	0.4597459
44	0.6579796	0.3420204
45	0.50348514	0.49651486
46	0.038152087	0.96184784
47	0.36544225	0.6345578
48	0.12569161	0.8743084
49	0.31869337	0.6813066
50	0.7337072	0.2662928
51	0.3550792	0.64492077
52	0.08352322	0.9164768
53	0.5781302	0.42186975
54	0.6392505	0.3607495
55	0.51397306	0.48602688
56	0.684996	0.31500396
57	0.49372298	0.506277
58	0.23090932	0.7690907
59	0.2872048	0.7127952
60	0.40404406	0.59595597
61	0.52435315	0.47564688
62	0.5022463	0.4977537
63	0.13401078	0.8659892
64	0.13121311	0.8687869
65	0.40313217	0.5968678
66	0.0596148	0.94038516
67	0.2595242	0.7404758
68	0.5500848	0.44991514
69	0.5814843	0.41851565
70	0.27316952	0.7268305
71	0.6787644	0.3212356
72	0.19017364	0.8098263
73	0.18705086	0.8129492
74	0.39123183	0.6087681
75	0.14268398	0.85731596
76	0.26460126	0.7353987
77	0.35132396	0.648676
78	0.44022053	0.55977947
79	0.32304487	0.6769551
80	0.36463645	0.6353635
81	0.44158217	0.55841786
82	0.59264576	0.4073542
83	0.4717129	0.5282871
84	0.44108883	0.55891114
85	0.12507771	0.8749223
86	0.57342124	0.42657873
87	0.041003004	0.9589971
88	0.2178739	0.7821261
89	0.3714434	0.6285566
90	0.6552874	0.34471256
91	0.40322047	0.5967795
92	0.2770404	0.72295964
93	0.031321403	0.96867853
94	0.16029038	0.83970964
95	0.27161592	0.728384
96	0.42985967	0.5701403
97	0.8020895	0.19791047
98	0.28069445	0.7193056
99	0.22953808	0.770462
100	0.20956598	0.790434
101	0.22046351	0.7795365
102	0.1277808	0.87221915
103	0.123671815	0.87632823
104	0.20450442	0.7954956
105	0.25082272	0.7491772
106	0.51469356	0.48530644
107	0.119334206	0.88066584
108	0.056971535	0.9430285
109	0.63891226	0.36108774
110	0.26490515	0.73509485
111	0.06339986	0.9366002
112	0.071338415	0.92866164
113	0.16830508	0.8316949
114	0.51875997	0.48124
115	0.10201461	0.8979854
116	0.49586046	0.50413954
117	0.37421793	0.6257821
118	0.693814	0.30618602
119	0.55095625	0.44904375
120	0.105204724	0.89479524
121	0.5445275	0.4554725
122	0.247237	0.75276303
123	0.579933	0.42006704
124	0.39269948	0.6073005
125	0.38794923	0.61205083
126	0.33885655	0.6611435
127	0.6041988	0.39580116
128	0.3483846	0.65161544
129	0.17612989	0.8238702
130	0.07090505	0.929095
131	0.37410444	0.62589556
132	0.20291014	0.7970899
133	0.31576186	0.68423814
134	0.19961774	0.80038226
135	0.113492034	0.8865079
136	0.29314032	0.7068597
137	0.25896302	0.74103695
138	0.37755883	0.6224412
139	0.24415836	0.7558417
140	0.26202154	0.7379784
141	0.66392255	0.3360775
142	0.7908008	0.20919918
143	0.32679206	0.6732079
144	0.30417877	0.6958212
145	0.48648232	0.5135177
146	0.409565	0.59043497
147	0.45070454	0.5492955
148	0.40121925	0.59878075
149	0.46585009	0.53414994
150	0.2074436	0.7925564
151	0.24336796	0.7566321
152	0.38481045	0.61518955
153	0.17949796	0.82050204
154	0.5363191	0.46368092
155	0.18889496	0.811105
156	0.717115	0.28288502
157	0.4357794	0.56422067
158	0.45698747	0.54301256
159	0.51453596	0.48546407
160	0.3010289	0.6989711
161	0.27142793	0.7285721
162	0.14994647	0.85005355
163	0.70679474	0.2932053
164	0.47213376	0.5278662
