# Supplementary material for: Evaluating deep learning-based melanoma classification using immunohistochemistry and routine histology: A three center study
Source: PLoS One. 2024 Jan 19;19(1):e0297146. doi: 10.1371/journal.pone.0297146 (PMC10798511; doi:10.1371/journal.pone.0297146)
Supplement: S5 Dataset — (ZIP) [file pone.0297146.s011.zip › minimal_dataset/tile_predictions/dresden/697339-S1_ind_ISlab_1.0.csv]

	0	1
0	0.6129243	0.3870757
1	0.55230623	0.44769374
2	0.094801225	0.90519875
3	0.32465354	0.67534643
4	0.3872808	0.6127192
5	0.6745066	0.32549343
6	0.14215636	0.8578436
7	0.5934745	0.40652543
8	0.43775043	0.56224954
9	0.14278756	0.8572124
10	0.56705654	0.4329435
11	0.21887662	0.78112334
12	0.10205536	0.8979447
13	0.46983698	0.530163
14	0.4457466	0.55425334
15	0.63012296	0.36987707
16	0.7619757	0.23802428
17	0.64107394	0.358926
18	0.6290601	0.37093988
19	0.8303444	0.16965562
20	0.22663093	0.77336913
21	0.5633013	0.4366987
22	0.6892573	0.31074268
23	0.49010348	0.5098966
24	0.32475737	0.6752426
25	0.5867727	0.41322726
26	0.6706041	0.32939586
27	0.8312972	0.1687028
28	0.21811333	0.7818867
29	0.29300654	0.7069935
30	0.8365152	0.16348481
31	0.31169954	0.68830043
32	0.9216208	0.07837918
33	0.15817414	0.8418259
34	0.5020367	0.4979633
35	0.14162995	0.85837
36	0.30156472	0.6984353
37	0.26868165	0.73131835
38	0.3502312	0.6497688
39	0.0441803	0.95581967
40	0.6091162	0.39088377
41	0.5183188	0.48168126
42	0.114980675	0.88501936
43	0.675022	0.324978
44	0.091253	0.90874696
45	0.32470784	0.6752922
46	0.36691046	0.6330895
47	0.14162855	0.85837144
48	0.8006729	0.1993271
49	0.3753706	0.6246294
50	0.9119303	0.08806972
51	0.6680699	0.3319301
52	0.19161251	0.8083875
53	0.27809638	0.7219036
54	0.3952892	0.6047108
55	0.08481299	0.91518706
56	0.17793995	0.82206005
57	0.14651215	0.85348785
58	0.44979724	0.5502027
59	0.6206241	0.37937587
60	0.63405496	0.36594504
61	0.23148468	0.7685153
62	0.14746815	0.85253185
63	0.4457532	0.55424684
64	0.28540736	0.7145926
65	0.50064355	0.49935648
66	0.19428661	0.8057134
67	0.24825928	0.75174075
68	0.67547077	0.3245292
69	0.26251546	0.7374846
70	0.49983904	0.500161
71	0.53711355	0.46288645
72	0.6359092	0.3640908
73	0.4185374	0.5814626
74	0.87055296	0.1294471
75	0.72880656	0.27119344
76	0.1739223	0.82607776
77	0.8203926	0.1796074
78	0.25127074	0.7487292
79	0.8335926	0.16640739
80	0.38772064	0.61227936
81	0.25784174	0.7421583
82	0.15399832	0.84600174
83	0.2038171	0.7961829
84	0.12935586	0.8706441
85	0.38074997	0.61925
86	0.3965984	0.60340166
87	0.3127968	0.68720317
88	0.7022092	0.2977908
89	0.7982523	0.20174776
90	0.4849105	0.5150895
91	0.21381432	0.7861857
92	0.22080554	0.7791945
93	0.17631204	0.823688
94	0.08241167	0.9175883
95	0.40065858	0.59934145
96	0.4293497	0.57065034
97	0.5556413	0.44435874
98	0.50413	0.49587
99	0.49134293	0.5086571
100	0.26112732	0.7388727
101	0.318187	0.681813
102	0.5213731	0.47862697
103	0.71588415	0.28411585
104	0.632087	0.367913
105	0.72107315	0.27892688
106	0.65830714	0.3416929
107	0.8906544	0.109345585
108	0.1976748	0.80232525
109	0.35982668	0.6401733
110	0.22898547	0.7710145
111	0.9119658	0.088034235
112	0.7902671	0.20973289
113	0.50277	0.49723002
114	0.24622685	0.75377315
115	0.11961893	0.88038105
116	0.70425886	0.29574117
117	0.08336781	0.9166322
118	0.45942116	0.5405789
119	0.6164322	0.38356775
120	0.4913499	0.50865006
121	0.27418843	0.7258116
122	0.4295881	0.5704119
123	0.8121335	0.18786655
124	0.5957554	0.40424457
125	0.08793551	0.91206443
126	0.3796951	0.62030494
127	0.34540266	0.65459734
128	0.09503568	0.90496427
129	0.1015261	0.8984739
130	0.23942666	0.7605733
131	0.8316334	0.16836654
132	0.8438345	0.1561655
133	0.55424565	0.44575432
134	0.21571459	0.78428537
135	0.5853866	0.4146134
136	0.605344	0.39465594
137	0.776758	0.22324198
138	0.40979278	0.5902072
139	0.5977061	0.40229392
140	0.68779886	0.31220114
141	0.17663355	0.82336646
142	0.53686136	0.46313867
143	0.33788309	0.6621169
144	0.5886452	0.41135478
145	0.2301716	0.76982844
146	0.50978297	0.49021703
147	0.118793756	0.8812063
148	0.57150155	0.4284985
149	0.36330038	0.6366996
150	0.5885023	0.4114977
151	0.35253838	0.64746165
152	0.3853113	0.6146887
153	0.41308218	0.5869179
154	0.23177937	0.7682206
155	0.5447587	0.45524132
156	0.6022148	0.39778513
157	0.23611033	0.7638896
158	0.5981299	0.4018701
159	0.5246687	0.4753313
160	0.2701182	0.7298818
161	0.70189273	0.29810727
162	0.7957344	0.20426564
163	0.6248989	0.37510112
164	0.17252946	0.8274706
165	0.8335237	0.16647631
166	0.46359178	0.5364082
167	0.47854838	0.52145165
168	0.85045207	0.14954792
169	0.27572992	0.7242701
170	0.217086	0.782914
171	0.2317911	0.7682089
172	0.5336845	0.4663155
173	0.25446913	0.74553084
174	0.83808714	0.16191284
175	0.32259434	0.67740566
176	0.8600435	0.13995652
177	0.22607361	0.7739264
178	0.09266111	0.90733886
179	0.5092613	0.49073875
180	0.58302087	0.41697916
181	0.29141122	0.7085887
182	0.40787104	0.59212893
183	0.74733245	0.25266755
184	0.38069502	0.61930496
185	0.30310977	0.69689023
186	0.49540395	0.504596
187	0.85969937	0.14030062
188	0.3511261	0.6488739
189	0.3329848	0.6670152
190	0.6846059	0.3153941
191	0.74312216	0.25687787
192	0.22845931	0.77154064
193	0.59535384	0.40464622
194	0.12416905	0.87583095
195	0.70390636	0.29609364
196	0.33258507	0.6674149
197	0.6093197	0.39068034
198	0.72580755	0.27419242
199	0.52683526	0.4731647
200	0.27264118	0.7273588
201	0.36757535	0.63242465
202	0.059335455	0.94066447
203	0.4917347	0.5082653
204	0.70805913	0.2919409
205	0.12652935	0.87347066
206	0.54744387	0.45255613
207	0.49492714	0.50507283
208	0.17465572	0.8253443
209	0.5237339	0.47626612
210	0.8295969	0.17040311
211	0.13877071	0.86122936
212	0.50519866	0.4948014
213	0.45294163	0.54705834
214	0.19205055	0.8079495
215	0.41500682	0.5849932
216	0.61174184	0.3882581
217	0.87483853	0.12516147
218	0.6839376	0.31606242
219	0.24323595	0.75676405
220	0.24881418	0.75118583
