# Supplementary material for: Evaluating deep learning-based melanoma classification using immunohistochemistry and routine histology: A three center study
Source: PLoS One. 2024 Jan 19;19(1):e0297146. doi: 10.1371/journal.pone.0297146 (PMC10798511; doi:10.1371/journal.pone.0297146)
Supplement: S5 Dataset — (ZIP) [file pone.0297146.s011.zip › minimal_dataset/tile_predictions/dresden/686840-S1_ind_ISlab_1.0.csv]

	0	1
0	0.92333376	0.07666621
1	0.12261836	0.8773816
2	0.5889928	0.4110073
3	0.7241781	0.27582195
4	0.72316974	0.27683026
5	0.87999004	0.12000997
6	0.22854225	0.7714578
7	0.7617425	0.2382575
8	0.1384781	0.8615219
9	0.7587982	0.24120186
10	0.56733245	0.4326676
11	0.82033926	0.17966071
12	0.78304136	0.2169586
13	0.8045522	0.19544783
14	0.4114832	0.58851683
15	0.567157	0.43284297
16	0.75621784	0.24378212
17	0.121991776	0.8780082
18	0.61556286	0.38443714
19	0.16169916	0.8383008
20	0.5751781	0.42482185
21	0.64171	0.35829002
22	0.8382822	0.16171774
23	0.22543061	0.7745694
24	0.6764717	0.32352826
25	0.0934519	0.90654814
26	0.9050577	0.09494231
27	0.9047363	0.095263705
28	0.29570514	0.70429486
29	0.43542653	0.5645734
30	0.57520837	0.4247916
31	0.54447687	0.45552316
32	0.577178	0.422822
33	0.58852047	0.4114796
34	0.6715897	0.32841033
35	0.84864205	0.15135792
36	0.81271046	0.18728952
37	0.61393344	0.38606656
38	0.23390765	0.76609236
39	0.9317328	0.06826724
40	0.90251684	0.09748316
41	0.85232913	0.1476709
42	0.82663804	0.17336197
43	0.66319317	0.33680683
44	0.5808529	0.4191471
45	0.8041399	0.19586012
46	0.7586107	0.24138929
47	0.5617958	0.43820423
48	0.894851	0.105148956
49	0.17238699	0.82761306
50	0.7548686	0.24513142
51	0.2554425	0.7445575
52	0.8657688	0.13423118
53	0.3607363	0.63926375
54	0.96338373	0.036616206
55	0.38294017	0.6170598
56	0.87159985	0.12840022
57	0.89452034	0.105479635
58	0.93523616	0.06476381
59	0.8733142	0.12668581
60	0.67863506	0.32136497
61	0.554859	0.44514105
62	0.97161365	0.028386371
63	0.89687854	0.103121474
64	0.57635134	0.42364863
65	0.6009541	0.3990459
66	0.7642201	0.2357799
67	0.5621699	0.43783006
68	0.865883	0.13411698
69	0.73678344	0.26321656
70	0.24713199	0.752868
71	0.86410856	0.13589141
72	0.3758069	0.62419313
73	0.41599613	0.58400387
74	0.62352777	0.3764722
75	0.120588176	0.8794118
76	0.49605486	0.5039452
77	0.26285183	0.7371482
78	0.71931404	0.280686
79	0.89335036	0.10664961
80	0.19159995	0.80840003
81	0.6655642	0.33443582
82	0.82152593	0.17847408
83	0.57121754	0.42878243
84	0.8409385	0.15906149
85	0.600087	0.39991298
86	0.6693418	0.33065814
87	0.73518735	0.2648127
88	0.7976338	0.20236617
89	0.6119538	0.3880462
90	0.75306743	0.24693254
91	0.83576113	0.16423889
92	0.82984865	0.17015141
93	0.6922936	0.30770642
94	0.9335242	0.06647583
95	0.66980106	0.3301989
96	0.6987204	0.30127954
97	0.6215977	0.37840232
98	0.9404153	0.05958474
99	0.3614034	0.6385966
100	0.7374902	0.2625098
101	0.906548	0.09345196
102	0.802674	0.19732603
103	0.74386257	0.2561374
104	0.49788404	0.502116
105	0.45798877	0.5420112
106	0.60702187	0.3929781
107	0.6367091	0.36329088
108	0.5090007	0.49099928
109	0.51796174	0.4820383
110	0.860609	0.13939103
111	0.68081594	0.3191841
112	0.74071735	0.25928262
113	0.7105087	0.28949127
114	0.34832427	0.65167576
115	0.909992	0.090008005
116	0.59873515	0.40126482
117	0.77450305	0.2254969
118	0.67959815	0.32040188
119	0.8489684	0.15103163
120	0.7424704	0.25752962
121	0.84984493	0.15015508
122	0.7126587	0.28734133
123	0.44748068	0.5525193
124	0.7404637	0.25953636
125	0.62166435	0.3783357
126	0.6135352	0.38646474
127	0.7690979	0.23090212
128	0.15466659	0.84533346
129	0.6321377	0.3678623
130	0.71389145	0.28610855
131	0.76694715	0.23305286
132	0.73171115	0.26828885
133	0.024040999	0.97595906
134	0.72836334	0.27163666
135	0.1160604	0.8839396
136	0.57880497	0.42119503
137	0.60855836	0.3914416
138	0.71538734	0.28461263
139	0.41520357	0.5847964
140	0.8542144	0.14578566
141	0.48047897	0.51952106
142	0.4690793	0.53092074
143	0.041870873	0.9581291
144	0.8876535	0.11234654
145	0.8318595	0.16814046
146	0.4845856	0.5154144
147	0.91416943	0.08583053
148	0.60870194	0.3912981
149	0.63356394	0.36643603
150	0.67899656	0.3210034
151	0.7995279	0.20047213
152	0.20166297	0.79833704
153	0.74838626	0.25161368
154	0.46052486	0.53947514
155	0.84566087	0.15433915
156	0.7826441	0.21735585
157	0.29340315	0.7065969
158	0.07746087	0.9225392
159	0.3981294	0.6018706
160	0.3915319	0.60846806
161	0.62962276	0.37037724
162	0.8214327	0.17856726
163	0.9227251	0.07727488
164	0.9448314	0.05516857
165	0.7966554	0.2033446
166	0.60185707	0.39814296
167	0.91765165	0.082348295
168	0.94977504	0.050224964
169	0.59511197	0.40488806
170	0.7660618	0.23393825
171	0.87791896	0.12208098
172	0.6710847	0.3289153
173	0.59473383	0.4052662
174	0.7834916	0.21650834
175	0.71703863	0.2829614
176	0.5596535	0.44034648
177	0.86151487	0.13848512
178	0.45270884	0.5472911
179	0.20577146	0.7942285
180	0.9244376	0.075562395
181	0.61969465	0.3803054
182	0.17968176	0.8203182
183	0.786412	0.21358798
184	0.6742969	0.3257031
185	0.4867046	0.5132954
186	0.51154435	0.48845565
187	0.891529	0.10847093
188	0.31060666	0.68939334
189	0.55079496	0.44920504
190	0.6144494	0.38555065
191	0.7057425	0.29425755
192	0.74098355	0.25901645
193	0.9025597	0.09744029
194	0.87850106	0.12149892
195	0.6905274	0.30947268
196	0.66939837	0.3306016
197	0.8260697	0.17393035
198	0.556966	0.443034
199	0.804987	0.19501294
200	0.80275434	0.1972456
201	0.61643595	0.38356403
202	0.86273086	0.13726915
203	0.7864732	0.21352686
204	0.7691483	0.23085174
205	0.8915349	0.108465105
206	0.09207082	0.9079291
207	0.7978271	0.20217294
208	0.6430109	0.3569891
209	0.76265967	0.23734036
210	0.8000293	0.19997066
211	0.04683493	0.9531651
212	0.8849942	0.11500577
213	0.7977476	0.20225236
214	0.84127516	0.15872486
215	0.796188	0.203812
216	0.8660198	0.13398024
217	0.35174605	0.6482539
218	0.5831582	0.41684178
219	0.72312766	0.27687228
220	0.6320542	0.36794582
221	0.7112196	0.28878042
222	0.5432637	0.4567363
223	0.5475499	0.45245013
224	0.39898738	0.6010126
225	0.8364368	0.16356324
226	0.6981462	0.30185375
227	0.25041297	0.749587
228	0.8110625	0.18893744
229	0.62027925	0.37972078
230	0.8739526	0.12604737
231	0.18859853	0.8114014
232	0.30362254	0.69637746
233	0.74165696	0.25834304
234	0.7793512	0.22064884
235	0.8689555	0.13104452
236	0.50952744	0.49047256
237	0.93011403	0.069886014
238	0.40731844	0.5926815
239	0.18664575	0.81335425
240	0.06962176	0.9303782
241	0.5681789	0.43182108
242	0.6378407	0.36215925
243	0.7614781	0.23852187
244	0.83426154	0.16573843
245	0.23928665	0.76071334
246	0.5639085	0.43609148
247	0.9147332	0.08526687
248	0.93225867	0.06774136
249	0.9415928	0.058407225
250	0.8768467	0.1231533
251	0.5953743	0.40462577
252	0.5791204	0.4208796
253	0.86269003	0.13731003
254	0.84144354	0.15855642
255	0.85622376	0.14377631
256	0.44094172	0.5590583
257	0.68424356	0.31575644
258	0.8343483	0.16565172
259	0.76674026	0.2332597
260	0.82066745	0.17933257
261	0.3188762	0.6811238
262	0.5404262	0.4595738
263	0.81873006	0.18126997
264	0.72369665	0.27630335
265	0.3373466	0.66265345
266	0.68294376	0.3170562
267	0.61537784	0.38462213
268	0.9396094	0.060390633
269	0.47853452	0.5214655
270	0.9004055	0.099594556
271	0.7451644	0.25483564
272	0.8080341	0.19196583
273	0.63535094	0.36464903
274	0.048093397	0.95190656
275	0.7079684	0.29203156
276	0.8607927	0.13920735
277	0.5192293	0.48077068
278	0.83466196	0.16533807
279	0.7077452	0.29225484
280	0.6723654	0.32763457
281	0.80212605	0.19787394
282	0.77711266	0.22288738
283	0.70038366	0.29961634
284	0.78653514	0.21346481
285	0.4437465	0.55625355
286	0.5608492	0.4391508
287	0.53498715	0.46501282
288	0.3502867	0.6497133
289	0.79935384	0.20064612
290	0.48336786	0.51663214
291	0.40429083	0.59570915
292	0.43771034	0.56228966
293	0.5448239	0.45517612
294	0.27576876	0.72423124
295	0.47878304	0.5212169
296	0.46540928	0.5345907
297	0.45929152	0.5407085
298	0.19596079	0.80403924
299	0.8638693	0.13613066
300	0.82822645	0.17177358
301	0.6201448	0.37985522
302	0.56212616	0.4378738
303	0.24838322	0.7516168
304	0.6454377	0.35456234
305	0.7997401	0.2002599
306	0.7800206	0.21997945
307	0.85073465	0.14926538
308	0.77166384	0.22833616
309	0.51430744	0.48569262
310	0.39180234	0.6081977
311	0.89550126	0.10449873
312	0.44275317	0.55724686
313	0.6377042	0.36229578
314	0.53064436	0.46935564
315	0.6853261	0.31467387
316	0.9281301	0.07186989
317	0.612047	0.38795298
318	0.70664436	0.29335558
319	0.39758584	0.6024142
320	0.73797244	0.2620275
321	0.68405265	0.31594732
322	0.072359	0.927641
323	0.7085165	0.29148352
324	0.5827998	0.4172002
325	0.5206651	0.4793349
326	0.8029392	0.19706081
327	0.70301366	0.29698634
328	0.9000435	0.09995648
329	0.8414365	0.15856344
330	0.57093984	0.42906016
331	0.6305539	0.36944604
332	0.783525	0.21647502
333	0.5106597	0.4893403
334	0.43621412	0.5637859
335	0.7844839	0.21551609
336	0.5697776	0.4302224
337	0.71239036	0.28760964
338	0.08668164	0.91331834
339	0.3314582	0.6685418
340	0.84107643	0.15892352
341	0.90576494	0.094235
342	0.5109222	0.4890778
343	0.614117	0.385883
344	0.8046724	0.1953276
345	0.46161824	0.53838176
346	0.94151026	0.058489755
347	0.68151504	0.3184849
348	0.7493989	0.25060108
349	0.8122741	0.18772595
350	0.4337844	0.5662156
351	0.4524398	0.5475602
352	0.7861727	0.21382731
353	0.90729094	0.092709094
354	0.74080765	0.2591924
355	0.6379485	0.36205146
356	0.84915113	0.1508488
357	0.733476	0.266524
358	0.6697465	0.3302535
359	0.5219597	0.4780403
360	0.7361773	0.2638227
361	0.8551921	0.14480782
362	0.27370855	0.7262914
363	0.8823063	0.11769368
364	0.7310271	0.26897287
365	0.77214015	0.22785985
366	0.13042338	0.8695766
367	0.5047791	0.49522087
368	0.5663119	0.4336881
369	0.22945923	0.7705408
370	0.8983091	0.10169091
371	0.75571114	0.2442889
372	0.7307365	0.26926354
373	0.63437825	0.36562178
374	0.5756601	0.42433992
375	0.60238844	0.39761156
376	0.7853433	0.21465679
377	0.6703862	0.32961383
378	0.83903307	0.16096695
379	0.683495	0.31650496
380	0.7810939	0.21890604
381	0.6718598	0.32814014
382	0.66131103	0.33868897
383	0.86477256	0.13522743
384	0.8269186	0.17308141
385	0.6978536	0.3021464
386	0.8959298	0.10407014
387	0.926973	0.07302696
388	0.6377013	0.3622987
389	0.5994229	0.40057716
390	0.8761717	0.123828344
391	0.2743684	0.7256316
392	0.8035332	0.19646677
393	0.64471596	0.355284
394	0.71233577	0.28766423
395	0.5084543	0.49154562
396	0.76246846	0.23753153
397	0.77705365	0.22294638
398	0.6251117	0.3748883
399	0.85763747	0.14236252
400	0.8640257	0.13597426
401	0.7185359	0.28146404
402	0.8201527	0.1798473
403	0.60432005	0.39567995
404	0.6833116	0.31668845
405	0.6355919	0.36440805
406	0.6471038	0.35289627
407	0.47049686	0.52950317
408	0.63433015	0.36566988
409	0.7536756	0.24632439
410	0.23657824	0.7634218
411	0.8118224	0.18817754
412	0.7828394	0.21716055
413	0.79592526	0.2040748
414	0.5601979	0.43980208
415	0.7920581	0.20794193
416	0.1989389	0.80106103
417	0.7642867	0.23571335
418	0.8417668	0.15823327
419	0.13817908	0.86182094
420	0.69087756	0.3091225
421	0.9266996	0.073300384
422	0.8414965	0.15850349
423	0.88244194	0.11755804
424	0.6152209	0.3847791
425	0.89308393	0.10691601
426	0.7238944	0.27610558
427	0.6994819	0.3005181
428	0.3514782	0.64852184
429	0.2833081	0.7166919
430	0.53327537	0.4667246
431	0.66212445	0.33787555
432	0.39525613	0.6047439
433	0.23955335	0.76044667
434	0.8344615	0.16553843
435	0.47158805	0.5284119
436	0.76245004	0.23754996
437	0.74628025	0.2537197
438	0.8919922	0.108007744
439	0.8580432	0.14195673
440	0.89272374	0.10727623
441	0.4246204	0.5753796
442	0.43435535	0.5656446
443	0.7621638	0.23783623
444	0.62362033	0.37637964
445	0.7142199	0.2857801
446	0.830394	0.16960599
447	0.84710103	0.15289891
448	0.52233267	0.47766736
449	0.8752828	0.12471717
450	0.5544333	0.44556674
451	0.84945863	0.15054135
452	0.47927597	0.52072406
453	0.38664904	0.613351
454	0.7752022	0.22479777
455	0.27222115	0.72777885
456	0.85004926	0.1499508
457	0.7438822	0.25611788
458	0.4281938	0.5718062
459	0.83024997	0.16975006
460	0.8345137	0.16548628
461	0.6947514	0.30524862
462	0.62520665	0.37479335
463	0.35024056	0.6497594
464	0.8603318	0.13966823
465	0.8137313	0.18626867
466	0.9005197	0.09948025
467	0.2920677	0.7079323
468	0.38919017	0.6108098
469	0.9124741	0.08752595
470	0.7159111	0.28408888
471	0.86517197	0.13482802
472	0.84723955	0.1527604
473	0.8213858	0.17861421
474	0.7643278	0.23567218
475	0.58717585	0.41282418
476	0.88874036	0.11125959
477	0.47439277	0.5256072
478	0.8851863	0.11481369
479	0.5474969	0.4525031
480	0.66427654	0.3357235
481	0.18816282	0.8118372
482	0.61069244	0.38930756
483	0.40961105	0.590389
484	0.6873938	0.31260622
485	0.59759015	0.40240982
486	0.80158335	0.19841667
487	0.8312086	0.16879143
488	0.4722739	0.52772605
489	0.6098292	0.39017084
490	0.9009841	0.09901586
491	0.76774055	0.23225951
492	0.89873827	0.10126177
493	0.78928053	0.21071939
494	0.53271526	0.46728474
495	0.5630841	0.4369159
496	0.81999344	0.18000655
497	0.84036285	0.15963717
498	0.5067565	0.49324352
499	0.88190657	0.11809343
500	0.714635	0.28536502
501	0.7563948	0.24360524
502	0.26434007	0.7356599
503	0.8248392	0.17516075
504	0.3889691	0.61103094
505	0.6229129	0.37708712
506	0.51239294	0.48760706
507	0.1374881	0.86251193
508	0.8038394	0.19616061
509	0.82381976	0.17618027
510	0.9066663	0.093333684
511	0.7878734	0.21212663
512	0.7000937	0.29990634
513	0.7111872	0.28881282
514	0.73723656	0.26276344
515	0.46958527	0.5304147
516	0.4949252	0.5050748
517	0.61247265	0.38752732
518	0.2910746	0.7089254
519	0.12090935	0.8790906
520	0.8280145	0.17198554
521	0.65688103	0.34311897
522	0.8224687	0.17753133
523	0.7213309	0.27866915
524	0.72097677	0.27902326
525	0.5060321	0.4939679
526	0.7777802	0.22221985
527	0.7585844	0.24141559
528	0.40736198	0.5926381
529	0.7263922	0.27360782
530	0.7624387	0.23756126
531	0.86099136	0.13900864
532	0.8149524	0.18504763
533	0.05780368	0.94219637
534	0.8934252	0.10657474
535	0.4675873	0.53241277
536	0.67231065	0.32768932
537	0.6382818	0.36171818
538	0.825669	0.17433101
539	0.533433	0.46656698
540	0.41186747	0.5881325
541	0.38920006	0.61079997
542	0.7009806	0.2990194
543	0.6124894	0.38751057
544	0.78092813	0.21907187
545	0.732519	0.267481
546	0.81359375	0.18640625
547	0.34745264	0.65254736
548	0.47437996	0.52562004
549	0.5834881	0.41651192
550	0.72223264	0.27776733
551	0.82050383	0.17949617
552	0.86154044	0.13845956
553	0.82950836	0.17049167
554	0.08048761	0.91951245
555	0.7506539	0.24934605
556	0.5154313	0.48456874
557	0.37529194	0.624708
558	0.9404606	0.05953941
559	0.9389604	0.06103965
560	0.5983586	0.40164146
561	0.6593884	0.3406116
562	0.78439754	0.21560238
563	0.5231783	0.47682172
564	0.4883323	0.51166767
565	0.41894498	0.581055
566	0.76420933	0.23579066
567	0.6291259	0.3708741
568	0.86400247	0.13599746
569	0.8532639	0.14673609
570	0.8308176	0.16918243
571	0.56057334	0.4394266
572	0.6837028	0.31629717
573	0.35852295	0.64147705
574	0.58699405	0.41300595
575	0.6540251	0.3459749
576	0.86820066	0.1317993
577	0.82892644	0.1710735
578	0.5525919	0.44740814
579	0.5835621	0.41643792
580	0.6789748	0.32102522
581	0.7041879	0.295812
582	0.94628966	0.053710368
583	0.51583093	0.48416904
584	0.6554875	0.34451255
585	0.78683907	0.21316093
586	0.4088229	0.5911771
587	0.7785445	0.22145548
588	0.47957444	0.5204256
589	0.6349526	0.36504734
590	0.710043	0.289957
591	0.80611104	0.19388896
592	0.41344786	0.58655214
593	0.42870402	0.571296
594	0.43852875	0.5614713
595	0.5819933	0.41800675
596	0.84604365	0.15395635
597	0.86662924	0.13337077
598	0.5271075	0.47289252
599	0.89035046	0.1096495
600	0.5562244	0.44377556
601	0.8574392	0.14256084
602	0.6604444	0.33955556
603	0.5748932	0.42510682
604	0.80133855	0.19866145
605	0.7782307	0.22176929
606	0.5850705	0.4149295
607	0.3338157	0.66618437
608	0.12611811	0.8738819
609	0.11280533	0.88719463
610	0.03678406	0.96321595
611	0.9364992	0.06350079
612	0.5984144	0.40158555
613	0.36055264	0.63944733
614	0.73052067	0.2694793
615	0.6888742	0.31112587
616	0.32987985	0.6701202
617	0.6126802	0.38731974
618	0.5065602	0.4934398
619	0.60532045	0.39467952
620	0.7897856	0.21021433
621	0.82163787	0.17836216
622	0.59487677	0.4051233
623	0.61810327	0.3818967
624	0.8713911	0.12860882
625	0.7829747	0.21702532
626	0.7745511	0.22544897
627	0.4259461	0.57405394
628	0.41397095	0.58602905
629	0.7280251	0.2719749
630	0.81486255	0.18513744
631	0.24094525	0.7590547
632	0.8134385	0.18656154
633	0.7804851	0.21951486
634	0.62710756	0.37289247
635	0.7262941	0.27370596
636	0.18461224	0.8153877
637	0.5944965	0.40550348
638	0.82057303	0.17942698
639	0.84850276	0.15149722
640	0.82456666	0.17543335
641	0.8997951	0.10020494
642	0.8773903	0.1226097
643	0.2402113	0.7597887
644	0.6433708	0.35662925
645	0.75851166	0.2414883
646	0.94993025	0.050069727
647	0.62054086	0.37945914
648	0.6289808	0.3710192
649	0.74378926	0.25621074
650	0.4968911	0.50310886
651	0.63228303	0.3677169
652	0.6165954	0.38340464
653	0.6598863	0.3401137
654	0.7339601	0.26603994
655	0.7005046	0.2994954
656	0.41495082	0.58504915
657	0.89346796	0.1065321
658	0.036482677	0.9635173
659	0.70064807	0.29935193
660	0.8046502	0.1953498
661	0.9152912	0.08470882
662	0.70312893	0.29687107
663	0.22125861	0.77874136
664	0.65346676	0.34653318
665	0.1652312	0.83476883
666	0.7692342	0.23076583
667	0.20904386	0.79095614
668	0.7113322	0.2886678
669	0.8476184	0.15238158
670	0.45749998	0.5425
671	0.6010793	0.3989207
672	0.6416427	0.35835728
673	0.46143222	0.5385678
674	0.765704	0.23429601
675	0.45085737	0.54914266
676	0.2872415	0.7127585
677	0.7861895	0.21381052
678	0.7775145	0.22248548
679	0.61685765	0.38314238
680	0.40079284	0.59920716
681	0.7876533	0.21234669
682	0.87844807	0.12155196
683	0.080253854	0.9197461
684	0.4840343	0.5159657
685	0.5066223	0.49337763
686	0.7339702	0.26602978
687	0.49727365	0.5027263
688	0.7826404	0.21735962
689	0.80370134	0.19629867
690	0.5322645	0.46773553
691	0.52586323	0.4741368
692	0.4184059	0.58159417
693	0.58825916	0.41174084
694	0.91938436	0.080615625
695	0.527625	0.47237498
