# Supplementary material for: Evaluating deep learning-based melanoma classification using immunohistochemistry and routine histology: A three center study
Source: PLoS One. 2024 Jan 19;19(1):e0297146. doi: 10.1371/journal.pone.0297146 (PMC10798511; doi:10.1371/journal.pone.0297146)
Supplement: S5 Dataset — (ZIP) [file pone.0297146.s011.zip › minimal_dataset/tile_predictions/dresden/787884-S1_ind_ISlab_1.0.csv]

	0	1
0	0.1845173	0.8154827
1	0.8482505	0.1517495
2	0.04665206	0.953348
3	0.10251149	0.89748853
4	0.023764655	0.9762354
5	0.59155536	0.40844464
6	0.3559192	0.6440808
7	0.9070848	0.0929152
8	0.80714554	0.19285448
9	0.29334286	0.7066571
10	0.096415065	0.90358496
11	0.12046015	0.87953985
12	0.38373172	0.6162683
13	0.33017293	0.66982704
14	0.3820629	0.6179371
15	0.20824987	0.79175013
16	0.50666493	0.49333504
17	0.8739091	0.1260909
18	0.6681936	0.3318064
19	0.59181404	0.408186
20	0.8961606	0.10383945
21	0.4112732	0.5887268
22	0.0110765565	0.9889234
23	0.40968165	0.5903184
24	0.49182305	0.5081769
25	0.057506103	0.94249386
26	0.9309012	0.069098726
27	0.72216153	0.27783853
28	0.8506681	0.14933188
29	0.92625654	0.07374345
30	0.85873765	0.1412624
31	0.46683234	0.53316766
32	0.1457548	0.85424525
33	0.7067137	0.29328626
34	0.69210416	0.30789587
35	0.5893005	0.4106995
36	0.46181646	0.5381835
37	0.061965663	0.9380343
38	0.642414	0.357586
39	0.80905163	0.19094841
40	0.27858186	0.7214182
41	0.83389586	0.16610415
42	0.818212	0.18178801
43	0.05501391	0.94498605
44	0.0058423756	0.9941577
45	0.7378895	0.26211044
46	0.3022435	0.6977565
47	0.92071724	0.07928269
48	0.89750177	0.10249826
49	0.3596573	0.64034265
50	0.8129531	0.18704684
51	0.6416175	0.35838255
52	0.9056756	0.09432441
53	0.06270345	0.9372965
54	0.21487312	0.78512686
55	0.63583964	0.36416042
56	0.09948175	0.9005183
57	0.21957503	0.78042495
58	0.93723726	0.06276271
59	0.67816114	0.32183886
60	0.83103544	0.16896461
61	0.7135985	0.2864015
62	0.2964844	0.70351565
63	0.6868348	0.31316522
64	0.2084235	0.7915765
65	0.13441156	0.8655884
66	0.203651	0.796349
67	0.8662524	0.13374761
68	0.93075687	0.06924316
69	0.100141235	0.89985883
70	0.34250772	0.6574922
71	0.86329633	0.13670368
72	0.16512148	0.8348785
73	0.21476904	0.78523093
74	0.334091	0.665909
75	0.45769405	0.5423059
76	0.012507115	0.9874929
77	0.24473493	0.75526506
78	0.80080396	0.19919604
79	0.44242394	0.55757606
80	0.8289157	0.17108424
81	0.43794194	0.56205803
82	0.071373895	0.92862606
83	0.41983804	0.5801619
84	0.23436406	0.76563597
85	0.557216	0.44278398
86	0.86625284	0.13374718
87	0.19442005	0.80557996
88	0.7483469	0.25165308
89	0.2439436	0.75605637
90	0.7583029	0.24169706
91	0.30223826	0.6977617
92	0.8889238	0.11107615
93	0.022248967	0.977751
94	0.21067448	0.7893255
95	0.6429173	0.35708272
96	0.55757815	0.44242182
97	0.13067822	0.86932176
98	0.47157258	0.5284274
99	0.040478278	0.9595217
100	0.46548313	0.53451693
101	0.5805899	0.41941014
102	0.8553115	0.14468849
103	0.7952727	0.20472725
104	0.4419233	0.55807674
105	0.10424318	0.89575684
106	0.07337826	0.9266217
107	0.69270813	0.3072919
108	0.60427535	0.39572468
109	0.76405627	0.23594375
110	0.6906967	0.3093033
111	0.03499672	0.9650033
112	0.019517912	0.9804821
113	0.212088	0.78791195
114	0.7612785	0.23872145
115	0.04131108	0.958689
116	0.029390195	0.97060984
117	0.08024379	0.91975623
118	0.15159093	0.84840906
119	0.06504837	0.93495166
120	0.020629207	0.97937083
121	0.46808314	0.53191686
122	0.6539255	0.34607458
123	0.8978886	0.10211138
124	0.49667427	0.50332576
125	0.13555442	0.8644456
126	0.43421653	0.5657835
127	0.647474	0.35252607
128	0.37105015	0.6289499
129	0.5703938	0.42960617
130	0.18465222	0.8153478
131	0.39607653	0.60392344
132	0.33982304	0.66017693
133	0.48895985	0.5110401
134	0.15263736	0.84736264
135	0.7044584	0.29554155
136	0.551813	0.448187
137	0.6357875	0.36421248
138	0.042345636	0.95765436
139	0.17981113	0.8201889
140	0.28993985	0.7100601
141	0.5383136	0.4616864
142	0.6491381	0.35086188
143	0.38273	0.61727
144	0.05298163	0.9470183
145	0.024221435	0.9757785
146	0.72108126	0.2789187
147	0.48418263	0.5158174
148	0.7344883	0.26551166
149	0.38465858	0.6153414
150	0.7126785	0.2873215
151	0.017307913	0.9826921
152	0.58807594	0.41192406
153	0.72312456	0.27687538
154	0.16871674	0.8312832
155	0.47149175	0.5285082
156	0.033891775	0.96610826
157	0.54521114	0.45478886
158	0.18770698	0.812293
159	0.32669213	0.67330784
160	0.24580148	0.75419855
161	0.04711939	0.95288056
162	0.3067067	0.6932933
163	0.90748215	0.09251783
164	0.8551363	0.14486372
165	0.034565	0.965435
166	0.24747157	0.7525284
167	0.3884168	0.61158323
168	0.110798456	0.8892015
169	0.07415958	0.92584044
170	0.33416227	0.66583776
171	0.7230306	0.27696937
172	0.83086264	0.16913737
173	0.68545854	0.31454146
174	0.041940648	0.9580594
175	0.9521653	0.047834683
176	0.60291487	0.39708513
177	0.011358164	0.9886418
178	0.7242506	0.27574944
179	0.36269292	0.6373071
180	0.9057349	0.09426511
181	0.12102385	0.8789761
182	0.46044555	0.5395545
183	0.675188	0.32481202
184	0.35424626	0.6457537
185	0.2816489	0.71835107
186	0.6185141	0.38148585
187	0.19332793	0.8066721
188	0.20578171	0.79421824
189	0.8215615	0.17843854
190	0.03567081	0.9643292
191	0.08581445	0.9141856
192	0.20204164	0.79795843
193	0.6262972	0.37370285
194	0.062628135	0.93737185
195	0.40825862	0.59174144
196	0.91878814	0.08121192
197	0.017267229	0.9827328
198	0.33327135	0.6667287
199	0.18221375	0.8177862
200	0.8364512	0.16354886
201	0.0862288	0.9137712
202	0.82018703	0.17981295
203	0.3541451	0.64585495
204	0.124585494	0.87541455
205	0.5169588	0.48304123
206	0.19495714	0.80504286
207	0.13972943	0.8602706
208	0.28656155	0.71343845
209	0.1538842	0.8461158
210	0.70137584	0.2986242
211	0.34681025	0.6531898
212	0.68141776	0.3185822
213	0.47849268	0.5215073
214	0.51140755	0.48859248
215	0.21830632	0.78169364
216	0.10925303	0.890747
217	0.021095809	0.9789042
218	0.90310353	0.09689644
219	0.83133376	0.16866629
220	0.79834825	0.20165178
221	0.3806429	0.6193571
222	0.6703466	0.3296534
223	0.61675084	0.38324913
224	0.84791285	0.15208709
225	0.8323305	0.16766948
226	0.007537258	0.99246275
227	0.018372145	0.9816279
228	0.93603414	0.06396583
229	0.838682	0.16131806
230	0.82184315	0.1781569
231	0.7353089	0.26469114
232	0.80426526	0.19573471
233	0.4288932	0.5711068
234	0.49120954	0.5087905
235	0.9120202	0.087979764
236	0.8685684	0.1314315
237	0.63316333	0.36683667
238	0.28455386	0.7154462
239	0.13247132	0.8675286
240	0.8560809	0.14391918
241	0.27375707	0.7262429
242	0.057194795	0.9428052
243	0.061114166	0.93888587
244	0.49138504	0.50861496
245	0.8875517	0.11244834
246	0.09224244	0.9077575
247	0.057294488	0.94270545
248	0.07068115	0.92931885
249	0.59981763	0.40018234
250	0.05263208	0.94736797
251	0.29455644	0.7054435
252	0.35600805	0.64399195
253	0.77606124	0.2239388
254	0.14658803	0.853412
255	0.8646457	0.1353542
256	0.0344742	0.9655258
257	0.7869938	0.21300617
258	0.71745765	0.28254235
259	0.13026106	0.869739
260	0.6790789	0.3209211
261	0.881263	0.118736975
262	0.88717973	0.11282033
263	0.74799937	0.25200066
264	0.82767844	0.17232156
265	0.20433943	0.79566056
266	0.60022384	0.39977613
267	0.12259051	0.8774095
268	0.84923774	0.15076232
269	0.41494966	0.5850504
270	0.70709115	0.29290882
271	0.82214236	0.17785768
272	0.012525739	0.9874743
273	0.5447092	0.45529082
274	0.31102273	0.6889773
275	0.04253784	0.9574622
276	0.040785022	0.9592149
277	0.79470783	0.20529217
278	0.13507634	0.86492366
279	0.27691826	0.7230817
280	0.25761726	0.74238276
281	0.752549	0.24745102
282	0.07122007	0.9287799
283	0.022476157	0.9775238
284	0.62716997	0.37283
285	0.926234	0.07376592
286	0.6693173	0.3306827
287	0.8688774	0.1311226
288	0.06505773	0.9349423
289	0.87123626	0.1287637
290	0.82939696	0.17060299
291	0.40159628	0.59840375
292	0.43329304	0.56670696
293	0.57947516	0.42052478
294	0.027561057	0.9724389
295	0.08013101	0.91986895
296	0.5594766	0.44052333
297	0.23617612	0.76382387
298	0.10902457	0.89097536
299	0.63971734	0.3602827
300	0.16571239	0.8342876
301	0.5151847	0.48481527
302	0.63548166	0.3645183
303	0.71436304	0.285637
304	0.12893681	0.87106323
305	0.109364815	0.8906352
306	0.6539418	0.3460582
307	0.45118174	0.54881823
308	0.50776005	0.49223995
309	0.31871337	0.68128663
310	0.11382741	0.8861726
311	0.7648833	0.23511675
312	0.068097286	0.9319027
313	0.8586041	0.14139594
314	0.9098756	0.09012443
315	0.6413984	0.3586016
316	0.55937797	0.44062203
317	0.07188696	0.92811304
318	0.79333025	0.20666978
319	0.018524349	0.9814757
320	0.88447773	0.11552231
321	0.31300095	0.686999
322	0.07184643	0.9281535
323	0.21118133	0.7888187
324	0.64706755	0.35293248
325	0.7297583	0.27024168
326	0.11395045	0.88604957
327	0.11764159	0.88235843
328	0.5225667	0.4774333
329	0.6295665	0.37043354
330	0.1858299	0.8141701
331	0.17486131	0.8251387
332	0.11348098	0.886519
333	0.6183041	0.3816959
334	0.17884463	0.82115537
335	0.759654	0.24034601
336	0.124113865	0.8758862
337	0.3005357	0.69946426
338	0.3543419	0.6456581
339	0.7021989	0.29780105
340	0.21513292	0.7848671
341	0.07429247	0.9257075
342	0.9072047	0.092795245
343	0.74366415	0.25633585
344	0.095756985	0.904243
345	0.5002617	0.49973822
346	0.8025926	0.19740736
347	0.59990406	0.40009594
348	0.0065381806	0.99346185
349	0.065950245	0.9340497
350	0.5332642	0.4667358
351	0.44495204	0.555048
352	0.13043344	0.86956656
353	0.3139862	0.68601376
354	0.5351758	0.4648242
355	0.15043697	0.849563
356	0.7080556	0.29194435
357	0.21403977	0.7859602
358	0.14529689	0.8547031
359	0.040462792	0.9595372
360	0.18296291	0.8170371
361	0.24786863	0.75213134
362	0.26798192	0.73201805
363	0.019549228	0.98045075
364	0.7436324	0.25636765
365	0.38987145	0.6101285
366	0.29442638	0.70557356
367	0.6539982	0.3460018
368	0.11715892	0.8828411
369	0.4865309	0.5134691
370	0.4082517	0.59174824
371	0.18893716	0.8110628
372	0.92835355	0.07164643
373	0.02158778	0.9784122
374	0.6317056	0.36829445
375	0.85006744	0.14993256
376	0.29524085	0.7047592
377	0.5655703	0.4344297
378	0.054021318	0.9459787
379	0.27343068	0.7265693
380	0.026596742	0.9734032
381	0.1411881	0.85881186
382	0.1331374	0.86686254
383	0.401351	0.598649
384	0.24344015	0.75655985
385	0.88212776	0.11787221
386	0.040562827	0.9594372
387	0.25560308	0.744397
388	0.354609	0.64539105
389	0.40387362	0.5961264
390	0.1218019	0.8781981
391	0.58734655	0.41265342
392	0.21207254	0.78792745
393	0.47655287	0.5234471
394	0.16227642	0.8377236
395	0.17488836	0.8251116
396	0.34592947	0.65407056
397	0.52422374	0.47577626
398	0.8533868	0.14661324
399	0.770225	0.22977504
400	0.20453721	0.7954627
401	0.019706357	0.98029363
402	0.26447973	0.7355203
403	0.20954514	0.79045486
404	0.5749288	0.42507124
405	0.74816954	0.25183043
406	0.13643014	0.86356986
407	0.23368618	0.76631385
408	0.19221093	0.807789
409	0.08806428	0.91193575
410	0.08078591	0.91921407
411	0.54901385	0.4509861
412	0.9333257	0.0666743
413	0.034658037	0.9653419
414	0.24347845	0.7565215
415	0.7330161	0.266984
416	0.19149745	0.80850255
417	0.68346775	0.31653225
418	0.34823614	0.65176386
419	0.75036794	0.24963205
420	0.12087394	0.8791261
421	0.6815585	0.3184415
422	0.32147884	0.67852116
423	0.10259585	0.89740413
424	0.9112845	0.08871552
425	0.28398314	0.7160169
426	0.04230716	0.95769286
427	0.46991745	0.5300826
428	0.52570796	0.47429204
429	0.2103822	0.7896178
430	0.73189247	0.26810753
431	0.037516154	0.9624839
432	0.07041164	0.9295883
433	0.12556449	0.8744355
434	0.7167381	0.28326187
435	0.71378934	0.28621063
436	0.3190118	0.68098825
437	0.08868794	0.91131204
438	0.87355757	0.12644248
439	0.7912859	0.2087142
440	0.46363327	0.53636676
441	0.07684825	0.92315173
442	0.7176636	0.2823364
443	0.17091982	0.82908016
444	0.06259559	0.9374044
445	0.56177664	0.43822342
446	0.071185164	0.9288148
447	0.70169795	0.2983021
448	0.21990113	0.78009886
449	0.33608848	0.66391146
450	0.9501625	0.049837586
451	0.18549901	0.8145009
452	0.120510094	0.8794899
453	0.37577966	0.6242203
454	0.64252645	0.35747355
455	0.5204009	0.47959915
456	0.016705824	0.9832941
457	0.07321393	0.9267861
458	0.043689273	0.9563107
459	0.48025337	0.51974666
460	0.5003944	0.49960563
461	0.70283353	0.29716644
462	0.92612135	0.073878706
463	0.382664	0.61733603
464	0.39614192	0.60385805
465	0.1954532	0.8045468
466	0.46885878	0.53114116
467	0.35404724	0.6459527
468	0.3042968	0.69570315
469	0.8789125	0.12108751
470	0.9304252	0.069574766
471	0.19429179	0.8057082
472	0.3029547	0.6970453
473	0.35349336	0.64650667
474	0.9110274	0.088972636
475	0.8486239	0.15137614
476	0.82724273	0.17275721
477	0.1550043	0.84499574
478	0.44933978	0.5506602
479	0.75385994	0.24614012
480	0.46372515	0.53627485
481	0.05577483	0.9442252
482	0.2860067	0.7139934
483	0.011037338	0.9889627
484	0.8743721	0.1256279
485	0.18935856	0.81064147
486	0.035540327	0.96445966
487	0.7111813	0.28881875
488	0.7879924	0.21200763
489	0.093478136	0.90652186
490	0.7742405	0.2257595
491	0.76639223	0.23360777
492	0.80404425	0.19595571
493	0.7198564	0.28014362
494	0.6405548	0.3594452
495	0.34382415	0.6561758
496	0.22629412	0.77370584
497	0.42010832	0.5798916
498	0.11354527	0.88645476
499	0.4542894	0.5457106
500	0.86050355	0.13949639
501	0.73116374	0.2688362
502	0.5874751	0.41252485
503	0.40871927	0.59128076
504	0.22501986	0.7749801
505	0.15604113	0.8439589
506	0.6149857	0.3850143
507	0.2719012	0.7280988
508	0.63378423	0.36621574
509	0.06735012	0.93264985
510	0.18516317	0.8148368
511	0.13042445	0.8695755
512	0.88591814	0.114081845
513	0.054212447	0.94578755
514	0.8554462	0.14455386
515	0.4481336	0.5518664
516	0.4031844	0.5968156
517	0.8390267	0.16097328
518	0.17721012	0.8227899
519	0.13740966	0.8625903
520	0.47096384	0.52903616
521	0.0669627	0.9330373
522	0.16802865	0.83197135
523	0.09412741	0.9058725
524	0.047150467	0.9528495
525	0.585238	0.41476202
526	0.27781942	0.7221806
527	0.50371873	0.49628133
528	0.16124895	0.838751
529	0.5998957	0.40010434
530	0.6889954	0.31100458
531	0.03937417	0.96062577
532	0.24800731	0.7519927
533	0.72092485	0.27907518
534	0.572715	0.427285
535	0.19444619	0.8055538
536	0.27499685	0.7250031
537	0.1248492	0.87515074
538	0.4816106	0.5183894
539	0.42960635	0.5703936
540	0.3378805	0.6621195
541	0.7193271	0.28067288
542	0.2431416	0.75685835
543	0.5071746	0.49282542
544	0.6661926	0.33380735
545	0.851737	0.14826298
546	0.16727401	0.83272594
547	0.13335487	0.8666451
548	0.7241876	0.2758124
549	0.59528446	0.40471554
550	0.4373823	0.56261766
551	0.649177	0.35082296
552	0.361931	0.63806903
553	0.57432103	0.42567897
554	0.7652404	0.23475963
555	0.28485072	0.7151493
556	0.03302609	0.9669739
557	0.023532419	0.97646755
558	0.70013976	0.2998603
559	0.5145125	0.48548752
560	0.6354354	0.3645646
561	0.18839459	0.8116054
562	0.7334639	0.26653612
563	0.8306239	0.16937605
564	0.71127063	0.28872934
565	0.27948725	0.72051275
566	0.80883366	0.19116639
567	0.65681666	0.34318337
568	0.7659855	0.23401454
569	0.42570707	0.57429296
570	0.078424774	0.9215752
571	0.62747014	0.37252983
572	0.32034427	0.6796558
573	0.74173295	0.25826707
574	0.035994772	0.9640053
575	0.032154966	0.967845
576	0.57696456	0.42303544
577	0.59356135	0.40643862
578	0.75120395	0.24879609
579	0.18344927	0.81655073
580	0.62291634	0.37708366
581	0.1482709	0.85172904
582	0.08805528	0.9119447
583	0.28671268	0.7132873
584	0.56659263	0.4334074
585	0.7956665	0.20433344
586	0.8011765	0.19882348
587	0.04707743	0.9529226
588	0.1045051	0.89549494
589	0.26363188	0.73636806
590	0.22217779	0.7778222
591	0.121447094	0.8785529
592	0.5893891	0.4106109
593	0.21163525	0.78836477
594	0.29224312	0.7077568
595	0.1638771	0.83612293
596	0.06734164	0.9326583
597	0.20339029	0.79660976
598	0.020635081	0.9793649
599	0.7088008	0.29119915
600	0.30190924	0.6980908
601	0.057792097	0.94220793
602	0.65379375	0.34620622
603	0.14887904	0.85112095
604	0.1072459	0.89275414
605	0.118467435	0.88153255
606	0.028030403	0.9719696
607	0.09887812	0.9011219
608	0.29433	0.70567
609	0.072631665	0.9273684
610	0.4623083	0.5376917
611	0.76560867	0.23439133
612	0.32923773	0.6707623
613	0.46245757	0.53754246
614	0.08800703	0.91199297
615	0.22130877	0.77869123
616	0.04107129	0.95892876
617	0.11503717	0.88496286
618	0.27181438	0.7281856
619	0.2128614	0.7871386
620	0.10255054	0.89744943
621	0.8844299	0.11557011
622	0.31723425	0.6827658
623	0.35241953	0.64758044
624	0.4929691	0.5070309
625	0.050614573	0.9493854
626	0.21517457	0.7848254
627	0.823958	0.17604207
628	0.65821457	0.3417854
629	0.069842406	0.93015766
630	0.72913	0.27086997
631	0.25648075	0.74351925
632	0.75889546	0.24110454
633	0.22574796	0.7742521
634	0.4457151	0.5542849
635	0.7847087	0.21529132
636	0.43733406	0.5626659
637	0.18236569	0.8176343
638	0.87761295	0.12238709
639	0.6349326	0.36506742
640	0.38132006	0.61867994
641	0.06778075	0.9322192
642	0.51084024	0.48915976
643	0.23493148	0.7650685
644	0.121681	0.878319
645	0.8843638	0.115636244
646	0.45480767	0.54519236
647	0.7990701	0.20092988
648	0.9410889	0.05891108
649	0.11600143	0.8839986
650	0.53839076	0.46160924
651	0.28067276	0.7193273
652	0.30427262	0.69572735
653	0.22291233	0.7770877
654	0.6381526	0.3618474
655	0.17528751	0.8247125
656	0.8825648	0.117435195
657	0.3293611	0.67063886
658	0.007916072	0.9920839
659	0.38934806	0.61065197
660	0.61780447	0.3821955
661	0.8477542	0.15224588
662	0.54992807	0.45007196
663	0.8681425	0.13185757
664	0.7288307	0.27116933
665	0.9638276	0.036172364
666	0.84677774	0.15322226
667	0.19232215	0.8076778
668	0.17654556	0.82345444
669	0.8578992	0.14210078
670	0.52188146	0.47811857
671	0.04392348	0.95607656
672	0.6884557	0.3115443
673	0.61046696	0.389533
674	0.93541646	0.0645836
675	0.714454	0.285546
676	0.14498991	0.85501003
677	0.33256465	0.66743535
678	0.68687534	0.3131247
679	0.73104495	0.268955
680	0.8524796	0.14752044
681	0.07692297	0.923077
682	0.14850923	0.8514908
683	0.7724744	0.22752555
684	0.459475	0.540525
685	0.9576606	0.04233938
686	0.22220038	0.77779967
687	0.70008856	0.2999115
688	0.923989	0.07601101
689	0.20591912	0.7940809
690	0.48586667	0.51413333
691	0.39962003	0.60038
692	0.86294526	0.13705474
693	0.14426002	0.85574
694	0.4909854	0.5090146
695	0.21123597	0.78876406
696	0.5787701	0.4212299
697	0.5124415	0.4875585
698	0.3508326	0.64916736
699	0.09063445	0.90936553
700	0.34424454	0.6557555
701	0.38964683	0.6103532
702	0.5218529	0.4781471
703	0.8754551	0.124544874
704	0.056662973	0.94333696
705	0.12705834	0.8729417
706	0.26919723	0.73080283
707	0.9043775	0.09562242
708	0.1626816	0.83731836
709	0.8606783	0.13932174
710	0.7012993	0.29870066
711	0.60692024	0.3930798
712	0.63059753	0.36940253
713	0.9082215	0.09177845
714	0.66835546	0.3316446
715	0.9010355	0.09896448
716	0.23528744	0.7647126
717	0.19857143	0.80142856
718	0.78076977	0.21923023
719	0.0567052	0.94329476
720	0.04099327	0.95900667
721	0.13249844	0.86750156
722	0.30486134	0.69513863
723	0.46791533	0.5320847
724	0.1407155	0.8592845
725	0.37743238	0.6225676
726	0.22449137	0.7755086
727	0.36260086	0.6373991
728	0.022876656	0.9771234
729	0.5424706	0.45752943
730	0.6621239	0.33787608
731	0.04796172	0.9520382
732	0.10889742	0.89110255
733	0.16268009	0.83731985
734	0.88150215	0.11849784
735	0.5072942	0.49270582
736	0.54740286	0.45259714
737	0.8804879	0.11951208
738	0.13036364	0.86963636
739	0.6310159	0.36898413
740	0.7687819	0.23121817
741	0.8209478	0.17905222
742	0.012604589	0.9873954
743	0.124817215	0.8751828
744	0.24633242	0.7536676
745	0.027985305	0.97201467
746	0.0740859	0.9259141
747	0.21572669	0.7842733
748	0.67435884	0.32564113
749	0.9426954	0.057304636
750	0.6610512	0.33894882
751	0.04483064	0.9551694
752	0.0804776	0.9195224
753	0.63806504	0.361935
754	0.3291464	0.67085356
755	0.6281041	0.37189588
756	0.030800058	0.96919996
757	0.07088358	0.92911637
758	0.5049554	0.49504456
759	0.32443893	0.6755611
760	0.94759977	0.05240023
761	0.52635545	0.47364458
762	0.5781856	0.4218144
763	0.338095	0.661905
764	0.75483084	0.24516918
765	0.8594786	0.1405214
766	0.73815346	0.26184654
767	0.34789357	0.65210646
768	0.05627073	0.9437292
769	0.3850807	0.61491936
770	0.90366465	0.09633529
771	0.97047126	0.029528731
772	0.39517227	0.6048277
773	0.2553115	0.7446885
774	0.11526348	0.88473654
775	0.7931603	0.20683965
776	0.3504215	0.6495785
777	0.480506	0.519494
778	0.25171137	0.7482887
779	0.40769342	0.59230655
780	0.2710565	0.72894347
781	0.5181927	0.48180735
782	0.17866734	0.82133263
783	0.018851306	0.98114866
784	0.8299342	0.17006578
785	0.7209192	0.2790808
786	0.06501093	0.9349891
787	0.9095596	0.09044044
788	0.060910575	0.9390894
789	0.19114628	0.8088537
790	0.6109247	0.38907528
791	0.08060088	0.91939914
792	0.70067364	0.29932633
793	0.358773	0.64122695
794	0.7448586	0.2551414
795	0.28459203	0.7154079
796	0.90559703	0.0944029
797	0.018449731	0.9815502
798	0.80796576	0.19203424
799	0.31043687	0.68956316
800	0.7360061	0.26399395
801	0.8860175	0.11398246
802	0.121111475	0.87888855
803	0.081977494	0.9180225
804	0.88965994	0.110340014
805	0.3355272	0.6644728
806	0.032446183	0.9675538
807	0.56891704	0.431083
808	0.5094286	0.4905714
809	0.27417374	0.72582626
810	0.8385836	0.16141649
811	0.099043936	0.90095603
812	0.4541942	0.54580575
813	0.49037233	0.50962764
814	0.06569472	0.9343053
815	0.63510406	0.364896
816	0.12365655	0.8763434
817	0.41474158	0.5852585
818	0.5739743	0.42602566
819	0.18535939	0.81464064
820	0.3756581	0.6243419
821	0.41369593	0.58630407
822	0.26624015	0.7337598
823	0.6989674	0.30103263
824	0.14685306	0.8531469
825	0.22240622	0.7775938
826	0.8954179	0.10458208
827	0.29548907	0.7045109
828	0.0650686	0.93493134
829	0.49943158	0.5005684
830	0.14093561	0.85906434
831	0.4262852	0.57371473
832	0.4642967	0.5357033
833	0.33706906	0.6629309
834	0.70263755	0.29736242
835	0.13525608	0.8647439
836	0.9267814	0.07321855
837	0.07860541	0.9213945
838	0.4437686	0.5562314
839	0.30605185	0.6939482
840	0.035332754	0.9646672
841	0.3083199	0.69168013
842	0.05563813	0.94436187
843	0.42001694	0.57998306
844	0.7795424	0.22045764
845	0.59971815	0.40028188
846	0.23116645	0.7688335
847	0.7485507	0.25144926
848	0.010375485	0.98962456
849	0.49806216	0.50193787
850	0.6072027	0.3927973
851	0.076132976	0.923867
852	0.01357798	0.98642206
853	0.44273525	0.55726475
854	0.035049427	0.9649506
855	0.30389348	0.6961065
856	0.06137377	0.9386262
857	0.5516737	0.44832626
858	0.87654257	0.123457395
859	0.40160984	0.59839016
860	0.8859448	0.11405526
861	0.21674772	0.78325224
862	0.86553055	0.13446943
863	0.70440096	0.2955991
864	0.39459118	0.60540885
865	0.89658886	0.10341114
866	0.8176168	0.18238316
867	0.36310953	0.6368905
868	0.9317262	0.06827377
869	0.62612456	0.3738754
870	0.8660155	0.13398452
871	0.93980646	0.060193527
872	0.25987652	0.7401235
873	0.10637105	0.893629
874	0.7066973	0.29330269
875	0.28871372	0.71128625
876	0.7648939	0.23510617
877	0.7204732	0.27952686
878	0.5434238	0.45657626
879	0.29504722	0.7049528
880	0.6168261	0.38317394
881	0.03751131	0.9624887
882	0.4555522	0.54444784
883	0.8212556	0.1787444
884	0.6699763	0.3300237
885	0.45146328	0.54853666
886	0.75855225	0.24144778
887	0.79491216	0.20508783
888	0.19938485	0.8006151
889	0.5660706	0.43392938
890	0.73163605	0.26836392
891	0.050577994	0.94942206
892	0.88015026	0.11984982
893	0.77741456	0.22258545
894	0.76713485	0.23286514
895	0.27561957	0.72438043
896	0.6486253	0.35137463
897	0.64057946	0.3594205
898	0.66615164	0.3338483
899	0.020385638	0.9796143
900	0.81199324	0.18800679
901	0.76074064	0.23925935
902	0.5811341	0.41886586
903	0.030580979	0.96941906
904	0.053197514	0.94680256
905	0.08225598	0.91774404
906	0.8924272	0.10757279
907	0.42959407	0.57040596
908	0.060246717	0.9397533
909	0.07736568	0.92263436
910	0.90850264	0.09149734
911	0.70630616	0.29369384
912	0.34223372	0.6577663
913	0.310486	0.689514
914	0.65929556	0.34070447
915	0.014820554	0.9851795
916	0.5589538	0.44104618
917	0.12713704	0.872863
918	0.013896595	0.9861034
919	0.341537	0.658463
920	0.47936562	0.5206344
921	0.6287799	0.3712201
922	0.61953855	0.38046145
923	0.87277603	0.127224
924	0.4008401	0.5991599
925	0.17866886	0.82133114
926	0.012081545	0.98791844
927	0.8370738	0.16292618
928	0.041234285	0.9587657
929	0.84866524	0.15133473
930	0.483066	0.516934
931	0.2920584	0.7079416
932	0.85773313	0.1422668
933	0.08896641	0.91103363
934	0.43399546	0.5660046
935	0.7777758	0.22222413
936	0.69142747	0.30857253
937	0.7345204	0.26547968
938	0.7003352	0.2996648
939	0.37968874	0.62031126
940	0.8846328	0.115367144
941	0.27930114	0.7206989
942	0.88640684	0.113593094
943	0.15953079	0.8404692
944	0.79246795	0.20753202
945	0.8020924	0.19790755
946	0.8780115	0.12198844
947	0.13102558	0.8689744
948	0.02089488	0.97910506
949	0.584366	0.41563404
950	0.25890288	0.7410971
951	0.06890914	0.93109083
952	0.6508572	0.34914276
953	0.19264509	0.8073549
954	0.38898745	0.6110125
955	0.70521843	0.29478157
956	0.034937702	0.96506226
957	0.0079265265	0.9920735
958	0.69863415	0.30136582
959	0.18774168	0.81225836
960	0.009096949	0.9909031
961	0.05731248	0.9426876
962	0.27107126	0.72892874
963	0.044923246	0.95507675
964	0.14847508	0.85152495
965	0.85661805	0.14338191
966	0.9557113	0.04428866
967	0.083304666	0.9166953
968	0.0260841	0.9739159
969	0.80645907	0.19354099
970	0.06622701	0.9337729
971	0.9425772	0.057422806
972	0.4366123	0.5633877
973	0.014116269	0.9858838
974	0.16752256	0.83247745
975	0.14240144	0.85759854
976	0.085844114	0.9141559
977	0.11656566	0.8834343
978	0.011911712	0.9880883
979	0.41013008	0.5898699
980	0.02921017	0.9707898
981	0.1655836	0.83441645
982	0.036446813	0.96355313
983	0.79881775	0.20118226
984	0.099052966	0.90094703
985	0.864964	0.13503596
986	0.5973997	0.40260026
987	0.6689007	0.3310992
988	0.08418219	0.9158178
989	0.28264734	0.7173526
990	0.9103808	0.08961923
991	0.72081095	0.27918908
992	0.10606184	0.8939381
993	0.12749691	0.8725031
994	0.37297052	0.6270294
995	0.16162346	0.8383766
996	0.881402	0.11859803
997	0.5256905	0.4743095
998	0.89747834	0.10252168
999	0.13323854	0.8667615
1000	0.2767969	0.7232031
1001	0.878947	0.12105302
1002	0.49331528	0.5066847
1003	0.113032855	0.8869671
1004	0.93424684	0.06575319
1005	0.38182062	0.6181794
1006	0.2548558	0.7451442
1007	0.63095105	0.36904898
1008	0.0512943	0.94870573
1009	0.4501868	0.5498132
1010	0.01604897	0.9839511
1011	0.11319212	0.88680786
1012	0.27943388	0.7205661
1013	0.4615294	0.5384706
1014	0.12954742	0.8704526
1015	0.3197016	0.6802984
1016	0.29804334	0.7019566
1017	0.93549395	0.064506024
1018	0.44009665	0.5599033
1019	0.1952963	0.8047037
1020	0.9027	0.09730002
1021	0.31355172	0.6864483
1022	0.03542369	0.96457636
1023	0.63405424	0.36594576
1024	0.43508443	0.56491554
1025	0.015951876	0.9840481
1026	0.1112475	0.8887525
1027	0.73533016	0.26466987
1028	0.066115566	0.9338845
1029	0.7298708	0.2701292
1030	0.4143659	0.5856341
1031	0.93151385	0.068486154
1032	0.5120642	0.48793584
1033	0.14877203	0.85122794
1034	0.3082023	0.69179773
1035	0.08310447	0.91689557
1036	0.4406187	0.55938125
1037	0.6042865	0.39571348
1038	0.3884435	0.61155653
1039	0.35823116	0.6417688
1040	0.8105704	0.1894296
1041	0.74464333	0.2553567
1042	0.43232054	0.5676794
1043	0.11749957	0.88250047
1044	0.1490041	0.8509959
1045	0.614466	0.38553396
1046	0.21775028	0.7822497
1047	0.48880377	0.51119626
1048	0.8173944	0.18260565
1049	0.92504174	0.07495818
1050	0.07872527	0.9212747
1051	0.6976915	0.30230847
1052	0.67606026	0.3239397
1053	0.119695455	0.8803046
1054	0.024916017	0.97508395
1055	0.27131477	0.7286852
1056	0.30985266	0.6901473
1057	0.8579376	0.14206241
1058	0.326954	0.673046
1059	0.7408918	0.25910822
1060	0.9595736	0.040426385
1061	0.20884386	0.7911561
1062	0.012440348	0.9875596
1063	0.90691054	0.09308945
1064	0.116788894	0.8832111
1065	0.7471835	0.25281656
1066	0.60350287	0.39649716
1067	0.1302873	0.8697127
1068	0.006939282	0.9930607
1069	0.74712294	0.2528771
1070	0.16751157	0.8324884
1071	0.7087541	0.29124585
1072	0.30932754	0.69067246
1073	0.28061703	0.71938294
1074	0.17903513	0.82096493
1075	0.37123892	0.62876105
1076	0.6975054	0.30249462
1077	0.12187245	0.8781275
1078	0.19382656	0.80617344
1079	0.35306904	0.646931
1080	0.74269027	0.2573097
1081	0.78012776	0.21987216
1082	0.483831	0.5161691
1083	0.13610959	0.8638904
1084	0.082868345	0.91713166
1085	0.19258757	0.8074124
1086	0.7737767	0.22622326
1087	0.3361264	0.6638736
1088	0.71133494	0.288665
1089	0.27131844	0.72868156
1090	0.19231275	0.8076872
1091	0.21383363	0.7861664
1092	0.12621008	0.87378997
1093	0.048846666	0.9511533
1094	0.8601811	0.13981888
1095	0.4704349	0.5295651
1096	0.48949948	0.51050055
1097	0.736068	0.263932
1098	0.46662417	0.5333758
1099	0.8988819	0.101118065
1100	0.10004895	0.8999511
1101	0.2467799	0.75322014
1102	0.6568032	0.34319684
1103	0.2837534	0.7162466
1104	0.38049737	0.6195026
1105	0.6965042	0.30349582
1106	0.30975813	0.69024193
1107	0.13267642	0.8673236
1108	0.30277607	0.69722396
1109	0.786558	0.21344198
1110	0.652799	0.34720105
1111	0.067898914	0.93210113
1112	0.2506388	0.74936116
1113	0.25860664	0.7413934
1114	0.19410366	0.80589634
1115	0.5071817	0.49281833
1116	0.83929574	0.16070424
1117	0.40480116	0.5951988
1118	0.30820358	0.6917964
1119	0.85624874	0.14375131
1120	0.07424088	0.92575914
1121	0.750241	0.24975902
1122	0.21995638	0.78004366
1123	0.09831203	0.901688
1124	0.1381926	0.86180747
1125	0.056416254	0.9435838
1126	0.6987216	0.30127844
1127	0.5316513	0.46834874
1128	0.6249865	0.37501344
1129	0.19921322	0.80078673
1130	0.42837986	0.57162017
1131	0.81018066	0.1898194
1132	0.62142104	0.37857896
1133	0.56332237	0.43667766
1134	0.13008673	0.8699132
1135	0.3062622	0.6937378
1136	0.79206854	0.20793146
1137	0.924137	0.07586292
1138	0.8984287	0.1015713
1139	0.25671187	0.74328816
1140	0.54781044	0.45218953
1141	0.091586284	0.90841365
1142	0.13878426	0.8612157
1143	0.47013035	0.5298697
1144	0.35808858	0.6419114
1145	0.6279976	0.37200245
1146	0.016303778	0.9836962
1147	0.76083905	0.23916091
1148	0.12440522	0.8755948
1149	0.063380726	0.93661934
1150	0.08297414	0.91702586
1151	0.14912859	0.8508714
1152	0.6988982	0.30110183
1153	0.32234344	0.67765653
1154	0.57091045	0.42908958
1155	0.91180474	0.08819526
1156	0.23573628	0.76426375
1157	0.28955767	0.7104423
1158	0.40056363	0.59943634
1159	0.73601586	0.26398417
1160	0.24764635	0.75235367
1161	0.7267343	0.27326575
1162	0.07537674	0.9246233
1163	0.117561474	0.88243854
1164	0.63543916	0.36456087
1165	0.8701313	0.12986866
1166	0.52849805	0.47150195
1167	0.38635626	0.6136437
1168	0.16420594	0.8357941
1169	0.48500836	0.51499164
1170	0.48510596	0.51489407
1171	0.20048788	0.7995121
1172	0.119321756	0.88067824
1173	0.69920284	0.30079716
1174	0.7511635	0.24883647
1175	0.83426154	0.16573848
1176	0.9013264	0.09867357
1177	0.5220834	0.47791663
1178	0.4226804	0.5773196
1179	0.57732284	0.42267713
1180	0.11935376	0.8806462
1181	0.045386095	0.9546139
1182	0.010193363	0.9898066
1183	0.6880319	0.3119681
1184	0.90244293	0.09755706
1185	0.8423244	0.15767561
1186	0.3283369	0.6716631
1187	0.14116293	0.85883707
1188	0.018808374	0.9811917
1189	0.14230691	0.8576931
1190	0.3852098	0.6147902
1191	0.6427204	0.35727963
1192	0.3550098	0.64499015
1193	0.37245896	0.627541
1194	0.016336778	0.9836632
1195	0.22644499	0.77355504
1196	0.54342794	0.4565721
1197	0.5203084	0.47969162
1198	0.30170223	0.6982978
1199	0.02955243	0.9704476
1200	0.469831	0.530169
1201	0.66404	0.3359599
1202	0.71618885	0.2838112
1203	0.6687231	0.3312769
1204	0.6940174	0.3059826
1205	0.03702982	0.96297014
1206	0.78369707	0.21630296
1207	0.049471125	0.95052886
1208	0.1994672	0.8005328
1209	0.09301459	0.9069854
1210	0.30983666	0.6901634
1211	0.7378307	0.26216933
1212	0.11930443	0.8806956
1213	0.45808592	0.5419141
1214	0.2459375	0.7540625
1215	0.6794272	0.32057273
1216	0.95511335	0.044886637
1217	0.72883373	0.27116627
1218	0.9072719	0.09272804
1219	0.6718731	0.32812688
1220	0.6542965	0.34570348
1221	0.6877385	0.31226155
1222	0.5784557	0.42154428
1223	0.63416666	0.3658334
1224	0.0123769	0.9876231
1225	0.5052213	0.4947787
1226	0.74385095	0.256149
1227	0.21204357	0.7879565
1228	0.6459014	0.35409865
1229	0.57520306	0.42479694
1230	0.5496023	0.45039764
1231	0.46724114	0.5327589
1232	0.022534184	0.97746587
1233	0.11389396	0.886106
1234	0.38242844	0.6175716
1235	0.42041674	0.5795833
1236	0.6990744	0.3009256
1237	0.7977643	0.20223568
1238	0.46126768	0.53873235
1239	0.71948045	0.28051957
1240	0.42723402	0.572766
1241	0.14138043	0.8586195
1242	0.87381625	0.1261838
1243	0.15132608	0.84867394
1244	0.18949401	0.810506
1245	0.35993597	0.640064
1246	0.8583622	0.1416378
1247	0.04048447	0.9595156
1248	0.9254978	0.0745023
1249	0.43939745	0.56060255
1250	0.068287306	0.9317127
1251	0.6861994	0.3138006
1252	0.66472834	0.33527163
1253	0.21665204	0.7833479
1254	0.85775036	0.1422497
1255	0.05875227	0.94124776
1256	0.15174918	0.84825075
1257	0.037333153	0.96266687
1258	0.16857615	0.8314239
1259	0.14299804	0.85700196
1260	0.24207987	0.75792015
1261	0.7507286	0.24927136
1262	0.010239909	0.9897601
1263	0.13212273	0.86787724
1264	0.47195405	0.52804595
1265	0.7426912	0.2573088
1266	0.04952499	0.950475
1267	0.86614007	0.13385993
1268	0.15788186	0.8421181
1269	0.90731084	0.0926891
1270	0.5158048	0.48419514
1271	0.91532576	0.08467424
1272	0.113165416	0.88683456
1273	0.5521832	0.44781676
1274	0.49705398	0.502946
1275	0.8085167	0.1914833
1276	0.27741283	0.7225871
1277	0.81178004	0.18821998
1278	0.71235734	0.2876427
1279	0.39960292	0.60039705
1280	0.5979156	0.4020844
1281	0.12272213	0.87727785
1282	0.6435071	0.35649285
1283	0.10893037	0.89106965
1284	0.7332383	0.2667617
1285	0.20677112	0.79322886
1286	0.08521651	0.91478354
1287	0.26022545	0.7397746
1288	0.24721545	0.75278455
1289	0.40684193	0.59315807
1290	0.036637474	0.9633625
1291	0.63783157	0.36216846
1292	0.43633744	0.5636626
1293	0.29366973	0.7063303
1294	0.10370791	0.89629203
1295	0.40262687	0.5973732
1296	0.57794994	0.42205003
1297	0.004933009	0.995067
1298	0.06428218	0.93571776
1299	0.22444038	0.7755596
1300	0.24386723	0.7561328
1301	0.16379791	0.8362021
1302	0.311324	0.688676
1303	0.7091081	0.29089186
1304	0.5280534	0.4719466
1305	0.5326301	0.4673699
1306	0.8639515	0.1360485
1307	0.074347585	0.9256524
1308	0.53923684	0.4607631
1309	0.8715311	0.12846889
1310	0.7356672	0.26433277
1311	0.37026188	0.6297381
1312	0.56109726	0.43890277
1313	0.9105169	0.089483075
1314	0.75396836	0.24603166
1315	0.39814332	0.6018567
1316	0.81058925	0.18941078
1317	0.2923191	0.70768094
1318	0.07154044	0.9284596
1319	0.8057131	0.19428688
1320	0.6853497	0.3146503
1321	0.114671096	0.8853289
1322	0.9184499	0.08155005
1323	0.75510424	0.24489574
1324	0.8570449	0.14295512
1325	0.0659023	0.93409765
1326	0.66117483	0.33882523
1327	0.073475294	0.9265247
1328	0.23668265	0.76331735
1329	0.05426393	0.94573605
1330	0.22705364	0.77294636
1331	0.49679077	0.50320923
1332	0.2029543	0.7970457
1333	0.2405788	0.7594212
1334	0.14483911	0.85516083
1335	0.74046606	0.259534
1336	0.26681566	0.7331844
1337	0.60650253	0.39349747
1338	0.031753182	0.9682469
1339	0.24026296	0.7597371
1340	0.43589473	0.56410533
1341	0.84819174	0.15180819
1342	0.8826505	0.11734955
1343	0.719466	0.28053403
1344	0.73450845	0.26549158
1345	0.48479882	0.51520115
1346	0.8007747	0.19922534
1347	0.795705	0.204295
1348	0.8294103	0.17058964
1349	0.033372786	0.9666273
1350	0.56706816	0.43293184
1351	0.09353887	0.9064611
1352	0.48452035	0.5154796
1353	0.3501382	0.6498618
1354	0.6616807	0.3383193
1355	0.104894884	0.89510506
1356	0.9539447	0.046055295
1357	0.68933254	0.31066748
1358	0.05905468	0.94094527
1359	0.8397219	0.16027807
1360	0.014076222	0.98592377
1361	0.23390831	0.76609164
1362	0.5593728	0.44062728
1363	0.33156133	0.6684387
1364	0.5186669	0.48133302
1365	0.75318074	0.24681926
1366	0.53770113	0.4622988
1367	0.014839754	0.98516023
1368	0.7978667	0.20213325
1369	0.07094743	0.9290526
1370	0.8033707	0.19662932
1371	0.27174923	0.72825074
1372	0.3563226	0.6436774
1373	0.14714238	0.85285765
1374	0.68013984	0.3198602
1375	0.782878	0.21712205
1376	0.008888789	0.9911112
1377	0.3487091	0.65129083
1378	0.82837677	0.17162319
1379	0.4130701	0.5869299
1380	0.7031093	0.29689068
1381	0.047459356	0.95254064
1382	0.06867499	0.93132496
1383	0.55343926	0.44656074
1384	0.20662053	0.7933794
1385	0.84768754	0.15231244
1386	0.8634285	0.13657159
1387	0.026507653	0.9734924
1388	0.36731088	0.6326892
1389	0.38822317	0.6117768
1390	0.33406886	0.66593117
1391	0.900483	0.099516936
1392	0.30637062	0.6936294
1393	0.29873502	0.701265
1394	0.21799727	0.7820028
1395	0.92731017	0.07268989
1396	0.52551997	0.47448003
1397	0.8899197	0.11008031
1398	0.18709126	0.8129087
1399	0.08736924	0.91263074
1400	0.2843936	0.7156064
1401	0.17479621	0.8252038
1402	0.21023165	0.78976834
1403	0.032033373	0.9679666
1404	0.762146	0.23785397
1405	0.053556986	0.94644296
1406	0.049079467	0.9509205
1407	0.6805552	0.31944484
1408	0.6346762	0.36532375
1409	0.333814	0.666186
1410	0.39190248	0.6080975
1411	0.4034438	0.5965562
1412	0.18063512	0.8193649
1413	0.6892384	0.31076154
1414	0.3152888	0.68471116
1415	0.6841122	0.31588787
1416	0.38670248	0.6132976
1417	0.029375806	0.9706242
1418	0.04449235	0.95550764
1419	0.83141553	0.1685844
1420	0.426326	0.573674
1421	0.26467967	0.7353203
1422	0.7250931	0.2749069
1423	0.8364034	0.1635966
1424	0.891439	0.10856095
1425	0.4339344	0.5660656
1426	0.12276611	0.8772339
1427	0.51687163	0.4831284
1428	0.07223572	0.9277643
1429	0.20424096	0.7957591
1430	0.20696948	0.79303056
1431	0.56441003	0.43558997
1432	0.7362917	0.2637083
1433	0.17571077	0.82428926
1434	0.339149	0.660851
1435	0.2151465	0.78485346
1436	0.8542447	0.14575529
1437	0.38582948	0.61417055
1438	0.75725764	0.2427423
1439	0.75965947	0.24034052
1440	0.79926306	0.20073695
1441	0.7981189	0.20188105
1442	0.07972887	0.9202711
1443	0.69584304	0.3041569
1444	0.8308593	0.16914068
1445	0.7639691	0.23603085
1446	0.12279075	0.87720925
1447	0.7507105	0.24928948
1448	0.17769672	0.8223033
1449	0.7703199	0.22968015
1450	0.92336273	0.07663725
1451	0.90465647	0.09534358
1452	0.81743807	0.18256193
1453	0.024009882	0.9759902
1454	0.6534647	0.3465353
1455	0.037094593	0.96290547
1456	0.3051097	0.69489026
1457	0.0139834415	0.9860166
1458	0.06651735	0.9334826
1459	0.07281536	0.9271846
1460	0.5508331	0.44916686
1461	0.91988754	0.08011246
1462	0.8700493	0.12995075
1463	0.22857846	0.7714215
1464	0.48292056	0.5170795
1465	0.43975508	0.5602449
1466	0.8062654	0.19373459
1467	0.36819327	0.63180673
1468	0.58441013	0.4155899
1469	0.61931264	0.3806874
1470	0.25997776	0.74002224
1471	0.89244443	0.10755562
1472	0.76940167	0.23059827
1473	0.09801519	0.9019849
1474	0.6419122	0.35808775
1475	0.5692184	0.43078157
1476	0.94426525	0.055734783
1477	0.19985887	0.80014116
1478	0.03739924	0.9626007
1479	0.59296876	0.40703124
1480	0.3002819	0.69971806
1481	0.7591679	0.24083214
1482	0.11795882	0.8820411
1483	0.13271232	0.8672877
1484	0.84889394	0.15110604
1485	0.4559814	0.5440186
1486	0.05151054	0.9484895
1487	0.3105695	0.6894305
1488	0.12474913	0.8752508
1489	0.34035358	0.65964645
1490	0.05304243	0.9469575
1491	0.049086057	0.9509139
1492	0.2930549	0.7069451
1493	0.37752864	0.62247133
1494	0.5365395	0.46346053
1495	0.57074285	0.42925712
1496	0.19167425	0.8083258
1497	0.61235964	0.38764042
1498	0.0751926	0.9248074
1499	0.44475093	0.5552491
1500	0.12094546	0.8790545
1501	0.119565554	0.88043445
1502	0.66313577	0.33686426
1503	0.6494767	0.3505233
1504	0.4921989	0.5078011
1505	0.7466208	0.2533792
1506	0.20763542	0.7923646
1507	0.9347558	0.06524421
1508	0.8111215	0.18887849
1509	0.861442	0.13855799
1510	0.73389167	0.2661083
1511	0.8413505	0.15864952
1512	0.21115583	0.7888441
1513	0.7772283	0.22277167
1514	0.116090484	0.8839095
1515	0.6907736	0.30922645
1516	0.65597767	0.3440223
1517	0.9200749	0.07992506
1518	0.8599264	0.14007361
1519	0.8024712	0.19752875
1520	0.1643847	0.8356153
1521	0.51602757	0.4839724
1522	0.14201899	0.85798097
1523	0.8353436	0.1646564
1524	0.78410876	0.21589124
1525	0.6078333	0.3921667
1526	0.6046723	0.3953277
1527	0.5524249	0.44757503
1528	0.5153695	0.48463053
1529	0.34337023	0.65662974
1530	0.058154702	0.9418453
1531	0.5022946	0.49770543
1532	0.530092	0.469908
1533	0.13316607	0.866834
1534	0.23381865	0.76618135
1535	0.7352038	0.26479623
1536	0.83726406	0.16273592
1537	0.3306305	0.66936946
1538	0.6816814	0.3183186
1539	0.6035901	0.3964099
1540	0.19398868	0.8060113
1541	0.3858442	0.6141558
1542	0.3353837	0.66461635
1543	0.16663972	0.8333603
1544	0.26880136	0.7311986
1545	0.5061085	0.49389145
1546	0.37270156	0.6272985
1547	0.37246192	0.6275381
1548	0.3786667	0.62133324
1549	0.25732028	0.7426798
1550	0.83593345	0.16406658
1551	0.67170405	0.328296
1552	0.22709867	0.7729013
1553	0.5232715	0.47672853
1554	0.06942852	0.9305715
1555	0.42570406	0.57429594
1556	0.16684598	0.833154
1557	0.0067361076	0.99326384
1558	0.58523315	0.41476682
1559	0.574323	0.42567694
1560	0.77903265	0.22096737
1561	0.65588224	0.34411776
1562	0.59844893	0.40155107
1563	0.21674912	0.7832509
1564	0.08185632	0.9181437
1565	0.6083256	0.39167443
1566	0.2922052	0.7077948
1567	0.89523786	0.10476212
1568	0.7759805	0.22401956
1569	0.90751404	0.09248593
1570	0.036879893	0.96312016
1571	0.18918173	0.81081825
1572	0.92818063	0.07181934
1573	0.074128374	0.9258716
1574	0.11291924	0.8870807
1575	0.41911137	0.5808886
1576	0.2503031	0.74969685
1577	0.017331488	0.9826685
1578	0.74745405	0.25254592
1579	0.8558427	0.14415729
1580	0.14459276	0.8554073
1581	0.07327791	0.9267221
1582	0.6806212	0.31937882
1583	0.4136621	0.5863379
1584	0.4349836	0.5650164
1585	0.057269435	0.94273055
1586	0.056299344	0.9437007
1587	0.69166666	0.30833334
1588	0.21786363	0.7821364
1589	0.7215605	0.27843955
1590	0.06819291	0.93180704
1591	0.79035723	0.20964274
1592	0.7337241	0.26627588
1593	0.76441276	0.23558728
1594	0.42615452	0.57384545
1595	0.6288409	0.37115908
1596	0.10082706	0.8991729
1597	0.45493838	0.54506165
1598	0.14969292	0.85030705
1599	0.12690061	0.8730994
1600	0.6225686	0.37743136
1601	0.1298226	0.87017745
1602	0.023194602	0.9768053
1603	0.6988062	0.30119383
1604	0.49552888	0.5044711
1605	0.755617	0.24438298
1606	0.16172205	0.83827794
1607	0.3136562	0.6863437
1608	0.67829037	0.3217096
1609	0.8383045	0.16169547
1610	0.8875749	0.1124251
1611	0.37577918	0.62422085
1612	0.41265547	0.5873445
1613	0.44522396	0.554776
1614	0.64884275	0.35115728
1615	0.6882012	0.3117988
1616	0.47666878	0.5233312
1617	0.52516514	0.47483486
1618	0.60395545	0.39604452
1619	0.51310575	0.48689428
1620	0.11360338	0.88639665
1621	0.70803416	0.29196584
1622	0.09513346	0.9048666
1623	0.68116045	0.31883958
1624	0.93127	0.06873
1625	0.25265828	0.7473417
1626	0.13838877	0.8616112
1627	0.037001796	0.9629982
1628	0.8953788	0.1046212
1629	0.7114842	0.28851578
1630	0.7473285	0.25267145
1631	0.31528607	0.6847139
1632	0.22413856	0.77586144
1633	0.17933375	0.8206663
1634	0.4214698	0.5785302
1635	0.29139656	0.70860344
1636	0.43084675	0.56915325
1637	0.22527716	0.7747229
1638	0.07386697	0.926133
1639	0.26192576	0.73807424
1640	0.44383958	0.55616045
1641	0.19653653	0.8034635
1642	0.20683557	0.79316443
1643	0.13553436	0.86446565
1644	0.8189667	0.1810333
1645	0.09598784	0.90401214
1646	0.855407	0.14459297
1647	0.84512025	0.15487969
1648	0.19596383	0.8040362
1649	0.352429	0.647571
1650	0.4372237	0.5627763
1651	0.051795423	0.94820464
1652	0.8246404	0.17535962
1653	0.679801	0.32019904
1654	0.06787414	0.93212587
1655	0.06180398	0.93819606
1656	0.54277194	0.45722806
1657	0.26910695	0.7308931
1658	0.1246651	0.87533486
1659	0.8244162	0.17558376
1660	0.6903355	0.30966452
1661	0.9482802	0.051719837
1662	0.2008161	0.7991839
1663	0.029981846	0.9700181
1664	0.40665615	0.59334385
1665	0.5224533	0.4775467
1666	0.8627425	0.13725753
1667	0.52547646	0.4745236
1668	0.5243476	0.4756524
1669	0.43000856	0.5699914
1670	0.14887625	0.8511237
1671	0.85154366	0.14845628
1672	0.21107258	0.78892744
1673	0.48912555	0.51087445
1674	0.42913097	0.5708691
1675	0.7375792	0.26242074
1676	0.86663264	0.13336736
1677	0.8391519	0.16084807
1678	0.080875635	0.91912436
1679	0.7771498	0.22285017
1680	0.21442786	0.7855722
1681	0.052237935	0.9477621
1682	0.46937162	0.5306284
1683	0.7172313	0.28276876
1684	0.8828015	0.11719855
1685	0.68695194	0.31304803
1686	0.83891493	0.16108508
1687	0.15625839	0.8437416
1688	0.32676417	0.67323583
1689	0.2906697	0.70933026
1690	0.03099132	0.9690086
1691	0.002417564	0.99758244
1692	0.5591834	0.4408166
1693	0.25689644	0.74310356
1694	0.14498514	0.85501486
1695	0.36398396	0.6360161
1696	0.24900533	0.7509946
1697	0.34788078	0.6521193
1698	0.64511	0.35488996
1699	0.1078369	0.8921631
1700	0.5401378	0.45986223
1701	0.21714692	0.78285307
1702	0.0088437265	0.99115634
1703	0.1273462	0.8726538
1704	0.7556131	0.24438693
1705	0.09705911	0.90294087
1706	0.5580698	0.44193012
1707	0.11256948	0.8874305
1708	0.17214584	0.82785416
1709	0.06359336	0.9364067
1710	0.72328645	0.2767136
1711	0.4274926	0.57250744
1712	0.35235947	0.6476405
1713	0.56678826	0.43321174
1714	0.100847505	0.89915246
1715	0.11248282	0.88751715
1716	0.6251207	0.3748793
1717	0.64669687	0.3533031
1718	0.8496243	0.15037577
1719	0.8246048	0.17539519
1720	0.102309726	0.8976903
1721	0.9012815	0.09871848
1722	0.84270215	0.15729783
1723	0.88467944	0.11532061
1724	0.14723556	0.8527644
1725	0.51567906	0.4843209
1726	0.06945899	0.93054104
1727	0.3134365	0.6865635
1728	0.20782775	0.79217225
1729	0.3322759	0.66772413
1730	0.106260434	0.8937395
1731	0.029824458	0.9701755
1732	0.54760736	0.45239258
1733	0.46652514	0.53347486
1734	0.15584795	0.84415203
1735	0.33859116	0.66140884
1736	0.18121682	0.81878316
1737	0.5723694	0.42763057
1738	0.3426118	0.65738827
1739	0.6676796	0.33232036
1740	0.85682726	0.14317273
1741	0.34917498	0.65082496
1742	0.6690243	0.33097565
1743	0.8633842	0.13661584
1744	0.07879848	0.92120147
1745	0.65417963	0.3458204
1746	0.59603494	0.403965
1747	0.48189542	0.51810455
1748	0.075757064	0.9242429
1749	0.7799614	0.22003865
1750	0.9292586	0.07074134
1751	0.37506837	0.6249316
1752	0.37268806	0.6273119
1753	0.55103505	0.44896495
1754	0.22016646	0.7798335
1755	0.3862967	0.61370337
1756	0.47683325	0.5231667
1757	0.48637006	0.51363
1758	0.82362384	0.17637613
1759	0.25383276	0.7461673
1760	0.53364956	0.46635047
1761	0.47372714	0.5262729
1762	0.5052395	0.4947605
1763	0.861842	0.13815798
1764	0.04098531	0.9590147
1765	0.57520306	0.42479694
1766	0.27525246	0.72474754
1767	0.6695288	0.3304712
1768	0.011237294	0.9887627
1769	0.4101377	0.58986235
1770	0.05337474	0.9466253
1771	0.3939732	0.60602677
1772	0.74472404	0.25527593
1773	0.33076006	0.66923994
1774	0.14038208	0.8596179
1775	0.90659976	0.093400195
1776	0.76096857	0.23903143
1777	0.2958368	0.70416325
1778	0.74443525	0.25556475
1779	0.024859201	0.9751408
1780	0.009915149	0.9900849
1781	0.18589063	0.8141093
1782	0.725127	0.27487302
1783	0.7852526	0.21474744
1784	0.22042733	0.77957267
1785	0.11161078	0.8883892
1786	0.05754936	0.94245064
1787	0.36585745	0.6341426
1788	0.38242912	0.6175708
1789	0.21363296	0.786367
1790	0.10251672	0.8974832
1791	0.21542881	0.7845712
1792	0.24477434	0.75522566
1793	0.89522886	0.104771085
1794	0.17302895	0.826971
1795	0.83694035	0.16305964
1796	0.6968273	0.30317277
1797	0.3802903	0.61970973
1798	0.5339492	0.46605083
1799	0.08423984	0.9157601
1800	0.09750939	0.9024906
1801	0.40902445	0.5909756
1802	0.23376136	0.76623863
1803	0.596648	0.403352
1804	0.06800505	0.931995
1805	0.78289056	0.21710946
1806	0.056119625	0.9438803
1807	0.38114303	0.61885697
1808	0.045010436	0.95498955
1809	0.89680266	0.103197284
1810	0.7488066	0.2511934
1811	0.070634276	0.9293657
1812	0.2617735	0.7382265
1813	0.8783666	0.12163341
1814	0.5255782	0.4744218
1815	0.11296997	0.88703
1816	0.16107896	0.838921
1817	0.75394034	0.24605964
1818	0.8693563	0.13064377
1819	0.6930055	0.30699447
1820	0.24595837	0.7540416
1821	0.66082156	0.33917847
1822	0.08994812	0.9100519
1823	0.7916555	0.20834453
1824	0.28995988	0.7100401
1825	0.70266116	0.29733878
1826	0.61806846	0.3819315
1827	0.3958709	0.6041291
1828	0.8599317	0.14006825
1829	0.40892634	0.5910737
1830	0.88610744	0.11389253
1831	0.85612893	0.14387108
1832	0.16059029	0.8394097
1833	0.6184382	0.38156185
1834	0.70767605	0.29232398
1835	0.27783757	0.72216237
1836	0.58244985	0.4175502
1837	0.07431957	0.92568046
1838	0.22565375	0.7743463
1839	0.7088795	0.29112053
1840	0.57765025	0.42234978
1841	0.9131582	0.086841814
1842	0.7476281	0.25237188
1843	0.29877338	0.70122665
1844	0.28780887	0.7121911
1845	0.23772728	0.76227266
1846	0.102026574	0.8979734
1847	0.13551703	0.86448294
1848	0.066976115	0.9330239
1849	0.32479876	0.67520124
1850	0.557692	0.44230804
1851	0.08734522	0.91265476
1852	0.073990874	0.9260091
1853	0.020614704	0.97938526
1854	0.0766811	0.9233189
1855	0.063800044	0.93619996
1856	0.5182245	0.48177552
1857	0.113240935	0.8867591
1858	0.28790358	0.7120964
1859	0.6671415	0.33285844
1860	0.602663	0.397337
1861	0.7728082	0.2271918
1862	0.8440613	0.15593871
1863	0.87656254	0.12343748
1864	0.7508908	0.24910916
1865	0.6059126	0.39408734
1866	0.7288129	0.2711871
1867	0.86327827	0.13672177
1868	0.6309804	0.36901963
1869	0.79251015	0.20748985
1870	0.042599753	0.95740026
1871	0.2785921	0.72140795
1872	0.057302278	0.9426977
1873	0.69830805	0.30169192
1874	0.89053184	0.10946818
1875	0.14857124	0.85142875
1876	0.82355714	0.1764429
1877	0.49020854	0.5097915
1878	0.42272362	0.57727635
1879	0.33202013	0.66797984
1880	0.09821794	0.9017821
1881	0.6814577	0.31854227
1882	0.20941813	0.7905819
1883	0.34105995	0.6589401
1884	0.60167664	0.3983234
1885	0.8369224	0.16307762
1886	0.20921831	0.7907817
1887	0.9667172	0.03328284
1888	0.3282067	0.67179334
1889	0.48066184	0.51933813
1890	0.3235779	0.6764221
1891	0.9348153	0.06518473
1892	0.60324126	0.3967587
1893	0.50118065	0.49881938
1894	0.039299075	0.9607009
1895	0.19990443	0.8000956
1896	0.20322627	0.7967738
1897	0.5721513	0.42784873
1898	0.283523	0.71647704
1899	0.14988813	0.85011184
1900	0.24354804	0.75645196
1901	0.6164707	0.38352925
1902	0.06387898	0.93612105
1903	0.6286274	0.37137258
1904	0.06594716	0.9340528
1905	0.7810541	0.21894595
1906	0.816446	0.18355398
1907	0.46597633	0.53402364
1908	0.021605028	0.978395
1909	0.3977227	0.60227734
1910	0.045272976	0.95472705
1911	0.029252646	0.9707473
1912	0.052047823	0.94795215
1913	0.1790355	0.8209645
1914	0.13026477	0.8697353
1915	0.38459143	0.61540854
1916	0.54972595	0.45027408
1917	0.05817756	0.9418224
1918	0.13354938	0.86645067
1919	0.7257265	0.2742735
1920	0.27718306	0.72281694
1921	0.50482786	0.49517214
1922	0.52147526	0.47852477
1923	0.32534364	0.67465633
1924	0.86854625	0.13145372
1925	0.9366283	0.06337166
1926	0.6379296	0.36207038
1927	0.7730333	0.22696668
1928	0.48995325	0.5100467
1929	0.22962561	0.77037436
1930	0.69516605	0.30483395
1931	0.06570909	0.9342909
1932	0.77564675	0.22435322
1933	0.13789809	0.86210185
1934	0.64136195	0.35863808
1935	0.6152349	0.3847651
1936	0.47290817	0.52709186
1937	0.093040094	0.9069599
1938	0.6009961	0.3990039
1939	0.03168746	0.96831256
1940	0.78224874	0.21775126
1941	0.028534858	0.9714651
1942	0.5644606	0.43553936
1943	0.6680328	0.33196715
1944	0.20667134	0.79332864
1945	0.16406564	0.83593434
1946	0.76601774	0.23398232
1947	0.08476315	0.91523683
1948	0.7245948	0.2754053
1949	0.26467434	0.73532563
1950	0.8759157	0.124084264
1951	0.6271857	0.3728143
1952	0.9524359	0.047564037
1953	0.46872148	0.53127855
1954	0.31507635	0.68492365
1955	0.09809491	0.90190506
1956	0.19592094	0.80407906
1957	0.8309311	0.16906889
1958	0.19386661	0.8061334
1959	0.09456721	0.9054328
1960	0.42600617	0.57399386
1961	0.12533577	0.87466425
1962	0.49041364	0.5095864
1963	0.04760646	0.95239353
1964	0.3319283	0.6680717
1965	0.24745288	0.7525471
1966	0.7040175	0.2959825
1967	0.8052695	0.19473055
1968	0.0807374	0.91926265
1969	0.5472338	0.45276618
1970	0.89806205	0.10193797
1971	0.15096469	0.8490353
1972	0.82032216	0.17967787
1973	0.3852979	0.6147021
1974	0.03499037	0.9650097
1975	0.66941863	0.33058143
1976	0.84585494	0.15414508
1977	0.80428284	0.19571719
1978	0.63924736	0.36075267
1979	0.04420707	0.9557929
1980	0.05624575	0.94375426
1981	0.7916873	0.20831263
1982	0.6411943	0.35880575
1983	0.4492529	0.55074704
1984	0.6085896	0.39141035
1985	0.023021149	0.97697884
1986	0.8105896	0.18941042
1987	0.1412004	0.85879964
1988	0.24589054	0.75410944
1989	0.6896275	0.31037247
1990	0.119482785	0.8805172
1991	0.648671	0.35132897
1992	0.17971896	0.820281
1993	0.22290975	0.7770902
1994	0.51875204	0.48124796
1995	0.46051535	0.5394846
1996	0.03499429	0.96500564
1997	0.046998113	0.9530019
1998	0.14228944	0.85771054
[truncated: 6,149 more rows]
