# Supplementary material for: Evaluating deep learning-based melanoma classification using immunohistochemistry and routine histology: A three center study
Source: PLoS One. 2024 Jan 19;19(1):e0297146. doi: 10.1371/journal.pone.0297146 (PMC10798511; doi:10.1371/journal.pone.0297146)
Supplement: S5 Dataset — (ZIP) [file pone.0297146.s011.zip › minimal_dataset/tile_predictions/dresden/777302-S1_ind_ISlab_0.0.csv]

	0	1
0	0.47631553	0.52368444
1	0.7444917	0.2555083
2	0.42911917	0.5708809
3	0.7126991	0.28730094
4	0.68416244	0.31583753
5	0.5487371	0.4512629
6	0.7687229	0.23127706
7	0.26699114	0.7330089
8	0.79046035	0.20953962
9	0.62524587	0.37475413
10	0.6779943	0.32200572
11	0.87185305	0.12814695
12	0.71482605	0.28517392
13	0.4393701	0.5606299
14	0.8894689	0.11053104
15	0.6628632	0.3371368
16	0.6396897	0.36031026
17	0.6174785	0.3825215
18	0.41163707	0.58836293
19	0.8254898	0.17451021
20	0.7749582	0.22504184
21	0.5881524	0.4118476
22	0.90439254	0.09560748
23	0.7739552	0.22604479
24	0.6123688	0.3876312
25	0.38338903	0.616611
26	0.3852802	0.6147198
27	0.84399396	0.15600604
28	0.49772933	0.5022707
29	0.6649573	0.33504266
30	0.8131194	0.18688062
31	0.56441253	0.43558753
32	0.61017305	0.38982692
33	0.8354399	0.1645601
34	0.5369569	0.46304312
35	0.62888247	0.37111747
36	0.90887105	0.091128945
37	0.48828793	0.5117121
38	0.7941367	0.20586334
39	0.7577324	0.2422676
40	0.52024543	0.47975457
41	0.47997585	0.5200241
42	0.64696455	0.35303548
43	0.07966119	0.92033887
44	0.42872307	0.5712769
45	0.69334847	0.3066515
46	0.5903631	0.40963697
47	0.51950496	0.48049504
48	0.501938	0.49806204
49	0.4086233	0.59137666
50	0.7055783	0.29442167
51	0.7815146	0.21848539
52	0.37654158	0.6234584
53	0.28366336	0.7163366
54	0.5202374	0.47976267
55	0.24555379	0.7544462
56	0.48803684	0.5119632
57	0.5145735	0.48542655
58	0.88221514	0.1177848
59	0.91382694	0.086173005
60	0.65663046	0.34336948
61	0.8401531	0.15984684
62	0.4532373	0.5467627
63	0.8514216	0.14857842
64	0.90632147	0.09367856
65	0.36670092	0.63329905
66	0.59685355	0.40314645
67	0.64193904	0.3580609
68	0.69896317	0.30103686
69	0.661362	0.338638
70	0.58316255	0.41683748
71	0.61217964	0.38782033
72	0.7403967	0.25960326
73	0.6878531	0.3121469
74	0.59267	0.40732992
75	0.57398367	0.4260164
76	0.62616074	0.3738392
77	0.74786085	0.25213915
78	0.5389652	0.4610348
79	0.41405487	0.5859451
80	0.08936205	0.9106379
81	0.66138196	0.33861804
82	0.69546515	0.30453485
83	0.8546377	0.1453623
84	0.71155494	0.28844503
85	0.67127067	0.32872927
86	0.86483043	0.13516954
87	0.506125	0.49387503
88	0.736141	0.263859
89	0.62673074	0.37326923
90	0.7628764	0.2371236
91	0.491445	0.508555
92	0.6560899	0.34391007
93	0.7444542	0.25554582
94	0.6599592	0.34004077
95	0.6274034	0.37259656
96	0.69222814	0.3077719
97	0.70348096	0.29651907
98	0.30698088	0.6930191
99	0.73884726	0.26115277
100	0.5306171	0.46938285
101	0.25474322	0.7452568
102	0.22113624	0.7788637
103	0.14059667	0.8594033
104	0.5510896	0.44891042
105	0.39661944	0.60338056
106	0.8265207	0.17347936
107	0.66848457	0.33151543
108	0.29359296	0.706407
109	0.69128764	0.3087124
110	0.78209156	0.21790838
111	0.6635709	0.3364291
112	0.8344985	0.16550142
113	0.6475235	0.35247648
114	0.59720266	0.4027974
115	0.537062	0.462938
116	0.6357054	0.36429456
117	0.5329007	0.46709934
118	0.5862924	0.4137076
119	0.5526055	0.4473945
120	0.6621937	0.33780625
121	0.49228972	0.5077102
122	0.73959666	0.26040334
123	0.48052627	0.5194738
124	0.2262542	0.7737458
125	0.56404805	0.43595198
126	0.64381516	0.35618478
127	0.87276876	0.12723126
128	0.6099571	0.39004296
129	0.29843852	0.70156145
130	0.7406208	0.25937918
131	0.48030856	0.5196914
132	0.7529746	0.24702534
133	0.59704185	0.40295815
134	0.67345643	0.32654363
135	0.6124262	0.38757375
136	0.7063356	0.2936644
137	0.6129676	0.38703242
138	0.6714927	0.32850724
139	0.45728347	0.54271656
140	0.7311447	0.26885524
141	0.37626526	0.6237348
142	0.33980894	0.66019106
143	0.38888195	0.611118
144	0.60727835	0.3927216
145	0.27822646	0.72177356
146	0.6978784	0.3021216
147	0.85763216	0.14236782
148	0.6509972	0.34900275
149	0.75361174	0.24638829
150	0.65244883	0.3475512
151	0.67233866	0.32766134
152	0.3598197	0.64018035
153	0.3990884	0.6009116
154	0.742069	0.25793102
155	0.73295635	0.2670436
156	0.5725291	0.42747095
157	0.825586	0.17441401
158	0.7353335	0.2646665
159	0.75419325	0.24580674
160	0.57414824	0.42585173
161	0.73208094	0.26791903
162	0.76135564	0.23864435
163	0.48737252	0.5126275
164	0.87947017	0.120529816
165	0.7443139	0.2556861
166	0.84697044	0.15302952
167	0.54347944	0.45652056
168	0.61747	0.38252997
169	0.5629366	0.43706334
170	0.48757318	0.51242685
171	0.68292224	0.31707773
172	0.5595975	0.44040254
173	0.92257124	0.07742878
174	0.58264464	0.4173553
175	0.7610029	0.23899713
176	0.6934405	0.30655953
177	0.29314673	0.7068533
178	0.69066054	0.30933943
179	0.9158389	0.08416116
180	0.41925916	0.58074087
181	0.78707695	0.21292306
182	0.7042868	0.2957132
183	0.649616	0.35038406
184	0.35975263	0.64024734
185	0.73017657	0.26982343
186	0.8321666	0.1678334
187	0.6320208	0.36797923
188	0.5415939	0.45840612
189	0.7229729	0.27702704
190	0.49484918	0.50515085
191	0.6547339	0.3452661
192	0.60694146	0.3930586
193	0.8305314	0.16946866
194	0.7029448	0.2970552
195	0.77054226	0.22945769
196	0.49755177	0.5024482
197	0.4559456	0.5440544
198	0.8188394	0.18116066
199	0.40751082	0.5924892
200	0.84404176	0.15595825
201	0.6136361	0.38636386
202	0.7449444	0.25505564
203	0.73785055	0.2621495
204	0.51769406	0.48230597
205	0.71526814	0.2847319
206	0.59189415	0.40810588
207	0.6740813	0.32591864
208	0.5794301	0.42056993
209	0.6617281	0.33827186
210	0.6993686	0.3006314
211	0.7817185	0.21828148
212	0.68336254	0.31663746
213	0.28112876	0.7188712
214	0.5340461	0.46595392
215	0.850302	0.14969803
216	0.22159587	0.7784042
217	0.817799	0.18220104
218	0.83599687	0.16400313
219	0.8184758	0.18152423
220	0.5949064	0.4050936
221	0.2250821	0.7749179
222	0.47005272	0.5299472
223	0.72914886	0.2708511
224	0.7327652	0.2672348
225	0.42857715	0.5714229
226	0.62432826	0.37567174
227	0.58551943	0.41448057
228	0.6813041	0.31869587
229	0.5471054	0.45289463
230	0.56735015	0.4326498
231	0.47465998	0.52534
232	0.68062603	0.31937397
233	0.7432984	0.2567016
234	0.85296476	0.14703521
235	0.83856803	0.16143194
236	0.29085347	0.70914656
237	0.8224048	0.17759514
238	0.7764086	0.22359143
239	0.7219142	0.2780858
240	0.8326435	0.1673565
241	0.87139183	0.1286081
242	0.63945657	0.36054343
243	0.7995862	0.20041384
244	0.4115809	0.5884191
245	0.5669432	0.4330567
246	0.8791313	0.12086864
247	0.5729125	0.42708752
248	0.32918558	0.6708144
249	0.7863478	0.2136522
250	0.89901567	0.10098437
251	0.5548032	0.44519675
252	0.6458658	0.35413417
253	0.4571559	0.54284406
254	0.85855407	0.14144596
255	0.51184934	0.48815063
256	0.5876831	0.41231698
257	0.73089427	0.26910576
258	0.41141155	0.5885885
259	0.43824583	0.5617541
260	0.6232981	0.37670192
261	0.5712395	0.42876056
262	0.5960237	0.40397635
263	0.7633788	0.23662114
264	0.7395319	0.26046816
265	0.39902386	0.60097617
266	0.69554895	0.30445105
267	0.7437117	0.25628823
268	0.57140326	0.4285967
269	0.19391531	0.8060847
270	0.50497764	0.49502233
271	0.83779866	0.16220137
272	0.6934007	0.30659935
273	0.53717065	0.46282935
274	0.6829984	0.31700158
275	0.29261473	0.70738524
276	0.8913549	0.108645104
277	0.38989252	0.6101075
278	0.8770835	0.12291653
279	0.570583	0.42941707
280	0.5112556	0.48874432
281	0.31240398	0.687596
282	0.69820863	0.30179134
283	0.71759796	0.28240207
284	0.7579971	0.24200289
285	0.54206073	0.4579393
286	0.8396419	0.16035812
287	0.91085637	0.089143634
288	0.52131313	0.47868687
289	0.80896986	0.19103014
290	0.7918793	0.20812066
291	0.62348944	0.3765106
292	0.7502036	0.24979636
293	0.8470054	0.15299457
294	0.82912654	0.1708735
295	0.845858	0.15414199
296	0.6565844	0.34341562
297	0.7927165	0.20728344
298	0.9236611	0.076338865
299	0.57106817	0.42893177
300	0.8514643	0.14853577
301	0.8688214	0.1311786
302	0.7323337	0.26766628
303	0.060071692	0.9399283
304	0.68414974	0.31585026
305	0.4065512	0.5934488
306	0.39843923	0.6015607
307	0.8730826	0.12691742
308	0.3422494	0.6577506
309	0.9239055	0.076094486
310	0.8805056	0.1194944
311	0.5488802	0.45111975
312	0.9180153	0.08198474
313	0.66226673	0.33773333
314	0.8237417	0.17625833
315	0.69282997	0.30716997
316	0.7390325	0.2609675
317	0.13619053	0.8638095
318	0.3227898	0.6772102
319	0.65088373	0.3491162
320	0.45773366	0.5422663
321	0.6757389	0.32426116
322	0.63413185	0.36586815
323	0.76440525	0.23559475
324	0.83934164	0.16065837
325	0.23883386	0.76116616
326	0.7399877	0.26001233
327	0.53403044	0.46596956
328	0.6169084	0.3830916
329	0.42237288	0.5776271
330	0.64220756	0.3577924
331	0.4774262	0.5225738
332	0.87473947	0.12526058
333	0.8161418	0.18385822
334	0.34046137	0.65953857
335	0.69045633	0.30954373
336	0.2696549	0.73034513
337	0.87899923	0.12100077
338	0.758603	0.24139702
339	0.759803	0.24019705
340	0.85012376	0.14987625
341	0.8003144	0.19968559
342	0.6740045	0.32599548
343	0.7636533	0.23634675
344	0.76074445	0.23925556
345	0.5269105	0.47308955
346	0.8239173	0.17608264
347	0.83627385	0.16372615
348	0.76654774	0.23345223
349	0.8786782	0.12132178
350	0.7293979	0.27060217
351	0.92222553	0.077774435
352	0.8489492	0.15105075
353	0.3207668	0.67923325
354	0.84486526	0.15513471
