# Supplementary material for: Evaluating deep learning-based melanoma classification using immunohistochemistry and routine histology: A three center study
Source: PLoS One. 2024 Jan 19;19(1):e0297146. doi: 10.1371/journal.pone.0297146 (PMC10798511; doi:10.1371/journal.pone.0297146)
Supplement: S5 Dataset — (ZIP) [file pone.0297146.s011.zip › minimal_dataset/tile_predictions/dresden/823353-S1_ind_ISlab_0.0.csv]

	0	1
0	0.89394003	0.10605994
1	0.90614074	0.09385929
2	0.75377345	0.24622655
3	0.8728012	0.12719885
4	0.7537327	0.24626738
5	0.64016396	0.35983604
6	0.94241166	0.057588283
7	0.75548255	0.24451745
8	0.82728475	0.17271528
9	0.66053987	0.33946013
10	0.4958096	0.5041904
11	0.94488394	0.055116035
12	0.5037066	0.49629343
13	0.8323255	0.1676745
14	0.7307211	0.2692789
15	0.9000231	0.099976845
16	0.5760862	0.42391375
17	0.75245744	0.24754253
18	0.8834777	0.116522305
19	0.8213701	0.17862986
20	0.739011	0.26098907
21	0.7903232	0.2096768
22	0.8136664	0.1863336
23	0.7915511	0.20844887
24	0.82469606	0.17530395
25	0.68006355	0.31993645
26	0.62585795	0.37414205
27	0.8429457	0.15705433
28	0.7632959	0.23670414
29	0.8290397	0.17096032
30	0.7901858	0.20981418
31	0.7064646	0.29353538
32	0.5152273	0.48477265
33	0.53249454	0.46750543
34	0.93367594	0.06632407
35	0.7739235	0.22607648
36	0.5526687	0.44733128
37	0.8059712	0.1940288
38	0.9314852	0.06851479
39	0.7608821	0.23911792
40	0.566504	0.43349603
41	0.6441366	0.35586342
42	0.61497843	0.38502157
43	0.91748154	0.08251845
44	0.42659363	0.57340634
45	0.7057032	0.29429674
46	0.90506953	0.09493042
47	0.75704455	0.24295543
48	0.81422174	0.18577825
49	0.59968096	0.4003191
50	0.507673	0.49232703
51	0.9115078	0.0884922
52	0.5360099	0.4639901
53	0.7875721	0.21242791
54	0.43461108	0.5653889
55	0.7852006	0.21479942
56	0.8543681	0.14563194
57	0.5520452	0.44795474
58	0.49159306	0.5084069
59	0.62845296	0.37154704
60	0.87088543	0.1291146
61	0.6934654	0.30653453
62	0.29033792	0.7096621
63	0.932162	0.06783795
64	0.87664664	0.12335338
65	0.7823715	0.21762851
66	0.9559739	0.044026032
67	0.8417419	0.15825808
68	0.83268356	0.16731647
69	0.7346055	0.26539448
70	0.72093934	0.27906066
71	0.3264147	0.6735853
72	0.8861395	0.1138605
73	0.7797097	0.22029027
74	0.90081316	0.09918682
75	0.84677935	0.15322065
76	0.7983166	0.20168339
77	0.6752203	0.32477972
78	0.74461555	0.25538442
79	0.8322671	0.16773295
80	0.35244343	0.64755654
81	0.8523346	0.1476654
82	0.82515264	0.17484735
83	0.79507226	0.2049277
84	0.9207604	0.07923954
85	0.76786065	0.23213938
86	0.93918407	0.0608159
87	0.9440214	0.055978667
88	0.76107395	0.23892605
89	0.44107026	0.55892974
90	0.5740916	0.42590842
91	0.63834774	0.3616523
92	0.8895176	0.110482395
93	0.7379253	0.26207468
94	0.87771016	0.12228981
95	0.78064615	0.21935388
96	0.8451916	0.15480834
97	0.59489596	0.405104
98	0.9007192	0.09928077
99	0.7155232	0.28447676
100	0.44657254	0.55342746
101	0.7105206	0.28947935
102	0.84419453	0.15580545
103	0.559253	0.44074702
104	0.8446102	0.15538982
105	0.655103	0.34489697
106	0.916853	0.08314706
107	0.7364239	0.26357603
108	0.61149424	0.38850576
109	0.7874744	0.2125256
110	0.6130639	0.3869362
111	0.9127637	0.0872363
112	0.50582707	0.4941729
113	0.91767895	0.08232109
114	0.7891915	0.2108085
115	0.76080084	0.23919919
116	0.79890925	0.20109075
117	0.91389984	0.08610021
118	0.7739359	0.22606407
119	0.3656385	0.6343615
120	0.9684553	0.03154472
121	0.76121104	0.23878892
122	0.9609875	0.039012432
123	0.7538559	0.24614412
124	0.8047927	0.1952073
125	0.9515601	0.048439972
126	0.93544334	0.06455667
127	0.80001855	0.1999815
128	0.74797237	0.25202763
129	0.5156505	0.4843495
130	0.57485217	0.42514783
131	0.85923815	0.14076181
132	0.8295391	0.17046086
133	0.75311047	0.2468896
134	0.3781037	0.62189627
135	0.7171046	0.2828954
136	0.9254908	0.07450924
137	0.84641093	0.1535891
138	0.3340061	0.6659939
139	0.8285306	0.17146938
140	0.91724586	0.082754076
141	0.92462605	0.07537395
142	0.8753584	0.1246416
143	0.75135815	0.24864186
144	0.7907546	0.20924541
145	0.6310804	0.36891958
146	0.66996896	0.33003098
147	0.8550154	0.14498462
148	0.59518874	0.40481126
149	0.61421597	0.38578406
150	0.8266774	0.17332262
151	0.49006402	0.509936
152	0.9357816	0.064218484
153	0.7558019	0.24419808
154	0.5686572	0.43134278
155	0.7612327	0.23876734
156	0.9106304	0.08936956
157	0.8517455	0.14825454
158	0.5784071	0.42159292
159	0.6436924	0.3563076
160	0.72925776	0.2707423
161	0.89095116	0.10904887
162	0.9226545	0.07734547
163	0.7590676	0.24093235
164	0.8983341	0.10166584
165	0.75306255	0.24693741
166	0.8426293	0.1573707
167	0.8544183	0.14558174
168	0.72367454	0.2763255
169	0.7697639	0.23023608
170	0.91178155	0.08821842
171	0.9030585	0.09694147
172	0.7741506	0.22584942
173	0.5537806	0.4462194
174	0.6076638	0.3923362
175	0.78740627	0.21259373
176	0.710036	0.28996402
177	0.3789678	0.62103224
178	0.64110285	0.35889712
179	0.67465717	0.32534286
180	0.43636703	0.56363297
181	0.72219867	0.27780133
182	0.8717355	0.12826452
183	0.8868341	0.11316595
184	0.6619864	0.33801356
185	0.13448547	0.8655145
186	0.49410284	0.5058971
187	0.6823095	0.3176905
188	0.77665997	0.22334008
189	0.89425576	0.10574426
190	0.909078	0.09092206
191	0.8878198	0.11218021
192	0.75623333	0.24376667
193	0.6862074	0.31379256
194	0.685488	0.31451198
195	0.57583964	0.4241604
196	0.8711381	0.12886189
197	0.7381269	0.26187313
198	0.66393834	0.33606166
199	0.8905629	0.109437145
