# Supplementary material for: Evaluating deep learning-based melanoma classification using immunohistochemistry and routine histology: A three center study
Source: PLoS One. 2024 Jan 19;19(1):e0297146. doi: 10.1371/journal.pone.0297146 (PMC10798511; doi:10.1371/journal.pone.0297146)
Supplement: S5 Dataset — (ZIP) [file pone.0297146.s011.zip › minimal_dataset/tile_predictions/dresden/737207-S1_ind_ISlab_1.0.csv]

	0	1
0	0.045477204	0.9545228
1	0.06946863	0.9305313
2	0.6898754	0.3101246
3	0.18769488	0.8123051
4	0.30544728	0.6945527
5	0.3500237	0.64997625
6	0.14309587	0.8569041
7	0.39222547	0.6077745
8	0.59481573	0.4051843
9	0.031730432	0.9682695
10	0.28046548	0.7195345
11	0.3746957	0.6253043
12	0.051596105	0.9484039
13	0.033428695	0.9665713
14	0.030449454	0.9695506
15	0.15814917	0.8418509
16	0.47515452	0.5248455
17	0.09863461	0.90136534
18	0.07142312	0.92857695
19	0.39505076	0.60494924
20	0.20269725	0.7973027
21	0.45812047	0.5418796
22	0.05553736	0.94446266
23	0.047288194	0.95271176
24	0.07383421	0.9261658
25	0.09870822	0.9012917
26	0.087528564	0.9124714
27	0.35691434	0.6430856
28	0.02817523	0.9718248
29	0.31483996	0.68516004
30	0.014418714	0.98558134
31	0.03180975	0.9681902
32	0.09301918	0.9069809
33	0.49952888	0.50047106
34	0.20324151	0.7967585
35	0.22235803	0.777642
36	0.17265399	0.82734597
37	0.82387644	0.1761235
38	0.29697916	0.7030209
39	0.3963813	0.60361874
40	0.06828007	0.9317199
41	0.055794273	0.94420576
42	0.7372127	0.26278728
43	0.67425305	0.32574692
44	0.46753287	0.5324672
45	0.0042384244	0.9957616
46	0.02610291	0.9738971
47	0.18280105	0.817199
48	0.021892577	0.9781074
49	0.25585285	0.7441472
50	0.46630654	0.5336935
51	0.20336828	0.79663175
52	0.21127424	0.78872573
53	0.22009517	0.77990484
54	0.017042017	0.982958
55	0.26525766	0.73474234
56	0.07938847	0.92061156
57	0.4964161	0.5035839
58	0.34847784	0.6515221
59	0.07727741	0.92272264
60	0.090929575	0.9090704
61	0.032680668	0.96731937
62	0.004903809	0.99509615
63	0.46459466	0.53540534
64	0.10482993	0.89517003
65	0.14074062	0.85925937
66	0.63618743	0.36381257
67	0.27142432	0.7285757
68	0.28516787	0.7148321
69	0.05449658	0.94550335
70	0.19532886	0.8046711
71	0.19840293	0.8015971
72	0.084647946	0.915352
73	0.21779382	0.7822062
74	0.09253868	0.90746135
75	0.17480487	0.82519513
76	0.07872972	0.92127025
77	0.30578	0.69422
78	0.043296535	0.9567034
79	0.0053119916	0.99468803
80	0.02453291	0.9754671
81	0.39096746	0.6090325
82	0.014271553	0.98572844
83	0.33393946	0.66606057
84	0.16835588	0.8316441
85	0.07948216	0.9205178
86	0.29429507	0.70570487
87	0.4298933	0.5701067
88	0.7947246	0.20527545
89	0.12290702	0.877093
90	0.014939464	0.9850605
91	0.0956685	0.9043315
92	0.043012302	0.95698774
93	0.0313557	0.9686443
94	0.15196848	0.8480315
95	0.2507021	0.7492979
96	0.7876999	0.2123002
97	0.02846565	0.9715343
98	0.17687096	0.82312906
99	0.14029354	0.85970646
100	0.09495043	0.9050496
101	0.36325064	0.6367493
102	0.6728896	0.32711047
103	0.07376308	0.92623687
104	0.081599355	0.91840065
105	0.38247284	0.6175272
106	0.071163766	0.9288362
107	0.3540463	0.6459537
108	0.62404567	0.37595436
109	0.6906043	0.30939564
110	0.42628467	0.5737153
111	0.06515658	0.9348434
112	0.08627933	0.91372067
113	0.09850977	0.9014902
114	0.10879461	0.8912054
115	0.09142167	0.9085784
116	0.035568062	0.96443194
117	0.10203092	0.89796907
118	0.7083037	0.29169625
119	0.3004202	0.6995798
120	0.6998946	0.30010536
121	0.01689838	0.98310167
122	0.1996184	0.80038166
123	0.05154434	0.94845563
124	0.08755748	0.91244256
125	0.46388468	0.5361153
126	0.2545298	0.74547017
127	0.08293045	0.9170696
128	0.047665022	0.95233494
129	0.17698453	0.82301545
130	0.46952268	0.5304773
131	0.03377168	0.96622837
132	0.055460412	0.94453955
133	0.14761856	0.85238147
134	0.4460864	0.5539136
135	0.09544901	0.904551
136	0.1514602	0.8485398
137	0.18681987	0.81318015
138	0.09135625	0.9086437
139	0.15654185	0.8434582
140	0.48174462	0.51825535
141	0.13059598	0.869404
142	0.020400384	0.9795996
143	0.044026095	0.9559739
144	0.26679805	0.7332019
145	0.62487525	0.37512478
146	0.10602536	0.8939746
147	0.086281136	0.9137189
148	0.47349143	0.52650857
149	0.35115	0.64885
150	0.12062292	0.87937707
151	0.4297453	0.57025474
152	0.019981537	0.98001844
153	0.116689146	0.88331085
154	0.014106172	0.98589385
155	0.054908723	0.94509125
156	0.16674122	0.8332588
157	0.777887	0.22211301
158	0.07219527	0.9278047
159	0.1548026	0.84519744
160	0.67250293	0.32749707
161	0.14041561	0.85958433
162	0.044295743	0.9557043
163	0.21513464	0.7848654
164	0.026600666	0.9733993
165	0.2728856	0.72711444
166	0.36042663	0.63957334
167	0.067871444	0.93212855
168	0.2109717	0.7890283
169	0.51017255	0.48982745
170	0.23374316	0.76625687
171	0.23682715	0.7631728
172	0.021969045	0.978031
173	0.4769612	0.5230388
174	0.122279294	0.87772065
175	0.47453982	0.5254602
176	0.031666905	0.9683331
177	0.059281886	0.9407181
178	0.606718	0.393282
179	0.02324829	0.9767517
180	0.13626283	0.8637372
181	0.3309276	0.6690724
182	0.2873643	0.7126357
183	0.065905094	0.93409497
184	0.08589974	0.9141003
185	0.036581766	0.96341825
186	0.057037253	0.94296277
187	0.17271705	0.82728297
188	0.14245895	0.857541
189	0.17243856	0.82756144
190	0.25297558	0.7470245
191	0.122532696	0.8774673
192	0.16372138	0.8362786
193	0.38610128	0.6138987
194	0.2721686	0.7278314
195	0.012898344	0.9871017
196	0.5677077	0.43229234
197	0.29371455	0.7062855
198	0.19921954	0.8007805
199	0.15070051	0.84929943
200	0.16161612	0.8383839
201	0.029250871	0.9707491
202	0.27548963	0.7245104
203	0.2398643	0.76013565
204	0.12371565	0.87628436
205	0.25084904	0.74915093
206	0.15510009	0.8448999
207	0.34812865	0.6518714
208	0.024620887	0.97537917
209	0.61621773	0.3837822
210	0.14682508	0.8531749
211	0.077396646	0.92260337
212	0.11839446	0.8816055
213	0.43768704	0.56231296
214	0.23144896	0.76855105
215	0.25992233	0.7400777
216	0.14269683	0.8573032
217	0.35415256	0.6458475
218	0.34399697	0.656003
219	0.7931785	0.2068215
220	0.1417005	0.8582995
221	0.14845815	0.8515419
222	0.5645664	0.43543363
223	0.13398437	0.8660156
224	0.044598956	0.955401
225	0.26161495	0.7383851
226	0.5221602	0.47783983
227	0.43023422	0.5697658
228	0.28899658	0.7110035
229	0.15282951	0.84717053
230	0.09588729	0.9041127
231	0.087495215	0.9125048
232	0.3138823	0.6861177
233	0.08091057	0.9190894
234	0.07051113	0.92948884
235	0.3703405	0.62965953
236	0.2714682	0.7285318
237	0.116074756	0.88392526
238	0.1984098	0.8015902
239	0.22020856	0.7797914
240	0.059658118	0.94034183
241	0.09044381	0.90955627
242	0.04199858	0.9580014
243	0.34596163	0.6540383
244	0.19823074	0.80176926
245	0.03915253	0.9608475
246	0.33189493	0.6681051
247	0.066734724	0.93326527
248	0.29856673	0.70143324
249	0.20714529	0.79285467
250	0.009111979	0.990888
251	0.29641688	0.70358306
252	0.395936	0.604064
253	0.08225049	0.9177495
254	0.5885769	0.41142303
255	0.029096788	0.9709033
256	0.26314023	0.7368598
257	0.2374108	0.7625892
258	0.3444428	0.65555716
259	0.15302655	0.8469735
260	0.05257975	0.9474203
261	0.052425984	0.94757396
262	0.027853584	0.97214645
263	0.58548033	0.4145196
264	0.8327114	0.16728866
265	0.043339193	0.95666087
266	0.03707099	0.962929
267	0.1844015	0.8155985
268	0.11618804	0.883812
269	0.7216194	0.2783806
270	0.062594496	0.93740547
271	0.033485517	0.96651447
272	0.2339477	0.7660523
273	0.027876679	0.9721234
274	0.041991618	0.9580084
275	0.0057266857	0.99427325
276	0.03286914	0.9671309
277	0.48992738	0.51007265
278	0.4123213	0.5876787
279	0.0030758611	0.9969241
280	0.13296716	0.8670329
281	0.1235951	0.87640494
282	0.4896369	0.5103631
283	0.094809	0.905191
284	0.15004022	0.84995973
285	0.49231386	0.5076861
286	0.4650721	0.5349279
287	0.25266263	0.7473374
288	0.18071881	0.8192812
289	0.09201067	0.9079893
290	0.117276356	0.8827237
291	0.20510794	0.7948921
292	0.23306137	0.7669386
293	0.23508462	0.76491535
294	0.11042728	0.88957274
295	0.052088235	0.9479118
296	0.010054429	0.9899456
297	0.5477455	0.4522544
298	0.48071018	0.51928985
299	0.49594933	0.5040507
300	0.28799823	0.71200174
301	0.048842017	0.95115805
302	0.10793357	0.8920664
303	0.22519074	0.77480924
304	0.14148752	0.8585125
305	0.07127128	0.9287287
306	0.07881273	0.9211873
307	0.30721772	0.69278234
308	0.6165381	0.38346186
309	0.081481226	0.9185188
310	0.025589505	0.9744105
311	0.23310627	0.76689374
312	0.094505735	0.90549433
313	0.07524141	0.92475855
314	0.28965214	0.7103479
315	0.4251106	0.5748894
316	0.16664732	0.8333527
317	0.038025334	0.9619747
318	0.28140098	0.7185991
319	0.057521265	0.9424787
320	0.3677944	0.63220555
321	0.046973005	0.95302695
322	0.7371759	0.26282412
323	0.050403114	0.9495969
324	0.3177698	0.68223023
325	0.062084254	0.9379158
326	0.61822385	0.38177618
327	0.14712279	0.85287726
328	0.3661103	0.63388973
329	0.11232539	0.88767457
330	0.1386524	0.8613477
331	0.048749402	0.95125055
332	0.4391224	0.56087756
333	0.22077794	0.77922213
334	0.21060114	0.7893989
335	0.11118113	0.8888188
336	0.2798457	0.7201543
337	0.019933268	0.9800668
338	0.40729466	0.5927053
339	0.013305539	0.98669446
340	0.27646214	0.72353786
341	0.34048986	0.65951014
342	0.033551652	0.9664483
343	0.030008107	0.96999186
344	0.036322612	0.96367735
345	0.14742954	0.8525705
346	0.21896611	0.78103393
347	0.20644297	0.79355705
348	0.30815014	0.6918499
349	0.05902258	0.94097745
350	0.2422602	0.75773984
351	0.019221768	0.9807782
352	0.58782375	0.4121763
353	0.07925798	0.92074203
354	0.1255337	0.87446624
355	0.793909	0.20609091
356	0.13479753	0.8652025
357	0.022590803	0.97740924
358	0.28386787	0.71613216
359	0.012655778	0.98734426
360	0.38663712	0.61336285
361	0.120907836	0.8790922
362	0.092279725	0.90772027
363	0.37558267	0.6244173
364	0.71938604	0.28061396
365	0.17295839	0.8270416
366	0.7731391	0.2268609
367	0.070974186	0.9290258
368	0.41254982	0.5874502
369	0.14853156	0.8514685
370	0.045620013	0.95438004
371	0.06870621	0.9312937
372	0.52341974	0.4765803
373	0.014405133	0.98559487
374	0.18609087	0.8139091
375	0.23227173	0.76772827
376	0.018855197	0.98114485
377	0.04733285	0.9526672
378	0.21819592	0.7818041
379	0.08271738	0.9172826
380	0.24151102	0.758489
381	0.27068654	0.72931343
382	0.4367663	0.56323373
383	0.47613335	0.5238666
384	0.6219458	0.37805423
385	0.12107357	0.8789264
386	0.6490161	0.35098392
387	0.05949734	0.9405026
388	0.12253943	0.87746054
389	0.10474108	0.8952589
390	0.38283524	0.61716473
391	0.14045145	0.85954857
392	0.3880509	0.6119491
393	0.021561014	0.9784389
394	0.09816676	0.9018333
395	0.010516415	0.98948354
396	0.8810641	0.11893582
397	0.037645273	0.96235466
398	0.113368385	0.8866316
399	0.42589253	0.57410747
400	0.72062796	0.2793721
401	0.38446695	0.6155331
402	0.23136878	0.7686313
403	0.08714363	0.9128564
404	0.10919688	0.8908031
405	0.2561598	0.74384016
406	0.3509074	0.6490926
407	0.12242161	0.87757844
408	0.049495053	0.9505049
409	0.097750515	0.9022495
410	0.010976807	0.9890232
411	0.5543322	0.44566777
412	0.02523015	0.97476983
413	0.115337424	0.8846626
414	0.017345576	0.9826544
415	0.32986817	0.6701318
416	0.05272726	0.9472728
417	0.027711932	0.9722881
418	0.23616678	0.7638332
419	0.08978643	0.91021353
420	0.035551686	0.9644483
421	0.17316842	0.8268316
422	0.11269652	0.8873035
423	0.095423244	0.9045768
424	0.41067028	0.5893297
425	0.11900731	0.8809927
426	0.023598937	0.97640103
427	0.2811613	0.7188387
428	0.09220718	0.90779287
429	0.257505	0.742495
430	0.016058475	0.9839415
431	0.32241395	0.6775861
432	0.5673903	0.4326097
433	0.9001166	0.09988337
434	0.28106317	0.7189368
435	0.70131415	0.29868585
436	0.3794411	0.62055886
437	0.21026348	0.7897365
438	0.08493873	0.91506124
439	0.089980446	0.9100196
440	0.15390553	0.8460945
441	0.3063049	0.6936951
442	0.10143047	0.89856946
443	0.019422999	0.98057705
444	0.65642554	0.34357443
445	0.036419462	0.9635805
446	0.38271964	0.61728036
447	0.3475515	0.65244853
448	0.029221501	0.9707785
449	0.06373688	0.93626314
450	0.24914913	0.75085086
451	0.08053945	0.91946054
452	0.13803089	0.8619692
453	0.19026211	0.8097379
454	0.53814214	0.4618579
455	0.061840538	0.93815947
456	0.23403539	0.7659646
457	0.5873021	0.4126979
458	0.43451747	0.5654825
459	0.08292932	0.9170707
460	0.02670554	0.9732945
461	0.34981692	0.6501831
462	0.2834367	0.7165633
463	0.040343925	0.95965606
464	0.45717412	0.5428259
465	0.30001572	0.69998425
466	0.12253575	0.87746423
467	0.1892245	0.8107755
468	0.12117509	0.87882495
469	0.16438067	0.83561933
470	0.32739156	0.67260844
471	0.09690556	0.9030945
472	0.029554008	0.970446
473	0.7166774	0.2833226
474	0.24263811	0.7573618
475	0.06741742	0.93258256
476	0.043444794	0.9565551
477	0.17517158	0.8248284
478	0.05414923	0.9458508
479	0.067629166	0.9323709
480	0.30589435	0.6941056
481	0.36476362	0.6352364
482	0.42039758	0.5796024
483	0.20047322	0.7995268
484	0.24050607	0.759494
485	0.003899189	0.9961008
486	0.08926691	0.9107331
487	0.34339312	0.65660685
488	0.0632712	0.93672884
489	0.34165502	0.658345
490	0.32358798	0.67641205
491	0.06942761	0.93057245
492	0.09900238	0.90099764
493	0.009556609	0.9904434
494	0.6081149	0.39188507
495	0.15268846	0.84731156
496	0.08200371	0.9179963
497	0.16713412	0.8328659
498	0.16127786	0.83872217
499	0.003318888	0.99668103
500	0.248528	0.751472
501	0.05123984	0.94876015
502	0.09636616	0.90363383
503	0.21709445	0.7829055
504	0.03898689	0.9610131
505	0.29280734	0.70719266
506	0.24472873	0.7552713
507	0.014366656	0.9856333
508	0.12355126	0.8764487
509	0.11094206	0.8890579
510	0.06566885	0.9343311
511	0.18389867	0.8161013
512	0.027581185	0.97241884
513	0.11198912	0.88801086
514	0.15369497	0.8463051
515	0.07197875	0.92802125
516	0.011683926	0.988316
517	0.2452477	0.7547523
518	0.09978517	0.90021485
519	0.23533835	0.7646616
520	0.034454312	0.9655457
521	0.0956685	0.9043315
522	0.15435095	0.84564906
523	0.022014035	0.977986
524	0.092444316	0.9075557
525	0.27244666	0.72755337
526	0.18270272	0.8172972
527	0.20341763	0.79658234
528	0.32931167	0.6706884
529	0.029483924	0.9705161
530	0.16738404	0.8326159
531	0.39524245	0.60475755
532	0.13113643	0.8688635
533	0.3710041	0.6289959
534	0.15319525	0.84680474
535	0.6815322	0.31846777
536	0.06652449	0.93347555
537	0.05784941	0.94215053
538	0.017090434	0.98290956
539	0.41731045	0.5826896
540	0.4667264	0.5332736
541	0.06690524	0.9330948
542	0.012343423	0.9876566
543	0.68662524	0.3133747
544	0.07182001	0.92818004
545	0.26744512	0.73255485
546	0.03871562	0.9612844
547	0.15944506	0.84055495
548	0.19714935	0.8028507
549	0.20444453	0.7955555
550	0.13478939	0.8652106
551	0.06632584	0.9336742
552	0.014118113	0.9858819
553	0.3337145	0.6662855
554	0.060889345	0.9391107
555	0.01828159	0.9817184
556	0.08972966	0.91027033
557	0.029959267	0.9700408
558	0.6210134	0.3789866
559	0.4697051	0.5302949
560	0.083574705	0.9164253
561	0.039231163	0.9607688
562	0.15911658	0.84088343
563	0.033831455	0.9661686
564	0.17478882	0.82521117
565	0.043923177	0.95607686
566	0.13466157	0.86533844
567	0.06314921	0.9368508
568	0.13000588	0.86999416
569	0.014913264	0.9850868
570	0.08269185	0.91730815
571	0.07211479	0.9278852
572	0.13204663	0.86795336
573	0.07389426	0.9261057
574	0.066901855	0.93309814
575	0.5877263	0.41227373
576	0.16272227	0.83727765
577	0.04312241	0.9568776
578	0.20857836	0.79142165
579	0.013685338	0.98631465
580	0.37146625	0.6285337
581	0.18273787	0.8172621
582	0.039163113	0.96083695
583	0.12058027	0.87941974
584	0.14271234	0.8572877
585	0.30071786	0.6992821
586	0.44276628	0.5572337
587	0.14060801	0.85939205
588	0.041834928	0.9581651
589	0.6031311	0.39686888
590	0.03604174	0.9639583
591	0.071576364	0.9284236
592	0.10717101	0.892829
593	0.05673492	0.9432651
594	0.0040004128	0.9959996
595	0.47905216	0.5209479
596	0.07617065	0.9238294
597	0.2594405	0.74055946
598	0.32700396	0.67299604
599	0.31091928	0.6890807
600	0.5202651	0.47973493
601	0.017071493	0.9829285
602	0.44629443	0.5537056
603	0.10198903	0.89801097
604	0.05731994	0.94268006
605	0.17123595	0.828764
606	0.44690394	0.55309606
607	0.52740383	0.47259614
608	0.4907924	0.5092076
609	0.5871239	0.41287613
610	0.19020519	0.80979484
611	0.007819017	0.99218094
612	0.26960137	0.73039865
613	0.16650292	0.8334971
614	0.20870008	0.79129994
615	0.2723253	0.7276747
616	0.1205168	0.8794832
617	0.121276736	0.87872326
618	0.5795205	0.42047954
619	0.21480331	0.78519666
620	0.12555097	0.874449
621	0.13095853	0.8690415
622	0.28181168	0.71818835
623	0.07508859	0.92491144
624	0.22115307	0.7788469
625	0.090852894	0.90914714
626	0.18094794	0.81905204
627	0.0072880397	0.992712
628	0.04883153	0.9511685
629	0.21858226	0.7814178
630	0.01803361	0.9819664
631	0.14088626	0.8591137
632	0.4186398	0.5813602
633	0.34267223	0.6573278
634	0.13869077	0.8613093
635	0.05237544	0.9476246
636	0.12887686	0.87112314
637	0.06978279	0.93021727
638	0.26998228	0.7300177
639	0.84830534	0.15169467
640	0.5406935	0.45930648
641	0.2489346	0.7510654
642	0.59406084	0.40593913
643	0.0564228	0.94357723
644	0.33433378	0.66566616
645	0.29827914	0.70172083
646	0.07110796	0.92889196
647	0.1724181	0.8275818
648	0.033347867	0.9666521
649	0.027077932	0.9729221
650	0.53085876	0.46914127
651	0.06925094	0.9307491
652	0.11506625	0.8849337
653	0.085732095	0.9142679
654	0.20674217	0.79325783
655	0.6808646	0.3191354
656	0.14124388	0.8587561
657	0.15448001	0.84552
658	0.4088475	0.5911524
659	0.051508173	0.9484919
660	0.07329278	0.92670727
661	0.4982586	0.50174135
662	0.47641993	0.5235801
663	0.2163776	0.7836224
664	0.45164064	0.5483594
665	0.127752	0.872248
666	0.12519085	0.87480915
667	0.103073925	0.8969261
668	0.31977844	0.68022156
669	0.026801428	0.9731986
670	0.032630794	0.9673692
671	0.10600846	0.8939916
672	0.041553564	0.95844644
673	0.21596323	0.7840368
674	0.11628413	0.8837159
675	0.06669321	0.93330675
676	0.18409206	0.8159079
677	0.3574811	0.64251894
678	0.27642655	0.7235734
679	0.07314752	0.92685246
680	0.64400417	0.35599577
681	0.10076968	0.89923024
682	0.014418557	0.98558146
683	0.16315353	0.8368464
684	0.44787827	0.55212176
685	0.06350156	0.93649846
686	0.21484765	0.7851523
687	0.650244	0.349756
688	0.08621835	0.91378164
689	0.0041325353	0.9958675
690	0.3123255	0.68767446
691	0.15565942	0.84434056
692	0.5886493	0.41135076
693	0.42091185	0.57908815
694	0.2417014	0.75829864
695	0.20741187	0.7925882
696	0.17462485	0.82537514
697	0.5477788	0.45222118
698	0.514209	0.485791
699	0.40544382	0.5945562
700	0.14785174	0.85214823
701	0.19367947	0.80632055
702	0.041792765	0.95820725
703	0.015779939	0.9842201
704	0.07341234	0.92658764
705	0.2811397	0.7188603
706	0.35304958	0.6469504
707	0.4726277	0.52737236
708	0.4488981	0.55110186
709	0.1348839	0.8651161
710	0.19803593	0.80196404
711	0.111269966	0.88873
712	0.26308393	0.7369161
713	0.5291917	0.47080827
714	0.11933232	0.8806677
715	0.18095167	0.81904835
716	0.058431517	0.9415685
717	0.15535638	0.8446436
718	0.6602949	0.33970517
719	0.02719201	0.972808
720	0.45824468	0.5417553
721	0.087814584	0.91218543
722	0.40125751	0.5987425
723	0.100426205	0.89957374
724	0.29804286	0.7019571
725	0.06834198	0.931658
726	0.023145087	0.9768549
727	0.10884637	0.89115363
728	0.105551764	0.8944483
729	0.45072007	0.54928
730	0.13539092	0.8646091
731	0.15645327	0.8435467
732	0.3377822	0.6622178
733	0.08834876	0.91165125
734	0.66967905	0.33032095
735	0.0037765235	0.99622345
736	0.17653702	0.82346296
737	0.07738449	0.92261547
738	0.06921492	0.9307851
739	0.16004956	0.83995044
740	0.024837615	0.9751624
741	0.21064	0.78936005
742	0.05807383	0.9419262
743	0.08413044	0.9158696
744	0.019707417	0.9802926
745	0.040999252	0.95900077
746	0.1455024	0.8544976
747	0.32412845	0.67587155
748	0.34327897	0.65672106
749	0.33549973	0.6645003
750	0.47466117	0.5253389
751	0.26123288	0.73876715
752	0.18503268	0.8149673
753	0.61081606	0.389184
754	0.054551993	0.94544804
755	0.13037176	0.86962825
756	0.14809892	0.8519011
757	0.7318583	0.2681417
758	0.33741722	0.66258276
759	0.17519099	0.824809
760	0.15998334	0.84001666
761	0.13913915	0.8608609
762	0.16860887	0.8313911
763	0.27254483	0.7274552
764	0.09778038	0.90221965
765	0.08876125	0.9112388
766	0.12997593	0.8700241
767	0.2804641	0.7195359
768	0.024826156	0.97517383
769	0.20356125	0.7964388
770	0.18880834	0.8111917
771	0.74284315	0.2571569
772	0.31695342	0.6830465
773	0.25949028	0.7405097
774	0.017793354	0.9822067
775	0.15345892	0.84654105
776	0.09990211	0.9000979
777	0.15067178	0.84932816
778	0.058824107	0.9411758
779	0.3140723	0.68592775
780	0.10942376	0.8905762
781	0.7502988	0.2497012
782	0.008940109	0.99105984
783	0.09351385	0.9064861
784	0.51702255	0.48297742
785	0.20706539	0.79293466
786	0.6567961	0.34320384
787	0.0045670085	0.995433
788	0.17421307	0.82578695
789	0.65453935	0.34546062
790	0.021495357	0.97850466
791	0.18174635	0.81825364
792	0.23623456	0.7637654
793	0.035007555	0.96499246
794	0.3839032	0.6160968
795	0.37803483	0.6219651
796	0.08766469	0.9123353
797	0.053522594	0.94647735
798	0.008180231	0.99181974
799	0.10768029	0.8923197
800	0.08082594	0.9191741
801	0.669739	0.330261
802	0.07034624	0.92965376
803	0.05270433	0.94729567
804	0.058682095	0.9413179
805	0.46018115	0.5398189
806	0.041175	0.95882493
807	0.05170857	0.9482915
808	0.18703002	0.81297
809	0.18995732	0.81004274
810	0.6410457	0.3589543
811	0.22643714	0.7735628
812	0.1505368	0.8494632
813	0.19008097	0.809919
814	0.25903827	0.7409617
815	0.5315098	0.46849018
816	0.43170443	0.56829554
817	0.3927724	0.60722756
818	0.18424703	0.815753
819	0.063823	0.93617696
820	0.251353	0.74864703
821	0.07135813	0.9286419
822	0.3979505	0.6020495
823	0.3481551	0.6518449
824	0.011630707	0.9883692
825	0.33157456	0.6684255
826	0.18786663	0.8121333
827	0.111388616	0.8886114
828	0.017603993	0.982396
829	0.18895663	0.8110434
830	0.012358745	0.9876413
831	0.36812115	0.63187885
832	0.084392495	0.91560745
833	0.31130555	0.6886944
834	0.23873343	0.7612666
835	0.07162144	0.9283786
836	0.010449188	0.98955077
837	0.10524771	0.8947523
838	0.21177281	0.7882272
839	0.10466806	0.89533186
840	0.026718073	0.9732819
841	0.4837603	0.5162397
842	0.24752545	0.75247455
843	0.3674583	0.6325417
844	0.63248855	0.3675115
845	0.05560975	0.9443903
846	0.51685435	0.48314562
847	0.028664602	0.9713354
848	0.014266542	0.9857334
849	0.27371076	0.7262892
850	0.084059864	0.9159401
851	0.38532275	0.6146772
852	0.2839597	0.71604025
853	0.38807273	0.6119273
854	0.17947896	0.820521
855	0.58305395	0.41694602
856	0.018283004	0.98171705
857	0.89162827	0.108371764
858	0.08324245	0.9167575
859	0.119888	0.880112
860	0.038126376	0.96187365
861	0.13641421	0.86358577
862	0.07337233	0.92662764
863	0.15512645	0.8448735
864	0.07830277	0.92169726
865	0.0658811	0.93411887
866	0.15021792	0.8497821
867	0.03122618	0.96877384
868	0.3638275	0.6361725
869	0.09415047	0.9058496
870	0.25724176	0.7427583
871	0.14363055	0.85636944
872	0.4069466	0.5930534
873	0.18470529	0.8152947
874	0.2129302	0.7870698
875	0.36341318	0.63658684
876	0.058127813	0.94187224
877	0.06730985	0.9326902
878	0.791048	0.20895201
879	0.5209334	0.47906658
880	0.16594346	0.83405656
881	0.35396004	0.64603996
882	0.37532398	0.624676
883	0.15215601	0.84784395
884	0.2650454	0.7349546
885	0.080712035	0.91928804
886	0.123043485	0.87695646
887	0.26878995	0.73121005
888	0.08285227	0.9171477
889	0.0018102326	0.99818975
890	0.029590607	0.9704094
891	0.57187814	0.42812186
892	0.6122404	0.38775957
893	0.23725067	0.7627493
894	0.016628299	0.9833717
895	0.031077841	0.96892214
896	0.5554705	0.44452944
897	0.14563897	0.85436106
898	0.5171455	0.48285446
899	0.16921009	0.8307899
900	0.339004	0.660996
901	0.27202845	0.7279715
902	0.016525526	0.98347443
903	0.19137318	0.80862683
904	0.08140809	0.9185919
905	0.18001923	0.81998074
906	0.021972908	0.9780271
907	0.12773015	0.87226987
908	0.016585143	0.9834148
909	0.012844289	0.9871557
910	0.054376163	0.9456238
911	0.037025638	0.9629743
912	0.1937022	0.80629784
913	0.063278735	0.93672127
914	0.08093519	0.9190648
915	0.10911808	0.8908819
916	0.52277875	0.47722125
917	0.2576387	0.7423613
918	0.06258608	0.93741393
919	0.16920476	0.8307953
920	0.043211076	0.95678896
921	0.35864878	0.64135116
922	0.5667194	0.43328062
923	0.38726756	0.6127324
924	0.30267584	0.69732416
925	0.048667457	0.95133257
926	0.37862816	0.6213718
927	0.32315442	0.67684555
928	0.5711607	0.4288394
929	0.16595656	0.83404344
930	0.08446537	0.9155346
931	0.7109443	0.28905576
932	0.4376639	0.5623361
933	0.029431695	0.9705683
934	0.04635685	0.9536432
935	0.6415251	0.35847485
936	0.23138073	0.7686193
937	0.3158204	0.68417954
938	0.48486423	0.51513577
939	0.13521193	0.8647881
940	0.1358708	0.86412925
941	0.18425833	0.8157417
942	0.2720986	0.7279014
943	0.036699176	0.9633009
944	0.20407286	0.79592717
945	0.2682112	0.7317888
946	0.040289592	0.9597104
947	0.030420726	0.9695793
948	0.03973753	0.9602625
949	0.18395297	0.8160471
950	0.18855324	0.8114467
951	0.58204377	0.41795623
952	0.29922333	0.7007767
953	0.012466697	0.98753333
954	0.09041373	0.90958625
955	0.09089315	0.90910685
956	0.09296146	0.9070385
957	0.23805238	0.7619476
958	0.26188472	0.7381153
959	0.016238209	0.98376185
960	0.07804271	0.92195725
961	0.33353963	0.66646034
962	0.076253034	0.92374694
963	0.024419082	0.97558093
964	0.25662473	0.7433753
965	0.25010678	0.7498932
966	0.14581734	0.8541826
967	0.08922975	0.9107703
968	0.78169584	0.21830414
969	0.018798947	0.9812011
970	0.775194	0.22480606
971	0.046670657	0.9533293
972	0.22996387	0.7700361
973	0.03158137	0.96841866
974	0.10633458	0.8936654
975	0.73687637	0.26312366
976	0.27421287	0.72578716
977	0.6454293	0.3545707
978	0.018973652	0.98102635
979	0.13481057	0.8651894
980	0.008636658	0.9913633
981	0.40018705	0.599813
982	0.10879506	0.8912049
983	0.3095111	0.6904889
984	0.094155885	0.90584415
985	0.21948455	0.7805155
986	0.11593749	0.88406247
987	0.12518354	0.8748165
988	0.1731433	0.82685673
989	0.13372687	0.86627316
990	0.05118904	0.94881094
991	0.40811917	0.5918808
992	0.107272886	0.89272714
993	0.020334985	0.97966504
994	0.17595059	0.8240494
995	0.71626455	0.28373548
996	0.016284028	0.9837159
997	0.24919802	0.750802
998	0.6123109	0.38768914
999	0.4517096	0.54829043
1000	0.05849033	0.94150966
1001	0.088236555	0.91176337
1002	0.5965032	0.40349683
1003	0.059771534	0.9402284
1004	0.29396832	0.7060317
1005	0.015239645	0.98476034
1006	0.3218805	0.6781195
1007	0.1121827	0.8878174
1008	0.102156475	0.89784354
1009	0.030988954	0.969011
1010	0.42527407	0.5747259
1011	0.7708263	0.22917372
1012	0.2708765	0.7291235
1013	0.30595517	0.6940449
1014	0.0385306	0.9614694
1015	0.09923716	0.90076286
1016	0.53728604	0.46271396
1017	0.17381684	0.8261832
1018	0.16486321	0.8351368
1019	0.1536381	0.84636194
1020	0.7840685	0.21593143
1021	0.23972405	0.76027596
1022	0.19062978	0.8093703
1023	0.49450597	0.505494
1024	0.13541391	0.86458606
1025	0.005970171	0.9940299
1026	0.5207735	0.47922653
1027	0.23335735	0.76664263
1028	0.07321871	0.9267813
1029	0.3934946	0.6065054
1030	0.6982378	0.30176225
1031	0.08867665	0.9113233
1032	0.15362315	0.8463769
1033	0.04805675	0.9519433
1034	0.042504463	0.95749557
1035	0.5947939	0.40520605
1036	0.14608799	0.853912
1037	0.16151983	0.8384801
1038	0.13415295	0.865847
1039	0.07665151	0.9233485
1040	0.32226637	0.67773366
1041	0.2981831	0.70181686
1042	0.23807028	0.7619297
1043	0.13307683	0.8669232
1044	0.352017	0.647983
1045	0.31452194	0.6854781
1046	0.5519419	0.4480581
1047	0.42220807	0.57779187
1048	0.047486033	0.952514
1049	0.01809805	0.98190194
1050	0.2316776	0.76832235
1051	0.2774246	0.72257537
1052	0.14576945	0.8542305
1053	0.1198534	0.8801466
1054	0.038701214	0.9612987
1055	0.20892051	0.7910795
1056	0.5890013	0.41099876
1057	0.012492082	0.9875079
1058	0.05239635	0.94760364
1059	0.059183948	0.9408161
1060	0.6438464	0.35615355
1061	0.11997148	0.88002855
1062	0.15182716	0.8481728
1063	0.36615604	0.63384396
1064	0.06155029	0.93844974
1065	0.20961492	0.79038507
1066	0.12195392	0.87804604
1067	0.0954596	0.90454036
1068	0.040122163	0.9598779
1069	0.24693996	0.75306004
1070	0.02896724	0.97103274
1071	0.09953504	0.90046495
1072	0.06712763	0.9328723
1073	0.56465054	0.43534946
1074	0.062205277	0.93779474
1075	0.025341405	0.9746586
1076	0.01641553	0.9835844
1077	0.045695204	0.95430475
1078	0.2491039	0.7508961
1079	0.019950625	0.9800494
1080	0.3852523	0.61474776
1081	0.07649355	0.92350644
1082	0.011164031	0.988836
1083	0.34392607	0.6560739
1084	0.1884128	0.81158715
1085	0.10609433	0.89390564
1086	0.38232335	0.6176766
1087	0.017535595	0.9824644
1088	0.023161266	0.97683865
1089	0.02986523	0.9701348
1090	0.44010854	0.5598915
1091	0.05870983	0.9412902
1092	0.21616928	0.7838307
1093	0.003130641	0.9968694
1094	0.1869393	0.81306076
1095	0.26851392	0.7314861
1096	0.48537964	0.5146204
1097	0.34112397	0.658876
1098	0.20604628	0.7939537
1099	0.010927366	0.9890726
1100	0.49281013	0.50718987
1101	0.2200524	0.77994764
1102	0.55617297	0.44382706
1103	0.30961487	0.6903851
1104	0.18441173	0.8155883
1105	0.056933373	0.94306666
1106	0.34877214	0.65122783
1107	0.030431487	0.96956855
1108	0.07285417	0.92714584
1109	0.07170446	0.92829555
1110	0.08051537	0.9194846
1111	0.4465373	0.55346274
1112	0.024323918	0.97567606
1113	0.019213878	0.98078614
1114	0.12011633	0.8798836
1115	0.1712525	0.8287475
1116	0.20443039	0.79556966
1117	0.10554053	0.8944595
1118	0.11104015	0.8889598
1119	0.032324623	0.96767545
1120	0.19495228	0.80504775
1121	0.09345598	0.906544
1122	0.04147099	0.95852906
1123	0.09119592	0.9088041
1124	0.060860094	0.9391399
1125	0.08063695	0.9193631
1126	0.24687381	0.7531262
1127	0.056716446	0.9432835
1128	0.69067055	0.30932945
1129	0.0062725497	0.99372745
1130	0.04843751	0.9515625
1131	0.26347187	0.73652816
1132	0.011639975	0.98836005
1133	0.13946463	0.8605354
1134	0.102251925	0.89774805
1135	0.17782232	0.82217765
1136	0.12905364	0.87094635
1137	0.36745495	0.6325451
1138	0.16027606	0.83972394
1139	0.606321	0.393679
1140	0.4110874	0.5889126
1141	0.09985562	0.90014446
1142	0.044618405	0.95538163
1143	0.6131959	0.38680416
1144	0.033020232	0.96697974
1145	0.11429613	0.8857039
1146	0.053027995	0.9469721
1147	0.654861	0.34513903
1148	0.33413815	0.6658619
1149	0.39027768	0.6097223
1150	0.32788917	0.67211086
1151	0.11592422	0.8840758
1152	0.27477998	0.72522
1153	0.11062435	0.8893756
1154	0.3703217	0.62967825
1155	0.4389503	0.5610497
1156	0.018767275	0.98123276
1157	0.0061405767	0.99385947
1158	0.06851415	0.9314859
1159	0.10059016	0.8994098
1160	0.16684434	0.8331557
1161	0.1461803	0.8538197
1162	0.06333632	0.9366637
1163	0.0029132448	0.9970868
1164	0.029385056	0.97061497
1165	0.31799653	0.68200344
1166	0.03218557	0.96781445
1167	0.19909334	0.80090666
1168	0.038631964	0.961368
1169	0.10664552	0.89335454
1170	0.19260453	0.80739546
1171	0.351207	0.648793
1172	0.2223784	0.7776216
1173	0.29739708	0.7026029
1174	0.347955	0.652045
1175	0.026680764	0.9733192
1176	0.027761592	0.9722384
1177	0.16057375	0.8394262
1178	0.5406226	0.45937738
1179	0.03154001	0.96846
1180	0.6994609	0.3005391
1181	0.01568408	0.98431593
1182	0.054312993	0.945687
1183	0.22579092	0.7742091
1184	0.0091036055	0.9908964
1185	0.06480109	0.9351989
1186	0.010900801	0.98909926
1187	0.48239303	0.517607
1188	0.33020985	0.66979015
1189	0.49060458	0.5093954
1190	0.32558703	0.674413
1191	0.18010843	0.8198916
1192	0.14968418	0.8503158
1193	0.7863682	0.21363176
1194	0.22373341	0.7762666
1195	0.053997062	0.9460029
1196	0.31247097	0.687529
1197	0.2041112	0.79588884
1198	0.027517516	0.9724825
1199	0.006825403	0.9931746
1200	0.4459087	0.55409133
1201	0.3033209	0.69667906
1202	0.1891796	0.81082046
1203	0.3894787	0.6105213
1204	0.058461744	0.9415383
1205	0.76661587	0.23338413
1206	0.033708278	0.96629167
1207	0.07733708	0.922663
1208	0.14782919	0.85217077
1209	0.19532879	0.8046712
1210	0.0312311	0.96876895
1211	0.3177874	0.6822126
1212	0.7680726	0.23192738
1213	0.24963562	0.7503644
1214	0.11326606	0.88673395
1215	0.053043596	0.94695646
1216	0.2692645	0.73073554
1217	0.44256768	0.5574323
1218	0.51001674	0.48998326
1219	0.13392295	0.8660771
1220	0.07792488	0.92207515
1221	0.08466709	0.9153329
1222	0.8079033	0.19209665
1223	0.39210436	0.6078956
1224	0.11527246	0.88472754
1225	0.048852462	0.95114756
1226	0.7372006	0.26279938
1227	0.0560287	0.9439712
1228	0.48253253	0.51746744
1229	0.22468299	0.7753171
1230	0.08640542	0.91359454
1231	0.2545889	0.74541116
1232	0.20768048	0.7923195
1233	0.6004028	0.39959717
1234	0.0064451373	0.9935549
1235	0.2977857	0.70221424
1236	0.026167912	0.9738321
1237	0.08733891	0.91266114
1238	0.13146707	0.8685329
1239	0.5122423	0.48775765
1240	0.24939832	0.75060165
1241	0.030313712	0.9696863
1242	0.028379764	0.97162026
1243	0.7087661	0.2912339
1244	0.117011406	0.8829886
1245	0.5677351	0.43226498
1246	0.6215168	0.37848315
1247	0.46088052	0.5391195
1248	0.040211067	0.9597889
1249	0.38279298	0.61720705
1250	0.23506446	0.7649356
1251	0.311342	0.688658
1252	0.5820406	0.41795936
1253	0.086439826	0.91356015
1254	0.17487712	0.8251229
1255	0.44202232	0.5579777
1256	0.16999917	0.8300008
1257	0.1939322	0.80606776
1258	0.09294579	0.90705425
1259	0.033645604	0.96635437
1260	0.3969432	0.6030568
1261	0.44422376	0.5557763
1262	0.04489906	0.95510095
1263	0.36728635	0.6327136
1264	0.029390378	0.9706096
1265	0.00574887	0.99425113
1266	0.52493095	0.47506905
1267	0.4447153	0.5552847
1268	0.31531256	0.68468744
1269	0.48589468	0.5141053
1270	0.116923936	0.8830761
1271	0.23472412	0.76527584
1272	0.038316406	0.9616836
1273	0.20228884	0.7977112
1274	0.24658029	0.7534197
1275	0.30644011	0.6935599
1276	0.061915465	0.93808454
1277	0.2366265	0.7633735
1278	0.01020813	0.98979187
1279	0.33704486	0.66295516
1280	0.17923936	0.82076067
1281	0.15528601	0.844714
1282	0.70075595	0.29924408
1283	0.4037359	0.59626406
1284	0.3396573	0.6603427
1285	0.77426696	0.225733
1286	0.12234246	0.8776576
1287	0.3478999	0.6521001
1288	0.43728152	0.56271845
1289	0.02424051	0.97575945
1290	0.11558302	0.88441694
1291	0.85378516	0.14621486
1292	0.22303951	0.7769605
1293	0.598379	0.40162104
1294	0.17393002	0.82607
1295	0.33086637	0.66913366
1296	0.21651527	0.7834847
1297	0.019262766	0.9807372
1298	0.17644298	0.8235571
1299	0.12208644	0.87791353
1300	0.38826385	0.6117361
1301	0.10391029	0.89608973
1302	0.079575665	0.9204244
1303	0.11934578	0.88065416
1304	0.017127914	0.9828721
1305	0.36699665	0.63300335
1306	0.10642343	0.89357656
1307	0.31963298	0.680367
1308	0.26376846	0.7362315
1309	0.31311876	0.68688124
1310	0.10353	0.89647
1311	0.019506345	0.9804937
1312	0.069789045	0.93021095
1313	0.25950378	0.7404962
1314	0.021768678	0.97823125
1315	0.013887822	0.9861122
1316	0.30159092	0.6984091
1317	0.08336444	0.9166356
1318	0.01943779	0.98056227
1319	0.17217544	0.8278246
1320	0.045892887	0.9541071
1321	0.13205896	0.86794096
1322	0.36244142	0.6375586
1323	0.051245607	0.9487544
1324	0.56559104	0.43440896
1325	0.068608165	0.9313919
1326	0.1394405	0.86055946
1327	0.42648318	0.57351685
1328	0.7511605	0.2488395
1329	0.19479473	0.8052052
1330	0.21428919	0.7857108
1331	0.039476868	0.9605232
1332	0.38429728	0.6157027
1333	0.31448415	0.6855158
1334	0.1924474	0.80755264
1335	0.05210182	0.9478982
1336	0.009727731	0.9902722
1337	0.21565317	0.7843468
1338	0.016857214	0.9831428
1339	0.5928426	0.40715742
1340	0.1895819	0.8104181
1341	0.10858251	0.8914175
1342	0.026752677	0.9732473
1343	0.03597166	0.9640283
1344	0.1734718	0.8265282
1345	0.030464	0.969536
1346	0.36380383	0.6361962
1347	0.52789116	0.47210884
1348	0.05700295	0.9429971
1349	0.061896134	0.93810385
1350	0.3898474	0.61015266
1351	0.279465	0.72053504
1352	0.087908804	0.91209114
1353	0.34537753	0.65462244
1354	0.15276553	0.8472344
1355	0.2060674	0.7939326
1356	0.017212825	0.98278713
1357	0.13553074	0.86446923
1358	0.06448818	0.9355118
1359	0.07204134	0.92795867
1360	0.22400825	0.77599174
1361	0.03207235	0.96792763
1362	0.29222515	0.7077749
1363	0.07175561	0.9282444
1364	0.073559575	0.9264405
1365	0.5512218	0.4487782
1366	0.4711671	0.5288329
1367	0.4129326	0.58706737
1368	0.31736323	0.6826368
1369	0.07608655	0.9239135
1370	0.028025277	0.9719747
1371	0.04830335	0.95169663
1372	0.013717766	0.9862823
1373	0.058837708	0.94116235
1374	0.47750223	0.5224978
1375	0.07712901	0.92287105
1376	0.014540259	0.98545974
1377	0.04248843	0.9575116
1378	0.8166941	0.18330596
1379	0.14426397	0.855736
1380	0.80563575	0.19436428
1381	0.022070477	0.97792953
1382	0.031827535	0.96817243
1383	0.2711116	0.72888845
1384	0.18956453	0.81043553
1385	0.0856177	0.9143823
1386	0.10341101	0.89658904
1387	0.062061638	0.93793833
1388	0.20071587	0.7992841
1389	0.3362062	0.6637938
1390	0.076353826	0.92364615
1391	0.08272043	0.9172796
1392	0.34081656	0.65918344
1393	0.042641185	0.95735884
1394	0.042711075	0.9572889
1395	0.086964376	0.91303563
1396	0.10592759	0.8940725
1397	0.17185795	0.82814205
1398	0.0889698	0.91103023
1399	0.012500885	0.98749906
1400	0.2565548	0.74344516
1401	0.0791451	0.9208549
1402	0.22771676	0.77228326
1403	0.06518159	0.9348184
1404	0.33902884	0.6609711
1405	0.22473496	0.77526504
1406	0.6456406	0.35435945
1407	0.77865875	0.22134128
1408	0.28299633	0.7170037
1409	0.17634909	0.82365096
1410	0.7107055	0.28929448
1411	0.11630702	0.88369304
1412	0.42777723	0.57222277
1413	0.46605533	0.53394467
1414	0.21193115	0.78806883
1415	0.56432915	0.43567085
1416	0.0796299	0.92037004
1417	0.2594615	0.7405385
1418	0.5735561	0.42644393
1419	0.10040977	0.89959025
1420	0.3703422	0.62965775
1421	0.16013715	0.8398628
1422	0.3683308	0.63166916
1423	0.6497966	0.35020337
1424	0.13781065	0.8621893
1425	0.12154852	0.87845147
1426	0.5252711	0.47472888
1427	0.35651472	0.6434853
1428	0.30711752	0.69288254
1429	0.29999635	0.7000037
1430	0.51846683	0.48153317
1431	0.230345	0.769655
1432	0.28947124	0.7105288
1433	0.31511143	0.68488854
1434	0.11665943	0.88334054
1435	0.33455685	0.6654431
1436	0.12887925	0.87112075
1437	0.19651845	0.8034816
1438	0.3798061	0.6201939
1439	0.72681123	0.27318874
1440	0.6122192	0.38778076
1441	0.028434502	0.9715655
1442	0.29991186	0.7000882
1443	0.04912197	0.950878
1444	0.067665026	0.9323349
1445	0.32223213	0.67776793
1446	0.036057845	0.9639421
1447	0.03043208	0.96956795
1448	0.19043146	0.8095685
1449	0.09697616	0.9030238
1450	0.12852265	0.8714773
1451	0.10250892	0.8974911
1452	0.25494507	0.74505496
1453	0.20060056	0.79939944
1454	0.09743775	0.9025622
1455	0.109667465	0.8903325
1456	0.1608358	0.83916414
1457	0.6109832	0.3890168
1458	0.33601728	0.66398275
1459	0.3751919	0.6248081
1460	0.10223943	0.8977605
1461	0.21104902	0.788951
1462	0.019274157	0.9807258
1463	0.032285716	0.96771425
1464	0.0129931215	0.9870069
1465	0.14172478	0.85827523
1466	0.1380767	0.8619233
1467	0.41961098	0.58038896
1468	0.082778126	0.9172219
1469	0.15619214	0.8438079
1470	0.06978164	0.9302184
1471	0.06396301	0.936037
1472	0.8208621	0.17913795
1473	0.029049719	0.97095025
1474	0.020723997	0.97927594
1475	0.23889828	0.7611018
1476	0.2435438	0.75645626
1477	0.16470635	0.8352936
1478	0.085386515	0.9146135
1479	0.24763097	0.75236905
1480	0.30873957	0.69126046
1481	0.24219218	0.7578078
1482	0.14915268	0.8508473
1483	0.18423958	0.81576043
1484	0.115437776	0.88456225
1485	0.36840028	0.6315997
1486	0.13307336	0.8669266
1487	0.04894105	0.9510589
1488	0.03874346	0.96125656
1489	0.089540936	0.91045904
1490	0.040036563	0.95996344
1491	0.031852268	0.96814775
1492	0.11228704	0.88771296
1493	0.08072199	0.919278
1494	0.54797196	0.45202807
1495	0.1656982	0.8343018
1496	0.2025304	0.79746956
1497	0.043960497	0.9560395
1498	0.20847416	0.79152584
1499	0.05562102	0.94437903
1500	0.6989719	0.30102807
1501	0.62742555	0.37257445
1502	0.2458037	0.7541963
1503	0.02244145	0.97755855
1504	0.2901919	0.7098082
1505	0.44287214	0.55712783
1506	0.14296761	0.85703236
1507	0.044891838	0.95510817
1508	0.016651021	0.98334897
1509	0.12369038	0.87630963
1510	0.057419628	0.94258034
1511	0.29798624	0.70201373
1512	0.13847627	0.8615237
1513	0.24938338	0.75061667
1514	0.14762281	0.8523772
1515	0.32321432	0.67678565
1516	0.36939695	0.630603
1517	0.3181186	0.6818814
1518	0.33487254	0.66512746
1519	0.21867383	0.7813261
1520	0.034022722	0.9659773
1521	0.33468962	0.6653103
1522	0.32197917	0.67802083
1523	0.5980936	0.4019063
1524	0.040013846	0.9599862
1525	0.051437736	0.9485622
1526	0.14311488	0.85688514
1527	0.2124046	0.78759545
1528	0.029483734	0.97051626
1529	0.16746707	0.8325329
1530	0.24766496	0.7523351
1531	0.3664034	0.63359654
1532	0.3043223	0.6956777
1533	0.2968894	0.7031106
1534	0.4818914	0.51810867
1535	0.11404149	0.88595855
1536	0.44846618	0.5515338
1537	0.20080462	0.79919535
1538	0.26530322	0.7346968
1539	0.3569397	0.64306027
1540	0.095404774	0.9045952
1541	0.7406567	0.25934336
1542	0.013968878	0.98603106
1543	0.11847932	0.8815207
1544	0.36438578	0.6356143
1545	0.017519133	0.9824808
1546	0.094391264	0.9056088
1547	0.19962528	0.8003747
1548	0.0057395613	0.99426043
1549	0.25039163	0.7496084
1550	0.64058346	0.3594166
1551	0.247865	0.752135
1552	0.7748178	0.22518216
1553	0.019190367	0.9808096
1554	0.16338089	0.83661914
1555	0.26758328	0.73241675
1556	0.2877786	0.71222144
1557	0.30810705	0.6918929
1558	0.2823738	0.7176262
1559	0.26381102	0.736189
1560	0.043257672	0.95674235
1561	0.010132665	0.9898673
1562	0.03530243	0.9646976
1563	0.13615267	0.8638473
1564	0.689742	0.31025803
1565	0.09353643	0.90646356
1566	0.11519075	0.8848092
1567	0.019977726	0.9800222
1568	0.17825563	0.8217444
1569	0.34476498	0.655235
1570	0.15211238	0.8478876
1571	0.3932617	0.60673827
1572	0.011828153	0.9881719
1573	0.1655969	0.8344031
1574	0.64870137	0.35129863
1575	0.17590387	0.82409614
1576	0.24765491	0.752345
1577	0.1635463	0.83645374
1578	0.024212888	0.97578716
1579	0.21674883	0.7832512
1580	0.39353496	0.606465
1581	0.083886266	0.91611373
1582	0.32171455	0.6782854
1583	0.21721412	0.78278583
1584	0.21971753	0.7802825
1585	0.33647245	0.6635275
1586	0.42837146	0.5716286
1587	0.1763502	0.8236498
1588	0.02455314	0.9754469
1589	0.03759849	0.9624015
1590	0.03627169	0.96372825
1591	0.15554751	0.8444525
1592	0.8705785	0.12942152
1593	0.05772398	0.94227606
1594	0.40472987	0.59527016
1595	0.13397929	0.8660207
1596	0.06875727	0.9312427
1597	0.011040367	0.98895967
1598	0.044770043	0.95523
1599	0.074416526	0.9255834
1600	0.13761683	0.8623832
1601	0.25957125	0.7404288
1602	0.5560232	0.44397688
1603	0.10122671	0.8987733
1604	0.015483698	0.9845163
1605	0.24532378	0.7546762
1606	0.42409503	0.575905
1607	0.31973276	0.6802672
1608	0.8127441	0.18725596
1609	0.1420373	0.85796267
1610	0.48077756	0.51922244
1611	0.048649643	0.9513504
1612	0.23681955	0.7631805
1613	0.15129249	0.8487075
1614	0.044251636	0.9557483
1615	0.4653684	0.5346316
1616	0.038264614	0.96173537
1617	0.10098303	0.899017
1618	0.051982883	0.9480171
1619	0.12457814	0.8754218
1620	0.22757319	0.77242684
1621	0.48671538	0.5132846
1622	0.13407138	0.8659286
1623	0.18362221	0.81637776
1624	0.84477884	0.15522113
1625	0.42641735	0.57358265
1626	0.35157716	0.64842284
1627	0.072724245	0.9272757
1628	0.31909755	0.6809025
1629	0.44764763	0.5523523
1630	0.560087	0.43991303
1631	0.14736602	0.852634
1632	0.30498198	0.695018
1633	0.08347692	0.9165231
1634	0.13045178	0.8695482
1635	0.71981823	0.28018177
1636	0.23811276	0.7618872
1637	0.22094993	0.77905
1638	0.48402348	0.51597655
1639	0.04839445	0.9516055
1640	0.6696338	0.3303662
1641	0.51173425	0.48826572
1642	0.20639652	0.7936035
1643	0.089787506	0.91021246
1644	0.49267206	0.5073279
1645	0.038682397	0.96131754
1646	0.010976544	0.98902345
1647	0.1764826	0.8235174
1648	0.36113358	0.6388664
1649	0.40582252	0.5941775
1650	0.1737386	0.8262614
1651	0.037237745	0.96276224
1652	0.092493415	0.9075066
1653	0.033009633	0.9669904
1654	0.055227056	0.94477296
1655	0.12872529	0.87127477
1656	0.0812674	0.9187326
1657	0.2365344	0.7634656
1658	0.47863826	0.5213617
1659	0.1516958	0.8483042
1660	0.12593743	0.87406254
1661	0.054898657	0.9451013
1662	0.08303672	0.9169632
1663	0.18037456	0.81962544
1664	0.03388182	0.96611816
1665	0.60055953	0.39944044
1666	0.7446067	0.2553933
1667	0.018955376	0.9810446
1668	0.0625842	0.93741584
1669	0.45246676	0.5475333
1670	0.08007934	0.9199206
1671	0.18087906	0.81912094
1672	0.14680842	0.8531916
1673	0.09216737	0.9078327
1674	0.1829841	0.81701595
1675	0.61846644	0.3815336
1676	0.21825044	0.7817496
1677	0.22053197	0.779468
1678	0.5123041	0.48769584
1679	0.50959927	0.49040073
1680	0.33521986	0.66478014
1681	0.33609506	0.6639049
1682	0.14099897	0.85900104
1683	0.6543374	0.34566265
1684	0.55667657	0.4433234
1685	0.24838345	0.75161654
1686	0.15192388	0.8480761
1687	0.7899761	0.21002385
1688	0.011912649	0.9880874
1689	0.41856855	0.58143145
1690	0.02279758	0.9772025
1691	0.008862212	0.9911378
1692	0.039304625	0.96069545
1693	0.2242009	0.7757991
1694	0.2461875	0.7538125
1695	0.2036836	0.7963164
1696	0.057912312	0.9420877
1697	0.3206782	0.6793218
1698	0.08226928	0.91773075
1699	0.32995257	0.67004746
1700	0.09954862	0.9004514
1701	0.3711498	0.62885016
1702	0.12783757	0.8721624
1703	0.17412026	0.8258797
1704	0.21962246	0.7803775
1705	0.5433574	0.45664257
1706	0.042081635	0.95791835
1707	0.18940426	0.81059575
1708	0.12656745	0.8734326
1709	0.038012877	0.9619872
1710	0.3906028	0.6093972
1711	0.05080162	0.94919837
1712	0.31432077	0.68567926
1713	0.07308306	0.926917
1714	0.19099021	0.8090098
1715	0.24090424	0.7590958
1716	0.3947573	0.60524267
1717	0.023009399	0.9769906
1718	0.16640659	0.8335934
1719	0.6787111	0.3212889
1720	0.49851722	0.50148284
1721	0.13489848	0.8651015
1722	0.2974483	0.7025517
1723	0.36922416	0.6307758
1724	0.015766755	0.9842332
1725	0.037761554	0.96223843
1726	0.25161028	0.7483898
1727	0.4751748	0.5248252
1728	0.09316332	0.9068366
1729	0.34671322	0.65328676
1730	0.18068194	0.819318
1731	0.07978123	0.9202188
1732	0.43681508	0.5631849
1733	0.22455542	0.7754446
1734	0.2919281	0.7080718
1735	0.07073087	0.92926913
1736	0.10806083	0.8919392
1737	0.32520524	0.6747948
1738	0.64425236	0.35574767
1739	0.317426	0.68257403
1740	0.31968814	0.6803118
1741	0.09479629	0.9052037
1742	0.46070936	0.5392906
1743	0.28045917	0.71954083
1744	0.6944059	0.30559415
1745	0.30121368	0.6987864
1746	0.3713677	0.6286323
1747	0.3072905	0.6927095
1748	0.10743486	0.89256513
1749	0.50767404	0.49232596
1750	0.1058067	0.8941933
1751	0.41334036	0.5866596
1752	0.3088468	0.6911532
1753	0.7096069	0.29039308
1754	0.1740719	0.8259281
1755	0.083818905	0.9161811
1756	0.4697729	0.53022707
1757	0.027731912	0.97226816
1758	0.26005623	0.7399438
1759	0.65815914	0.34184092
1760	0.03877864	0.9612214
1761	0.27294037	0.7270596
1762	0.098872215	0.9011278
1763	0.14600371	0.8539963
1764	0.1304818	0.86951816
1765	0.032259956	0.96774006
1766	0.41441277	0.58558726
1767	0.023730556	0.9762695
1768	0.12053993	0.87946004
1769	0.19854945	0.80145055
1770	0.068675	0.93132496
1771	0.19072929	0.8092707
1772	0.31291917	0.6870808
1773	0.7981874	0.20181262
1774	0.052873045	0.947127
1775	0.009592218	0.99040776
1776	0.16668643	0.8333136
1777	0.116978444	0.8830216
1778	0.12546742	0.8745325
1779	0.1581148	0.8418852
1780	0.44651976	0.5534802
1781	0.07063387	0.9293661
1782	0.017585475	0.98241454
1783	0.14062855	0.8593714
1784	0.017418727	0.9825813
1785	0.047689244	0.95231074
1786	0.017705979	0.982294
1787	0.6323715	0.36762854
1788	0.10140201	0.89859796
1789	0.012409847	0.9875902
1790	0.21013272	0.7898673
1791	0.024270408	0.9757296
1792	0.7130429	0.28695711
1793	0.61068	0.38932
1794	0.2316697	0.76833034
1795	0.22777544	0.77222455
1796	0.07599077	0.92400926
1797	0.024292177	0.9757078
1798	0.09651329	0.90348667
1799	0.47778496	0.522215
1800	0.27509302	0.72490704
1801	0.31832623	0.68167377
1802	0.014528068	0.9854719
1803	0.24829671	0.75170326
1804	0.6106857	0.3893143
1805	0.18360062	0.8163994
1806	0.018449964	0.98155
1807	0.008520463	0.9914795
1808	0.43928176	0.56071824
1809	0.6150775	0.38492244
1810	0.056709584	0.9432904
1811	0.38960552	0.6103945
1812	0.18042114	0.8195789
1813	0.1813813	0.81861866
1814	0.04278861	0.9572114
1815	0.14336151	0.85663843
1816	0.6984208	0.3015792
1817	0.14474964	0.8552504
1818	0.09499364	0.90500635
1819	0.3198003	0.68019974
1820	0.14530566	0.85469437
1821	0.5788016	0.4211984
1822	0.45622158	0.54377836
1823	0.14651822	0.85348177
1824	0.39701372	0.6029863
1825	0.5381526	0.4618474
1826	0.22432986	0.7756701
1827	0.01676575	0.9832343
1828	0.17869024	0.82130975
1829	0.34597608	0.6540239
1830	0.5763377	0.42366233
1831	0.08607912	0.9139208
1832	0.047742702	0.95225734
1833	0.11416899	0.885831
1834	0.11536204	0.884638
1835	0.068154685	0.93184537
1836	0.10802116	0.89197886
1837	0.17847696	0.8215231
1838	0.5246183	0.47538167
1839	0.1204671	0.8795329
1840	0.35205227	0.64794767
1841	0.5175329	0.48246714
1842	0.6280949	0.37190506
1843	0.055117454	0.9448826
1844	0.22819968	0.7718003
1845	0.04631371	0.95368624
1846	0.08554234	0.9144576
1847	0.4668574	0.5331426
1848	0.3073306	0.6926694
1849	0.027935099	0.9720649
1850	0.3030172	0.6969828
1851	0.5264057	0.4735943
1852	0.19783543	0.80216455
1853	0.5898119	0.41018814
1854	0.34703532	0.6529647
1855	0.18785419	0.8121458
1856	0.31567365	0.68432635
1857	0.04112517	0.9588748
1858	0.050249465	0.94975054
1859	0.11391798	0.88608205
1860	0.3665762	0.63342386
1861	0.31216246	0.68783754
1862	0.68107814	0.3189218
1863	0.2374368	0.76256317
1864	0.18453941	0.81546056
1865	0.54991496	0.45008504
1866	0.19722286	0.8027771
1867	0.46017373	0.5398263
1868	0.348623	0.651377
1869	0.113900945	0.8860991
1870	0.44652554	0.5534744
1871	0.48967403	0.51032597
1872	0.22572933	0.77427065
1873	0.15944251	0.84055746
1874	0.07550789	0.9244922
1875	0.038813703	0.9611863
1876	0.27565658	0.7243434
1877	0.3791544	0.6208456
1878	0.12813897	0.871861
1879	0.08123804	0.91876197
1880	0.027312227	0.9726878
1881	0.3966357	0.60336435
1882	0.016596204	0.98340374
1883	0.009737069	0.99026287
1884	0.1324105	0.8675895
1885	0.63408977	0.3659103
1886	0.11015688	0.8898431
1887	0.01462091	0.9853791
1888	0.64278835	0.35721168
1889	0.13672252	0.8632775
1890	0.0914431	0.90855694
1891	0.35530725	0.6446928
1892	0.13145283	0.86854714
1893	0.2264939	0.7735061
1894	0.0827491	0.9172509
1895	0.011536738	0.9884632
1896	0.18005942	0.81994057
1897	0.68466866	0.31533134
1898	0.20258026	0.79741967
1899	0.3652208	0.6347792
1900	0.118233964	0.881766
1901	0.24498431	0.75501573
1902	0.44180194	0.55819803
1903	0.3299316	0.67006844
1904	0.40543094	0.594569
1905	0.013362011	0.98663795
1906	0.19622518	0.80377483
1907	0.08924567	0.91075426
1908	0.07161365	0.9283864
1909	0.06984528	0.93015474
1910	0.35647765	0.6435224
1911	0.28618142	0.7138186
1912	0.09155537	0.90844464
1913	0.092617825	0.90738213
1914	0.061600655	0.9383994
1915	0.2684633	0.7315367
1916	0.05702522	0.94297475
1917	0.008222011	0.991778
1918	0.021164432	0.9788356
1919	0.43131524	0.5686848
1920	0.3415167	0.65848327
1921	0.4033228	0.5966772
1922	0.18786003	0.81214
1923	0.23963518	0.76036483
1924	0.07628398	0.923716
1925	0.18914866	0.81085134
1926	0.36538306	0.634617
1927	0.21677536	0.78322464
1928	0.02085773	0.9791423
1929	0.17347059	0.8265294
1930	0.06494457	0.9350554
1931	0.30110428	0.69889575
1932	0.49545455	0.50454545
1933	0.45503378	0.5449663
1934	0.04824957	0.9517504
1935	0.4404855	0.55951446
1936	0.041904546	0.9580955
1937	0.12561153	0.8743884
1938	0.18175156	0.81824845
1939	0.3707232	0.62927675
1940	0.07757358	0.92242646
1941	0.5852628	0.41473722
1942	0.038054705	0.96194524
1943	0.13641047	0.8635895
1944	0.17741367	0.82258636
1945	0.60060227	0.3993978
1946	0.068454735	0.93154526
1947	0.032165907	0.96783406
1948	0.627648	0.37235197
1949	0.13637394	0.86362606
1950	0.03210385	0.96789616
1951	0.02576558	0.97423434
1952	0.041426893	0.95857304
1953	0.8292303	0.1707697
1954	0.017102543	0.98289746
1955	0.11611904	0.8838809
1956	0.07710852	0.92289144
1957	0.091968656	0.90803134
1958	0.038210277	0.9617897
1959	0.10756127	0.8924387
1960	0.28040245	0.7195975
1961	0.06890095	0.931099
1962	0.058769487	0.94123054
1963	0.13591826	0.8640817
1964	0.21273398	0.7872661
1965	0.25308847	0.7469115
1966	0.07739813	0.9226019
1967	0.33967972	0.6603202
1968	0.047375202	0.9526248
1969	0.33543742	0.66456264
1970	0.03376216	0.9662378
1971	0.20698428	0.7930157
1972	0.43485135	0.56514865
1973	0.15796873	0.84203124
1974	0.5993924	0.40060762
1975	0.5288138	0.47118625
1976	0.014460358	0.9855397
1977	0.22332944	0.77667063
1978	0.16542412	0.8345759
1979	0.340145	0.65985507
1980	0.14500067	0.85499936
1981	0.42570478	0.5742953
1982	0.61708045	0.38291958
1983	0.05524688	0.94475305
1984	0.36679026	0.6332097
1985	0.1425031	0.857497
1986	0.32278752	0.6772125
1987	0.17620267	0.82379735
1988	0.48871386	0.5112862
1989	0.026788183	0.9732118
1990	0.7705353	0.22946477
1991	0.33691353	0.6630865
1992	0.7009157	0.29908437
1993	0.16661055	0.83338946
1994	0.26463884	0.73536116
1995	0.26721928	0.7327807
1996	0.05349186	0.9465081
1997	0.26709387	0.7329061
1998	0.533417	0.46658304
[truncated: 1,042 more rows]
