# Supplementary material for: Evaluating deep learning-based melanoma classification using immunohistochemistry and routine histology: A three center study
Source: PLoS One. 2024 Jan 19;19(1):e0297146. doi: 10.1371/journal.pone.0297146 (PMC10798511; doi:10.1371/journal.pone.0297146)
Supplement: S5 Dataset — (ZIP) [file pone.0297146.s011.zip › minimal_dataset/tile_predictions/dresden/827832-S1_ind_ISlab_1.0.csv]

	0	1
0	0.84980094	0.15019906
1	0.23529847	0.76470155
2	0.40514904	0.59485096
3	0.19515923	0.80484074
4	0.8595791	0.14042088
5	0.62380445	0.3761955
6	0.089190684	0.9108093
7	0.25763947	0.74236053
8	0.16895612	0.83104384
9	0.076228425	0.92377156
10	0.8469458	0.15305415
11	0.26312616	0.7368738
12	0.41797912	0.58202094
13	0.027376458	0.9726236
14	0.066579506	0.9334205
15	0.36968043	0.6303196
16	0.29067507	0.7093249
17	0.68697846	0.31302154
18	0.3854819	0.61451805
19	0.074842684	0.92515737
20	0.038930774	0.9610692
21	0.7704204	0.22957964
22	0.06619743	0.93380255
23	0.32523754	0.6747625
24	0.47790128	0.5220987
25	0.14914443	0.8508556
26	0.39184767	0.6081524
27	0.08416704	0.915833
28	0.7755668	0.22443315
29	0.37403193	0.62596804
30	0.11768236	0.88231766
31	0.6511029	0.3488971
32	0.3490913	0.6509087
33	0.09878916	0.9012108
34	0.64576644	0.35423356
35	0.47200176	0.52799827
36	0.21561576	0.7843842
37	0.11981263	0.88018733
38	0.04849618	0.9515038
39	0.72921234	0.27078763
40	0.4273853	0.5726147
41	0.6640693	0.33593073
42	0.6066994	0.39330062
43	0.69414485	0.30585513
44	0.32165188	0.6783482
45	0.6358354	0.36416465
46	0.3004918	0.6995082
47	0.59298503	0.40701503
48	0.45913395	0.5408661
49	0.33054945	0.6694506
50	0.6069578	0.39304227
51	0.5113156	0.4886844
52	0.4715785	0.52842146
53	0.34813374	0.65186626
54	0.81005734	0.18994264
55	0.86061656	0.13938338
56	0.37349668	0.6265033
57	0.5518155	0.4481845
58	0.6118212	0.38817886
59	0.45394343	0.54605657
60	0.010259713	0.98974025
61	0.29109204	0.70890796
62	0.5606525	0.43934748
63	0.58982366	0.41017634
64	0.27109239	0.72890764
65	0.12451043	0.87548953
66	0.8084821	0.19151786
67	0.494173	0.505827
68	0.3693552	0.6306448
69	0.04202364	0.95797634
70	0.30277404	0.6972259
71	0.6513587	0.34864125
72	0.0798433	0.9201567
73	0.41753787	0.58246213
74	0.42821828	0.5717817
75	0.0852255	0.9147745
76	0.5073798	0.4926202
77	0.41449597	0.585504
78	0.6097422	0.3902578
79	0.75430006	0.24569993
80	0.09152664	0.9084734
81	0.5619222	0.43807778
82	0.7615835	0.2384165
83	0.22529517	0.7747049
84	0.17118211	0.82881784
85	0.14427124	0.85572875
86	0.23185185	0.7681481
87	0.6671305	0.33286953
88	0.93161684	0.0683831
89	0.029173067	0.970827
90	0.12760127	0.8723988
91	0.56296325	0.4370368
92	0.14654575	0.8534543
93	0.8377143	0.16228564
94	0.12792215	0.8720779
95	0.45036867	0.54963136
96	0.43746388	0.5625361
97	0.6450582	0.35494182
98	0.60652393	0.39347607
99	0.8018685	0.19813146
100	0.73610514	0.26389486
101	0.5496584	0.45034158
102	0.33792484	0.66207516
103	0.35792875	0.64207125
104	0.45883	0.54117
105	0.813938	0.186062
106	0.27717388	0.7228261
107	0.102549024	0.897451
108	0.10982644	0.8901736
109	0.15025437	0.84974563
110	0.45125225	0.5487477
111	0.10239719	0.8976028
112	0.18405291	0.81594706
113	0.18897964	0.8110203
114	0.14937639	0.85062355
115	0.74167615	0.25832385
116	0.52772933	0.4722707
117	0.5687329	0.43126705
118	0.073568925	0.92643106
119	0.51165265	0.4883473
120	0.22946401	0.770536
121	0.8080943	0.19190574
122	0.1998704	0.8001296
123	0.6174747	0.38252532
124	0.13033302	0.869667
125	0.76517004	0.23482999
126	0.12248445	0.87751555
127	0.5097619	0.49023804
128	0.7946399	0.20536016
129	0.6287928	0.37120715
130	0.44679007	0.5532099
131	0.071479745	0.9285202
132	0.71064246	0.2893576
133	0.7060963	0.29390374
134	0.22964396	0.77035606
135	0.260992	0.73900795
136	0.7840957	0.21590427
137	0.812114	0.18788601
138	0.43109286	0.56890714
139	0.12517087	0.8748291
140	0.42236978	0.5776302
141	0.5694218	0.43057817
142	0.02674374	0.9732563
143	0.0030875427	0.9969125
144	0.48184985	0.51815015
145	0.42164052	0.5783595
146	0.031901706	0.96809834
147	0.8175518	0.18244818
148	0.56399614	0.4360038
149	0.33387738	0.66612256
150	0.12272051	0.8772795
151	0.47151175	0.5284883
152	0.47594032	0.5240597
153	0.10792529	0.89207464
154	0.72562253	0.2743775
155	0.3682508	0.6317493
156	0.3768862	0.6231138
157	0.106523424	0.8934766
158	0.5462518	0.45374823
159	0.53726697	0.46273303
160	0.34570706	0.654293
161	0.5923995	0.4076005
162	0.08560013	0.9143999
163	0.3894011	0.6105989
164	0.07521205	0.92478794
165	0.050632346	0.94936764
166	0.11578975	0.8842103
167	0.45360848	0.54639155
168	0.48072138	0.51927865
169	0.45350465	0.5464953
170	0.058245596	0.94175446
171	0.099033155	0.9009669
172	0.62725943	0.37274054
173	0.5209972	0.47900274
174	0.5019606	0.49803942
175	0.3020758	0.6979242
176	0.36838475	0.6316152
177	0.12988107	0.870119
178	0.78848416	0.21151584
179	0.6058667	0.3941334
180	0.6164128	0.38358715
181	0.2315502	0.76844984
182	0.45881942	0.5411806
183	0.3236563	0.67634374
184	0.060271185	0.93972886
185	0.032875694	0.9671243
186	0.5425707	0.45742923
187	0.045500007	0.9545
188	0.66321623	0.33678383
189	0.52770084	0.47229916
190	0.3276026	0.6723974
191	0.3809723	0.61902773
192	0.530967	0.469033
193	0.030866196	0.9691338
194	0.09618894	0.9038111
195	0.10915818	0.8908418
196	0.36131075	0.6386892
197	0.32046333	0.67953664
198	0.022369709	0.9776303
199	0.2982137	0.7017863
200	0.3525363	0.6474637
201	0.72827965	0.27172035
202	0.38530916	0.61469084
203	0.39323065	0.6067693
204	0.21091504	0.78908503
205	0.46232215	0.5376779
206	0.81128263	0.18871741
207	0.54726297	0.452737
208	0.5228488	0.4771512
209	0.09384481	0.90615517
210	0.07131141	0.9286886
211	0.61519283	0.3848072
212	0.2576015	0.7423985
213	0.47674242	0.52325755
214	0.088977695	0.9110223
215	0.17542233	0.8245777
216	0.09028837	0.9097116
217	0.02469985	0.97530013
218	0.13925958	0.86074036
219	0.4855174	0.51448256
220	0.0678552	0.9321448
221	0.32169774	0.6783022
222	0.18223086	0.81776917
223	0.45180103	0.548199
224	0.055982288	0.94401765
225	0.08531577	0.9146842
226	0.06869877	0.9313012
227	0.6085002	0.3914998
228	0.41340157	0.58659846
229	0.6430869	0.35691306
230	0.011109486	0.9888905
231	0.65956753	0.34043244
232	0.34867775	0.6513222
233	0.544163	0.455837
234	0.009837424	0.9901626
235	0.12147614	0.8785239
236	0.24604557	0.75395435
237	0.21213374	0.78786623
238	0.04183141	0.9581686
239	0.09172206	0.9082779
240	0.0147255	0.98527443
241	0.81075907	0.1892409
242	0.44029984	0.55970013
243	0.55831194	0.4416881
244	0.5552131	0.4447869
245	0.25990027	0.7400997
246	0.30616215	0.6938379
247	0.72601485	0.27398518
248	0.42877144	0.57122856
249	0.6669029	0.33309713
250	0.38726595	0.612734
251	0.23825762	0.76174235
252	0.06915368	0.9308463
253	0.46992803	0.530072
254	0.32701358	0.67298645
255	0.7158622	0.2841378
256	0.03581878	0.96418124
257	0.5461441	0.45385587
258	0.17888123	0.82111883
259	0.61263216	0.38736787
260	0.21292454	0.78707546
261	0.73680335	0.26319662
262	0.24720171	0.7527983
263	0.047938358	0.9520616
264	0.673778	0.32622203
265	0.17478912	0.8252109
266	0.42190942	0.57809055
267	0.8394309	0.16056903
268	0.51005095	0.48994908
269	0.6206396	0.37936038
270	0.0740971	0.9259029
271	0.20906799	0.79093206
272	0.5316262	0.4683738
273	0.17983218	0.82016784
274	0.1448949	0.85510516
275	0.112418175	0.8875818
276	0.86613435	0.13386567
277	0.13208443	0.8679156
278	0.22379418	0.7762058
279	0.54755765	0.45244235
280	0.51684934	0.48315066
281	0.072495915	0.927504
282	0.14553833	0.85446167
283	0.10171855	0.8982814
284	0.090947986	0.90905195
285	0.17279236	0.8272076
286	0.25682685	0.7431732
287	0.85132927	0.14867073
288	0.6938019	0.30619815
289	0.14490978	0.85509026
290	0.5495119	0.4504881
291	0.059224524	0.94077545
292	0.593057	0.40694305
293	0.48126826	0.5187317
294	0.2634996	0.73650044
295	0.9062729	0.09372709
296	0.46961144	0.53038853
297	0.037525658	0.96247435
298	0.33177602	0.668224
299	0.09240338	0.90759665
300	0.67371136	0.32628858
301	0.81406534	0.18593462
302	0.46850365	0.53149635
303	0.7213072	0.27869275
304	0.8399523	0.1600477
305	0.47160995	0.5283901
306	0.50863993	0.49136007
307	0.4384696	0.56153035
308	0.75458866	0.2454113
309	0.70968014	0.29031986
310	0.3777474	0.62225264
311	0.22819768	0.7718023
312	0.03340093	0.9665991
313	0.109105386	0.89089465
314	0.32361057	0.6763894
315	0.45590875	0.5440913
316	0.29270995	0.70729005
317	0.7578544	0.24214558
318	0.23334861	0.76665145
319	0.5949116	0.40508837
320	0.030836586	0.9691635
321	0.37704864	0.6229513
322	0.17733765	0.82266235
323	0.19144386	0.80855614
324	0.06968737	0.9303127
325	0.5040878	0.4959122
326	0.13797322	0.86202675
327	0.07848939	0.92151064
328	0.14308248	0.8569175
329	0.48637187	0.5136281
330	0.5017293	0.49827066
331	0.23702937	0.7629706
332	0.5547381	0.4452619
333	0.662378	0.33762196
334	0.6393377	0.36066234
335	0.324129	0.6758711
336	0.15177667	0.8482233
337	0.35230753	0.64769244
338	0.028256342	0.97174364
339	0.5964655	0.4035344
340	0.7367727	0.26322728
341	0.30305606	0.69694394
342	0.08777055	0.9122294
343	0.34386036	0.6561396
344	0.108874656	0.8911253
345	0.3868868	0.6131132
346	0.26050675	0.7394933
347	0.15681762	0.8431824
348	0.40617508	0.5938249
349	0.20560573	0.79439425
350	0.5251246	0.4748754
351	0.58629704	0.41370296
352	0.6360888	0.36391124
353	0.18271501	0.81728494
354	0.053263262	0.9467367
355	0.7583603	0.2416397
356	0.28979513	0.7102049
357	0.9379966	0.062003333
358	0.14625509	0.8537449
359	0.19573052	0.8042695
360	0.5743428	0.42565724
361	0.21817705	0.7818229
362	0.7869975	0.21300252
363	0.31871924	0.68128073
364	0.39954767	0.60045236
365	0.6581141	0.34188592
366	0.82854474	0.1714552
367	0.017148878	0.98285115
368	0.22456001	0.77544
369	0.4934441	0.50655586
370	0.3184055	0.6815945
371	0.8643608	0.1356392
372	0.41152117	0.5884788
373	0.40478826	0.59521174
374	0.43307012	0.56692994
375	0.6415003	0.35849977
376	0.17898756	0.8210125
377	0.30160552	0.69839454
378	0.4914479	0.50855213
379	0.3979238	0.6020762
380	0.38233668	0.6176633
381	0.18273267	0.81726736
382	0.09927831	0.90072167
383	0.15923803	0.840762
384	0.73206776	0.2679322
385	0.6462858	0.3537142
386	0.4586578	0.5413422
387	0.2821237	0.71787626
388	0.6844959	0.31550404
389	0.3259855	0.6740145
390	0.13742475	0.86257523
391	0.10411068	0.89588934
392	0.3684158	0.6315842
393	0.025234753	0.9747652
394	0.021081226	0.97891885
395	0.5971259	0.4028741
396	0.28524098	0.71475905
397	0.17930871	0.8206913
398	0.14483303	0.855167
399	0.13181482	0.86818516
400	0.5641233	0.43587676
401	0.87536234	0.124637604
402	0.2160228	0.7839772
403	0.15435669	0.84564334
404	0.23111375	0.7688862
405	0.120389566	0.8796104
406	0.25300723	0.74699277
407	0.6488831	0.35111687
408	0.3829891	0.6170109
409	0.15773433	0.84226567
410	0.35161033	0.64838964
411	0.17931202	0.82068795
412	0.35388702	0.64611304
413	0.57801163	0.42198834
414	0.51183754	0.48816243
415	0.7095046	0.2904954
416	0.10198647	0.8980135
417	0.30556574	0.6944343
418	0.33121046	0.6687895
419	0.16892377	0.8310762
420	0.16233942	0.8376606
421	0.23081619	0.7691838
422	0.27311555	0.7268844
423	0.6141972	0.38580287
424	0.7942144	0.20578559
425	0.17776185	0.8222381
426	0.6405813	0.35941872
427	0.29060954	0.70939046
428	0.33063823	0.66936177
429	0.47795454	0.52204543
430	0.066267245	0.9337327
431	0.35153705	0.648463
432	0.8162321	0.18376794
433	0.61226606	0.387734
434	0.5653363	0.43466368
435	0.6246404	0.37535965
436	0.7060199	0.29398012
437	0.08443215	0.9155679
438	0.17209783	0.8279022
439	0.069500655	0.9304994
440	0.36662298	0.6333771
441	0.037613176	0.9623868
442	0.10387135	0.8961286
443	0.2954698	0.7045302
444	0.115527734	0.88447225
445	0.06619647	0.9338035
446	0.08635314	0.91364694
447	0.4023381	0.5976619
448	0.18551314	0.81448686
449	0.67025477	0.32974523
450	0.38648808	0.613512
451	0.53863186	0.46136814
452	0.17835738	0.82164264
453	0.6734765	0.32652345
454	0.83475	0.16525003
455	0.20343985	0.7965601
456	0.17914315	0.82085687
457	0.6889592	0.31104082
458	0.18380553	0.81619453
459	0.6692566	0.33074334
460	0.448869	0.551131
461	0.8703469	0.12965305
462	0.2291374	0.77086264
463	0.12107608	0.8789239
464	0.48358765	0.5164124
465	0.74982345	0.25017655
466	0.08358091	0.9164191
467	0.3769795	0.62302047
468	0.725322	0.274678
469	0.50998926	0.49001074
470	0.020746758	0.9792532
471	0.3062397	0.69376034
472	0.106724225	0.89327574
473	0.49180362	0.5081964
474	0.21324646	0.7867535
475	0.14819376	0.8518062
476	0.1393378	0.8606622
477	0.13810878	0.8618912
478	0.38172323	0.6182768
479	0.30291924	0.69708073
480	0.42680785	0.5731921
481	0.77022535	0.2297747
482	0.3505779	0.64942217
483	0.055484746	0.9445152
484	0.043495823	0.9565042
485	0.17789647	0.82210356
486	0.040427543	0.95957243
487	0.1792299	0.82077014
488	0.121752866	0.8782471
489	0.263173	0.736827
490	0.5532229	0.4467771
491	0.6694677	0.33053234
492	0.3448195	0.6551805
493	0.04758671	0.9524133
494	0.40828434	0.5917157
495	0.06543611	0.9345639
496	0.16970667	0.83029336
497	0.53898585	0.46101415
498	0.29918543	0.70081455
499	0.10900407	0.8909959
500	0.01439967	0.98560035
501	0.6935005	0.3064995
502	0.003941499	0.99605846
503	0.34113604	0.65886396
504	0.46239543	0.5376046
505	0.32223448	0.67776555
506	0.689537	0.310463
507	0.08530517	0.91469485
508	0.11624287	0.88375705
509	0.029056227	0.9709438
510	0.59935826	0.40064174
511	0.11339824	0.88660175
512	0.06743344	0.9325666
513	0.09149361	0.90850633
514	0.15192306	0.84807694
515	0.72572833	0.27427173
516	0.62112415	0.37887582
517	0.3367203	0.66327965
518	0.09892145	0.9010786
519	0.23540191	0.76459813
520	0.7547719	0.24522808
521	0.41156605	0.588434
522	0.7224778	0.2775222
523	0.8181801	0.18181993
524	0.09048237	0.9095176
525	0.6812575	0.31874254
526	0.1170182	0.88298184
527	0.71957064	0.2804294
528	0.7325072	0.26749283
529	0.70555604	0.294444
530	0.19486427	0.8051357
531	0.4879667	0.51203334
532	0.044635344	0.95536464
533	0.7107189	0.28928107
534	0.3828291	0.61717093
535	0.14067131	0.85932875
536	0.3704262	0.62957376
537	0.07534258	0.92465746
538	0.11366391	0.8863361
539	0.44620407	0.55379593
540	0.44112772	0.5588723
541	0.64906275	0.35093728
542	0.011813695	0.9881863
543	0.53760463	0.46239537
544	0.1450164	0.85498357
545	0.47706875	0.5229313
546	0.083614945	0.91638505
547	0.24553764	0.75446236
548	0.014425051	0.98557496
549	0.60501236	0.39498758
550	0.12495289	0.87504715
551	0.13808721	0.86191285
552	0.110132806	0.8898672
553	0.6937697	0.3062303
554	0.6347284	0.36527166
555	0.12790605	0.8720939
556	0.8280362	0.17196374
557	0.23932005	0.76067996
558	0.4981772	0.5018228
559	0.42714283	0.5728572
560	0.04068644	0.9593136
561	0.103902936	0.896097
562	0.17146952	0.82853043
563	0.39672503	0.603275
564	0.07538754	0.9246125
565	0.0936387	0.90636134
566	0.47885835	0.52114165
567	0.87012696	0.12987304
568	0.63850653	0.36149353
569	0.35007128	0.64992875
570	0.27099603	0.72900397
571	0.81904525	0.18095474
572	0.5822029	0.41779712
573	0.24643344	0.75356656
574	0.05538946	0.94461054
575	0.061258323	0.9387417
576	0.2166258	0.78337425
577	0.32758227	0.6724177
578	0.53635895	0.46364108
579	0.6160876	0.38391235
580	0.15937631	0.8406237
581	0.32655933	0.6734407
582	0.054090068	0.9459099
583	0.63114226	0.36885768
584	0.56283444	0.43716556
585	0.6592699	0.34073007
586	0.581648	0.41835198
587	0.68848366	0.31151634
588	0.90798545	0.09201457
589	0.8980872	0.101912804
590	0.31150937	0.68849057
591	0.38184595	0.61815405
592	0.03968875	0.9603113
593	0.7474427	0.25255722
594	0.01740658	0.98259336
595	0.53510565	0.46489435
596	0.077714555	0.9222854
597	0.12604037	0.8739596
598	0.34544596	0.65455407
599	0.2396312	0.7603688
600	0.10265368	0.8973463
601	0.28637305	0.713627
602	0.089375444	0.91062456
603	0.44679588	0.5532041
604	0.5337354	0.4662646
605	0.042598374	0.9574017
606	0.018366981	0.98163307
607	0.47088572	0.5291143
608	0.28031576	0.71968424
609	0.030989474	0.96901053
610	0.23272891	0.76727104
611	0.75555444	0.24444558
612	0.70242137	0.29757863
613	0.79796064	0.20203936
614	0.23319177	0.7668082
615	0.13769995	0.86230004
616	0.13628533	0.86371464
617	0.2320406	0.7679594
618	0.10168306	0.898317
619	0.009998117	0.9900019
620	0.09874713	0.9012529
621	0.13950312	0.8604969
622	0.31175262	0.6882474
623	0.11839211	0.88160783
624	0.29624376	0.7037563
625	0.4164259	0.5835741
626	0.08086615	0.9191338
627	0.59638643	0.40361357
628	0.3319599	0.66804016
629	0.3581317	0.6418683
630	0.12244565	0.87755436
631	0.80666643	0.19333355
632	0.17942868	0.8205713
633	0.46971005	0.53028995
634	0.38466844	0.61533153
635	0.3988959	0.6011041
636	0.6118703	0.38812968
637	0.7958181	0.20418188
638	0.21708229	0.78291774
639	0.5340974	0.4659026
640	0.07874651	0.9212535
641	0.698004	0.30199596
642	0.3449023	0.6550977
643	0.7855081	0.21449193
644	0.19817911	0.8018209
645	0.047039792	0.95296025
646	0.33971494	0.6602851
647	0.5480402	0.45195976
648	0.2776478	0.7223522
649	0.6855763	0.31442365
650	0.5688035	0.43119654
651	0.21623541	0.7837646
652	0.5478037	0.45219633
653	0.59570783	0.40429214
654	0.44322035	0.5567796
655	0.43514398	0.56485605
656	0.30753532	0.6924647
657	0.1858421	0.81415796
658	0.515903	0.484097
659	0.31938502	0.68061495
660	0.29946625	0.70053375
661	0.71870637	0.28129363
662	0.017018445	0.9829815
663	0.35489535	0.64510465
664	0.1486565	0.85134345
665	0.46084788	0.53915215
666	0.5926014	0.40739858
667	0.8715349	0.12846512
668	0.34094077	0.6590593
669	0.056686178	0.94331384
670	0.54134643	0.45865357
671	0.6540526	0.34594738
672	0.59735584	0.40264416
673	0.62305075	0.37694922
674	0.07659955	0.9234004
675	0.5126315	0.48736855
676	0.1387927	0.8612073
677	0.18315126	0.8168487
678	0.18866304	0.81133693
679	0.2793071	0.7206929
680	0.07717466	0.92282534
681	0.050695036	0.94930494
682	0.43308672	0.5669133
683	0.08027758	0.91972244
684	0.35587955	0.64412045
685	0.015871095	0.98412883
686	0.32466906	0.6753309
687	0.25453648	0.74546355
688	0.12191266	0.87808734
689	0.7857909	0.21420906
690	0.7665552	0.23344487
691	0.36481154	0.6351885
692	0.76293796	0.23706204
693	0.05638694	0.94361305
694	0.2262115	0.7737885
695	0.30418265	0.6958173
696	0.45110545	0.5488945
697	0.1270648	0.87293524
698	0.4851832	0.51481676
699	0.7271783	0.2728217
700	0.08465855	0.91534144
701	0.4764046	0.52359533
702	0.3070969	0.6929031
703	0.08478721	0.9152128
704	0.8097991	0.19020091
705	0.28836587	0.71163416
706	0.77751565	0.22248434
707	0.26951826	0.7304817
708	0.30989712	0.6901029
709	0.2379809	0.7620191
710	0.21337046	0.78662956
711	0.5582825	0.4417175
712	0.1582223	0.84177774
713	0.34539807	0.65460193
714	0.027051685	0.9729484
715	0.2745682	0.7254318
716	0.2957284	0.7042717
717	0.48804277	0.51195717
718	0.0800692	0.9199308
719	0.8253037	0.17469628
720	0.5179226	0.4820774
721	0.16533506	0.83466494
722	0.046678785	0.9533212
723	0.5851863	0.41481376
724	0.7886657	0.21133435
725	0.15760237	0.84239763
726	0.88510877	0.11489115
727	0.8319956	0.16800438
728	0.09099324	0.9090068
729	0.02421846	0.9757816
730	0.4057674	0.5942326
731	0.15972134	0.8402787
732	0.7147179	0.28528208
733	0.7053794	0.2946206
734	0.48989943	0.51010054
735	0.27625322	0.7237468
736	0.06946511	0.93053484
737	0.082695425	0.9173046
738	0.23730816	0.76269186
739	0.10334424	0.89665574
740	0.44955567	0.55044436
741	0.4014664	0.59853363
742	0.04081643	0.9591836
743	0.38944674	0.61055326
744	0.075232565	0.92476743
745	0.096728094	0.90327185
746	0.8750576	0.12494247
747	0.20843764	0.79156244
748	0.100857124	0.89914286
749	0.7124649	0.287535
750	0.1564882	0.84351176
751	0.031909402	0.96809065
752	0.2331525	0.76684755
753	0.07958724	0.9204128
754	0.6031271	0.39687288
755	0.52012527	0.47987473
756	0.29207388	0.7079261
757	0.24569398	0.75430596
758	0.17145726	0.82854277
759	0.10658945	0.89341056
760	0.38532662	0.6146733
761	0.061423108	0.9385769
762	0.597546	0.40245402
763	0.31545502	0.6845449
764	0.06817743	0.9318226
765	0.26561177	0.73438823
766	0.2110242	0.7889758
767	0.039683074	0.9603169
768	0.0384263	0.96157366
769	0.5750711	0.42492887
770	0.24888092	0.75111914
771	0.35439873	0.6456013
772	0.5967678	0.40323228
773	0.7494182	0.2505818
774	0.60690075	0.39309925
775	0.71144223	0.28855777
776	0.092879154	0.9071208
777	0.59412676	0.40587318
778	0.6013195	0.39868054
779	0.39350533	0.6064946
780	0.5470256	0.45297444
781	0.5643409	0.4356591
782	0.21025798	0.789742
783	0.3422624	0.6577376
784	0.30570313	0.6942969
785	0.114809796	0.88519025
786	0.074931815	0.9250682
787	0.5543901	0.4456099
788	0.2564929	0.7435071
789	0.12221157	0.8777884
790	0.041940928	0.9580591
791	0.07695973	0.9230402
792	0.5502026	0.4497974
793	0.77254164	0.22745839
794	0.38844466	0.61155534
795	0.4397218	0.5602782
796	0.46622762	0.5337724
797	0.6561834	0.34381664
798	0.297034	0.702966
799	0.002307021	0.997693
800	0.6568276	0.3431724
801	0.20804924	0.79195076
802	0.2574411	0.74255884
803	0.22654127	0.77345866
804	0.24191384	0.7580862
805	0.26872236	0.73127764
806	0.24175495	0.75824505
807	0.42127204	0.5787279
808	0.44369623	0.55630374
809	0.38132048	0.6186795
810	0.47716728	0.52283275
811	0.6119272	0.38807273
812	0.55837315	0.44162685
813	0.73147416	0.26852584
814	0.5684858	0.43151426
815	0.692906	0.30709398
816	0.903719	0.09628096
817	0.5620593	0.43794075
818	0.741883	0.25811705
819	0.113698095	0.8863019
820	0.036153413	0.96384656
821	0.63617724	0.3638228
822	0.48454976	0.51545024
823	0.11270076	0.88729924
824	0.1985133	0.8014867
825	0.51792586	0.48207417
826	0.47200292	0.5279971
827	0.6012943	0.3987057
828	0.45789823	0.5421018
829	0.1787982	0.82120186
830	0.1845259	0.8154741
831	0.08894096	0.911059
832	0.07114167	0.92885834
833	0.29219475	0.7078053
834	0.15030928	0.8496907
835	0.12715846	0.8728416
836	0.15565163	0.8443484
837	0.5897682	0.41023183
838	0.09788816	0.9021118
839	0.27309254	0.72690743
840	0.36808607	0.6319139
841	0.8229531	0.17704684
842	0.49779892	0.5022011
843	0.65019214	0.34980786
844	0.12442953	0.8755705
845	0.509728	0.49027202
846	0.032348003	0.96765196
847	0.08519989	0.9148001
848	0.16028193	0.83971804
849	0.36140677	0.63859326
850	0.15349522	0.84650475
851	0.5059766	0.49402335
852	0.090125285	0.9098747
853	0.2951109	0.70488906
854	0.34476885	0.6552312
855	0.46225327	0.5377467
856	0.24307151	0.75692844
857	0.4309754	0.56902456
858	0.30721226	0.69278777
859	0.27189878	0.72810125
860	0.19809037	0.8019096
861	0.25032422	0.74967575
862	0.66042554	0.33957443
863	0.8403044	0.15969561
864	0.27497876	0.7250213
865	0.7099785	0.29002145
866	0.2922287	0.7077713
867	0.27264333	0.72735673
868	0.09262652	0.9073735
869	0.01158131	0.98841876
870	0.1532254	0.8467746
871	0.12330487	0.8766951
872	0.7453652	0.25463486
873	0.27506548	0.7249345
874	0.47617412	0.52382594
875	0.87504005	0.12495997
876	0.6101254	0.38987464
877	0.53888303	0.461117
878	0.3514226	0.6485774
879	0.2210217	0.7789782
880	0.3025206	0.6974794
881	0.16759881	0.8324012
882	0.11943887	0.8805612
883	0.39528364	0.60471636
884	0.4312059	0.5687941
885	0.15435229	0.8456477
886	0.646971	0.35302904
887	0.6132603	0.38673964
888	0.39423725	0.6057628
889	0.75986177	0.2401382
890	0.43320814	0.5667919
891	0.15652601	0.84347403
892	0.6809609	0.3190391
893	0.5644809	0.4355191
894	0.6172355	0.38276452
895	0.24954164	0.7504583
896	0.73222613	0.26777387
897	0.4817937	0.5182063
898	0.22894637	0.77105355
899	0.048068255	0.9519317
900	0.17531367	0.82468635
901	0.10135937	0.89864063
902	0.3722524	0.6277476
903	0.373491	0.6265091
904	0.43270874	0.5672913
905	0.68922573	0.31077424
906	0.3532474	0.6467526
907	0.8783885	0.12161144
908	0.20222317	0.7977768
909	0.4608687	0.5391313
910	0.40711424	0.5928858
911	0.1277778	0.8722222
912	0.122626804	0.87737316
913	0.24365439	0.7563456
914	0.022091156	0.9779089
915	0.62614256	0.37385744
916	0.27213523	0.72786474
917	0.14761895	0.8523811
918	0.53526944	0.4647306
919	0.5272793	0.4727207
920	0.12177265	0.87822735
921	0.5784859	0.42151406
922	0.2220776	0.7779224
923	0.081742845	0.9182572
924	0.109654896	0.8903451
925	0.31099895	0.6890011
926	0.73436016	0.26563984
927	0.21147156	0.7885284
928	0.68628263	0.3137174
929	0.17695601	0.82304406
930	0.52593863	0.4740613
931	0.47889033	0.5211097
932	0.20685762	0.7931423
933	0.5311961	0.46880385
934	0.8171036	0.18289633
935	0.18353742	0.8164625
936	0.25999928	0.7400007
937	0.41721636	0.5827837
938	0.80838317	0.19161688
939	0.46399418	0.5360058
940	0.7264009	0.27359906
941	0.15899755	0.8410024
942	0.5425699	0.45743015
943	0.4966329	0.5033671
944	0.2827418	0.7172582
945	0.18018393	0.81981605
946	0.31117558	0.6888244
947	0.50097144	0.4990286
948	0.190691	0.80930907
949	0.4474607	0.5525393
950	0.02526989	0.9747301
951	0.5055143	0.49448565
952	0.48010123	0.5198988
953	0.592474	0.40752602
954	0.15315495	0.84684503
955	0.2246071	0.7753929
956	0.52014774	0.4798523
957	0.3016783	0.6983217
958	0.24208154	0.7579184
959	0.33365884	0.6663411
960	0.11618581	0.88381416
961	0.48453096	0.515469
962	0.59329766	0.40670237
963	0.52529806	0.4747019
964	0.083371036	0.91662896
965	0.2919059	0.7080941
966	0.81284314	0.1871568
967	0.5131242	0.48687574
968	0.45139334	0.54860663
969	0.5800464	0.4199536
970	0.79916835	0.20083165
971	0.4948322	0.50516784
972	0.587602	0.41239792
973	0.28828114	0.7117189
974	0.08526855	0.91473144
975	0.17649858	0.8235014
976	0.75241023	0.24758978
977	0.14257687	0.8574231
978	0.91934204	0.08065797
979	0.06979239	0.93020767
980	0.78266734	0.21733263
981	0.04087027	0.9591297
982	0.63871956	0.3612804
983	0.26637226	0.7336277
984	0.8362152	0.16378483
985	0.027423559	0.97257644
986	0.06500893	0.93499106
987	0.37883648	0.6211635
988	0.7770021	0.22299789
989	0.07398435	0.9260156
990	0.5551576	0.4448424
991	0.05242476	0.9475753
992	0.38282833	0.61717165
993	0.36442947	0.6355705
994	0.19671464	0.80328536
995	0.39664283	0.60335714
996	0.5616337	0.43836635
997	0.42969435	0.57030565
998	0.72685474	0.27314523
999	0.4784567	0.52154326
1000	0.43132457	0.5686754
1001	0.32267055	0.6773295
1002	0.5363181	0.46368182
1003	0.68225515	0.3177449
1004	0.65205336	0.34794667
1005	0.48042393	0.5195761
1006	0.28617135	0.7138286
1007	0.23305927	0.7669408
1008	0.4734651	0.52653486
1009	0.18288691	0.8171131
1010	0.013581504	0.9864184
1011	0.037824377	0.9621756
1012	0.26742628	0.73257375
1013	0.40403485	0.5959652
1014	0.70639056	0.2936094
1015	0.4690031	0.53099686
1016	0.29644123	0.7035588
1017	0.4210041	0.5789959
1018	0.06425185	0.93574816
1019	0.58865964	0.41134036
1020	0.42275593	0.5772441
1021	0.88958776	0.11041226
1022	0.16562463	0.8343754
1023	0.33665997	0.66334
1024	0.57440984	0.42559016
1025	0.24101315	0.75898683
1026	0.5288263	0.47117367
1027	0.7137492	0.28625083
1028	0.2604151	0.7395849
1029	0.40518412	0.5948159
1030	0.3644878	0.6355122
1031	0.82984406	0.17015596
1032	0.481233	0.518767
1033	0.80034345	0.19965649
1034	0.12993677	0.8700632
1035	0.31575388	0.68424606
1036	0.08502449	0.9149755
1037	0.40408024	0.5959197
1038	0.18138124	0.8186187
1039	0.5962461	0.40375388
1040	0.61209834	0.38790163
1041	0.5744082	0.42559177
1042	0.73789346	0.2621066
1043	0.36576015	0.63423985
1044	0.2947511	0.7052489
1045	0.2289751	0.7710249
1046	0.20710567	0.79289436
1047	0.5209198	0.47908017
1048	0.4190395	0.5809605
1049	0.48078504	0.5192149
1050	0.22415149	0.7758485
1051	0.07282847	0.9271716
1052	0.5053754	0.49462458
1053	0.06730786	0.93269217
1054	0.48052323	0.5194768
1055	0.43260536	0.5673946
1056	0.32824638	0.67175364
1057	0.8269567	0.17304333
1058	0.22859828	0.7714017
1059	0.13669775	0.8633023
1060	0.07242747	0.92757255
1061	0.47498298	0.525017
1062	0.08072281	0.91927725
1063	0.772442	0.22755802
1064	0.74350524	0.2564948
1065	0.35592714	0.6440729
1066	0.8368191	0.1631809
1067	0.44476855	0.55523145
1068	0.24695228	0.7530477
1069	0.23306277	0.7669372
1070	0.3179016	0.6820984
1071	0.68873185	0.31126812
1072	0.46957237	0.53042763
1073	0.14924975	0.85075027
1074	0.38417307	0.61582696
1075	0.53558844	0.4644116
1076	0.35937616	0.64062387
1077	0.3646285	0.6353715
1078	0.5385448	0.46145523
1079	0.13144775	0.86855227
1080	0.35013065	0.6498694
1081	0.495418	0.504582
1082	0.17790082	0.8220992
1083	0.36716387	0.6328361
1084	0.6591744	0.34082565
1085	0.47531128	0.5246887
1086	0.6816334	0.3183666
1087	0.5982502	0.40174976
1088	0.5085065	0.49149352
1089	0.2813636	0.7186364
1090	0.119938344	0.8800617
1091	0.8660215	0.1339785
1092	0.26328325	0.7367168
1093	0.2292037	0.77079624
1094	0.8904234	0.10957655
1095	0.48950052	0.5104995
1096	0.50655556	0.49344444
1097	0.48468617	0.51531386
1098	0.888053	0.111947
1099	0.53208923	0.46791074
1100	0.41821745	0.5817825
1101	0.28242543	0.71757454
1102	0.378114	0.621886
1103	0.67677325	0.32322675
1104	0.48593143	0.5140686
1105	0.637971	0.36202905
1106	0.03447029	0.9655297
1107	0.11438956	0.8856104
1108	0.92811173	0.07188826
1109	0.3408705	0.6591295
1110	0.44712391	0.5528761
1111	0.26803097	0.731969
1112	0.025797527	0.97420245
1113	0.411826	0.588174
1114	0.5742731	0.42572692
1115	0.61797845	0.38202155
1116	0.53409964	0.46590042
1117	0.6357825	0.36421752
1118	0.7053206	0.29467937
1119	0.53658766	0.46341237
1120	0.78785527	0.21214473
1121	0.06837252	0.9316275
1122	0.44819874	0.5518012
1123	0.049058236	0.95094174
1124	0.7772766	0.22272342
1125	0.7029904	0.2970096
1126	0.5343008	0.46569917
1127	0.03584651	0.9641535
1128	0.7758281	0.22417189
1129	0.14208879	0.8579112
1130	0.11865435	0.8813456
1131	0.23141892	0.76858115
1132	0.05177317	0.9482268
1133	0.26302645	0.7369735
1134	0.90756863	0.09243135
1135	0.4873508	0.5126492
1136	0.9104948	0.08950523
1137	0.024688333	0.9753117
1138	0.17166197	0.828338
1139	0.17135392	0.82864606
1140	0.31558034	0.6844197
1141	0.083009034	0.916991
1142	0.2122132	0.78778684
1143	0.28564325	0.7143568
1144	0.6168011	0.38319895
1145	0.32986677	0.6701332
1146	0.12423381	0.8757662
1147	0.41754445	0.5824556
1148	0.7683833	0.23161675
1149	0.22083718	0.7791628
1150	0.41917956	0.58082044
1151	0.27575094	0.72424906
1152	0.068902865	0.93109715
1153	0.4481548	0.55184513
1154	0.023775622	0.97622436
1155	0.22194733	0.7780527
1156	0.5098574	0.49014252
1157	0.42884544	0.57115453
1158	0.07872963	0.9212704
1159	0.32884836	0.67115164
1160	0.6838501	0.3161499
1161	0.051994745	0.9480052
1162	0.42798674	0.57201326
1163	0.69620556	0.30379444
1164	0.33810687	0.6618931
1165	0.847056	0.15294398
1166	0.017112013	0.982888
1167	0.52304286	0.47695714
1168	0.71665823	0.28334177
1169	0.088069886	0.9119301
1170	0.268284	0.73171604
1171	0.23485856	0.7651414
1172	0.14118409	0.8588159
1173	0.18387072	0.8161293
1174	0.6816256	0.3183744
1175	0.5632155	0.43678448
1176	0.26173338	0.73826665
1177	0.28615087	0.7138491
1178	0.6597768	0.3402232
1179	0.12704577	0.8729542
1180	0.29168975	0.7083103
1181	0.769103	0.23089698
1182	0.31130984	0.6886902
1183	0.01809317	0.98190683
1184	0.12684259	0.8731574
1185	0.66243804	0.33756196
1186	0.482613	0.51738703
1187	0.5029305	0.49706948
1188	0.041406725	0.9585933
1189	0.25814712	0.7418529
1190	0.49621356	0.5037864
1191	0.04708581	0.9529141
1192	0.5125722	0.48742777
1193	0.44881567	0.55118436
1194	0.55804074	0.44195926
1195	0.06520046	0.93479955
1196	0.07546789	0.9245321
1197	0.53108007	0.4689199
1198	0.45231742	0.5476826
1199	0.43741456	0.5625854
1200	0.26345783	0.7365422
1201	0.38390586	0.6160942
1202	0.279126	0.7208741
1203	0.23229675	0.76770324
1204	0.31870672	0.6812933
1205	0.41435283	0.5856471
1206	0.50247043	0.49752954
1207	0.48455557	0.51544446
1208	0.6464997	0.35350028
1209	0.022976657	0.9770233
1210	0.3960004	0.6039996
1211	0.2442747	0.75572526
1212	0.823137	0.17686301
1213	0.5262365	0.47376356
1214	0.4458518	0.5541482
1215	0.115944944	0.884055
1216	0.33733362	0.66266644
1217	0.86122835	0.13877167
1218	0.2300052	0.7699948
1219	0.6943842	0.30561575
1220	0.17616506	0.82383496
1221	0.032313127	0.96768695
1222	0.7070741	0.29292583
1223	0.08308892	0.9169111
1224	0.53652745	0.46347255
1225	0.59631723	0.40368277
1226	0.10087002	0.89913005
1227	0.21713866	0.7828613
1228	0.6343466	0.36565346
1229	0.45845446	0.54154557
1230	0.5701275	0.4298725
1231	0.14708874	0.8529113
1232	0.34331214	0.65668786
1233	0.7620425	0.2379575
1234	0.6152719	0.38472807
1235	0.08119285	0.91880715
1236	0.5054618	0.49453816
1237	0.27794188	0.72205806
1238	0.029086394	0.9709136
1239	0.61253226	0.38746774
1240	0.17016512	0.8298349
1241	0.75443393	0.24556611
1242	0.36391005	0.63609
1243	0.29761273	0.7023872
1244	0.07259249	0.92740756
1245	0.0714744	0.9285256
1246	0.09924377	0.90075624
1247	0.38087416	0.61912584
1248	0.1178127	0.8821873
1249	0.14987472	0.8501253
1250	0.26330936	0.73669064
1251	0.089135155	0.91086483
1252	0.46113306	0.53886694
1253	0.17551216	0.8244878
1254	0.06054273	0.93945724
1255	0.7214128	0.27858725
1256	0.1722259	0.8277741
1257	0.034170322	0.9658296
1258	0.44595706	0.55404294
1259	0.6838918	0.31610826
1260	0.12100643	0.8789935
1261	0.6977858	0.3022142
1262	0.06799815	0.9320019
1263	0.43318957	0.5668105
1264	0.1852255	0.8147745
1265	0.42696396	0.573036
1266	0.40975586	0.5902441
1267	0.05210337	0.9478966
1268	0.1226036	0.8773964
1269	0.46899727	0.5310027
1270	0.6393911	0.36060894
1271	0.4293612	0.57063884
1272	0.7930938	0.20690621
1273	0.30660936	0.6933906
1274	0.43825293	0.5617471
1275	0.17995057	0.82004946
1276	0.44248053	0.5575195
1277	0.45797727	0.54202276
1278	0.41375172	0.5862483
1279	0.012907314	0.98709273
1280	0.5671048	0.43289518
1281	0.71612966	0.28387037
1282	0.27479362	0.7252064
1283	0.19080956	0.80919045
1284	0.18109028	0.8189097
1285	0.36327228	0.6367277
1286	0.19546886	0.80453116
1287	0.64857566	0.35142437
1288	0.23959456	0.7604054
1289	0.16088615	0.8391139
1290	0.19812338	0.80187666
1291	0.053142946	0.94685704
1292	0.7320942	0.2679058
1293	0.12304031	0.8769597
1294	0.5799599	0.42004004
1295	0.3711106	0.62888944
1296	0.42804566	0.57195437
1297	0.19306871	0.8069313
1298	0.17095135	0.8290487
1299	0.7479907	0.2520093
1300	0.5301624	0.46983764
1301	0.84270227	0.15729772
1302	0.53442764	0.46557233
1303	0.24462456	0.75537544
1304	0.41881597	0.581184
1305	0.6084696	0.39153042
1306	0.2768077	0.7231923
1307	0.15715376	0.8428463
1308	0.23463817	0.7653618
1309	0.7402128	0.25978723
1310	0.23035415	0.76964587
1311	0.51046777	0.48953217
1312	0.794805	0.20519502
1313	0.12660624	0.8733937
1314	0.36461246	0.6353876
1315	0.10331542	0.8966846
1316	0.11308203	0.8869179
1317	0.08275325	0.91724676
1318	0.80866593	0.19133408
1319	0.47784376	0.52215624
1320	0.15773906	0.8422609
1321	0.5609878	0.4390122
1322	0.57570755	0.4242925
1323	0.49247438	0.5075256
1324	0.34536204	0.65463793
1325	0.7413873	0.25861272
1326	0.1927219	0.80727804
1327	0.60499835	0.39500168
1328	0.06249159	0.93750846
1329	0.27780315	0.7221968
1330	0.50962687	0.49037313
1331	0.42255703	0.57744294
1332	0.42177653	0.57822347
1333	0.72293824	0.27706173
1334	0.3342122	0.6657878
1335	0.87348926	0.1265108
1336	0.09109176	0.90890825
1337	0.6838541	0.31614587
1338	0.6562214	0.34377864
1339	0.84530234	0.1546977
1340	0.2540178	0.7459822
1341	0.28707394	0.71292603
1342	0.52045095	0.47954902
1343	0.64171296	0.35828698
1344	0.28313786	0.71686214
1345	0.08714702	0.912853
1346	0.34692734	0.65307266
1347	0.2988246	0.7011754
1348	0.3087366	0.6912634
1349	0.48989442	0.51010555
1350	0.010468484	0.9895315
1351	0.108332224	0.8916678
1352	0.55991316	0.44008687
1353	0.27220693	0.72779304
1354	0.34845433	0.6515457
1355	0.29125857	0.7087414
1356	0.2202369	0.7797631
1357	0.064530075	0.93547
1358	0.059652526	0.94034743
1359	0.3692498	0.6307502
1360	0.46821836	0.5317816
1361	0.2677335	0.73226655
1362	0.57171524	0.42828476
1363	0.90586895	0.09413111
1364	0.8415685	0.15843147
1365	0.019363692	0.9806363
1366	0.51200527	0.48799473
1367	0.13555056	0.86444944
1368	0.23884113	0.7611589
1369	0.40357172	0.59642833
1370	0.17631698	0.823683
1371	0.38889116	0.61110884
1372	0.21427166	0.78572834
1373	0.8923082	0.107691765
1374	0.7574887	0.24251132
1375	0.08221706	0.91778296
1376	0.40751308	0.592487
1377	0.7074827	0.2925173
1378	0.18558715	0.81441283
1379	0.67568773	0.3243122
1380	0.16004358	0.83995646
1381	0.75181854	0.24818142
1382	0.80006623	0.1999338
1383	0.14807253	0.8519275
1384	0.6370611	0.36293885
1385	0.41104633	0.5889537
1386	0.7080519	0.29194808
1387	0.31639344	0.68360656
1388	0.40517935	0.5948206
1389	0.64099807	0.3590019
1390	0.13483264	0.8651673
1391	0.3765287	0.6234713
1392	0.1289139	0.8710861
1393	0.81583637	0.18416362
1394	0.14294969	0.8570503
1395	0.18717664	0.81282336
1396	0.58744437	0.41255566
1397	0.5605808	0.43941924
1398	0.40627724	0.59372276
1399	0.46492475	0.53507525
1400	0.061955098	0.9380449
1401	0.28894952	0.71105045
1402	0.2563835	0.74361646
1403	0.06548621	0.9345138
1404	0.12588021	0.8741198
1405	0.16435213	0.8356479
1406	0.15339945	0.8466006
1407	0.113337785	0.8866622
1408	0.116164126	0.88383585
1409	0.45463637	0.54536366
1410	0.52737206	0.47262797
1411	0.5853104	0.41468963
1412	0.030643322	0.96935666
1413	0.8173896	0.18261041
1414	0.73512405	0.26487595
1415	0.2745911	0.725409
1416	0.68154955	0.31845048
1417	0.7536722	0.24632777
1418	0.35114026	0.64885974
1419	0.6416041	0.3583959
1420	0.71849537	0.28150463
1421	0.33407083	0.6659292
1422	0.90284604	0.0971539
1423	0.0988833	0.9011167
1424	0.23689474	0.7631053
1425	0.18085727	0.8191427
1426	0.08071698	0.919283
1427	0.06704752	0.9329525
1428	0.043453235	0.9565468
1429	0.48014575	0.5198543
1430	0.58580625	0.41419375
1431	0.12518655	0.87481344
1432	0.18016443	0.81983554
1433	0.1287325	0.8712675
1434	0.72640866	0.27359137
1435	0.44837618	0.5516239
1436	0.87157094	0.12842904
1437	0.12626952	0.87373054
1438	0.6465403	0.35345975
1439	0.12011552	0.8798844
1440	0.24019152	0.7598085
1441	0.32188487	0.6781152
1442	0.4303897	0.56961024
1443	0.23355016	0.7664498
1444	0.3524444	0.64755553
1445	0.59698564	0.40301436
1446	0.0352853	0.9647147
1447	0.2307766	0.7692234
1448	0.119671635	0.8803284
1449	0.012052871	0.98794717
1450	0.86925185	0.13074812
1451	0.6290401	0.37095988
1452	0.123532236	0.87646776
1453	0.2377939	0.76220614
1454	0.19700657	0.8029934
1455	0.18282476	0.81717527
1456	0.44089025	0.55910975
1457	0.09626196	0.90373796
1458	0.49387696	0.506123
1459	0.081705384	0.91829455
1460	0.058066815	0.94193316
1461	0.30100623	0.6989938
1462	0.041803036	0.95819694
1463	0.17648546	0.8235145
1464	0.039564848	0.9604352
1465	0.33554155	0.6644584
1466	0.41355896	0.586441
1467	0.072852366	0.92714757
1468	0.15104201	0.84895796
1469	0.50426763	0.49573237
1470	0.54071856	0.4592814
1471	0.38687184	0.6131281
1472	0.004465757	0.9955342
1473	0.5033677	0.49663228
1474	0.62756425	0.37243575
1475	0.6070946	0.3929054
1476	0.57598704	0.42401296
1477	0.506403	0.4935969
1478	0.26800674	0.7319933
1479	0.0230654	0.97693455
1480	0.49154338	0.50845665
1481	0.44783828	0.55216175
1482	0.87615716	0.123842895
1483	0.16092496	0.839075
1484	0.4097653	0.5902347
1485	0.75774115	0.24225889
1486	0.39425203	0.60574794
1487	0.0397797	0.9602203
1488	0.6241498	0.37585026
1489	0.34671944	0.65328056
1490	0.75422215	0.24577788
1491	0.32385233	0.6761477
1492	0.24349742	0.7565026
1493	0.24843736	0.75156265
1494	0.77776784	0.22223213
1495	0.16420455	0.83579546
1496	0.2690334	0.7309666
1497	0.6395025	0.3604975
1498	0.6181723	0.38182774
1499	0.7492127	0.25078732
1500	0.36289558	0.6371044
1501	0.14934672	0.85065323
1502	0.21639119	0.78360885
1503	0.26321486	0.7367851
1504	0.3999187	0.60008126
1505	0.06384153	0.9361585
1506	0.37988394	0.6201161
1507	0.36583474	0.6341652
1508	0.048545357	0.9514546
1509	0.8086799	0.19132006
1510	0.20064554	0.7993545
1511	0.89469105	0.105309
1512	0.28225625	0.71774375
1513	0.07684815	0.92315185
1514	0.46492058	0.5350794
1515	0.55276823	0.44723177
1516	0.20611243	0.79388756
1517	0.2549917	0.7450083
1518	0.26442698	0.73557305
1519	0.33514336	0.6648567
1520	0.49322307	0.5067769
1521	0.48919705	0.510803
1522	0.42640436	0.57359564
1523	0.6458251	0.35417494
1524	0.4376391	0.5623609
1525	0.36072034	0.6392796
1526	0.4247258	0.57527417
1527	0.26926813	0.7307319
1528	0.16030325	0.8396967
1529	0.42140785	0.5785921
1530	0.31113902	0.68886095
1531	0.7569571	0.24304287
1532	0.32357	0.67643
1533	0.06817046	0.9318295
1534	0.5215751	0.47842488
1535	0.29898077	0.7010192
1536	0.272244	0.72775596
1537	0.76478356	0.23521647
1538	0.7505755	0.24942453
1539	0.35566938	0.6443306
1540	0.4729526	0.52704734
1541	0.465146	0.534854
1542	0.41025573	0.58974427
1543	0.21724527	0.7827547
1544	0.3494122	0.65058786
1545	0.70988923	0.29011074
1546	0.56335634	0.4366437
1547	0.38585672	0.6141433
1548	0.15470147	0.8452985
1549	0.2325831	0.7674169
1550	0.6828167	0.31718335
1551	0.45420733	0.54579264
1552	0.040977098	0.95902294
1553	0.41137755	0.58862245
1554	0.15208216	0.84791785
1555	0.20366603	0.796334
1556	0.08731844	0.9126816
1557	0.21391895	0.786081
1558	0.89697576	0.1030242
1559	0.7245473	0.2754527
1560	0.018238364	0.9817616
1561	0.3356399	0.6643601
1562	0.23342122	0.7665788
1563	0.3096693	0.6903307
1564	0.7840271	0.2159729
1565	0.14534087	0.8546591
1566	0.13922083	0.86077917
1567	0.29799902	0.7020009
1568	0.707671	0.292329
1569	0.5112335	0.48876652
1570	0.589794	0.410206
1571	0.3524262	0.64757377
1572	0.033468984	0.96653104
1573	0.2675282	0.7324718
1574	0.1781718	0.82182825
1575	0.31144413	0.6885559
1576	0.37512895	0.6248711
1577	0.15192242	0.84807754
1578	0.46883067	0.5311693
1579	0.43199065	0.5680094
1580	0.09110841	0.9088916
1581	0.16472547	0.8352746
1582	0.060042713	0.93995726
1583	0.6418641	0.3581359
1584	0.23122503	0.768775
1585	0.20944953	0.7905504
1586	0.8110394	0.18896061
1587	0.5235593	0.47644076
1588	0.445615	0.554385
1589	0.41904983	0.5809502
1590	0.012147868	0.9878521
1591	0.074463636	0.92553633
1592	0.6294764	0.3705236
1593	0.6764017	0.3235983
1594	0.2563645	0.7436355
1595	0.15715058	0.84284943
1596	0.27682787	0.7231721
1597	0.78796035	0.21203965
1598	0.06573632	0.9342637
1599	0.14374568	0.85625434
1600	0.11407824	0.8859218
1601	0.08500654	0.91499346
1602	0.14693612	0.8530639
1603	0.20430265	0.79569733
1604	0.40116107	0.598839
1605	0.08340322	0.91659683
1606	0.027679145	0.97232085
1607	0.051958684	0.9480413
1608	0.5084242	0.49157575
1609	0.2789324	0.7210676
1610	0.44586807	0.55413187
1611	0.6229914	0.37700862
1612	0.5502388	0.44976127
1613	0.6591466	0.34085336
1614	0.81406707	0.1859329
1615	0.1803739	0.81962615
1616	0.64645994	0.3535401
1617	0.78232884	0.21767113
1618	0.82799786	0.17200214
1619	0.50033206	0.499668
1620	0.29343477	0.7065652
1621	0.22500251	0.77499753
1622	0.6481353	0.3518647
1623	0.5348658	0.4651342
1624	0.46694243	0.5330576
1625	0.6059772	0.39402282
1626	0.2390862	0.76091385
1627	0.15541047	0.8445896
1628	0.005151597	0.9948485
1629	0.0806616	0.9193384
1630	0.6211923	0.37880772
1631	0.5227214	0.47727862
1632	0.39780164	0.6021984
1633	0.15771835	0.84228164
1634	0.5580083	0.44199166
1635	0.35115668	0.6488433
1636	0.43149704	0.56850296
1637	0.71068215	0.28931782
1638	0.84625375	0.15374622
1639	0.505522	0.49447796
1640	0.1374552	0.86254483
1641	0.67064065	0.32935938
1642	0.54703987	0.4529601
1643	0.14107099	0.858929
1644	0.36858794	0.631412
1645	0.16477598	0.8352241
1646	0.36241946	0.6375806
1647	0.078733645	0.9212663
1648	0.30801094	0.691989
1649	0.1663111	0.8336889
1650	0.22291252	0.77708745
1651	0.09255701	0.907443
1652	0.17980988	0.82019013
1653	0.82639164	0.17360838
1654	0.89532846	0.104671545
1655	0.34474698	0.655253
1656	0.61730754	0.38269243
1657	0.7610226	0.23897733
1658	0.068246804	0.9317532
1659	0.36225826	0.63774174
1660	0.33461645	0.6653835
1661	0.70135635	0.29864368
1662	0.08533937	0.91466063
1663	0.06878002	0.93121994
1664	0.22925025	0.7707498
1665	0.12609501	0.873905
1666	0.6076612	0.3923388
1667	0.800158	0.19984198
1668	0.6144278	0.38557222
1669	0.85471725	0.14528276
1670	0.65631086	0.34368917
1671	0.88784856	0.11215149
1672	0.4682347	0.53176534
1673	0.028813303	0.97118676
1674	0.5005049	0.49949512
1675	0.8425622	0.15743777
1676	0.39574325	0.60425675
1677	0.8174181	0.18258189
1678	0.8719586	0.1280414
1679	0.65651536	0.34348467
1680	0.3273751	0.6726249
1681	0.523048	0.476952
1682	0.2639056	0.73609436
1683	0.5103765	0.4896235
1684	0.7981468	0.2018532
1685	0.5259725	0.47402754
1686	0.28410077	0.7158992
1687	0.2978553	0.70214474
1688	0.4694409	0.53055906
1689	0.11078063	0.88921934
1690	0.041801184	0.9581988
1691	0.2797299	0.7202701
1692	0.7221073	0.27789265
1693	0.2168517	0.7831483
1694	0.89275974	0.10724023
1695	0.37544906	0.6245509
1696	0.31604946	0.6839506
1697	0.41894653	0.58105344
1698	0.28460684	0.7153932
1699	0.7220059	0.2779941
1700	0.047628887	0.9523712
1701	0.20393717	0.7960629
1702	0.07756365	0.9224363
1703	0.08659167	0.91340834
1704	0.41073385	0.5892662
1705	0.25817165	0.7418284
1706	0.67125887	0.3287411
1707	0.301849	0.698151
1708	0.16127126	0.8387288
1709	0.14706245	0.8529375
1710	0.30297178	0.6970282
1711	0.53744817	0.4625518
1712	0.5039495	0.49605048
1713	0.46605903	0.533941
1714	0.10649545	0.8935046
1715	0.3360436	0.66395634
1716	0.45319396	0.54680604
1717	0.8608541	0.13914588
1718	0.1370537	0.86294633
1719	0.07815065	0.92184937
1720	0.42934677	0.5706532
1721	0.07722068	0.9227794
1722	0.62534773	0.37465227
1723	0.59840775	0.4015922
1724	0.75371486	0.2462852
1725	0.14647205	0.853528
1726	0.1097691	0.89023083
1727	0.35114965	0.6488503
1728	0.4259859	0.57401407
1729	0.2971344	0.7028656
1730	0.66425097	0.335749
1731	0.3137925	0.6862075
1732	0.18002953	0.8199705
1733	0.3905509	0.6094491
1734	0.6512417	0.34875828
1735	0.5792812	0.42071882
1736	0.41015795	0.589842
1737	0.59246576	0.40753427
1738	0.5992679	0.4007321
1739	0.05083387	0.9491662
1740	0.14719316	0.8528068
1741	0.18521073	0.81478924
1742	0.19603801	0.803962
1743	0.2754769	0.72452307
1744	0.4408043	0.5591957
1745	0.76945275	0.23054717
1746	0.48504725	0.5149527
1747	0.6507958	0.34920415
1748	0.21902108	0.7809789
1749	0.55897105	0.44102892
1750	0.45464996	0.54535
1751	0.24806587	0.7519341
1752	0.8794048	0.12059517
1753	0.2870215	0.7129785
1754	0.051520735	0.9484793
1755	0.6343263	0.36567372
1756	0.13713223	0.8628678
1757	0.15127222	0.84872776
1758	0.52645135	0.47354868
1759	0.32088977	0.6791102
1760	0.2559117	0.74408835
1761	0.33514163	0.66485834
1762	0.34575534	0.6542446
1763	0.6341109	0.3658891
1764	0.09539984	0.9046002
1765	0.6681344	0.3318656
1766	0.56172246	0.4382775
1767	0.675987	0.324013
1768	0.6695315	0.33046848
1769	0.05649814	0.94350183
1770	0.31930912	0.6806909
1771	0.5280095	0.47199056
1772	0.56499296	0.43500704
1773	0.15422048	0.84577954
1774	0.13523121	0.86476874
1775	0.32983848	0.67016155
1776	0.9285558	0.07144425
1777	0.7668235	0.23317651
1778	0.44154185	0.55845815
1779	0.87284076	0.12715925
1780	0.15510464	0.84489536
1781	0.09307382	0.90692616
1782	0.37446764	0.6255324
1783	0.2095983	0.7904017
1784	0.43141946	0.56858057
1785	0.16064948	0.8393506
1786	0.441817	0.558183
1787	0.46870568	0.5312943
1788	0.26900563	0.7309944
1789	0.5058213	0.49417874
1790	0.56746817	0.43253183
1791	0.017468948	0.982531
1792	0.3012029	0.6987971
1793	0.51825255	0.48174748
1794	0.72397125	0.27602872
1795	0.07474263	0.9252573
1796	0.27100208	0.7289979
1797	0.1661141	0.83388585
1798	0.062630154	0.9373698
1799	0.3603315	0.63966846
1800	0.058757752	0.9412423
1801	0.11446786	0.88553214
1802	0.18822815	0.81177187
1803	0.07912797	0.92087203
1804	0.38830107	0.6116989
1805	0.24793203	0.7520679
1806	0.35941845	0.6405816
1807	0.47688967	0.52311033
1808	0.18340063	0.8165993
1809	0.29846734	0.70153266
1810	0.48056594	0.5194341
1811	0.31390265	0.6860973
1812	0.20648484	0.7935152
1813	0.7603569	0.23964307
1814	0.13872562	0.86127436
1815	0.598889	0.40111098
1816	0.3567106	0.6432894
1817	0.3296398	0.6703602
1818	0.07196087	0.92803913
1819	0.23197874	0.7680213
1820	0.24994805	0.750052
1821	0.40334997	0.59665
1822	0.23580451	0.76419556
1823	0.40114444	0.59885556
1824	0.6551909	0.34480911
1825	0.43986955	0.5601305
1826	0.4312568	0.5687432
1827	0.07683135	0.9231686
1828	0.57420075	0.42579928
1829	0.06405164	0.93594843
1830	0.36878994	0.63121
1831	0.24076761	0.75923234
1832	0.3060126	0.69398737
1833	0.008564859	0.9914351
1834	0.88118887	0.11881117
1835	0.12656502	0.873435
1836	0.597519	0.40248102
1837	0.24995723	0.75004274
1838	0.0807929	0.91920716
1839	0.28555956	0.7144404
1840	0.14582218	0.85417783
1841	0.0959651	0.9040349
1842	0.23217005	0.76782995
1843	0.11498013	0.8850199
1844	0.1464435	0.85355645
1845	0.04864675	0.9513533
1846	0.4051532	0.5948468
1847	0.09248255	0.9075175
1848	0.38566548	0.6143345
1849	0.28066483	0.7193352
1850	0.37165987	0.6283401
1851	0.7949507	0.20504926
1852	0.45598447	0.5440155
1853	0.79903835	0.20096165
1854	0.54186195	0.45813805
1855	0.684143	0.315857
1856	0.67225	0.32775006
1857	0.5478316	0.45216843
1858	0.6411114	0.35888857
1859	0.27217215	0.72782785
1860	0.12443741	0.8755626
1861	0.31308368	0.6869163
1862	0.26224807	0.7377519
1863	0.6873562	0.31264383
1864	0.047467727	0.9525323
1865	0.4343168	0.5656832
1866	0.54126453	0.45873547
1867	0.2850979	0.7149021
1868	0.22263533	0.7773647
1869	0.01845642	0.98154354
1870	0.089485444	0.91051453
1871	0.44611967	0.5538803
1872	0.72924757	0.27075243
1873	0.5548245	0.44517547
1874	0.16831729	0.83168274
1875	0.62327254	0.37672746
1876	0.42816052	0.57183945
1877	0.011900738	0.9880993
1878	0.82534146	0.17465855
1879	0.67181724	0.32818276
1880	0.5082808	0.49171913
1881	0.2799693	0.72003067
1882	0.415424	0.58457595
1883	0.17773615	0.82226384
1884	0.083737865	0.91626215
1885	0.32143942	0.67856055
1886	0.51817095	0.4818291
1887	0.37076387	0.62923616
1888	0.07528126	0.92471874
1889	0.20066574	0.7993342
1890	0.621716	0.37828392
1891	0.45718774	0.5428122
1892	0.5743214	0.42567858
1893	0.33472443	0.6652756
1894	0.08422976	0.91577023
1895	0.43671483	0.5632852
1896	0.7383981	0.26160195
1897	0.25692946	0.74307054
1898	0.40549597	0.59450406
1899	0.015706008	0.984294
1900	0.38614595	0.61385405
1901	0.12498328	0.87501675
1902	0.63540876	0.36459124
1903	0.17634982	0.8236502
1904	0.74478596	0.255214
1905	0.804169	0.19583094
1906	0.18854606	0.81145394
1907	0.11767825	0.8823218
1908	0.15806052	0.84193945
1909	0.7220312	0.2779688
1910	0.7943063	0.20569369
1911	0.28341848	0.7165815
1912	0.051122416	0.9488776
1913	0.027082726	0.9729173
1914	0.47310805	0.52689195
1915	0.8288445	0.17115551
1916	0.7510554	0.24894458
1917	0.090095185	0.9099048
1918	0.85484266	0.14515734
1919	0.25505623	0.74494374
1920	0.6315103	0.36848965
1921	0.24876451	0.7512355
1922	0.26136732	0.7386326
1923	0.53029877	0.46970123
1924	0.1673137	0.83268636
1925	0.19103931	0.80896074
1926	0.5593253	0.44067472
1927	0.6691907	0.33080927
1928	0.3488781	0.6511219
1929	0.4745021	0.525498
1930	0.077491984	0.922508
1931	0.22521739	0.77478254
1932	0.3753222	0.6246778
1933	0.4582967	0.5417033
1934	0.757471	0.242529
1935	0.19727498	0.802725
1936	0.53898185	0.46101815
1937	0.10405474	0.89594525
1938	0.28373122	0.71626884
1939	0.18938021	0.8106198
1940	0.28649426	0.71350574
1941	0.39477322	0.6052268
1942	0.12847042	0.8715296
1943	0.78956074	0.21043931
1944	0.3323758	0.6676242
1945	0.07803786	0.92196214
1946	0.31745481	0.6825452
1947	0.45734286	0.54265714
1948	0.6921159	0.30788413
1949	0.6799933	0.32000667
1950	0.78091687	0.21908313
1951	0.05876722	0.94123274
1952	0.8275311	0.17246893
1953	0.74649787	0.2535021
1954	0.76631707	0.23368296
1955	0.18114926	0.8188507
1956	0.2845838	0.7154162
1957	0.17253947	0.8274605
1958	0.7208108	0.27918923
1959	0.131949	0.868051
1960	0.8352767	0.1647233
1961	0.08362987	0.91637015
1962	0.44090185	0.5590981
1963	0.68218446	0.3178155
1964	0.38063094	0.61936903
1965	0.33705407	0.6629459
1966	0.61529684	0.38470313
1967	0.5686572	0.4313428
1968	0.15685573	0.8431443
1969	0.4079222	0.5920778
1970	0.39329004	0.6067099
1971	0.16876441	0.8312355
1972	0.5610538	0.4389462
1973	0.25911638	0.7408836
1974	0.4573949	0.5426051
1975	0.6348467	0.36515325
1976	0.69800586	0.30199414
1977	0.40701905	0.5929809
1978	0.8164679	0.18353212
1979	0.5387203	0.46127972
1980	0.7645347	0.2354653
1981	0.32623243	0.67376757
1982	0.34798172	0.6520183
1983	0.8188433	0.18115674
1984	0.66376346	0.33623654
1985	0.68033034	0.31966963
1986	0.5436586	0.45634142
1987	0.1917133	0.8082867
1988	0.35907304	0.6409269
1989	0.5066613	0.4933387
1990	0.06599612	0.93400383
1991	0.1507465	0.8492535
1992	0.09439459	0.9056054
1993	0.23254545	0.7674545
1994	0.10574936	0.8942507
1995	0.119031884	0.8809681
1996	0.8135766	0.18642345
1997	0.70611507	0.29388493
1998	0.15149997	0.8485
[truncated: 5,867 more rows]
