# Supplementary material for: Evaluating deep learning-based melanoma classification using immunohistochemistry and routine histology: A three center study
Source: PLoS One. 2024 Jan 19;19(1):e0297146. doi: 10.1371/journal.pone.0297146 (PMC10798511; doi:10.1371/journal.pone.0297146)
Supplement: S5 Dataset — (ZIP) [file pone.0297146.s011.zip › minimal_dataset/tile_predictions/dresden/786363-S1_ind_ISlab_1.0.csv]

	0	1
0	0.27846	0.72154
1	0.43276504	0.56723493
2	0.48753	0.51247
3	0.73227984	0.2677202
4	0.24785104	0.7521489
5	0.6697545	0.33024547
6	0.6415998	0.35840017
7	0.69845545	0.30154458
8	0.6921001	0.3078999
9	0.42372197	0.576278
10	0.35782617	0.6421738
11	0.5509813	0.44901872
12	0.7726852	0.2273148
13	0.23130375	0.7686962
14	0.1128953	0.88710475
15	0.7267194	0.27328062
16	0.3992619	0.6007381
17	0.2876463	0.7123537
18	0.40561444	0.59438556
19	0.7238033	0.27619675
20	0.38201943	0.6179806
21	0.60034084	0.39965913
22	0.6005853	0.39941466
23	0.22037242	0.77962756
24	0.47243387	0.52756613
25	0.8600791	0.1399209
26	0.74302983	0.2569702
27	0.7930438	0.20695624
28	0.047787476	0.9522126
29	0.06903006	0.93096995
30	0.7250388	0.2749611
31	0.33474797	0.665252
32	0.66219664	0.3378033
33	0.5804563	0.41954368
34	0.5887202	0.41127986
35	0.6359961	0.36400387
36	0.4718198	0.52818024
37	0.41972438	0.5802756
38	0.13156275	0.86843723
39	0.5811042	0.4188958
40	0.6203994	0.37960058
41	0.52790046	0.47209954
42	0.69362503	0.306375
43	0.8567775	0.14322254
44	0.44638205	0.5536179
45	0.41042575	0.5895743
46	0.31391984	0.6860802
47	0.61788034	0.38211966
48	0.33440587	0.66559416
49	0.8464651	0.15353489
50	0.7748148	0.22518526
51	0.0054620896	0.9945379
52	0.2591243	0.7408757
53	0.47651815	0.52348185
54	0.11964876	0.88035125
55	0.9179228	0.08207721
56	0.43057406	0.56942594
57	0.62310904	0.37689096
58	0.56507176	0.43492824
59	0.7020637	0.29793632
60	0.72054243	0.27945763
61	0.7756761	0.22432391
62	0.34548652	0.6545135
63	0.40783247	0.59216756
64	0.5933242	0.4066758
65	0.14126542	0.8587346
66	0.87071484	0.1292851
67	0.6859323	0.31406772
68	0.6959859	0.30401412
69	0.101852655	0.89814734
70	0.8143168	0.18568319
71	0.2387118	0.7612882
72	0.43908617	0.56091386
73	0.7661902	0.23380983
74	0.080995254	0.91900474
75	0.79166627	0.20833373
76	0.04592002	0.95408
77	0.76338714	0.23661289
78	0.5337257	0.4662743
79	0.24596082	0.7540392
80	0.29601818	0.7039818
81	0.25443655	0.74556345
82	0.8027285	0.19727153
83	0.0311205	0.96887946
84	0.6041087	0.3958913
85	0.3484736	0.6515264
86	0.2734981	0.7265019
87	0.81635505	0.18364494
88	0.614185	0.38581502
89	0.8427841	0.15721585
90	0.3997278	0.60027224
91	0.67035246	0.32964748
92	0.905894	0.094106026
93	0.21932967	0.78067034
94	0.7749545	0.22504552
95	0.5934756	0.40652442
96	0.6085958	0.39140424
97	0.7212607	0.27873927
98	0.4424322	0.55756783
99	0.7999365	0.20006354
100	0.66769964	0.3323004
101	0.6907878	0.30921218
102	0.40612063	0.5938794
103	0.21914586	0.7808541
104	0.4442078	0.5557923
105	0.14265709	0.8573429
106	0.08594208	0.91405797
107	0.6063328	0.39366725
108	0.7424556	0.2575444
109	0.9431524	0.05684755
110	0.89601153	0.10398843
111	0.6282556	0.37174442
112	0.6960204	0.3039796
113	0.42952597	0.570474
114	0.69024277	0.30975723
115	0.4004183	0.59958166
116	0.80497134	0.19502865
117	0.02732614	0.9726739
118	0.10900123	0.8909987
119	0.14539327	0.85460675
120	0.602856	0.39714402
121	0.5832484	0.4167516
122	0.29551533	0.7044847
123	0.93544954	0.06455051
124	0.80704564	0.19295436
125	0.40215167	0.5978483
126	0.8068188	0.19318117
127	0.88725644	0.11274349
128	0.25061387	0.7493862
129	0.075012	0.92498803
130	0.5986025	0.40139756
131	0.91057587	0.089424156
132	0.8504164	0.14958358
133	0.15290959	0.8470905
134	0.72640896	0.273591
135	0.0077950167	0.99220496
136	0.14240037	0.8575996
137	0.053149838	0.9468502
138	0.11278427	0.88721573
139	0.60614675	0.39385322
140	0.053768672	0.94623137
141	0.8947098	0.1052902
142	0.5912098	0.40879017
143	0.817316	0.18268394
144	0.48604244	0.51395756
145	0.10665445	0.8933456
146	0.72373074	0.27626926
147	0.6104075	0.38959247
148	0.84771764	0.15228237
149	0.21422163	0.78577834
150	0.8056059	0.19439414
151	0.6445772	0.35542274
152	0.11776085	0.88223916
153	0.70878977	0.2912102
154	0.090621725	0.9093783
155	0.884294	0.11570602
156	0.31061643	0.68938357
157	0.43512043	0.5648796
158	0.75012195	0.249878
159	0.046233434	0.9537666
160	0.38737458	0.6126254
161	0.7939069	0.20609304
162	0.3365348	0.6634652
163	0.6941377	0.30586228
164	0.73186815	0.26813185
165	0.15384462	0.84615535
166	0.81877613	0.18122385
167	0.41804934	0.58195066
168	0.8692094	0.1307906
169	0.70128465	0.29871535
170	0.38179258	0.6182074
171	0.45646608	0.5435339
172	0.76064277	0.23935723
173	0.044125546	0.95587444
174	0.7077468	0.29225317
175	0.7042891	0.29571095
176	0.45903963	0.5409604
177	0.72675705	0.27324292
178	0.17911011	0.8208899
179	0.45862725	0.5413727
180	0.68730384	0.31269616
181	0.6322314	0.36776856
182	0.79034114	0.20965885
183	0.88344246	0.11655751
184	0.84708583	0.15291417
185	0.21985228	0.78014773
186	0.34127778	0.6587223
187	0.10355684	0.8964432
188	0.830642	0.16935796
189	0.62248254	0.37751743
190	0.84641916	0.15358086
191	0.7061504	0.29384962
192	0.53714585	0.46285415
193	0.42485237	0.5751477
194	0.81005687	0.18994316
195	0.69445205	0.30554792
196	0.025186766	0.9748132
197	0.6823283	0.31767172
198	0.53718287	0.46281713
199	0.8511048	0.14889525
200	0.6483069	0.35169306
201	0.7615683	0.23843168
202	0.8411809	0.15881905
203	0.7096689	0.2903311
204	0.9056152	0.09438473
205	0.2766733	0.72332674
206	0.65317756	0.34682247
207	0.6123014	0.3876986
208	0.39595038	0.6040496
209	0.5800655	0.41993445
210	0.8922176	0.10778246
211	0.40619752	0.5938025
212	0.7621828	0.23781718
213	0.53045547	0.46954456
214	0.05195976	0.94804025
215	0.22512762	0.77487236
216	0.7798869	0.22011308
217	0.6242867	0.37571326
218	0.34125394	0.65874606
219	0.78797096	0.212029
220	0.7744844	0.22551563
221	0.47298506	0.527015
222	0.6329912	0.36700878
223	0.70468193	0.29531804
224	0.9718114	0.028188588
225	0.8001039	0.19989613
226	0.8448961	0.15510398
227	0.8414489	0.15855107
228	0.12875684	0.8712432
229	0.49337924	0.5066208
230	0.7721366	0.22786339
231	0.09121183	0.90878814
232	0.53204906	0.4679509
233	0.37883234	0.62116766
234	0.51143175	0.48856828
235	0.64398074	0.35601923
236	0.6683005	0.33169955
237	0.7522991	0.24770088
238	0.79105705	0.20894293
239	0.43634564	0.5636544
240	0.7384481	0.2615519
241	0.7190619	0.2809381
242	0.7792549	0.22074509
243	0.7215611	0.27843887
244	0.23263086	0.76736915
245	0.7286738	0.27132615
246	0.7252714	0.27472857
247	0.74792355	0.25207645
248	0.71661294	0.2833871
249	0.74810666	0.2518933
250	0.13164583	0.8683542
251	0.8137212	0.18627876
252	0.13665137	0.86334866
253	0.5474925	0.4525075
254	0.25516406	0.7448359
255	0.6971645	0.30283555
256	0.83095574	0.16904424
257	0.07555724	0.92444277
258	0.6481948	0.35180515
259	0.9345534	0.06544666
260	0.7567758	0.2432242
261	0.7896363	0.21036375
262	0.8208692	0.17913076
263	0.17519541	0.82480454
264	0.6957018	0.30429825
265	0.5091651	0.49083486
266	0.7282846	0.2717154
267	0.46778733	0.53221273
268	0.37314317	0.6268568
269	0.01529608	0.9847039
270	0.55514634	0.44485366
271	0.14927615	0.8507238
272	0.7083056	0.29169443
273	0.16511495	0.83488506
274	0.85580325	0.1441968
275	0.04297415	0.9570258
276	0.79665536	0.20334463
277	0.39521706	0.60478294
278	0.6449789	0.3550211
279	0.78414375	0.21585622
280	0.7111119	0.28888813
281	0.79649407	0.20350593
282	0.5605308	0.43946925
283	0.72302717	0.27697286
284	0.50288326	0.49711674
285	0.19241884	0.8075812
286	0.053003516	0.9469965
287	0.30569533	0.6943047
288	0.5471321	0.45286795
289	0.35997176	0.64002824
290	0.9094028	0.09059722
291	0.13000958	0.86999047
292	0.3796763	0.62032366
293	0.6436205	0.3563795
294	0.64234304	0.35765693
295	0.94023645	0.059763607
296	0.6401977	0.35980228
297	0.60797113	0.39202887
298	0.80847025	0.19152981
299	0.69240165	0.30759835
300	0.057057172	0.94294286
301	0.61897403	0.38102603
302	0.914865	0.08513501
303	0.74461913	0.25538087
304	0.7583861	0.24161392
305	0.23736234	0.7626377
306	0.78932154	0.2106784
307	0.6067747	0.3932253
308	0.13549444	0.8645056
309	0.7903886	0.20961142
310	0.8745166	0.12548341
311	0.4955249	0.50447506
312	0.4831276	0.5168724
313	0.2295836	0.7704164
314	0.7851895	0.21481046
315	0.25976887	0.74023116
316	0.66881263	0.3311874
317	0.7498711	0.25012895
318	0.23639223	0.76360774
319	0.07337379	0.9266262
320	0.6075486	0.39245147
321	0.88952804	0.11047194
322	0.45919782	0.5408022
323	0.82202387	0.17797615
324	0.9202993	0.07970077
325	0.8811965	0.11880352
326	0.6181461	0.38185388
327	0.41247725	0.58752275
328	0.7259724	0.2740276
329	0.9060383	0.093961746
330	0.5216074	0.47839263
331	0.01556768	0.98443234
332	0.15758272	0.8424173
333	0.40012896	0.599871
334	0.96770555	0.032294378
335	0.45736718	0.5426329
336	0.9175388	0.0824612
337	0.87718815	0.12281188
338	0.75680923	0.2431908
339	0.15469177	0.84530824
340	0.85971427	0.14028573
341	0.41169202	0.588308
342	0.6412599	0.35874006
343	0.21443877	0.78556126
344	0.72436136	0.2756386
345	0.08286549	0.9171346
346	0.89301085	0.10698921
347	0.75837755	0.24162242
348	0.39538684	0.6046131
349	0.7345613	0.26543868
350	0.8500064	0.14999352
351	0.1511175	0.84888244
352	0.14836107	0.851639
353	0.08626893	0.9137311
354	0.42959872	0.57040125
355	0.69866836	0.3013316
356	0.63267094	0.36732903
357	0.47212452	0.5278755
358	0.050806288	0.9491938
359	0.56411546	0.4358845
360	0.8964799	0.1035201
361	0.76706046	0.23293954
362	0.009708648	0.9902914
363	0.596446	0.40355405
364	0.6576742	0.3423258
365	0.1944992	0.8055008
366	0.0121500995	0.9878499
367	0.9086767	0.09132333
368	0.122241564	0.8777584
369	0.78720343	0.21279654
370	0.069908895	0.9300911
371	0.8586206	0.14137942
372	0.647315	0.35268497
373	0.6573385	0.34266156
374	0.61684746	0.38315254
375	0.3340668	0.66593313
376	0.92227614	0.07772379
377	0.44028163	0.5597184
378	0.09613147	0.90386856
379	0.8148615	0.18513848
380	0.71690464	0.28309533
381	0.8515544	0.14844559
382	0.14064746	0.8593526
383	0.88410544	0.11589463
384	0.7166193	0.28338066
385	0.5604178	0.43958217
386	0.58962196	0.410378
387	0.26093775	0.73906225
388	0.7836806	0.21631946
389	0.8882871	0.1117129
390	0.5369966	0.4630034
391	0.27144992	0.72855
392	0.77521604	0.22478402
393	0.11528196	0.88471806
394	0.48982555	0.51017445
395	0.54832745	0.45167252
396	0.10162688	0.89837307
397	0.7663082	0.23369183
398	0.71677953	0.28322044
399	0.106836475	0.89316356
400	0.3856794	0.6143206
401	0.68404555	0.31595448
402	0.36828417	0.63171583
403	0.5665046	0.4334954
404	0.5973196	0.40268037
405	0.7717718	0.22822829
406	0.1547422	0.8452578
407	0.7168541	0.2831459
408	0.13833703	0.861663
409	0.8477326	0.15226741
410	0.35791716	0.6420828
411	0.7135589	0.2864411
412	0.3121874	0.6878126
413	0.66199017	0.3380098
414	0.52571106	0.47428894
415	0.6299108	0.37008914
416	0.7183705	0.28162944
417	0.18423843	0.8157615
418	0.18432313	0.81567687
419	0.047255363	0.95274466
420	0.8391968	0.16080317
421	0.38233745	0.61766255
422	0.819118	0.18088199
423	0.7267562	0.27324384
424	0.2461018	0.7538982
425	0.7451997	0.25480032
426	0.29946077	0.7005392
427	0.6784149	0.32158512
428	0.52996063	0.47003937
429	0.11192523	0.8880748
430	0.13822417	0.8617759
431	0.8138391	0.18616095
432	0.73313826	0.26686174
433	0.1946807	0.80531925
434	0.4205403	0.5794597
435	0.7244313	0.2755687
436	0.88766676	0.11233322
437	0.58530945	0.4146906
438	0.70705867	0.29294127
439	0.10922038	0.8907796
440	0.17316395	0.82683605
441	0.79395366	0.20604633
442	0.68773896	0.31226104
443	0.70802295	0.29197708
444	0.8151244	0.18487562
445	0.7523113	0.24768873
446	0.76723164	0.23276831
447	0.6173882	0.38261178
448	0.9035061	0.09649383
449	0.8445589	0.15544118
450	0.76870817	0.23129182
451	0.78706723	0.21293281
452	0.66425824	0.3357417
453	0.714913	0.285087
454	0.12727524	0.8727248
455	0.345706	0.654294
456	0.09548028	0.9045197
457	0.8826864	0.117313676
458	0.4102709	0.5897291
459	0.1707187	0.8292813
460	0.7642519	0.23574811
461	0.8722228	0.12777717
462	0.91030085	0.089699164
463	0.78425545	0.21574453
464	0.74703133	0.2529687
465	0.019634573	0.98036546
466	0.12318409	0.87681586
467	0.8299565	0.17004359
468	0.19444789	0.8055521
469	0.054663405	0.94533664
470	0.54169446	0.45830557
471	0.7859743	0.21402566
472	0.774727	0.22527303
473	0.093601994	0.90639794
474	0.42482525	0.5751748
475	0.5708792	0.42912075
476	0.7993889	0.20061113
477	0.692331	0.30766895
478	0.8118481	0.18815193
479	0.88658553	0.11341445
480	0.25948697	0.740513
481	0.8482818	0.15171812
482	0.7424136	0.25758648
483	0.82044494	0.17955509
484	0.39166677	0.60833323
485	0.30906236	0.6909377
486	0.7683296	0.23167042
487	0.52643055	0.47356945
488	0.85376143	0.14623858
489	0.5134159	0.48658413
490	0.68554556	0.31445444
491	0.19115952	0.80884045
492	0.194743	0.805257
493	0.07533877	0.9246612
494	0.7284951	0.27150494
495	0.7429177	0.2570823
496	0.84522843	0.15477161
497	0.23347811	0.7665218
498	0.53637314	0.4636269
499	0.42096725	0.5790328
500	0.92088413	0.07911583
501	0.08269351	0.9173065
502	0.87630814	0.12369185
503	0.57856286	0.4214371
504	0.7265758	0.27342418
505	0.32772553	0.6722744
506	0.4859287	0.5140713
507	0.7525242	0.24747576
508	0.51158303	0.48841694
509	0.500757	0.49924305
510	0.87160426	0.12839574
511	0.664507	0.335493
512	0.084461845	0.91553813
513	0.6336442	0.3663558
514	0.40370455	0.5962954
515	0.6051673	0.3948327
516	0.5697572	0.43024278
517	0.59540963	0.4045904
518	0.4119371	0.5880629
519	0.496741	0.503259
520	0.60824883	0.3917512
521	0.11190401	0.888096
522	0.85111654	0.14888348
523	0.60339594	0.3966041
524	0.7832675	0.21673246
525	0.32446924	0.67553073
526	0.8618675	0.13813253
527	0.056411337	0.9435887
528	0.8079982	0.19200186
529	0.55441123	0.4455888
530	0.5210405	0.47895947
531	0.7611236	0.23887636
532	0.911619	0.08838095
533	0.5333073	0.46669275
534	0.64159036	0.35840958
535	0.762122	0.23787807
536	0.1128419	0.88715816
537	0.7261983	0.27380165
538	0.8026729	0.19732706
539	0.29386342	0.7061366
540	0.2608403	0.7391597
541	0.55454206	0.44545794
542	0.8518638	0.1481362
543	0.1899351	0.81006485
544	0.033938512	0.9660614
545	0.45693114	0.5430688
546	0.7594656	0.24053444
547	0.08767699	0.91232306
548	0.75181377	0.24818625
549	0.60298437	0.39701557
550	0.34174228	0.65825766
551	0.2099233	0.79007673
552	0.8283075	0.17169254
553	0.6713602	0.32863978
554	0.7602478	0.23975213
555	0.6880914	0.3119086
556	0.09444581	0.90555423
557	0.6974398	0.30256018
558	0.5800902	0.41990975
559	0.69219387	0.30780616
560	0.6097929	0.3902071
561	0.8288557	0.17114437
562	0.51421344	0.48578656
563	0.89506036	0.10493962
564	0.5252665	0.4747335
565	0.6237919	0.37620816
566	0.55614233	0.44385767
567	0.3645655	0.63543457
568	0.18811853	0.8118815
569	0.6717398	0.3282602
570	0.94893056	0.051069476
571	0.6809142	0.31908575
572	0.019235339	0.9807647
573	0.8092469	0.1907531
574	0.6295094	0.37049058
575	0.031838357	0.9681616
576	0.053621087	0.9463789
577	0.83529425	0.16470574
578	0.9350579	0.064942166
579	0.79273546	0.20726451
580	0.39218107	0.6078189
581	0.80291885	0.19708112
582	0.108043395	0.89195657
583	0.7859994	0.21400057
584	0.31642285	0.6835772
585	0.8175475	0.18245253
586	0.7207365	0.2792635
587	0.16222933	0.8377707
588	0.6238301	0.37616998
589	0.08991842	0.9100816
590	0.5241018	0.4758982
591	0.74109244	0.2589075
592	0.8199765	0.18002354
593	0.5569235	0.44307646
594	0.8194856	0.18051441
595	0.41299874	0.5870012
596	0.052918505	0.9470815
597	0.6732003	0.3267997
598	0.2772016	0.72279847
599	0.77560425	0.2243958
600	0.5132012	0.4867988
601	0.8773279	0.12267203
602	0.586919	0.41308096
603	0.65055865	0.34944138
604	0.0081909	0.99180907
605	0.7949036	0.20509641
606	0.036896	0.963104
607	0.78606784	0.2139321
608	0.13480161	0.8651984
609	0.6399264	0.36007363
610	0.051637232	0.94836277
611	0.53607345	0.46392655
612	0.6988268	0.3011732
613	0.39626047	0.6037395
614	0.8398688	0.16013122
615	0.0142728	0.98572713
616	0.8597518	0.1402482
617	0.76557744	0.23442252
618	0.35638723	0.64361274
619	0.81620437	0.18379566
620	0.6595674	0.3404326
621	0.623291	0.37670904
622	0.26219502	0.737805
623	0.75013465	0.24986537
624	0.12226267	0.87773734
625	0.033607017	0.966393
626	0.78957975	0.21042024
627	0.8186884	0.18131164
628	0.12794171	0.87205833
629	0.566639	0.433361
630	0.5275844	0.47241563
631	0.64292204	0.35707796
632	0.5759313	0.42406866
633	0.09134533	0.90865463
634	0.290927	0.709073
635	0.76575387	0.2342461
636	0.5254554	0.4745446
637	0.22581312	0.77418685
638	0.19585504	0.804145
639	0.7089525	0.29104754
640	0.67980665	0.32019335
641	0.2789899	0.7210101
642	0.11458771	0.88541234
643	0.5039188	0.49608114
644	0.1170636	0.8829365
645	0.3292976	0.6707024
646	0.48454335	0.5154567
647	0.877369	0.122631
648	0.069939636	0.9300604
649	0.8826262	0.11737383
650	0.59686863	0.40313137
651	0.9095882	0.09041177
652	0.21052907	0.789471
653	0.4263148	0.5736852
654	0.8314937	0.16850631
655	0.59734005	0.40265995
656	0.6658491	0.33415085
657	0.7286938	0.27130616
658	0.55535346	0.44464654
659	0.58858657	0.41141343
660	0.82211363	0.17788641
661	0.9376958	0.062304206
662	0.5665506	0.43344942
663	0.13729672	0.86270326
664	0.53300244	0.46699756
665	0.6061673	0.3938327
666	0.10579346	0.8942065
667	0.8612634	0.13873662
668	0.7994856	0.2005143
669	0.7891332	0.21086684
670	0.49799082	0.50200915
671	0.652135	0.34786496
672	0.02660716	0.97339284
673	0.020409035	0.979591
674	0.8811237	0.11887624
675	0.82799554	0.17200452
676	0.81707233	0.18292767
677	0.06601679	0.93398327
678	0.32217884	0.6778212
679	0.718827	0.28117293
680	0.5033336	0.49666634
681	0.5930145	0.40698552
682	0.7964019	0.20359811
683	0.034621708	0.9653782
684	0.16153099	0.83846897
685	0.7019363	0.29806373
686	0.19564544	0.80435455
687	0.22218496	0.77781504
688	0.10735381	0.8926462
689	0.23464012	0.76535994
690	0.24641769	0.75358224
691	0.49985588	0.5001441
692	0.70603704	0.29396296
693	0.6666394	0.3333606
694	0.72099745	0.27900252
695	0.9279791	0.0720209
696	0.24286455	0.75713545
697	0.7160486	0.2839514
698	0.75294	0.24706
699	0.126387	0.87361306
700	0.48578927	0.51421076
701	0.71294475	0.2870552
702	0.6834061	0.31659386
703	0.8341269	0.1658731
704	0.66693825	0.33306175
705	0.14261773	0.85738224
706	0.71496165	0.28503832
707	0.74292004	0.25707996
708	0.7349707	0.2650293
709	0.56561375	0.43438628
710	0.5993246	0.40067542
711	0.8568289	0.14317107
712	0.63943195	0.36056805
713	0.14242736	0.8575726
714	0.8552196	0.14478037
715	0.8525548	0.14744522
716	0.7767368	0.2232632
717	0.11138965	0.88861036
718	0.22570865	0.77429134
719	0.81198084	0.18801923
720	0.8526797	0.14732023
721	0.92029434	0.07970566
722	0.8156313	0.18436873
723	0.8185491	0.18145096
724	0.8604572	0.13954286
725	0.6810724	0.3189276
726	0.61390203	0.3860979
727	0.83743036	0.16256964
728	0.8031813	0.19681866
729	0.67972064	0.3202794
730	0.53511447	0.46488553
731	0.21247417	0.78752583
732	0.5740057	0.4259943
733	0.023416085	0.97658396
734	0.12910375	0.8708962
735	0.8713726	0.12862745
736	0.46119854	0.53880143
737	0.8530933	0.14690669
738	0.4931865	0.50681347
739	0.8691704	0.13082962
740	0.7203415	0.27965853
741	0.78802824	0.21197173
742	0.08155371	0.9184463
743	0.7105506	0.28944936
744	0.6032862	0.39671373
745	0.79400027	0.20599973
746	0.459594	0.5404059
747	0.77314854	0.2268515
748	0.5454066	0.45459342
749	0.3387485	0.6612514
750	0.4862918	0.51370823
751	0.33916444	0.66083556
752	0.6918845	0.30811548
753	0.55328685	0.44671312
754	0.046494145	0.9535059
755	0.8716067	0.12839328
756	0.6892733	0.3107267
757	0.84173137	0.15826866
758	0.093160525	0.9068395
759	0.7842618	0.21573819
760	0.75557727	0.2444227
761	0.42960635	0.5703936
762	0.4358851	0.56411487
763	0.8681822	0.1318178
764	0.49760833	0.50239164
765	0.058965452	0.94103456
766	0.29365328	0.70634675
767	0.6590495	0.34095052
768	0.100656144	0.89934385
769	0.90320224	0.096797824
770	0.6888832	0.31111684
771	0.14865492	0.8513451
772	0.054953758	0.9450463
773	0.6574674	0.34253255
774	0.9733387	0.026661249
775	0.7711853	0.22881477
776	0.835634	0.16436604
777	0.33459052	0.66540945
778	0.28442252	0.7155775
779	0.08494355	0.91505647
780	0.9250495	0.07495044
781	0.05691663	0.9430834
782	0.2351343	0.7648657
783	0.95993245	0.04006749
784	0.8812847	0.11871534
785	0.8019137	0.19808632
786	0.22660711	0.77339286
787	0.85828954	0.14171049
788	0.30751517	0.69248486
789	0.32295907	0.67704093
790	0.7692561	0.23074389
791	0.70895875	0.29104125
792	0.72847396	0.27152598
793	0.8350798	0.16492018
794	0.7997958	0.2002042
795	0.58086294	0.4191371
796	0.6755986	0.32440135
797	0.19697072	0.8030293
798	0.7985931	0.2014069
799	0.9500726	0.049927462
800	0.2500357	0.7499643
801	0.8190709	0.18092912
802	0.8630852	0.13691483
803	0.054018717	0.94598126
804	0.2852351	0.7147649
805	0.5124504	0.48754957
806	0.4789919	0.5210081
807	0.88678795	0.113212086
808	0.4005802	0.59941983
809	0.84829724	0.1517027
810	0.1964586	0.80354136
811	0.31361693	0.68638307
812	0.2230814	0.77691865
813	0.71491003	0.28508994
814	0.17485638	0.82514364
815	0.16169034	0.8383097
816	0.72258264	0.27741733
817	0.5233255	0.4766745
818	0.7458083	0.25419167
819	0.16055146	0.8394485
820	0.83105177	0.16894826
821	0.61610585	0.3838941
822	0.67059106	0.32940894
823	0.95320207	0.046797972
824	0.6847471	0.31525287
825	0.050428066	0.94957197
826	0.5552927	0.44470733
827	0.1337564	0.8662436
828	0.56101996	0.43898
829	0.72817236	0.2718276
830	0.66114515	0.3388549
831	0.7542966	0.24570337
832	0.73454404	0.26545596
833	0.90574527	0.094254665
834	0.11554568	0.8844543
835	0.25075087	0.7492491
836	0.19535397	0.804646
837	0.73108715	0.26891285
838	0.38034213	0.61965793
839	0.70169795	0.2983021
840	0.606364	0.39363596
841	0.5109687	0.48903129
842	0.76888263	0.23111741
843	0.18231289	0.8176871
844	0.7855318	0.21446821
845	0.8759643	0.12403571
846	0.36961478	0.6303852
847	0.9366816	0.06331833
848	0.76078176	0.23921819
849	0.08383324	0.9161668
850	0.75249916	0.24750078
851	0.51167774	0.4883222
852	0.23422155	0.7657784
853	0.1788646	0.82113546
854	0.5385848	0.4614152
855	0.7587355	0.2412646
856	0.76484066	0.23515934
857	0.34246844	0.6575316
858	0.8331528	0.16684718
859	0.62143236	0.37856764
860	0.80203867	0.19796135
861	0.89804965	0.10195034
862	0.8137008	0.18629922
863	0.8916554	0.10834462
864	0.024577282	0.97542274
865	0.57201123	0.42798877
866	0.2588318	0.74116814
867	0.7030913	0.29690862
868	0.68446183	0.31553823
869	0.73219216	0.26780784
870	0.7456876	0.2543124
871	0.17783743	0.82216257
872	0.028563926	0.9714361
873	0.098658815	0.90134126
874	0.7093737	0.2906263
875	0.027023302	0.9729767
876	0.16882531	0.8311747
877	0.69983125	0.30016872
878	0.23693876	0.7630613
879	0.8898703	0.1101297
880	0.22714584	0.7728541
881	0.63960516	0.36039484
882	0.21041447	0.78958553
883	0.14294906	0.85705096
884	0.019971754	0.9800283
885	0.8114188	0.18858118
886	0.15603629	0.84396374
887	0.20400684	0.79599315
888	0.8574842	0.14251576
889	0.62066793	0.37933204
890	0.110549286	0.8894507
891	0.7128558	0.28714418
892	0.104616016	0.89538395
893	0.19049914	0.8095009
894	0.9029196	0.09708039
895	0.54079765	0.45920235
896	0.15092976	0.8490702
897	0.89116603	0.10883403
898	0.8131825	0.18681751
899	0.4664529	0.5335471
900	0.8175446	0.18245545
901	0.7974809	0.2025191
902	0.89558995	0.10440997
903	0.04665182	0.9533482
904	0.2647482	0.7352518
905	0.37754002	0.62245995
906	0.7034254	0.29657456
907	0.42936793	0.57063204
908	0.58073896	0.419261
909	0.88158894	0.11841103
910	0.7585265	0.24147353
911	0.9243527	0.07564725
912	0.50342476	0.4965752
913	0.8983298	0.10167018
914	0.7382714	0.26172858
915	0.8573577	0.14264229
916	0.08994613	0.91005385
917	0.48911515	0.5108849
918	0.9212013	0.07879876
919	0.4316211	0.56837887
920	0.814191	0.18580897
921	0.2046051	0.79539484
922	0.13400957	0.8659904
923	0.73855466	0.2614453
924	0.7631693	0.23683071
925	0.09790528	0.9020948
926	0.28845295	0.711547
927	0.6878816	0.31211844
928	0.24789323	0.7521068
929	0.8145834	0.18541655
930	0.0155346915	0.9844653
931	0.19899604	0.80100393
932	0.74228686	0.25771317
933	0.5728515	0.4271485
934	0.35831815	0.64168185
935	0.8883367	0.1116633
936	0.1282053	0.8717947
937	0.15513436	0.8448656
938	0.84321177	0.1567882
939	0.43245688	0.5675431
940	0.036707	0.963293
941	0.6418475	0.3581525
942	0.53367376	0.4663262
943	0.1587252	0.84127474
944	0.92236143	0.077638514
945	0.45913514	0.5408649
946	0.35056472	0.6494353
947	0.7984818	0.20151821
948	0.5793389	0.42066112
949	0.39942172	0.60057825
950	0.64692056	0.35307944
951	0.24247773	0.7575223
952	0.81438196	0.18561801
953	0.67511696	0.32488304
954	0.54642457	0.45357543
955	0.4932483	0.50675166
956	0.37577623	0.6242238
957	0.6529587	0.3470413
958	0.8543641	0.14563596
959	0.031136667	0.96886337
960	0.76342124	0.23657872
961	0.17318228	0.8268177
962	0.88802505	0.11197496
963	0.2316037	0.7683963
964	0.70141685	0.29858315
965	0.12327229	0.8767277
966	0.6857161	0.31428388
967	0.15940554	0.8405945
968	0.67347276	0.32652724
969	0.27706176	0.72293824
970	0.18902467	0.8109753
971	0.8756743	0.124325626
972	0.8733712	0.12662879
973	0.8805323	0.11946764
974	0.81673163	0.18326837
975	0.61508656	0.3849134
976	0.9314476	0.06855237
977	0.7008854	0.29911456
978	0.7113919	0.28860804
979	0.75191075	0.24808924
980	0.8500979	0.14990205
981	0.67256445	0.32743555
982	0.1424402	0.8575598
983	0.8577493	0.14225075
984	0.58074343	0.4192566
985	0.69063556	0.30936444
986	0.57642806	0.42357194
987	0.18114609	0.8188539
988	0.3865262	0.61347383
989	0.052133147	0.9478668
990	0.5226493	0.47735068
991	0.28332123	0.71667874
992	0.84401095	0.15598904
993	0.45243385	0.5475661
994	0.811569	0.18843108
995	0.48906997	0.51093
996	0.9400092	0.059990857
997	0.19919378	0.8008062
998	0.7739255	0.22607449
999	0.06127323	0.9387268
1000	0.23232375	0.76767623
1001	0.7337349	0.2662651
1002	0.05258457	0.9474155
1003	0.15136954	0.8486305
1004	0.7952526	0.20474735
1005	0.8233383	0.17666169
1006	0.37254155	0.62745845
1007	0.2863331	0.71366686
1008	0.3778443	0.6221557
1009	0.842025	0.15797509
1010	0.3979705	0.6020295
1011	0.13095374	0.8690463
1012	0.36713555	0.6328644
1013	0.26173386	0.7382661
1014	0.45681557	0.54318446
1015	0.45805192	0.54194814
1016	0.86775154	0.13224843
1017	0.78566635	0.21433364
1018	0.9324698	0.06753021
1019	0.29123455	0.7087655
1020	0.7127917	0.28720832
1021	0.59789807	0.40210196
1022	0.5180214	0.48197854
1023	0.78876597	0.21123405
1024	0.28514808	0.71485186
1025	0.17790408	0.822096
1026	0.60485095	0.39514908
1027	0.6099057	0.39009425
1028	0.64418185	0.3558182
1029	0.9708562	0.029143814
1030	0.052929126	0.94707084
1031	0.10855646	0.89144355
1032	0.3871808	0.61281925
1033	0.8040472	0.19595274
1034	0.78863	0.21136999
1035	0.7002239	0.29977602
1036	0.7555881	0.24441189
1037	0.8940711	0.10592892
1038	0.29785523	0.7021448
1039	0.8251989	0.17480114
1040	0.25737968	0.74262035
1041	0.66195047	0.33804956
1042	0.021906419	0.9780936
1043	0.32941055	0.6705894
1044	0.8611926	0.13880749
1045	0.83835316	0.16164683
1046	0.72473115	0.27526888
1047	0.6861921	0.3138079
1048	0.59347093	0.40652904
1049	0.7545787	0.24542122
1050	0.26471093	0.7352891
1051	0.73832864	0.26167136
1052	0.23131563	0.7686844
1053	0.2460542	0.7539458
1054	0.4395702	0.5604298
1055	0.68451077	0.3154893
1056	0.07762401	0.9223759
1057	0.43139356	0.5686064
1058	0.17301434	0.8269856
1059	0.37060195	0.62939805
1060	0.27942577	0.7205742
1061	0.41890788	0.5810922
1062	0.47787052	0.5221295
1063	0.38936993	0.6106301
1064	0.2463719	0.7536281
1065	0.54767954	0.45232043
1066	0.74050367	0.25949627
1067	0.6202386	0.3797614
1068	0.4640464	0.53595364
1069	0.5473849	0.45261505
1070	0.033979487	0.96602046
1071	0.7895986	0.21040142
1072	0.047117695	0.9528823
1073	0.46365526	0.5363447
1074	0.8090144	0.19098563
1075	0.79399943	0.20600058
1076	0.5757865	0.42421356
1077	0.011545604	0.9884544
1078	0.737529	0.26247105
1079	0.17716521	0.8228348
1080	0.46393764	0.53606236
1081	0.7518689	0.24813113
1082	0.87168694	0.128313
1083	0.88882524	0.111174755
1084	0.13294588	0.8670541
1085	0.74214023	0.25785977
1086	0.77019507	0.22980493
1087	0.9320957	0.06790424
1088	0.24799639	0.7520036
1089	0.6710982	0.32890177
1090	0.42474952	0.57525045
1091	0.8735102	0.1264899
1092	0.59751135	0.4024886
1093	0.9076526	0.092347406
1094	0.5019256	0.49807444
1095	0.3540144	0.64598566
1096	0.78940994	0.21059008
1097	0.2627169	0.7372831
1098	0.8036507	0.19634932
1099	0.90916204	0.09083798
1100	0.27648318	0.7235168
1101	0.8703404	0.12965958
1102	0.13407134	0.8659287
1103	0.2024046	0.7975954
1104	0.67120665	0.3287933
1105	0.08185933	0.9181407
1106	0.8691146	0.13088542
1107	0.8678393	0.13216072
1108	0.666318	0.33368197
1109	0.84351605	0.15648393
1110	0.34301922	0.6569808
1111	0.8431677	0.15683231
1112	0.68651426	0.31348574
1113	0.52144706	0.47855288
1114	0.7749639	0.22503605
1115	0.059031453	0.9409686
1116	0.7567343	0.24326569
1117	0.1738873	0.82611275
1118	0.74708647	0.2529136
1119	0.8074136	0.1925864
1120	0.68520796	0.314792
1121	0.89579433	0.104205646
1122	0.15225473	0.84774524
1123	0.63310623	0.36689374
1124	0.5892101	0.41078988
1125	0.31773448	0.6822655
1126	0.13189596	0.86810404
1127	0.10848857	0.89151144
1128	0.6622494	0.3377506
1129	0.16026224	0.8397377
1130	0.8713389	0.1286611
1131	0.670727	0.32927296
1132	0.8481843	0.15181568
1133	0.6247852	0.37521484
1134	0.12631743	0.87368256
1135	0.6497726	0.3502274
1136	0.41907367	0.5809263
1137	0.3205375	0.6794625
1138	0.7763092	0.22369078
1139	0.82343024	0.17656977
1140	0.5482857	0.4517143
1141	0.2304192	0.76958084
1142	0.619763	0.380237
1143	0.65547705	0.3445229
1144	0.08510306	0.91489697
1145	0.3552324	0.6447676
1146	0.87747544	0.12252454
1147	0.5556958	0.44430426
1148	0.779637	0.22036298
1149	0.7674669	0.23253311
1150	0.035217922	0.964782
1151	0.6455251	0.35447493
1152	0.5039785	0.4960215
1153	0.34513202	0.654868
1154	0.009540425	0.99045956
1155	0.043304276	0.9566957
1156	0.6090293	0.3909707
1157	0.874909	0.12509103
1158	0.87712926	0.12287078
1159	0.9574269	0.04257304
1160	0.16716515	0.83283484
1161	0.6855249	0.31447515
1162	0.3085809	0.6914191
1163	0.5375958	0.4624042
1164	0.54114246	0.45885754
1165	0.69615054	0.30384943
1166	0.6225267	0.37747326
1167	0.81604993	0.18395011
1168	0.061766863	0.9382331
1169	0.31059432	0.6894057
1170	0.46664283	0.5333572
1171	0.28091553	0.7190845
1172	0.13044487	0.8695551
1173	0.9308659	0.06913414
1174	0.3528527	0.6471473
1175	0.86343414	0.13656591
1176	0.58197147	0.4180285
1177	0.40906137	0.5909386
1178	0.73707116	0.2629289
1179	0.24245764	0.7575423
1180	0.16718107	0.8328189
1181	0.64765066	0.3523494
1182	0.69331163	0.30668843
1183	0.63141346	0.3685866
1184	0.26787582	0.7321242
1185	0.73478425	0.26521575
1186	0.7791117	0.22088836
1187	0.600069	0.399931
1188	0.71180326	0.2881967
1189	0.89267707	0.107322864
1190	0.948661	0.051338997
1191	0.93879306	0.06120693
1192	0.92016	0.07984002
1193	0.16498217	0.8350178
1194	0.7290527	0.2709473
1195	0.86212355	0.13787642
1196	0.36150587	0.6384942
1197	0.519683	0.480317
1198	0.6525995	0.3474005
1199	0.3000716	0.6999284
1200	0.8136448	0.18635523
1201	0.70996934	0.29003063
1202	0.77319735	0.22680265
1203	0.5719017	0.42809835
1204	0.4981668	0.5018332
1205	0.8340898	0.16591017
1206	0.38442478	0.6155752
1207	0.37888715	0.6211129
1208	0.17559078	0.82440925
1209	0.6992204	0.30077958
1210	0.8025346	0.19746546
1211	0.8940065	0.10599351
1212	0.8159707	0.18402934
1213	0.53884166	0.46115837
1214	0.8634716	0.1365284
1215	0.77959716	0.22040282
1216	0.25747636	0.7425236
1217	0.60143524	0.39856473
1218	0.29765874	0.70234126
1219	0.57672167	0.4232783
1220	0.7681518	0.23184824
1221	0.67428476	0.32571527
1222	0.08031395	0.919686
1223	0.7461865	0.25381348
1224	0.7894784	0.2105215
1225	0.30427024	0.69572973
1226	0.07351617	0.92648387
1227	0.5624046	0.43759543
1228	0.8428845	0.15711552
1229	0.5818514	0.4181486
1230	0.5908142	0.40918586
1231	0.08152577	0.91847426
1232	0.067576036	0.93242395
1233	0.5827533	0.41724673
1234	0.47630662	0.5236934
1235	0.74029446	0.2597055
1236	0.5488834	0.45111665
1237	0.8922907	0.10770928
1238	0.24283361	0.7571664
1239	0.3381201	0.66187996
1240	0.14831232	0.8516877
1241	0.8366237	0.16337627
1242	0.6029164	0.39708358
1243	0.72051394	0.27948603
1244	0.46845812	0.5315419
1245	0.67738736	0.32261267
1246	0.6978316	0.3021685
1247	0.57307047	0.4269295
1248	0.8563705	0.14362955
1249	0.3669931	0.6330069
1250	0.72696656	0.2730335
1251	0.63739026	0.3626097
1252	0.17592573	0.82407427
1253	0.6311699	0.36883008
1254	0.7345089	0.2654911
1255	0.92028415	0.07971583
1256	0.7225815	0.27741843
1257	0.6341967	0.3658033
1258	0.8159368	0.18406315
1259	0.7325919	0.26740807
1260	0.7702747	0.22972533
1261	0.13319449	0.8668055
1262	0.113664314	0.8863357
1263	0.68326926	0.31673077
1264	0.2892672	0.71073276
1265	0.7345801	0.2654199
1266	0.71419764	0.28580236
1267	0.30008265	0.6999173
1268	0.9430057	0.05699435
1269	0.4956449	0.5043551
1270	0.7602344	0.2397656
1271	0.2967385	0.7032615
1272	0.7651149	0.23488508
1273	0.9015563	0.09844372
1274	0.768239	0.23176096
1275	0.7317867	0.2682133
1276	0.75953764	0.24046238
1277	0.7063046	0.29369542
1278	0.045224488	0.9547755
1279	0.74202484	0.25797516
1280	0.1999757	0.8000243
1281	0.35959667	0.6404034
1282	0.22381672	0.77618325
1283	0.78417796	0.21582207
1284	0.7014099	0.29859015
1285	0.6153268	0.38467318
1286	0.6245084	0.3754916
1287	0.199265	0.800735
1288	0.4128781	0.5871219
1289	0.040295992	0.95970404
1290	0.5885437	0.41145632
1291	0.403864	0.59613603
1292	0.5809889	0.41901115
1293	0.7738294	0.22617058
1294	0.70907545	0.29092455
1295	0.6108715	0.3891285
1296	0.73901266	0.2609874
1297	0.5895307	0.41046932
1298	0.71311325	0.28688678
1299	0.7388769	0.26112312
1300	0.71699995	0.2830001
1301	0.6304063	0.3695937
1302	0.599265	0.400735
1303	0.9699128	0.030087214
1304	0.31480837	0.68519163
1305	0.7259159	0.27408406
1306	0.07916465	0.9208353
1307	0.91627383	0.08372615
1308	0.5370253	0.46297473
1309	0.16681263	0.8331874
1310	0.9298776	0.07012246
1311	0.024515705	0.9754843
1312	0.37741747	0.6225825
1313	0.35330883	0.6466912
1314	0.21854757	0.7814524
1315	0.034405533	0.9655945
1316	0.8510908	0.1489092
1317	0.49280372	0.50719625
1318	0.08868035	0.9113196
1319	0.83254385	0.16745612
1320	0.134758	0.865242
1321	0.8732799	0.12672007
1322	0.90899837	0.09100158
1323	0.8968573	0.10314267
1324	0.24058846	0.7594116
1325	0.30730003	0.6926999
1326	0.8332503	0.16674973
1327	0.4103903	0.5896097
1328	0.43480286	0.56519717
1329	0.6779173	0.32208276
1330	0.87907654	0.12092346
1331	0.73770905	0.26229098
1332	0.8564767	0.14352323
1333	0.7840251	0.21597491
1334	0.76294434	0.23705563
1335	0.8733829	0.12661707
1336	0.78144246	0.21855761
1337	0.31203997	0.68796
1338	0.7162773	0.28372267
1339	0.072517775	0.9274822
1340	0.6898381	0.31016186
1341	0.8510717	0.14892831
1342	0.4956136	0.50438637
1343	0.7802177	0.2197823
1344	0.086897306	0.91310275
1345	0.73072094	0.269279
1346	0.27780944	0.72219056
1347	0.021462744	0.9785372
1348	0.35782933	0.6421706
1349	0.44750816	0.5524918
1350	0.5796409	0.42035908
1351	0.37008354	0.6299164
1352	0.85317445	0.14682561
1353	0.6134347	0.38656533
1354	0.6353699	0.36463007
1355	0.7789419	0.22105804
1356	0.93141973	0.06858031
1357	0.08817294	0.911827
1358	0.05574321	0.9442568
1359	0.73863876	0.2613612
1360	0.6700881	0.3299119
1361	0.76282156	0.23717844
1362	0.30632117	0.6936788
1363	0.087885074	0.9121149
1364	0.81940895	0.18059106
1365	0.8668769	0.13312314
1366	0.21169122	0.78830874
1367	0.24558981	0.75441015
1368	0.6487848	0.35121518
1369	0.6291497	0.37085032
1370	0.87233293	0.12766711
1371	0.90379494	0.09620507
1372	0.4681015	0.5318985
1373	0.69327295	0.30672708
1374	0.8119398	0.18806024
1375	0.16697173	0.83302826
1376	0.72591484	0.27408513
1377	0.38455206	0.61544794
1378	0.3825033	0.61749667
1379	0.29577366	0.7042264
1380	0.924325	0.07567496
1381	0.6715249	0.32847518
1382	0.7095261	0.29047388
1383	0.27398238	0.7260176
1384	0.94062907	0.059370916
1385	0.48708633	0.5129137
1386	0.56857824	0.4314218
1387	0.1853807	0.81461936
1388	0.4267444	0.57325566
1389	0.7803948	0.21960518
1390	0.21117236	0.78882766
1391	0.09001263	0.90998733
1392	0.5583526	0.4416474
1393	0.82595956	0.17404042
1394	0.27436048	0.72563946
1395	0.34542134	0.6545787
1396	0.653497	0.34650302
1397	0.80891806	0.19108197
1398	0.52975667	0.47024336
1399	0.04222628	0.9577737
1400	0.8575705	0.14242947
1401	0.5526376	0.44736242
1402	0.68494046	0.3150595
1403	0.73331124	0.26668873
1404	0.8378834	0.16211659
1405	0.6603399	0.33966008
1406	0.5450984	0.4549016
1407	0.46168292	0.5383171
1408	0.0709227	0.92907727
1409	0.5133223	0.4866777
1410	0.6780063	0.32199368
1411	0.23134325	0.7686568
1412	0.33814174	0.6618583
1413	0.883191	0.11680907
1414	0.4886582	0.51134187
1415	0.33104017	0.6689598
1416	0.8477503	0.15224972
1417	0.61034954	0.38965046
1418	0.8701262	0.12987384
1419	0.39681214	0.60318786
1420	0.83590245	0.16409755
1421	0.7425188	0.25748122
1422	0.61104226	0.3889578
1423	0.7908712	0.20912881
1424	0.7384758	0.2615242
1425	0.72018677	0.2798132
1426	0.30417398	0.695826
1427	0.12965947	0.87034047
1428	0.80659133	0.19340867
1429	0.68613607	0.313864
1430	0.22027853	0.77972144
1431	0.8297011	0.17029883
1432	0.007367596	0.9926323
1433	0.44607928	0.5539207
1434	0.8550605	0.14493948
1435	0.74207056	0.25792947
1436	0.75884986	0.24115011
1437	0.541336	0.45866394
1438	0.23487997	0.76512
1439	0.33387324	0.6661268
1440	0.08353116	0.91646886
1441	0.73396605	0.26603392
1442	0.9343763	0.06562365
1443	0.00586882	0.99413115
1444	0.7849597	0.21504034
1445	0.7780917	0.22190823
1446	0.040581673	0.95941836
1447	0.6771703	0.3228297
1448	0.38205913	0.6179409
1449	0.22277914	0.77722085
1450	0.73306435	0.2669356
1451	0.82864827	0.17135167
1452	0.8859995	0.11400054
1453	0.27002388	0.7299761
1454	0.5267325	0.47326753
1455	0.70633864	0.2936614
1456	0.7266527	0.27334735
1457	0.501511	0.498489
1458	0.16336618	0.83663386
1459	0.37342837	0.6265716
1460	0.26138532	0.7386147
1461	0.30070585	0.69929415
1462	0.32390645	0.6760935
1463	0.16630729	0.8336927
1464	0.74618167	0.25381833
1465	0.8394254	0.16057466
1466	0.123285025	0.876715
1467	0.88104403	0.118955985
1468	0.8790038	0.120996125
1469	0.811353	0.18864697
1470	0.05640229	0.9435977
1471	0.88342315	0.11657689
1472	0.05777313	0.9422268
1473	0.742326	0.257674
1474	0.62646556	0.3735344
1475	0.5684879	0.43151218
1476	0.68074024	0.31925973
1477	0.78305763	0.21694234
1478	0.028810952	0.97118896
1479	0.009016223	0.9909837
1480	0.81975156	0.18024841
1481	0.5986834	0.4013166
1482	0.65366304	0.34633696
1483	0.043308496	0.9566915
1484	0.36629695	0.63370305
1485	0.36822543	0.63177454
1486	0.60566294	0.39433706
1487	0.6213702	0.37862983
1488	0.76256245	0.23743752
1489	0.6790259	0.3209741
1490	0.5168034	0.48319662
1491	0.5235512	0.4764488
1492	0.5930806	0.4069194
1493	0.3167607	0.68323934
1494	0.15176143	0.8482386
