# Supplementary material for: Evaluating deep learning-based melanoma classification using immunohistochemistry and routine histology: A three center study
Source: PLoS One. 2024 Jan 19;19(1):e0297146. doi: 10.1371/journal.pone.0297146 (PMC10798511; doi:10.1371/journal.pone.0297146)
Supplement: S5 Dataset — (ZIP) [file pone.0297146.s011.zip › minimal_dataset/tile_predictions/dresden/813015-S1_ind_ISlab_1.0.csv]

	0	1
0	0.16489151	0.8351085
1	0.0044548125	0.99554515
2	0.025600184	0.9743998
3	0.2512792	0.7487208
4	0.18581493	0.814185
5	0.06549732	0.93450266
6	0.07252389	0.9274761
7	0.4702795	0.5297205
8	0.76664263	0.23335741
9	0.08014005	0.91986
10	0.5627612	0.4372388
11	0.31103617	0.6889638
12	0.02348019	0.9765198
13	0.3255883	0.6744117
14	0.038269956	0.96173006
15	0.25432944	0.74567056
16	0.22874472	0.7712553
17	0.01608984	0.9839101
18	0.10198036	0.8980196
19	0.22282563	0.77717435
20	0.055928204	0.9440718
21	0.06915307	0.9308469
22	0.023419073	0.976581
23	0.5829744	0.41702566
24	0.47774526	0.5222547
25	0.54017705	0.45982295
26	0.076494455	0.92350554
27	0.028120086	0.97187996
28	0.10912824	0.89087176
29	0.025133172	0.9748668
30	0.023044487	0.97695553
31	0.097799934	0.90220004
32	0.110657245	0.8893427
33	0.5073964	0.49260357
34	0.06991197	0.93008804
35	0.039368678	0.9606313
36	0.05455479	0.9454452
37	0.18980828	0.81019175
38	0.06664082	0.9333592
39	0.07027295	0.929727
40	0.044264488	0.9557355
41	0.034420524	0.9655795
42	0.13725457	0.86274546
43	0.06304452	0.93695545
44	0.39051256	0.6094875
45	0.037876837	0.9621232
46	0.0577635	0.9422365
47	0.28939083	0.7106092
48	0.5989156	0.40108442
49	0.080139756	0.9198603
50	0.11413602	0.885864
51	0.039721623	0.9602784
52	0.06544017	0.9345598
53	0.3014408	0.6985592
54	0.010871852	0.9891282
55	0.022737255	0.9772627
56	0.2956747	0.7043253
57	0.53209436	0.46790567
58	0.02004782	0.97995216
59	0.016773218	0.98322684
60	0.29049492	0.7095051
61	0.046991907	0.9530081
62	0.13050538	0.8694947
63	0.47537872	0.52462125
64	0.1632808	0.8367192
65	0.045643736	0.95435625
66	0.06238354	0.93761647
67	0.040604215	0.9593957
68	0.16504551	0.83495444
69	0.020786615	0.9792134
70	0.03483364	0.96516633
71	0.34904367	0.65095633
72	0.10681623	0.89318377
73	0.124855995	0.875144
74	0.09060276	0.9093972
75	0.036241487	0.9637585
76	0.04643136	0.95356864
77	0.025455007	0.97454494
78	0.10628184	0.8937182
79	0.044221595	0.9557784
80	0.1216778	0.87832224
81	0.042268876	0.9577311
82	0.1444629	0.8555371
83	0.12975131	0.8702487
84	0.37018326	0.6298167
85	0.0781374	0.92186266
86	0.34472975	0.6552703
87	0.053559344	0.94644064
88	0.22797914	0.7720209
89	0.03212133	0.96787864
90	0.13800958	0.8619904
91	0.06257141	0.9374286
92	0.021421013	0.978579
93	0.04296224	0.95703775
94	0.13898489	0.86101514
95	0.2535108	0.74648917
96	0.039751083	0.96024895
97	0.057579275	0.94242066
98	0.65099394	0.3490061
99	0.028694943	0.971305
100	0.4589695	0.5410305
101	0.053173166	0.9468268
102	0.090641305	0.9093586
103	0.44097558	0.5590244
104	0.031931505	0.96806854
105	0.3196058	0.68039423
106	0.21872981	0.78127015
107	0.11621976	0.88378024
108	0.019577889	0.9804221
109	0.13302898	0.866971
110	0.015466008	0.984534
111	0.7960011	0.20399895
112	0.38301218	0.6169878
113	0.5175747	0.4824253
114	0.07732178	0.9226782
115	0.050722275	0.94927776
116	0.06635031	0.93364966
117	0.17037003	0.82963
118	0.3302435	0.6697565
119	0.018725712	0.9812743
120	0.1659201	0.8340799
121	0.3232507	0.6767493
122	0.021392882	0.97860706
123	0.28809458	0.7119054
124	0.053906664	0.94609326
125	0.1437345	0.8562655
126	0.024146872	0.9758531
127	0.05183879	0.94816124
128	0.06593196	0.934068
129	0.14143503	0.858565
130	0.19769369	0.8023063
131	0.29433057	0.70566946
132	0.16528045	0.8347196
133	0.021933235	0.9780668
134	0.0882889	0.9117111
135	0.17941387	0.8205861
136	0.27615592	0.7238441
137	0.31907946	0.68092054
138	0.124027796	0.8759722
139	0.15760134	0.8423987
140	0.05090153	0.94909847
141	0.063737236	0.9362627
142	0.39820743	0.6017926
143	0.2259608	0.7740392
144	0.2720106	0.7279894
145	0.023146553	0.9768535
146	0.0847639	0.91523606
147	0.03593717	0.96406287
148	0.07024758	0.92975235
149	0.1324758	0.8675242
150	0.04155591	0.95844406
151	0.16814592	0.8318541
152	0.10700472	0.89299524
153	0.07846003	0.92153996
154	0.09798524	0.90201473
155	0.37545836	0.62454164
156	0.1161033	0.88389665
157	0.019906413	0.98009354
158	0.31466052	0.68533945
159	0.09865734	0.9013427
160	0.035633545	0.96436644
161	0.31918296	0.680817
162	0.4324754	0.56752455
163	0.046871625	0.9531284
164	0.034329243	0.96567076
165	0.14515328	0.8548467
166	0.03319109	0.96680886
167	0.22729418	0.7727058
168	0.09258156	0.90741843
169	0.90617627	0.09382375
170	0.03956288	0.9604372
171	0.20145768	0.7985423
172	0.021924729	0.97807527
173	0.19006014	0.80993986
174	0.11507728	0.8849227
175	0.087412424	0.9125876
176	0.06744135	0.9325586
177	0.03415978	0.9658402
178	0.036908355	0.9630916
179	0.2797344	0.7202656
180	0.1380173	0.8619827
181	0.27056935	0.7294306
182	0.05550284	0.9444971
183	0.0707157	0.9292843
184	0.015662752	0.9843373
185	0.028902166	0.9710978
186	0.034664392	0.9653356
187	0.05033414	0.9496658
188	0.06670517	0.93329483
189	0.06710442	0.93289554
190	0.01107333	0.98892665
191	0.20214498	0.797855
192	0.12386814	0.8761319
193	0.70317805	0.29682198
194	0.08460251	0.91539747
195	0.101952	0.898048
196	0.017190035	0.9828099
197	0.35630018	0.64369977
198	0.11429746	0.8857026
199	0.024026949	0.975973
200	0.086823136	0.9131769
201	0.094956726	0.90504324
202	0.07524859	0.92475146
203	0.1208453	0.87915474
204	0.7386502	0.26134977
205	0.16288131	0.8371187
206	0.077371806	0.92262816
207	0.02649582	0.97350425
208	0.31521022	0.6847898
209	0.020302277	0.97969776
210	0.26323742	0.7367626
211	0.017638491	0.9823615
212	0.52190715	0.47809285
213	0.039632916	0.96036714
214	0.12493136	0.87506866
215	0.6292352	0.37076476
216	0.04337711	0.9566229
217	0.11537113	0.88462883
218	0.787948	0.21205196
219	0.2772877	0.7227123
220	0.29201937	0.7079807
221	0.075633645	0.92436635
222	0.058528602	0.9414714
223	0.22132926	0.7786708
224	0.10418486	0.89581513
225	0.018426819	0.9815732
226	0.2907149	0.7092851
227	0.06371764	0.9362824
228	0.07781262	0.9221873
229	0.04310778	0.9568922
230	0.026791358	0.97320867
231	0.025391571	0.9746085
232	0.4140912	0.5859088
233	0.18635193	0.8136481
234	0.03817437	0.9618256
235	0.14368708	0.8563129
236	0.076484285	0.9235157
237	0.14093374	0.8590662
238	0.30303004	0.6969699
239	0.10540842	0.8945916
240	0.1902314	0.80976856
241	0.0887315	0.9112685
242	0.2984063	0.7015937
243	0.029077994	0.970922
244	0.099683166	0.9003168
245	0.03327656	0.9667234
246	0.38704774	0.61295223
247	0.5183348	0.4816652
248	0.013267269	0.9867328
249	0.37951177	0.6204883
250	0.1327362	0.8672638
251	0.13597418	0.86402583
252	0.0260206	0.9739794
253	0.02193458	0.97806543
254	0.06692515	0.93307483
255	0.07282779	0.9271722
256	0.04363137	0.9563687
257	0.052119073	0.9478809
258	0.29162088	0.7083791
259	0.029367473	0.9706325
260	0.24701174	0.7529883
261	0.0115352	0.98846483
262	0.02203955	0.9779604
263	0.037651565	0.9623484
264	0.5288989	0.47110114
265	0.044993315	0.9550067
266	0.13151242	0.8684876
267	0.12963334	0.8703667
268	0.03107902	0.968921
269	0.2723856	0.7276144
270	0.049580146	0.95041984
271	0.27814394	0.721856
272	0.027211234	0.9727888
273	0.019672181	0.9803278
274	0.59644747	0.4035525
275	0.03217028	0.9678297
276	0.0106628975	0.9893371
277	0.04944745	0.9505525
278	0.08550745	0.91449255
279	0.0640983	0.93590176
280	0.08507649	0.9149235
281	0.137987	0.862013
282	0.07994519	0.9200548
283	0.05599574	0.9440043
284	0.08358935	0.9164107
285	0.03579693	0.96420306
286	0.0896122	0.91038775
287	0.040097028	0.95990294
288	0.24488844	0.7551115
289	0.06903472	0.9309653
290	0.1288748	0.87112516
291	0.25525638	0.7447436
292	0.028840331	0.97115964
293	0.094781294	0.90521866
294	0.039285686	0.96071434
295	0.061176762	0.9388232
296	0.05447155	0.9455284
297	0.34891388	0.65108615
298	0.40924126	0.59075874
299	0.059929006	0.940071
300	0.26201493	0.7379851
301	0.14941238	0.8505876
302	0.088066734	0.9119333
303	0.32098863	0.6790114
304	0.11304428	0.8869557
305	0.03192499	0.968075
306	0.39487237	0.60512763
307	0.01911161	0.9808884
308	0.47840333	0.52159667
309	0.10291194	0.8970881
310	0.04482928	0.9551707
311	0.12533015	0.87466985
312	0.09499288	0.9050071
313	0.028311437	0.97168857
314	0.290554	0.709446
315	0.073952794	0.9260472
316	0.16578	0.83422005
317	0.0419013	0.95809865
318	0.21219073	0.78780925
319	0.08362353	0.9163765
320	0.18185413	0.8181458
321	0.05726556	0.9427345
322	0.07263626	0.92736375
323	0.045920163	0.95407987
324	0.14868157	0.8513184
325	0.6100174	0.38998264
326	0.14749473	0.8525052
327	0.0555748	0.9444253
328	0.29041037	0.7095896
329	0.14631054	0.8536895
330	0.020265859	0.9797341
331	0.030416518	0.96958345
332	0.25695553	0.7430445
333	0.14508532	0.8549147
334	0.43237337	0.5676266
335	0.05336119	0.9466388
336	0.09234061	0.9076594
337	0.26547885	0.7345212
338	0.22562182	0.7743782
339	0.01998675	0.9800133
340	0.14775798	0.852242
341	0.015117659	0.9848823
342	0.37926006	0.62074
343	0.044716347	0.9552836
344	0.16737916	0.8326208
345	0.3816215	0.61837846
346	0.7506766	0.24932343
347	0.035647478	0.9643526
348	0.016568484	0.9834315
349	0.16822706	0.8317729
350	0.15260285	0.84739715
351	0.05727283	0.9427272
352	0.022452766	0.97754717
353	0.02791571	0.9720843
354	0.083685175	0.9163148
355	0.20010853	0.79989153
356	0.3236658	0.6763342
357	0.49236384	0.50763613
358	0.57379717	0.4262028
359	0.21791087	0.7820891
360	0.03923153	0.96076846
361	0.12805878	0.8719412
362	0.59163034	0.40836963
363	0.05985197	0.940148
364	0.05377227	0.9462277
365	0.48823872	0.51176125
366	0.31759384	0.6824062
367	0.097425066	0.9025749
368	0.020543046	0.97945696
369	0.43974042	0.5602596
370	0.60846907	0.39153096
371	0.40141863	0.5985814
372	0.029246582	0.9707534
373	0.07801653	0.92198354
374	0.04522702	0.954773
375	0.089821965	0.91017807
376	0.08066971	0.91933036
377	0.031641327	0.96835864
378	0.1045539	0.8954461
379	0.11298093	0.8870191
380	0.067447826	0.93255216
381	0.10614014	0.8938599
382	0.013675398	0.9863246
383	0.11911515	0.8808848
384	0.05929147	0.94070846
385	0.040947486	0.9590525
386	0.043512918	0.9564871
