# Supplementary material for: Evaluating deep learning-based melanoma classification using immunohistochemistry and routine histology: A three center study
Source: PLoS One. 2024 Jan 19;19(1):e0297146. doi: 10.1371/journal.pone.0297146 (PMC10798511; doi:10.1371/journal.pone.0297146)
Supplement: S5 Dataset — (ZIP) [file pone.0297146.s011.zip › minimal_dataset/tile_predictions/dresden/799469-S1_ind_ISlab_1.0.csv]

	0	1
0	0.3283423	0.6716577
1	0.46873176	0.5312682
2	0.22599033	0.7740097
3	0.3718921	0.62810785
4	0.4778659	0.52213407
5	0.36661056	0.6333894
6	0.28143004	0.71856993
7	0.16429165	0.8357083
8	0.36646035	0.6335397
9	0.6166541	0.3833459
10	0.2938926	0.7061074
11	0.83414155	0.16585848
12	0.07404651	0.9259535
13	0.50205445	0.49794552
14	0.05448737	0.94551265
15	0.15524434	0.84475565
16	0.23258372	0.76741624
17	0.06524107	0.93475896
18	0.15123112	0.8487689
19	0.5294517	0.4705483
20	0.642422	0.357578
21	0.46130684	0.5386932
22	0.49313715	0.5068628
23	0.5792212	0.4207788
24	0.5640208	0.43597925
25	0.12142334	0.8785767
26	0.64854693	0.35145304
27	0.1846697	0.81533027
28	0.16662683	0.8333732
29	0.2811228	0.7188772
30	0.51830953	0.48169044
31	0.31625092	0.6837491
32	0.62755305	0.37244698
33	0.3274849	0.67251515
34	0.1277362	0.8722638
35	0.020930795	0.9790692
36	0.14070715	0.8592928
37	0.27711722	0.7228828
38	0.53432953	0.46567044
39	0.3010723	0.69892764
40	0.11458032	0.8854197
41	0.5358059	0.4641941
42	0.6377857	0.36221433
43	0.33079666	0.6692033
44	0.36798143	0.63201857
45	0.505528	0.49447203
46	0.12382003	0.87617993
47	0.35131854	0.6486814
48	0.39673066	0.6032694
49	0.6302691	0.36973092
50	0.81417835	0.18582168
51	0.30719662	0.69280344
52	0.5394687	0.46053126
53	0.32698995	0.67301
54	0.2255774	0.77442265
55	0.84922606	0.15077396
56	0.6729537	0.32704625
57	0.35702786	0.6429721
58	0.7612956	0.23870443
59	0.7147625	0.28523746
60	0.122267485	0.8777325
61	0.24559644	0.75440353
62	0.7668502	0.23314983
63	0.4501105	0.54988956
64	0.41353732	0.5864626
65	0.10135855	0.89864147
66	0.06624326	0.9337567
67	0.5299444	0.4700556
68	0.60531944	0.3946805
69	0.47382236	0.52617764
70	0.2288668	0.7711332
71	0.0651354	0.9348646
72	0.6382078	0.36179224
73	0.50387746	0.4961226
74	0.14929996	0.8507
75	0.57545394	0.42454606
76	0.38498348	0.6150165
77	0.82850426	0.17149575
78	0.528983	0.47101697
79	0.20496407	0.79503596
80	0.6707108	0.32928917
81	0.6080657	0.39193428
82	0.60987806	0.39012197
83	0.70021385	0.29978618
84	0.36683157	0.63316846
85	0.071665585	0.9283344
86	0.81785583	0.18214415
87	0.112249285	0.88775074
88	0.5185403	0.48145968
89	0.49172848	0.5082715
90	0.1216574	0.8783426
91	0.23816366	0.76183635
92	0.57711095	0.422889
93	0.4513378	0.5486622
94	0.5666667	0.43333322
95	0.022650419	0.9773496
96	0.119734414	0.8802656
97	0.24483712	0.75516284
98	0.22483645	0.77516353
99	0.5569448	0.4430552
100	0.18909465	0.81090534
101	0.5984648	0.40153524
102	0.5006971	0.4993029
103	0.6087432	0.39125675
104	0.30040303	0.69959694
105	0.4361582	0.56384176
106	0.7768471	0.22315289
107	0.13138516	0.86861485
108	0.39050257	0.6094974
109	0.4834161	0.5165839
110	0.29717934	0.7028207
111	0.4922998	0.5077002
112	0.3252875	0.6747125
113	0.30862033	0.69137967
114	0.2524408	0.74755925
115	0.35903728	0.64096266
116	0.19716951	0.8028305
117	0.8266587	0.17334124
118	0.121286295	0.8787137
119	0.1316941	0.8683059
120	0.45864257	0.54135746
121	0.37564623	0.6243538
122	0.4453096	0.55469036
123	0.6367728	0.36322716
124	0.7741198	0.22588025
125	0.26014137	0.7398586
126	0.43110493	0.56889504
127	0.38806567	0.6119343
128	0.50223213	0.49776787
129	0.5355707	0.46442932
130	0.35571995	0.64428
131	0.3528981	0.64710194
132	0.55586183	0.44413814
133	0.35445887	0.64554113
134	0.6332918	0.3667082
135	0.26777104	0.73222893
136	0.454923	0.545077
137	0.23347315	0.7665269
138	0.21285765	0.78714234
139	0.5670545	0.4329455
140	0.30511513	0.69488484
141	0.7325568	0.26744318
142	0.36671394	0.633286
143	0.32000092	0.67999905
144	0.2042599	0.7957401
145	0.3365417	0.66345835
146	0.63539416	0.3646059
147	0.4004155	0.5995845
148	0.6258516	0.37414846
149	0.70671296	0.29328704
150	0.4881295	0.5118705
151	0.116820626	0.88317937
152	0.23654263	0.7634573
153	0.6147415	0.38525844
154	0.5535694	0.44643062
155	0.22280698	0.777193
156	0.46394804	0.536052
157	0.19805902	0.801941
158	0.57790804	0.422092
159	0.5733134	0.42668658
160	0.23833536	0.7616646
161	0.4863879	0.51361203
162	0.73955435	0.26044565
163	0.58319443	0.41680557
164	0.15061834	0.8493817
165	0.078063786	0.9219362
166	0.7232352	0.27676484
167	0.26851302	0.731487
168	0.124521926	0.875478
169	0.39047	0.60953003
170	0.1368421	0.8631579
171	0.7340667	0.26593325
172	0.20349193	0.7965081
173	0.5392699	0.4607301
174	0.16802411	0.8319759
175	0.27642816	0.7235718
176	0.7187192	0.2812808
177	0.5179432	0.48205677
178	0.18028872	0.81971127
179	0.5750674	0.42493257
180	0.5611489	0.43885112
181	0.4566774	0.5433226
182	0.6133432	0.38665682
183	0.14739724	0.8526027
184	0.07489833	0.92510164
185	0.12959173	0.87040824
186	0.3929053	0.60709476
187	0.27134615	0.7286538
188	0.44993633	0.5500636
189	0.06581852	0.9341815
190	0.6139634	0.3860366
191	0.2053122	0.79468775
192	0.33177635	0.6682237
193	0.56211936	0.43788064
194	0.1698225	0.8301775
195	0.039436325	0.96056366
196	0.28119585	0.7188042
197	0.7669856	0.23301443
198	0.67926466	0.32073534
199	0.4875145	0.51248544
200	0.37322274	0.6267773
201	0.24449216	0.7555078
202	0.83481324	0.16518681
203	0.55756915	0.44243088
204	0.30775657	0.69224346
205	0.43523002	0.56477
206	0.6317622	0.36823782
207	0.46760055	0.5323994
208	0.7373671	0.26263288
209	0.8506123	0.14938772
210	0.52287376	0.4771262
211	0.47662842	0.5233716
212	0.4929154	0.5070846
213	0.4829726	0.5170274
214	0.3806525	0.61934745
215	0.26258317	0.73741686
216	0.06091572	0.9390843
217	0.4584136	0.5415864
218	0.0038321577	0.99616784
219	0.7588134	0.24118666
220	0.21642241	0.7835776
221	0.23578003	0.76422
222	0.05305817	0.9469418
223	0.29313034	0.70686966
224	0.4591486	0.54085135
225	0.22008722	0.7799128
226	0.44815758	0.5518424
227	0.35856414	0.6414358
228	0.4764626	0.5235374
229	0.0871873	0.9128127
230	0.51657146	0.4834285
231	0.5745723	0.4254277
232	0.2495033	0.75049675
233	0.1578422	0.84215784
234	0.25591895	0.744081
235	0.5832913	0.4167087
236	0.48069304	0.51930696
237	0.4644187	0.53558135
238	0.45450765	0.54549235
239	0.5473099	0.45269012
240	0.7640678	0.23593219
241	0.6510961	0.34890383
242	0.28419408	0.7158059
243	0.1976219	0.8023781
244	0.27897063	0.7210294
245	0.7198094	0.2801906
246	0.6546169	0.34538314
247	0.24149175	0.7585082
248	0.6717646	0.3282354
249	0.48011675	0.5198832
250	0.31845233	0.68154764
251	0.07159148	0.9284085
252	0.3488091	0.6511909
253	0.12054076	0.87945926
254	0.31198388	0.6880161
255	0.39525536	0.6047447
256	0.3957036	0.6042964
257	0.038043275	0.96195674
258	0.11463235	0.88536763
259	0.49225864	0.5077414
260	0.027962942	0.9720371
261	0.20924966	0.79075027
262	0.1846011	0.81539893
263	0.28477105	0.715229
264	0.25080574	0.74919426
265	0.73982346	0.26017657
266	0.42245457	0.5775454
267	0.009660038	0.99033993
268	0.19684817	0.8031518
269	0.639819	0.360181
270	0.26349157	0.73650837
271	0.5215307	0.4784693
272	0.62089074	0.3791093
273	0.4617757	0.5382243
274	0.5427096	0.45729044
275	0.037383813	0.9626162
276	0.18671565	0.81328434
277	0.23572804	0.764272
278	0.25318044	0.7468196
279	0.3833274	0.61667264
280	0.56447667	0.43552327
281	0.5172763	0.4827237
282	0.526927	0.47307298
283	0.5272759	0.47272402
284	0.5526268	0.44737318
285	0.7823793	0.21762066
286	0.5850807	0.41491938
287	0.27618507	0.72381496
288	0.5715698	0.4284302
289	0.23282848	0.76717156
290	0.4936748	0.5063252
291	0.5519239	0.44807616
292	0.52246726	0.47753274
293	0.038277905	0.961722
294	0.7197224	0.2802776
295	0.40186307	0.5981369
296	0.19071802	0.80928195
297	0.3605166	0.63948345
298	0.2644787	0.73552126
299	0.2307408	0.7692592
300	0.1366147	0.86338526
301	0.6311407	0.3688593
302	0.669482	0.33051798
303	0.58847356	0.4115265
304	0.28154737	0.71845263
305	0.40555847	0.59444153
306	0.07391676	0.9260832
307	0.7895031	0.21049683
308	0.2397789	0.7602211
309	0.26968044	0.73031956
310	0.54328465	0.45671535
311	0.1393239	0.8606761
312	0.48849115	0.5115088
313	0.21098627	0.78901374
314	0.26563153	0.73436844
315	0.10353564	0.89646435
316	0.32434857	0.6756514
317	0.16435172	0.83564824
318	0.59840417	0.40159586
319	0.80779356	0.19220646
320	0.55860937	0.44139057
321	0.63676316	0.36323687
322	0.5731483	0.4268517
323	0.48230907	0.51769096
324	0.7870151	0.21298495
325	0.5482529	0.45174715
326	0.19180997	0.80819
327	0.51267326	0.48732674
328	0.5014477	0.49855232
329	0.19375338	0.8062467
330	0.59373754	0.4062625
331	0.59803	0.40197
332	0.0883172	0.91168284
333	0.44540522	0.5545948
334	0.48546043	0.51453954
335	0.51840603	0.48159394
336	0.54810023	0.45189974
337	0.5367934	0.46320662
338	0.2820997	0.7179003
339	0.22456148	0.77543855
340	0.2989005	0.7010995
341	0.30456358	0.69543636
342	0.12365294	0.87634706
343	0.25447473	0.74552524
344	0.41671583	0.5832842
345	0.69846493	0.30153504
346	0.2804663	0.7195337
347	0.281472	0.718528
348	0.7162372	0.28376278
349	0.2528972	0.7471028
350	0.70135164	0.2986484
351	0.7198848	0.28011522
352	0.7254752	0.27452484
353	0.38197547	0.6180245
354	0.80273604	0.1972639
355	0.5617781	0.43822187
356	0.5775277	0.42247227
357	0.3712737	0.62872624
358	0.33783412	0.66216594
359	0.36558592	0.63441414
360	0.6786784	0.3213216
361	0.26370826	0.73629177
362	0.19779767	0.80220234
363	0.45869818	0.54130185
364	0.55757517	0.4424248
365	0.30233353	0.69766647
366	0.56602776	0.43397224
367	0.5954827	0.40451732
368	0.6621932	0.33780685
369	0.5953767	0.4046234
370	0.5995185	0.40048146
371	0.15473443	0.84526557
372	0.40695336	0.59304667
373	0.57233423	0.4276658
374	0.25357604	0.74642396
375	0.16772132	0.8322787
376	0.07640584	0.9235942
377	0.36483166	0.6351683
378	0.7185554	0.2814446
379	0.71816474	0.28183523
380	0.07490444	0.9250955
381	0.4845355	0.5154645
382	0.7672083	0.23279165
383	0.76333636	0.23666365
384	0.6500375	0.34996244
385	0.42826882	0.5717312
386	0.37424678	0.62575316
387	0.068190634	0.93180937
388	0.37830594	0.6216941
389	0.18584798	0.814152
390	0.6678725	0.33212748
391	0.055705182	0.9442948
392	0.48785612	0.51214385
393	0.23779331	0.7622067
394	0.40839404	0.59160596
395	0.14220487	0.85779506
396	0.7660091	0.23399091
397	0.6110903	0.38890964
398	0.49683213	0.5031679
399	0.6810998	0.31890026
400	0.48729977	0.51270026
401	0.17652225	0.82347775
402	0.16534907	0.83465093
403	0.6781785	0.32182157
404	0.32738847	0.67261153
405	0.51622736	0.4837726
406	0.19811864	0.8018814
407	0.32144967	0.67855036
408	0.45897835	0.54102165
409	0.7935535	0.20644654
410	0.7512318	0.24876821
411	0.24759941	0.75240064
412	0.8307796	0.1692204
413	0.48797983	0.5120202
414	0.7377334	0.2622666
415	0.17450672	0.8254933
416	0.72571295	0.27428707
417	0.7405714	0.25942868
418	0.38005573	0.6199443
419	0.8143277	0.18567233
420	0.19344826	0.8065517
421	0.3312055	0.6687945
422	0.6276126	0.3723874
423	0.5546304	0.44536966
424	0.41019282	0.58980715
425	0.52872795	0.47127205
426	0.15918425	0.8408158
427	0.4651213	0.5348787
428	0.4716954	0.5283046
429	0.6991743	0.30082574
430	0.50866336	0.49133664
431	0.8686286	0.13137141
432	0.29840407	0.70159596
433	0.3621027	0.6378973
434	0.15702811	0.84297186
435	0.07410214	0.9258979
436	0.721057	0.27894297
437	0.1333121	0.8666879
438	0.111333825	0.8886662
439	0.63562196	0.364378
440	0.08945671	0.9105433
441	0.22851908	0.7714809
442	0.08584401	0.91415596
443	0.68560255	0.31439745
444	0.43603542	0.56396455
445	0.239007	0.76099294
446	0.8861636	0.113836445
447	0.47427234	0.5257277
448	0.08673768	0.91326237
449	0.42782506	0.57217497
450	0.3728373	0.6271627
451	0.4872903	0.5127097
452	0.116118625	0.8838814
453	0.6106727	0.3893273
454	0.4650568	0.5349432
455	0.20840521	0.7915948
456	0.052537553	0.94746244
457	0.07454074	0.92545927
458	0.16030414	0.8396959
459	0.2845777	0.71542233
460	0.7462111	0.25378895
461	0.22172378	0.7782762
462	0.52950287	0.47049716
463	0.18489751	0.8151025
464	0.5967048	0.40329528
465	0.8002007	0.19979931
466	0.4907412	0.5092588
467	0.08983095	0.91016906
468	0.7938033	0.2061967
469	0.5333418	0.46665817
470	0.46440288	0.53559715
471	0.6370235	0.36297646
472	0.5127537	0.4872463
473	0.76529974	0.23470022
474	0.65955013	0.3404499
475	0.44435248	0.55564755
476	0.5275381	0.47246188
477	0.46181923	0.5381808
478	0.39342612	0.6065738
479	0.5933205	0.40667948
480	0.5292074	0.47079265
481	0.4481207	0.5518793
482	0.58925885	0.41074118
483	0.46050134	0.5394987
484	0.528979	0.471021
485	0.0620201	0.9379799
486	0.24432732	0.7556727
487	0.6865554	0.31344467
488	0.23312704	0.7668729
489	0.63960785	0.3603921
490	0.2072123	0.79278773
491	0.4939228	0.5060772
492	0.27336413	0.7266358
493	0.5409263	0.45907375
494	0.03287828	0.9671217
495	0.56556463	0.43443537
496	0.8965615	0.10343849
497	0.2186977	0.7813023
498	0.16471958	0.8352805
499	0.4805574	0.51944256
500	0.5803861	0.4196139
501	0.7879663	0.21203373
502	0.14093867	0.8590613
503	0.2077828	0.7922172
504	0.60945714	0.3905429
505	0.64733994	0.3526601
506	0.13695258	0.8630474
507	0.1056062	0.8943938
508	0.18919134	0.81080866
509	0.23254032	0.76745963
510	0.8291466	0.1708534
511	0.14965564	0.85034436
512	0.70527214	0.29472786
513	0.2524468	0.74755317
514	0.28099355	0.7190065
515	0.5879789	0.41202107
516	0.5643131	0.4356869
517	0.3399274	0.6600726
518	0.041299917	0.9587
519	0.64669645	0.35330355
520	0.5390281	0.46097186
521	0.088105306	0.91189474
522	0.27321163	0.72678834
523	0.31112146	0.6888786
524	0.120787255	0.8792128
525	0.7753844	0.22461563
526	0.08331305	0.91668695
527	0.23386411	0.7661359
528	0.028665984	0.97133404
529	0.19376273	0.8062373
530	0.16918765	0.83081234
531	0.308379	0.69162107
532	0.119629554	0.88037044
533	0.41447887	0.58552116
534	0.76911306	0.23088694
535	0.27650726	0.7234928
536	0.7653376	0.23466247
537	0.30689907	0.6931009
538	0.49373093	0.50626904
539	0.04652364	0.95347637
540	0.46848246	0.5315175
541	0.37123513	0.6287649
542	0.5694575	0.43054253
543	0.44851023	0.5514898
544	0.7654284	0.23457155
545	0.3404075	0.6595925
546	0.5215756	0.4784244
547	0.4946859	0.5053142
548	0.52972424	0.4702758
549	0.41482574	0.58517426
550	0.29222503	0.70777494
551	0.3982308	0.60176915
552	0.43731564	0.5626843
553	0.6078018	0.39219818
554	0.82700574	0.17299426
555	0.45226678	0.5477332
556	0.51847005	0.48152992
557	0.5925378	0.40746215
558	0.8164803	0.18351975
559	0.50909495	0.49090505
560	0.21726958	0.7827304
561	0.42024484	0.5797551
562	0.7056741	0.29432583
563	0.07688418	0.9231158
564	0.7203464	0.27965367
565	0.34488234	0.65511763
566	0.16820508	0.83179486
567	0.8946548	0.105345264
568	0.16905947	0.83094054
569	0.16707075	0.83292925
570	0.1575506	0.84244937
571	0.48709145	0.5129085
572	0.369449	0.63055104
573	0.5051452	0.49485484
574	0.67414427	0.32585573
575	0.3992883	0.60071164
576	0.1274106	0.8725894
577	0.42504084	0.57495916
578	0.68118954	0.3188105
579	0.09438279	0.9056172
580	0.2446143	0.7553857
581	0.6013079	0.39869204
582	0.13858049	0.8614195
583	0.12390645	0.87609357
584	0.32664397	0.67335606
585	0.23884116	0.7611588
586	0.25030112	0.7496989
587	0.1310752	0.8689248
588	0.4400166	0.55998343
589	0.51678246	0.4832176
590	0.57316	0.42683998
591	0.13421127	0.86578876
592	0.15648815	0.8435118
593	0.19577025	0.8042298
594	0.18930131	0.8106987
595	0.35567197	0.644328
596	0.30484974	0.69515026
597	0.48847616	0.51152384
598	0.23198064	0.7680194
599	0.016634062	0.98336595
600	0.33107588	0.6689241
601	0.75126094	0.24873905
602	0.08848218	0.9115178
603	0.15502769	0.8449723
604	0.49560183	0.5043981
605	0.26230693	0.7376931
606	0.38445184	0.6155482
607	0.39048606	0.60951394
608	0.4276979	0.5723021
609	0.38256472	0.6174353
610	0.52871466	0.4712853
611	0.3888724	0.6111276
612	0.17669968	0.82330024
613	0.102257766	0.8977422
614	0.5263301	0.47366995
615	0.39671743	0.6032826
616	0.55585665	0.44414338
617	0.43270865	0.5672913
618	0.33627278	0.6637272
619	0.5342825	0.46571746
620	0.89847237	0.10152758
621	0.63208514	0.36791486
622	0.6564084	0.3435916
623	0.5755885	0.42441148
624	0.33895412	0.66104585
625	0.65855926	0.34144074
626	0.67989486	0.32010517
627	0.17555848	0.82444155
628	0.48362678	0.5163732
629	0.38249126	0.61750877
630	0.62542266	0.3745773
631	0.77692103	0.22307897
632	0.95268416	0.047315877
633	0.39032573	0.6096743
634	0.13557425	0.8644258
635	0.11998142	0.8800186
636	0.4228412	0.57715887
637	0.28027603	0.71972394
638	0.12593381	0.8740662
639	0.44396338	0.5560366
640	0.4030288	0.5969712
641	0.43316075	0.5668392
642	0.67803776	0.32196224
643	0.26034415	0.73965585
644	0.0846025	0.9153976
645	0.27049807	0.72950196
646	0.4699727	0.53002733
647	0.5513762	0.44862378
648	0.59478426	0.40521574
649	0.25537485	0.7446252
650	0.25225452	0.74774545
651	0.6416551	0.3583449
652	0.3949249	0.60507506
653	0.2686071	0.7313929
654	0.5561371	0.44386294
655	0.6913269	0.30867305
656	0.43368724	0.56631273
657	0.65863067	0.34136933
658	0.35769284	0.64230716
659	0.75348663	0.24651335
660	0.67443645	0.32556355
661	0.6944065	0.30559343
662	0.23888738	0.76111263
663	0.14823262	0.85176736
664	0.54138196	0.4586181
665	0.48587996	0.51412004
666	0.22688062	0.7731194
667	0.3857897	0.6142103
668	0.2071364	0.7928636
669	0.42388657	0.57611346
670	0.37999925	0.6200008
671	0.28165674	0.7183432
672	0.18792649	0.8120735
673	0.4128847	0.5871153
674	0.4222567	0.57774323
675	0.11678682	0.8832132
676	0.7354245	0.2645755
677	0.11834089	0.8816591
678	0.53743446	0.46256557
679	0.30025643	0.6997435
680	0.06537859	0.93462133
681	0.61912084	0.38087922
682	0.49338117	0.5066188
683	0.41669944	0.5833006
684	0.35443872	0.6455613
685	0.55994284	0.44005716
686	0.53370595	0.46629402
687	0.43014547	0.56985456
688	0.51359546	0.4864045
689	0.12568168	0.87431836
690	0.14711933	0.8528807
691	0.018913178	0.9810868
692	0.23570237	0.7642976
693	0.31226236	0.6877376
694	0.16997246	0.8300276
695	0.2333048	0.76669514
696	0.1823349	0.8176651
697	0.23448542	0.76551455
698	0.13801253	0.8619875
699	0.4382541	0.56174594
700	0.5738104	0.42618963
701	0.4720515	0.52794844
702	0.3468839	0.65311617
703	0.032740884	0.9672591
704	0.080105975	0.919894
705	0.60679144	0.39320856
706	0.28476718	0.7152328
707	0.50650287	0.49349713
708	0.6568499	0.34315008
709	0.2683197	0.73168033
710	0.37106287	0.62893707
711	0.2889713	0.71102864
712	0.385235	0.6147649
713	0.2507885	0.7492115
714	0.06261227	0.93738776
715	0.5959617	0.40403825
716	0.3918084	0.6081916
717	0.3336156	0.6663844
718	0.010387026	0.989613
719	0.5113687	0.4886313
720	0.63809055	0.36190948
721	0.25172684	0.7482732
722	0.12894265	0.87105733
723	0.4822442	0.5177558
724	0.109631985	0.89036804
725	0.21233575	0.7876643
726	0.6190297	0.38097024
727	0.47049308	0.52950686
728	0.105705164	0.8942948
729	0.71601236	0.28398767
730	0.35109293	0.648907
731	0.56584877	0.43415123
732	0.26814488	0.7318551
733	0.07451129	0.92548865
734	0.48307195	0.516928
735	0.9093142	0.090685815
736	0.1839467	0.8160533
737	0.7385638	0.26143622
738	0.109169684	0.89083034
739	0.38152996	0.6184701
740	0.6480026	0.35199738
741	0.18589178	0.81410825
742	0.11909665	0.8809033
743	0.086950906	0.91304904
744	0.23035865	0.76964134
745	0.23665255	0.76334745
746	0.30112535	0.69887465
747	0.60744923	0.3925508
748	0.68817955	0.31182048
749	0.37690294	0.6230971
750	0.22800948	0.77199054
751	0.09255817	0.9074418
752	0.269147	0.730853
753	0.7072409	0.29275915
754	0.3897117	0.6102883
755	0.06922533	0.9307747
756	0.31896964	0.6810304
757	0.10494751	0.89505243
758	0.6689919	0.3310081
759	0.527624	0.472376
760	0.16826093	0.831739
761	0.7360829	0.26391706
762	0.27502716	0.72497284
763	0.42086494	0.57913506
764	0.42722443	0.57277554
765	0.24206227	0.7579377
766	0.6035838	0.3964162
767	0.62611645	0.37388352
768	0.40405062	0.59594935
769	0.34617874	0.6538213
770	0.32428786	0.6757121
771	0.43202624	0.5679738
772	0.42773026	0.57226974
773	0.048235882	0.9517641
774	0.86435336	0.13564667
775	0.10162045	0.8983795
776	0.21640332	0.7835967
777	0.26841745	0.7315826
778	0.7231712	0.27682877
779	0.18327437	0.8167257
780	0.25623557	0.7437644
781	0.03826248	0.96173745
782	0.032827385	0.96717256
783	0.52328765	0.47671232
784	0.8787799	0.12122011
785	0.7434982	0.25650182
786	0.3047131	0.69528687
787	0.049459558	0.9505405
788	0.19953753	0.8004625
789	0.7061484	0.29385158
790	0.5993474	0.4006526
791	0.39889672	0.6011033
792	0.6963077	0.30369225
793	0.32423612	0.67576385
794	0.40108022	0.59891975
795	0.348573	0.65142703
796	0.45566413	0.5443359
797	0.4849884	0.5150116
798	0.5619332	0.43806675
799	0.37289035	0.62710965
800	0.24362272	0.7563773
801	0.34235334	0.65764666
802	0.24756229	0.7524378
803	0.13650255	0.86349744
804	0.33730268	0.6626973
805	0.56276786	0.43723214
806	0.3334929	0.6665071
807	0.2720874	0.72791266
808	0.121878475	0.87812155
809	0.6069662	0.3930338
810	0.45512453	0.5448755
811	0.53671455	0.46328548
812	0.07026478	0.92973524
813	0.53251034	0.46748966
814	0.09268378	0.90731627
815	0.14895733	0.8510426
816	0.22177954	0.7782205
817	0.23469771	0.76530224
818	0.7131118	0.28688818
819	0.41923743	0.58076257
820	0.44269878	0.5573012
821	0.039566204	0.9604338
822	0.016663846	0.9833362
823	0.2184167	0.78158325
824	0.7433255	0.2566745
825	0.33485344	0.6651466
826	0.47246742	0.5275326
827	0.28919315	0.71080685
828	0.40680653	0.5931935
829	0.7784123	0.22158773
830	0.07968814	0.9203119
831	0.043973424	0.95602655
832	0.039429914	0.9605701
833	0.07903181	0.9209682
834	0.6599663	0.34003368
835	0.28982055	0.71017945
836	0.75438195	0.24561806
837	0.28476027	0.71523976
838	0.59944415	0.40055582
839	0.23177819	0.7682218
840	0.2793917	0.72060823
841	0.45440626	0.5455938
842	0.64017993	0.3598201
843	0.20133178	0.7986682
844	0.6417286	0.3582714
845	0.07853674	0.92146325
846	0.26258364	0.7374163
847	0.12096828	0.87903166
848	0.7813506	0.21864946
849	0.5343679	0.46563205
850	0.57637674	0.4236233
851	0.6341111	0.3658889
852	0.46399662	0.5360034
853	0.44473153	0.55526847
854	0.23140916	0.76859087
855	0.18761581	0.81238425
856	0.30530307	0.69469696
857	0.22113077	0.7788693
858	0.45050117	0.5494988
859	0.26737958	0.7326204
860	0.6703109	0.3296891
861	0.34501693	0.6549831
862	0.12774687	0.8722531
863	0.45705828	0.5429417
864	0.48586407	0.51413596
865	0.4972427	0.5027573
866	0.53782624	0.46217373
867	0.22037558	0.77962446
868	0.29258195	0.7074181
869	0.57486874	0.4251313
870	0.022163883	0.97783613
871	0.7053873	0.2946127
872	0.72659093	0.27340904
873	0.1909339	0.8090661
874	0.22906835	0.7709317
875	0.34207404	0.65792596
876	0.71324885	0.2867512
877	0.22704253	0.77295744
878	0.14944156	0.85055846
879	0.5783421	0.42165786
880	0.097737536	0.9022624
881	0.706857	0.293143
882	0.5955411	0.40445888
883	0.06324216	0.9367578
884	0.092799395	0.9072006
885	0.16683625	0.8331638
886	0.08613322	0.91386676
887	0.043336	0.956664
888	0.6423919	0.35760805
889	0.46142492	0.5385751
890	0.51699257	0.48300737
891	0.4161277	0.5838723
892	0.22108854	0.7789114
893	0.56290084	0.4370992
894	0.44595152	0.5540485
895	0.17412585	0.82587415
896	0.22170904	0.7782909
897	0.11759912	0.8824008
898	0.73137194	0.2686281
899	0.6179331	0.3820669
900	0.37759614	0.6224038
901	0.08431249	0.91568756
902	0.09547212	0.9045279
903	0.21802282	0.7819772
904	0.18694265	0.81305736
905	0.3082296	0.69177043
906	0.59723544	0.4027646
907	0.638744	0.36125606
908	0.24280164	0.75719833
909	0.3563698	0.64363027
910	0.58713764	0.41286233
911	0.40466866	0.5953314
912	0.3751183	0.6248817
913	0.52204996	0.47795004
914	0.37725404	0.622746
915	0.47057575	0.52942425
916	0.049883332	0.9501167
917	0.044971135	0.9550289
918	0.24113494	0.75886506
919	0.37533575	0.6246642
920	0.5063793	0.4936207
921	0.5099147	0.49008527
922	0.7843151	0.21568482
923	0.33224365	0.6677563
924	0.4884546	0.5115454
925	0.072277665	0.92772233
926	0.20755023	0.7924498
927	0.020995842	0.97900414
928	0.37060624	0.62939376
929	0.013181698	0.9868183
930	0.6388802	0.3611198
931	0.15955736	0.84044266
932	0.113589294	0.8864107
933	0.20477048	0.79522955
934	0.020273833	0.97972614
935	0.25663465	0.7433654
936	0.54481703	0.455183
937	0.53418577	0.46581417
938	0.03030156	0.9696984
939	0.12717769	0.87282234
940	0.14896294	0.851037
941	0.17576844	0.8242315
942	0.258419	0.741581
943	0.24468602	0.755314
944	0.4281226	0.57187736
945	0.0415823	0.95841765
946	0.43229562	0.5677044
947	0.5135913	0.48640868
948	0.43261707	0.56738293
949	0.567046	0.43295404
950	0.032738626	0.9672614
951	0.67572397	0.32427606
952	0.67994165	0.32005838
953	0.3415846	0.65841544
954	0.31458056	0.68541944
955	0.73228246	0.26771754
956	0.6813565	0.31864348
957	0.895474	0.10452603
958	0.15631993	0.8436801
959	0.6343642	0.3656358
960	0.6356223	0.3643777
961	0.44553232	0.5544677
962	0.33663243	0.66336757
963	0.28562164	0.71437836
964	0.09834715	0.9016529
965	0.23093079	0.76906925
966	0.52878916	0.4712108
967	0.33528724	0.6647128
968	0.69828784	0.3017122
969	0.5673761	0.43262386
970	0.627346	0.372654
971	0.16257249	0.83742756
972	0.2651009	0.7348991
973	0.8365195	0.16348055
974	0.778362	0.22163805
975	0.48758695	0.512413
976	0.41122064	0.58877933
977	0.5858153	0.4141847
978	0.644569	0.355431
979	0.6281774	0.37182257
980	0.21059683	0.78940314
981	0.28312254	0.71687746
982	0.61074525	0.38925478
983	0.4896103	0.5103897
984	0.33384004	0.66616
985	0.5683774	0.43162265
986	0.36625302	0.6337469
987	0.38077685	0.6192232
988	0.26154602	0.7384539
989	0.33191502	0.668085
990	0.49114102	0.50885904
991	0.21499164	0.7850084
992	0.43013564	0.5698644
993	0.6544869	0.34551314
994	0.23197716	0.76802284
995	0.1405434	0.85945666
996	0.7210173	0.27898273
997	0.4662535	0.53374654
998	0.06541421	0.93458575
999	0.4548783	0.5451217
1000	0.45912084	0.5408792
1001	0.6573556	0.34264442
1002	0.019585008	0.980415
1003	0.6693841	0.3306159
1004	0.2553573	0.7446427
1005	0.40924516	0.5907548
1006	0.60390455	0.39609545
1007	0.6473698	0.3526302
1008	0.3565741	0.6434259
1009	0.58872104	0.41127893
1010	0.42503786	0.57496214
1011	0.5659007	0.43409935
1012	0.5506329	0.4493671
1013	0.48397368	0.5160264
1014	0.33173478	0.6682652
1015	0.6729638	0.3270362
1016	0.58702135	0.41297868
1017	0.7882947	0.21170528
1018	0.18043862	0.81956136
1019	0.23357978	0.76642025
1020	0.62499505	0.37500495
1021	0.2989218	0.7010782
1022	0.15260364	0.8473964
1023	0.8654267	0.1345733
1024	0.05212755	0.94787246
1025	0.42306358	0.5769364
1026	0.3059472	0.6940528
1027	0.22316934	0.7768306
1028	0.6053941	0.39460588
1029	0.113070175	0.8869298
1030	0.17889345	0.8211066
1031	0.62606364	0.37393633
1032	0.4774349	0.5225651
1033	0.23592962	0.7640704
1034	0.57790524	0.4220948
1035	0.24317595	0.756824
1036	0.25532404	0.744676
1037	0.40192595	0.598074
1038	0.2013717	0.79862833
1039	0.40233025	0.5976697
1040	0.52349526	0.47650474
1041	0.66337067	0.33662933
1042	0.4589217	0.54107827
1043	0.12648715	0.87351286
1044	0.40489846	0.59510154
1045	0.16706847	0.8329316
1046	0.38700908	0.6129909
1047	0.27908674	0.7209133
1048	0.18908578	0.8109143
1049	0.4220549	0.57794505
1050	0.63848114	0.3615188
1051	0.24348064	0.75651944
1052	0.82266814	0.17733186
1053	0.06431308	0.9356869
1054	0.26432037	0.7356796
1055	0.53841233	0.46158773
1056	0.6306651	0.36933488
1057	0.62911355	0.3708864
1058	0.29810697	0.70189303
1059	0.39462766	0.6053723
1060	0.35509047	0.64490956
1061	0.21512651	0.7848735
1062	0.23411626	0.76588374
1063	0.5963207	0.40367934
1064	0.43575248	0.5642475
1065	0.12870665	0.8712933
1066	0.30169493	0.6983051
1067	0.41581112	0.5841889
