# Supplementary material for: Evaluating deep learning-based melanoma classification using immunohistochemistry and routine histology: A three center study
Source: PLoS One. 2024 Jan 19;19(1):e0297146. doi: 10.1371/journal.pone.0297146 (PMC10798511; doi:10.1371/journal.pone.0297146)
Supplement: S5 Dataset — (ZIP) [file pone.0297146.s011.zip › minimal_dataset/tile_predictions/dresden/688070-2-HE_ind_ISlab_0.0.csv]

	0	1
0	0.83914477	0.16085526
1	0.005795247	0.9942048
2	0.8054017	0.19459833
3	0.9483234	0.051676612
4	0.37898773	0.6210123
5	0.47020683	0.5297932
6	0.83389544	0.1661045
7	0.6198131	0.38018692
8	0.98909575	0.010904245
9	0.56704	0.43295997
10	0.98896503	0.011034932
11	0.82924455	0.1707554
12	0.29998854	0.7000115
13	0.3728087	0.62719125
14	0.81228274	0.18771724
15	0.98815155	0.01184848
16	0.12947948	0.8705205
17	0.68448126	0.3155188
18	0.92695445	0.07304547
19	0.9979808	0.0020192675
20	0.133047	0.866953
21	0.9980944	0.001905615
22	0.9992223	0.0007777265
23	0.9789956	0.021004446
24	0.5718287	0.42817128
25	0.9940209	0.005979094
26	0.038881157	0.9611189
27	0.9079689	0.092031196
28	0.9972326	0.0027673852
29	0.46372694	0.53627306
30	0.9893056	0.010694362
31	0.9985696	0.0014303705
32	0.7410613	0.25893873
33	0.05913717	0.94086283
34	0.99532276	0.00467723
35	0.22834691	0.77165306
36	0.95497096	0.045029085
37	0.9861892	0.013810767
38	0.0094805	0.9905195
39	0.21846488	0.78153515
40	0.34140643	0.6585936
41	0.788673	0.21132708
42	0.9262595	0.073740445
43	0.4185865	0.5814135
44	0.95938015	0.040619843
45	0.9767436	0.02325638
46	0.94556165	0.05443833
47	0.17946132	0.82053864
48	0.00063855085	0.99936146
49	0.99652666	0.003473292
50	0.6195555	0.3804445
51	0.855166	0.14483403
52	0.7139115	0.2860886
53	0.7510905	0.24890946
54	0.5014478	0.4985522
55	0.9992329	0.00076714036
56	0.9993493	0.00065069215
57	0.6375837	0.36241636
58	0.8192009	0.18079911
59	0.9032469	0.09675314
60	0.4348513	0.56514865
61	0.9927584	0.0072416165
62	0.9393621	0.060637873
63	0.60041326	0.39958674
64	0.51034576	0.4896543
65	0.42751098	0.572489
66	0.9318483	0.06815171
67	0.64972275	0.3502773
68	0.982998	0.017002037
69	0.98728764	0.012712314
70	0.7128042	0.28719577
71	0.9468915	0.053108554
72	0.2916902	0.7083098
73	0.11850449	0.8814955
74	0.9774674	0.022532513
75	0.9875293	0.0124707185
76	0.87420547	0.12579459
77	0.9463296	0.053670462
78	0.8554267	0.14457329
79	0.55606395	0.44393608
80	0.86667705	0.1333229
81	0.46004406	0.539956
82	0.46567336	0.5343267
83	0.009853628	0.99014634
84	0.0019255164	0.9980744
85	0.88844407	0.11155593
86	0.048332367	0.95166767
87	0.99975175	0.00024824383
88	0.15333411	0.84666586
89	0.23434964	0.7656504
90	0.9977552	0.002244792
91	0.77573204	0.22426791
92	0.99947566	0.0005243554
93	0.9933947	0.006605373
94	0.3346256	0.6653744
95	0.41151872	0.5884813
96	0.09943316	0.9005668
97	0.9985663	0.0014336598
98	0.58782053	0.41217947
99	0.64498836	0.35501164
100	0.9291873	0.07081269
101	0.42015144	0.5798485
102	0.9819244	0.018075546
103	0.7437138	0.25628623
104	0.9561024	0.0438976
105	0.03958337	0.9604166
106	0.6894583	0.3105417
107	0.17403202	0.8259679
108	0.9524278	0.04757214
109	0.9259357	0.07406433
110	0.58371055	0.4162895
111	0.07006636	0.92993367
112	0.98665327	0.0133467065
113	0.9163833	0.08361662
114	0.7954371	0.20456286
115	0.5456845	0.45431548
116	0.97441554	0.025584452
117	0.14089593	0.85910404
118	0.90320677	0.09679322
119	0.9388315	0.061168462
120	0.77426916	0.22573082
121	0.95750517	0.042494796
122	0.95649886	0.043501068
123	0.89950746	0.100492544
124	0.6570493	0.3429507
125	0.74021655	0.25978345
126	0.8694472	0.13055284
127	0.96263796	0.037362117
128	0.1073142	0.89268583
129	0.9720018	0.027998203
130	0.5450834	0.45491663
131	0.005267699	0.99473226
132	0.6342432	0.36575687
133	0.10342624	0.8965738
134	0.19096066	0.80903935
135	0.8752712	0.12472882
136	0.9874062	0.012593852
137	0.6649017	0.3350983
138	0.06450737	0.9354926
139	0.7177422	0.28225774
140	0.032620084	0.9673799
141	0.36720905	0.632791
142	0.36436373	0.63563627
143	0.045974854	0.9540252
144	0.051605336	0.9483947
145	0.90002745	0.09997249
146	0.99321955	0.006780523
147	0.90603495	0.09396501
148	0.5687831	0.43121693
149	0.18081355	0.8191865
150	0.99370617	0.0062938225
151	0.16873913	0.8312609
152	0.9546489	0.04535103
153	0.9061798	0.093820155
154	0.84435844	0.15564153
155	0.09533528	0.90466475
156	0.5048531	0.49514687
157	0.9383177	0.06168226
158	0.35332823	0.6466718
159	0.99994266	5.728906e-05
160	0.23628068	0.7637194
161	0.9641191	0.035880998
162	0.9983368	0.0016632077
163	0.84762466	0.15237534
164	0.90867454	0.09132549
165	0.74609536	0.2539047
166	0.17913109	0.8208689
167	0.3626507	0.6373493
168	0.8787528	0.12124721
169	0.40794298	0.592057
170	0.6475731	0.35242692
171	0.7711088	0.22889124
172	0.03072504	0.969275
173	0.90494317	0.09505684
174	0.8193359	0.18066409
175	0.99997747	2.254635e-05
176	0.28519508	0.7148049
177	0.7677423	0.23225771
178	0.06486857	0.9351315
179	0.82357234	0.17642772
180	0.528545	0.471455
181	0.8805365	0.11946353
182	0.9972957	0.0027042762
183	0.8974788	0.102521226
184	0.9099723	0.09002766
185	0.20053741	0.79946256
186	0.9973616	0.0026383847
187	0.99930036	0.0006996165
188	0.530883	0.46911702
189	0.9983967	0.0016033251
190	0.5709245	0.42907545
191	0.8463169	0.15368316
192	0.9750117	0.024988247
193	0.5980154	0.40198457
194	0.26031113	0.73968893
195	0.98794264	0.012057403
196	0.9325485	0.06745149
197	0.9130874	0.08691255
198	0.945367	0.054633033
199	0.76711905	0.23288096
200	0.6889303	0.31106976
201	0.107398	0.892602
202	0.9802035	0.01979651
203	0.99006045	0.009939543
204	0.98081255	0.019187428
205	0.93701404	0.06298592
206	0.76796585	0.23203418
207	0.3048756	0.6951244
208	0.7235821	0.27641794
209	0.9544558	0.045544244
210	0.9644974	0.03550259
211	0.29274276	0.7072572
212	0.9964838	0.0035161716
213	0.9931946	0.006805346
214	0.021855175	0.9781448
215	0.7503773	0.24962272
216	0.98504806	0.014951916
217	0.9906177	0.009382321
218	0.9933657	0.0066342833
219	0.9813632	0.018636832
220	0.9846268	0.015373164
221	0.9987357	0.0012642732
222	0.8845932	0.11540675
223	0.7613897	0.23861033
224	0.9778651	0.022134865
225	0.94627535	0.0537246
226	0.9979741	0.0020259211
227	0.32237622	0.6776238
228	0.9164839	0.08351614
229	0.9592834	0.04071666
230	0.9568779	0.043122053
231	0.96968174	0.030318249
232	0.9987368	0.0012632549
233	0.20394023	0.7960598
234	0.99599445	0.004005531
235	0.41539603	0.58460397
236	0.07480536	0.9251946
237	0.47020844	0.5297916
238	0.9684406	0.031559467
239	0.99236286	0.0076371925
240	0.9979944	0.0020056092
241	0.9989729	0.0010271075
242	0.9989436	0.0010563708
243	0.19362529	0.8063747
244	0.9632595	0.03674046
245	0.90258443	0.09741559
246	0.55842286	0.44157714
247	0.7808255	0.21917455
248	0.9451652	0.054834813
249	0.9224653	0.07753475
250	0.9588313	0.04116872
251	0.87267375	0.12732625
252	0.99049824	0.009501793
253	0.87208825	0.12791175
254	0.57019967	0.42980033
255	0.80957186	0.19042812
256	0.9640434	0.0359566
257	0.87651646	0.12348347
258	0.52374303	0.47625697
259	0.7617649	0.23823512
260	0.8099811	0.19001888
261	0.9971585	0.0028415355
262	0.986573	0.013426991
263	0.812498	0.18750197
264	0.14161511	0.85838497
265	0.9950342	0.0049658255
266	0.68547684	0.3145231
267	0.98480636	0.015193686
268	0.99746203	0.0025379173
269	0.797147	0.20285305
270	0.9780035	0.021996435
271	0.13336377	0.8666362
272	0.9918013	0.008198682
273	0.776926	0.22307399
274	0.9799341	0.020065896
275	0.6844119	0.3155881
276	0.4202409	0.57975906
277	0.85442716	0.14557284
278	0.8964397	0.103560336
279	0.99421	0.005790035
280	0.6582974	0.3417026
281	0.9786789	0.021321075
282	0.99296606	0.0070339884
283	0.772877	0.22712304
284	0.999134	0.00086598925
285	0.9993224	0.0006776584
286	0.38345873	0.61654127
287	0.48479387	0.51520616
288	0.6057662	0.39423382
289	0.9986613	0.0013386759
290	0.8968816	0.10311836
291	0.7149047	0.2850952
292	0.99852127	0.0014786889
293	0.9803703	0.019629732
294	0.5978901	0.4021099
295	0.83431774	0.16568226
296	0.013672619	0.9863274
297	0.17216198	0.82783794
298	0.5789369	0.42106315
299	0.9877573	0.012242688
300	0.9908153	0.009184725
301	0.9960104	0.0039895396
302	0.99864286	0.0013571681
303	0.99920434	0.00079566357
304	0.50607085	0.49392915
305	0.98900115	0.010998784
306	0.07321394	0.926786
307	0.88404405	0.115956
308	0.4159765	0.58402354
309	0.75392306	0.24607693
310	0.7586495	0.24135041
311	0.9357155	0.064284466
312	0.99968374	0.000316281
313	0.8901518	0.1098482
314	0.040062133	0.9599379
315	0.46420783	0.5357922
316	0.9552536	0.04474639
317	0.7453026	0.2546974
318	0.85565454	0.14434549
319	0.9864594	0.013540605
320	0.85542214	0.14457785
321	0.9590039	0.040996082
322	0.8933671	0.10663294
323	0.99512595	0.004874116
324	0.9937727	0.0062273866
325	0.121387295	0.87861276
326	0.9900405	0.009959521
327	0.8042265	0.19577348
328	0.8492225	0.15077747
329	0.6302753	0.3697247
330	0.7426992	0.25730076
331	0.96472865	0.03527133
332	0.23196603	0.7680339
333	0.96382165	0.03617833
334	0.9984963	0.0015037461
335	0.9994991	0.00050094386
336	0.83325005	0.16674998
337	0.9305529	0.06944703
338	0.7496535	0.2503465
339	0.49497417	0.5050258
340	0.8687075	0.13129246
341	0.48023033	0.51976967
342	0.9503082	0.049691852
343	0.9911992	0.00880082
344	0.8499489	0.1500511
345	0.88750154	0.11249841
346	0.96673065	0.033269387
347	0.04474485	0.9552551
348	0.1338735	0.8661265
349	0.21933855	0.7806614
350	0.9971206	0.002879453
351	0.84805167	0.15194832
352	0.9243856	0.075614385
353	0.757176	0.242824
354	0.7741205	0.22587954
355	0.3072493	0.6927507
356	0.09465081	0.9053492
357	0.70946723	0.29053277
358	0.98372597	0.01627404
359	0.25448334	0.74551666
360	0.8895205	0.11047954
361	0.35661525	0.6433848
362	0.9051085	0.09489151
363	0.05044582	0.94955415
364	0.55922383	0.44077617
365	0.99821657	0.0017833989
366	0.31615144	0.6838486
367	0.35124037	0.6487596
368	0.09382476	0.9061752
369	0.17564803	0.82435197
370	0.9920706	0.007929401
371	0.9918995	0.008100494
372	0.9202302	0.07976975
373	0.99661654	0.0033834712
374	0.8742733	0.12572663
375	0.33170706	0.66829294
376	0.119746394	0.88025355
377	0.736281	0.263719
378	0.9128625	0.08713751
379	0.54497975	0.45502025
380	0.91561157	0.08438843
381	0.15158066	0.84841937
382	0.67508626	0.3249137
383	0.46929675	0.53070325
384	0.23690607	0.76309395
385	0.80093735	0.19906257
386	0.9111714	0.0888286
387	0.41782007	0.58217996
388	0.98673105	0.013268961
389	0.15256365	0.84743637
390	0.3888189	0.6111811
391	0.9362616	0.0637384
392	0.63277495	0.367225
393	0.14656503	0.8534349
394	0.9459996	0.054000426
395	0.63326335	0.3667366
396	0.99481356	0.0051864595
397	0.5821778	0.41782218
398	0.9715901	0.028409868
399	0.00892143	0.99107856
400	0.9654475	0.034552526
401	0.51985395	0.48014602
402	0.99686867	0.0031312883
403	0.99065	0.009350009
404	0.9193497	0.08065033
405	0.5222128	0.47778717
406	0.011794659	0.9882053
407	0.94662356	0.053376436
408	0.9883497	0.011650348
409	0.4622458	0.5377542
410	0.8977229	0.10227707
411	0.9826147	0.017385313
412	0.034561247	0.9654388
413	0.5287526	0.47124738
414	0.6494403	0.3505597
415	0.9887587	0.011241338
416	0.48430085	0.51569915
417	0.082428806	0.9175711
418	0.9970215	0.0029785156
419	0.82199275	0.17800725
420	0.91180503	0.088194996
421	0.9657688	0.03423123
422	0.86601096	0.133989
423	0.05537679	0.9446232
424	0.5465191	0.45348093
425	0.92240417	0.077595875
426	0.99316365	0.006836369
427	0.968508	0.03149205
428	0.93514895	0.064851
429	0.55936015	0.44063988
430	0.7011321	0.29886794
431	0.799713	0.20028698
432	0.14307897	0.856921
433	0.40996453	0.59003544
434	0.9974528	0.002547199
435	0.8858256	0.11417443
436	0.47232363	0.52767634
437	0.99613464	0.0038654066
438	0.43054044	0.5694596
439	0.054928154	0.9450719
440	0.9748512	0.025148852
441	0.9591193	0.04088074
442	0.6627511	0.33724892
443	0.17961824	0.82038176
444	0.49756145	0.5024386
445	0.082727775	0.91727227
446	0.15605079	0.8439492
447	0.5694331	0.43056688
448	0.4693884	0.5306116
449	0.9995943	0.0004057362
450	0.88684916	0.11315083
451	0.45709473	0.5429052
452	0.65809345	0.34190655
453	0.7245326	0.27546743
454	0.9895135	0.010486399
455	0.97569954	0.024300484
456	0.5865853	0.4134147
457	0.9997414	0.00025863224
458	0.21767655	0.7823235
459	0.8281469	0.1718531
460	0.93813616	0.06186381
461	0.644694	0.3553061
462	0.1194021	0.8805979
463	0.9928911	0.007108961
464	0.9482856	0.051714428
465	0.54757845	0.45242155
466	0.5526516	0.44734836
467	0.03693544	0.96306455
468	0.98055893	0.019441089
469	0.39958385	0.6004161
470	0.1556258	0.84437424
471	0.916809	0.08319096
472	0.16818777	0.8318122
473	0.71893346	0.2810665
474	0.9969273	0.0030727163
475	0.92526907	0.07473094
476	0.66373813	0.3362618
477	0.98963916	0.0103608845
478	0.09015188	0.90984815
479	0.14646266	0.8535374
480	0.5317889	0.46821114
481	0.93932796	0.060672123
482	0.947497	0.052503005
483	0.6915718	0.30842823
484	0.6194183	0.38058168
485	0.99508506	0.0049149683
486	0.9649114	0.035088617
487	0.94393504	0.056064993
488	0.2629055	0.7370945
489	0.96176606	0.038233943
490	0.4488304	0.55116963
491	0.94039357	0.059606366
492	0.99380445	0.0061955024
493	0.8175299	0.1824701
494	0.87486625	0.1251337
495	0.90402	0.095979996
496	0.98755103	0.01244895
497	0.8723764	0.12762368
498	0.04549266	0.9545074
499	0.85999644	0.14000353
500	0.76294553	0.2370545
501	0.71540487	0.28459513
502	0.78744847	0.21255153
503	0.7812687	0.2187313
504	0.9963827	0.0036172331
505	0.99327433	0.0067257155
506	0.99724317	0.0027568804
507	0.5119524	0.48804766
508	0.7475485	0.25245154
509	0.99982613	0.00017392583
510	0.99268216	0.0073178336
511	0.613336	0.38666397
512	0.9786646	0.02133537
513	0.9992512	0.00074874825
514	0.99753606	0.0024639128
515	0.6554183	0.34458178
516	0.9998915	0.000108475
517	0.9892803	0.010719682
518	0.61282736	0.3871726
519	0.6048435	0.39515647
520	0.7743175	0.22568248
521	0.9901702	0.009829753
522	0.8075522	0.19244774
523	0.9423992	0.057600837
524	0.033493392	0.96650666
525	0.9986772	0.0013228297
526	0.42576653	0.5742335
527	0.2730528	0.7269471
528	0.9952543	0.004745781
529	0.03609582	0.96390414
530	0.030007368	0.96999264
531	0.011756097	0.98824394
532	0.46518943	0.5348106
533	0.98497057	0.015029408
534	0.9986469	0.0013530587
535	0.7631571	0.23684286
536	0.75124884	0.24875116
537	0.9689387	0.0310613
538	0.9924326	0.0075674513
539	0.35540718	0.64459276
540	0.46609738	0.5339026
541	0.9967315	0.0032685322
542	0.9976247	0.0023753515
543	0.9760675	0.023932464
544	0.9845504	0.015449578
545	0.09363406	0.90636593
546	0.6905449	0.30945513
547	0.45636383	0.54363614
548	0.89546293	0.104537055
549	0.9996455	0.00035451018
550	0.9251347	0.07486528
551	0.94481	0.055189986
552	0.34710535	0.6528946
553	0.7894829	0.21051706
554	0.27098748	0.72901255
555	0.77469164	0.22530837
556	0.91123676	0.08876319
557	0.7512324	0.24876758
558	0.7065068	0.29349324
559	0.96446824	0.03553183
560	0.5683956	0.43160436
561	0.9949168	0.005083166
562	0.9375237	0.06247625
563	0.8816132	0.11838682
564	0.90395	0.09604997
565	0.8836366	0.11636338
566	0.10236823	0.8976318
567	0.9995727	0.0004273195
568	0.94726485	0.0527352
569	0.999521	0.00047895903
570	0.79411715	0.20588283
571	0.92265564	0.077344336
572	0.992714	0.0072859866
573	0.84803843	0.1519616
574	0.8776444	0.12235554
575	0.997837	0.0021630607
576	0.97117305	0.02882692
577	0.12961783	0.8703822
578	0.85422105	0.14577898
579	0.98884004	0.01116
580	0.889312	0.11068804
581	0.8644045	0.13559553
582	0.9884787	0.011521267
583	0.73936176	0.26063827
584	0.25162566	0.74837434
585	0.57026994	0.42973006
586	0.89148307	0.108516864
587	0.10278191	0.8972181
588	0.9999299	7.004448e-05
589	0.026982203	0.97301775
590	0.9998646	0.00013539071
591	0.42873612	0.5712639
592	0.9996718	0.0003282058
593	0.7498513	0.2501487
594	0.14912617	0.85087377
595	0.12779476	0.8722052
596	0.9975575	0.0024424829
597	0.9590018	0.04099826
598	0.64853543	0.35146457
599	0.74564326	0.25435677
600	0.57908	0.42091998
601	0.97489697	0.02510302
602	0.99299145	0.0070085553
603	0.9285703	0.07142977
604	0.8836701	0.11632985
605	0.7610295	0.23897052
606	0.99773455	0.002265406
607	0.5906676	0.40933245
608	0.99062145	0.009378581
609	0.49932104	0.50067896
610	0.9901204	0.009879575
611	0.15383966	0.84616035
612	0.31646308	0.6835369
613	0.16241117	0.83758885
614	0.923629	0.076371044
615	0.93756294	0.062437084
616	0.9538595	0.046140503
617	0.55189395	0.44810605
618	0.58591634	0.41408363
619	0.7111027	0.28889728
620	0.3723634	0.6276366
621	0.034151915	0.9658481
622	0.6426108	0.35738924
623	0.01918854	0.9808115
624	0.69436514	0.30563483
625	0.90413445	0.09586559
626	0.6441205	0.35587955
627	0.61339396	0.38660607
628	0.95605934	0.043940682
629	0.5078938	0.4921062
630	0.99916816	0.0008318166
631	0.8482997	0.15170039
632	0.61115384	0.38884613
633	0.8215316	0.17846839
634	0.99585515	0.0041447952
635	0.36449453	0.6355055
636	0.984073	0.015927013
637	0.4607898	0.5392102
638	0.021973388	0.9780266
639	0.995815	0.0041850535
640	0.05771155	0.94228846
641	0.89395356	0.10604641
642	0.9985312	0.0014687701
643	0.4615555	0.53844446
644	0.996691	0.0033089877
645	0.11958988	0.8804101
646	0.18818574	0.81181425
647	0.03350222	0.9664978
648	0.3351141	0.66488594
649	0.964072	0.03592806
650	0.92617536	0.07382467
651	0.18458062	0.8154194
652	0.9815692	0.018430866
653	0.5246362	0.47536373
654	0.79458976	0.20541024
655	0.9787477	0.021252317
656	0.98326254	0.016737435
657	0.9768599	0.023140086
658	0.9726891	0.027310936
659	0.9974674	0.0025326626
660	0.004967553	0.9950324
661	0.932422	0.06757802
662	0.13470231	0.86529773
663	0.5851351	0.4148649
664	0.9900789	0.009921063
665	0.8546947	0.14530532
666	0.5147563	0.48524365
667	0.9991755	0.0008244436
668	0.672362	0.32763797
669	0.9941572	0.005842815
670	0.9401156	0.05988443
671	0.99076253	0.009237516
672	0.93341064	0.06658934
673	0.8562781	0.14372192
674	0.61260253	0.3873974
675	0.8525495	0.14745049
676	0.05601821	0.94398177
677	0.98647493	0.0135251125
678	0.897637	0.10236301
679	0.62373453	0.3762655
680	0.8788738	0.12112616
681	0.9091998	0.09080027
682	0.056832224	0.9431678
683	0.9991008	0.0008992159
684	0.42236555	0.5776345
685	0.98815376	0.011846208
686	0.74316144	0.25683853
687	0.9976024	0.0023975815
688	0.85912955	0.14087045
689	0.8298241	0.17017587
690	0.10446274	0.8955372
691	0.9476842	0.052315805
692	0.9378171	0.06218288
693	0.56619287	0.4338072
694	0.931137	0.06886292
695	0.9763089	0.02369106
696	0.773096	0.22690396
697	0.82496065	0.17503937
698	0.026516028	0.973484
699	0.9847298	0.015270167
700	0.3180644	0.6819356
701	0.9153709	0.08462915
702	0.92998046	0.0700195
703	0.9608341	0.03916591
704	0.8914819	0.10851816
705	0.02787269	0.9721273
706	0.979757	0.020243017
707	0.19117416	0.80882585
708	0.65531343	0.3446866
709	0.0937168	0.9062832
710	0.89488596	0.10511401
711	1.075271e-05	0.9999893
712	0.9984396	0.0015603363
713	0.9941856	0.0058144494
714	0.9626164	0.037383594
715	0.70964783	0.2903522
716	0.97612756	0.023872424
717	0.50732064	0.49267936
718	0.06277799	0.93722206
719	0.9504691	0.049530953
720	0.9919892	0.008010834
721	0.660009	0.3399909
722	0.33117345	0.6688266
723	0.7464058	0.25359425
724	0.99059254	0.009407496
725	0.8378658	0.16213417
726	0.7840772	0.21592273
727	0.67837256	0.3216274
728	0.97232336	0.02767664
729	0.9849294	0.015070676
730	0.9933357	0.0066642263
731	0.9938106	0.0061893873
732	0.99206513	0.0079348935
733	0.99947554	0.00052452506
734	0.69525284	0.30474716
735	0.9805555	0.019444497
736	0.99806017	0.0019397616
737	0.9904323	0.009567719
738	0.582869	0.417131
739	0.7802779	0.2197221
740	0.90395194	0.09604805
741	0.0003217398	0.99967825
742	0.90981096	0.09018907
743	0.048375394	0.95162463
744	0.9848679	0.015132165
745	0.9976913	0.0023086986
746	0.04555212	0.95444787
747	0.563403	0.43659696
748	0.9970933	0.0029066978
749	0.86475956	0.13524042
750	0.9099341	0.090065874
751	0.25916386	0.7408361
752	0.3088986	0.6911014
753	0.9166313	0.08336876
754	0.9996662	0.00033376174
755	0.9835368	0.016463242
756	0.8327317	0.16726828
757	0.1914832	0.80851686
758	0.98633194	0.013668081
759	0.12753257	0.8724674
760	0.69224906	0.30775094
761	0.94761765	0.05238232
762	0.8933622	0.106637746
763	0.0013161077	0.99868387
