# Supplementary material for: Evaluating deep learning-based melanoma classification using immunohistochemistry and routine histology: A three center study
Source: PLoS One. 2024 Jan 19;19(1):e0297146. doi: 10.1371/journal.pone.0297146 (PMC10798511; doi:10.1371/journal.pone.0297146)
Supplement: S5 Dataset — (ZIP) [file pone.0297146.s011.zip › minimal_dataset/tile_predictions/dresden/849969-1-HE_ind_ISlab_1.0.csv]

	0	1
0	0.061656196	0.9383438
1	0.35471922	0.6452808
2	0.00013594452	0.999864
3	0.08790563	0.9120943
4	0.0016511469	0.99834883
5	0.00052974274	0.9994703
6	0.0013482268	0.9986518
7	0.05640785	0.9435922
8	0.025312122	0.9746878
9	0.034171943	0.96582806
10	0.0007165239	0.9992835
11	9.008659e-06	0.99999094
12	0.0009837197	0.9990163
13	0.28438208	0.71561795
14	1.4813329e-05	0.9999852
15	0.01232862	0.9876714
16	0.02447204	0.975528
17	0.0031187024	0.99688137
18	0.047154583	0.9528454
19	0.15699926	0.84300077
20	0.21364273	0.7863573
21	0.7016517	0.2983483
22	0.1105003	0.88949966
23	0.0058658775	0.9941341
24	0.0020950444	0.997905
25	0.029071594	0.97092843
26	0.045977853	0.95402217
27	0.00026017553	0.9997398
28	0.00036529457	0.99963474
29	0.16770422	0.8322957
30	0.850686	0.14931396
31	0.008549423	0.9914506
32	0.0073966463	0.99260336
33	0.13302997	0.86697006
34	0.005626369	0.9943737
35	2.0637746e-05	0.9999794
36	0.0017266899	0.99827325
37	0.506289	0.493711
38	0.83050895	0.16949105
39	0.00063866744	0.99936134
40	0.93060565	0.06939434
41	0.11123663	0.88876337
42	0.23234469	0.7676553
43	0.0021620216	0.99783796
44	4.0674484e-05	0.99995935
45	0.00032091173	0.9996791
46	0.016657237	0.98334277
47	0.0003264672	0.9996735
48	0.08355924	0.9164407
49	0.0045210584	0.99547887
50	0.0006923503	0.99930763
51	0.031064186	0.9689358
52	0.06942834	0.9305716
53	0.07291734	0.92708266
54	0.0017974663	0.99820256
55	0.00077203714	0.999228
56	0.00024603293	0.999754
57	0.27201927	0.72798073
58	0.00028848622	0.99971145
59	0.06200059	0.9379995
60	0.015575976	0.98442405
61	0.0004578736	0.9995421
62	0.063241675	0.93675834
63	0.1292686	0.8707314
64	0.021056196	0.9789438
65	0.06252389	0.93747604
66	1.1186815e-05	0.9999888
67	0.0038807918	0.99611926
68	0.008067706	0.99193233
69	0.9316289	0.06837112
70	0.035445105	0.96455497
71	0.018954322	0.9810457
72	0.77035075	0.22964925
73	0.0009544489	0.99904555
74	0.00017225755	0.99982774
75	0.02130694	0.978693
76	0.00046040662	0.9995396
77	6.148914e-05	0.9999385
78	0.00038452313	0.99961543
79	0.045101967	0.954898
80	0.05985485	0.9401452
81	0.051809106	0.9481909
82	0.0006479257	0.99935204
83	0.00010530178	0.99989474
84	0.25395647	0.74604356
85	0.008801956	0.991198
86	0.00012282605	0.9998772
87	1.8743953e-05	0.9999813
88	0.00029825204	0.9997017
89	0.0024252986	0.99757475
90	0.0058667785	0.9941332
91	5.420215e-05	0.99994576
92	0.0014886991	0.99851125
93	0.0018899551	0.99811006
94	0.56136894	0.43863106
95	0.10741358	0.89258635
96	0.0001922891	0.9998078
97	0.00015708253	0.9998429
98	0.022578392	0.97742164
99	0.4778832	0.5221168
100	0.0016815675	0.99831843
101	0.003598431	0.99640155
102	0.021216555	0.9787835
103	0.0035088714	0.99649113
104	0.84512776	0.15487224
105	0.013675127	0.98632485
106	0.15904988	0.84095013
107	0.0922071	0.90779287
108	0.00047904535	0.999521
109	0.028304147	0.9716959
110	5.148221e-05	0.9999485
111	0.379835	0.62016493
112	0.0011432349	0.9988568
113	0.98674405	0.013256019
114	8.081344e-05	0.9999192
115	0.15199319	0.8480068
116	4.664908e-05	0.9999534
117	0.07092016	0.92907983
118	0.03640183	0.9635982
119	0.00037613217	0.9996239
120	0.0009903767	0.9990096
121	0.11389736	0.8861027
122	0.1261399	0.8738601
123	0.09783358	0.9021664
124	0.00033554487	0.9996644
125	0.13220511	0.86779493
126	0.8366262	0.16337387
127	0.013793997	0.986206
128	0.00036886858	0.99963117
129	0.00011611981	0.9998839
130	0.86394787	0.13605215
131	0.006512308	0.9934877
132	0.0061924914	0.9938075
133	0.001496337	0.9985037
134	0.00035832167	0.99964166
135	0.06384409	0.936156
136	0.85863084	0.14136918
137	0.026806327	0.97319365
138	0.11154159	0.88845843
139	0.037986245	0.9620138
140	0.09111892	0.90888107
141	0.06737696	0.93262297
142	4.5720415e-05	0.9999542
143	0.005775308	0.9942247
144	0.012151686	0.9878483
145	0.20101878	0.79898125
146	0.6056911	0.39430892
147	0.0021295403	0.99787045
148	0.00072506897	0.9992749
149	0.2028677	0.79713225
150	0.0022530765	0.9977469
151	0.26307282	0.73692715
152	0.004381411	0.9956185
153	0.02215107	0.97784895
154	0.02195525	0.9780448
155	0.7874468	0.21255317
156	0.3976834	0.6023166
157	0.043918494	0.95608157
158	0.0002651939	0.9997348
159	0.36292815	0.63707185
160	0.7743498	0.2256502
161	0.8370415	0.1629585
162	0.04219409	0.95780593
163	0.0008325723	0.99916744
164	0.00015497633	0.999845
165	9.803713e-05	0.999902
166	0.017764548	0.98223543
167	0.100066185	0.8999338
168	0.7561024	0.24389763
169	0.5696466	0.43035343
170	0.07536237	0.9246377
171	0.0001605403	0.9998394
172	0.7833108	0.21668927
173	0.0003525132	0.9996475
174	0.00030027435	0.9996997
175	0.00018645692	0.9998136
176	0.38425094	0.61574906
177	0.8846557	0.11534428
178	0.003412753	0.9965873
179	0.8103777	0.18962225
180	0.039139394	0.9608606
181	0.19954324	0.8004568
182	0.00029594527	0.99970406
183	0.6587198	0.34128022
184	0.001754626	0.99824536
185	0.4573733	0.5426267
186	0.51421046	0.48578954
187	0.17873852	0.82126147
188	0.010051594	0.9899484
189	0.0037509724	0.996249
190	0.5091641	0.49083593
191	4.6059133e-05	0.999954
192	0.3215995	0.6784005
193	5.0330902e-05	0.9999497
194	0.0007286054	0.99927145
195	0.0023514244	0.99764854
196	0.049807828	0.95019215
197	0.20327654	0.7967234
198	0.006104039	0.99389595
199	0.0044489205	0.9955511
200	0.24272603	0.7572739
201	0.00015345906	0.99984646
202	1.7596112e-05	0.99998236
203	0.07369421	0.92630583
204	0.11047631	0.8895237
205	0.05249005	0.94750994
206	0.49824876	0.50175124
207	0.008122849	0.9918772
208	0.00032518586	0.9996748
209	0.0012537087	0.9987463
210	0.00030610297	0.9996939
211	0.00079106033	0.999209
212	0.86492693	0.13507308
213	0.37184137	0.6281586
214	3.297173e-05	0.999967
215	0.8999159	0.10008415
216	0.016849896	0.98315006
217	0.6440467	0.35595325
218	0.16431485	0.83568513
219	0.000103218685	0.99989676
220	0.07822843	0.9217716
221	0.12177198	0.878228
222	0.14380777	0.8561923
223	0.0023975584	0.9976024
224	0.13659577	0.8634042
225	0.00030342033	0.9996966
226	0.09678926	0.90321076
227	0.011678184	0.98832184
228	0.011412479	0.9885875
229	0.79669636	0.20330362
230	0.9304265	0.0695735
231	0.0037325234	0.9962675
232	0.00881285	0.99118716
233	0.013263163	0.98673683
234	0.9793784	0.02062164
235	0.0010687154	0.9989312
236	0.002473096	0.99752694
237	5.2061105e-06	0.99999475
238	0.0018848825	0.9981152
239	0.17764089	0.8223591
240	0.66171455	0.33828545
241	0.054566856	0.94543314
242	0.10586115	0.8941389
243	4.068123e-05	0.99995935
244	0.0001968728	0.9998031
245	0.09427229	0.9057277
246	0.00031684927	0.99968314
247	0.0010829391	0.9989171
248	0.033292998	0.96670705
249	0.929796	0.07020406
250	0.115163326	0.8848367
251	0.0069592926	0.9930407
252	0.73782355	0.26217648
253	0.00010421303	0.9998958
254	0.0005342863	0.99946576
255	0.0026750776	0.99732494
256	0.8023397	0.19766037
257	0.00050725037	0.99949276
258	1.3032607e-05	0.999987
259	0.00017586543	0.9998241
260	0.21290438	0.78709555
261	0.010802132	0.9891979
262	0.019357994	0.980642
263	0.0014695143	0.9985305
264	5.194404e-05	0.999948
265	0.00026586198	0.9997341
266	0.027508961	0.9724911
267	0.0006202121	0.99937975
268	0.005033973	0.994966
269	0.01269405	0.9873059
270	0.002227178	0.99777275
271	0.059417	0.940583
272	4.6732523e-05	0.99995327
273	0.009756851	0.99024314
274	0.52522707	0.47477296
275	0.09673868	0.90326136
276	0.0033347793	0.9966652
277	0.000938273	0.99906176
278	0.004437423	0.99556255
279	0.95963216	0.040367823
280	0.29988474	0.70011526
281	0.20093498	0.79906505
282	4.009255e-05	0.99995995
283	0.28582692	0.714173
284	0.0016218873	0.99837816
285	0.925852	0.07414795
286	0.9915706	0.008429382
287	0.015469405	0.98453057
288	2.5761249e-06	0.9999974
289	0.00041861285	0.9995814
290	0.31247798	0.687522
291	0.43778327	0.56221676
292	0.007133556	0.9928664
293	0.0034534645	0.99654657
294	0.00049053604	0.99950945
295	0.0010638715	0.9989361
296	0.26281285	0.73718715
297	0.07389288	0.9261071
298	0.091422565	0.9085774
299	0.00021874267	0.9997813
300	0.24011783	0.75988215
301	0.00030430214	0.9996958
302	0.012196959	0.98780304
303	0.023738887	0.97626114
304	0.001525963	0.99847406
305	0.06542884	0.93457115
306	6.033846e-06	0.9999939
307	0.024962692	0.97503734
308	0.2224383	0.7775617
309	0.00086021767	0.9991398
310	0.8250373	0.17496274
311	0.006898433	0.9931016
312	0.11781367	0.8821864
313	0.947582	0.052418057
314	0.00465703	0.99534297
315	0.014010246	0.9859898
316	0.6137613	0.3862387
317	0.0003373459	0.99966264
318	0.03347839	0.96652156
319	0.004495737	0.9955043
320	0.01755677	0.9824432
321	0.54721856	0.45278144
322	0.13375269	0.8662473
323	0.51496917	0.48503086
324	2.7265763e-05	0.9999727
325	0.39881	0.60119003
326	0.30331877	0.69668126
327	0.030195827	0.96980417
328	0.043208897	0.95679116
329	0.0026738835	0.99732614
330	1.14936e-05	0.99998856
331	0.028298533	0.97170144
332	0.59515786	0.40484214
333	0.9381402	0.06185977
334	2.8241699e-05	0.99997175
335	0.36013564	0.6398644
336	0.011763338	0.9882366
337	0.001913508	0.9980866
338	0.00035643418	0.99964356
339	0.008469949	0.99153006
340	0.0008415423	0.9991585
341	0.09366205	0.9063379
342	1.7221535e-05	0.99998283
343	0.002233461	0.9977665
344	0.04146983	0.9585301
345	0.00014178576	0.99985814
346	0.023201777	0.9767982
347	0.00010910833	0.9998909
348	0.7831706	0.21682943
349	0.0008104395	0.99918956
350	0.036001183	0.96399885
351	0.00010953146	0.99989045
352	0.59996396	0.40003604
353	0.00018270164	0.9998173
354	0.004130927	0.9958691
355	0.002111811	0.99788815
356	0.0076185022	0.9923815
357	0.06423427	0.9357657
358	0.012990432	0.9870095
359	0.26391897	0.73608106
360	0.0003663792	0.99963355
361	0.033447213	0.96655273
362	0.004756554	0.9952434
363	0.0019353806	0.9980646
364	0.00091094704	0.999089
365	0.8657281	0.13427198
366	0.41584212	0.5841579
367	0.07000595	0.9299941
368	0.9774131	0.022586832
369	0.0028263703	0.99717355
370	0.18059476	0.81940526
371	0.2312837	0.76871634
372	0.004247821	0.9957522
373	0.08519421	0.91480577
374	0.9430727	0.05692728
375	0.011817759	0.98818225
376	0.084747985	0.91525203
377	0.095032774	0.9049672
378	0.08866872	0.9113313
379	0.030169504	0.9698305
380	6.132058e-06	0.9999939
381	0.00080078957	0.9991992
382	0.007930652	0.99206936
383	0.1067336	0.89326644
384	0.46501037	0.5349896
385	0.59312934	0.40687063
386	1.451636e-05	0.99998546
387	0.089597404	0.9104026
388	0.042413414	0.9575866
389	0.0021424212	0.9978575
390	0.011289352	0.9887107
391	0.18900132	0.8109987
392	0.3292091	0.6707909
393	0.0017308203	0.9982692
394	0.00014383448	0.9998561
395	0.0053589204	0.99464107
396	0.0038153057	0.99618465
397	0.008878368	0.99112165
398	0.00092575	0.9990742
399	0.13111424	0.86888576
400	0.92679965	0.07320032
401	0.00186885	0.9981312
402	7.715796e-05	0.9999229
403	0.003445105	0.99655485
404	0.19932832	0.80067164
405	0.010418202	0.9895818
406	0.0070521557	0.9929478
407	0.0006459561	0.99935406
408	0.79512316	0.20487686
409	0.04298269	0.9570173
410	0.8690301	0.13096987
411	0.33592775	0.6640722
412	0.17759739	0.82240266
413	0.022686385	0.9773136
414	0.00027625586	0.99972373
415	0.6353589	0.36464113
416	0.11166119	0.8883388
417	0.70808154	0.29191843
418	0.0055102822	0.99448967
419	0.026153509	0.97384655
420	0.0074574375	0.9925425
421	0.0056108874	0.9943891
422	0.043308176	0.95669186
423	0.027273541	0.97272646
424	0.030293783	0.9697062
425	0.009355108	0.99064493
426	0.00055639056	0.9994436
427	0.016859466	0.9831405
428	0.0018883306	0.9981117
429	0.00056380784	0.9994362
430	0.0070168306	0.9929832
431	0.0024971662	0.99750286
432	0.13491727	0.86508274
433	0.02186521	0.97813475
434	1.4850103e-05	0.9999851
435	0.0028598555	0.99714017
436	0.39235878	0.6076412
437	0.23176734	0.7682327
438	0.17874956	0.8212505
439	0.0014533569	0.99854666
440	0.0018684746	0.9981316
441	0.86728853	0.13271147
442	0.007831183	0.99216884
443	0.44309783	0.5569021
444	0.37684605	0.6231539
445	0.8524045	0.14759552
446	0.0152439615	0.98475605
447	0.00011798319	0.999882
448	0.22916026	0.77083975
449	0.10616426	0.8938357
450	0.0020940017	0.99790597
451	1.0553377e-05	0.9999894
452	0.027718699	0.97228134
453	0.07776687	0.92223316
454	0.080736004	0.919264
455	0.2346115	0.7653885
456	0.00016151222	0.9998385
457	0.006219294	0.9937807
458	0.20192878	0.7980712
459	0.9322964	0.067703664
460	0.26633123	0.73366874
461	0.2735057	0.7264943
462	0.69492674	0.30507323
463	0.009610369	0.99038965
464	0.015774118	0.9842258
465	0.0063108387	0.9936892
466	0.0017043387	0.9982957
467	0.015888426	0.98411155
468	0.005038613	0.9949614
469	0.8114555	0.18854448
470	0.00912137	0.99087864
471	0.6577144	0.34228557
472	0.011980246	0.98801976
473	0.048865665	0.9511343
474	0.016195623	0.9838044
475	0.00031136064	0.9996886
476	0.0038683803	0.99613166
477	0.607865	0.392135
478	0.0048526255	0.9951474
479	0.24788415	0.75211585
480	0.025311729	0.9746883
481	0.6392185	0.36078152
482	0.88156354	0.11843646
483	0.008146368	0.99185365
484	0.98566055	0.01433947
485	0.009338674	0.9906613
486	0.3686953	0.63130474
487	0.034852486	0.96514755
488	0.000244319	0.9997557
489	0.30902818	0.69097185
490	0.0011529707	0.998847
491	0.028766008	0.97123396
492	0.6700014	0.3299986
493	0.021542665	0.97845733
494	0.0368899	0.9631101
495	0.9520696	0.04793041
496	0.030822476	0.9691776
497	0.011976285	0.98802376
498	0.0071414164	0.99285865
499	1.9229368e-05	0.9999808
500	0.0018666702	0.99813336
501	0.0058326093	0.9941673
502	0.0846478	0.9153522
503	0.00029643945	0.9997036
504	0.005328052	0.994672
505	0.97944343	0.020556552
506	0.00031109212	0.999689
507	0.048667606	0.95133233
508	0.00030286194	0.9996972
509	0.72903484	0.2709652
510	0.02613822	0.9738618
511	8.867859e-05	0.9999113
512	0.0007187335	0.9992812
513	0.022711173	0.9772888
514	0.18422851	0.81577146
515	0.0018154038	0.9981846
516	0.08852742	0.91147256
517	0.72337186	0.2766281
518	0.32480776	0.67519224
519	0.5743356	0.4256644
520	0.016544662	0.9834553
521	0.90622807	0.09377196
522	0.40300265	0.5969974
523	3.6930642e-06	0.9999963
524	0.534516	0.46548402
525	0.58720833	0.41279167
526	0.0015687101	0.99843127
527	0.010144629	0.9898554
528	0.00097209984	0.99902797
529	0.0012004153	0.99879956
530	0.0057349214	0.99426514
531	0.53000045	0.46999952
532	0.013638002	0.986362
533	0.7390852	0.2609148
534	0.011815587	0.98818445
535	1.6502332e-05	0.99998355
536	0.12431293	0.875687
537	0.118484065	0.8815159
538	0.28424802	0.71575195
539	0.0010573574	0.9989427
540	0.47031602	0.529684
541	0.9628457	0.037154317
542	0.8662341	0.13376586
543	0.024620188	0.9753798
544	0.9931009	0.0068991585
545	0.00092607236	0.99907386
546	0.69949055	0.30050942
547	0.00021989172	0.9997801
548	0.00026527303	0.9997347
549	0.021584697	0.9784153
550	0.684629	0.31537098
551	0.0026644168	0.9973356
552	0.87297237	0.12702757
553	0.0022622594	0.99773777
554	0.0030083333	0.99699163
555	0.09203354	0.9079665
556	0.9909512	0.009048758
557	5.8407e-05	0.9999416
558	0.20895283	0.7910472
559	0.016603608	0.98339635
560	0.25897557	0.7410244
561	0.1455143	0.8544857
562	0.07077211	0.9292278
563	0.9735685	0.026431488
564	3.5452817e-05	0.9999646
565	0.012498837	0.98750114
566	0.3077698	0.6922302
567	0.66609275	0.33390728
568	0.0020633277	0.9979367
569	0.0036751165	0.99632484
570	3.0194355e-05	0.99996984
571	0.01405697	0.98594296
572	0.0001729963	0.9998271
573	0.003251397	0.99674857
574	0.5692615	0.43073854
575	0.00018122308	0.99981886
576	0.1819229	0.8180771
577	0.0001610578	0.99983895
578	0.9886141	0.011385869
579	0.34787416	0.65212584
580	0.0022242672	0.99777573
581	0.002156525	0.9978435
582	0.45315057	0.5468494
583	0.00055238145	0.99944764
584	0.0116054425	0.9883945
585	0.0022095712	0.99779046
586	0.0004039894	0.99959606
587	0.007669278	0.9923307
588	0.6702047	0.32979527
589	0.9075714	0.09242864
590	0.06540564	0.9345944
591	0.0005262092	0.99947387
592	0.0043456033	0.99565434
593	0.4331211	0.566879
594	0.005088426	0.9949116
595	0.047694277	0.95230573
596	0.14212377	0.85787624
597	0.00010125163	0.9998988
598	0.23703215	0.7629678
599	0.020546522	0.9794535
600	0.0033175459	0.99668247
601	0.89105374	0.1089463
602	0.25334895	0.74665105
603	0.0010232866	0.9989767
604	0.11880088	0.88119906
605	0.2285298	0.7714702
606	0.006975673	0.99302435
607	0.0031710968	0.99682885
608	0.024471732	0.9755283
609	6.915948e-05	0.99993086
610	0.003965033	0.9960349
611	0.3860713	0.61392874
612	0.07594178	0.92405826
613	0.93851346	0.061486553
614	0.7459643	0.2540357
615	0.20672217	0.7932778
616	0.003939149	0.9960608
617	0.0019119587	0.99808806
618	0.0013796457	0.9986204
619	0.017210504	0.9827895
620	0.0063591427	0.99364084
621	0.0010500301	0.99894994
622	0.8678395	0.1321605
623	0.77762467	0.22237538
624	6.391746e-05	0.9999361
625	0.00068241515	0.99931765
626	0.0002378513	0.9997621
627	0.00015709618	0.9998429
628	0.15451163	0.8454884
629	0.0063448055	0.9936552
630	0.0012280517	0.99877197
631	0.0013983819	0.9986016
632	0.0012687416	0.9987313
633	6.034462e-06	0.9999939
634	0.9622656	0.037734468
635	0.5396853	0.46031472
636	0.011386621	0.98861337
637	0.30457708	0.6954229
638	0.00018773567	0.9998123
639	0.010802106	0.9891979
640	0.08340581	0.9165942
641	0.017975466	0.98202455
642	0.031399436	0.9686006
643	0.0006797463	0.99932027
644	0.0023687978	0.9976312
645	0.000132887	0.9998671
646	0.2688405	0.7311595
647	0.7474546	0.25254545
648	1.6273269e-05	0.99998367
649	0.5882599	0.41174012
650	0.12160387	0.8783961
651	1.0588571e-05	0.9999894
652	0.07601101	0.923989
653	4.576002e-05	0.9999542
654	0.00080399786	0.999196
655	0.5834834	0.41651663
656	0.026977755	0.9730223
657	0.0021559934	0.997844
658	0.015518007	0.98448205
659	0.0008600926	0.9991399
660	0.009366207	0.99063385
661	0.38507676	0.61492324
662	0.48719245	0.5128076
663	0.0036261207	0.99637383
664	0.0008475205	0.9991524
665	0.20327143	0.7967285
666	0.0007496893	0.99925023
667	0.66715986	0.3328401
668	0.001639731	0.9983602
669	0.005211429	0.9947885
670	0.0047168247	0.9952832
671	0.019514345	0.9804857
672	0.0037162406	0.9962838
673	0.00012677413	0.99987316
674	0.012860346	0.98713964
675	0.0007846862	0.99921525
676	0.002486032	0.997514
677	0.0030201182	0.9969799
678	0.033242777	0.9667572
679	0.0015376374	0.9984623
680	0.3236831	0.6763169
681	0.09562389	0.9043761
682	0.28007108	0.719929
683	0.00810745	0.9918926
684	0.26611447	0.7338855
685	0.49312654	0.5068734
686	0.00564611	0.9943539
687	0.28445646	0.7155435
688	0.0047231843	0.9952768
689	0.007859543	0.9921405
690	0.08734216	0.91265786
691	0.94196755	0.05803248
692	0.646927	0.35307303
693	0.0011525769	0.99884737
694	0.09070182	0.90929824
695	0.33849618	0.6615038
696	0.025494147	0.9745059
697	0.83163834	0.1683617
698	0.0017522108	0.99824786
699	0.011747912	0.9882521
700	0.61835593	0.38164407
701	0.8042249	0.19577508
702	0.002757456	0.99724257
703	8.642569e-05	0.9999136
704	0.06416889	0.93583107
705	0.010546467	0.98945355
706	6.9314306e-06	0.9999931
707	0.0077356813	0.9922644
708	0.7416691	0.25833088
709	0.002985435	0.9970145
710	0.03256062	0.9674394
711	0.513134	0.486866
712	0.3492397	0.65076035
713	0.00040590798	0.99959415
714	0.7321486	0.26785138
715	0.00010752732	0.9998925
716	1.3325385e-05	0.99998665
717	0.014417134	0.9855828
718	0.007311166	0.99268883
719	0.058506195	0.9414938
720	0.0140633695	0.98593664
721	0.06224427	0.93775576
722	0.081026055	0.9189739
723	0.123629846	0.87637013
724	0.88912284	0.11087722
725	0.00012006456	0.99987996
726	0.24185574	0.75814426
727	0.0019339225	0.9980661
728	0.4062188	0.5937812
729	0.0033854258	0.99661463
730	0.0054760273	0.994524
731	0.24694832	0.7530517
732	0.0324829	0.9675171
733	0.82315886	0.17684107
734	0.63311416	0.3668858
735	0.002750077	0.9972499
736	0.26495793	0.73504204
737	0.9092835	0.090716444
738	0.00051754987	0.9994824
739	0.4647396	0.5352604
740	0.0027548478	0.9972452
741	0.0012854696	0.99871457
742	0.013335074	0.9866649
743	0.05961182	0.9403882
744	0.089659326	0.91034067
745	0.008984639	0.9910154
746	0.26232603	0.737674
747	0.023134353	0.97686565
748	0.10222994	0.89777005
749	0.026667768	0.97333217
750	0.04798012	0.9520199
751	0.00020356085	0.99979645
752	1.3533394e-05	0.9999864
753	0.0006247864	0.9993753
754	0.016933478	0.98306656
755	0.0028455146	0.9971545
756	0.0064305514	0.9935694
757	0.011071069	0.98892885
758	0.17475834	0.8252417
759	0.2535512	0.7464488
760	0.09966268	0.90033734
761	0.21319994	0.7868
762	0.11028255	0.8897175
763	0.018973386	0.98102665
764	0.33199278	0.66800725
765	0.896726	0.10327399
766	0.05080031	0.9491997
767	0.0024350558	0.9975649
768	0.6295115	0.37048855
769	0.2805226	0.7194774
770	0.012562541	0.9874374
771	7.24181e-05	0.9999275
772	0.049028154	0.95097184
773	0.0004032245	0.9995968
774	8.737027e-05	0.9999126
775	0.761078	0.238922
776	3.1959826e-05	0.99996805
777	0.00015075272	0.9998492
778	0.027586723	0.9724133
779	0.0004688337	0.99953115
780	0.007665128	0.9923349
781	0.77077925	0.2292208
782	0.2920721	0.7079279
783	0.0006027193	0.9993973
784	0.7049622	0.2950378
785	0.000520615	0.99947935
786	0.06585423	0.9341457
787	0.11436089	0.88563913
788	0.14233185	0.85766816
789	0.075760856	0.92423916
790	0.67383504	0.32616496
791	0.45615444	0.5438456
792	0.015678065	0.98432195
793	0.005355033	0.994645
794	0.80963415	0.19036587
795	0.00060204655	0.999398
796	0.0045205583	0.99547946
797	0.14801851	0.85198146
798	0.4879236	0.5120764
799	0.13496408	0.86503595
800	0.010586908	0.9894131
801	0.001403677	0.9985964
802	0.18187135	0.8181286
803	5.598478e-05	0.999944
804	0.0011999937	0.99880004
805	0.011468121	0.9885318
806	0.16174889	0.8382511
807	0.0060897185	0.9939103
808	0.07549005	0.92451
809	0.037025433	0.96297455
810	0.004650844	0.9953492
811	0.19240153	0.8075985
812	0.003258769	0.99674124
813	0.016199885	0.9838001
814	0.19474812	0.8052519
815	0.043885767	0.95611423
816	0.009725334	0.99027467
817	0.27282006	0.72717994
818	0.00011972251	0.9998803
819	5.0423045e-05	0.9999496
820	0.098042466	0.9019575
821	0.00012257941	0.99987745
822	0.017673604	0.98232645
823	0.0010483224	0.9989517
824	0.5900985	0.40990144
825	0.9810091	0.018990891
826	0.41790935	0.5820907
827	0.0013769836	0.998623
828	0.00079906837	0.999201
829	0.00013383196	0.9998661
830	9.816948e-07	0.99999905
831	0.7425303	0.2574697
832	0.42373872	0.5762613
833	1.591023e-05	0.99998415
834	0.003036296	0.9969637
835	0.16937685	0.83062315
836	0.9325903	0.067409664
837	0.000117932024	0.9998821
838	0.03943938	0.9605607
839	0.0038841225	0.9961159
840	0.0017219301	0.998278
841	0.3717898	0.62821025
842	0.20067374	0.7993263
843	0.09083092	0.909169
844	0.011222786	0.9887772
845	0.0005063446	0.9994936
846	0.11505571	0.88494426
847	0.00080771185	0.9991923
848	0.056994364	0.9430057
849	0.9377804	0.062219597
850	0.10205446	0.8979455
851	0.96241283	0.03758708
852	0.027700005	0.97230005
853	0.23119983	0.7688002
854	0.07681696	0.923183
855	0.0002020849	0.9997979
856	0.03096387	0.96903616
857	0.26835522	0.73164475
858	0.04477585	0.9552241
859	0.070098005	0.929902
860	0.0018869101	0.99811316
861	9.469802e-05	0.99990535
862	0.0108551225	0.98914486
863	0.54902613	0.45097387
864	0.17288424	0.8271158
865	0.30247247	0.6975275
866	0.21817209	0.78182787
867	0.3850375	0.6149625
868	0.012849744	0.9871502
869	1.0544777e-05	0.9999895
870	0.33895713	0.6610429
871	0.0036543563	0.9963457
872	0.09140554	0.9085944
873	0.0011461219	0.9988539
874	0.27311757	0.72688246
875	0.31770614	0.6822939
876	0.17608222	0.8239178
877	0.012779085	0.98722094
878	0.37100187	0.6289981
879	0.024704495	0.9752955
880	0.0013689037	0.99863106
881	0.047813877	0.9521861
882	0.20696461	0.7930354
883	0.0067008794	0.9932991
884	0.091262765	0.90873724
885	0.03384818	0.9661518
886	0.00066128734	0.9993387
887	0.1311816	0.86881846
888	0.30398878	0.6960112
889	0.0006547315	0.99934524
890	0.028932242	0.9710678
891	0.18666899	0.813331
892	0.00027795252	0.99972206
893	0.085023336	0.9149766
894	0.715466	0.28453398
895	0.39406866	0.60593134
896	0.46073118	0.5392688
897	0.0005442096	0.99945575
898	0.6514157	0.34858426
899	0.010811934	0.98918813
900	0.03562128	0.9643787
901	0.005745028	0.994255
902	0.52785534	0.47214472
903	0.040955376	0.95904464
904	8.373581e-05	0.9999163
905	0.7905108	0.20948924
906	0.54555047	0.45444947
907	0.27790552	0.72209454
908	0.003715575	0.99628437
909	0.0027741494	0.9972258
910	0.020579305	0.9794207
911	0.53805965	0.4619404
912	2.171108e-06	0.99999785
913	0.8538545	0.1461455
914	0.3936783	0.60632163
915	0.006314197	0.9936858
916	0.20588396	0.794116
917	0.0034422837	0.99655765
918	0.410921	0.589079
919	0.012774779	0.98722523
920	0.0035500065	0.99644995
921	0.0046618073	0.9953382
922	0.09230968	0.90769035
923	0.0013008707	0.99869907
924	0.008520297	0.99147964
925	0.08133207	0.918668
926	0.1901847	0.8098153
927	9.6371856e-05	0.99990356
928	0.00013848908	0.9998615
929	0.028874919	0.9711251
930	0.00027260257	0.9997274
931	0.009549751	0.9904502
932	0.529344	0.47065595
933	0.0057170554	0.99428296
934	0.21153243	0.7884675
935	0.0026335083	0.9973665
936	0.0005806889	0.99941933
937	0.0018310099	0.99816895
938	5.566653e-05	0.9999443
939	0.12939642	0.8706035
940	0.22272462	0.7772754
941	0.604466	0.395534
942	0.004648738	0.9953512
943	0.53852767	0.46147227
944	0.0012450438	0.998755
945	0.0026168297	0.9973832
946	5.711017e-06	0.9999943
947	0.008936228	0.99106383
948	0.2853037	0.71469635
949	0.00074355333	0.99925643
950	0.00018804343	0.99981195
951	0.4386083	0.5613917
952	0.01111263	0.98888737
953	0.012567932	0.9874321
954	4.1585754e-05	0.9999584
955	0.006998117	0.9930019
956	0.013892858	0.9861071
957	0.0007140127	0.999286
958	0.11418915	0.8858109
959	0.4151868	0.58481324
960	0.0006001052	0.9993999
961	0.0013070474	0.9986929
962	0.07647829	0.9235217
963	0.3325724	0.6674276
964	0.018045679	0.98195434
965	0.055943318	0.94405663
966	0.012556823	0.98744315
967	0.37144774	0.62855226
968	0.00013623884	0.99986374
969	0.042843837	0.95715624
970	0.00036412457	0.9996358
971	0.0001736441	0.9998264
972	4.1619514e-05	0.9999584
973	0.004704897	0.9952951
974	6.207197e-05	0.9999379
975	0.5748281	0.42517185
976	0.13980281	0.86019725
977	0.103300065	0.8966999
978	0.00016080106	0.9998392
979	0.1663795	0.8336205
980	0.03712507	0.96287495
981	0.78432906	0.21567096
982	0.5866194	0.41338062
983	0.0005189654	0.999481
984	0.0006182589	0.99938166
985	0.05485067	0.94514936
986	0.0066203047	0.9933797
987	0.0296114	0.97038865
988	0.012937415	0.98706263
989	0.001137863	0.99886215
990	0.06019872	0.9398013
991	0.37031674	0.6296833
992	0.40509194	0.59490806
993	8.5121275e-05	0.9999149
994	0.17034398	0.829656
995	0.0016810538	0.998319
996	0.00025776692	0.9997422
997	0.9426216	0.057378385
998	0.00029497797	0.999705
999	0.0955268	0.9044732
1000	0.5374366	0.46256337
1001	0.04244943	0.9575505
1002	0.0018095615	0.99819046
1003	0.6380987	0.36190122
1004	0.05829771	0.9417023
1005	0.00097393256	0.99902606
1006	0.007587166	0.99241287
1007	0.0023388003	0.99766123
1008	0.0011827748	0.9988172
1009	0.012385518	0.9876145
1010	0.5213057	0.4786943
1011	0.031567417	0.9684326
1012	0.14178057	0.8582195
1013	0.0008032348	0.9991968
1014	0.7826791	0.21732095
1015	0.0010653761	0.99893457
1016	8.827412e-05	0.99991167
1017	0.12945402	0.870546
1018	0.15051048	0.8494895
1019	0.0006959431	0.99930406
1020	0.0002959148	0.99970406
1021	0.24031857	0.7596814
1022	0.0013427146	0.9986572
1023	0.15395315	0.84604686
1024	0.22626022	0.77373976
1025	0.0024413238	0.9975587
1026	0.019913247	0.9800868
1027	0.97976184	0.02023818
1028	0.1579833	0.8420167
1029	0.00011169355	0.9998883
1030	0.79525065	0.20474927
1031	0.0014359553	0.99856406
1032	0.42833698	0.571663
1033	0.0032442054	0.9967558
1034	0.6572005	0.34279948
1035	0.124619044	0.875381
1036	0.54776603	0.452234
1037	3.1307572e-06	0.9999969
1038	0.9215736	0.07842642
1039	0.0048517277	0.99514824
1040	0.0360542	0.9639458
1041	0.2706494	0.72935057
1042	0.0022648566	0.99773514
1043	0.028033782	0.9719662
1044	0.006465545	0.99353445
1045	0.00041332614	0.99958664
1046	8.235325e-05	0.9999176
1047	0.0018500667	0.99815
1048	0.099770434	0.9002295
1049	0.046426218	0.9535738
1050	0.0014265493	0.9985734
1051	0.006017566	0.9939824
1052	0.17931587	0.82068413
1053	0.0044029485	0.99559706
1054	5.6292334e-05	0.99994373
1055	0.77173454	0.2282655
1056	0.014077089	0.98592293
1057	0.025007727	0.9749922
1058	0.93912435	0.06087569
1059	0.6755704	0.3244296
1060	0.10401873	0.8959812
1061	0.78509295	0.21490705
1062	0.022936117	0.97706383
1063	0.027436292	0.9725637
1064	0.00087495276	0.99912506
1065	0.27571088	0.7242891
1066	0.3262554	0.6737446
1067	0.05323574	0.9467643
1068	0.18084593	0.8191541
1069	0.17837778	0.8216222
1070	0.00086201867	0.999138
1071	0.111596316	0.8884037
1072	0.300996	0.699004
1073	0.73623526	0.26376474
1074	4.9233636e-06	0.9999951
1075	0.862173	0.13782702
1076	0.02494622	0.9750538
1077	0.31365803	0.686342
1078	0.48790315	0.5120969
1079	0.8200423	0.17995767
1080	0.05916174	0.9408383
1081	0.15226282	0.8477372
1082	0.00087235175	0.9991277
1083	0.025562614	0.9744374
1084	0.500539	0.499461
1085	0.01608387	0.9839161
1086	0.0041222996	0.9958776
1087	0.082152374	0.91784763
1088	4.8436655e-06	0.9999951
1089	0.29023996	0.70976007
1090	0.32583106	0.674169
1091	0.9277542	0.07224575
1092	0.006766168	0.99323386
1093	0.00553045	0.9944695
1094	0.0015608841	0.99843913
1095	3.107538e-05	0.9999689
1096	0.074038565	0.92596143
1097	1.5054432e-06	0.99999845
1098	0.00029489305	0.99970514
1099	0.023871336	0.9761287
1100	9.925073e-05	0.9999007
1101	0.06902273	0.9309773
1102	0.005183793	0.99481624
1103	0.04865668	0.95134336
1104	0.29547164	0.7045284
1105	0.6296336	0.3703664
1106	0.0025085134	0.9974915
1107	0.62041473	0.3795852
1108	0.90442324	0.0955767
1109	0.11134114	0.8886588
1110	0.00097476057	0.9990252
1111	0.0041038	0.9958962
1112	0.023769584	0.9762304
1113	0.77702445	0.22297554
1114	0.011122356	0.9888777
1115	0.056023583	0.94397646
1116	0.0023978874	0.99760216
1117	0.77154815	0.22845188
1118	0.10268913	0.8973108
1119	7.167979e-05	0.99992836
1120	0.009313127	0.99068683
1121	0.020607013	0.979393
1122	0.00053153577	0.9994685
1123	0.1801847	0.81981534
1124	0.02017095	0.97982913
1125	0.013224783	0.9867753
1126	0.90245646	0.097543545
1127	0.006343173	0.9936568
1128	0.00851726	0.99148273
1129	0.003187372	0.99681264
1130	0.31111616	0.6888839
1131	0.0007411297	0.9992588
1132	0.6208249	0.37917513
1133	0.00015036152	0.99984956
1134	0.7111046	0.2888954
1135	0.002706588	0.9972934
1136	0.2885434	0.7114566
1137	0.004711971	0.995288
1138	0.5546608	0.44533923
1139	0.0017251144	0.9982749
1140	0.06341593	0.93658406
1141	0.13787976	0.8621203
1142	0.06824308	0.931757
1143	0.010072956	0.98992705
1144	5.6690224e-05	0.99994326
1145	0.26057914	0.73942083
1146	4.3956017e-05	0.999956
1147	0.46484402	0.53515595
1148	9.181677e-05	0.9999082
1149	0.030772733	0.9692273
1150	0.018538602	0.98146135
1151	0.0005071421	0.9994929
1152	0.004460598	0.99553937
1153	0.008999	0.99100095
1154	0.354218	0.64578205
1155	0.07743782	0.9225622
1156	3.4414683e-05	0.99996555
1157	0.0003531996	0.9996468
1158	0.0005741842	0.9994259
1159	0.00011096042	0.999889
1160	0.11994036	0.88005966
1161	4.7870722e-05	0.9999521
1162	0.007370296	0.99262965
1163	0.43344298	0.566557
1164	0.000109232526	0.9998908
1165	0.080893934	0.919106
1166	6.0239847e-05	0.9999398
1167	0.00103587	0.9989641
1168	0.0123428535	0.9876572
1169	0.001095006	0.99890494
1170	0.0068868194	0.9931132
1171	0.09992893	0.900071
1172	0.9428802	0.0571198
1173	0.007130953	0.9928691
1174	0.00017022002	0.99982977
1175	0.0569313	0.9430687
1176	0.003914978	0.99608505
1177	0.16133532	0.83866465
1178	0.031474113	0.9685259
1179	0.03472593	0.96527404
1180	0.45161662	0.54838336
1181	7.430207e-05	0.99992573
1182	0.56808555	0.43191445
1183	0.7129073	0.2870927
1184	0.009380857	0.99061906
1185	0.063066624	0.93693334
1186	9.143242e-05	0.99990857
1187	0.00040919165	0.9995908
1188	0.044057876	0.9559421
1189	0.032403003	0.96759695
1190	0.00084718625	0.9991528
1191	0.05491736	0.9450826
1192	7.3726487e-06	0.9999926
1193	0.033663914	0.9663361
1194	9.391151e-05	0.99990606
1195	0.45547447	0.5445255
1196	0.015831038	0.9841689
1197	0.8238861	0.1761139
1198	0.48500174	0.51499826
1199	0.005504636	0.99449533
1200	0.030612256	0.9693877
1201	0.8114777	0.18852228
1202	0.03048461	0.9695154
1203	0.000465984	0.999534
1204	0.014370728	0.98562926
1205	0.032265246	0.9677347
1206	0.0017393279	0.9982607
1207	1.6367413e-06	0.99999833
1208	0.017460447	0.98253953
1209	0.066894636	0.93310535
1210	0.0018398191	0.9981602
1211	0.54155296	0.458447
1212	0.00068863295	0.9993113
1213	0.43644375	0.56355625
1214	1.879475e-05	0.99998116
1215	0.14307992	0.85692006
1216	0.20953386	0.7904662
1217	2.5822228e-05	0.99997413
1218	3.071461e-05	0.99996924
1219	0.009068323	0.99093163
1220	0.09944129	0.9005587
1221	0.1899503	0.81004965
1222	0.5346736	0.4653264
1223	0.21629338	0.78370667
1224	0.13891654	0.86108345
1225	4.1107636e-05	0.9999589
1226	0.004723022	0.9952769
1227	0.0036302384	0.9963697
1228	0.043277275	0.95672274
1229	0.002000834	0.99799913
1230	0.00010988976	0.9998901
1231	0.0045005158	0.99549943
1232	0.018673582	0.98132646
1233	6.090544e-05	0.9999391
1234	0.48664835	0.5133516
1235	0.51738536	0.48261467
1236	0.017582195	0.98241776
1237	0.0038902522	0.9961098
1238	0.012745357	0.9872547
1239	0.011193483	0.9888065
1240	0.3574545	0.64254546
1241	0.00025629022	0.99974376
1242	0.16740908	0.8325909
1243	0.000519917	0.99948007
1244	0.008228779	0.99177116
1245	0.00091200054	0.99908805
1246	0.01872292	0.98127705
1247	0.2994497	0.70055026
1248	0.0007787562	0.9992212
1249	0.6270023	0.3729977
1250	0.78451663	0.21548335
1251	0.0006224354	0.99937755
1252	0.0017729568	0.99822706
1253	0.0071546687	0.99284536
1254	0.0365823	0.9634177
1255	0.267022	0.73297805
1256	0.0039639925	0.996036
1257	0.00419687	0.9958032
1258	0.76238745	0.23761252
1259	0.0037877671	0.99621224
1260	0.1346614	0.8653386
1261	0.01019447	0.9898056
1262	0.95956707	0.04043291
1263	1.3265035e-05	0.99998677
1264	0.75488126	0.24511875
1265	0.00026901605	0.999731
1266	0.0072126524	0.9927873
1267	0.31602645	0.68397355
1268	0.03858502	0.96141493
1269	0.0009866051	0.9990134
1270	8.124106e-06	0.9999919
1271	0.00012692898	0.99987304
1272	0.036829874	0.9631701
1273	0.024585595	0.97541445
1274	0.5961189	0.40388104
1275	1.0639466e-05	0.9999894
1276	0.004193778	0.9958062
1277	0.014287111	0.9857129
1278	0.0066499826	0.99334997
1279	0.01638385	0.9836162
1280	2.8917999e-05	0.99997103
1281	0.014992529	0.98500746
1282	0.00024669932	0.9997533
1283	0.79048645	0.20951355
1284	0.050842155	0.9491579
1285	0.002656668	0.99734336
1286	0.00031829925	0.9996817
1287	0.3844459	0.6155541
1288	0.3720194	0.6279806
1289	0.14456905	0.8554309
1290	0.000341812	0.9996582
1291	7.20758e-06	0.99999285
1292	0.41306478	0.58693516
1293	9.231006e-05	0.99990773
1294	0.047427718	0.9525723
1295	0.00020404004	0.999796
1296	0.00018294412	0.9998171
1297	0.984784	0.015216006
1298	0.025743002	0.974257
1299	0.30679166	0.69320834
1300	0.004433054	0.9955669
1301	0.004417965	0.99558204
1302	0.0388709	0.9611291
1303	6.743773e-05	0.9999325
1304	0.08231908	0.91768086
1305	0.0021051832	0.9978948
1306	0.014756604	0.98524344
1307	0.23724073	0.76275927
1308	0.00025603498	0.999744
1309	0.78421605	0.21578391
1310	0.00021713163	0.99978286
1311	6.0225207e-06	0.9999939
1312	0.0029900598	0.9970099
1313	0.12670316	0.8732968
1314	0.00020227539	0.99979776
1315	0.0009744765	0.9990256
1316	0.014150306	0.98584974
1317	0.7043617	0.29563832
1318	0.98068637	0.019313585
1319	0.00045912145	0.9995409
1320	0.30712783	0.69287217
1321	0.7210839	0.27891618
1322	0.05944432	0.94055563
1323	0.00018329962	0.9998167
1324	0.0010495177	0.9989505
1325	0.00559299	0.99440706
1326	0.013818382	0.9861816
1327	0.0029801712	0.9970198
1328	0.0010970304	0.9989029
1329	0.0020291854	0.99797076
1330	0.029701665	0.9702983
1331	0.15340126	0.8465987
1332	0.54547995	0.45452008
1333	0.14288531	0.8571147
1334	0.008102444	0.9918976
1335	0.0013474938	0.9986525
1336	0.25541827	0.7445817
1337	0.008475452	0.9915245
1338	0.00018082782	0.9998192
1339	0.008121373	0.9918786
1340	0.027553642	0.9724463
1341	0.000979766	0.9990202
1342	0.6870416	0.31295842
1343	0.0002031312	0.9997969
1344	3.726715e-05	0.9999627
1345	0.0020833511	0.99791664
1346	0.02362558	0.97637445
1347	0.089226894	0.9107731
1348	0.019273067	0.98072696
1349	0.8382886	0.16171144
1350	0.631417	0.36858302
1351	0.022332702	0.9776673
1352	0.0020678935	0.9979321
1353	0.22313428	0.77686566
1354	0.013575911	0.98642415
1355	0.0018357134	0.99816436
1356	0.8481464	0.15185359
1357	0.27171245	0.7282875
1358	0.5241431	0.4758569
1359	0.007713327	0.9922867
1360	0.67504287	0.32495707
1361	0.010123518	0.98987645
1362	0.024688935	0.9753111
1363	0.0032616572	0.9967384
1364	0.00072785205	0.99927217
1365	0.11927431	0.8807257
1366	0.004019881	0.99598014
1367	0.24254104	0.757459
1368	0.0027575858	0.99724245
1369	0.00041084187	0.99958915
1370	0.0028903189	0.9971097
1371	0.05080999	0.94919
1372	0.08820941	0.91179055
1373	0.40710625	0.5928937
1374	0.00010116621	0.9998988
1375	0.0011987826	0.99880123
1376	0.81122494	0.18877506
1377	0.00016559545	0.9998344
1378	2.5127509e-05	0.99997485
1379	3.707276e-05	0.9999629
1380	0.10155355	0.8984465
1381	0.0017026489	0.9982974
1382	0.0026011977	0.99739885
1383	0.031822357	0.9681777
1384	0.16601294	0.83398706
1385	0.0113283135	0.98867166
1386	0.14709152	0.85290843
1387	0.00044776572	0.9995522
1388	0.32183412	0.67816585
1389	0.017148156	0.98285186
1390	0.007938306	0.99206173
1391	0.0004427609	0.9995572
1392	0.0022956717	0.9977043
1393	0.6369801	0.36301982
1394	2.681509e-06	0.9999974
1395	0.0014917103	0.9985083
1396	0.05950248	0.9404976
1397	0.0054989173	0.9945011
1398	0.016585983	0.983414
1399	0.0004933397	0.9995067
1400	0.14898753	0.85101247
1401	0.0696818	0.93031824
1402	0.01599841	0.98400164
1403	0.18640931	0.81359065
1404	0.0039246986	0.99607533
1405	0.59911704	0.400883
1406	0.0039045918	0.9960955
1407	0.0054557906	0.99454415
1408	0.0035925985	0.99640733
1409	0.12756692	0.87243307
1410	0.014020715	0.98597926
1411	0.6767313	0.3232687
1412	0.003789529	0.99621046
1413	0.8965665	0.10343349
1414	0.1322991	0.86770093
1415	0.0012356557	0.9987644
1416	0.010021378	0.9899787
1417	0.019334108	0.98066586
1418	2.3876784e-05	0.99997616
1419	5.739307e-05	0.99994266
1420	0.0072480366	0.99275196
1421	4.9001014e-06	0.9999951
1422	0.0032584283	0.9967416
1423	0.27444878	0.7255512
1424	0.054104052	0.9458959
1425	0.24367388	0.7563261
1426	0.2673453	0.7326547
1427	0.00010675891	0.9998932
1428	0.9817037	0.018296335
1429	0.04482395	0.955176
1430	0.0006629071	0.999337
1431	0.0005768891	0.99942315
1432	0.0055563003	0.9944437
1433	7.1722316e-05	0.99992824
1434	0.67654467	0.32345533
1435	8.3007246e-05	0.99991703
1436	0.61348736	0.38651258
1437	0.00027209183	0.9997279
1438	0.5027213	0.4972787
1439	1.946587e-05	0.99998057
1440	0.0020962548	0.9979037
1441	0.0595153	0.9404847
1442	0.90511155	0.09488853
1443	0.0563354	0.94366455
1444	0.00029064342	0.9997093
1445	0.0066785626	0.99332136
1446	0.53962386	0.4603761
1447	0.3684436	0.63155645
1448	0.00034475097	0.99965525
1449	5.661022e-05	0.9999434
1450	0.008016619	0.99198335
1451	0.19658215	0.80341786
1452	0.24698292	0.75301707
1453	0.0055153077	0.9944847
1454	0.021844657	0.9781553
1455	0.007327539	0.9926724
1456	0.19818273	0.80181724
1457	8.4459556e-05	0.9999155
1458	0.00024469895	0.9997553
1459	0.32716846	0.67283154
1460	0.0009848329	0.9990151
1461	0.0005297554	0.9994703
1462	0.0018148299	0.9981851
1463	0.08385236	0.91614765
1464	0.00209486	0.99790514
1465	0.15272263	0.8472774
1466	5.696955e-06	0.9999943
1467	0.038141385	0.9618587
1468	0.0030195368	0.9969805
1469	0.037382323	0.96261775
1470	0.08854602	0.911454
1471	0.5032571	0.4967429
1472	2.0838243e-05	0.99997914
1473	0.00094283826	0.9990571
1474	0.048220236	0.9517798
1475	0.12856045	0.8714396
1476	0.4984128	0.5015872
1477	0.14985983	0.8501402
1478	0.00014476875	0.99985516
1479	0.4257448	0.5742552
1480	0.16211031	0.8378897
1481	0.028095648	0.9719044
1482	0.122301534	0.8776984
1483	0.00045466467	0.9995453
1484	0.033898976	0.96610105
1485	0.01760581	0.9823942
1486	0.0008838379	0.9991161
1487	0.00652965	0.9934703
1488	0.00036781895	0.9996321
1489	0.46021202	0.539788
1490	0.11853733	0.8814627
1491	0.0014866147	0.9985134
1492	0.024832869	0.9751671
1493	0.008688151	0.9913119
1494	0.2255059	0.7744941
1495	0.017032452	0.98296756
1496	0.007384068	0.99261594
1497	0.018226508	0.98177344
1498	0.9858754	0.014124625
1499	0.00016862026	0.9998313
1500	0.96210897	0.03789103
1501	0.034208708	0.9657913
1502	0.00034579026	0.9996542
1503	0.00047854922	0.9995215
1504	0.56181	0.43819
1505	0.015158993	0.98484105
1506	0.6423207	0.35767928
1507	0.016324637	0.9836753
1508	0.035367124	0.9646329
1509	0.009351097	0.9906489
1510	0.0021810045	0.99781895
1511	0.00031172298	0.99968827
1512	0.0014484064	0.99855155
1513	0.025384434	0.9746156
1514	0.07226101	0.927739
1515	0.0007575864	0.9992424
1516	0.0053475504	0.9946524
1517	0.47798443	0.5220156
1518	0.0039538634	0.9960461
1519	9.46092e-05	0.99990535
1520	0.0011926526	0.9988073
1521	0.00013167509	0.9998683
1522	0.0022239308	0.9977761
1523	0.0167716	0.98322845
1524	0.06057836	0.93942165
1525	0.011562819	0.9884371
1526	0.0015190382	0.998481
1527	0.0027277907	0.9972722
1528	1.6726257e-05	0.9999833
1529	0.7278152	0.2721848
1530	2.6231892e-06	0.9999974
1531	0.020925187	0.9790748
1532	0.0006873322	0.99931264
1533	8.104326e-06	0.9999919
1534	0.002892506	0.99710757
1535	4.9942904e-05	0.99995005
1536	0.44656795	0.553432
1537	0.3556248	0.6443752
1538	0.0032223617	0.9967776
1539	0.11929206	0.880708
1540	0.38713175	0.61286825
1541	0.0037885497	0.9962114
1542	0.60310006	0.39689994
1543	6.517455e-05	0.9999348
1544	0.52072155	0.4792784
1545	0.7166113	0.2833887
1546	0.0003389012	0.9996611
1547	0.44236222	0.5576378
1548	0.0005022711	0.9994978
1549	0.23752312	0.76247686
1550	0.08972319	0.91027683
1551	0.00031887146	0.9996811
1552	0.64413553	0.35586447
1553	0.3027937	0.6972063
1554	0.76982164	0.23017839
1555	0.25236323	0.7476368
1556	0.0019008957	0.99809915
1557	1.752514e-05	0.9999825
1558	0.00010730116	0.9998927
1559	9.7923694e-05	0.999902
1560	0.5939402	0.40605986
1561	0.0006990814	0.99930096
1562	0.039580204	0.9604198
1563	0.17877792	0.8212221
1564	0.034773543	0.9652264
1565	0.5643589	0.4356411
1566	0.0002799645	0.99972004
1567	0.038942773	0.9610572
1568	0.0119760875	0.98802394
1569	0.0067778104	0.99322224
1570	0.03020413	0.9697958
1571	1.758868e-05	0.99998236
1572	0.0060264687	0.99397355
1573	0.029867785	0.9701322
1574	0.0008464665	0.9991535
1575	0.17209557	0.8279044
1576	0.00015145238	0.9998485
1577	0.00095677003	0.99904317
1578	0.10357335	0.8964266
1579	0.6235487	0.37645128
1580	0.004447459	0.9955525
1581	2.4915951e-05	0.9999751
1582	0.00016614013	0.9998338
1583	0.00023839143	0.99976164
1584	0.00016100572	0.99983895
1585	0.7481766	0.25182346
1586	0.33413628	0.6658637
1587	0.052916437	0.9470836
1588	0.0008973997	0.9991026
1589	0.039800696	0.96019924
1590	0.007252601	0.99274737
1591	0.029730245	0.9702698
1592	0.15018797	0.8498121
1593	0.000764355	0.99923563
1594	0.0027528272	0.99724716
1595	0.23568477	0.76431525
1596	0.021884257	0.97811574
1597	0.8773118	0.12268823
1598	0.59547573	0.40452427
1599	0.0024293247	0.9975707
1600	0.0020310376	0.997969
1601	0.100796394	0.89920366
1602	0.113930464	0.88606954
1603	0.80581343	0.19418663
1604	0.00020979105	0.99979025
1605	0.0004739298	0.99952614
1606	0.07528878	0.92471117
1607	0.024008753	0.9759913
1608	0.19892514	0.8010748
1609	0.21797958	0.78202045
1610	0.024708983	0.9752911
1611	0.060810808	0.9391892
1612	0.21296927	0.78703076
1613	0.76815224	0.23184775
1614	0.03379016	0.9662099
1615	0.0031648024	0.9968352
1616	0.97893286	0.021067088
1617	0.13566652	0.8643335
1618	0.287162	0.71283793
1619	0.01527579	0.9847243
1620	0.1618091	0.8381909
1621	0.12563519	0.8743648
1622	0.0018545833	0.99814546
1623	0.89967793	0.100322016
1624	0.2731573	0.7268427
1625	0.25879747	0.74120253
1626	2.40996e-05	0.9999759
1627	9.303887e-05	0.9999069
1628	8.330302e-05	0.9999167
1629	0.082082875	0.91791713
1630	0.07203394	0.92796606
1631	0.7219538	0.2780462
1632	0.0020439695	0.99795604
1633	0.6496984	0.35030156
1634	0.06568724	0.9343128
1635	0.32019827	0.67980176
1636	0.015720272	0.98427975
1637	0.00012642091	0.9998735
1638	6.375571e-05	0.9999362
1639	0.0028968803	0.99710315
1640	0.01649474	0.9835052
1641	0.0007669715	0.999233
1642	0.8676646	0.13233545
1643	0.005827333	0.99417263
1644	0.0002467318	0.9997533
1645	0.09344317	0.90655684
1646	0.015211462	0.98478854
1647	0.00087328866	0.99912673
1648	0.0008714815	0.9991285
1649	0.4775064	0.5224936
1650	0.046462215	0.9535378
1651	8.5231506e-05	0.99991477
1652	0.013444632	0.98655534
1653	0.05488763	0.9451124
1654	0.22459969	0.77540034
1655	0.061884996	0.93811494
1656	0.00022084564	0.99977916
1657	0.0019666653	0.99803334
1658	0.6912283	0.30877176
1659	9.68161e-05	0.9999032
1660	0.0062406505	0.9937594
1661	0.0086416565	0.9913584
1662	0.48246774	0.5175323
1663	0.41410688	0.5858931
1664	0.75601125	0.24398874
1665	0.065262035	0.934738
1666	0.04718879	0.9528112
1667	0.9196338	0.08036624
1668	0.87750554	0.12249451
1669	0.64160824	0.35839176
1670	0.003334748	0.9966653
1671	0.17562665	0.82437336
1672	0.0035820415	0.996418
1673	0.5933978	0.40660226
1674	0.4296613	0.5703387
1675	0.36830845	0.6316915
1676	4.3816777e-05	0.99995613
1677	0.29013917	0.70986086
1678	0.025784934	0.97421503
1679	0.00074408704	0.99925584
1680	6.9983766e-06	0.99999297
1681	0.00016488519	0.99983513
1682	0.54001015	0.45998988
1683	0.23597617	0.76402384
1684	0.963083	0.036916975
1685	0.15309826	0.8469018
1686	0.0033845503	0.99661547
1687	0.07934154	0.92065847
1688	0.00047047518	0.9995296
1689	0.0014104679	0.99858946
1690	0.008594862	0.9914051
1691	0.4719144	0.5280856
1692	0.028212527	0.9717874
1693	0.15796028	0.84203976
1694	0.35190994	0.64809006
1695	0.8509806	0.1490195
1696	0.05750051	0.94249946
1697	0.019962145	0.9800379
1698	0.32996136	0.6700386
1699	0.0031735457	0.9968265
1700	0.09373539	0.9062646
1701	0.013300564	0.98669946
1702	0.03922758	0.96077245
1703	0.06579504	0.934205
1704	0.014092086	0.98590785
1705	0.0016528355	0.99834716
1706	0.0012550004	0.99874496
1707	0.75136167	0.24863836
1708	0.0033531312	0.9966468
1709	0.12137462	0.87862533
1710	1.5987891e-05	0.999984
1711	6.986151e-05	0.99993014
1712	0.42723915	0.5727609
1713	0.0026920137	0.997308
1714	0.31210563	0.6878944
1715	0.041820135	0.9581799
1716	0.97717595	0.022824002
1717	0.0747474	0.92525256
1718	0.91796064	0.08203936
1719	0.018473702	0.9815263
1720	0.9676614	0.03233865
1721	0.011490783	0.98850924
1722	0.98015565	0.019844351
1723	0.35149056	0.6485094
1724	0.75556487	0.24443519
1725	0.107815325	0.89218473
1726	0.0015390671	0.9984609
1727	0.019358622	0.98064137
1728	0.38527694	0.6147231
1729	0.4583324	0.5416676
1730	1.30019935e-05	0.999987
1731	0.0009354099	0.9990646
1732	0.0058865296	0.9941135
1733	7.748412e-06	0.99999225
1734	0.5528894	0.4471106
1735	0.012411226	0.9875888
1736	0.007663579	0.99233645
1737	0.0003805645	0.99961936
1738	0.21995017	0.7800498
1739	0.0005041332	0.99949586
1740	0.6518581	0.34814188
1741	0.011079462	0.9889205
1742	0.11784529	0.88215464
1743	0.011764154	0.98823583
1744	0.0013907559	0.9986092
1745	1.2173737e-05	0.99998784
1746	0.83594555	0.16405448
1747	0.7415366	0.25846335
1748	0.17860271	0.8213973
1749	0.00069334375	0.9993067
1750	0.00018067942	0.99981934
1751	0.008107324	0.9918927
1752	0.011626899	0.9883731
1753	0.00085340097	0.9991466
1754	1.916437e-06	0.9999981
1755	0.0029449877	0.99705505
1756	0.02521842	0.97478163
1757	0.0054854574	0.9945146
1758	0.0007947664	0.9992053
1759	0.07771605	0.92228395
1760	0.05557575	0.9444243
1761	0.00091982057	0.9990802
1762	0.01324188	0.98675805
1763	0.038708333	0.9612917
1764	0.34080714	0.65919286
1765	0.0038121608	0.99618787
1766	0.5494132	0.4505868
1767	0.002544494	0.99745554
1768	0.0020753273	0.9979247
1769	0.0039299643	0.99607
1770	0.00028117924	0.99971884
1771	0.88969666	0.11030333
1772	0.48429656	0.51570344
1773	0.0040273084	0.9959727
1774	0.6813457	0.3186543
1775	1.821173e-05	0.99998176
1776	0.0044419058	0.9955581
1777	0.00352105	0.996479
1778	0.002301242	0.9976987
1779	0.059466794	0.94053316
1780	8.64275e-05	0.9999136
1781	0.0017892852	0.99821067
1782	0.24583012	0.7541699
1783	6.290197e-05	0.99993706
1784	0.001078992	0.99892104
1785	0.0004479728	0.99955195
1786	0.07282907	0.92717093
1787	0.2725701	0.72742987
1788	0.5640376	0.4359624
1789	0.0037236915	0.9962763
1790	0.021537239	0.97846276
1791	0.0010502097	0.9989498
1792	0.7778044	0.2221956
1793	0.0151764145	0.9848236
1794	0.5232262	0.47677383
1795	0.0010871269	0.99891293
1796	0.0051323064	0.9948677
1797	0.89326656	0.1067335
1798	0.15228269	0.84771734
1799	0.002905421	0.99709463
1800	0.055089675	0.94491035
1801	0.511202	0.48879802
1802	0.009936273	0.9900637
1803	0.61523724	0.38476276
1804	0.6245422	0.37545788
1805	0.18656482	0.8134352
1806	0.092897676	0.9071023
1807	0.8446229	0.1553771
1808	0.0068989554	0.993101
1809	0.28186586	0.7181341
1810	0.44648045	0.55351955
1811	0.00016074219	0.9998392
1812	0.015325757	0.9846742
1813	0.54592556	0.45407447
1814	0.19149953	0.80850047
1815	0.00024362627	0.9997564
1816	0.0012887022	0.99871135
1817	0.003252167	0.99674785
1818	0.038106974	0.9618931
1819	0.18807189	0.8119281
1820	0.023002766	0.97699726
1821	0.14000717	0.8599928
1822	0.0010562203	0.99894375
1823	0.09757717	0.90242285
1824	0.000220373	0.99977964
1825	0.53276175	0.46723825
1826	0.456623	0.54337704
1827	1.9273428e-05	0.9999807
1828	2.3530258e-05	0.9999765
1829	0.0038186563	0.99618137
1830	0.025019739	0.97498024
1831	2.047677e-06	0.999998
1832	0.049788248	0.95021176
1833	0.06748803	0.9325119
1834	0.00049867085	0.99950135
1835	0.006732925	0.99326706
1836	0.0023606778	0.9976393
1837	0.004678371	0.9953217
1838	0.007247368	0.9927527
1839	0.72421765	0.27578232
1840	0.0053453525	0.99465466
1841	0.28759104	0.7124089
1842	0.0045779846	0.99542195
1843	0.02377849	0.9762215
1844	0.2657347	0.73426527
1845	0.001418972	0.99858105
1846	0.00020880363	0.9997912
1847	0.00082363683	0.9991763
1848	0.20636621	0.7936338
1849	0.04977737	0.9502226
1850	0.0009095559	0.99909043
1851	0.034323808	0.9656762
1852	0.009466316	0.9905337
1853	0.14853425	0.8514657
1854	0.0003355812	0.9996644
1855	0.009756003	0.990244
1856	0.95999277	0.040007174
1857	0.3323072	0.6676928
1858	0.0073676948	0.9926323
1859	0.130605	0.869395
1860	0.03360107	0.9663989
1861	0.0017700216	0.99823004
1862	0.0016734774	0.9983265
1863	0.016231157	0.9837689
1864	0.0017705424	0.99822944
1865	0.72461385	0.2753862
1866	0.029647233	0.9703527
1867	0.19548732	0.8045127
1868	0.34513506	0.65486497
1869	0.250586	0.749414
1870	0.0047322907	0.99526775
1871	0.010130661	0.9898693
1872	0.119611554	0.88038844
1873	6.308417e-05	0.99993694
1874	0.00147347	0.99852645
1875	0.09472704	0.90527296
1876	0.009751356	0.9902486
1877	7.8698475e-05	0.9999213
1878	0.001643835	0.99835616
1879	0.0024188845	0.9975811
1880	0.0026340056	0.997366
1881	0.00040991433	0.9995901
1882	0.05967348	0.9403266
1883	3.8391547e-05	0.9999616
1884	0.31193522	0.6880648
1885	0.01755511	0.98244494
1886	0.35514942	0.64485055
1887	1.4856888e-05	0.9999851
1888	0.0074801883	0.99251986
1889	0.020358644	0.9796413
1890	7.525589e-05	0.9999248
1891	0.9350097	0.064990304
1892	6.0239156e-05	0.9999398
1893	0.29402876	0.7059712
1894	0.00019043348	0.99980956
1895	0.14237538	0.8576246
1896	0.6109779	0.3890221
1897	0.19169822	0.8083018
1898	0.912204	0.087796025
1899	7.644382e-05	0.9999236
1900	0.44852507	0.5514749
1901	0.0009285861	0.99907136
1902	1.3065336e-05	0.9999869
1903	0.13674478	0.8632552
1904	0.08269108	0.91730887
1905	5.2748816e-05	0.9999472
1906	0.0044007706	0.99559915
1907	0.14300537	0.8569946
1908	0.0968041	0.9031959
1909	0.004218097	0.9957819
1910	0.0002145982	0.99978536
1911	0.0005659021	0.99943405
1912	5.7484913e-06	0.9999943
1913	1.2075927e-05	0.99998796
1914	0.0019506948	0.99804926
1915	0.0017360516	0.998264
1916	3.5796482e-05	0.99996424
1917	0.001044103	0.99895585
1918	0.15358223	0.8464178
1919	0.004445922	0.99555403
1920	7.004562e-05	0.9999299
1921	0.10424249	0.89575756
1922	0.0023167743	0.99768317
1923	0.008483634	0.99151635
1924	8.453837e-05	0.9999155
1925	0.0021131318	0.99788684
1926	0.8048807	0.19511932
1927	0.014568107	0.98543185
1928	0.07995842	0.92004156
1929	0.00088439404	0.99911565
1930	0.046647877	0.9533521
1931	0.29494765	0.7050523
1932	7.0913043e-06	0.99999297
1933	0.009155895	0.9908441
1934	0.001197967	0.99880207
1935	0.72358006	0.2764199
1936	0.4458896	0.5541104
1937	0.047017034	0.95298296
1938	0.08242819	0.91757184
1939	0.0008096899	0.9991903
1940	0.14595824	0.85404176
1941	0.20385067	0.7961493
1942	2.9436364e-05	0.99997056
1943	0.0026683195	0.99733174
1944	0.50103426	0.4989657
1945	0.06212239	0.9378776
1946	0.0047115423	0.9952885
1947	0.36476597	0.635234
1948	0.16420072	0.8357993
1949	0.3200865	0.67991346
1950	0.059932027	0.94006795
1951	0.2414381	0.75856185
1952	0.11023783	0.88976216
1953	0.47778517	0.52221483
1954	0.00013844972	0.9998615
1955	0.00017421163	0.9998258
1956	0.360789	0.63921106
1957	0.056777734	0.9432223
1958	0.0073056584	0.9926944
1959	7.91484e-06	0.99999213
1960	0.04645275	0.95354724
1961	0.00024541278	0.9997546
1962	8.017695e-05	0.9999198
1963	0.905418	0.094581984
1964	0.034339692	0.9656603
1965	0.8021115	0.19788852
1966	0.011349226	0.9886508
1967	0.17426673	0.8257333
1968	0.029611042	0.97038895
1969	0.020837497	0.9791626
1970	0.8079095	0.19209059
1971	0.024339734	0.97566026
1972	0.0005160088	0.99948394
1973	0.20174176	0.79825824
1974	0.0018200134	0.99818003
1975	0.07464871	0.92535126
1976	0.0012716115	0.99872833
1977	0.5251645	0.47483552
1978	0.0023257467	0.9976743
1979	0.11458558	0.88541436
1980	0.00047593258	0.9995241
1981	0.0013227578	0.9986772
1982	0.0016448074	0.9983552
1983	0.122177444	0.8778226
1984	0.55686367	0.4431363
1985	0.04232364	0.95767635
1986	0.016300887	0.9836991
1987	0.00046860875	0.9995314
1988	0.307592	0.692408
1989	0.0023136542	0.9976864
1990	0.001204987	0.99879503
1991	0.8735954	0.12640458
1992	0.00021771954	0.99978226
1993	0.47480252	0.5251975
1994	0.38116094	0.6188391
1995	0.00024097579	0.999759
1996	0.0013001696	0.9986998
1997	0.00025156426	0.9997484
1998	0.2436382	0.75636184
[truncated: 887 more rows]
