# Supplementary material for: Evaluating deep learning-based melanoma classification using immunohistochemistry and routine histology: A three center study
Source: PLoS One. 2024 Jan 19;19(1):e0297146. doi: 10.1371/journal.pone.0297146 (PMC10798511; doi:10.1371/journal.pone.0297146)
Supplement: S5 Dataset — (ZIP) [file pone.0297146.s011.zip › minimal_dataset/tile_predictions/dresden/335663-HE_ind_ISlab_0.0.csv]

	0	1
0	0.9426271	0.05737294
1	0.64633286	0.3536672
2	0.093321785	0.90667826
3	0.76071423	0.23928575
4	0.13757542	0.86242455
5	0.98145926	0.01854071
6	0.7309775	0.26902258
7	0.8038413	0.19615875
8	0.999496	0.00050394906
9	0.91137755	0.0886224
10	0.21089777	0.7891022
11	0.4543994	0.5456006
12	0.9874396	0.012560465
13	0.946864	0.05313599
14	0.9215586	0.07844143
15	0.9799912	0.020008769
16	0.9985133	0.00148674
17	0.008321734	0.99167824
18	0.8739619	0.12603804
19	0.6823247	0.31767523
20	0.98883677	0.011163241
21	0.98597336	0.014026649
22	0.18813	0.81187004
23	0.99809915	0.001900912
24	0.6007292	0.39927083
25	0.6938256	0.30617443
26	0.3570035	0.6429965
27	0.059238147	0.94076186
28	0.89086485	0.10913519
29	0.3945298	0.6054702
30	0.97202736	0.027972557
31	0.9933135	0.0066865264
32	0.2105353	0.7894647
33	0.6266717	0.3733284
34	0.99454653	0.0054534287
35	0.5804919	0.4195081
36	0.99880755	0.001192484
37	0.35450542	0.64549464
38	0.9641787	0.035821352
39	0.72490513	0.27509484
40	0.108171836	0.8918282
41	0.09571435	0.90428567
42	0.733605	0.266395
43	0.7945145	0.20548555
44	0.022910135	0.9770899
45	0.9691222	0.030877821
46	0.75682366	0.2431763
47	0.9373914	0.06260858
48	0.044192243	0.9558078
49	0.7646025	0.23539752
50	0.9624637	0.037536345
51	0.8601668	0.13983326
52	0.3027163	0.6972836
53	0.8122535	0.18774654
54	0.015353458	0.9846466
55	0.56345	0.43655005
56	0.057121802	0.9428782
57	0.8286223	0.17137773
58	0.83738565	0.1626143
59	0.98082525	0.019174784
60	0.03661518	0.96338487
61	0.8416264	0.15837361
62	0.9269192	0.07308079
63	0.42219996	0.57780004
64	0.9425412	0.057458792
65	0.90299326	0.097006746
66	0.96954095	0.030459011
67	0.94537973	0.054620214
68	0.9340625	0.06593745
69	0.91558117	0.08441879
70	0.1364175	0.8635825
71	0.9996656	0.00033435412
72	0.90176797	0.09823209
73	0.70135635	0.2986436
74	0.9009217	0.099078305
75	0.9928439	0.007156044
76	0.19023526	0.80976474
77	0.9767229	0.023277156
78	0.45329952	0.5467005
79	0.9993099	0.00069011713
80	0.18535872	0.8146413
81	0.003273597	0.9967264
82	0.807973	0.19202699
83	0.006783815	0.9932162
84	0.56996214	0.43003783
85	0.95686775	0.043132227
86	0.9988821	0.0011179424
87	0.999328	0.00067205465
88	0.10542187	0.89457816
89	0.37663984	0.6233602
90	0.3825073	0.6174927
91	0.8143548	0.18564528
92	0.9590275	0.04097243
93	0.99827886	0.0017211261
94	0.7856766	0.21432343
95	0.918123	0.081877016
96	0.8729318	0.12706828
97	0.9257584	0.07424162
98	0.9791504	0.020849612
99	0.68964696	0.31035304
100	0.070246056	0.9297539
101	0.8643636	0.13563637
102	0.9995165	0.0004835595
103	0.39095846	0.6090415
104	0.82504755	0.17495243
105	0.78527826	0.21472168
106	0.97222656	0.027773418
107	0.0052450597	0.9947549
108	0.10510801	0.894892
109	0.8428513	0.15714869
110	0.7976188	0.20238122
111	0.94744873	0.05255122
112	0.8963821	0.10361792
113	0.99823713	0.0017628738
114	0.87002367	0.12997632
115	0.85372907	0.14627089
116	0.99597734	0.0040226458
117	0.83883387	0.16116612
118	0.992132	0.007868059
119	0.9997125	0.0002875033
120	0.9813727	0.018627327
121	0.11559502	0.884405
122	0.02766385	0.9723361
123	0.24185069	0.75814927
124	0.032264747	0.9677353
125	0.93567157	0.06432846
126	0.91845244	0.08154757
127	0.51322556	0.48677447
128	0.961555	0.03844493
129	0.2638558	0.73614424
130	0.97103846	0.02896159
131	0.9137973	0.08620266
132	0.1044816	0.89551836
133	0.24788615	0.7521139
134	0.9851008	0.014899224
135	0.9704235	0.029576438
136	0.9995732	0.00042677496
137	0.81348896	0.18651102
138	0.9996861	0.00031392666
139	0.21159694	0.7884031
140	0.99989426	0.00010572213
141	0.7200978	0.2799022
142	0.6271371	0.37286288
143	0.40062648	0.5993735
144	0.8999037	0.10009635
145	0.6891642	0.31083578
146	0.113875404	0.88612455
147	0.718849	0.281151
148	0.99860364	0.0013963723
149	0.51302266	0.48697737
150	0.37062004	0.62938
151	0.6768446	0.32315543
152	0.0303136	0.96968645
153	0.81349283	0.18650717
154	0.8713486	0.12865141
155	0.8878602	0.112139806
156	0.7141421	0.28585792
157	0.020278104	0.9797219
158	0.09141287	0.90858716
159	0.04877529	0.9512247
160	0.13362606	0.8663739
161	0.85179615	0.14820383
162	0.91627127	0.08372877
163	0.6277188	0.3722812
164	0.9854299	0.014570043
165	0.9246227	0.075377285
166	0.10976822	0.8902318
167	0.7896968	0.2103032
168	0.98314786	0.016852086
169	0.9850802	0.014919786
170	0.999816	0.00018399287
171	0.8933772	0.10662286
172	0.3181881	0.6818119
173	0.80524397	0.19475609
174	0.7683273	0.23167275
175	0.59502816	0.4049718
176	0.9998454	0.0001546091
177	0.73125076	0.26874924
178	0.9563474	0.04365256
179	0.5400659	0.45993415
180	0.43113223	0.56886774
181	0.9572333	0.042766705
182	0.032198187	0.9678018
183	0.9380565	0.061943516
184	0.9018645	0.09813551
185	0.99552816	0.0044718604
186	0.9955835	0.004416501
187	0.9229979	0.0770021
188	0.95310426	0.0468957
189	0.9861872	0.013812761
190	0.36704153	0.6329585
191	0.94370174	0.056298267
192	0.9739491	0.026050922
193	0.16390051	0.8360995
194	0.6725793	0.32742074
195	0.90746397	0.09253603
196	0.45490763	0.5450924
197	0.5879651	0.41203493
198	0.92639923	0.07360079
199	0.9943904	0.005609614
200	0.97407484	0.025925137
201	0.9654313	0.03456875
202	0.19171597	0.80828404
203	0.51699936	0.4830007
204	0.8383395	0.16166048
205	0.044116706	0.95588326
206	0.17937377	0.82062626
207	0.9237972	0.07620279
208	0.25495926	0.7450407
209	0.9953556	0.0046443623
210	0.54844135	0.45155865
211	0.92059004	0.079409905
212	0.6684801	0.33151987
213	0.65019906	0.349801
214	0.71296346	0.2870365
215	0.29742357	0.70257646
216	0.98567176	0.014328219
217	0.9043172	0.0956828
218	0.84754217	0.15245782
219	0.7703994	0.22960055
220	0.9997008	0.00029922725
221	0.5892845	0.41071558
222	0.97124445	0.028755542
223	0.2575049	0.74249506
224	0.8404981	0.15950188
225	0.9501657	0.049834307
226	0.9607115	0.039288547
227	0.7535922	0.2464078
228	0.97937804	0.020621987
229	0.5440405	0.45595953
230	0.24882756	0.7511725
231	0.9213306	0.07866947
232	0.6804179	0.31958216
233	0.99935013	0.00064984587
234	0.8629371	0.13706288
235	0.9962475	0.0037525713
236	0.03967756	0.9603225
237	0.92288727	0.077112734
238	0.9969584	0.0030416471
239	0.63817304	0.36182696
240	0.7269847	0.27301535
241	0.9433764	0.05662356
242	0.9844902	0.015509741
243	0.010188891	0.9898112
244	0.24035132	0.75964874
245	0.9753959	0.024604047
246	0.9059823	0.09401769
247	0.93595666	0.064043365
248	0.5033272	0.4966728
249	0.9887629	0.011237136
250	0.59281313	0.40718684
251	0.9951887	0.004811317
252	0.007223449	0.9927765
253	0.74978334	0.25021666
254	0.91219836	0.08780163
255	0.999522	0.00047803335
256	0.008121715	0.9918783
257	0.3853263	0.6146737
258	0.78107095	0.21892905
259	0.95984143	0.040158633
260	0.10156645	0.89843357
261	0.52052724	0.4794728
262	0.75654304	0.24345702
263	0.084447	0.91555303
264	0.581557	0.418443
265	0.045260504	0.9547396
266	0.9639421	0.03605787
267	0.4099642	0.59003586
268	0.9678073	0.032192733
269	0.47906122	0.52093875
270	0.094506755	0.90549326
271	0.5507782	0.44922176
272	0.5465135	0.45348653
273	0.9973973	0.0026026901
274	0.999954	4.6054913e-05
275	0.23457551	0.7654245
276	0.76617235	0.23382764
277	0.9995383	0.00046172753
278	0.9920014	0.007998559
279	0.9316975	0.0683025
280	0.17353356	0.82646644
281	0.77549493	0.224505
282	0.7385949	0.26140505
283	0.93521833	0.064781666
284	0.27168682	0.7283132
285	0.8570279	0.14297204
286	0.9178348	0.08216515
287	0.9994691	0.00053092965
288	0.2376929	0.7623071
289	0.6248336	0.37516645
290	0.997468	0.0025319795
291	0.9983321	0.0016678807
292	0.23307313	0.7669269
293	0.2733105	0.72668946
294	0.5491008	0.45089918
295	0.4754044	0.52459556
296	0.22617133	0.7738287
297	0.95033854	0.049661424
298	0.7829203	0.2170797
299	0.7000292	0.29997078
300	0.81925577	0.1807442
301	0.8860552	0.11394477
302	0.27375296	0.7262471
303	0.061729006	0.938271
304	0.9597752	0.040224798
305	0.48621264	0.5137873
306	0.6406347	0.3593653
307	0.98939157	0.010608387
308	0.80614674	0.19385323
309	0.99578756	0.0042124707
310	0.44750026	0.5524998
311	0.9801499	0.019850072
312	0.7589954	0.24100459
313	0.9863274	0.013672633
314	0.98634326	0.013656681
315	0.001305527	0.9986945
316	0.24141097	0.758589
317	0.97661614	0.02338384
318	0.97547174	0.024528291
319	0.7412991	0.25870094
320	0.25323808	0.7467619
321	0.2178862	0.78211385
322	0.99811804	0.001881945
323	0.92182726	0.078172706
324	0.22401413	0.77598584
325	0.4697054	0.5302946
326	0.05369908	0.94630086
327	0.9987908	0.0012092015
328	0.92863303	0.07136697
329	0.9771738	0.022826236
330	0.98258144	0.017418606
331	0.26530996	0.73469
332	0.9868581	0.013141836
333	0.8145427	0.18545732
334	0.86966604	0.13033397
335	0.98912907	0.010870887
336	0.48904577	0.51095426
337	0.95708674	0.042913206
338	0.40811327	0.5918867
339	0.50467134	0.49532866
340	0.004583949	0.99541605
341	0.0059419367	0.994058
342	0.9997178	0.00028220058
343	0.9923344	0.007665504
344	0.9952318	0.0047681276
345	0.74941486	0.25058517
346	0.6295346	0.37046534
347	0.9838816	0.016118415
348	0.23651251	0.76348746
349	0.988139	0.011861004
350	0.96786255	0.032137457
351	0.21537255	0.78462744
352	0.16598797	0.83401203
353	0.95499355	0.045006387
354	0.9806449	0.019355157
355	0.969354	0.030646069
356	0.56498986	0.43501016
357	0.98101634	0.018983647
358	0.7952838	0.20471622
359	0.668268	0.33173195
360	0.33664823	0.6633518
361	0.89185727	0.1081427
362	0.9219293	0.07807065
363	0.4363429	0.5636571
364	0.8481982	0.15180184
365	0.6267606	0.37323943
366	0.010943281	0.98905665
367	0.0024072267	0.99759275
368	0.9766989	0.023301046
369	0.653358	0.346642
370	0.40264666	0.59735334
371	0.98804307	0.0119569525
372	0.99965227	0.00034770873
373	0.9159033	0.08409676
374	0.5911164	0.4088836
375	0.9993837	0.0006163113
376	0.6353122	0.36468777
377	0.083823934	0.9161761
378	0.9170842	0.08291578
379	0.697687	0.30231303
380	0.25487396	0.745126
381	0.24811336	0.7518866
382	0.92622024	0.07377979
383	0.7469766	0.25302336
384	0.9098087	0.09019127
385	0.46773654	0.5322635
386	0.9476217	0.052378275
387	0.98455775	0.01544232
388	0.88707435	0.11292564
389	0.20790182	0.79209816
390	0.99934727	0.00065266376
391	0.98464763	0.015352376
392	0.9413346	0.058665384
393	0.99793184	0.002068162
394	0.14534743	0.8546526
395	0.78455096	0.215449
396	0.9768643	0.023135759
397	0.90420234	0.09579764
398	0.9168645	0.08313546
399	0.11654589	0.88345414
400	0.5268756	0.47312436
401	0.8315462	0.16845378
402	0.94689155	0.053108428
403	0.42171073	0.57828933
404	0.18445145	0.8155485
405	0.06397177	0.9360282
406	0.85604644	0.14395358
407	0.5097985	0.49020147
408	0.9981832	0.0018168188
409	0.98172796	0.018272122
410	0.23108152	0.76891845
411	0.80985713	0.19014288
412	0.20300245	0.79699755
413	0.9182231	0.081776865
414	0.8383708	0.16162924
415	0.7305129	0.26948705
416	0.01604546	0.98395455
417	0.082886375	0.9171136
418	0.77178043	0.22821955
419	0.980295	0.019704971
420	0.47529224	0.5247078
421	0.08728847	0.91271156
422	0.5252462	0.4747538
423	0.49743152	0.5025685
424	0.8815212	0.118478745
425	0.92215085	0.0778492
426	0.08048847	0.9195115
427	0.014547805	0.98545223
428	0.3374469	0.6625531
429	0.36367795	0.636322
430	0.67821306	0.32178694
431	0.97078764	0.02921242
432	0.205859	0.794141
433	0.5307118	0.46928817
434	0.55836135	0.44163865
435	0.79014724	0.20985276
436	0.9814031	0.018596914
437	0.4631389	0.53686106
438	0.97329366	0.026706295
439	0.4380608	0.5619392
440	0.981369	0.018630967
441	0.99773717	0.0022627907
442	0.2640178	0.73598224
443	0.4836253	0.5163747
444	0.26354274	0.7364572
445	0.054671854	0.9453281
446	0.9394175	0.06058256
447	0.9818547	0.018145345
448	0.94769484	0.052305155
449	0.033696987	0.96630305
450	0.274328	0.725672
451	0.49706456	0.5029354
452	0.46878082	0.53121924
453	0.61672413	0.38327584
454	0.5801644	0.4198356
455	0.4038023	0.5961977
456	0.9767237	0.02327634
457	0.9288691	0.071130864
458	0.9998404	0.00015963588
459	0.7994486	0.20055136
460	0.9987016	0.0012984365
461	0.38014716	0.6198528
462	0.98562497	0.014375045
463	0.9792205	0.020779518
464	0.87595093	0.124049045
465	0.9814926	0.018507434
466	0.92183375	0.078166194
467	0.7322946	0.26770535
468	0.97795266	0.022047395
469	0.7638313	0.23616862
470	0.9813597	0.018640295
471	0.53243715	0.46756288
472	0.45285395	0.5471461
473	0.99542856	0.00457142
474	0.97697836	0.02302159
475	0.96972936	0.030270623
476	0.9897462	0.010253749
477	0.91762584	0.0823741
478	0.85830915	0.14169084
479	0.85543597	0.14456403
480	0.64890236	0.35109764
481	0.99664104	0.003358924
482	0.8828453	0.1171547
483	0.0015263982	0.9984736
484	0.7300938	0.2699062
485	0.7522594	0.24774066
486	0.9999112	8.88295e-05
487	0.743998	0.25600198
488	0.5909618	0.40903825
489	0.44778165	0.5522184
490	0.9591761	0.040823866
491	0.9565928	0.043407224
492	0.9615765	0.03842352
493	0.7014243	0.29857573
494	0.77615505	0.22384495
495	0.8670317	0.1329683
496	0.21350135	0.7864986
497	0.9992016	0.0007983742
498	0.9910184	0.008981557
499	0.9909609	0.009039088
500	0.95056975	0.04943022
501	0.99708015	0.0029198593
502	0.6816524	0.31834763
503	0.94258744	0.05741253
504	0.33906165	0.6609383
505	0.9981071	0.0018928777
506	0.68383086	0.31616917
507	0.6172642	0.38273576
508	0.5916971	0.4083029
509	0.9990983	0.00090173667
510	0.99814165	0.0018583925
511	0.37886083	0.6211392
512	0.88398457	0.116015375
513	0.47071132	0.5292887
514	0.27997997	0.72002006
515	0.98793435	0.012065619
516	0.8251677	0.1748323
517	0.86542064	0.13457936
518	0.88878465	0.11121534
519	0.67727387	0.32272613
520	0.88577235	0.11422762
521	0.9161792	0.083820805
522	0.70503527	0.29496473
523	0.9410054	0.05899462
524	0.87232584	0.12767415
525	0.9785423	0.021457678
526	0.95674485	0.043255094
527	0.984815	0.015184992
528	0.9996853	0.00031468418
529	0.9946239	0.005376129
530	0.96059215	0.039407857
531	0.06258571	0.9374142
532	0.8913932	0.10860678
533	0.9099019	0.09009803
534	0.5012067	0.4987933
535	0.78407025	0.21592967
536	0.90315396	0.09684596
537	0.18419787	0.81580216
538	0.9839199	0.016080081
539	0.9991264	0.0008736273
540	0.81693304	0.18306701
541	0.9963147	0.0036852676
542	0.9663309	0.033669125
543	0.64329106	0.35670897
544	0.63255996	0.36744004
545	0.98152345	0.018476555
546	0.5975648	0.4024352
547	0.9940064	0.0059935707
548	0.98200166	0.017998295
549	0.29706103	0.702939
550	0.9106453	0.08935464
551	0.8692156	0.13078436
552	0.9917549	0.008245148
553	0.72922057	0.2707794
554	0.998539	0.0014610466
555	0.9514343	0.04856571
556	0.5401192	0.4598808
557	0.55483395	0.44516608
558	0.13020451	0.8697955
559	0.19339108	0.80660886
560	0.9048416	0.0951584
561	0.28349632	0.7165037
562	0.29446742	0.7055326
563	0.9719434	0.028056685
564	0.92591333	0.07408666
565	0.5432353	0.45676473
566	0.98691547	0.013084479
567	0.9668332	0.0331668
568	0.98575044	0.014249622
569	0.9915456	0.008454384
570	0.44719747	0.5528025
571	5.741113e-05	0.99994254
572	0.41008705	0.58991295
573	0.41149524	0.58850473
574	0.1776952	0.82230484
575	0.6724352	0.32756472
576	0.97692966	0.02307036
577	0.19803987	0.8019601
578	0.37697473	0.6230253
579	0.9262737	0.07372629
580	0.9952863	0.0047136913
581	0.9963844	0.003615615
582	0.9985966	0.0014033548
583	0.7614891	0.23851086
584	0.06940737	0.93059266
585	0.94462234	0.055377714
586	0.99284136	0.007158605
587	0.97860557	0.021394473
588	0.9925728	0.0074271704
589	0.090842314	0.9091577
590	0.9980426	0.0019573374
591	0.9057887	0.09421129
592	0.7697272	0.23027286
593	0.27597946	0.72402054
594	0.78749645	0.21250358
595	0.9280982	0.07190182
596	0.9907023	0.009297759
597	0.35737845	0.6426215
598	0.4587299	0.5412701
599	0.99510044	0.0048995763
600	0.8462166	0.15378337
601	0.23288532	0.7671147
602	0.9241775	0.0758225
603	0.9251888	0.07481126
604	0.54508245	0.45491755
605	0.9928269	0.007173115
606	0.6654878	0.33451214
607	0.84771067	0.15228936
608	0.2733727	0.7266273
609	0.20333953	0.7966605
610	0.42346412	0.57653594
611	0.9829912	0.017008862
612	0.38498348	0.6150165
613	0.51834786	0.48165217
614	0.75962144	0.24037856
615	0.22937956	0.7706204
616	0.9993249	0.00067508966
617	0.6617593	0.33824068
618	0.60662645	0.39337355
619	0.94137526	0.05862474
620	0.027857604	0.9721424
621	0.89815676	0.101843305
622	0.19757986	0.8024202
623	0.57449716	0.42550287
624	0.31465745	0.68534255
625	0.13563067	0.8643693
626	0.93785715	0.062142823
627	0.51500475	0.48499522
628	0.8511269	0.14887312
629	0.99980766	0.00019233934
630	0.9611661	0.038833898
631	0.93452626	0.06547368
632	0.8106202	0.18937981
633	0.462636	0.537364
634	0.89530617	0.1046938
635	0.9020424	0.09795759
636	0.9787022	0.021297844
637	0.6105609	0.3894391
638	0.1365834	0.86341655
639	0.88294315	0.11705681
640	0.45005357	0.5499464
641	0.34552217	0.65447783
642	0.4056384	0.5943616
643	0.99330056	0.006699464
644	0.26583073	0.7341693
645	0.9976872	0.0023127387
646	0.50248843	0.49751163
647	0.6803212	0.3196788
648	0.44545773	0.5545423
649	0.9734259	0.026574057
650	0.49559024	0.5044098
651	0.99577016	0.0042297593
652	0.8175795	0.18242049
653	0.9059076	0.09409245
654	0.98289424	0.017105838
655	0.77778256	0.22221746
656	0.83475405	0.16524597
657	0.7936058	0.20639418
658	0.8990812	0.10091883
659	0.7782776	0.22172242
660	0.9874263	0.012573708
661	0.99246275	0.007537175
662	0.999363	0.0006369845
663	0.98893714	0.0110628195
664	0.95142555	0.04857437
665	0.9103872	0.08961285
666	0.7850696	0.21493039
667	0.99869627	0.0013037714
668	0.5129256	0.4870744
669	0.5380412	0.46195883
670	0.15357968	0.84642035
671	0.75533277	0.2446672
672	0.50427794	0.4957221
673	0.87694436	0.12305566
674	0.04017662	0.9598234
675	0.9439701	0.056029916
676	0.47568482	0.5243152
677	0.9968727	0.0031272527
678	0.5247067	0.47529325
679	0.73662376	0.2633763
680	0.63543427	0.36456573
681	0.43322513	0.56677485
682	0.2537609	0.74623907
683	0.107131004	0.892869
684	0.998184	0.0018159238
685	0.99111265	0.008887369
686	0.95816326	0.0418368
687	0.089982	0.910018
688	0.046791106	0.95320886
689	0.9987464	0.0012535374
690	0.9985631	0.0014369068
691	0.53784245	0.46215758
692	0.7957273	0.20427272
693	0.023855906	0.97614413
694	0.8232548	0.17674519
695	0.046675846	0.95332414
696	0.2034716	0.7965284
697	0.98686475	0.013135221
698	0.3929112	0.6070888
699	0.58566177	0.4143382
700	0.97779626	0.022203682
701	0.94289345	0.05710655
702	0.9991935	0.000806512
703	0.99735093	0.0026490742
704	0.9976046	0.0023953493
705	0.9717695	0.028230522
706	0.094698325	0.9053017
707	0.93786293	0.06213704
708	0.99865365	0.0013462796
709	0.7707862	0.22921385
710	0.6648032	0.33519682
711	0.70615554	0.29384443
712	0.9952674	0.004732639
713	0.9937795	0.0062205615
714	0.9985266	0.0014734182
