# Supplementary material for: Evaluating deep learning-based melanoma classification using immunohistochemistry and routine histology: A three center study
Source: PLoS One. 2024 Jan 19;19(1):e0297146. doi: 10.1371/journal.pone.0297146 (PMC10798511; doi:10.1371/journal.pone.0297146)
Supplement: S5 Dataset — (ZIP) [file pone.0297146.s011.zip › minimal_dataset/tile_predictions/dresden/652632-HE_ind_ISlab_0.0.csv]

	0	1
0	0.9994282	0.0005717929
1	0.4731458	0.52685416
2	0.9980849	0.0019150638
3	0.997701	0.0022990755
4	0.97988737	0.020112613
5	0.9953432	0.0046568005
6	0.7478684	0.25213164
7	0.97006524	0.02993475
8	0.22435877	0.7756412
9	0.9956696	0.0043303794
10	0.026073627	0.97392637
11	0.88872916	0.11127087
12	0.9997222	0.00027782482
13	0.99598086	0.004019094
14	0.5736714	0.4263286
15	0.8664836	0.13351639
16	0.28872707	0.71127295
17	0.9890751	0.010924945
18	0.9890098	0.010990207
19	0.7917221	0.2082778
20	0.99886334	0.0011366821
21	0.00028141873	0.9997186
22	0.71121675	0.2887833
23	0.50979376	0.49020624
24	0.76889884	0.23110113
25	0.055348974	0.94465107
26	0.91723096	0.08276902
27	0.9807042	0.019295784
28	0.90727425	0.09272572
29	0.99961746	0.00038248417
30	0.03774345	0.96225655
31	0.999017	0.0009829829
32	0.30647078	0.6935292
33	0.8328863	0.16711377
34	0.98077637	0.01922357
35	0.0054301876	0.99456984
36	0.98914146	0.010858548
37	0.17884234	0.82115763
38	0.2382518	0.7617482
39	0.994282	0.0057179825
40	0.056284174	0.9437158
41	0.17841826	0.8215817
42	0.09308035	0.90691966
43	0.7767144	0.22328562
44	0.87709534	0.12290464
45	0.05314937	0.94685066
46	0.55719525	0.44280478
47	0.91391724	0.08608279
48	0.36258033	0.6374197
49	0.9811187	0.018881254
50	0.5619216	0.43807843
51	0.9975247	0.0024752826
52	0.996594	0.0034059954
53	0.26968572	0.73031425
54	0.38163713	0.61836284
55	0.9990802	0.00091986096
56	0.94993335	0.050066575
57	0.056022424	0.9439776
58	0.5778473	0.4221527
59	0.008628411	0.99137163
60	0.6395965	0.3604035
61	0.9929985	0.0070014806
62	0.9997235	0.00027647323
63	0.70625734	0.29374272
64	0.947421	0.052578926
65	0.9027922	0.097207755
66	0.33531493	0.66468513
67	0.10218033	0.89781964
68	0.9661559	0.03384408
69	0.98107004	0.018929968
70	0.999328	0.00067204726
71	0.07981661	0.92018336
72	0.4042151	0.5957849
73	0.032196537	0.9678035
74	0.98565906	0.014340925
75	0.008116443	0.9918835
76	0.9880151	0.011984852
77	0.53339356	0.46660644
78	0.056619916	0.94338006
79	0.7920371	0.20796286
80	0.999686	0.00031399968
81	0.66766083	0.3323392
82	0.9844838	0.015516237
83	0.99994135	5.8593607e-05
84	0.35000086	0.64999914
85	0.3503968	0.6496032
86	0.9757058	0.02429422
87	0.9974668	0.0025331876
88	0.80146766	0.19853227
89	0.6442678	0.35573214
90	0.00040810206	0.9995919
91	0.9280586	0.07194134
92	0.9890441	0.010955919
93	0.028063249	0.9719367
94	0.30220893	0.69779104
95	0.8590195	0.14098051
96	0.9807944	0.019205553
97	0.0041012517	0.9958988
98	0.9979578	0.002042163
99	0.9995216	0.00047836496
100	0.7984851	0.20151487
101	0.84436375	0.15563622
102	0.91784513	0.082154825
103	0.98471767	0.015282326
104	0.079391815	0.9206082
105	0.6582587	0.34174135
106	0.009665669	0.99033433
107	0.99840987	0.0015900916
108	0.18130228	0.81869775
109	0.042574476	0.9574255
110	0.19893418	0.8010658
111	0.10106569	0.8989343
112	0.7956589	0.2043411
113	0.21744505	0.7825549
114	0.9899323	0.010067769
115	0.19863881	0.8013612
116	0.83954	0.16045998
117	0.9468337	0.053166226
118	0.21006632	0.7899337
119	0.9997662	0.00023378138
120	0.9924499	0.007550084
121	0.11468955	0.8853105
122	0.99931073	0.0006892291
123	0.20101734	0.7989826
124	0.9990784	0.0009216181
125	0.211625	0.788375
126	0.095950514	0.90404946
127	0.06508822	0.9349118
128	0.03711826	0.9628817
129	0.89661133	0.10338866
130	0.9965513	0.0034486873
131	0.627887	0.37211296
132	0.9986462	0.0013537689
133	0.56538385	0.43461612
134	0.5975531	0.40244693
135	0.04023322	0.95976675
136	0.1617056	0.83829445
137	0.03717423	0.9628258
138	0.9997662	0.00023384712
139	0.007152569	0.99284744
140	0.99625564	0.0037443764
141	0.8551082	0.14489181
142	0.9808199	0.019180166
143	0.40110928	0.59889066
144	0.011578934	0.9884211
145	0.9718679	0.028132036
146	0.0036304423	0.9963696
147	0.9848667	0.01513333
148	0.99642247	0.0035775085
149	0.94969064	0.050309323
150	0.97604	0.02396
151	0.0681202	0.9318798
152	0.9925022	0.007497778
153	0.01696607	0.98303396
154	0.8956768	0.10432319
155	0.009952277	0.9900477
156	0.99923337	0.0007666379
157	0.15509428	0.84490573
158	0.7346605	0.26533943
159	0.99775785	0.0022421232
160	0.684497	0.315503
161	0.97683865	0.023161307
162	0.82204497	0.17795505
163	0.9286558	0.07134421
164	0.22755846	0.77244157
165	0.0345371	0.9654629
166	0.8054979	0.19450216
167	0.98829085	0.011709128
168	0.048519753	0.95148027
169	0.99999964	3.6534897e-07
170	0.3748827	0.6251173
171	0.9127045	0.087295495
172	0.60110956	0.39889044
173	0.34597814	0.6540219
174	0.89289296	0.10710705
175	0.9996044	0.00039561326
176	0.99352914	0.0064708213
177	0.99981314	0.000186844
178	0.92681015	0.07318981
179	0.01962868	0.9803713
180	0.3130877	0.68691236
181	0.0070311814	0.99296886
182	0.47208992	0.5279101
183	0.9994747	0.0005253294
184	0.81435955	0.18564045
185	0.1845258	0.8154742
186	0.97636765	0.023632424
187	0.39649567	0.6035043
188	0.018146103	0.9818539
189	0.9525854	0.047414552
190	0.98788154	0.012118428
191	0.0016739022	0.9983261
192	0.98453206	0.015467908
193	0.7585182	0.24148175
194	0.050853956	0.9491461
195	0.997366	0.0026340117
196	0.9526883	0.04731177
197	0.88736814	0.11263184
198	0.78377527	0.21622474
199	0.26878667	0.73121333
200	0.10556601	0.894434
201	0.40717632	0.5928237
202	0.03570875	0.9642913
203	0.9982389	0.001761027
204	0.9693617	0.030638335
205	0.9945233	0.00547675
206	0.9524608	0.04753916
207	0.6606656	0.3393344
208	0.9306483	0.06935167
209	0.21717554	0.78282446
210	0.17866984	0.8213302
211	0.07349769	0.9265023
212	0.9881986	0.011801437
213	0.033011876	0.9669881
214	0.07729886	0.9227011
215	0.96739465	0.03260532
216	0.50080186	0.49919817
217	0.9310274	0.06897259
218	0.94807357	0.05192649
219	0.07748883	0.92251116
220	0.9999745	2.545113e-05
221	0.99973124	0.00026872687
222	0.991824	0.008176046
223	0.99633044	0.0036695686
224	0.46509054	0.5349094
225	0.5995449	0.40045506
226	0.099903695	0.90009636
227	0.58000684	0.41999313
228	0.9930981	0.0069019455
229	0.33971083	0.66028917
230	0.012434315	0.9875657
231	0.040292554	0.95970744
232	0.99048996	0.009510054
233	0.034225404	0.9657746
234	0.99730957	0.0026903935
235	0.011897021	0.988103
236	0.65408576	0.34591427
237	0.99826956	0.0017304445
238	0.702788	0.29721203
239	0.98203546	0.017964553
240	0.94718677	0.052813232
241	0.040812213	0.95918775
242	0.99660504	0.0033950165
243	0.26625907	0.7337409
244	0.40356028	0.59643966
245	0.2659983	0.7340017
246	0.59600556	0.40399438
247	0.97407895	0.025921082
248	0.9723279	0.027672153
249	0.7766666	0.22333343
250	0.042026486	0.9579735
251	0.6981673	0.30183268
252	0.9922248	0.00777523
253	0.99372405	0.0062759
254	0.29816782	0.7018322
255	0.99998605	1.3893423e-05
256	0.99412596	0.0058740024
257	0.28338677	0.7166132
258	0.9532755	0.046724457
259	0.4675839	0.53241605
260	0.19452865	0.80547136
261	0.9903992	0.009600774
262	0.43637434	0.5636257
263	0.9322143	0.06778563
264	0.9830237	0.01697633
265	0.9872879	0.012712093
266	0.9929068	0.0070931693
267	0.9970758	0.00292416
268	0.11034463	0.8896554
269	0.33517155	0.6648284
270	0.999767	0.00023295986
271	0.049198087	0.95080197
272	0.9780884	0.021911634
273	0.9975454	0.0024545619
274	0.98744863	0.012551374
275	0.02295261	0.9770473
276	0.9996637	0.00033632602
277	0.36070853	0.63929147
278	0.94342524	0.056574747
279	0.9710631	0.028936945
280	0.984877	0.015123014
281	0.9661266	0.033873394
282	0.92666286	0.07333711
283	0.6482536	0.35174635
284	0.030007316	0.96999264
285	0.998701	0.0012989825
286	0.9930433	0.006956753
287	0.13182193	0.86817807
288	0.9983228	0.0016772513
289	0.99723756	0.002762447
290	0.014128351	0.9858716
291	0.06928994	0.9307101
292	0.9955817	0.0044183703
293	0.9648979	0.03510213
294	0.99925345	0.00074657664
295	0.0020702062	0.9979298
296	0.97403175	0.025968185
297	0.12857683	0.8714232
298	0.0008048567	0.99919516
299	0.0534874	0.9465126
300	0.036499515	0.9635005
301	0.9995722	0.00042776577
302	0.06003669	0.93996334
303	0.99282575	0.0071742353
304	0.84085304	0.15914693
305	0.9958807	0.004119334
306	0.9955859	0.004414055
307	0.99403775	0.0059622927
308	0.9114753	0.08852473
309	0.05111602	0.948884
310	0.58744645	0.41255355
311	0.7552143	0.24478576
312	0.020306164	0.97969383
313	0.25040808	0.7495919
314	0.8872946	0.11270544
315	0.98572886	0.014271159
316	0.9997559	0.00024403495
317	0.0021818215	0.99781823
318	0.985263	0.014737038
319	0.04354608	0.9564539
320	0.99991536	8.457747e-05
321	0.011150258	0.9888497
322	0.99649245	0.003507491
323	0.09993606	0.900064
324	0.99912506	0.000874997
325	0.09163319	0.90836686
326	0.95244795	0.047552124
327	0.7453965	0.2546035
328	0.99289626	0.0071037496
329	0.93581694	0.06418308
330	0.91108346	0.08891649
331	0.91672707	0.08327296
332	0.014497575	0.98550236
333	0.971438	0.02856198
334	0.97757363	0.022426445
335	0.22619367	0.77380633
336	0.39247522	0.60752475
337	0.96990436	0.03009559
338	0.642855	0.357145
339	0.96220565	0.037794344
340	0.60186684	0.39813322
341	0.43292534	0.56707466
342	0.9554824	0.044517636
343	0.9071008	0.09289918
344	0.9735004	0.026499582
345	0.28052098	0.7194791
346	0.999874	0.00012595177
347	0.21767132	0.7823287
348	0.03253788	0.9674622
349	0.8633081	0.13669199
350	0.3021598	0.6978402
351	0.011181564	0.98881847
352	0.99965024	0.00034970487
353	0.25316116	0.7468388
354	0.16040228	0.8395977
355	0.06274705	0.93725294
356	0.9322727	0.06772731
357	0.15918407	0.84081596
358	0.95122665	0.048773356
359	0.791246	0.20875396
360	0.93571454	0.06428543
361	0.018896868	0.98110306
362	0.19611551	0.8038845
363	0.76896435	0.23103568
364	0.9852278	0.014772217
365	0.81139004	0.18860994
366	0.006039476	0.9939605
367	0.8413131	0.15868686
368	0.00936082	0.9906392
369	0.9997069	0.00029300415
370	0.9539714	0.046028648
371	0.38231644	0.6176836
372	0.99247277	0.007527302
373	0.5955853	0.4044147
374	0.010357037	0.989643
375	0.91273594	0.08726411
376	0.6683351	0.3316649
377	0.9993808	0.0006191627
378	0.53088814	0.46911183
379	0.65467227	0.34532776
380	0.049135644	0.9508644
381	0.4409697	0.55903023
382	0.17442495	0.82557505
383	0.99991786	8.2123704e-05
384	0.97128814	0.028711813
385	0.99962676	0.00037321396
386	0.06495513	0.9350448
387	0.17679277	0.8232072
388	0.8582819	0.14171806
389	0.96800196	0.03199803
390	0.99189305	0.0081069525
391	0.037704263	0.9622957
392	0.6885502	0.31144983
393	0.29988506	0.70011497
394	0.020210199	0.97978985
395	0.9657972	0.034202866
396	0.042061556	0.9579385
397	0.9934738	0.006526205
398	0.5792138	0.4207862
399	0.9998523	0.00014771827
400	0.04589126	0.9541087
401	0.052775964	0.94722396
402	0.99733776	0.0026622838
403	0.34853637	0.6514636
404	0.9865031	0.013496924
405	0.98070717	0.01929287
406	0.26738888	0.7326112
407	0.91350704	0.08649302
408	0.085168235	0.9148317
409	0.99391127	0.00608876
410	0.6615954	0.3384046
