# Supplementary material for: Evaluating deep learning-based melanoma classification using immunohistochemistry and routine histology: A three center study
Source: PLoS One. 2024 Jan 19;19(1):e0297146. doi: 10.1371/journal.pone.0297146 (PMC10798511; doi:10.1371/journal.pone.0297146)
Supplement: S5 Dataset — (ZIP) [file pone.0297146.s011.zip › minimal_dataset/tile_predictions/dresden/749176-HE_ind_ISlab_1.0.csv]

	0	1
0	0.07345088	0.92654914
1	0.79382676	0.20617321
2	0.965234	0.034766003
3	0.0006013686	0.9993986
4	0.008355447	0.99164456
5	0.33979893	0.660201
6	0.042347193	0.95765287
7	0.23397729	0.7660227
8	0.24328369	0.7567164
9	0.59823364	0.40176633
10	0.83874905	0.1612509
11	0.5587115	0.4412885
12	0.40098876	0.5990112
13	0.024079178	0.9759208
14	0.26482433	0.73517567
15	0.3653954	0.63460463
16	0.08264773	0.9173523
17	0.90482587	0.09517414
18	0.7785877	0.22141232
19	0.0012152184	0.99878484
20	0.7429272	0.25707275
21	0.2995671	0.7004329
22	0.03940933	0.9605907
23	0.1488575	0.8511425
24	0.07038508	0.9296149
25	0.56122166	0.4387784
26	0.8784269	0.12157315
27	0.0063190036	0.99368095
28	0.6602228	0.3397772
29	0.21563314	0.7843669
30	0.007938298	0.99206173
31	0.090045184	0.90995485
32	0.9017909	0.098209105
33	0.016120147	0.98387986
34	0.9655477	0.034452345
35	0.15201944	0.84798056
36	0.05190201	0.948098
37	0.9836516	0.016348446
38	0.64109474	0.3589053
39	0.001675404	0.9983246
40	0.06425871	0.9357413
41	0.081415884	0.91858405
42	0.016086776	0.98391324
43	0.04211294	0.95788705
44	0.13929754	0.8607024
45	0.5078908	0.49210918
46	0.05146586	0.94853413
47	0.56347567	0.43652427
48	0.47815195	0.521848
49	0.4076954	0.5923046
50	0.9688451	0.031154925
51	0.06512679	0.9348732
52	0.079209074	0.9207909
53	0.61643445	0.3835655
54	0.17029849	0.8297015
55	0.60961175	0.39038825
56	0.8498146	0.1501854
57	0.0006358694	0.9993642
58	0.0020372374	0.99796283
59	0.25294125	0.7470587
60	0.3301085	0.66989154
61	0.53458506	0.4654149
62	0.016663577	0.98333645
63	0.21863432	0.7813657
64	0.20427653	0.79572344
65	0.3338417	0.6661583
66	0.2755696	0.72443044
67	0.92180914	0.07819087
68	0.13321275	0.8667873
69	0.061217528	0.93878245
70	0.038118556	0.9618814
71	0.35343376	0.6465663
72	0.037646174	0.96235377
73	0.052207988	0.94779205
74	0.016311642	0.98368835
75	0.36974195	0.6302581
76	0.1089029	0.89109707
77	0.01586321	0.9841368
78	0.09421328	0.90578675
79	0.004806668	0.9951933
80	0.91772705	0.082273
81	0.63831323	0.3616867
82	0.41692576	0.5830742
83	0.0020870105	0.99791294
84	0.7478948	0.2521052
85	0.6278226	0.37217742
86	0.069976434	0.93002355
87	0.052181605	0.9478184
88	0.037512146	0.9624878
89	0.34110758	0.6588924
90	0.5187781	0.4812219
91	0.0024159441	0.9975841
92	0.16680357	0.8331964
93	0.54000056	0.45999947
94	0.8913202	0.108679764
95	0.0008948957	0.99910504
96	0.0046377983	0.9953622
97	0.021621782	0.97837824
98	0.9313806	0.06861939
99	0.74454737	0.25545263
100	0.03177176	0.96822816
101	0.9309093	0.06909071
102	0.87987727	0.12012274
103	0.3087503	0.69124967
104	0.046724986	0.95327497
105	0.92439413	0.07560583
106	0.019039508	0.9809605
107	0.70223373	0.2977663
108	0.048208486	0.9517915
109	0.3021913	0.69780874
110	0.17199914	0.82800084
111	0.14357442	0.8564256
112	0.08348549	0.9165145
113	0.8571021	0.14289796
114	0.9765003	0.023499735
115	0.0502955	0.9497045
116	0.58144444	0.41855553
117	0.6792108	0.3207892
118	0.88601506	0.11398492
119	0.8222969	0.17770311
120	0.48661497	0.513385
121	0.12054001	0.87946004
122	0.40384454	0.59615546
123	0.024240749	0.9757592
124	0.98901844	0.010981592
125	0.21717837	0.78282166
126	0.2305316	0.7694684
127	0.0041772244	0.9958228
128	0.17078964	0.82921034
129	0.83531487	0.16468513
130	0.3748766	0.62512344
131	0.10853398	0.891466
132	0.9693523	0.030647712
133	0.045400716	0.95459926
134	0.43982553	0.56017447
135	0.042758424	0.95724154
136	0.009714171	0.9902858
137	0.27621764	0.72378236
138	0.89779246	0.10220761
139	0.9637871	0.03621293
140	0.023905681	0.9760943
141	0.15360874	0.8463912
142	0.3974402	0.6025598
143	0.036286946	0.9637131
144	0.9697715	0.030228522
145	0.6199511	0.38004893
146	0.511792	0.48820797
147	0.18903215	0.8109678
148	0.61787444	0.38212553
149	0.9503533	0.049646724
150	0.9467984	0.05320167
151	0.14648336	0.85351664
152	0.07792534	0.9220746
153	0.9275467	0.07245332
154	0.86958987	0.13041018
155	0.0022800504	0.99771994
156	0.011563109	0.9884369
157	0.005212888	0.9947871
158	0.94599205	0.05400796
159	0.055255216	0.94474477
160	0.113926224	0.8860737
161	0.9776179	0.022382027
162	0.25486052	0.74513954
163	0.33895206	0.6610479
164	0.92048436	0.079515606
165	0.06088734	0.93911266
166	0.1941353	0.8058647
167	0.1354473	0.86455274
168	0.0015822961	0.99841774
169	0.06394451	0.9360555
170	0.8290579	0.17094211
171	0.16132738	0.8386726
172	0.48350686	0.51649314
173	0.3557439	0.64425606
174	0.38551608	0.61448395
175	0.009105713	0.9908943
176	0.98673034	0.013269615
177	0.10691858	0.89308137
178	0.3485052	0.6514948
179	0.33487317	0.66512686
180	0.45781898	0.5421811
181	0.6018288	0.39817122
182	0.9844328	0.015567167
183	0.5106589	0.48934108
184	0.2127004	0.78729963
185	0.8663952	0.13360484
186	0.09373536	0.9062646
187	0.94993746	0.05006258
188	0.27465463	0.72534543
189	0.5302752	0.46972477
190	0.07205317	0.92794687
191	0.13583463	0.86416537
192	0.0076850434	0.992315
193	0.3610819	0.63891816
194	0.13891031	0.86108965
195	0.5160217	0.4839783
196	0.011989201	0.9880108
197	0.2631985	0.73680156
198	0.9721829	0.02781708
199	0.02130681	0.9786931
200	0.03440262	0.9655974
201	0.97921455	0.020785468
202	0.15770215	0.84229785
203	0.5908374	0.40916258
204	0.61024207	0.38975793
205	0.025541315	0.9744587
206	0.15801796	0.841982
207	0.45858127	0.54141873
208	0.45096374	0.5490362
209	0.040099096	0.959901
210	0.013684637	0.9863153
211	0.42375013	0.57624984
212	0.5813816	0.4186184
213	0.31516024	0.6848398
214	0.6393374	0.36066255
215	0.21029185	0.7897081
216	0.07682694	0.92317307
217	0.24947934	0.7505207
218	0.21259646	0.7874035
219	0.13913904	0.86086094
220	0.042826653	0.95717335
221	0.04932847	0.95067155
222	0.00027840177	0.9997216
223	0.9929079	0.0070921625
224	0.00156549	0.9984345
225	0.036544368	0.9634557
226	0.98898673	0.011013275
227	9.883528e-05	0.9999012
228	0.0318931	0.9681069
229	0.19990286	0.8000971
230	0.15595947	0.8440405
231	0.054755855	0.94524413
232	0.005827325	0.99417263
233	0.4366994	0.5633006
234	0.24326488	0.7567351
235	0.7184821	0.28151795
236	0.98555577	0.014444248
237	8.529946e-05	0.99991465
238	0.998348	0.0016520309
239	0.09772656	0.9022735
240	0.89907587	0.10092413
241	0.00040275004	0.99959725
242	0.016163804	0.9838361
243	0.48559976	0.5144002
244	0.9644028	0.035597235
245	0.37421578	0.6257843
246	0.51155204	0.48844796
247	0.091114454	0.90888554
248	0.3848766	0.61512333
249	0.66940665	0.33059338
250	0.9498971	0.05010287
251	0.14221644	0.8577835
252	0.44049564	0.5595044
253	2.0639005e-05	0.9999794
254	0.6967818	0.3032182
255	0.0066089123	0.99339116
256	0.00706503	0.992935
257	0.6438399	0.35616007
258	0.8533758	0.14662425
259	0.06055605	0.93944395
260	0.33467764	0.66532236
261	0.7414302	0.25856975
262	0.43752488	0.56247514
263	0.17959651	0.8204035
264	0.18724973	0.8127502
265	0.25768983	0.74231017
266	0.04007127	0.95992875
267	0.9402469	0.059753098
268	0.99257565	0.0074243797
269	0.060557976	0.939442
270	0.37385845	0.6261415
271	0.9005654	0.09943466
272	0.9083909	0.09160914
273	0.88079315	0.1192068
274	0.075040914	0.9249591
275	0.19626734	0.8037327
276	0.4054143	0.5945857
277	0.4894373	0.5105627
278	0.9975546	0.0024454612
279	0.79618907	0.20381095
280	0.6366508	0.36334914
281	0.20877993	0.79122
282	0.70265526	0.2973448
283	0.18067108	0.8193289
284	0.49252158	0.5074784
285	0.01139648	0.9886035
286	0.6432325	0.35676745
287	0.47472084	0.52527916
288	0.5684432	0.4315568
289	0.99380684	0.006193151
290	0.6861927	0.3138073
291	0.07422848	0.9257715
292	0.0012784938	0.9987214
293	0.06345189	0.9365481
294	0.00060335913	0.9993967
295	0.9789793	0.021020755
296	0.042097494	0.9579025
297	0.07884806	0.9211519
298	0.088310845	0.91168916
299	0.97430927	0.025690705
300	0.31188944	0.6881106
301	0.006962707	0.9930373
302	0.16589689	0.83410305
303	0.026210375	0.9737896
304	0.78952783	0.21047217
305	0.0915197	0.9084803
306	0.8393428	0.16065726
307	0.1866574	0.8133426
308	0.03051194	0.9694881
309	0.105493136	0.8945068
310	0.4820654	0.5179346
311	0.9437462	0.056253742
312	0.9661075	0.033892468
313	0.0010990233	0.998901
314	0.035990953	0.96400905
315	0.065889224	0.93411076
316	0.6434649	0.35653508
317	0.08126379	0.91873616
318	0.87726575	0.12273427
319	0.0049629183	0.995037
320	0.14496617	0.8550339
321	0.9596171	0.040382955
322	0.0033887797	0.9966112
323	0.73048264	0.2695173
324	0.3198682	0.6801318
325	0.9147584	0.085241586
326	0.93271464	0.06728534
327	0.4057702	0.59422976
328	0.8604541	0.13954595
329	0.11893425	0.8810658
330	0.088777125	0.91122293
331	0.08961879	0.91038114
332	0.98548985	0.014510173
333	0.24577594	0.75422406
334	0.2604247	0.7395753
335	0.35270995	0.64729005
336	0.15884434	0.84115565
337	0.3622187	0.63778126
338	0.30761275	0.6923872
339	0.17527428	0.82472575
340	0.39896044	0.6010395
341	0.1318239	0.86817616
342	0.49122003	0.50878
343	0.1878515	0.8121485
344	0.14998482	0.8500152
345	0.16318783	0.83681214
346	0.0016743788	0.99832565
347	0.005043617	0.99495643
348	0.37806267	0.6219373
349	0.008055538	0.99194443
350	0.3908535	0.60914654
351	0.046890434	0.95310956
352	0.05272038	0.94727963
353	0.088660546	0.91133946
354	0.86090034	0.13909964
355	0.31409752	0.6859025
356	0.20854484	0.79145515
357	0.9886764	0.01132361
358	0.040874828	0.9591251
359	0.2847593	0.71524066
360	0.002473363	0.9975266
361	0.37440655	0.6255935
362	0.9609436	0.039056428
363	0.581924	0.41807595
364	0.010625954	0.9893741
365	0.82378536	0.17621468
366	0.06500189	0.93499815
367	0.03757396	0.962426
368	0.0657178	0.93428224
369	0.37551948	0.6244805
370	0.06166612	0.93833387
371	0.19867268	0.80132735
372	0.5907094	0.4092906
373	0.09193205	0.90806794
374	0.9578056	0.042194426
375	0.15704824	0.8429517
376	0.101191625	0.89880836
377	0.77724546	0.22275458
378	0.2823472	0.7176528
379	0.020795668	0.9792044
380	0.9785392	0.021460783
381	0.98906064	0.010939324
382	0.99510586	0.00489416
383	0.07119305	0.9288069
384	0.95638764	0.043612413
385	0.59888685	0.40111312
386	0.10761343	0.8923866
387	0.0008499881	0.99915004
388	0.069731735	0.9302683
389	0.6091645	0.39083555
390	0.03606181	0.96393824
391	0.0051837787	0.99481624
392	0.24259856	0.75740147
393	0.40456313	0.5954369
394	0.084785715	0.9152143
395	0.18743135	0.81256866
396	0.12487482	0.8751252
397	0.077204704	0.9227953
398	0.3066183	0.69338167
399	0.05581663	0.9441833
400	0.24721995	0.75278
401	0.70993525	0.29006475
402	0.68684644	0.3131536
403	0.013753157	0.9862468
404	0.8602176	0.13978238
405	0.82941884	0.17058112
406	0.30806503	0.691935
407	0.07527677	0.9247232
408	0.7624748	0.23752522
409	0.10866804	0.891332
410	0.09080428	0.9091957
411	0.99703574	0.002964252
412	0.3432306	0.6567694
413	0.7994503	0.2005497
414	0.06296895	0.93703103
415	0.4175058	0.5824942
416	0.20386392	0.7961361
417	0.009044343	0.99095565
418	0.98249704	0.017502923
419	0.7461785	0.2538215
420	0.32469746	0.6753025
421	0.94406104	0.055938948
422	0.51718605	0.48281395
423	0.13152124	0.8684787
424	0.8419949	0.15800516
425	0.29871348	0.7012865
426	0.7330065	0.26699352
427	0.12648743	0.8735126
428	0.07653387	0.9234662
429	0.93632615	0.06367379
430	0.42045817	0.57954186
431	0.2861437	0.7138563
432	0.025782216	0.9742177
433	0.09412063	0.9058794
434	0.018813716	0.9811863
435	0.098716244	0.9012838
436	0.19850151	0.8014985
437	0.7741504	0.22584963
438	0.0028897405	0.9971103
439	0.25133833	0.7486617
440	0.013862801	0.9861373
441	0.7693437	0.23065634
442	0.66777456	0.33222544
443	0.065178946	0.934821
444	0.0068410425	0.993159
445	0.9937412	0.006258783
446	0.0054499335	0.99455005
447	0.07322958	0.92677045
448	0.003684979	0.99631506
449	0.49223083	0.50776917
450	0.9391709	0.06082903
451	0.25772962	0.74227035
452	0.08349319	0.9165068
453	0.9287334	0.07126664
454	0.9339964	0.06600362
455	0.0041165217	0.9958834
456	0.91213906	0.087861
457	0.47548184	0.5245182
458	0.6729714	0.32702854
459	0.85317636	0.14682367
460	0.5154272	0.4845728
461	0.30489042	0.69510955
462	0.44838148	0.5516185
463	0.011824176	0.98817587
464	0.13689977	0.8631003
465	0.0031596168	0.99684036
466	0.20002808	0.79997194
467	0.102002375	0.8979976
468	0.997982	0.0020179919
469	0.087849036	0.9121509
470	0.10297879	0.89702123
471	0.7700355	0.22996448
472	0.0048002964	0.9951997
473	0.023331728	0.9766683
474	0.15145254	0.84854746
475	0.06074989	0.9392501
476	0.08074655	0.91925347
477	0.53824615	0.46175388
478	0.07998611	0.92001384
479	0.6456454	0.35435465
480	0.105375916	0.89462405
481	0.053402945	0.9465971
482	0.1684768	0.8315232
483	0.2076444	0.79235554
484	0.21359807	0.786402
485	0.9692606	0.03073944
486	0.021199215	0.97880083
487	0.7522375	0.24776255
488	0.092796005	0.90720403
489	0.013523042	0.9864769
490	0.0566014	0.9433986
491	0.16059509	0.8394049
492	0.59947276	0.40052724
493	0.40907773	0.59092224
494	0.029770678	0.9702294
495	0.5634741	0.43652585
496	0.023522526	0.97647744
497	0.10862625	0.89137375
498	0.509176	0.49082392
499	0.04432549	0.9556745
500	0.14074807	0.85925186
501	0.3419289	0.65807104
502	0.41752592	0.5824741
503	0.14986281	0.8501372
504	0.0312314	0.9687686
505	0.55773956	0.4422604
506	2.697843e-06	0.99999726
507	0.13826646	0.86173356
508	0.0385304	0.9614696
509	0.8338545	0.16614555
510	0.13771582	0.8622841
511	0.77855027	0.22144979
512	0.42012376	0.57987624
513	0.8448101	0.15518989
514	0.19738635	0.8026136
515	0.72284937	0.27715063
516	0.00575601	0.99424404
517	0.8814901	0.118509926
518	0.9944283	0.005571772
519	0.022114	0.97788596
520	0.031621266	0.9683787
521	0.2475289	0.7524711
522	0.7646161	0.23538393
523	0.3831027	0.61689734
524	0.64797103	0.352029
525	0.08801983	0.91198015
526	0.96771336	0.03228664
527	0.87307984	0.12692016
528	0.761991	0.23800896
529	0.031103512	0.9688965
530	0.0974491	0.90255094
531	0.04249353	0.9575065
532	0.07334017	0.92665976
533	0.88862187	0.11137817
534	0.2853064	0.7146936
535	0.035410486	0.96458954
536	0.0046054125	0.9953945
537	0.4101967	0.58980334
538	0.9635549	0.036445055
539	0.1493992	0.8506008
540	0.5414427	0.45855734
541	0.2864877	0.7135123
542	0.51269233	0.48730767
543	0.0724054	0.9275946
544	0.053218145	0.9467818
545	0.05127968	0.94872034
546	0.00010882777	0.99989116
547	0.05729624	0.9427038
548	0.30614236	0.6938576
549	0.14247157	0.85752845
550	0.3564841	0.6435159
551	0.03319008	0.96680987
552	0.10821472	0.8917853
553	0.002543701	0.99745625
554	0.83020014	0.16979986
555	0.6910925	0.30890754
556	0.06530476	0.9346953
557	0.9204676	0.079532415
558	0.16105686	0.8389431
559	0.022613607	0.97738636
560	0.89298135	0.10701866
561	0.06195593	0.9380441
562	0.094207294	0.9057927
563	0.045450695	0.9545493
564	0.3749021	0.6250979
565	0.80824184	0.19175816
566	0.21340844	0.78659153
567	0.9046267	0.09537328
568	0.007224113	0.9927759
569	0.016224489	0.98377556
570	0.0038685936	0.9961314
571	0.92073435	0.079265706
572	0.9021783	0.09782168
573	0.61781734	0.38218263
574	0.008173615	0.9918264
575	0.019120669	0.98087937
576	0.042689625	0.9573103
577	0.867641	0.132359
578	0.117487945	0.88251203
579	0.13980581	0.8601942
580	0.025749432	0.97425056
581	0.0015180036	0.99848205
582	0.98454523	0.015454743
583	0.13804068	0.86195934
584	0.07262139	0.92737865
585	0.07284827	0.9271517
586	0.2065088	0.7934912
587	0.59325284	0.40674716
588	0.0072654733	0.99273455
589	0.5085116	0.49148834
590	0.46512347	0.5348765
591	0.031122077	0.9688779
592	0.8041938	0.19580622
593	0.026169455	0.9738305
594	0.48302624	0.5169738
595	0.49082506	0.50917494
596	0.556745	0.44325507
597	0.006248693	0.99375135
598	0.3816283	0.6183717
599	0.37977177	0.62022823
600	0.92982346	0.07017655
601	0.66621566	0.33378434
602	0.13303706	0.86696297
603	0.0008398119	0.9991602
604	0.6061395	0.39386055
605	0.9307301	0.06926992
606	0.16348371	0.8365163
607	0.14849898	0.851501
608	0.1131291	0.88687086
609	0.0380063	0.9619937
610	0.94798934	0.052010626
611	0.8085795	0.19142053
612	0.836824	0.16317606
613	0.09378135	0.90621865
614	0.06784696	0.932153
615	0.013443387	0.9865566
616	0.6450382	0.3549618
617	0.5139555	0.48604453
618	0.6443003	0.3556997
619	0.8381938	0.16180626
620	0.7019489	0.2980511
621	0.0027243113	0.99727565
622	0.79944307	0.20055696
623	0.4375936	0.56240636
624	0.8867812	0.113218755
625	0.038153157	0.9618469
626	0.07826523	0.9217348
627	0.4209715	0.5790285
628	0.5149211	0.48507884
629	0.662526	0.33747402
630	0.16318287	0.83681715
631	0.9964586	0.003541391
632	0.03309923	0.9669008
633	0.4405628	0.5594372
634	0.14228249	0.8577176
635	0.1031773	0.89682275
636	0.113257244	0.8867428
637	0.9849081	0.015091931
638	0.01913079	0.9808692
639	0.6644715	0.3355285
640	0.4832549	0.51674515
641	0.060217556	0.93978244
642	0.56975466	0.43024534
643	0.031396396	0.9686036
644	0.088226855	0.9117731
645	0.4799727	0.52002734
646	0.09021029	0.90978974
647	0.99414766	0.0058523347
648	0.019311616	0.98068833
649	0.55604315	0.44395682
650	0.28379974	0.71620023
651	0.9932069	0.006793084
652	0.09472041	0.90527964
653	0.8734082	0.1265918
654	0.8034938	0.1965062
655	0.02128172	0.9787183
656	0.91306424	0.086935736
657	0.83974606	0.16025397
658	0.7396297	0.26037025
659	0.0881902	0.9118098
660	0.011829793	0.98817027
661	0.23425312	0.76574683
662	0.749763	0.25023702
663	0.062205918	0.937794
664	0.05107057	0.94892937
665	0.028440492	0.9715595
666	0.005291675	0.9947083
667	0.18616763	0.81383234
668	0.32780084	0.67219913
669	0.060333017	0.9396669
670	0.38688618	0.6131139
671	0.25973386	0.74026614
672	0.15547056	0.84452945
673	0.14464597	0.855354
674	0.96870047	0.03129957
675	0.94676954	0.053230476
676	0.07415514	0.92584485
677	0.27216256	0.7278375
678	0.31315055	0.6868495
679	0.014983151	0.9850168
680	0.022366356	0.97763366
681	0.2570011	0.74299896
682	0.94408786	0.05591209
683	0.011568036	0.988432
684	0.0015403294	0.9984597
685	0.031807348	0.96819264
686	0.8565162	0.14348379
687	0.5075815	0.49241853
688	0.0062251263	0.9937749
689	0.014816836	0.9851832
690	0.40124017	0.59875983
691	0.10644786	0.8935522
692	0.0021371597	0.9978629
693	0.029971711	0.97002834
694	8.8404275e-05	0.99991155
695	0.0037655048	0.9962345
696	0.023634655	0.9763654
697	0.043795727	0.9562043
698	0.5671967	0.43280327
699	0.25140235	0.7485976
700	0.06018243	0.9398176
701	0.30565298	0.694347
702	0.9987809	0.0012190911
703	0.026991501	0.9730085
704	0.09293582	0.90706426
705	0.04200779	0.9579922
706	0.049117625	0.9508824
707	0.03972293	0.9602771
708	0.59364974	0.40635028
709	0.0076399753	0.99236006
710	0.061379146	0.9386208
711	0.122746006	0.877254
712	0.76695323	0.23304678
713	0.4574366	0.5425634
714	0.07074439	0.9292556
715	0.22924317	0.7707568
716	0.025692504	0.9743075
717	0.2516183	0.7483817
718	0.002252024	0.99774796
719	0.4459268	0.5540732
720	0.034962077	0.96503794
721	0.6462935	0.35370645
722	0.0266258	0.9733742
723	1.9056826e-07	0.99999976
724	0.9658582	0.03414177
725	0.68350625	0.31649372
726	0.49331087	0.50668913
727	0.96071535	0.03928462
728	0.816144	0.18385603
729	0.012602346	0.98739773
730	0.004641249	0.99535877
731	0.16889828	0.8311017
732	0.06479932	0.9352007
733	0.12603372	0.8739663
734	0.21272537	0.78727466
735	0.019632712	0.9803673
736	0.105447344	0.8945527
737	0.022643773	0.9773562
738	0.35470593	0.645294
739	0.058363736	0.94163626
740	0.87306565	0.12693436
741	0.25846148	0.74153847
742	0.3549047	0.64509535
743	0.87875277	0.12124727
744	0.27392474	0.72607523
745	0.356995	0.6430051
746	0.009114554	0.99088544
747	0.011909511	0.9880905
748	0.08842934	0.91157067
749	0.6509781	0.34902185
750	0.06870087	0.93129915
751	0.04545154	0.9545484
752	0.11586922	0.8841308
753	0.6953029	0.30469707
754	0.5563495	0.4436505
755	0.013942592	0.9860574
756	0.00012974424	0.9998702
757	0.37086457	0.62913543
758	0.0037066839	0.99629325
759	0.03096141	0.96903867
760	0.006382639	0.9936174
761	0.017599534	0.98240054
762	0.101273835	0.8987262
763	0.18612386	0.8138761
764	0.28914648	0.7108535
765	0.4714167	0.5285833
766	0.03160172	0.96839833
767	0.55843514	0.44156483
768	0.021491816	0.97850823
769	0.81266534	0.18733467
770	0.037636366	0.9623636
771	0.02071617	0.9792838
772	0.073339395	0.9266606
773	0.0006948065	0.9993051
774	0.5948489	0.40515113
775	0.6948238	0.30517617
776	0.0003346459	0.9996654
777	4.5666122e-05	0.99995434
778	0.5888765	0.41112348
779	0.16713957	0.83286035
780	0.33920917	0.66079086
781	0.08017681	0.91982317
782	0.99688005	0.0031199283
783	0.914238	0.08576197
784	0.8430779	0.15692207
785	0.180396	0.81960404
786	0.090421915	0.909578
787	0.9789778	0.021022204
788	0.074286886	0.9257132
789	0.47925848	0.5207415
790	0.5458878	0.4541122
791	0.28903708	0.7109629
792	0.99996114	3.8892114e-05
793	0.768131	0.23186906
794	0.23784548	0.7621545
795	0.061383173	0.9386168
796	0.9104362	0.08956378
797	0.11936559	0.88063437
798	0.1185587	0.8814413
799	0.31514138	0.68485856
800	0.8927487	0.10725124
801	0.22107872	0.77892125
802	0.24846214	0.7515378
803	0.050595697	0.9494043
804	0.012581951	0.98741806
805	0.52464134	0.47535866
806	0.644719	0.35528103
807	0.03599794	0.9640021
808	0.18767263	0.81232744
809	0.5595564	0.44044355
810	0.20221043	0.7977896
811	0.46792787	0.5320721
812	0.04140345	0.9585965
813	0.9585909	0.04140909
814	0.003424879	0.99657506
815	0.48632982	0.5136702
816	0.1276395	0.87236047
817	0.71153134	0.28846863
818	0.004252745	0.99574727
819	0.69779307	0.30220696
820	0.011506251	0.98849374
821	0.13322099	0.8667791
822	0.3446176	0.65538245
823	0.11340835	0.88659173
824	0.70143205	0.29856795
825	0.1461747	0.8538253
826	0.09406953	0.90593046
827	0.51641405	0.48358592
828	0.24405274	0.7559473
829	0.9994941	0.00050592824
830	0.8714122	0.12858781
831	0.1728091	0.8271909
832	0.068179734	0.93182033
833	0.4978978	0.50210226
834	0.473713	0.526287
835	0.06319373	0.93680626
836	0.635364	0.36463603
837	0.09382085	0.90617913
838	0.08349662	0.91650337
839	0.5261441	0.47385594
840	0.00016680175	0.9998332
841	0.06900194	0.930998
842	0.013062951	0.9869371
843	0.60670674	0.39329323
844	0.9225213	0.07747869
845	0.08384877	0.9161513
846	0.05909326	0.94090676
847	0.061238714	0.93876123
848	0.03114371	0.96885633
849	0.0016540987	0.99834585
850	0.3873967	0.61260325
851	0.33998278	0.66001725
852	0.82804054	0.17195946
853	0.005877521	0.99412245
854	0.20101976	0.7989802
855	0.78391963	0.21608034
856	0.0066571375	0.9933429
857	0.49407655	0.50592345
858	0.044221014	0.95577896
859	0.38423246	0.6157676
860	0.38243452	0.61756545
861	0.12977281	0.87022716
862	0.052831985	0.94716805
863	0.34634995	0.6536501
864	0.003684755	0.9963153
865	0.042541377	0.9574586
866	0.17382239	0.82617766
867	0.7978025	0.20219746
868	0.10983347	0.8901665
869	0.004077392	0.99592257
870	5.748707e-05	0.99994254
871	0.99557436	0.0044256183
872	0.2039905	0.79600954
873	0.60068196	0.39931798
874	0.40253776	0.59746224
875	0.46934175	0.5306583
876	0.99876547	0.0012345933
877	0.00020841854	0.99979156
878	0.18973142	0.8102685
879	0.01177204	0.988228
880	0.008455707	0.99154425
881	0.1145076	0.88549244
882	0.12237866	0.8776213
883	0.07536029	0.9246397
884	0.88065743	0.11934254
885	0.029771551	0.9702285
886	0.3376484	0.66235167
887	0.8251992	0.17480083
888	0.6128781	0.38712192
889	0.00013013974	0.9998698
890	0.99770594	0.0022940321
891	0.25342065	0.7465794
892	0.01674242	0.9832576
893	0.17348534	0.82651466
894	0.079335846	0.92066413
895	0.36616355	0.63383645
896	0.40385842	0.59614164
897	0.27064198	0.729358
898	0.7292963	0.27070364
899	0.21768433	0.7823157
900	0.075894386	0.92410564
901	0.07266655	0.9273334
902	0.8953066	0.10469343
903	0.0029530842	0.9970469
904	0.052493293	0.9475068
905	0.03957766	0.96042234
906	0.271348	0.72865206
907	0.36977333	0.6302267
908	0.789696	0.210304
909	0.35830265	0.64169735
910	0.16407186	0.8359282
911	0.953741	0.046258964
912	0.07325887	0.9267412
913	0.3369676	0.6630324
914	0.020246629	0.9797534
915	0.27748513	0.72251487
916	0.92630726	0.07369278
917	0.8950154	0.1049846
918	0.2256325	0.7743675
919	0.99830425	0.001695694
920	0.54789704	0.452103
921	0.0023288846	0.99767107
922	0.023273988	0.97672594
923	0.5718366	0.4281634
924	0.26176384	0.7382361
925	0.09630809	0.90369195
926	0.24866322	0.75133675
927	0.72710633	0.2728937
928	0.32300246	0.6769976
929	0.023701204	0.97629875
930	0.00011845451	0.9998815
931	0.0039353026	0.9960647
932	0.6459689	0.3540311
933	0.3823093	0.6176907
934	0.108440846	0.8915592
935	0.9670593	0.03294072
936	0.1583896	0.84161043
937	0.10296953	0.8970305
938	0.24039738	0.75960267
939	0.33809713	0.6619029
940	0.001966568	0.99803346
941	0.87271637	0.12728362
942	0.0016978735	0.9983021
943	0.98302495	0.016975082
944	0.0068629943	0.993137
945	0.16191922	0.8380808
946	0.5649727	0.43502733
947	0.04634106	0.95365894
948	0.29979047	0.7002095
949	0.26668674	0.73331326
950	0.12363028	0.8763697
951	0.788814	0.21118593
952	0.5434898	0.45651016
953	0.00944909	0.9905509
954	0.20633553	0.79366446
955	0.20340681	0.79659325
956	0.040585022	0.95941496
957	0.08660417	0.9133958
958	0.0006548485	0.9993451
959	0.5081493	0.49185067
960	0.24948773	0.7505123
961	0.010400577	0.98959947
962	0.25517482	0.7448252
963	0.33426818	0.6657318
964	0.021804607	0.9781953
965	0.014001995	0.98599803
966	0.42218277	0.57781726
967	0.28679198	0.713208
968	0.02414867	0.9758513
969	0.0057886355	0.9942114
970	0.042338733	0.9576613
971	0.5085927	0.49140728
972	0.16342509	0.836575
973	0.026757302	0.97324264
974	0.032022532	0.96797746
975	0.14283125	0.85716873
976	0.0003966421	0.99960333
977	0.4541985	0.54580146
978	0.035175744	0.9648243
979	0.28303725	0.7169628
980	0.7171782	0.28282177
981	0.022703873	0.9772962
982	0.45761397	0.542386
983	0.19299357	0.8070064
984	0.33758655	0.6624135
985	0.07945585	0.9205442
986	0.04092911	0.9590709
987	0.9927826	0.007217417
988	0.30102032	0.6989797
989	0.2886117	0.7113883
990	5.551258e-05	0.99994445
991	0.02725581	0.97274417
992	0.031953797	0.9680462
993	0.9927982	0.0072018057
994	5.23706e-05	0.99994767
995	0.2063025	0.79369754
996	0.27532053	0.7246794
997	0.2809284	0.7190716
998	0.16103004	0.83896995
999	0.29039177	0.7096082
1000	0.812262	0.18773803
1001	0.9882983	0.011701708
1002	0.007378625	0.9926214
1003	0.0029744639	0.99702555
1004	0.042328615	0.9576714
1005	0.061373755	0.9386262
1006	0.07065406	0.9293459
1007	0.16171639	0.83828354
1008	0.7265054	0.27349454
1009	0.12784618	0.87215376
1010	0.056898914	0.9431011
1011	0.015724448	0.9842755
1012	0.005640651	0.9943593
1013	0.68869656	0.31130344
1014	0.04895371	0.95104635
1015	0.22205405	0.77794594
1016	0.9892238	0.010776146
1017	0.42287043	0.57712954
1018	0.9679844	0.032015644
1019	0.8111829	0.18881713
1020	0.25036123	0.7496388
1021	0.9967372	0.003262839
1022	0.0730669	0.92693305
1023	0.055130247	0.9448698
1024	0.45409274	0.5459072
1025	0.7287756	0.27122438
1026	0.0002515216	0.9997485
1027	0.037471116	0.96252894
1028	0.56692165	0.43307832
1029	0.18606827	0.8139317
1030	0.005769632	0.9942304
1031	0.0032988705	0.99670106
1032	0.010040414	0.9899596
1033	0.16397128	0.8360287
1034	0.2482887	0.7517113
1035	0.41437352	0.5856264
1036	0.1623766	0.83762336
1037	0.017724467	0.9822756
1038	0.99344844	0.00655155
1039	0.01638023	0.98361975
1040	0.110043816	0.88995624
1041	0.046999473	0.95300055
1042	0.7165531	0.28344697
1043	0.012622049	0.98737794
1044	0.9556881	0.044311877
1045	0.22406207	0.7759379
1046	0.67029214	0.3297079
1047	0.007637727	0.99236226
1048	0.30116346	0.69883657
1049	0.019758709	0.9802413
1050	0.1329295	0.8670705
1051	0.00032730424	0.99967265
1052	8.523759e-06	0.9999914
1053	0.50277716	0.49722284
1054	0.2885645	0.7114355
1055	0.5482467	0.45175335
1056	0.8922226	0.10777742
1057	0.507782	0.492218
1058	0.012387508	0.98761255
1059	0.89479643	0.10520357
1060	0.019866703	0.9801333
1061	0.2591224	0.7408776
1062	0.008141492	0.99185854
1063	0.10319969	0.8968003
1064	0.20821849	0.7917815
1065	0.36380354	0.6361965
1066	0.0013090513	0.9986909
1067	0.4075578	0.5924422
1068	0.93838876	0.06161125
1069	0.029698743	0.97030133
1070	0.21018314	0.7898168
1071	0.20648746	0.7935125
1072	0.046795692	0.95320433
1073	0.37269518	0.62730485
1074	0.11123586	0.8887641
1075	0.9427429	0.05725717
1076	0.014747946	0.985252
1077	0.22745462	0.77254534
1078	0.57446563	0.4255344
1079	0.0023731398	0.99762684
1080	0.0047080256	0.99529195
1081	0.40368095	0.596319
1082	0.021583317	0.9784167
1083	0.9895377	0.010462301
1084	0.010614935	0.98938507
1085	0.83590335	0.16409662
1086	0.046266574	0.9537334
1087	0.0069235866	0.99307644
1088	0.34466013	0.6553399
1089	0.013179291	0.98682076
1090	0.15706992	0.84293
1091	0.2517414	0.74825865
1092	0.21390446	0.78609556
1093	0.840752	0.15924796
1094	0.02333381	0.97666615
1095	0.9328798	0.06712022
1096	0.4888665	0.5111335
1097	0.47512615	0.5248739
1098	0.09141449	0.9085855
1099	0.5602278	0.4397722
1100	0.50655526	0.49344477
1101	0.47031674	0.52968323
1102	0.0069594993	0.99304044
1103	0.1520988	0.8479012
1104	0.95339435	0.046605635
1105	0.9753735	0.024626533
1106	0.042853255	0.9571467
1107	0.043562666	0.95643735
1108	0.7813024	0.21869756
1109	0.00048375566	0.99951625
1110	0.009721092	0.9902789
1111	0.018887326	0.9811127
1112	0.6771379	0.32286203
1113	0.0023944543	0.99760556
1114	0.17228153	0.8277185
1115	0.100298226	0.8997018
1116	0.027482338	0.9725177
1117	0.0006580189	0.999342
1118	0.76791817	0.23208183
1119	0.078086056	0.9219139
1120	0.5842976	0.4157024
1121	0.2673957	0.7326043
1122	0.006139841	0.9938601
1123	0.9927642	0.007235853
1124	0.43764436	0.56235564
1125	0.1196497	0.8803503
1126	0.96355593	0.03644412
1127	0.009584837	0.9904151
1128	0.071125135	0.9288749
1129	0.13153896	0.8684611
1130	0.020989167	0.9790108
1131	0.30962896	0.6903711
1132	0.069676645	0.9303234
1133	0.04853721	0.9514628
1134	0.12350996	0.87649
1135	0.07941668	0.92058337
