# Supplementary material for: Evaluating deep learning-based melanoma classification using immunohistochemistry and routine histology: A three center study
Source: PLoS One. 2024 Jan 19;19(1):e0297146. doi: 10.1371/journal.pone.0297146 (PMC10798511; doi:10.1371/journal.pone.0297146)
Supplement: S5 Dataset — (ZIP) [file pone.0297146.s011.zip › minimal_dataset/tile_predictions/dresden/773004-1-HE_ind_ISlab_0.0.csv]

	0	1
0	0.994789	0.0052109817
1	0.9995478	0.00045224628
2	0.999892	0.000107978485
3	0.9999995	4.211879e-07
4	0.9655847	0.034415293
5	0.8413701	0.15862992
6	0.98738575	0.012614279
7	0.9999968	3.2145576e-06
8	0.99956864	0.00043133902
9	0.999972	2.7961727e-05
10	0.9999945	5.455893e-06
11	0.999998	2.0485286e-06
12	0.30974203	0.6902579
13	0.9992423	0.0007577525
14	0.9999529	4.7120866e-05
15	0.8339003	0.16609976
16	0.939044	0.06095596
17	0.9886314	0.011368611
18	0.14676148	0.8532385
19	0.9999671	3.286581e-05
20	0.9999988	1.1547626e-06
21	0.99999976	2.890413e-07
22	0.99998724	1.2786085e-05
23	0.99992216	7.78599e-05
24	0.99999523	4.7560047e-06
25	0.001082136	0.99891794
26	0.29670602	0.703294
27	0.99939847	0.00060148694
28	0.9999665	3.347271e-05
29	0.99999726	2.6836476e-06
30	0.99841154	0.0015884216
31	0.9804388	0.019561213
32	0.9975776	0.0024224215
33	0.9999994	5.9295303e-07
34	0.9999038	9.6192634e-05
35	0.9930483	0.006951638
36	0.084679395	0.91532063
37	0.999931	6.905161e-05
38	0.9951794	0.0048205676
39	0.9626886	0.03731135
40	0.7911366	0.20886345
41	0.9889881	0.011011914
42	0.93612605	0.063873895
43	0.9916113	0.008388756
44	0.99999905	9.395634e-07
45	0.9939282	0.0060718274
46	0.99779534	0.002204727
47	0.6875452	0.31245482
48	0.01906245	0.98093754
49	0.99153906	0.008460979
50	0.99990416	9.585374e-05
51	0.9998894	0.00011066055
52	0.9986205	0.0013794511
53	0.9905922	0.009407807
54	0.9997651	0.00023495252
55	0.9999989	1.0954763e-06
56	0.87327373	0.12672624
57	0.99999857	1.3911024e-06
58	0.99999404	6.0143257e-06
59	0.9997416	0.00025839068
60	0.9994311	0.00056891225
61	0.25982305	0.7401769
62	0.9901606	0.009839374
63	0.9994235	0.0005765601
64	0.9779254	0.022074593
65	0.99945253	0.0005475198
66	0.93933886	0.06066111
67	0.998351	0.0016490103
68	0.9999995	4.1844342e-07
69	0.99918824	0.0008118079
70	0.96916884	0.03083114
71	0.9925885	0.0074114567
72	0.7757824	0.22421755
73	0.9999975	2.541588e-06
74	0.99999785	2.1393448e-06
75	0.86938614	0.13061386
76	0.5705039	0.42949617
77	0.652875	0.34712496
78	0.8781945	0.12180546
79	0.99999845	1.5288531e-06
80	0.992334	0.0076660197
81	0.99963915	0.00036079218
82	0.62503654	0.3749635
83	0.981585	0.018414928
84	0.9068396	0.093160465
85	0.9999875	1.2524167e-05
86	0.9999833	1.6687347e-05
87	0.04372808	0.95627195
88	0.95607895	0.043921035
89	0.9567837	0.04321626
90	0.99980503	0.00019500733
91	0.9990094	0.0009905521
92	0.6342865	0.3657135
93	0.99956554	0.00043445613
94	0.9322018	0.0677982
95	0.99564505	0.004354993
96	0.9997892	0.00021080203
97	0.9979315	0.0020684907
98	0.99707055	0.0029293923
99	0.99995935	4.0620016e-05
100	0.3758578	0.62414217
101	0.9995536	0.00044630832
102	0.99997425	2.5798896e-05
103	0.09709185	0.90290815
104	0.9975101	0.0024898828
105	0.8223822	0.17761771
106	0.9999865	1.3514591e-05
107	0.20559427	0.7944057
108	0.9997143	0.00028569877
109	0.9651429	0.034857105
110	0.79020184	0.20979819
111	0.5247031	0.4752969
112	0.9839564	0.016043609
113	0.99999905	9.967437e-07
114	0.971512	0.028487971
115	0.98833174	0.011668243
116	0.9934301	0.0065699043
117	0.99273163	0.0072683697
118	0.08093177	0.9190683
119	0.9985435	0.0014565227
120	0.9943032	0.0056967917
121	0.9999367	6.3280946e-05
122	0.99964416	0.00035583682
123	0.9998901	0.00010986576
124	0.9999969	3.1110364e-06
125	0.3746695	0.62533045
126	0.99990916	9.087854e-05
127	0.99926895	0.0007310138
128	0.99999833	1.6464667e-06
129	0.9543331	0.045666933
130	0.99869376	0.0013062035
131	0.99990165	9.8355595e-05
132	0.9952974	0.0047026174
133	0.99998796	1.208141e-05
134	0.08921621	0.91078377
135	0.2512257	0.7487743
136	0.9999999	1.3362633e-07
137	0.9999995	4.2846744e-07
138	0.99979216	0.0002078145
139	0.98014075	0.01985927
140	0.9575149	0.042485133
141	0.98222405	0.017775886
142	0.3072062	0.6927938
143	0.98475593	0.015244047
144	0.9953382	0.004661725
145	0.81520265	0.18479736
146	0.9499193	0.050080705
147	0.9652016	0.03479835
148	0.91762847	0.08237151
149	0.9499245	0.050075445
150	0.999964	3.603129e-05
151	0.99987805	0.00012191321
152	0.99998605	1.3914307e-05
153	0.9956371	0.0043629273
154	0.06526717	0.9347328
155	0.99999976	2.6486893e-07
156	0.9999999	1.443388e-07
157	0.5607683	0.43923166
158	0.99838626	0.0016136956
159	0.9988752	0.0011247831
160	0.99998844	1.1551355e-05
161	0.3199208	0.68007916
162	0.29481038	0.70518965
163	0.942629	0.057371017
164	0.5788582	0.42114183
165	0.98969066	0.010309386
166	0.9945245	0.0054755183
167	0.99999833	1.6455718e-06
168	0.9238808	0.07611911
169	0.99918264	0.0008172873
170	0.18477648	0.81522346
171	0.9998161	0.00018392937
172	0.99795073	0.0020493318
173	0.9879902	0.012009841
174	0.99954444	0.000455485
175	0.00051056733	0.9994894
176	0.998814	0.0011860004
177	0.45103434	0.54896563
178	0.9912252	0.008774782
179	0.022406094	0.9775939
180	0.9783595	0.02164047
181	0.99869245	0.0013075193
182	0.99827623	0.0017237458
183	0.9987142	0.001285778
184	0.928835	0.07116496
185	0.99284244	0.007157592
186	0.99989927	0.000100751466
187	0.99997437	2.5624851e-05
188	0.99154294	0.008457088
189	0.9997875	0.00021255735
190	0.9999944	5.5706355e-06
191	0.99995244	4.752041e-05
192	0.9995833	0.00041668926
193	0.7102499	0.2897501
194	0.9999727	2.7319486e-05
195	0.9998828	0.000117144766
196	0.9932668	0.0067332475
197	0.99977404	0.00022602348
198	0.99995553	4.4477652e-05
199	0.11014218	0.8898578
200	0.99999607	3.9429938e-06
201	0.0041008345	0.99589914
202	0.8922104	0.1077896
203	0.99940825	0.00059171283
204	0.9955232	0.004476826
205	0.99999535	4.6595346e-06
206	0.99707484	0.0029251627
207	0.9999889	1.1028106e-05
208	0.9999417	5.834666e-05
209	0.99943763	0.00056235766
210	0.9998934	0.00010660246
211	0.9999968	3.2217145e-06
212	0.9976687	0.0023313023
213	0.9999355	6.451347e-05
214	0.91008586	0.08991413
215	0.999884	0.00011592375
216	0.9998779	0.00012208364
217	0.99945503	0.00054493156
218	0.998941	0.0010589513
219	0.22343649	0.77656347
220	0.2256426	0.7743574
221	0.9983057	0.0016942943
222	0.9804982	0.019501785
223	0.998007	0.001992976
224	0.995152	0.0048479484
225	0.9968532	0.0031468498
226	0.96054536	0.039454624
227	0.9999964	3.5918267e-06
228	0.9938443	0.0061557307
229	0.99823284	0.0017671644
230	0.99999094	9.006649e-06
231	0.99965954	0.00034052008
232	0.9992654	0.0007346551
233	0.9933431	0.006656828
234	0.9979394	0.0020605235
235	0.8460282	0.15397187
236	0.0020928772	0.99790716
237	0.9998271	0.00017291712
238	0.9961373	0.0038626646
239	0.9998597	0.00014032067
240	0.9894413	0.010558751
241	0.97545844	0.024541615
242	0.80932873	0.19067132
243	0.9994399	0.00056008535
244	0.9999268	7.3142386e-05
245	0.25892323	0.74107677
246	0.98772997	0.012270069
247	0.9999908	9.210593e-06
248	0.99999154	8.476814e-06
249	0.99841595	0.0015840236
250	0.99075246	0.009247572
251	0.99997985	2.0198631e-05
252	0.99994504	5.496664e-05
253	0.7519202	0.24807973
254	0.9994205	0.00057946425
255	0.9858726	0.014127402
256	0.99987257	0.00012746545
257	0.9674956	0.032504357
258	0.99871206	0.0012878935
259	0.9923463	0.0076537332
260	0.30633008	0.6936699
261	0.9999907	9.311435e-06
262	0.99999845	1.4955438e-06
263	0.9964071	0.0035928376
264	0.9995447	0.00045529095
265	0.999703	0.00029694094
266	0.9999968	3.2514852e-06
267	0.003994888	0.9960051
268	0.9043392	0.09566083
269	0.9819295	0.018070528
270	0.99989736	0.00010259439
271	0.9997528	0.00024717487
272	0.9981741	0.0018259187
273	0.999863	0.00013691996
274	0.9918612	0.008138801
275	0.9734765	0.026523506
276	0.99062717	0.009372831
