# Supplementary material for: Evaluating deep learning-based melanoma classification using immunohistochemistry and routine histology: A three center study
Source: PLoS One. 2024 Jan 19;19(1):e0297146. doi: 10.1371/journal.pone.0297146 (PMC10798511; doi:10.1371/journal.pone.0297146)
Supplement: S5 Dataset — (ZIP) [file pone.0297146.s011.zip › minimal_dataset/tile_predictions/dresden/109256-HE_ind_ISlab_0.0.csv]

	0	1
0	0.83247507	0.16752498
1	0.5748373	0.42516267
2	0.6146394	0.38536057
3	0.10751997	0.89248
4	0.7215061	0.27849394
5	0.6749968	0.32500315
6	0.014363286	0.9856367
7	0.70537734	0.29462263
8	0.9637925	0.036207493
9	0.99787223	0.0021277901
10	0.9983577	0.0016422363
11	0.015545998	0.984454
12	0.9985108	0.0014892259
13	0.90556526	0.09443471
14	0.9631508	0.036849204
15	0.38253865	0.6174614
16	0.9990779	0.00092203956
17	0.8214282	0.17857176
18	0.98651046	0.0134896
19	0.0454448	0.95455515
20	0.9694202	0.030579852
21	0.36988956	0.63011044
22	0.8969778	0.10302217
23	0.53396755	0.46603248
24	0.018577984	0.98142195
25	0.01152167	0.98847836
26	0.92953724	0.07046275
27	0.99998915	1.0872136e-05
28	0.96320057	0.03679949
29	0.8098295	0.19017051
30	0.89993006	0.10006997
31	0.61540484	0.38459513
32	0.29544112	0.7045589
33	0.9753635	0.024636498
34	0.9993061	0.00069392315
35	0.6884527	0.31154725
36	0.9984353	0.0015646614
37	0.9693555	0.030644452
38	0.8004539	0.1995461
39	0.9999186	8.141522e-05
40	0.99729496	0.0027050236
41	0.7300337	0.26996627
42	0.99609023	0.003909792
43	0.6736972	0.32630286
44	0.034964625	0.96503544
45	0.6569868	0.34301323
46	0.008343717	0.9916563
47	0.7727572	0.22724281
48	0.6997307	0.30026934
49	0.11133758	0.8886624
50	0.9989343	0.0010656472
51	0.9571001	0.042899955
52	0.19324487	0.80675507
53	0.90660506	0.09339493
54	0.32641414	0.6735859
55	0.9467412	0.053258803
56	0.4708972	0.5291028
57	0.68510216	0.31489787
58	0.6498414	0.35015854
59	0.99810886	0.0018910716
60	0.8859632	0.11403683
61	0.9890947	0.010905337
62	0.9321122	0.067887776
63	0.4804666	0.5195334
64	0.70922136	0.29077867
65	0.63311565	0.36688432
66	0.45218086	0.54781914
67	0.3147955	0.6852045
68	0.9006439	0.09935612
69	0.49084654	0.5091535
70	0.0045282706	0.9954717
71	0.38911077	0.61088926
72	0.9999933	6.6868724e-06
73	0.5006894	0.49931058
74	0.07257067	0.9274294
75	0.9993048	0.00069526664
76	0.033532992	0.966467
77	0.9873919	0.012608061
78	0.997276	0.002723976
79	0.72202593	0.27797407
80	0.057507157	0.9424929
81	0.9688102	0.03118983
82	0.99851483	0.0014851523
83	0.56131834	0.4386817
84	0.41689456	0.5831054
85	0.99986506	0.0001349458
86	0.9214651	0.07853497
87	0.9994535	0.0005464707
88	0.98680913	0.013190893
89	0.07407345	0.9259265
90	0.028706519	0.97129345
91	0.95530903	0.04469099
92	0.96814865	0.03185142
93	0.04185571	0.9581443
94	0.97845376	0.021546187
95	0.9144171	0.08558296
96	0.66893005	0.3310699
97	0.9228556	0.077144414
98	0.9734451	0.026554903
99	0.47538996	0.52461004
100	0.8952147	0.10478533
101	0.99972075	0.00027918725
102	0.9657552	0.034244806
103	0.97017777	0.029822253
104	0.99927014	0.00072991435
105	0.96519643	0.034803532
106	0.001848426	0.9981516
107	0.999742	0.0002579909
108	0.99349374	0.006506257
109	0.8520651	0.14793487
110	0.25080198	0.74919796
111	0.8789842	0.12101581
112	0.0020098973	0.99799013
113	0.010941274	0.9890588
114	0.51509655	0.48490342
115	0.9982285	0.0017715413
116	0.9299434	0.07005662
117	0.25236228	0.74763775
118	0.94098526	0.059014767
119	0.99999917	8.463304e-07
120	0.5040834	0.4959166
121	0.09475414	0.90524584
122	0.99427587	0.0057241754
123	0.6419187	0.3580813
124	0.013617544	0.9863825
125	0.0047611506	0.9952389
126	0.995018	0.004981929
127	0.0033324407	0.99666756
128	0.98558724	0.014412751
129	0.41589022	0.5841097
130	0.00061009114	0.9993899
131	0.99052864	0.00947136
132	0.93132687	0.06867311
133	0.9992866	0.0007133924
134	0.014013591	0.9859865
135	0.09894122	0.90105873
136	0.9755515	0.024448484
137	0.9066676	0.09333241
138	0.75215524	0.24784476
139	0.99587125	0.0041287085
140	0.0796838	0.9203162
141	0.9554554	0.0445446
142	0.9235885	0.076411486
143	0.83914655	0.16085348
144	0.58986986	0.4101301
145	0.7396991	0.26030093
146	0.08841058	0.9115894
147	0.99952257	0.00047745433
148	0.99513876	0.0048612314
149	0.97110015	0.028899783
150	0.8745876	0.12541237
151	0.7992096	0.20079044
152	0.00532929	0.9946707
153	0.93307287	0.06692715
154	0.041046374	0.9589536
155	0.21134377	0.78865623
156	0.9981103	0.001889651
157	0.62080336	0.37919667
158	0.9462887	0.05371131
159	0.047551893	0.9524481
160	0.0032644956	0.9967355
161	0.96170485	0.038295165
162	0.68048245	0.3195175
163	0.88042283	0.11957721
164	0.9995516	0.00044833653
165	0.9731267	0.026873257
166	0.99962795	0.0003720497
167	0.98338634	0.016613672
168	0.98141026	0.018589783
169	0.9999989	1.0692537e-06
170	0.97771806	0.022281969
171	0.98801386	0.011986179
172	0.47121966	0.52878034
173	0.047121458	0.95287853
174	0.009384129	0.9906159
175	0.98671293	0.013287097
176	0.027691541	0.9723085
177	0.49539146	0.5046086
178	0.9989178	0.0010821697
179	0.13442159	0.8655784
180	0.021925211	0.9780748
181	0.1827282	0.81727177
182	0.31616148	0.68383855
183	0.568053	0.43194696
184	0.03570962	0.9642904
185	0.5613909	0.43860915
186	0.09029638	0.9097036
187	0.9886298	0.01137024
188	0.6203893	0.37961072
189	0.99993336	6.66502e-05
190	0.10852144	0.89147854
191	0.2717137	0.7282863
192	0.04755488	0.9524451
193	0.9949522	0.0050477968
194	0.9981552	0.001844797
195	0.7380645	0.2619355
196	0.86024487	0.13975514
197	0.14965779	0.8503422
198	0.9724793	0.027520698
199	0.2824721	0.7175279
200	0.9966473	0.0033527394
201	0.98325354	0.016746422
202	0.8636932	0.13630682
203	0.45424703	0.545753
204	0.94017035	0.059829682
205	0.9997484	0.00025155395
206	0.99915004	0.0008499633
207	0.026683526	0.9733165
208	0.23072852	0.76927143
209	0.021014007	0.978986
210	0.9993337	0.00066629896
211	0.99921966	0.00078030914
212	0.32033756	0.67966247
213	0.524708	0.47529203
214	0.99682766	0.0031723059
215	0.99972147	0.00027846548
216	0.21291718	0.78708285
217	0.004552307	0.9954477
218	0.084876515	0.91512346
219	0.5106809	0.48931906
220	0.7652826	0.2347174
221	0.72522295	0.27477705
222	0.9781008	0.021899259
223	0.58653015	0.4134699
224	0.18458922	0.81541073
225	0.699096	0.30090392
226	0.19262028	0.8073797
227	0.9673661	0.03263386
228	0.36395755	0.6360424
229	0.92692816	0.07307182
230	0.93138826	0.06861172
231	0.8844668	0.11553317
232	0.019216204	0.98078376
233	0.97583276	0.024167242
234	0.97231615	0.027683841
235	0.011992721	0.9880073
236	0.94880384	0.051196184
237	0.9999999	6.1985986e-08
238	0.48767647	0.5123235
239	0.9990926	0.0009073798
240	0.83643353	0.16356644
241	0.00073993206	0.99926
242	0.13678053	0.8632195
243	0.7197498	0.28025013
244	0.9988391	0.0011609404
245	0.8561286	0.14387138
246	0.90194625	0.09805379
247	0.8006924	0.19930768
248	0.2455096	0.75449044
249	0.97096133	0.029038608
250	0.9969349	0.003065092
251	0.99993265	6.732798e-05
252	0.7920816	0.20791848
253	2.8811548e-06	0.99999714
254	0.4246024	0.5753976
255	0.9387878	0.06121213
256	0.96053064	0.039469384
257	0.9974322	0.0025678435
258	0.98549587	0.014504091
259	0.99079907	0.009200986
260	0.8824327	0.117567345
261	4.843582e-06	0.9999951
262	0.9065492	0.09345081
263	0.1612726	0.8387274
264	0.9892948	0.010705093
265	0.9661222	0.033877872
266	0.4982036	0.5017964
267	0.0014531176	0.9985469
268	0.9971746	0.0028254127
269	0.36537075	0.63462925
270	0.9859254	0.014074607
271	0.004310233	0.9956898
272	0.94821674	0.05178325
273	0.9055944	0.09440561
274	0.96656233	0.033437636
275	0.025184236	0.9748157
276	0.83220303	0.16779701
277	0.25311634	0.74688363
278	0.52682203	0.47317803
279	0.03884207	0.961158
280	0.43985906	0.56014097
281	0.0009025821	0.99909747
282	0.71113765	0.28886232
283	0.64529586	0.35470414
284	0.49911538	0.50088465
285	0.57439065	0.42560938
286	0.6218095	0.37819046
287	0.027269432	0.97273064
288	0.2821158	0.71788424
289	0.9999571	4.2897504e-05
290	0.19006136	0.8099386
291	0.99834216	0.0016577976
292	0.7309717	0.2690283
293	0.995934	0.004065922
294	0.34977037	0.65022963
295	0.9781691	0.021830952
296	0.09184233	0.9081577
297	0.8121118	0.1878882
298	0.90899837	0.09100158
299	0.85072136	0.1492786
300	0.9239776	0.076022424
301	0.6808228	0.31917724
302	0.14584875	0.8541513
303	0.92168325	0.0783167
304	0.028508792	0.9714912
305	0.00071443163	0.99928564
306	0.81419486	0.18580517
307	0.9996247	0.00037525306
308	0.002286736	0.9977133
309	0.99992573	7.420498e-05
310	0.98893356	0.011066418
311	0.94402903	0.055971004
312	0.16435876	0.83564126
313	0.15022634	0.8497737
314	0.982265	0.017735012
315	0.5829126	0.4170874
316	0.8609823	0.13901776
317	0.9924804	0.0075196433
318	0.8038007	0.1961993
319	0.90941167	0.090588346
320	0.9664345	0.03356549
321	0.8894075	0.11059245
322	0.29776618	0.7022338
323	0.0011720965	0.9988279
324	0.99847513	0.0015248867
325	0.9963378	0.0036622467
326	0.15179467	0.8482053
327	0.41789043	0.5821096
328	0.728246	0.27175403
329	0.5106936	0.4893064
330	0.7497923	0.2502077
331	0.999813	0.00018695717
332	0.5803338	0.4196662
333	0.99546933	0.0045306743
334	0.99715304	0.0028469746
335	0.98427665	0.01572337
336	0.31902477	0.6809752
337	0.12781501	0.872185
338	0.121795274	0.8782047
339	0.94804054	0.051959433
340	0.99789363	0.002106452
341	0.32281178	0.6771882
342	0.7678422	0.23215787
343	0.7563532	0.24364685
344	0.90578663	0.094213314
345	0.04679813	0.95320183
346	0.81908226	0.18091778
347	0.93438005	0.06561992
348	0.034376193	0.96562386
349	0.08751785	0.91248214
350	0.9989524	0.0010475786
351	0.2051402	0.7948598
352	0.00033122528	0.99966884
353	4.8246806e-05	0.9999517
354	0.21330802	0.78669196
355	0.036253445	0.96374655
356	0.4159785	0.5840215
357	0.9576141	0.042385865
358	0.015247462	0.9847526
359	0.36913025	0.63086975
360	0.3601344	0.63986564
361	0.9854777	0.014522342
362	0.99999547	4.58937e-06
363	0.92367727	0.07632269
364	0.9199661	0.08003392
365	0.3126809	0.6873191
366	0.38868797	0.61131203
367	0.7579848	0.2420152
368	0.030431993	0.96956795
369	0.9999578	4.2158026e-05
370	0.102861375	0.89713866
371	0.9976538	0.002346202
372	0.95782024	0.04217976
373	0.24732064	0.7526794
374	0.7996178	0.20038216
375	0.72642916	0.2735708
376	0.11150614	0.88849384
377	0.9892419	0.0107581625
378	0.9708393	0.029160712
379	0.98254883	0.017451148
380	0.9490128	0.050987154
381	0.99635196	0.0036480036
382	0.00043329145	0.99956673
383	0.003811201	0.9961888
384	0.7303234	0.26967666
385	0.017433595	0.9825665
386	0.63195497	0.368045
387	0.047198523	0.95280147
388	0.81768864	0.18231139
389	0.4053801	0.59461987
390	0.41565657	0.58434343
391	0.0028075352	0.99719244
392	0.013223513	0.98677653
393	0.6248404	0.3751596
394	0.94924766	0.0507523
395	0.058376424	0.94162357
396	0.022867994	0.977132
397	0.8979138	0.10208617
398	0.006508261	0.9934917
399	0.010663472	0.9893365
400	0.9758036	0.024196407
401	0.73100764	0.2689923
402	0.7207435	0.27925655
403	0.0040645637	0.99593544
404	0.074339315	0.92566067
405	0.7356617	0.2643383
406	0.9830804	0.016919672
407	0.88934565	0.11065436
408	0.9998024	0.00019760492
409	0.94431025	0.0556898
410	0.76137215	0.23862785
411	0.036336586	0.9636634
412	0.81276685	0.18723318
413	0.01263366	0.9873663
414	0.9689211	0.031078834
415	0.21329512	0.78670484
416	0.6457729	0.35422716
417	0.3356319	0.6643681
418	0.15203413	0.8479659
419	0.99175185	0.008248099
420	0.99968207	0.00031794436
421	0.72117585	0.27882415
422	0.99500024	0.0049998267
423	0.99417865	0.0058213617
424	0.9982161	0.0017839015
425	0.99966514	0.00033486643
426	0.018950677	0.9810493
427	0.6149734	0.3850265
428	0.9861498	0.01385029
429	0.96834296	0.03165697
430	0.7297331	0.2702669
431	0.4465174	0.5534826
432	0.99708253	0.0029174471
433	0.70345736	0.2965426
434	0.000737927	0.99926203
435	0.99690336	0.0030966117
436	0.9156402	0.084359884
437	0.0528986	0.9471014
438	0.8601389	0.1398611
439	0.9408963	0.059103724
440	0.99222785	0.007772089
441	0.8056981	0.19430189
442	0.9790658	0.020934282
443	0.9887811	0.011218952
444	0.73620343	0.26379657
445	0.08104396	0.918956
446	0.23783065	0.76216936
447	0.16589268	0.8341073
448	0.021064468	0.9789355
449	0.99993646	6.358444e-05
450	0.77885234	0.22114764
451	0.86981344	0.13018657
452	0.011755946	0.98824406
453	0.2152832	0.7847168
454	0.9990441	0.0009558868
455	0.4961747	0.5038253
456	0.7302278	0.26977217
457	0.124700785	0.8752992
458	0.4011291	0.59887093
459	0.97368866	0.026311409
460	0.43831068	0.56168926
461	0.68090624	0.3190938
462	0.8687182	0.1312818
463	0.00905659	0.9909434
464	0.0006198646	0.9993801
465	0.030278394	0.9697216
466	0.88372916	0.11627082
467	0.0023920382	0.99760795
468	0.18036637	0.8196336
469	0.019864602	0.9801354
470	0.02202866	0.9779714
471	0.99949884	0.00050115015
472	0.6438928	0.35610718
473	0.13193604	0.8680639
474	0.23092806	0.76907194
475	0.9997156	0.0002843837
476	0.9901732	0.009826761
477	0.8972346	0.102765344
478	0.98746014	0.012539913
479	0.33278084	0.6672192
480	0.36738616	0.63261384
481	0.99742717	0.0025728128
482	0.97289634	0.027103633
483	0.122025944	0.87797403
484	0.9526806	0.047319345
485	0.99912745	0.00087251177
486	0.76079756	0.23920245
487	0.96353066	0.036469277
488	7.746826e-05	0.9999225
489	0.020153191	0.97984684
490	0.9673336	0.03266637
491	0.59664583	0.40335417
492	0.8144147	0.18558529
493	0.0046362714	0.9953637
494	0.94688505	0.053114943
495	0.9731891	0.026810842
496	0.24114738	0.7588526
497	0.041095536	0.9589044
498	0.9744152	0.02558481
499	0.31979638	0.68020356
500	0.9933348	0.0066651762
501	0.033912636	0.96608734
502	0.995084	0.004916022
503	0.9616301	0.038369887
504	0.7640068	0.2359932
505	0.9984951	0.0015049216
506	0.9780092	0.021990733
507	0.94324875	0.05675131
508	0.7923189	0.20768112
509	0.78035873	0.21964133
510	0.99900407	0.0009959603
511	0.043418556	0.9565814
512	0.9996234	0.00037657632
513	0.30765933	0.6923406
514	0.99776304	0.0022369341
515	0.93313944	0.06686053
516	0.98735887	0.012641073
517	0.9042968	0.095703155
518	0.9998412	0.00015880556
519	0.5670428	0.43295717
520	0.22436556	0.7756344
521	0.047692902	0.95230716
522	0.07163218	0.9283678
523	0.99921596	0.00078400417
524	0.96381277	0.036187235
525	0.98521113	0.014788811
526	0.961479	0.038520973
527	0.9034976	0.09650239
528	0.9995552	0.0004447853
529	0.301923	0.69807696
530	0.8709961	0.12900385
531	0.98520815	0.014791863
532	0.5936453	0.40635473
533	0.087879494	0.9121205
534	0.9993998	0.0006002646
535	0.19764808	0.80235195
536	0.80582094	0.19417907
537	0.32194576	0.6780542
