# Supplementary material for: Evaluating deep learning-based melanoma classification using immunohistochemistry and routine histology: A three center study
Source: PLoS One. 2024 Jan 19;19(1):e0297146. doi: 10.1371/journal.pone.0297146 (PMC10798511; doi:10.1371/journal.pone.0297146)
Supplement: S5 Dataset — (ZIP) [file pone.0297146.s011.zip › minimal_dataset/tile_predictions/dresden/792992-HE_ind_ISlab_1.0.csv]

	0	1
0	0.02413455	0.9758655
1	0.021173159	0.9788269
2	0.041213594	0.95878637
3	0.007455236	0.9925447
4	0.9221918	0.07780821
5	0.29185054	0.70814943
6	0.49785113	0.50214887
7	0.0013806132	0.99861944
8	0.011619268	0.9883808
9	0.6878052	0.31219482
10	0.052859247	0.94714075
11	0.0442757	0.9557243
12	0.8415059	0.1584941
13	0.66444516	0.3355548
14	0.16867581	0.83132416
15	0.0044917096	0.9955083
16	0.27039015	0.7296099
17	0.00047742203	0.99952257
18	0.23606987	0.7639301
19	0.28328764	0.71671236
20	0.2260921	0.77390796
21	0.58347446	0.41652554
22	0.38762638	0.61237365
23	0.06983215	0.93016785
24	0.002084232	0.9979158
25	0.06910271	0.9308973
26	0.6401462	0.35985377
27	0.0048931963	0.9951068
28	0.6710692	0.32893077
29	0.7359722	0.26402777
30	0.00012480942	0.9998752
31	0.9494443	0.05055577
32	0.014201496	0.9857985
33	0.0006394062	0.9993606
34	0.00014601648	0.99985397
35	0.24213275	0.7578672
36	0.0043812427	0.99561876
37	0.5325216	0.46747845
38	0.001810117	0.99818987
39	0.017893765	0.9821062
40	0.49615067	0.5038493
41	0.001966379	0.9980336
42	0.3311178	0.6688822
43	0.19960195	0.80039805
44	0.017207365	0.9827927
45	0.0023276517	0.9976724
46	0.0050535616	0.9949464
47	0.33906206	0.6609379
48	0.01850431	0.9814957
49	0.7443547	0.25564528
50	0.01501106	0.9849889
51	0.81387675	0.18612324
52	0.009396535	0.9906034
53	0.011582144	0.9884178
54	0.22433458	0.7756654
55	0.6155402	0.38445982
56	0.027996365	0.97200364
57	0.7540241	0.24597588
58	0.078277126	0.9217228
59	0.9488607	0.051139303
60	0.36694753	0.6330524
61	0.0001980667	0.99980193
62	0.073498085	0.9265019
63	0.022204818	0.97779524
64	0.07343112	0.92656887
65	0.13352029	0.8664797
66	0.00019905953	0.999801
67	0.060813032	0.939187
68	0.6050895	0.3949105
69	0.3764788	0.62352115
70	0.009034493	0.9909655
71	0.013493222	0.9865067
72	0.6737913	0.3262087
73	0.0089725	0.99102753
74	0.5213522	0.47864777
75	0.0026720196	0.9973279
76	0.00024315866	0.9997569
77	0.00788034	0.99211967
78	0.23388205	0.76611793
79	0.03104799	0.968952
80	0.00480861	0.99519145
81	0.054320112	0.9456799
82	0.8652631	0.13473694
83	0.045068637	0.9549314
84	0.01989658	0.98010343
85	0.0016777104	0.9983223
86	0.0015514311	0.9984485
87	0.38730624	0.6126937
88	0.7381558	0.26184425
89	0.006657897	0.9933421
90	0.44873267	0.5512673
91	0.78951085	0.21048915
92	0.00085098477	0.99914896
93	0.005818884	0.9941811
94	0.20466353	0.7953365
95	0.03236801	0.967632
96	0.007813087	0.9921869
97	0.9555548	0.044445198
98	0.3910764	0.60892355
99	0.006607469	0.9933925
100	0.06410339	0.93589664
101	0.33157256	0.66842747
102	0.69337386	0.30662617
103	0.0006632465	0.9993368
104	0.4954493	0.5045507
105	0.00036356843	0.9996364
106	0.04502308	0.9549769
107	0.04643047	0.9535695
108	0.030310653	0.96968937
109	0.0058013825	0.9941987
110	0.02893357	0.9710665
111	0.031879563	0.96812046
112	0.029537383	0.9704626
113	0.024168072	0.97583187
114	8.5829015e-05	0.99991417
115	0.1390031	0.86099696
116	0.0006056383	0.9993943
117	0.058819663	0.94118035
118	0.0038018546	0.9961981
119	0.2278023	0.77219766
120	0.09548886	0.9045111
121	0.0051996093	0.99480045
122	0.31286645	0.68713355
123	0.007831491	0.9921685
124	0.8618937	0.13810633
125	0.58410513	0.41589493
126	0.0056420523	0.9943579
127	0.01487461	0.9851254
128	0.07675339	0.9232466
129	0.0014065948	0.9985934
130	0.052110463	0.9478895
131	0.19058044	0.8094195
132	0.5447099	0.45529005
133	0.2071894	0.7928106
134	0.042606123	0.95739394
135	0.0898568	0.9101432
136	0.084529646	0.91547036
137	0.03659955	0.9634004
138	0.8394742	0.16052575
139	0.070376754	0.92962325
140	0.10724909	0.8927509
141	0.12320221	0.87679785
142	0.8912624	0.1087376
143	0.021253085	0.97874695
144	0.013651274	0.98634875
145	4.727795e-05	0.9999527
146	0.0018912391	0.99810874
147	0.11421562	0.8857843
148	0.0054308567	0.9945692
149	0.073694654	0.9263053
150	0.000100295285	0.99989974
151	0.0036325767	0.99636745
152	0.0015781898	0.9984218
153	0.68967396	0.31032604
154	0.5643822	0.43561777
155	0.014470608	0.98552936
156	0.16572389	0.83427614
157	0.23722689	0.7627731
158	0.004773999	0.995226
159	0.5806924	0.41930765
160	0.007415	0.992585
161	0.45069426	0.54930574
162	0.006017998	0.993982
163	0.16384679	0.83615315
164	0.033043116	0.96695685
165	0.029758524	0.9702415
166	0.72707134	0.27292868
167	0.5750368	0.4249632
168	0.0025177607	0.99748224
169	0.0053817057	0.99461836
170	0.0032446554	0.9967553
171	0.13743332	0.8625667
172	0.002185826	0.9978142
173	0.0039771423	0.9960228
174	0.7339042	0.26609582
175	0.061616946	0.9383831
176	0.07549923	0.9245008
177	0.00030615085	0.9996939
178	0.4286082	0.5713918
179	0.003305913	0.9966941
180	0.28658026	0.7134198
181	0.038168184	0.96183187
182	0.006206846	0.99379313
183	0.00048975425	0.9995103
184	0.016089085	0.9839109
185	0.006012908	0.9939871
186	0.111255914	0.88874406
187	0.081052385	0.91894764
188	0.41855586	0.5814441
189	0.7970894	0.20291057
190	0.029100887	0.9708991
191	0.0027892154	0.9972108
192	0.9138535	0.08614649
193	0.01808819	0.9819118
194	0.009694439	0.99030554
195	0.004439148	0.9955609
196	0.20823711	0.7917629
197	0.51075804	0.489242
198	0.62602085	0.37397912
199	0.6901509	0.30984908
200	0.19990352	0.80009645
201	0.002563925	0.9974361
202	0.022117341	0.9778827
203	0.39237177	0.6076282
204	0.010844841	0.9891551
205	0.5812895	0.4187105
206	0.6119448	0.38805518
207	0.003023005	0.996977
208	0.05247812	0.94752187
209	0.10072583	0.8992741
210	0.35028505	0.649715
211	0.99262404	0.0073759886
212	0.5595524	0.44044757
213	0.98165715	0.018342838
214	0.053672884	0.94632715
215	0.3656929	0.634307
216	0.19920586	0.8007942
217	0.023081893	0.9769181
218	0.03069075	0.9693093
219	0.000495904	0.9995041
220	0.0058662225	0.9941338
221	0.68864775	0.31135225
222	0.5128673	0.48713273
223	0.75891113	0.2410889
224	0.0057399753	0.9942601
225	0.9600262	0.03997381
226	0.0112219	0.9887782
227	0.0013344067	0.9986656
228	0.490407	0.509593
229	0.0008310831	0.999169
230	0.0015441756	0.99845576
231	0.4292103	0.57078975
232	0.00012094728	0.999879
233	0.9002251	0.09977494
234	3.4814762e-05	0.9999652
235	0.9237023	0.07629765
236	0.92660207	0.07339796
237	0.10635458	0.89364547
238	0.43232945	0.5676706
239	0.9733334	0.026666574
240	0.0010923793	0.99890757
241	0.004851046	0.99514896
242	0.0037111049	0.9962889
243	0.089960724	0.91003925
244	0.3538323	0.64616764
245	0.01506442	0.98493564
246	0.83149725	0.1685028
247	0.006590296	0.9934097
248	0.11189739	0.88810265
249	0.17098221	0.8290178
250	0.96529216	0.034707844
251	0.0048668515	0.9951331
252	0.39236343	0.6076366
253	0.9727128	0.027287215
254	0.9547279	0.04527205
255	0.6136792	0.38632083
256	0.1182456	0.88175446
257	0.012729599	0.9872705
258	0.63766694	0.3623331
259	0.0037982378	0.9962018
260	0.009700585	0.99029934
261	0.005877615	0.9941223
262	0.028648837	0.97135115
263	0.044515688	0.95548433
264	0.40284833	0.59715164
265	0.66096056	0.33903944
266	0.08847671	0.9115232
267	0.99080044	0.009199508
268	0.020531058	0.97946894
269	0.082031585	0.9179684
270	0.0014142966	0.9985857
271	0.38321984	0.6167801
272	0.100293964	0.899706
273	0.00026098918	0.999739
274	0.02091499	0.97908497
275	0.8712226	0.12877735
276	0.026446592	0.97355336
277	0.004387035	0.995613
278	0.008396868	0.9916032
279	0.1462099	0.8537901
280	0.94642746	0.053572506
281	0.94704	0.052959934
282	0.044562694	0.95543736
283	0.020800624	0.97919935
284	6.796052e-05	0.99993205
285	0.25472474	0.74527526
286	0.017714739	0.98228526
287	0.80228233	0.19771768
288	0.0014721656	0.99852777
289	0.004647763	0.99535227
290	0.90925246	0.09074746
291	0.21722493	0.78277504
292	0.28300822	0.7169918
293	0.026545318	0.97345465
294	0.14362001	0.85638005
295	2.7990116e-05	0.999972
296	0.91757005	0.082429975
297	0.8912445	0.108755514
298	0.6952015	0.30479848
299	0.8674338	0.13256615
300	0.052270174	0.9477298
301	0.02010282	0.9798972
302	0.0002820088	0.999718
303	0.00076152536	0.9992385
304	0.005917548	0.9940825
305	0.004994217	0.9950058
306	0.46166748	0.53833246
307	0.015685251	0.98431474
308	0.40575704	0.59424293
309	0.029814294	0.9701857
310	0.0010791024	0.9989209
311	0.00054030144	0.9994597
312	0.7519609	0.24803916
313	0.1904493	0.8095507
314	0.56905824	0.43094173
315	0.011815916	0.9881841
316	0.8955136	0.104486376
317	0.7237206	0.2762794
318	0.016774641	0.9832253
319	0.13371044	0.8662895
320	0.037186716	0.96281326
321	0.010704679	0.9892953
322	0.02773983	0.9722601
323	0.055070262	0.9449297
324	0.0015393398	0.99846065
325	0.50689787	0.49310213
