# Supplementary material for: Evaluating deep learning-based melanoma classification using immunohistochemistry and routine histology: A three center study
Source: PLoS One. 2024 Jan 19;19(1):e0297146. doi: 10.1371/journal.pone.0297146 (PMC10798511; doi:10.1371/journal.pone.0297146)
Supplement: S5 Dataset — (ZIP) [file pone.0297146.s011.zip › minimal_dataset/tile_predictions/dresden/726303-1-HE_ind_ISlab_0.0.csv]

	0	1
0	0.9974451	0.0025548828
1	0.9984615	0.0015385178
2	0.97720987	0.022790078
3	0.99908555	0.000914442
4	0.99523634	0.004763634
5	0.8924091	0.10759089
6	0.8830917	0.11690833
7	0.99997306	2.6970949e-05
8	0.623454	0.37654608
9	0.9570488	0.04295121
10	0.9099412	0.090058774
11	0.9999994	6.132194e-07
12	0.9939427	0.0060572894
13	0.00014770433	0.9998523
14	0.69921386	0.3007861
15	0.18469211	0.81530786
16	0.9996692	0.00033085287
17	0.52526987	0.4747301
18	0.99876165	0.0012383123
19	0.98719525	0.01280467
20	0.8257906	0.17420937
21	0.70911735	0.29088265
22	0.85333973	0.14666024
23	0.95586413	0.044135902
24	0.99998593	1.4030793e-05
25	0.99490225	0.005097743
26	0.18825823	0.8117417
27	0.9993506	0.0006493506
28	0.9870301	0.012969861
29	0.8988115	0.10118842
30	0.9970975	0.0029024913
31	0.9995573	0.00044264164
32	0.99807835	0.0019216796
33	0.9996517	0.0003483003
34	0.99897087	0.0010291223
35	0.8528592	0.14714079
36	0.99969923	0.0003008314
37	0.88583905	0.114160925
38	0.9999845	1.5442434e-05
39	0.6281706	0.37182942
40	0.9705659	0.02943404
41	0.9954229	0.0045770654
42	0.9897684	0.010231532
43	0.9995746	0.00042538694
44	0.997426	0.002574
45	0.7479188	0.25208125
46	0.99994206	5.7980644e-05
47	0.9984322	0.001567738
48	0.9867864	0.013213655
49	0.98941326	0.010586688
50	0.98537457	0.0146254795
51	0.71626693	0.28373307
52	0.7351026	0.2648974
53	0.3685348	0.6314652
54	0.972178	0.027821945
55	0.9913412	0.008658876
56	0.9999974	2.6318794e-06
57	0.9992292	0.00077081454
58	0.9641547	0.03584525
59	0.9950594	0.004940629
60	0.99982846	0.00017156616
61	0.9971129	0.002887061
62	0.99945074	0.00054925506
63	0.94035226	0.059647676
64	0.9992698	0.00073018105
65	0.9880773	0.011922721
66	0.54384446	0.4561556
67	0.8349737	0.1650263
68	0.17557517	0.82442486
69	0.62012327	0.3798768
70	0.9999808	1.9163353e-05
71	0.13998054	0.86001945
72	0.9973226	0.0026774562
73	0.99926275	0.00073728705
74	0.99523336	0.004766671
75	0.8992422	0.100757726
76	0.6711279	0.32887214
77	0.6626716	0.3373283
78	0.997595	0.0024049527
79	0.7361242	0.2638758
80	0.5897065	0.41029352
81	0.99996006	3.993956e-05
82	0.26549304	0.73450696
83	0.99976	0.0002400402
84	0.9866216	0.013378353
85	0.9973954	0.002604565
86	0.9235646	0.076435454
87	0.99938893	0.00061102107
88	0.98522866	0.014771355
89	0.8836574	0.11634264
90	3.2831136e-05	0.9999672
91	0.96390766	0.03609234
92	0.97091436	0.029085577
93	0.9799254	0.020074645
94	0.9997186	0.00028132962
95	0.57244706	0.42755294
96	0.9007775	0.099222444
97	0.9974523	0.002547646
98	0.52381194	0.47618812
99	0.25409305	0.74590695
100	0.886156	0.11384401
101	0.8602609	0.13973913
102	0.8665008	0.1334992
103	0.6137566	0.3862434
104	0.996527	0.0034730136
105	0.18795477	0.8120453
106	0.48559952	0.5144004
107	0.9999615	3.8547165e-05
108	0.992664	0.007336024
109	0.97752494	0.022475066
110	0.9847816	0.015218392
111	0.95369864	0.046301376
112	0.8547325	0.14526746
113	0.9656412	0.034358867
114	0.999858	0.00014197936
115	0.6851131	0.31488696
116	0.99995625	4.376249e-05
117	0.9989324	0.0010675611
118	0.99940777	0.0005922941
119	0.99923396	0.0007660077
120	0.5859151	0.4140849
121	0.9974366	0.002563415
122	0.9906764	0.009323546
123	0.9465942	0.05340576
124	0.9986947	0.001305297
125	0.99590826	0.004091725
126	0.99515	0.004849973
127	0.9981462	0.001853841
128	0.41065305	0.58934695
129	0.9998149	0.0001850725
130	0.9988417	0.0011583043
131	0.90070105	0.09929896
132	0.99784374	0.0021562027
133	0.99429035	0.0057096803
134	0.99914765	0.0008523149
135	0.99972063	0.00027937445
136	0.86848986	0.1315102
137	0.67280406	0.3271959
138	0.9099228	0.090077244
139	0.5986032	0.40139687
140	0.9998615	0.00013853677
141	0.96380967	0.036190286
142	0.9513098	0.04869022
143	0.9042376	0.0957624
144	0.99329257	0.0067074876
145	0.99960595	0.00039406325
146	0.7989814	0.20101862
147	0.96619415	0.033805776
148	0.9871982	0.012801869
149	0.77188593	0.2281141
150	0.99050564	0.009494401
151	0.9999324	6.7583605e-05
152	0.82281995	0.17718007
153	0.67035127	0.32964876
154	0.011733792	0.98826617
155	0.0011038022	0.9988961
156	0.20987302	0.79012704
157	0.9720158	0.027984204
158	0.92669153	0.07330845
159	0.96157664	0.038423337
160	0.9936744	0.00632563
161	0.9292335	0.07076646
162	0.99967647	0.00032356696
163	0.9127088	0.0872912
164	0.9996834	0.00031661283
165	0.9743749	0.025625091
166	0.7553516	0.24464838
167	0.988931	0.011069007
168	0.2552333	0.7447668
169	0.76887524	0.23112479
170	0.98746234	0.012537652
171	0.9484257	0.051574294
172	0.8555303	0.14446966
173	0.9948896	0.0051103537
174	0.9955016	0.00449838
175	0.853999	0.146001
176	0.09935798	0.90064204
177	0.9999733	2.673232e-05
178	0.9999106	8.939689e-05
179	0.99996674	3.3263103e-05
180	0.99228	0.0077200015
181	0.9955069	0.0044931388
182	0.9849111	0.015088948
183	0.97521883	0.024781205
184	0.98964	0.010359989
185	0.93364793	0.066352144
186	0.99978167	0.00021831157
187	0.9841658	0.015834203
188	0.1720608	0.8279392
189	0.7669576	0.23304237
190	0.99999785	2.1411552e-06
191	0.17551358	0.82448643
192	0.98434365	0.01565637
193	0.9999989	1.1072082e-06
194	0.8822201	0.11777995
195	0.99955934	0.00044064326
196	0.9764589	0.02354111
197	0.9838313	0.01616874
198	0.9900788	0.009921223
199	0.9984829	0.0015170859
200	0.7803066	0.21969336
201	0.9200996	0.07990035
202	0.7379674	0.26203266
203	0.034609314	0.9653907
204	0.9949058	0.005094194
205	0.81164545	0.18835452
206	0.030489927	0.96951
207	0.9755048	0.024495197
208	0.9315319	0.06846807
209	0.7840682	0.21593177
210	0.92640096	0.07359905
211	0.999343	0.00065699994
212	0.43014288	0.5698571
213	0.6619086	0.3380914
214	0.334518	0.665482
215	0.31273836	0.6872616
216	0.6661272	0.33387282
217	0.99731255	0.0026875013
218	0.9989405	0.0010594846
219	0.8002398	0.19976021
220	0.9852476	0.014752423
221	0.96469593	0.035304073
222	0.98831975	0.011680199
223	0.89271027	0.10728971
224	0.9265432	0.073456824
225	0.817157	0.18284306
226	0.9877208	0.012279149
227	0.6094871	0.3905129
228	0.99922323	0.0007767688
229	0.9994012	0.00059878064
230	0.9672048	0.03279522
231	0.9877648	0.012235206
232	0.99790025	0.002099771
233	0.9997962	0.00020377932
234	0.5300718	0.46992815
235	0.95849	0.041509982
236	0.9838577	0.016142283
237	0.9999913	8.755893e-06
238	0.084444046	0.915556
239	0.99936527	0.00063477067
240	0.9950723	0.004927633
241	0.9791332	0.020866811
242	0.9995931	0.00040695022
243	0.5721121	0.42788798
244	0.68783736	0.31216264
245	0.8856684	0.11433164
246	0.99988854	0.00011147458
247	0.9618352	0.038164783
248	0.9633729	0.036627077
249	0.92122424	0.078775726
250	0.77390546	0.22609456
251	0.97890145	0.021098556
252	0.00429461	0.9957054
253	0.99919015	0.00080980145
254	0.84436935	0.15563062
255	0.9401739	0.05982607
256	0.83965343	0.16034655
257	0.97094023	0.029059825
258	0.9999639	3.608287e-05
259	0.9792157	0.02078428
260	0.9999627	3.729069e-05
261	0.9969003	0.0030997456
262	0.19737321	0.8026268
263	0.8429325	0.15706745
264	0.7155154	0.28448465
265	0.9933809	0.0066190753
266	0.9971495	0.0028505467
267	0.9342033	0.06579666
268	0.98052514	0.01947491
269	0.9829254	0.01707452
270	0.6320449	0.3679551
271	0.9993799	0.00062014355
272	0.1052021	0.8947979
273	0.99345446	0.006545594
274	0.99680054	0.0031994206
275	0.9834178	0.016582202
276	0.1760506	0.8239494
277	0.15510978	0.8448902
278	0.9995419	0.00045820177
279	0.959785	0.04021506
280	0.9784913	0.021508664
281	0.93730164	0.06269833
282	0.97990155	0.02009847
283	0.99969244	0.00030756678
284	0.06740186	0.9325981
285	0.92705464	0.07294537
286	0.84206164	0.15793832
287	0.99524105	0.004759002
288	0.99953306	0.00046702015
289	0.9974954	0.0025045837
290	0.98347324	0.016526774
291	0.9992924	0.0007076616
292	0.99984455	0.00015538144
293	0.9997851	0.00021488876
294	0.8947359	0.1052641
295	0.98105365	0.018946387
296	0.8326527	0.1673473
297	0.93849236	0.061507594
298	0.30259612	0.69740385
299	0.9977622	0.0022377453
300	0.98915535	0.010844612
301	0.11298254	0.8870174
302	0.9999869	1.3057587e-05
303	0.3048422	0.69515777
304	0.9561862	0.04381379
305	0.89287233	0.10712766
306	0.9694137	0.03058629
307	0.589441	0.41055906
308	0.9849841	0.015015947
309	0.9967571	0.0032428764
310	0.8634537	0.13654633
311	0.9967969	0.0032030756
312	0.5235555	0.47644445
313	0.00026721545	0.9997328
314	0.9786113	0.02138871
315	0.9999739	2.610658e-05
316	0.98910284	0.010897131
317	0.874587	0.12541302
318	0.847639	0.15236095
319	0.9969638	0.0030361807
320	0.99932086	0.0006791502
321	0.9996257	0.00037429074
322	0.9953791	0.004620913
323	0.972818	0.027181964
324	0.9927167	0.0072832447
325	0.99971455	0.00028542866
326	0.9906687	0.009331296
327	0.91525155	0.084748514
328	0.86199325	0.13800673
329	0.998869	0.0011309421
330	0.37410718	0.6258928
331	0.91667944	0.08332058
332	0.96401703	0.03598299
333	0.8749552	0.1250449
334	0.99957496	0.00042500833
335	0.99238575	0.007614227
336	0.27005413	0.7299459
337	0.9266706	0.07332935
338	0.98016626	0.019833721
339	0.35618043	0.6438195
340	0.99966323	0.00033672736
341	0.9951637	0.0048362995
342	0.9210215	0.07897846
343	0.99909556	0.0009044313
344	0.8092104	0.19078954
345	0.9845803	0.015419746
346	0.024502588	0.9754975
347	0.79188037	0.20811962
348	0.9999734	2.654686e-05
349	0.9999132	8.6810855e-05
350	0.9576056	0.04239439
351	0.99869776	0.0013021915
352	0.9999943	5.719242e-06
353	0.71801597	0.28198403
354	0.9999839	1.6129672e-05
355	0.9847185	0.015281479
356	0.96149033	0.0385097
357	0.9645121	0.035487916
358	0.9824139	0.017586192
359	0.09466824	0.9053318
360	0.7607179	0.23928203
361	0.9888039	0.011196113
362	0.999645	0.00035496269
363	0.32714835	0.6728516
364	0.98778665	0.012213414
365	0.99447364	0.0055263652
366	0.63721585	0.36278418
367	0.9980282	0.0019717435
368	0.99287015	0.0071298624
369	0.7586668	0.24133313
370	0.99000216	0.009997822
371	0.9562808	0.04371922
372	0.99618894	0.0038110544
373	0.887348	0.112652
374	0.091477305	0.90852267
375	0.81642985	0.18357016
376	0.9999479	5.2135052e-05
377	0.16906789	0.83093214
378	0.9180451	0.08195485
379	0.98759186	0.01240811
380	0.6896578	0.3103422
381	0.9900502	0.009949834
382	0.99746644	0.0025335902
383	0.99680567	0.0031943547
384	0.9826919	0.01730804
385	0.86718047	0.13281956
386	0.7081535	0.29184648
387	0.9623435	0.037656453
388	0.9967919	0.0032080333
389	0.9743634	0.025636686
390	0.011642477	0.9883575
391	0.84232265	0.15767734
392	0.9412186	0.058781356
393	0.99931467	0.0006853084
394	0.8356529	0.16434716
395	0.99946326	0.0005367364
396	0.99762625	0.0023737892
397	0.9075114	0.09248863
398	0.7182074	0.28179258
399	0.8026961	0.1973039
400	0.98019457	0.019805385
401	0.99196625	0.008033822
402	0.6908162	0.30918378
403	0.30983976	0.6901603
404	0.9998785	0.00012151733
405	0.6729829	0.32701707
406	0.9896299	0.010370076
407	0.9653089	0.03469108
408	0.94924104	0.05075901
409	0.626266	0.37373397
410	0.6789742	0.3210258
411	0.99998975	1.03045395e-05
412	0.8192663	0.18073367
413	0.26157895	0.7384211
414	0.99154365	0.008456327
415	0.9140326	0.085967466
416	0.3653838	0.6346162
417	0.90307	0.09693
418	0.57265997	0.4273401
419	0.9992642	0.000735773
420	0.91567224	0.08432773
421	0.9665054	0.033494595
422	0.9256477	0.07435228
423	0.9508915	0.04910845
424	0.81531954	0.18468049
425	0.9952472	0.004752872
426	0.9111172	0.08888282
427	0.9884347	0.01156526
428	0.1769364	0.82306355
429	0.9988801	0.0011198748
430	0.9999764	2.3579272e-05
431	0.9950599	0.0049400423
432	0.9935262	0.006473814
433	0.99815124	0.001848689
434	0.967778	0.032221958
435	0.9998839	0.0001160587
436	0.99896026	0.0010397547
437	0.9996301	0.00036990969
438	0.9900974	0.009902597
439	0.28498903	0.71501094
440	0.9995272	0.0004727731
441	0.99998987	1.0164268e-05
442	0.98289144	0.017108556
443	0.23465826	0.76534176
444	0.16650206	0.8334979
445	0.061540745	0.9384593
446	0.99356246	0.006437566
447	0.97170717	0.028292842
448	0.99330044	0.0066995304
449	0.83460504	0.16539498
450	0.9995363	0.00046375394
451	0.73999435	0.2600056
452	0.25820532	0.74179465
453	0.90212375	0.09787622
454	0.697421	0.30257893
455	0.9998443	0.00015568058
456	0.9997197	0.00028033552
457	0.99419564	0.005804369
458	0.9840042	0.01599579
459	0.037638333	0.96236163
460	0.99986243	0.00013753865
461	0.9653198	0.034680165
462	0.3498024	0.6501976
463	0.42944458	0.5705554
464	0.79196775	0.20803219
465	0.998061	0.0019390299
466	0.9739043	0.026095735
467	0.99781895	0.0021810825
468	0.9990226	0.0009773596
469	0.98914087	0.0108591225
470	0.96684957	0.033150446
471	0.9924269	0.007573104
472	0.9971521	0.0028479102
473	0.9951566	0.0048433286
474	0.6844193	0.31558076
475	0.96480656	0.0351935
476	0.9711189	0.02888109
477	0.11694695	0.883053
478	0.79572237	0.20427763
479	0.99999106	8.890589e-06
480	0.8676156	0.13238442
481	0.98936534	0.010634671
482	0.99350005	0.0064999606
483	0.5401872	0.45981282
484	0.6937812	0.3062188
485	0.9834525	0.016547432
486	0.9241122	0.07588776
487	0.97121966	0.028780295
488	0.5982206	0.40177938
489	0.8446548	0.15534519
490	0.9105597	0.08944029
491	0.95191324	0.04808679
492	0.99792635	0.0020736677
493	0.9408521	0.059147947
494	0.96639776	0.033602186
495	0.9999862	1.3883424e-05
496	0.98617744	0.013822534
497	0.99554175	0.0044582225
498	0.9586214	0.041378617
499	0.73065233	0.26934767
500	0.9999969	3.1373897e-06
501	0.97955185	0.020448163
502	0.9928221	0.007177853
503	0.99578995	0.004210083
504	0.99359775	0.0064022867
505	0.011280407	0.9887195
506	0.99210304	0.007896959
507	0.9598066	0.04019344
508	0.9988232	0.0011767918
509	0.97094864	0.029051391
510	0.9924664	0.007533534
511	0.8057929	0.19420712
512	0.99974364	0.00025635838
513	0.9779449	0.022055127
514	0.9999691	3.0923875e-05
515	0.99756515	0.0024348847
516	0.9705256	0.029474368
517	0.4283066	0.57169336
518	0.9202621	0.079737924
519	0.8436255	0.15637451
520	0.64152527	0.35847473
521	0.8083191	0.19168085
522	0.95967054	0.040329475
523	0.8637895	0.13621046
524	0.056873385	0.9431267
525	0.47060984	0.52939016
526	0.9825006	0.017499372
527	0.9996113	0.00038874833
528	0.9694779	0.030522168
529	0.99917173	0.0008283475
530	0.9856835	0.014316513
531	0.9999864	1.3594956e-05
532	0.99702245	0.0029775568
533	0.8945423	0.10545774
534	0.7915242	0.20847586
535	0.9997521	0.00024791813
536	0.99851304	0.0014869793
537	0.9473393	0.052660733
538	0.9980545	0.0019455374
539	0.9999924	7.5887538e-06
540	0.99264914	0.0073508914
541	0.996398	0.0036019993
542	0.44291496	0.55708504
543	0.9999238	7.616411e-05
544	0.47845393	0.5215461
545	0.25103575	0.74896425
546	0.99274933	0.007250586
547	0.3075163	0.69248366
548	0.9831646	0.01683544
549	0.9787846	0.021215372
550	0.98351663	0.016483404
551	0.99834096	0.0016589746
552	0.942578	0.05742198
553	0.9998492	0.0001507444
554	0.98914564	0.010854381
555	0.24089085	0.7591092
556	0.9949727	0.0050272476
557	0.98961395	0.010386055
558	0.99323297	0.0067670555
559	0.99518126	0.0048186737
560	0.99997866	2.134133e-05
561	0.99988985	0.00011013902
562	0.99796164	0.002038364
563	0.9904918	0.009508159
564	0.22756536	0.77243465
565	0.96951634	0.03048372
566	0.94340783	0.056592185
567	0.9994437	0.0005562545
568	0.99893385	0.0010660974
569	0.9901834	0.009816596
570	0.9969919	0.0030081016
571	0.9964455	0.0035545062
572	0.9901237	0.009876274
573	0.99889094	0.0011090661
574	0.83121794	0.16878206
575	0.99794096	0.002059054
576	0.9702783	0.029721705
577	0.99771595	0.002284061
578	0.02151163	0.9784883
579	0.9998472	0.00015277635
580	0.809645	0.19035496
581	0.5834404	0.41655958
582	0.9998766	0.00012336682
583	0.99942315	0.00057691906
584	0.99963033	0.00036966027
585	0.023460506	0.9765395
586	0.97202176	0.027978236
587	0.9999317	6.831529e-05
588	0.99591196	0.004088062
589	0.98670083	0.01329913
590	0.9195374	0.0804626
591	0.9832396	0.016760446
592	0.46364942	0.5363506
593	0.99998593	1.4027074e-05
594	0.9921802	0.007819806
595	0.98891276	0.011087229
596	0.89769864	0.10230139
597	0.9240176	0.07598242
598	0.99624276	0.0037572517
599	0.99976295	0.00023699855
600	0.93564713	0.06435287
601	0.35931906	0.6406809
602	0.9908462	0.009153758
603	0.99047637	0.009523633
604	0.9922713	0.0077286563
605	0.8572155	0.14278446
606	0.99988115	0.000118795215
607	0.9647056	0.03529441
608	0.99999833	1.680361e-06
609	0.9923423	0.0076576737
610	0.99967194	0.00032810753
