# Supplementary material for: Evaluating deep learning-based melanoma classification using immunohistochemistry and routine histology: A three center study
Source: PLoS One. 2024 Jan 19;19(1):e0297146. doi: 10.1371/journal.pone.0297146 (PMC10798511; doi:10.1371/journal.pone.0297146)
Supplement: S5 Dataset — (ZIP) [file pone.0297146.s011.zip › minimal_dataset/tile_predictions/dresden/713600-HE_ind_ISlab_0.0.csv]

	0	1
0	0.9887367	0.011263275
1	0.9980447	0.001955237
2	0.07770975	0.92229027
3	0.35253465	0.64746535
4	0.8878727	0.11212727
5	0.25030077	0.74969923
6	0.9948107	0.0051893117
7	0.062117714	0.9378823
8	0.96909136	0.030908588
9	0.98692155	0.013078476
10	0.93903434	0.060965594
11	0.48272696	0.517273
12	0.9962335	0.0037664887
13	0.6148752	0.38512486
14	0.296435	0.703565
15	0.9892748	0.01072517
16	0.819513	0.18048704
17	0.91401696	0.085983045
18	0.5728444	0.42715567
19	0.36423704	0.635763
20	0.93512094	0.064879045
21	0.17114727	0.8288527
22	0.00022492083	0.9997751
23	0.79083794	0.209162
24	0.98110354	0.018896444
25	0.7098853	0.2901147
26	0.8504857	0.14951438
27	0.876513	0.12348695
28	0.4313805	0.5686195
29	0.15100494	0.8489951
30	0.035103153	0.96489686
31	0.90053993	0.09946007
32	0.9552612	0.044738833
33	0.47593114	0.5240689
34	0.99950635	0.00049358234
35	0.067192145	0.9328079
36	0.9534268	0.04657327
37	0.0062567815	0.99374324
38	0.44449002	0.55551
39	0.99455196	0.005448089
40	0.6224019	0.37759817
41	0.99998784	1.2197701e-05
42	0.7447664	0.25523356
43	0.97685164	0.023148337
44	0.93553984	0.06446014
45	0.98352206	0.016477907
46	0.34591877	0.6540812
47	0.91617316	0.08382679
48	0.10852468	0.8914753
49	0.9670638	0.03293624
50	0.8067543	0.19324566
51	0.9874604	0.012539653
52	0.08994848	0.91005147
53	0.9998636	0.00013638884
54	0.33159515	0.6684049
55	0.011509358	0.9884906
56	0.9498916	0.050108355
57	0.8539308	0.14606917
58	0.9935301	0.006469945
59	0.7589273	0.24107271
60	0.9911876	0.008812446
61	0.98786	0.012139986
62	0.97214186	0.027858194
63	0.5786182	0.42138174
64	0.953858	0.046142012
65	0.94398737	0.056012563
66	0.91456354	0.08543651
67	0.81228685	0.18771313
68	0.9869675	0.013032445
69	0.08545115	0.9145489
70	0.03132924	0.9686707
71	0.999928	7.202547e-05
72	0.97711074	0.022889309
73	0.86996555	0.13003446
74	0.8166062	0.18339379
75	0.9869019	0.013098057
76	0.9982456	0.0017544425
77	0.96897966	0.031020403
78	0.9795976	0.020402407
79	0.7945414	0.20545861
80	0.6344642	0.36553574
81	0.9412576	0.058742393
82	0.70753056	0.29246947
83	0.67252254	0.32747743
84	0.03498721	0.9650128
85	0.61785	0.38215
86	0.29284674	0.7071532
87	0.9197615	0.08023851
88	0.9736182	0.026381724
89	0.91209185	0.08790821
90	0.8635027	0.13649732
91	0.0061400356	0.9938599
92	0.98641425	0.013585773
93	0.90971595	0.090284094
94	0.6704343	0.32956567
95	0.99575365	0.0042463653
96	0.1219704	0.8780296
97	0.8857991	0.11420092
98	0.9834872	0.016512735
99	0.9998367	0.00016331731
100	0.97009677	0.029903289
101	6.970333e-05	0.99993026
102	0.48430413	0.51569587
103	0.9315531	0.068446845
104	0.96493673	0.03506328
105	0.8683305	0.13166955
106	0.42063716	0.5793628
107	0.94227195	0.057728034
108	0.41473454	0.5852654
109	0.7692193	0.2307807
110	0.9099898	0.09001021
111	0.8080681	0.1919319
112	0.984585	0.015415047
113	0.75690114	0.24309883
114	0.7299476	0.2700524
115	0.0046277894	0.99537224
116	0.22644848	0.7735515
117	0.9958972	0.004102847
118	0.986285	0.013715088
119	0.63260424	0.36739576
120	0.98927283	0.010727184
121	0.80046535	0.19953462
122	0.2555789	0.74442106
123	0.9999701	2.989819e-05
124	0.97427034	0.025729693
125	0.9660514	0.033948593
126	0.8952079	0.104792185
127	0.0032643091	0.99673563
128	0.99740857	0.0025914428
129	0.2216108	0.7783892
130	0.00069182005	0.9993082
131	0.97234994	0.027650002
132	0.73586977	0.2641302
133	0.9999317	6.8290276e-05
134	0.35076568	0.6492343
135	0.9660708	0.033929177
136	0.9336014	0.066398665
137	0.97052234	0.029477619
138	0.29465017	0.7053498
139	0.0008255549	0.9991744
140	0.97162	0.028379988
141	0.7140597	0.28594026
142	0.023814542	0.9761855
143	0.100379534	0.8996205
144	0.98795706	0.012042984
145	0.9999999	1.6116384e-07
146	0.759905	0.24009505
147	0.9916353	0.008364633
148	0.8773614	0.12263852
149	0.8302147	0.16978529
150	0.6013075	0.39869243
151	0.9976546	0.0023454197
152	0.031742655	0.96825737
153	0.16264258	0.8373574
154	0.98219323	0.017806757
155	0.7995288	0.20047124
156	0.9795216	0.020478398
157	0.95672554	0.043274462
158	0.07167019	0.92832977
159	0.9951161	0.004883918
160	0.00083570246	0.99916434
161	0.9881395	0.011860434
162	0.7408857	0.25911427
163	0.7005044	0.29949555
164	0.9983083	0.0016916865
165	0.9998838	0.000116256975
166	0.007825112	0.9921748
167	0.6576425	0.34235752
168	0.91039145	0.08960859
169	0.7806496	0.21935035
170	0.60362464	0.3963753
171	0.9896006	0.0103993695
172	0.005466013	0.994534
173	0.9999964	3.6027013e-06
174	0.28445923	0.71554077
175	0.92300457	0.07699543
176	0.96337277	0.03662718
177	0.68456495	0.31543508
178	0.9173538	0.082646154
179	0.7686497	0.23135023
180	0.8640616	0.13593842
181	0.5757472	0.42425275
182	0.9995989	0.00040104747
183	0.25149313	0.7485069
184	0.13480425	0.8651957
185	0.74940103	0.2505989
186	0.26772654	0.7322734
187	0.99999845	1.5179077e-06
188	0.9905066	0.009493431
189	0.99873775	0.0012622476
190	0.9826848	0.017315246
191	0.7171574	0.28284258
192	0.40027282	0.59972715
193	0.44867465	0.5513253
194	0.98224163	0.017758304
195	0.7766296	0.22337036
196	0.9441	0.0559
197	0.744987	0.255013
198	0.72153986	0.27846017
199	0.9844136	0.015586399
200	0.7189368	0.28106317
201	0.9134005	0.08659955
202	0.90791893	0.09208106
203	0.95851755	0.04148252
204	0.66742975	0.33257025
205	0.18700695	0.81299305
206	0.01406544	0.98593456
207	0.62219036	0.37780967
208	0.071311295	0.9286887
209	0.13068244	0.86931753
210	0.9164352	0.083564766
211	0.94679487	0.053205162
212	0.8602969	0.13970307
213	0.54301596	0.456984
214	0.61610764	0.38389236
215	0.8648886	0.13511144
216	0.31667173	0.6833283
217	0.966061	0.033939008
218	0.18303314	0.8169669
219	0.11800535	0.88199466
220	0.97364604	0.026353948
221	0.024785995	0.97521406
222	0.8606226	0.13937743
223	0.951014	0.048986062
224	0.6270191	0.37298092
225	0.8902108	0.10978912
226	0.86318934	0.13681065
227	0.7782777	0.22172229
228	0.5432298	0.45677018
229	0.4264263	0.5735737
230	0.8221028	0.17789716
231	0.8345707	0.16542928
232	0.99064577	0.009354202
233	0.34089682	0.6591032
234	0.0009959727	0.99900407
235	0.037647642	0.96235234
236	0.072587095	0.92741287
237	0.7954437	0.20455623
238	0.23543	0.76457
239	0.88036275	0.11963725
240	0.012748801	0.98725116
241	0.030553538	0.9694465
242	0.46904564	0.5309543
243	0.9933246	0.006675425
244	0.94507974	0.054920256
245	0.9888315	0.011168448
246	0.024467634	0.9755324
247	0.99172264	0.008277382
248	0.74743	0.25256997
249	0.6417525	0.35824752
250	0.13356388	0.86643606
251	0.03377145	0.96622854
252	0.98902076	0.01097923
253	0.89867723	0.101322785
254	0.0023263677	0.9976737
255	0.89030844	0.10969157
256	0.75662595	0.24337405
257	0.99687994	0.0031200338
258	0.94519717	0.054802768
259	0.6188932	0.3811068
260	0.8759809	0.12401906
261	0.07449077	0.9255092
262	0.19197862	0.80802137
263	0.57080054	0.42919943
264	0.99870324	0.001296752
265	0.19083956	0.8091605
266	0.697076	0.30292398
267	0.015922267	0.9840777
268	0.98082316	0.019176818
269	0.63883644	0.36116356
270	0.31285372	0.6871463
271	0.36591455	0.6340854
272	0.99899596	0.0010040567
273	0.02902188	0.9709781
274	0.15718585	0.8428141
275	0.97989	0.020109957
276	0.026363883	0.9736361
277	0.9954461	0.0045539904
278	0.10751767	0.8924823
279	0.08638648	0.91361356
280	0.1142633	0.88573676
281	0.8310874	0.16891257
282	0.7705165	0.22948346
283	0.6213076	0.37869242
284	0.9999968	3.2707612e-06
285	0.93209594	0.06790411
286	0.3293995	0.67060053
287	0.50709116	0.49290887
288	0.98313534	0.016864676
289	0.9721434	0.027856598
290	0.79888177	0.20111817
291	0.97158086	0.028419115
292	0.8066122	0.19338778
293	0.48470542	0.5152946
294	0.9922059	0.0077940873
295	0.8641165	0.13588354
296	0.7511393	0.24886073
297	0.7675602	0.23243982
298	0.08470371	0.91529626
299	0.98054266	0.019457366
300	0.20206596	0.79793406
301	0.6635289	0.33647108
302	0.9930698	0.0069301175
303	0.9952678	0.004732109
304	0.95817745	0.041822564
305	0.9942855	0.0057144407
306	0.04569182	0.95430815
307	0.3347178	0.6652822
308	0.978243	0.021756953
309	0.71983826	0.28016168
310	0.96330345	0.03669658
311	0.6744602	0.32553983
312	0.9359262	0.06407382
313	0.87566686	0.12433316
314	0.40026927	0.59973073
315	0.9734553	0.026544742
316	0.987015	0.012984972
317	0.050915126	0.9490849
318	0.9016596	0.09834042
319	0.023998586	0.9760014
320	0.84832525	0.15167479
321	0.92192394	0.078076035
322	0.3538791	0.64612085
323	0.9684686	0.031531308
324	0.8161722	0.1838278
325	0.046265572	0.9537344
326	0.47642404	0.52357596
327	0.00881475	0.99118525
328	0.95819587	0.041804124
329	0.90370506	0.09629492
330	0.0014528129	0.99854714
331	0.9587053	0.041294683
332	0.9768421	0.023157952
333	0.96892774	0.031072317
334	0.83291984	0.16708018
335	0.9309433	0.06905668
336	0.93862784	0.06137213
337	0.9926825	0.0073175016
338	0.32131904	0.67868096
339	0.9172081	0.08279195
340	0.98980707	0.010192984
341	0.93638045	0.0636196
342	0.74559534	0.25440472
343	0.61598897	0.384011
344	0.8310061	0.16899388
345	0.63955724	0.3604428
346	0.3662957	0.63370436
347	0.60471296	0.39528704
348	0.98594946	0.014050489
349	0.9442764	0.05572352
350	0.94376403	0.056235965
351	0.9330552	0.06694475
352	0.1617229	0.8382771
353	0.5731532	0.42684686
354	0.07429195	0.92570806
355	0.96751225	0.03248773
356	0.0214937	0.97850627
357	0.9202932	0.07970681
358	0.983432	0.016567955
359	0.211621	0.788379
360	0.997783	0.0022170374
361	0.9998555	0.00014443633
362	0.9749428	0.02505715
363	0.9896946	0.010305347
364	0.14848082	0.85151917
365	0.6031426	0.39685738
366	0.26004803	0.73995197
367	0.034563422	0.9654366
368	0.2751206	0.7248794
369	0.84275967	0.15724033
370	0.9918426	0.008157453
371	0.94735825	0.052641757
372	0.72659606	0.27340394
373	0.027641965	0.97235805
374	0.95328873	0.04671126
375	0.022529649	0.9774704
376	0.020363767	0.9796362
377	0.8735464	0.12645355
378	0.9995679	0.0004321183
379	0.54471195	0.45528802
380	0.43376133	0.5662387
381	0.025585808	0.97441417
382	0.9758935	0.024106462
383	0.8505199	0.14948009
384	0.0053551756	0.9946449
385	0.04530305	0.95469695
386	0.9268847	0.07311523
387	0.98461735	0.015382637
388	0.48073566	0.51926434
389	0.98811483	0.011885182
390	0.5613984	0.43860164
391	0.9998431	0.00015683094
392	0.05218488	0.94781506
393	0.9848697	0.015130288
394	0.83966494	0.16033503
395	0.13510212	0.86489785
396	0.17958069	0.8204193
397	0.7277362	0.27226382
398	0.42656538	0.5734346
399	0.21491303	0.785087
400	0.9703965	0.029603506
401	0.3093531	0.6906469
402	0.4975546	0.5024454
403	0.8550267	0.14497326
404	0.6820082	0.3179918
405	0.9871417	0.012858263
406	0.7099717	0.29002824
407	0.352055	0.647945
408	0.14186996	0.85813004
409	0.19001529	0.8099847
410	0.51573384	0.4842662
411	0.6981806	0.3018194
412	0.06747329	0.93252665
413	0.95350575	0.046494205
414	0.011304545	0.98869544
415	0.0006014019	0.9993986
416	0.9878203	0.012179692
417	0.065722734	0.93427724
418	0.9632687	0.036731265
419	0.8916944	0.10830565
420	0.9799493	0.020050734
421	0.0011249584	0.9988751
422	0.61217964	0.38782042
423	0.9218091	0.07819099
424	1.0	5.8175836e-08
425	0.8387636	0.16123642
426	0.90395105	0.09604892
427	0.59263736	0.40736264
428	0.1598808	0.84011924
429	0.87209785	0.12790217
430	0.9737584	0.026241614
431	0.17042948	0.82957053
432	0.8879675	0.11203252
433	0.95678526	0.043214783
434	0.23638333	0.7636166
435	0.9658966	0.034103416
436	0.9789286	0.02107129
437	0.24542339	0.75457656
438	0.9438363	0.056163773
439	0.8911329	0.10886709
440	0.9816165	0.018383486
441	0.89439696	0.10560307
442	0.42026743	0.5797326
443	0.7118215	0.28817847
444	0.5103498	0.48965013
445	0.93800783	0.061992116
446	0.7617855	0.23821452
447	0.91196984	0.08803012
448	0.033858076	0.9661419
449	0.40086228	0.5991378
450	0.22952789	0.77047217
451	0.9435982	0.056401744
452	0.06485711	0.93514293
453	0.1680313	0.83196867
454	0.99950445	0.0004955787
455	0.080438234	0.91956174
456	0.82986665	0.17013337
457	0.019181887	0.98081815
458	0.91028416	0.08971587
459	0.6783234	0.32167658
460	0.5055227	0.4944773
461	0.7036538	0.2963462
462	0.80427796	0.19572207
463	0.9958468	0.0041531837
464	0.9282551	0.071744904
465	0.61252034	0.38747972
466	0.023530087	0.97646993
467	0.8496766	0.15032342
468	0.8101718	0.18982819
469	0.38799185	0.6120081
470	0.43720746	0.5627925
471	0.17586757	0.8241324
472	0.6928369	0.3071631
473	0.8238684	0.17613159
474	0.24373546	0.7562645
475	0.9493638	0.050636217
476	0.92132694	0.07867301
477	0.2969977	0.70300233
478	0.9682371	0.03176286
479	0.7985758	0.20142421
480	0.67555404	0.32444593
481	0.9991478	0.00085224264
482	0.29032588	0.7096741
483	0.956696	0.043304004
484	0.96040833	0.039591644
485	0.04354228	0.95645773
486	0.7122231	0.28777686
487	0.44518963	0.5548104
488	0.9589831	0.04101693
489	0.8536645	0.14633547
490	0.97794	0.022059944
491	0.12594838	0.87405163
492	0.882798	0.117201954
493	0.27906236	0.72093767
494	0.50216323	0.4978367
495	0.31725165	0.6827483
496	0.83064336	0.16935663
497	0.90015334	0.099846646
498	0.056846157	0.9431538
499	0.1300845	0.8699155
500	0.95023435	0.049765624
501	0.9877989	0.012201098
502	0.010059051	0.98994094
503	0.630256	0.36974403
504	0.48622963	0.5137704
505	0.96591157	0.034088373
506	0.9571698	0.042830188
507	0.99629045	0.003709557
508	0.7400252	0.25997472
509	0.9763397	0.023660325
510	0.8316382	0.16836184
511	0.9983931	0.0016068653
512	0.74570507	0.2542949
513	0.9975318	0.0024681967
514	0.9546601	0.045339882
515	0.5741838	0.42581618
516	0.00011276157	0.9998872
517	0.9950311	0.004968918
518	0.67953205	0.32046792
519	0.9397283	0.060271624
520	0.7549413	0.2450587
521	0.25639254	0.7436075
522	0.30482417	0.6951758
523	0.0720805	0.92791957
524	0.54921037	0.45078963
525	0.98870635	0.011293621
526	0.43128785	0.5687121
527	0.18878986	0.81121016
528	0.9972785	0.002721486
529	0.18193881	0.8180612
530	0.7257194	0.2742806
531	0.085677594	0.9143224
532	0.97876567	0.021234311
533	0.00070147985	0.99929845
534	0.05549834	0.9445016
535	0.9708222	0.02917771
536	0.43393618	0.5660638
537	0.9977859	0.002214072
538	0.7900016	0.20999838
539	0.46264696	0.53735304
540	0.98742723	0.01257282
541	0.83536446	0.16463551
542	0.11123845	0.8887616
543	0.58093953	0.41906044
544	0.006912854	0.9930871
545	0.52160597	0.478394
546	0.08526624	0.91473377
547	0.9453739	0.054626085
548	0.9544381	0.04556195
549	0.99931586	0.00068409275
550	0.73322815	0.26677188
551	0.8400244	0.15997562
552	0.91555303	0.08444703
553	0.6505589	0.3494411
554	0.0009920502	0.999008
555	0.89706117	0.10293884
556	0.9367868	0.063213244
557	0.94710034	0.0528996
558	0.19504209	0.8049579
559	0.032169126	0.96783084
560	0.00783827	0.9921617
561	0.9321764	0.06782361
562	0.8968096	0.10319045
563	0.7812361	0.2187639
564	0.49856517	0.5014348
565	0.9956573	0.0043426743
566	0.920067	0.07993299
567	0.98760414	0.012395851
568	0.47282264	0.52717733
569	0.9690223	0.03097772
570	0.83603424	0.16396573
571	0.2544064	0.7455936
572	0.95127904	0.048720907
573	0.40267247	0.5973276
574	0.9542397	0.045760218
575	0.18070167	0.8192983
576	0.97422576	0.02577428
577	0.36428708	0.6357129
578	0.07554146	0.92445856
579	0.79442203	0.20557797
580	0.14017446	0.8598255
581	0.9881053	0.011894662
582	0.1840356	0.8159644
583	0.9489395	0.051060483
584	0.98088765	0.01911238
585	0.6655923	0.33440772
586	0.44803137	0.55196863
587	0.8917144	0.10828558
588	0.7905794	0.20942058
589	0.54973286	0.45026717
590	0.93160486	0.0683952
591	0.65330493	0.346695
592	0.6555765	0.3444234
593	0.5995624	0.4004376
594	0.44340813	0.55659187
595	0.012830221	0.98716974
596	0.46958965	0.53041035
597	0.9496014	0.050398584
598	0.8314389	0.1685611
599	0.85767186	0.14232814
600	0.0077594346	0.99224055
601	0.12168794	0.87831205
602	0.9418493	0.05815071
603	0.11572621	0.88427377
604	0.03724248	0.96275747
605	0.9482802	0.051719822
606	0.5264423	0.47355774
607	0.5623272	0.4376728
608	0.09034986	0.90965015
609	0.8795064	0.120493606
610	0.6636385	0.33636156
611	0.067825906	0.93217415
612	0.6417487	0.3582513
613	0.99504787	0.0049520894
614	0.08775534	0.9122447
615	0.9916102	0.008389806
616	0.9999763	2.3715551e-05
617	0.048177894	0.9518221
618	0.07403827	0.9259618
619	0.9620448	0.037955288
620	0.9087271	0.09127288
621	0.0990875	0.9009125
622	0.19164158	0.80835843
623	0.80912036	0.19087963
624	0.7815104	0.21848956
625	0.91469675	0.08530321
626	0.7564782	0.24352182
627	0.9539144	0.046085615
628	0.47514877	0.5248512
629	0.76245093	0.23754908
630	0.15935285	0.84064716
631	0.0012933249	0.9987067
632	0.37453353	0.6254664
633	0.26356408	0.73643595
634	0.85411966	0.1458804
635	0.5851833	0.41481668
636	0.99430907	0.0056908582
637	0.7252476	0.27475235
638	0.12820724	0.8717928
639	0.08989399	0.910106
640	0.99211097	0.007889039
641	0.79231244	0.20768751
642	0.20868419	0.7913158
643	0.7820203	0.2179797
644	0.91014373	0.08985625
645	0.4376454	0.56235456
646	0.7991348	0.20086525
647	0.11060331	0.88939667
648	0.40561518	0.59438485
649	0.98694915	0.013050783
650	0.12122224	0.8787778
651	0.9944313	0.0055686915
652	0.34773338	0.6522666
653	0.5055388	0.49446115
654	0.31370518	0.6862948
655	0.9999951	4.8843604e-06
656	0.9960796	0.003920331
657	0.9779804	0.022019612
658	0.92142206	0.07857791
659	0.25391844	0.74608153
660	0.06762816	0.9323718
661	0.955576	0.04442396
662	0.6812978	0.31870222
663	0.15553376	0.84446627
664	0.96761674	0.032383338
665	0.0084836185	0.99151635
666	0.7785425	0.22145747
667	0.113866895	0.8861331
668	0.99461985	0.005380149
669	0.9830572	0.016942808
670	0.02260542	0.9773946
671	0.7458308	0.2541692
672	0.9943715	0.0056285327
673	0.9999839	1.6131888e-05
674	0.9482284	0.051771536
675	0.3430286	0.65697145
676	0.59425825	0.4057417
677	0.23563252	0.76436746
678	0.88903934	0.11096063
679	0.9412285	0.058771435
680	0.6339373	0.36606267
681	0.81931204	0.18068798
682	0.32147416	0.6785258
683	0.8574417	0.14255825
684	0.87600756	0.12399249
685	0.032968044	0.967032
686	0.3930866	0.60691345
687	0.8826508	0.11734921
688	0.37130046	0.62869954
689	0.6302526	0.3697474
690	0.78662556	0.21337447
691	0.79973596	0.20026407
692	0.98705715	0.012942884
693	0.74342126	0.25657868
694	0.8207672	0.17923276
695	0.8161116	0.18388838
696	0.8174748	0.1825252
697	0.88667285	0.1133271
698	0.12232622	0.8776738
699	0.3852014	0.61479855
700	0.86288244	0.13711758
701	0.66264284	0.3373571
702	0.3125234	0.68747663
703	0.0053550126	0.994645
704	0.99993277	6.7208275e-05
705	0.9712643	0.028735636
706	0.9206191	0.07938096
707	0.0006643688	0.9993356
708	0.57048875	0.42951128
709	0.7006152	0.29938483
710	0.11763464	0.8823654
711	0.9217364	0.078263536
712	0.9913208	0.008679178
713	0.26265386	0.7373462
714	0.8140215	0.18597847
715	0.2894503	0.7105497
716	0.9473857	0.05261422
717	0.34894747	0.65105253
718	0.249366	0.75063396
719	0.99966717	0.00033287902
720	0.014408383	0.98559165
721	0.81229573	0.1877043
722	0.9997539	0.00024612958
723	0.90389633	0.09610368
724	0.91344386	0.08655618
725	0.6263835	0.37361655
726	0.9968837	0.0031163075
727	0.013358191	0.98664176
728	0.11880355	0.8811965
729	0.54294664	0.45705333
730	0.3834729	0.61652714
731	0.9991535	0.00084650924
732	0.40159893	0.59840107
733	0.020190077	0.9798099
734	0.17200494	0.8279951
735	0.08277319	0.91722685
736	0.9833909	0.016609084
737	0.92811275	0.07188724
738	0.9658343	0.034165744
739	0.13680261	0.86319745
740	0.9113293	0.08867063
741	0.030702319	0.96929765
742	0.7278196	0.27218038
743	0.7121549	0.28784505
744	0.064809985	0.93519
745	0.11223193	0.88776803
746	0.88348866	0.11651134
747	0.79285026	0.2071497
748	0.73681384	0.26318613
749	0.99295956	0.007040452
750	0.03980264	0.9601974
751	0.8674236	0.13257644
752	0.64962035	0.35037965
753	0.48323584	0.51676416
754	0.0003938693	0.9996062
755	0.98179907	0.018200941
756	0.97949094	0.020509135
757	0.9715825	0.028417569
758	0.07962617	0.9203738
759	0.09860505	0.90139496
760	0.75434846	0.24565157
761	0.86016244	0.13983755
762	0.9894155	0.010584532
763	0.92805874	0.0719413
764	0.025296288	0.97470367
765	0.59506613	0.40493384
766	0.1179196	0.8820804
767	0.98765755	0.012342517
768	0.94531083	0.05468913
769	0.9897349	0.010265064
770	0.023780072	0.9762199
771	0.98393965	0.016060313
772	0.9238139	0.07618614
773	0.99898666	0.0010133649
774	0.9983119	0.0016880761
775	0.9183986	0.08160141
776	0.1689829	0.8310171
777	0.9033798	0.096620165
778	0.9999914	8.545432e-06
779	0.004410584	0.9955894
780	0.034409236	0.9655907
781	0.28327572	0.71672434
782	0.9986349	0.0013650507
783	0.558714	0.44128603
784	0.856537	0.14346306
785	0.9785654	0.02143458
786	0.95268136	0.047318615
787	0.6442595	0.35574046
788	0.47680116	0.52319884
789	0.83795303	0.16204695
790	0.64469016	0.3553098
791	0.6151326	0.3848674
792	0.16484228	0.8351577
793	0.74273646	0.25726357
794	0.0009849633	0.999015
795	0.9819401	0.018059932
796	0.24882375	0.7511763
797	0.23732975	0.7626702
798	0.003958732	0.9960413
799	0.99042094	0.0095789945
800	0.04988203	0.950118
801	0.010056603	0.9899434
802	0.9801671	0.01983289
803	0.66602296	0.333977
804	0.9392195	0.060780462
805	0.67881763	0.32118237
806	0.97151935	0.028480714
807	0.34591398	0.654086
808	0.58910775	0.41089228
809	0.9999783	2.1684158e-05
810	0.92455196	0.075448
811	0.34509605	0.65490395
812	0.6291848	0.37081522
813	0.61160004	0.38839996
814	0.9967243	0.0032756638
815	0.96745133	0.0325487
816	0.98882943	0.011170602
817	0.04965792	0.9503421
818	0.98361313	0.016386814
819	0.4248608	0.5751392
820	0.19785322	0.8021468
821	0.8976157	0.10238435
822	0.8189538	0.1810462
823	0.05450756	0.9454924
824	0.34274083	0.65725917
825	0.1440886	0.85591143
826	0.9999969	3.138949e-06
827	0.03183361	0.9681664
828	0.0005986556	0.99940133
829	0.9127491	0.087250836
830	0.9193622	0.08063784
831	0.2184662	0.78153384
832	0.7286837	0.27131635
833	0.8958486	0.1041514
834	0.3691374	0.6308626
835	0.9858731	0.01412691
836	0.90520704	0.09479299
837	0.31558117	0.6844188
838	0.18743144	0.8125686
839	0.017330375	0.9826696
840	0.059541464	0.94045854
841	0.77931756	0.22068241
842	0.9856451	0.014354824
843	0.8019211	0.19807893
844	0.9415395	0.058460455
845	0.99562126	0.0043787826
846	0.992968	0.007031943
847	0.9904767	0.009523277
848	0.9797183	0.020281643
849	0.6496668	0.3503332
850	0.76834106	0.23165895
851	0.5747241	0.4252759
852	0.07720935	0.92279065
853	0.9961249	0.0038751038
854	0.17465025	0.82534975
855	0.9718847	0.028115256
856	0.14490232	0.8550977
857	0.43082026	0.5691798
858	0.9992225	0.0007774538
859	0.99285614	0.0071438616
860	0.9754891	0.024510914
861	0.9609429	0.039057024
862	0.9992737	0.00072629546
863	0.9853199	0.014680054
864	0.9795839	0.020416057
865	0.16031642	0.8396836
866	0.058416642	0.9415834
867	0.8709561	0.12904385
868	0.94663984	0.05336024
869	0.99813193	0.0018680638
870	0.43443346	0.5655665
871	0.96074945	0.039250568
872	0.058776576	0.94122344
873	0.50421363	0.49578634
874	0.9976132	0.0023867688
875	0.99461454	0.0053854077
876	0.94926864	0.050731424
877	0.737447	0.262553
878	0.853598	0.14640196
879	0.9864136	0.013586398
880	0.96674114	0.03325893
881	0.5527269	0.44727308
882	0.9999908	9.142577e-06
883	0.046113156	0.95388687
884	0.99100846	0.00899157
885	0.96896905	0.031030983
886	0.19738209	0.80261797
887	0.001720231	0.9982798
888	0.9447614	0.055238657
889	0.7976631	0.20233692
890	0.00086049957	0.9991394
891	0.13333619	0.8666638
892	0.11409036	0.8859097
893	6.883215e-05	0.9999312
894	0.17126043	0.8287396
895	0.0046134028	0.99538666
896	0.50464654	0.49535343
897	0.15536025	0.8446397
898	0.99066216	0.009337872
899	0.96066123	0.039338827
900	0.9547755	0.04522446
901	0.8505394	0.14946057
902	0.0032965953	0.99670345
903	0.8203522	0.17964779
904	0.5218823	0.47811767
905	0.98802465	0.011975394
906	0.9944705	0.0055295615
907	0.40249828	0.59750175
908	0.7860135	0.21398653
909	0.6976728	0.30232725
910	0.9745574	0.025442591
911	0.8849483	0.11505169
912	0.95666873	0.04333124
913	0.91439354	0.085606426
914	0.6087162	0.39128378
915	0.8463007	0.15369925
916	0.9517884	0.048211627
917	0.9855913	0.014408659
918	0.946238	0.053761985
919	0.033493113	0.9665069
920	0.116100185	0.8838998
921	0.9703159	0.029684061
922	0.84208965	0.1579104
923	0.9321173	0.067882754
924	0.78612876	0.21387123
925	0.18309742	0.81690264
926	0.9367546	0.06324544
927	0.63528043	0.36471957
928	0.947909	0.05209096
929	0.5916088	0.40839118
930	0.9915353	0.008464672
931	0.32025266	0.67974734
932	0.89873004	0.10126993
933	0.5384577	0.46154228
934	0.99934334	0.0006566951
935	0.3555567	0.64444333
936	0.8378491	0.16215087
937	0.12085615	0.8791439
938	0.9802956	0.019704366
939	0.38489816	0.6151019
940	0.7979896	0.2020104
941	0.3749165	0.6250835
942	0.9512705	0.04872946
943	0.27218843	0.7278116
944	0.8706722	0.12932782
945	0.9104594	0.08954055
946	0.35556245	0.64443755
947	0.24913128	0.75086874
948	0.31683663	0.68316334
949	0.17275305	0.8272469
950	0.98791796	0.012082023
951	0.033148088	0.9668519
952	0.1675415	0.83245856
953	0.13128556	0.86871445
954	0.13303438	0.86696565
955	0.98019284	0.01980721
956	0.99876547	0.0012345198
957	0.99771214	0.0022879154
958	0.892362	0.107637964
959	0.16999961	0.8300004
960	0.049970113	0.95002985
961	0.008825221	0.9911748
962	0.01047453	0.98952544
963	0.99281585	0.007184081
964	0.2757282	0.7242718
965	0.84916157	0.15083846
966	0.7128253	0.28717473
967	0.2974462	0.7025538
968	0.5525996	0.44740036
969	0.7888825	0.21111749
970	0.9843976	0.015602451
971	0.9801427	0.019857269
972	0.97735524	0.02264474
973	0.92128026	0.07871974
974	0.101302534	0.8986975
975	0.6458919	0.3541081
976	0.95715284	0.042847116
977	0.40390545	0.5960945
978	0.6542615	0.34573847
979	0.5077762	0.4922238
980	0.9906742	0.009325775
981	0.96584207	0.034157943
982	0.55756474	0.44243526
983	0.6079384	0.39206153
984	0.0037896368	0.99621034
985	0.99997675	2.3216418e-05
986	0.5390801	0.46091995
987	0.31147975	0.6885202
988	0.1237336	0.8762664
989	0.7654029	0.23459701
990	0.055873513	0.9441265
991	0.77653927	0.22346075
992	0.9759542	0.024045859
993	0.9911691	0.008830887
994	0.20611633	0.7938836
995	0.9524234	0.04757667
996	0.62022465	0.37977535
997	0.70008427	0.29991573
998	0.79180336	0.20819661
999	0.79722905	0.20277102
1000	0.9718321	0.028167924
1001	0.994027	0.0059729703
1002	0.36727366	0.6327263
1003	0.90771544	0.09228456
1004	0.9666648	0.03333521
1005	0.9053824	0.09461755
1006	0.92984563	0.07015436
1007	0.7990774	0.20092261
1008	0.0038246433	0.9961753
1009	0.9684776	0.03152246
1010	0.8881957	0.11180428
1011	0.8939294	0.10607057
1012	0.99683255	0.003167424
1013	0.45277154	0.54722846
1014	0.24172632	0.75827366
1015	0.8559417	0.14405829
1016	0.78805965	0.21194036
1017	0.019327652	0.9806723
1018	0.9772798	0.022720171
1019	0.69039255	0.3096074
1020	0.06277288	0.9372271
1021	0.99431556	0.005684397
1022	0.8447521	0.15524787
1023	0.9659901	0.03400992
1024	0.9970553	0.002944726
1025	0.90977126	0.09022867
1026	0.07140542	0.9285946
1027	0.14886457	0.85113543
1028	0.6860366	0.31396338
1029	0.8608355	0.13916443
1030	0.9774495	0.02255051
1031	0.44177783	0.5582222
1032	0.8646709	0.13532914
1033	0.6475678	0.35243213
1034	0.41135976	0.5886402
1035	0.9903133	0.009686679
1036	0.5850817	0.4149183
1037	0.5437491	0.4562509
1038	0.98867524	0.011324763
1039	0.9962599	0.0037401207
1040	0.22322805	0.77677196
1041	0.42641327	0.57358676
1042	0.53481764	0.46518233
1043	0.6993791	0.30062088
1044	0.7584522	0.24154778
1045	0.6094741	0.39052585
