# Supplementary material for: Evaluating deep learning-based melanoma classification using immunohistochemistry and routine histology: A three center study
Source: PLoS One. 2024 Jan 19;19(1):e0297146. doi: 10.1371/journal.pone.0297146 (PMC10798511; doi:10.1371/journal.pone.0297146)
Supplement: S5 Dataset — (ZIP) [file pone.0297146.s011.zip › minimal_dataset/tile_predictions/dresden/679218-HE_ind_ISlab_1.0.csv]

	0	1
0	0.28895897	0.71104103
1	0.016846683	0.9831533
2	0.63978344	0.36021656
3	0.64412737	0.35587263
4	0.0811822	0.9188178
5	0.09394229	0.90605766
6	0.004451992	0.995548
7	0.009632606	0.9903674
8	0.0008508389	0.9991492
9	0.7769368	0.22306317
10	0.5248028	0.47519714
11	0.9506606	0.04933944
12	0.048761014	0.95123905
13	0.008551726	0.9914483
14	0.35848603	0.64151394
15	0.00041451657	0.99958545
16	0.6025338	0.3974662
17	0.37310922	0.6268908
18	0.060005132	0.9399949
19	0.26002932	0.7399707
20	0.00024137682	0.99975866
21	0.5461429	0.4538571
22	0.079773076	0.9202269
23	0.44448513	0.5555149
24	0.035174403	0.96482563
25	0.0003049963	0.99969506
26	1.10282535e-05	0.9999889
27	0.0037461377	0.99625385
28	0.023492925	0.97650707
29	0.4687582	0.53124183
30	0.034895953	0.96510404
31	0.22764191	0.77235806
32	0.11686783	0.8831321
33	0.52929395	0.47070605
34	0.018459639	0.9815403
35	0.015129535	0.9848705
36	0.18396473	0.81603533
37	0.0010639506	0.998936
38	0.12680902	0.873191
39	0.24658433	0.75341564
40	0.38401324	0.61598676
41	0.0056364406	0.99436355
42	0.00068130676	0.9993187
43	0.24770899	0.7522911
44	0.22401927	0.7759808
45	0.0025427009	0.9974573
46	0.008108532	0.9918915
47	0.0070988513	0.9929012
48	0.1485376	0.85146236
49	0.008325593	0.9916745
50	0.0022215997	0.99777836
51	0.006198548	0.9938014
52	0.0042740405	0.995726
53	0.25500655	0.7449934
54	0.28989053	0.7101094
55	0.8451864	0.15481356
56	0.06241704	0.9375829
57	0.00043038267	0.9995696
58	0.06455926	0.9354408
59	0.0060811806	0.9939188
60	0.73152363	0.2684764
61	0.0012180541	0.998782
62	0.0005081776	0.9994918
63	0.0040583834	0.9959416
64	0.0015746129	0.99842536
65	2.011273e-05	0.99997985
66	0.0006094565	0.9993905
67	0.79927176	0.20072822
68	0.17905906	0.820941
69	0.34507486	0.6549251
70	0.011562187	0.98843783
71	0.17989482	0.82010514
72	0.54440653	0.45559344
73	0.9996228	0.00037717092
74	0.3008456	0.6991544
75	0.0010245183	0.9989755
76	0.0713417	0.92865837
77	0.00068036787	0.9993197
78	0.028706241	0.9712938
79	0.18639673	0.8136033
80	0.016006645	0.9839933
81	0.7715696	0.22843039
82	0.0018570804	0.99814296
83	0.20991112	0.79008895
84	0.78792167	0.21207829
85	0.003748354	0.99625164
86	0.17811093	0.8218891
87	0.013632283	0.98636776
88	0.003654764	0.9963452
89	0.008110783	0.9918892
90	0.47322464	0.52677536
91	0.45326543	0.5467346
92	0.33037642	0.6696236
93	0.043031428	0.9569686
94	0.19650815	0.8034919
95	0.050613042	0.949387
96	0.06880762	0.93119234
97	0.0005278883	0.9994721
98	0.093160845	0.9068392
99	0.0061603533	0.9938397
100	0.22801088	0.7719891
101	0.15317176	0.8468283
102	0.005408341	0.99459165
103	0.0031647484	0.9968353
104	0.0035431902	0.9964568
105	0.001428843	0.99857116
106	0.006807216	0.99319285
107	0.19561467	0.8043853
108	0.37008932	0.6299107
109	0.047755383	0.9522446
110	0.026491294	0.9735087
111	0.018811263	0.9811887
112	0.016864983	0.983135
113	0.83644223	0.16355775
114	0.23254465	0.7674554
115	0.0042434265	0.99575657
116	0.05164179	0.94835824
117	0.010490804	0.9895092
118	0.83299327	0.16700672
119	0.48014787	0.51985216
120	0.122539446	0.87746054
121	0.930853	0.069147
122	0.68336403	0.31663597
123	0.00786305	0.99213696
124	0.012743149	0.9872569
125	0.31287056	0.68712944
126	0.44220337	0.5577966
127	0.00094745704	0.9990526
128	0.07981703	0.920183
129	0.020451717	0.97954834
130	0.03909321	0.9609068
131	0.00016687556	0.9998331
132	0.03369838	0.96630156
133	0.03078875	0.9692113
134	0.02588406	0.9741159
135	0.04208329	0.95791674
136	0.42014864	0.5798513
137	0.84465855	0.15534148
138	0.0017136112	0.9982864
139	0.03653025	0.9634697
140	0.0602263	0.9397737
141	0.033632502	0.9663675
142	0.00012052959	0.9998795
143	0.046865985	0.95313406
144	0.04813508	0.95186496
145	0.2758781	0.7241219
146	0.024183586	0.9758164
147	0.1593436	0.84065634
148	0.0822492	0.91775084
149	0.33157408	0.668426
150	0.111861	0.888139
151	0.009121172	0.9908789
152	0.2508465	0.7491535
153	0.041942824	0.9580572
154	0.30027327	0.6997267
155	0.3139257	0.68607426
156	0.11237887	0.8876211
157	0.16888863	0.8311114
158	0.09001696	0.9099831
159	0.031680666	0.9683194
160	0.010633753	0.98936623
161	0.9993374	0.00066256506
162	0.0012579964	0.99874204
163	0.0013350995	0.99866486
164	0.010814071	0.98918587
165	0.3115976	0.6884024
166	0.0052103098	0.9947897
167	0.8910897	0.10891028
168	0.25958607	0.74041396
169	0.61296475	0.38703528
170	0.21942519	0.7805748
171	0.013320247	0.98667973
172	0.281118	0.71888196
173	0.00031320652	0.99968684
174	0.00084982766	0.99915016
175	0.23276728	0.7672327
176	0.74941075	0.25058925
177	0.027794605	0.9722054
178	0.00010260349	0.99989736
179	0.00865604	0.991344
180	0.053498432	0.9465016
181	0.07106234	0.9289377
182	0.034658823	0.96534115
183	0.0028988614	0.9971011
184	0.12258931	0.8774107
185	0.6670656	0.33293432
186	0.58223635	0.41776365
187	0.107550204	0.8924498
188	0.15278493	0.8472151
189	0.05978156	0.9402184
190	0.2619492	0.73805076
191	0.5062109	0.49378908
192	0.2614975	0.7385025
193	0.0035281896	0.9964719
194	0.5752449	0.42475507
195	0.0072403136	0.9927597
196	0.09094384	0.9090561
197	0.47400168	0.5259983
198	0.065879084	0.93412095
199	0.008028406	0.9919716
200	0.08806042	0.9119396
201	0.63557243	0.36442757
202	0.02439898	0.975601
203	0.016124306	0.9838757
204	0.0027883323	0.99721164
205	0.003143952	0.996856
206	0.00222655	0.99777347
207	0.107727796	0.89227223
208	0.1790306	0.8209694
209	0.060059026	0.9399409
210	0.06057836	0.93942165
211	0.00976915	0.99023086
212	0.07985017	0.92014986
213	0.29083118	0.7091688
214	0.06002096	0.939979
215	1.6000884e-05	0.999984
216	0.00012708933	0.9998729
217	0.8683247	0.1316753
218	0.3099692	0.6900308
219	0.7889066	0.21109343
220	0.034181118	0.9658188
221	0.15486002	0.84514004
222	0.00065578567	0.99934417
223	0.22582021	0.77417976
224	0.003343196	0.9966568
225	0.13775845	0.8622415
226	0.03461912	0.9653809
227	0.061029986	0.93897
228	0.03243817	0.9675618
229	0.7612826	0.23871745
230	0.13769628	0.86230373
231	0.0027103813	0.99728966
232	0.013003049	0.9869969
233	0.046650454	0.9533495
234	0.03463577	0.9653643
235	0.53940886	0.46059117
236	0.23042761	0.7695724
237	0.0043980055	0.995602
238	0.6832542	0.31674582
239	0.01080072	0.98919934
240	0.10845139	0.89154863
241	0.3616264	0.6383736
242	0.9684387	0.031561352
243	0.8144261	0.18557389
244	0.33663133	0.6633687
245	0.0006120675	0.99938786
246	0.4120438	0.58795625
247	0.24894235	0.7510576
248	0.2896466	0.7103534
249	0.9734784	0.026521621
250	0.03146864	0.96853137
251	0.70693994	0.29306003
252	0.62155867	0.37844136
253	0.21582563	0.7841744
254	0.49732167	0.5026783
255	0.42785692	0.5721431
256	0.053799804	0.9462002
257	0.04518164	0.9548183
258	0.19988984	0.80011016
259	0.020761326	0.9792387
260	0.29226917	0.7077309
261	0.038891997	0.96110797
262	0.765068	0.23493205
263	0.67040575	0.32959425
264	0.003350597	0.99664944
265	0.024564208	0.97543573
266	0.0003269793	0.999673
267	0.06337599	0.93662405
268	0.44273674	0.55726326
269	0.2271749	0.77282506
270	0.02029048	0.9797095
271	0.3102743	0.6897257
272	0.09442676	0.9055732
273	0.06525451	0.9347455
274	0.20881148	0.79118854
275	0.16027755	0.83972245
276	0.02273251	0.9772675
277	0.00022859733	0.9997714
278	0.40728128	0.5927187
279	0.15631495	0.8436851
280	0.30866954	0.6913305
281	0.104550846	0.89544916
282	0.5361411	0.46385893
283	0.8457631	0.15423697
284	0.016960066	0.9830399
285	0.13667692	0.86332303
286	0.14170055	0.8582995
287	0.23814261	0.7618574
288	0.036213048	0.96378696
289	0.00095356535	0.9990464
290	0.11587636	0.8841236
291	0.3825528	0.6174472
292	0.04042323	0.9595768
293	0.4811019	0.5188981
294	0.10016601	0.899834
295	0.28825665	0.71174335
296	0.0036279368	0.9963721
297	0.41690978	0.5830902
298	0.07504856	0.9249515
299	0.17208092	0.8279191
300	0.0059327367	0.9940673
301	0.110129885	0.8898701
302	0.0020768426	0.9979232
303	0.08431814	0.91568184
304	0.6206704	0.37932962
305	0.015775489	0.98422444
306	0.11079298	0.889207
307	0.018044433	0.9819556
308	0.3492182	0.65078187
309	0.20281209	0.797188
310	0.19182108	0.80817896
311	0.018291624	0.9817084
312	0.78869104	0.21130897
313	0.007620608	0.9923794
314	0.020939853	0.9790602
315	0.7639277	0.2360723
316	0.027083479	0.97291654
317	0.60443366	0.3955664
318	0.89307225	0.10692779
319	0.3869897	0.6130103
320	0.0020256946	0.99797434
321	1.6398335e-05	0.99998355
322	0.14603703	0.85396296
323	0.56419206	0.435808
324	0.0014723662	0.99852765
325	0.08346439	0.9165356
326	0.71217436	0.28782567
327	0.00015105346	0.99984896
328	0.50071406	0.4992859
329	0.11849878	0.8815012
330	0.045402847	0.9545971
331	0.10090949	0.8990905
332	0.9026184	0.0973816
333	0.4487073	0.5512927
334	0.045673966	0.95432603
335	0.16577567	0.83422434
336	0.015469507	0.98453045
337	0.02394237	0.9760576
338	0.0033604745	0.9966395
339	0.038057413	0.9619426
340	0.02724983	0.9727501
341	0.30049646	0.69950354
342	0.012128668	0.9878713
343	0.0038753797	0.99612457
344	0.009186439	0.99081355
345	0.00101457	0.99898547
346	0.090434834	0.9095652
347	0.54100764	0.4589924
348	0.0035649487	0.99643505
349	0.024922367	0.97507757
350	0.0008815054	0.9991185
351	0.83146346	0.16853662
352	0.15209086	0.84790915
353	0.0499404	0.9500596
354	0.9892715	0.01072851
355	0.77540934	0.22459066
356	0.29685268	0.7031473
357	0.5855326	0.41446736
358	0.022300623	0.9776994
359	0.14434381	0.8556562
360	0.07174615	0.9282539
361	0.08731753	0.9126825
362	0.12951171	0.8704882
363	4.548983e-05	0.99995446
364	0.27250996	0.72749
365	0.0018916415	0.9981084
366	0.13251245	0.86748755
367	0.009047591	0.9909524
368	0.47425777	0.52574223
369	0.14281829	0.85718167
370	0.05048841	0.9495116
371	0.27979013	0.72020984
372	0.45705685	0.5429432
373	0.009124741	0.99087524
374	0.0012750196	0.998725
375	0.0069960365	0.993004
376	0.011510166	0.9884898
377	0.0077896193	0.9922104
378	0.15566067	0.8443393
379	0.01122328	0.98877674
380	0.00023764092	0.99976236
381	0.00068045215	0.99931955
382	0.0005280035	0.99947196
383	0.003234183	0.99676585
384	0.013418852	0.9865811
385	0.9748809	0.02511915
386	0.02554844	0.97445154
387	0.009793799	0.9902062
388	0.71531963	0.2846803
389	0.0010700979	0.9989299
390	0.020695064	0.97930497
391	0.07486236	0.92513764
392	0.06818109	0.93181884
393	0.18510725	0.81489277
394	0.5063828	0.49361715
395	0.30993393	0.6900661
396	0.93642694	0.063573115
397	0.48679042	0.5132096
398	0.003475445	0.9965245
399	0.89307594	0.10692407
400	0.51289564	0.48710436
401	0.11982915	0.8801708
402	0.036150046	0.96384996
403	0.0052896924	0.9947103
404	0.0056722285	0.9943277
405	0.557784	0.44221592
406	0.9160378	0.08396218
407	0.12711291	0.8728871
408	0.0267605	0.9732395
409	0.0077411365	0.99225885
410	0.16205701	0.837943
411	0.00088557875	0.99911445
412	0.80099434	0.19900566
413	0.0026662417	0.99733377
414	0.00429969	0.99570036
415	0.07228577	0.9277142
416	0.48161182	0.5183882
417	0.9638444	0.036155593
418	0.38266143	0.6173386
419	0.49083954	0.50916046
420	0.44434676	0.5556532
421	7.746619e-05	0.9999225
422	0.07388683	0.9261132
423	0.11612338	0.8838766
424	0.03834003	0.96165997
425	0.47342208	0.52657795
426	0.016092775	0.9839072
427	0.005750904	0.9942491
428	0.4952895	0.5047105
429	0.6939151	0.30608484
430	0.011844273	0.9881557
431	0.99967015	0.00032990638
432	0.00022626734	0.9997738
433	0.24336672	0.7566333
434	0.8200644	0.17993557
435	0.4567734	0.54322666
436	0.22315495	0.77684504
437	0.62702614	0.3729738
438	0.072570674	0.92742926
439	0.00016271361	0.9998373
440	0.04501377	0.9549863
441	0.13122119	0.86877877
442	0.0026944778	0.9973055
443	0.1556146	0.84438545
444	0.00013304269	0.99986696
445	0.62728125	0.37271878
446	0.72004735	0.27995265
447	0.15298574	0.84701425
448	9.596285e-05	0.99990404
449	0.0006009652	0.99939907
450	0.69046384	0.30953613
451	0.25832283	0.7416772
452	0.0068066414	0.9931933
453	0.47518367	0.52481633
454	0.001373849	0.9986261
455	0.0016358888	0.99836415
456	0.34923613	0.65076387
457	0.6631218	0.33687812
458	0.8780568	0.121943206
459	0.017837457	0.98216254
460	0.058543894	0.9414561
461	0.03021941	0.9697806
462	0.0017159014	0.99828404
463	0.0009224517	0.99907756
464	0.4695783	0.5304217
465	0.26936206	0.73063797
466	0.0008149881	0.999185
467	0.4088162	0.59118384
468	0.08119058	0.9188094
469	0.115591146	0.88440883
470	0.95447946	0.045520503
471	0.99223495	0.007765099
472	0.028867777	0.9711322
473	0.87062144	0.12937862
474	0.21162817	0.7883718
475	0.37680605	0.6231939
476	0.118637	0.8813629
477	0.9175626	0.08243741
478	0.9782817	0.02171827
479	0.39174026	0.6082598
480	0.29653636	0.7034637
481	0.006911754	0.9930882
482	0.04502479	0.9549752
483	0.13737449	0.86262554
484	0.8856522	0.11434778
485	0.004052877	0.9959472
486	0.00095512386	0.99904484
487	0.00054118567	0.99945885
488	0.119213246	0.8807868
489	0.0035760454	0.9964239
490	0.021708522	0.9782915
491	0.03151805	0.96848196
492	0.089174345	0.91082567
493	0.000104398234	0.9998956
494	0.022751816	0.97724813
495	0.0030851425	0.99691486
496	0.0076999813	0.99230003
497	0.00047772407	0.9995223
498	0.015163051	0.984837
499	0.017757328	0.9822427
500	0.7772905	0.22270942
501	0.08524205	0.91475797
502	0.058311503	0.9416885
503	0.400736	0.599264
504	0.062378097	0.93762195
505	0.5355402	0.4644598
506	0.0033217964	0.99667823
507	0.48307383	0.51692617
508	0.049238518	0.95076144
509	0.0408256	0.95917434
510	0.5346591	0.4653409
511	0.014763038	0.98523694
512	0.3331547	0.6668453
513	0.29459786	0.7054022
514	0.18455385	0.81544614
515	0.007560907	0.99243903
516	0.31843463	0.6815654
517	0.018060654	0.9819394
518	0.0006966983	0.99930334
519	0.09923901	0.900761
520	0.14519486	0.8548051
521	0.0133491615	0.9866508
522	0.0052071027	0.9947929
523	0.8196529	0.18034707
524	0.594501	0.40549895
525	0.03417963	0.96582043
526	0.012132674	0.98786736
527	0.000812064	0.9991879
528	0.037005614	0.96299434
529	0.0094614085	0.9905386
530	0.0050853565	0.99491465
531	0.046313412	0.9536866
532	0.07867398	0.92132604
533	0.2781647	0.72183526
534	0.0580803	0.94191974
535	0.007478694	0.9925212
536	0.17212027	0.8278797
537	0.0040742317	0.9959258
538	0.032578208	0.96742177
539	0.09284597	0.90715396
540	0.0004817163	0.9995183
541	0.0057352423	0.9942648
542	0.8076218	0.19237828
543	0.07168654	0.92831343
544	0.12736903	0.8726309
545	0.06516142	0.93483865
546	0.22656593	0.7734341
547	0.03208957	0.96791047
548	0.45387733	0.54612267
549	0.43209872	0.5679013
550	0.6514893	0.3485107
551	0.0003265083	0.9996735
552	0.1763298	0.8236702
553	0.01566953	0.9843305
554	0.06338307	0.9366169
555	0.60472316	0.3952768
556	0.025056463	0.9749435
557	0.016222632	0.9837774
558	0.013288422	0.9867115
559	0.006651779	0.9933482
560	0.07977974	0.92022026
561	0.2500038	0.7499962
562	0.24408425	0.75591576
563	0.3567365	0.6432635
564	0.9605084	0.03949154
565	0.055959918	0.94404006
566	0.22181292	0.7781871
567	0.04816737	0.95183265
568	0.00052674237	0.9994733
569	0.012935437	0.9870646
570	0.00027777528	0.9997222
571	0.87014604	0.12985402
572	0.7910705	0.20892946
573	0.011002852	0.9889972
574	0.0045669745	0.9954331
575	0.02768891	0.9723111
576	0.17213042	0.8278696
577	0.12476763	0.8752324
578	0.00083504163	0.99916494
579	0.041864656	0.9581353
580	0.1566613	0.84333867
581	0.021823741	0.9781763
582	0.7139699	0.2860301
583	0.87962663	0.1203733
584	0.48084995	0.51915
585	0.17040545	0.82959455
586	0.036664624	0.9633354
587	0.24284342	0.75715655
588	0.8043015	0.19569853
589	0.014296253	0.98570377
590	0.00011493141	0.9998851
591	0.043665808	0.95633423
592	0.0003448438	0.9996551
593	0.18696114	0.8130388
594	0.0020844024	0.99791557
595	0.73527056	0.26472938
596	0.008866945	0.99113303
597	0.048263006	0.951737
598	0.028105304	0.97189474
599	0.0002455717	0.99975437
600	0.0005469527	0.999453
601	0.07993208	0.9200679
602	0.9855898	0.014410252
603	0.008574599	0.9914254
604	0.009167653	0.9908324
605	0.88512814	0.11487191
606	0.09923846	0.9007616
607	0.009125551	0.9908744
608	0.00023254023	0.9997675
609	0.14712422	0.85287577
610	0.008689917	0.9913101
611	0.010982736	0.98901725
612	0.21526103	0.784739
613	0.4521497	0.5478503
614	0.30538973	0.69461024
615	0.037387762	0.9626122
616	0.12023321	0.87976676
617	0.86464894	0.13535105
618	0.00066846464	0.9993316
619	0.5844781	0.4155219
620	0.6612534	0.33874658
621	0.6165527	0.38344732
622	0.0005439213	0.9994561
623	0.35349688	0.6465031
624	0.18293041	0.81706953
625	0.020072443	0.97992754
626	0.0050434056	0.99495655
627	0.90838635	0.0916137
628	0.0068364046	0.9931636
629	0.801919	0.19808105
630	0.3604278	0.63957214
631	0.008378381	0.9916216
632	0.17700495	0.822995
633	0.0020630863	0.99793696
634	0.5574108	0.44258922
635	0.042619217	0.95738083
636	0.31845132	0.6815487
637	0.014414195	0.98558587
638	0.44521752	0.5547825
639	0.043424275	0.95657575
640	0.57705605	0.42294395
641	0.21166334	0.7883367
642	0.25096053	0.74903953
643	0.7322773	0.2677228
644	0.34958008	0.65041995
645	0.17068464	0.82931536
646	0.0035290935	0.9964709
647	0.009139471	0.99086046
648	0.003153459	0.9968465
649	0.0033074138	0.99669254
650	0.6164083	0.38359168
651	0.30142936	0.6985706
652	0.00083359476	0.99916637
653	0.25742745	0.74257255
654	0.02555886	0.9744411
655	0.00011498084	0.99988496
656	0.9959352	0.0040647388
657	0.066573486	0.9334265
658	0.0011670253	0.998833
659	0.06527647	0.9347235
660	0.004556086	0.99544394
661	0.08758052	0.9124195
662	0.5426996	0.45730048
663	0.50579697	0.49420303
664	0.76127195	0.23872803
665	0.00091485045	0.9990852
666	0.008194185	0.9918058
667	0.04378839	0.95621157
668	0.012461191	0.9875388
669	0.004661185	0.9953388
670	0.82932734	0.17067266
671	0.00014673319	0.99985325
672	0.34818056	0.65181947
673	0.010612268	0.98938775
674	0.0048204125	0.99517965
675	0.24340343	0.7565965
676	0.9713974	0.028602649
677	0.039405085	0.9605949
678	0.85217464	0.14782532
679	0.092763714	0.9072363
680	0.3188179	0.6811821
681	0.35256866	0.6474314
682	0.001127958	0.998872
683	0.1369025	0.86309755
684	0.06346655	0.93653345
685	0.0026015341	0.9973985
686	0.97289646	0.027103558
687	0.6298438	0.3701562
688	0.520074	0.47992596
689	0.0029617022	0.99703836
690	0.10545677	0.89454323
691	0.03535986	0.96464014
692	0.031550452	0.96844953
693	0.4475653	0.55243474
694	0.6493384	0.35066155
695	0.3888051	0.6111949
696	0.03238692	0.96761304
697	0.48129842	0.5187016
698	0.042885642	0.9571144
699	0.007398342	0.9926017
700	0.000336539	0.9996635
701	0.08036617	0.9196338
702	0.10213936	0.89786065
703	0.08005563	0.91994435
704	0.047104076	0.95289594
705	0.00043660402	0.9995634
706	0.9420383	0.057961732
707	0.065967195	0.93403274
708	0.041908253	0.9580918
709	0.05751468	0.9424854
710	0.048368175	0.95163184
711	0.00047403548	0.999526
712	0.5514526	0.44854745
713	4.2822216e-05	0.9999572
714	0.50109595	0.49890405
715	0.4170629	0.58293706
716	5.5140095e-05	0.9999448
717	0.009958565	0.99004143
718	0.2163992	0.7836008
719	0.09765677	0.9023433
720	0.12862602	0.87137395
721	0.87086636	0.12913367
722	0.05575327	0.94424677
723	0.004544056	0.995456
724	0.040032547	0.95996743
725	0.008055359	0.9919446
726	0.026531512	0.97346854
727	0.0024135585	0.9975865
728	0.0202295	0.97977054
729	0.011535879	0.9884642
730	0.0134143215	0.98658574
731	0.1712772	0.8287228
732	0.059301775	0.94069827
733	0.00027531534	0.9997247
734	0.013301352	0.9866986
735	0.005454384	0.9945456
736	0.79868025	0.20131978
737	0.0028146037	0.9971854
738	0.4540953	0.54590476
739	0.03723977	0.96276027
740	0.011196795	0.9888032
741	0.0036637017	0.99633634
742	0.34188527	0.65811473
743	0.017174736	0.9828252
744	0.6334229	0.36657712
745	0.020678408	0.97932154
746	0.1901258	0.8098742
747	0.974761	0.025238963
748	0.22086017	0.7791398
749	0.013853905	0.98614603
750	0.0019170045	0.998083
751	0.2695649	0.7304351
752	0.28443468	0.7155653
753	0.0030317772	0.9969682
754	0.15643452	0.84356546
755	0.20718317	0.7928169
756	0.6952126	0.30478737
757	0.31628603	0.683714
758	0.10054104	0.89945894
759	0.0102965	0.9897035
760	0.19024047	0.8097595
761	0.008500791	0.99149925
762	0.0021634386	0.99783653
763	0.30885175	0.6911482
764	0.027047973	0.97295195
765	0.58822703	0.411773
766	0.0067817625	0.99321824
767	0.1919963	0.8080037
768	0.0035445308	0.99645555
769	0.68919927	0.31080073
770	0.93774736	0.062252577
771	0.037546482	0.9624535
772	0.068123266	0.9318767
773	0.023964815	0.97603524
774	0.82316566	0.17683434
775	0.02535477	0.97464526
776	5.88991e-05	0.9999411
777	0.0011168236	0.9988832
778	0.65152276	0.3484772
779	0.11853054	0.8814694
780	0.13951477	0.8604852
781	0.14272867	0.8572713
782	0.004248569	0.9957514
783	0.021800758	0.9781992
784	0.27656946	0.7234305
785	0.01556876	0.9844312
786	0.09252964	0.90747035
787	0.13760856	0.8623914
788	0.0055898963	0.9944101
789	0.0020591393	0.99794084
790	0.0003196287	0.9996804
791	0.15866388	0.8413361
792	0.26126152	0.7387385
793	0.0037232612	0.9962767
794	0.16783209	0.8321679
795	0.010975964	0.98902404
796	0.018329076	0.981671
797	0.006097973	0.9939021
798	0.018603586	0.9813965
799	0.123313025	0.87668693
800	0.0035559	0.99644405
801	0.030557858	0.9694421
802	0.046131767	0.9538682
803	0.21189629	0.78810376
804	0.0409975	0.95900255
805	0.014868894	0.9851311
806	0.17375249	0.82624745
807	0.11680494	0.8831951
808	0.037489023	0.96251094
809	0.9587452	0.041254878
810	0.037693955	0.9623061
811	0.8807583	0.11924171
812	0.304643	0.695357
813	0.0037558028	0.9962442
814	0.16926585	0.83073413
815	0.014893368	0.9851067
816	0.90512705	0.094872914
817	0.1681701	0.8318299
818	0.9281403	0.07185966
819	0.003787425	0.9962126
820	0.048914585	0.95108545
821	0.10720734	0.89279264
822	0.17387675	0.8261233
823	0.9105711	0.08942889
824	0.0030951558	0.9969048
825	0.120180644	0.8798194
826	0.17909455	0.82090545
827	0.005161464	0.99483854
828	0.0014869459	0.99851304
829	0.014659096	0.9853409
830	0.88237673	0.11762329
831	0.37007362	0.6299264
832	0.018409366	0.9815906
833	0.10741402	0.892586
834	0.13562018	0.8643798
835	0.0007002368	0.99929976
836	0.6084325	0.39156753
837	0.939939	0.060060922
838	0.024274424	0.97572553
839	0.06797004	0.93202996
840	0.21567748	0.78432256
841	0.18133464	0.8186654
842	0.00075594644	0.9992441
843	0.0069469623	0.993053
844	0.0018585338	0.9981414
845	0.05949758	0.9405024
846	0.064729944	0.93527
847	0.056402594	0.9435974
848	0.06311755	0.9368824
849	0.10292226	0.89707774
850	0.02224878	0.97775126
851	0.15350285	0.8464971
852	0.215163	0.784837
853	0.16728625	0.8327138
854	0.12305574	0.8769442
855	0.00017667943	0.9998234
856	0.10869654	0.8913035
857	0.083432384	0.91656756
858	0.008304689	0.99169534
859	0.7087467	0.29125336
860	0.29287863	0.7071214
861	0.0005688196	0.9994312
862	0.58736	0.41264
863	0.72995245	0.27004752
864	0.0518659	0.9481341
865	0.77099234	0.22900765
866	0.46502817	0.53497183
867	0.018669017	0.98133105
868	0.017778976	0.98222107
869	0.0035575866	0.9964424
870	0.23375311	0.76624686
871	0.50480264	0.49519736
872	0.012396517	0.9876035
873	0.03387778	0.9661222
874	0.3573214	0.64267856
875	0.04838121	0.9516188
876	0.14818726	0.8518127
877	0.110709175	0.8892908
878	0.0019761936	0.99802387
879	0.0003744478	0.99962556
880	3.1983334e-05	0.99996805
881	0.022604713	0.97739524
882	0.029707914	0.9702921
883	0.72350657	0.27649346
884	0.00015904046	0.999841
885	0.0009230188	0.99907696
886	0.0012508741	0.99874914
887	0.059007537	0.9409925
888	0.0046138056	0.9953862
889	0.04439882	0.95560116
890	0.18234445	0.81765556
891	0.14425366	0.8557464
892	0.05515454	0.94484544
893	0.04191773	0.95808226
894	0.0051379977	0.994862
895	0.23062645	0.76937354
896	7.5226824e-05	0.9999248
897	0.18057942	0.81942064
898	0.024822861	0.9751771
899	0.021420104	0.9785799
900	0.6331533	0.36684662
901	0.043852683	0.95614725
902	0.07017045	0.92982954
903	0.10875146	0.8912486
904	0.027417986	0.972582
905	0.0028167581	0.99718326
906	0.23474434	0.76525563
907	0.09467802	0.90532196
908	0.28898507	0.7110149
909	0.31360704	0.686393
910	0.24838234	0.75161767
911	0.010116526	0.9898835
912	0.89445806	0.10554193
913	0.23425694	0.7657431
914	0.07017241	0.92982763
915	0.04546115	0.9545389
916	0.00093035324	0.99906963
917	0.5300618	0.46993822
918	0.014716468	0.9852835
919	0.034918908	0.96508104
920	0.812031	0.18796904
921	0.7156763	0.28432372
922	0.0070080375	0.9929919
923	0.000113195725	0.99988675
924	0.007951997	0.99204797
925	0.42306712	0.5769329
926	0.014210925	0.9857891
927	0.11674838	0.8832516
928	0.092849374	0.9071506
929	0.096102506	0.90389746
930	0.09233618	0.9076638
931	0.04828771	0.95171225
932	0.06827528	0.93172467
933	0.5694925	0.4305075
934	0.6688861	0.33111387
935	0.023747899	0.9762521
936	0.0027692716	0.9972307
937	0.00366612	0.99633384
938	0.62674963	0.3732503
939	0.090718485	0.9092815
940	0.040261634	0.95973843
941	0.0028010416	0.99719894
942	0.06502215	0.9349778
943	0.17434837	0.8256516
944	0.879683	0.120317034
945	0.0173092	0.98269075
946	0.014699538	0.9853005
947	0.0047868164	0.99521315
948	0.023653286	0.97634673
949	0.010967432	0.9890325
950	0.99912196	0.000878003
951	0.65503895	0.34496105
952	0.018972345	0.9810277
953	0.22387278	0.7761272
954	0.0041449564	0.99585503
955	0.00024014573	0.99975985
956	0.3351883	0.6648117
957	0.0018980218	0.998102
958	0.012933458	0.98706657
959	0.071072504	0.9289275
960	0.005562949	0.9944371
961	0.0074069463	0.992593
962	0.045635168	0.9543648
963	0.20842497	0.791575
964	0.3596173	0.64038277
965	0.16759479	0.83240515
966	0.07114595	0.92885405
967	0.022660492	0.97733957
968	0.5294184	0.47058165
969	0.00019913205	0.99980086
970	0.9699562	0.0300438
971	0.13209751	0.86790246
972	0.9392972	0.060702804
973	0.08681873	0.91318125
974	0.24641438	0.75358564
975	0.4052301	0.59476984
976	0.004762987	0.995237
977	0.021695195	0.97830486
978	0.00013500307	0.99986494
979	0.39869726	0.6013028
980	0.002272958	0.9977271
981	0.5505868	0.44941318
982	0.006338534	0.9936614
983	0.019693457	0.98030657
984	0.98043066	0.019569349
985	0.00022486079	0.9997751
986	0.010050385	0.9899496
987	0.000496527	0.9995035
988	0.77046466	0.22953537
989	0.87028974	0.12971027
990	0.35527533	0.64472467
991	0.2971652	0.7028348
992	0.62222236	0.37777767
993	0.0034829178	0.99651706
994	0.014153692	0.98584634
995	0.28697577	0.71302426
996	0.04900267	0.95099735
997	0.0061843973	0.99381566
998	0.0065886173	0.99341136
999	0.8031592	0.19684085
1000	0.16149479	0.8385052
1001	0.6698815	0.33011848
1002	0.04198432	0.95801574
1003	0.027404811	0.97259516
1004	0.9240339	0.07596605
1005	0.02628146	0.9737186
1006	0.036361173	0.96363884
1007	0.60237664	0.39762333
1008	0.0074285697	0.9925714
1009	0.61062104	0.38937896
1010	0.7910759	0.20892411
1011	0.65550905	0.34449095
1012	0.0052044527	0.9947955
1013	0.13147837	0.8685217
1014	6.4442656e-06	0.99999356
1015	0.49960256	0.50039744
1016	0.90543216	0.09456781
1017	0.0070503554	0.9929496
1018	0.8143394	0.18566063
1019	0.0124398265	0.9875602
1020	0.00040120882	0.9995988
1021	0.6892359	0.310764
1022	0.6467318	0.35326824
1023	0.07844986	0.9215501
1024	0.1500247	0.84997535
1025	0.22392693	0.7760731
1026	0.15069462	0.8493054
1027	0.78606445	0.21393555
1028	0.056278955	0.94372106
1029	0.059736025	0.9402639
1030	0.12169227	0.8783077
1031	0.008122108	0.9918779
1032	0.0066888547	0.99331117
1033	0.105577335	0.8944227
1034	0.07832567	0.9216744
1035	0.8928962	0.10710379
1036	0.07896628	0.9210338
1037	0.5195982	0.48040187
1038	0.00063187606	0.99936813
1039	0.116942026	0.88305795
1040	0.021067565	0.97893244
1041	0.010309172	0.9896909
1042	0.00013911564	0.9998609
1043	0.29868326	0.7013167
1044	0.56965244	0.4303476
1045	0.00093360955	0.9990664
1046	0.012837271	0.98716277
1047	0.10077574	0.8992243
1048	0.13395199	0.86604804
1049	0.02085183	0.97914815
1050	0.88791883	0.11208116
1051	0.07438661	0.92561334
1052	0.46721292	0.5327871
1053	0.34518847	0.65481156
1054	0.0065483106	0.9934517
1055	0.03511926	0.96488076
1056	0.022514584	0.9774854
1057	0.9241019	0.07589814
1058	0.0021629147	0.9978371
1059	0.0011848442	0.9988152
1060	0.21279702	0.78720295
1061	0.29197913	0.7080208
1062	0.0016273707	0.9983726
1063	0.31271443	0.6872856
1064	0.64785063	0.35214934
1065	0.14331841	0.8566816
1066	0.00027188956	0.99972814
1067	0.016868904	0.98313105
1068	0.04780631	0.9521937
1069	0.00757703	0.992423
1070	0.36484906	0.63515097
1071	0.13103588	0.86896414
1072	0.022375507	0.97762454
1073	0.0070070056	0.992993
1074	0.046168674	0.9538313
1075	0.24483894	0.7551611
1076	0.14098081	0.8590192
1077	0.23760995	0.76239
1078	0.12141067	0.8785894
1079	0.40695348	0.5930465
1080	0.00016330798	0.9998367
1081	0.039847605	0.96015245
1082	0.65434176	0.3456582
1083	0.15681641	0.8431836
1084	0.0060856966	0.9939143
1085	0.4077834	0.59221655
1086	0.13289149	0.8671085
1087	0.05155537	0.94844466
1088	0.039052404	0.9609476
1089	0.76273894	0.23726106
1090	0.08820543	0.9117946
1091	0.13766178	0.86233824
1092	0.33449647	0.6655035
1093	0.008379756	0.9916202
1094	0.12561396	0.8743861
1095	0.8848745	0.11512543
1096	0.06773097	0.93226904
1097	0.1120391	0.88796085
1098	0.11987208	0.8801279
1099	0.21990561	0.78009444
1100	0.073722415	0.9262776
1101	0.00048523772	0.9995148
1102	0.049153935	0.950846
1103	0.004169666	0.99583036
1104	0.010037618	0.9899624
1105	0.2954161	0.70458394
1106	0.00036348437	0.99963653
1107	0.00378169	0.99621826
1108	0.0016216773	0.9983783
1109	0.023840107	0.97615993
1110	0.41976196	0.58023804
1111	0.028396904	0.97160304
1112	0.0018772011	0.99812275
1113	0.9306766	0.069323435
1114	0.71779275	0.28220722
1115	0.25829402	0.74170595
1116	0.50860465	0.49139535
1117	0.08723797	0.91276205
1118	0.008384072	0.99161595
1119	0.0007285161	0.99927145
1120	0.30663866	0.6933613
1121	0.3523504	0.64764965
1122	0.0008663325	0.99913365
1123	0.6447743	0.3552257
1124	0.0003656503	0.9996344
1125	0.016383072	0.98361695
1126	0.39309263	0.60690737
1127	0.68578243	0.3142176
1128	0.29990917	0.7000908
1129	0.67314017	0.32685983
1130	0.35480204	0.6451979
1131	0.12693739	0.8730626
1132	0.5679442	0.4320558
1133	0.049235485	0.95076454
1134	0.00075178087	0.9992482
1135	0.64251864	0.3574814
1136	0.09398049	0.9060195
1137	0.22381416	0.7761858
1138	0.44605052	0.5539494
1139	0.014191666	0.9858084
1140	0.03334347	0.96665657
1141	0.055859692	0.94414026
1142	0.02356007	0.9764399
1143	0.20930596	0.790694
1144	0.15393433	0.8460657
1145	0.026305487	0.9736945
1146	0.08522844	0.91477156
1147	0.23281541	0.7671846
1148	0.07245815	0.92754185
1149	0.25464576	0.74535424
1150	0.2911846	0.70881546
1151	0.027050434	0.9729496
1152	0.15519391	0.844806
1153	0.0031071662	0.9968928
1154	0.5554278	0.44457218
1155	0.0091235945	0.9908764
1156	0.38726112	0.61273885
1157	0.6321143	0.36788568
1158	0.83729213	0.16270791
1159	0.0017525175	0.9982475
1160	0.01322281	0.98677725
1161	0.016395578	0.9836044
1162	0.01605724	0.98394275
1163	0.0014890721	0.9985109
1164	0.0023530158	0.997647
1165	0.49486914	0.5051308
1166	0.5650031	0.43499684
1167	0.07306558	0.9269344
1168	0.7303112	0.2696888
1169	0.33856523	0.66143477
1170	0.0030276421	0.9969723
1171	0.037498914	0.9625011
1172	0.0010404736	0.99895954
1173	0.0052645365	0.9947354
1174	0.045363463	0.9546365
1175	6.215306e-05	0.9999379
1176	0.08054215	0.9194578
1177	0.0064970413	0.9935029
1178	0.76750433	0.23249567
1179	0.09119616	0.9088039
1180	0.1256445	0.87435555
1181	0.13467772	0.8653223
1182	0.07504394	0.9249561
1183	0.059970744	0.94002926
1184	0.029531904	0.9704681
1185	0.0004443785	0.99955565
1186	0.065279916	0.9347201
1187	0.05690176	0.94309825
1188	0.05757227	0.94242775
1189	0.80613047	0.19386958
1190	0.48818427	0.51181567
1191	0.08547569	0.9145243
1192	0.028364033	0.97163594
1193	0.09740108	0.9025989
1194	0.34590265	0.6540973
1195	0.09405095	0.90594906
1196	0.36708173	0.6329183
1197	0.0037674322	0.99623257
1198	0.123188235	0.87681174
1199	0.28689575	0.71310425
1200	0.0011749419	0.998825
1201	0.0007000693	0.9992999
1202	0.21369734	0.7863026
1203	0.31086466	0.6891353
1204	0.05489695	0.94510305
1205	0.0021219866	0.9978781
1206	0.14075124	0.8592487
1207	0.093205534	0.9067945
1208	0.27248698	0.727513
1209	0.0031838047	0.9968162
1210	0.0018744727	0.9981255
1211	0.36889565	0.6311044
1212	0.043207902	0.9567921
1213	0.5523472	0.4476528
1214	0.052862845	0.9471371
1215	0.03181746	0.9681826
1216	0.0128585175	0.9871415
1217	0.00078794186	0.999212
1218	0.13883944	0.8611606
1219	0.0798227	0.92017734
1220	0.07113634	0.9288637
1221	0.50180703	0.498193
1222	0.05789478	0.9421053
1223	0.49718234	0.5028177
1224	0.09667801	0.9033219
1225	0.496714	0.503286
1226	0.03850713	0.9614929
1227	8.601123e-05	0.99991393
1228	0.2137821	0.7862179
1229	0.01436274	0.98563725
1230	0.6849646	0.31503537
1231	0.003694506	0.99630547
1232	0.22603843	0.77396154
1233	0.029032128	0.9709679
1234	0.0061569684	0.9938431
1235	0.09833338	0.90166664
1236	0.0027979508	0.99720204
1237	0.8297105	0.17028947
1238	0.014209069	0.98579097
1239	0.79106176	0.20893821
1240	0.071771435	0.9282286
1241	0.0054778424	0.9945221
1242	0.03024218	0.96975785
1243	0.09842801	0.901572
1244	0.11430869	0.8856913
1245	0.88343877	0.11656127
1246	0.4965662	0.5034338
1247	0.14163056	0.85836947
1248	0.40282384	0.5971762
1249	0.19896746	0.80103254
1250	0.27050397	0.729496
1251	0.41980213	0.5801979
1252	0.0011629115	0.99883705
1253	0.43449175	0.56550825
1254	0.24225782	0.75774217
1255	0.0003298023	0.99967027
1256	0.00038339157	0.9996166
1257	0.0028554667	0.9971445
1258	0.2649639	0.7350361
1259	0.22149311	0.7785069
1260	0.00038923655	0.99961084
1261	0.048503626	0.95149636
1262	0.01179686	0.9882031
1263	0.19004823	0.8099518
1264	0.016858913	0.98314106
1265	0.7789615	0.22103849
1266	0.4830326	0.51696736
1267	0.06625039	0.9337497
1268	0.07350483	0.9264952
1269	0.035211574	0.96478844
1270	0.85642296	0.14357705
1271	0.0003075495	0.99969244
1272	0.77015275	0.22984725
1273	0.7635118	0.23648818
1274	0.7948429	0.20515715
1275	0.009457646	0.99054235
1276	0.0064462456	0.99355376
1277	0.3906798	0.6093202
1278	0.017571302	0.9824287
1279	0.0034246824	0.9965753
1280	0.007450682	0.9925493
1281	0.964057	0.035943046
1282	0.00023962514	0.9997603
1283	0.0023878657	0.9976121
1284	0.41434392	0.5856561
1285	0.14720383	0.8527962
1286	0.044141557	0.95585847
1287	0.016801324	0.9831987
1288	0.0036043786	0.99639565
1289	0.11827469	0.8817254
1290	0.0025467798	0.9974533
1291	0.055017035	0.94498295
1292	0.15860972	0.84139025
1293	0.44000047	0.5599995
1294	0.008296619	0.9917034
1295	0.01070875	0.98929125
1296	0.33323118	0.66676885
1297	0.14675221	0.85324776
1298	0.04589149	0.95410854
1299	0.13710546	0.8628946
1300	0.022006614	0.97799337
1301	0.02910493	0.97089505
1302	0.42344964	0.57655036
1303	0.13284245	0.8671575
1304	0.034669206	0.96533084
1305	0.47963437	0.5203656
1306	0.075729884	0.9242701
1307	0.3945849	0.6054151
1308	0.2552446	0.7447554
1309	0.031504918	0.96849513
1310	0.0033740108	0.996626
1311	0.004265165	0.9957349
1312	0.17898785	0.82101214
1313	0.76769733	0.23230265
1314	0.0010278005	0.9989722
1315	0.049306087	0.95069385
1316	0.23423168	0.7657683
1317	0.9201107	0.07988927
1318	0.05530375	0.94469625
1319	0.00017720343	0.9998228
1320	0.04772673	0.9522733
1321	0.49593076	0.50406927
1322	0.29070747	0.7092925
1323	0.5795166	0.42048344
1324	0.58974797	0.41025206
1325	0.05628237	0.94371766
1326	0.10693429	0.8930657
1327	0.40177834	0.5982217
1328	0.94454736	0.05545261
1329	0.77684236	0.22315758
1330	0.01976099	0.98023903
1331	0.28414702	0.715853
1332	0.2877327	0.71226734
1333	0.9155374	0.08446259
1334	0.9923496	0.0076504014
1335	0.008290743	0.9917093
1336	0.0006295843	0.9993704
1337	0.20619074	0.7938093
1338	0.49235636	0.50764364
1339	0.030884929	0.9691151
1340	0.9276426	0.07235744
1341	0.18592152	0.81407845
1342	0.007376446	0.99262357
1343	0.00011677761	0.9998832
1344	0.30066058	0.6993394
1345	0.0063105933	0.9936894
1346	0.032303408	0.96769667
1347	0.0124011645	0.98759884
1348	0.0052925106	0.99470747
1349	0.004641758	0.9953583
1350	0.745234	0.25476602
1351	0.9421763	0.057823766
1352	0.8093798	0.19062024
1353	0.073439054	0.9265609
1354	0.023107884	0.9768921
1355	0.056751326	0.94324875
1356	0.085152596	0.9148474
1357	0.10430707	0.89569294
1358	0.2708613	0.7291387
1359	0.0017948826	0.99820507
1360	0.8659885	0.13401152
1361	0.72207	0.27793005
1362	0.3868012	0.61319876
1363	0.0934486	0.90655136
1364	0.12871684	0.8712832
1365	0.0007954673	0.9992046
1366	0.008505398	0.99149466
1367	0.0100246705	0.9899753
1368	0.0029690724	0.99703085
1369	0.0087606795	0.99123937
1370	0.6555342	0.34446576
1371	0.010264125	0.98973584
1372	0.3124482	0.6875518
1373	0.59884655	0.40115348
1374	0.008925933	0.991074
1375	0.108327255	0.89167273
1376	0.016302722	0.98369724
1377	0.41224658	0.5877534
1378	0.028705351	0.9712947
1379	0.17134696	0.82865304
1380	0.016542831	0.98345715
1381	0.112544574	0.88745534
1382	0.0635646	0.9364354
1383	0.04722188	0.9527781
1384	0.38856515	0.6114348
1385	0.21567406	0.7843259
1386	0.25047085	0.7495291
1387	0.0027170852	0.99728286
1388	0.0006070568	0.999393
1389	0.19894794	0.8010521
1390	0.58505577	0.41494423
1391	0.8711137	0.12888628
1392	0.16211602	0.837884
1393	0.17017835	0.82982165
1394	0.03067294	0.9693271
1395	0.0009198775	0.99908006
1396	0.42794463	0.57205534
1397	0.703764	0.29623595
1398	0.89674586	0.10325419
1399	0.108951576	0.89104843
1400	0.026183276	0.9738167
1401	0.734924	0.265076
1402	0.029633	0.97036695
1403	0.34978932	0.6502107
1404	0.00050196913	0.999498
1405	0.08763503	0.91236496
1406	0.11937068	0.8806293
1407	0.059581593	0.94041836
1408	0.13885172	0.86114824
1409	0.00996322	0.9900367
1410	0.000113517846	0.9998865
1411	0.018048402	0.9819516
1412	0.03750029	0.9624997
1413	0.70154643	0.29845363
1414	0.84784997	0.15215005
1415	0.40996003	0.59003997
1416	0.06367762	0.9363224
1417	0.100308426	0.8996916
1418	0.00012943728	0.99987054
1419	0.016828408	0.98317164
1420	0.11939298	0.880607
1421	0.32452768	0.6754723
1422	0.32619476	0.6738052
1423	0.0086547015	0.9913453
1424	0.08079383	0.91920614
1425	0.021216694	0.97878337
1426	0.010519567	0.9894804
1427	0.9184473	0.08155272
1428	0.028208591	0.9717914
1429	0.9437394	0.056260567
1430	0.9426918	0.057308152
1431	0.0031377191	0.9968623
1432	0.42870238	0.57129765
1433	0.60030806	0.39969194
1434	0.5287543	0.47124568
1435	0.0010644322	0.9989355
1436	0.05375267	0.9462473
1437	0.018203676	0.9817963
1438	0.003957617	0.9960424
1439	0.57998115	0.42001885
1440	0.8492006	0.15079944
1441	0.14662673	0.8533733
1442	0.18347353	0.81652653
1443	0.0473676	0.9526324
1444	0.020193115	0.9798069
1445	0.5609342	0.43906584
1446	0.005037997	0.994962
1447	0.7396793	0.2603207
1448	0.13202831	0.8679717
1449	0.39314857	0.6068514
1450	0.15977433	0.84022564
1451	0.088963255	0.9110368
1452	0.0033329525	0.9966671
1453	0.0027275234	0.99727243
1454	0.0006150444	0.9993849
1455	0.17292373	0.8270763
1456	0.469838	0.530162
1457	0.16702268	0.8329773
1458	0.024799466	0.9752006
1459	0.035265982	0.96473396
1460	5.1884384e-05	0.99994814
1461	0.49036413	0.50963587
1462	0.026608542	0.9733915
1463	0.23888484	0.7611152
1464	0.2703785	0.7296215
1465	0.26310074	0.7368993
1466	0.0025236115	0.9974764
1467	0.2680209	0.73197913
1468	0.02143502	0.9785649
1469	0.007669692	0.9923304
1470	0.003181469	0.99681854
1471	0.005144812	0.99485517
1472	0.92685074	0.07314927
1473	0.002733064	0.997267
1474	0.050962113	0.9490379
1475	0.3562345	0.6437655
1476	0.3131048	0.6868952
1477	0.0062879534	0.99371207
1478	0.022041606	0.9779584
1479	0.01567493	0.98432505
1480	0.1074196	0.8925804
1481	0.04606107	0.95393896
1482	0.0040981327	0.9959019
1483	0.12950484	0.87049514
1484	0.06621277	0.93378717
1485	0.002627265	0.99737275
1486	0.99907863	0.00092131866
1487	0.005094996	0.994905
1488	0.00063794624	0.99936205
1489	0.32784405	0.672156
1490	0.02487407	0.97512597
1491	0.16074641	0.83925354
1492	0.22446857	0.77553135
1493	0.93835485	0.06164516
1494	0.00011923091	0.9998808
1495	0.41010553	0.5898945
1496	0.94943845	0.050561506
1497	0.22700559	0.7729944
1498	0.0052918303	0.9947082
1499	0.004774896	0.9952251
1500	0.0011638835	0.9988361
1501	0.16954425	0.8304558
1502	0.092390776	0.9076092
1503	0.052115504	0.9478845
1504	0.025007356	0.9749927
1505	0.39298904	0.607011
1506	0.025020093	0.9749799
1507	0.24768148	0.7523185
1508	0.09953242	0.9004676
1509	0.39647293	0.60352707
1510	0.00060853193	0.99939144
1511	0.011863039	0.98813695
1512	0.98736537	0.01263457
1513	0.0011093937	0.9988906
1514	0.20652592	0.7934741
1515	0.002573611	0.99742633
1516	0.51664716	0.48335278
1517	0.17908001	0.82092
1518	0.028112985	0.97188705
1519	0.7437687	0.2562313
1520	0.06748215	0.9325179
1521	0.0011455782	0.9988544
1522	0.5448978	0.4551022
1523	0.0013385861	0.9986614
1524	0.6301244	0.36987555
1525	0.17021435	0.8297856
1526	0.17498675	0.8250133
1527	0.0036840374	0.996316
1528	0.06655352	0.93344647
1529	0.0010173034	0.9989827
1530	0.59963244	0.40036756
1531	0.0009358949	0.99906415
1532	0.27331248	0.72668755
1533	0.0004614385	0.99953854
1534	0.056320816	0.9436792
1535	0.6641633	0.33583677
1536	0.46629187	0.5337081
1537	0.9131671	0.08683285
1538	0.940972	0.059028007
1539	0.09636732	0.90363264
1540	0.011454302	0.9885457
1541	0.0035316334	0.9964684
1542	0.7016686	0.29833138
1543	0.03939704	0.960603
1544	0.14496043	0.8550396
1545	0.8199617	0.18003827
1546	0.48544377	0.5145563
1547	0.005793266	0.99420667
1548	0.019017624	0.98098236
1549	0.05009193	0.9499081
1550	0.018891742	0.98110825
1551	0.15024275	0.84975725
1552	0.08815949	0.9118405
1553	0.37239954	0.62760043
1554	0.9108939	0.08910608
1555	0.020011202	0.9799888
1556	0.072415166	0.9275848
1557	0.25498736	0.7450126
1558	0.11394399	0.88605607
1559	0.017788364	0.98221165
1560	0.20553003	0.79446995
1561	0.15931793	0.840682
1562	0.001006916	0.9989931
1563	0.09886114	0.90113884
1564	0.66798705	0.33201295
1565	0.97520566	0.024794368
1566	0.21570505	0.78429496
1567	0.3993047	0.6006953
1568	0.014924348	0.98507565
1569	0.023964468	0.9760356
1570	0.47897133	0.5210287
1571	0.10169499	0.89830506
1572	0.6680085	0.33199152
1573	0.10508279	0.89491725
1574	0.21391007	0.78608996
1575	0.22289431	0.7771057
1576	0.04362354	0.95637643
1577	0.011656241	0.9883437
1578	0.23095301	0.769047
1579	0.22980407	0.77019596
1580	0.0063150916	0.9936848
1581	0.06073501	0.939265
1582	0.7373457	0.26265427
1583	0.97680146	0.023198526
1584	0.1752624	0.8247376
1585	0.019043744	0.98095626
1586	0.13646245	0.8635375
1587	0.0010862733	0.99891376
1588	0.8630088	0.13699116
1589	0.01109903	0.988901
1590	0.28685665	0.71314335
1591	0.15828322	0.84171677
1592	0.0015020932	0.99849796
1593	0.0057044383	0.99429554
1594	0.026456626	0.9735434
1595	0.14145535	0.85854465
1596	0.010625719	0.98937434
1597	0.0006199456	0.99938
1598	0.019584874	0.9804151
1599	0.7038059	0.29619402
1600	0.0071664923	0.9928335
1601	0.9084806	0.09151942
1602	0.78440183	0.2155982
1603	0.3609204	0.6390796
1604	0.052481066	0.94751894
1605	0.0008011597	0.99919885
1606	0.51512194	0.48487806
1607	0.00017021841	0.99982977
1608	0.03719788	0.9628021
1609	0.052101675	0.9478983
1610	0.05899237	0.9410077
1611	0.015014552	0.9849855
1612	0.60719156	0.39280838
1613	0.014431742	0.9855682
1614	0.009225194	0.9907748
1615	0.011937684	0.9880624
1616	0.06540162	0.9345983
1617	0.12864661	0.8713534
1618	0.27469248	0.7253075
1619	0.12783028	0.87216973
1620	0.11346653	0.88653344
1621	0.1056604	0.8943396
1622	0.00031738775	0.99968266
1623	0.0053221723	0.9946779
1624	0.14382388	0.8561761
1625	0.37171653	0.62828344
1626	0.9628996	0.03710039
1627	0.055455912	0.944544
1628	0.05818874	0.9418112
1629	0.66756445	0.33243552
1630	0.050636206	0.9493638
1631	0.010385344	0.98961467
1632	0.6897964	0.3102036
1633	0.047452603	0.95254743
1634	0.24151623	0.7584838
1635	0.14638047	0.8536195
1636	0.17929032	0.82070965
1637	0.015469123	0.9845309
1638	0.40595537	0.5940447
1639	0.0003636483	0.9996363
1640	0.9739653	0.026034687
1641	0.0013743711	0.99862564
1642	0.0052403505	0.9947596
1643	0.15033415	0.8496658
1644	0.108564615	0.8914353
1645	0.45228267	0.5477174
1646	0.03439296	0.96560705
1647	0.31682938	0.6831707
1648	0.0018370209	0.99816304
1649	0.25917825	0.7408217
1650	0.007630365	0.99236965
1651	0.27063018	0.7293698
1652	0.5098993	0.49010068
1653	0.046230353	0.9537696
1654	0.061447192	0.93855286
1655	0.23190635	0.76809365
1656	0.045857552	0.9541425
1657	0.30985543	0.6901446
1658	0.0051662973	0.9948337
1659	0.0038647274	0.99613535
1660	0.002229096	0.9977709
1661	0.02479024	0.9752098
1662	0.31043786	0.68956214
1663	0.6238464	0.3761536
1664	0.11571268	0.88428736
1665	0.9851276	0.014872338
1666	0.8262472	0.17375277
1667	0.00081756077	0.9991824
1668	0.0005402214	0.9994598
1669	0.13783921	0.8621608
1670	0.40583697	0.594163
1671	0.18296723	0.8170328
1672	0.026137661	0.97386235
1673	0.21130233	0.78869766
1674	0.002173917	0.99782604
1675	0.58015805	0.41984195
1676	0.9569611	0.0430389
1677	0.0009681807	0.9990318
1678	0.0021107132	0.99788934
1679	0.0024651168	0.9975349
1680	0.26861215	0.7313879
1681	0.10341163	0.8965884
1682	0.06168706	0.93831295
1683	0.000652057	0.999348
1684	0.25336418	0.7466358
1685	0.014486245	0.9855137
1686	0.007523804	0.99247617
1687	0.019670743	0.9803293
1688	0.043089088	0.95691085
1689	0.011619793	0.9883802
1690	0.010591985	0.989408
1691	0.47748095	0.522519
1692	0.64542204	0.354578
1693	0.48748407	0.5125159
1694	0.060388893	0.9396111
1695	0.9530166	0.046983413
1696	0.3655396	0.6344604
1697	0.44289225	0.55710775
1698	0.6613073	0.33869272
1699	0.018205168	0.98179483
1700	0.14519717	0.85480285
