# Supplementary material for: Evaluating deep learning-based melanoma classification using immunohistochemistry and routine histology: A three center study
Source: PLoS One. 2024 Jan 19;19(1):e0297146. doi: 10.1371/journal.pone.0297146 (PMC10798511; doi:10.1371/journal.pone.0297146)
Supplement: S5 Dataset — (ZIP) [file pone.0297146.s011.zip › minimal_dataset/tile_predictions/dresden/729980-2-HE_ind_ISlab_0.0.csv]

	0	1
0	0.6947811	0.30521885
1	0.8509411	0.14905891
2	0.72976667	0.2702333
3	0.9648434	0.03515655
4	0.9591247	0.040875357
5	0.91293406	0.08706593
6	0.97799677	0.02200327
7	0.9523502	0.04764981
8	0.697706	0.302294
9	0.99834573	0.0016542209
10	0.927903	0.07209694
11	0.9965364	0.0034635845
12	0.4009681	0.5990319
13	0.5713398	0.4286602
14	0.27649683	0.7235032
15	0.9782154	0.021784546
16	0.9955568	0.004443287
17	0.99999106	8.9626e-06
18	0.9857858	0.014214273
19	0.9908586	0.009141432
20	0.905763	0.094236985
21	0.9760944	0.023905557
22	0.99998355	1.6443215e-05
23	0.4232987	0.57670134
24	0.9938306	0.006169451
25	0.58475906	0.41524094
26	0.1514049	0.84859514
27	0.99307173	0.006928316
28	0.9847222	0.015277806
29	0.98743933	0.012560679
30	0.9071749	0.092825085
31	0.60619146	0.39380854
32	0.86368465	0.13631536
33	0.9987219	0.0012780421
34	0.6075165	0.39248344
35	0.9753237	0.024676317
36	0.9724897	0.027510313
37	0.9990958	0.0009042288
38	0.63023835	0.36976165
39	0.72762454	0.27237543
40	0.77401435	0.22598563
41	0.87725246	0.12274758
42	0.8651994	0.1348006
43	0.09755704	0.90244293
44	0.9933134	0.0066866344
45	0.8794707	0.120529264
46	0.61564803	0.38435194
47	0.99631894	0.0036810646
48	0.14699386	0.8530061
49	0.99241126	0.007588771
50	0.99886227	0.0011377893
51	0.9999628	3.7245267e-05
52	0.98521626	0.014783692
53	0.92099524	0.07900479
54	0.9783932	0.021606833
55	0.99835867	0.0016412993
56	0.9650823	0.03491773
57	0.8666906	0.13330947
58	0.89005274	0.10994727
59	0.94275767	0.05724232
60	0.99992406	7.5928656e-05
61	0.9582171	0.041782968
62	0.64535564	0.3546444
63	0.1914308	0.8085692
64	0.5508002	0.44919983
65	0.99611926	0.003880714
66	0.99414486	0.0058551207
67	0.9649881	0.035011847
68	0.96154547	0.038454518
69	0.9424475	0.05755253
70	0.9787659	0.021234162
71	0.97036314	0.029636832
72	0.9138406	0.08615942
73	0.9341378	0.0658622
74	0.8936024	0.10639763
75	0.9988838	0.00111627
76	0.36961606	0.6303839
77	0.9171771	0.08282291
78	0.89134187	0.10865817
79	0.17793266	0.8220674
80	0.9981427	0.001857335
81	0.9997614	0.00023863566
82	0.9551806	0.0448194
83	0.96734893	0.032651123
84	0.9990559	0.0009441265
85	0.82626814	0.17373183
86	0.06515507	0.93484485
87	0.6533276	0.34667242
88	0.70477396	0.295226
89	0.9243863	0.075613625
90	0.9446571	0.055342887
91	0.74843544	0.25156462
92	0.8905663	0.109433755
93	0.8982861	0.101713896
94	0.8768576	0.12314242
95	0.27615798	0.723842
96	0.9924723	0.007527726
97	0.6816811	0.31831887
98	0.992827	0.007172931
99	0.8134996	0.18650043
100	0.925339	0.074660964
101	0.9996319	0.00036814628
102	0.66877407	0.33122596
103	0.59929353	0.40070647
104	0.9255585	0.07444147
105	0.9303884	0.069611564
106	0.731703	0.26829705
107	0.9704359	0.029564159
108	0.60840243	0.3915976
109	0.013309929	0.98669004
110	0.047520764	0.9524792
111	0.9997315	0.00026846977
112	0.8622357	0.13776422
113	0.99952054	0.00047946651
114	0.9995041	0.0004959012
115	0.9695677	0.03043229
116	0.57448536	0.42551458
117	0.020894531	0.97910553
118	0.55292934	0.44707072
119	0.99623907	0.0037608836
120	0.9933155	0.006684557
121	0.99925953	0.00074048765
122	0.9944997	0.005500247
123	0.17686108	0.82313895
124	0.99970883	0.00029117623
125	0.9834046	0.01659542
126	0.5905976	0.4094024
127	0.8005283	0.19947165
128	0.24163063	0.7583694
129	0.97022355	0.029776484
130	0.7059122	0.2940878
131	0.9968829	0.0031171222
132	0.9045347	0.095465265
133	0.99904615	0.00095379294
134	0.6458	0.3542
135	0.8869214	0.11307864
136	0.9977932	0.0022067921
137	0.99966955	0.00033048718
138	0.11027348	0.8897266
139	0.9951384	0.0048615593
140	0.987177	0.012822929
141	0.995002	0.0049980264
142	0.93770367	0.062296275
143	0.79828936	0.2017107
144	0.9983668	0.0016332836
145	0.05606806	0.94393194
146	0.81643075	0.18356921
147	0.99180496	0.00819503
148	0.33006093	0.66993904
149	0.9299474	0.07005263
150	0.17961329	0.82038665
151	0.81513816	0.18486187
152	0.9737622	0.026237777
153	0.8730854	0.12691459
154	0.20101449	0.7989855
155	0.45194322	0.54805684
156	0.97050214	0.029497873
157	0.9647128	0.035287153
158	0.0174563	0.98254365
159	0.80361164	0.19638833
160	0.917609	0.08239104
161	0.62919986	0.3708001
162	0.21274862	0.78725135
163	0.53693277	0.46306723
164	0.51039857	0.48960137
165	0.97904	0.020959916
166	0.051181756	0.9488182
167	0.99628997	0.003710067
168	0.95858294	0.041417077
169	0.9866152	0.013384742
170	0.25191495	0.748085
171	0.9686391	0.031360887
172	0.9987489	0.0012510332
173	0.9236467	0.07635329
174	0.19257769	0.8074223
175	0.6726134	0.3273866
176	0.5634549	0.436545
177	0.9805987	0.019401321
178	0.42126915	0.5787308
179	0.99520314	0.0047968123
180	0.9982408	0.0017591981
181	0.89715135	0.10284863
182	0.971008	0.02899197
183	0.9810347	0.018965261
184	0.96360105	0.03639895
185	0.9657163	0.0342837
186	0.95661265	0.043387305
187	0.94547117	0.054528814
188	0.9504641	0.049535897
189	0.02054994	0.9794501
190	0.9911534	0.008846569
191	0.17781036	0.8221897
192	0.6676857	0.33231434
193	0.9689956	0.031004462
194	0.448608	0.551392
195	0.9979906	0.0020093792
196	0.998061	0.001938943
197	0.91459095	0.085409045
198	0.59160143	0.4083985
199	0.9660405	0.03395945
200	0.908462	0.09153804
201	0.9984541	0.0015459462
202	0.98422617	0.015773838
203	0.21056344	0.7894365
204	0.9407048	0.0592952
205	0.9352132	0.064786844
206	0.9649748	0.035025146
207	0.99376994	0.0062300903
208	0.9260328	0.073967196
209	0.8914704	0.1085296
210	0.41980392	0.5801961
211	0.8051927	0.19480728
212	0.9549905	0.045009464
213	0.19109786	0.80890214
214	0.32847252	0.6715275
215	0.848662	0.151338
216	0.92853695	0.07146309
217	0.84223944	0.15776056
218	0.99773955	0.0022604323
219	0.9259059	0.0740941
220	0.99997425	2.5720039e-05
221	0.9221109	0.07788911
222	0.69952977	0.3004702
223	0.7488799	0.25112012
224	0.90392137	0.09607863
225	0.78907704	0.21092296
226	0.6645723	0.33542773
227	0.9997452	0.00025485526
228	0.16912751	0.8308725
229	0.13343951	0.8665605
230	0.29770014	0.70229983
231	0.16417982	0.8358202
232	0.9015297	0.09847029
233	0.16937162	0.83062834
234	0.99646735	0.0035326667
235	0.8132575	0.18674253
236	0.02497509	0.9750249
237	0.9389999	0.061000157
238	0.9929463	0.0070537324
239	0.94775236	0.05224764
240	0.647793	0.35220698
241	0.9824186	0.017581463
242	0.9288317	0.07116823
243	0.981138	0.018862054
244	0.46481034	0.5351897
245	0.9508345	0.049165487
246	0.80572385	0.19427614
247	0.99991393	8.606448e-05
248	0.9521556	0.04784438
249	0.6828377	0.31716228
250	0.14064872	0.8593513
251	0.9427095	0.05729055
252	0.84782153	0.15217845
253	0.9433078	0.056692235
254	0.98711526	0.012884709
255	0.97559637	0.02440359
256	0.9805463	0.019453635
257	0.86242163	0.13757841
258	0.7670667	0.23293331
259	0.9860875	0.013912437
260	0.8660707	0.13392931
261	0.6635938	0.33640614
262	0.9294385	0.07056157
263	0.58116436	0.41883567
264	0.7518864	0.2481136
265	0.95975256	0.040247418
266	0.995366	0.004633976
267	0.931526	0.06847394
268	0.9606649	0.03933509
269	0.4324826	0.56751746
270	0.98923093	0.010769048
271	0.88901025	0.1109898
272	0.12290424	0.87709576
273	0.85661656	0.14338347
274	0.9832117	0.016788237
275	0.99989974	0.000100222525
276	0.9832925	0.0167075
277	0.8646559	0.13534407
278	0.9996735	0.00032653598
279	0.87971884	0.120281145
280	0.9919431	0.0080569135
281	0.60020494	0.39979503
282	0.998982	0.0010180154
283	0.97395915	0.026040807
284	0.44336012	0.55663985
285	0.99859625	0.0014037405
286	0.7008469	0.2991531
287	0.0054860553	0.994514
288	0.9904636	0.009536388
289	0.99902666	0.00097333046
290	0.88652736	0.11347268
291	0.9323618	0.067638196
292	0.9991574	0.0008426279
293	0.39299473	0.6070053
294	0.8349552	0.16504475
295	0.9845419	0.015458111
296	0.8859701	0.11402984
297	0.5433865	0.45661348
298	0.3452228	0.65477717
299	0.99125755	0.008742462
300	0.99505323	0.004946786
301	0.91553354	0.08446648
302	0.73060846	0.2693916
303	0.99305964	0.0069404263
304	0.88727194	0.1127281
305	0.9831217	0.01687824
306	0.9871121	0.0128879
307	0.93989235	0.060107645
308	0.8250258	0.17497426
309	0.9801307	0.019869301
310	0.9885267	0.011473345
311	0.9245926	0.07540733
312	0.9968323	0.0031677526
313	0.30617058	0.6938294
314	0.55432695	0.44567305
315	0.94455916	0.055440817
316	0.91850644	0.08149361
317	0.99346244	0.0065376107
318	0.9999753	2.4623376e-05
319	0.99851245	0.0014875728
320	0.53788275	0.46211728
321	0.72171974	0.2782802
322	0.29165936	0.70834064
323	0.849457	0.15054296
324	0.99748	0.002520031
325	0.961192	0.038807992
326	0.94761914	0.052380867
327	0.58495796	0.41504204
328	0.8689911	0.13100892
329	0.74492925	0.25507072
330	0.007823162	0.99217683
331	0.9607182	0.039281785
332	0.8778867	0.12211322
333	0.9910484	0.008951621
334	0.99981827	0.00018174257
335	0.9801752	0.019824807
336	0.8396413	0.16035874
337	0.9786049	0.021395078
338	0.9667441	0.033255875
339	0.77350855	0.22649144
340	0.8666235	0.1333765
341	0.80816436	0.19183563
342	0.99696165	0.0030382914
343	0.97456837	0.025431573
344	0.82107973	0.17892027
345	0.9702031	0.029796833
346	0.9221245	0.07787549
347	0.9814247	0.01857528
348	0.98089236	0.019107696
349	0.8189076	0.18109237
350	0.93686837	0.0631316
351	0.8488986	0.15110144
352	0.16307035	0.8369297
353	0.99588096	0.004118999
354	0.99230933	0.007690715
355	0.60698515	0.39301485
356	0.63673425	0.3632658
357	0.9606302	0.03936976
358	0.9997675	0.00023247192
359	0.9589587	0.041041274
360	0.9877913	0.012208685
361	0.9998517	0.00014822099
362	0.9999901	9.843434e-06
363	0.9758685	0.02413149
364	0.8781977	0.121802315
365	0.38512906	0.61487097
366	0.97870517	0.021294903
367	0.7539209	0.24607915
368	0.6948517	0.30514827
369	0.9999535	4.6519006e-05
370	0.9408279	0.05917204
371	0.29673758	0.70326245
372	0.9978109	0.0021891566
373	0.992943	0.0070570325
374	0.9745402	0.025459861
375	0.9984975	0.0015025095
376	0.9524137	0.047586303
377	0.8721523	0.1278477
378	0.90837455	0.09162549
379	0.78036207	0.21963795
380	0.9295249	0.07047509
381	0.9854167	0.014583257
382	0.9926092	0.007390739
383	0.99948525	0.00051476894
384	0.9453226	0.054677483
385	0.079274975	0.92072505
386	0.99566406	0.004335983
387	0.99979705	0.00020292986
388	0.8509117	0.14908831
389	0.24109057	0.7589094
390	0.9445596	0.05544047
391	0.54183984	0.4581602
392	0.9728397	0.027160292
393	0.4620105	0.5379895
394	0.052212387	0.9477876
395	0.99583435	0.004165655
396	0.99957186	0.0004280823
397	0.46037444	0.5396255
398	0.580994	0.41900596
399	0.8190687	0.18093137
400	0.98122334	0.0187766
401	0.871158	0.128842
402	0.96163505	0.03836489
403	0.48218772	0.5178123
404	0.799843	0.20015703
405	0.79215485	0.20784515
406	0.97457707	0.0254229
407	0.9615011	0.038498834
408	0.9481297	0.051870298
409	0.7059091	0.2940909
410	0.3109385	0.68906146
411	0.46309114	0.53690886
412	0.13915008	0.8608499
413	0.997867	0.002132978
414	0.9361746	0.06382547
415	0.9028789	0.097121075
416	0.6230868	0.37691322
417	0.4558664	0.54413366
418	0.4174346	0.58256537
419	0.5657041	0.43429592
420	0.95672774	0.04327228
421	0.99555826	0.004441669
422	0.7517045	0.2482955
423	0.99589646	0.0041035367
424	0.99491286	0.0050870692
425	0.79952586	0.20047408
426	0.90436614	0.0956339
427	0.9985688	0.0014311649
428	0.8353498	0.16465017
429	0.99207544	0.007924612
430	0.7163516	0.28364837
431	0.9485148	0.051485233
432	0.59495664	0.4050434
433	0.97308266	0.026917286
434	0.9674864	0.032513574
435	0.34743446	0.6525656
436	0.999992	7.958391e-06
437	0.98134	0.018660054
438	0.99686855	0.0031314627
439	0.99807775	0.0019222934
440	0.6813527	0.31864733
441	0.9181211	0.08187889
442	0.80963194	0.19036804
443	0.058834147	0.9411659
444	0.9999889	1.114519e-05
445	0.9812338	0.018766245
446	0.8592422	0.14075786
447	0.8391421	0.1608579
448	0.34858465	0.65141535
449	0.7594655	0.24053444
450	0.99730384	0.0026961574
451	0.99968195	0.00031806686
452	0.9072191	0.09278085
453	0.22217403	0.77782595
454	0.16654909	0.833451
455	0.7685987	0.23140134
456	0.9947418	0.005258163
457	0.6170181	0.3829819
458	0.91797805	0.08202196
459	0.90761817	0.092381865
460	0.47963822	0.5203617
461	0.83594245	0.1640576
462	0.98085105	0.01914899
463	0.55905235	0.44094768
464	0.9385847	0.06141536
465	0.7302924	0.2697076
466	0.30548114	0.69451886
467	0.840696	0.15930408
468	0.3449173	0.6550827
469	0.9590796	0.040920395
470	0.99360186	0.0063980985
471	0.98837656	0.0116233695
472	0.9792245	0.020775547
473	0.900095	0.09990502
474	0.7395744	0.26042566
475	0.95725924	0.042740747
476	0.49770492	0.5022951
477	0.8540308	0.14596921
478	0.04042442	0.9595756
479	0.9265172	0.07348281
480	0.48468566	0.51531434
481	0.8864863	0.11351367
482	0.94656396	0.053436052
483	0.99878174	0.0012182054
484	0.9909819	0.009018183
485	0.64929086	0.35070914
486	0.8984049	0.101595104
487	0.43791136	0.56208867
488	0.46333706	0.53666294
489	0.9932406	0.0067594573
490	0.41450447	0.58549553
491	0.9949862	0.0050137993
492	0.37759036	0.62240964
493	0.9999738	2.6189417e-05
494	0.9891045	0.010895459
495	0.1187385	0.88126147
496	0.96317977	0.03682018
497	0.99047893	0.009521037
498	0.5733108	0.42668924
499	0.9994419	0.0005580114
500	0.9952466	0.004753454
501	0.022809958	0.9771901
502	0.93719304	0.06280698
503	0.42637724	0.57362276
504	0.6756143	0.32438576
505	0.9992667	0.00073328457
506	0.859339	0.14066096
507	0.07021785	0.92978215
508	0.9611236	0.038876425
509	0.9995962	0.00040385887
510	0.9547314	0.04526861
511	0.68262154	0.31737843
512	0.9880369	0.011963076
513	0.99999547	4.522659e-06
514	0.56057394	0.4394261
515	0.9829914	0.017008614
516	0.89026433	0.1097357
517	0.94050694	0.059493102
518	0.70898867	0.29101133
519	0.9908406	0.009159368
520	0.99648654	0.0035134694
521	0.9974922	0.0025078766
522	0.97367245	0.026327493
523	0.9766743	0.02332572
524	0.93609524	0.0639047
525	0.27260867	0.72739136
526	0.9386714	0.06132855
527	0.97470415	0.025295805
528	0.70093346	0.2990666
529	0.3005352	0.6994648
530	0.94687843	0.05312155
531	0.27127168	0.72872835
532	0.90659946	0.09340052
533	0.48920345	0.5107966
534	0.98440534	0.0155946305
535	0.933859	0.066141024
536	0.8671116	0.13288839
537	0.8267289	0.17327106
538	0.99931204	0.00068794296
539	0.81992656	0.1800734
540	0.9045597	0.095440276
541	0.7341895	0.26581046
542	0.99932694	0.0006731344
543	0.99997365	2.6319463e-05
544	0.82638997	0.17361002
545	0.73562175	0.26437825
546	0.27735326	0.7226468
547	0.81379366	0.18620636
548	0.27563137	0.7243687
549	0.9805673	0.019432662
550	0.9359144	0.064085625
551	0.8772729	0.12272712
552	0.9687728	0.031227205
553	0.99971896	0.00028097018
554	0.9265537	0.07344627
555	0.9751601	0.024839856
556	0.93415415	0.065845825
557	0.96218026	0.03781973
558	0.627652	0.37234798
559	0.54431283	0.45568714
560	0.874369	0.12563096
561	0.7664237	0.2335763
562	0.43195742	0.56804264
563	0.50115275	0.49884725
564	0.9138872	0.086112835
565	0.68657994	0.31342006
566	0.7263238	0.2736762
567	0.027189126	0.9728108
568	0.6207476	0.3792524
569	0.9185232	0.08147678
570	0.998941	0.0010589982
571	0.703993	0.29600698
572	0.94920677	0.050793204
573	0.92146176	0.07853829
574	0.2509414	0.7490586
575	0.99817157	0.0018284197
576	0.9377061	0.062293872
577	0.9958175	0.00418257
578	0.9086094	0.09139066
579	0.26921916	0.7307808
580	0.92732555	0.07267447
581	0.9990783	0.00092171197
582	0.9959638	0.0040361523
583	0.96180123	0.03819878
584	0.95822203	0.041777942
585	0.9994066	0.00059340405
586	0.9660917	0.033908334
587	0.9121825	0.08781748
588	0.9944541	0.005545934
589	0.9985329	0.0014670638
590	0.8879763	0.11202373
591	0.99354446	0.006455585
592	0.7866024	0.21339758
593	0.091279425	0.9087206
594	0.9710133	0.028986694
595	0.91989267	0.08010735
596	0.4960459	0.5039541
597	0.825417	0.17458302
598	0.94605476	0.05394528
599	0.98942494	0.010574997
600	0.9935893	0.0064106723
601	0.9851365	0.014863468
602	0.9097179	0.090282135
603	0.94432205	0.05567799
604	0.9998092	0.0001908665
605	0.8339483	0.1660517
606	0.9793363	0.020663738
607	0.92544967	0.07455038
608	0.9821931	0.017806824
609	0.31520256	0.6847974
610	0.7565461	0.2434539
611	0.8209061	0.17909391
612	0.8922222	0.10777779
613	0.85261977	0.14738023
614	0.31135106	0.68864894
615	0.967562	0.03243801
616	0.99470997	0.0052900612
617	0.9991116	0.0008884265
618	0.876898	0.12310197
619	0.12707826	0.87292176
620	0.9723842	0.027615786
621	0.5485234	0.45147663
622	0.7475594	0.2524406
623	0.679945	0.32005504
624	0.27198136	0.72801864
625	0.85185575	0.14814426
626	0.9919476	0.008052476
627	0.9979468	0.0020531905
628	0.77045894	0.22954106
629	0.9927228	0.0072771586
630	0.99765164	0.002348358
631	0.8175089	0.18249111
632	0.98576516	0.014234873
633	0.99283856	0.007161487
634	0.9740107	0.02598924
635	0.4387817	0.5612183
636	0.95040476	0.0495952
637	0.998231	0.0017690707
638	0.99404967	0.005950347
639	0.64827543	0.3517246
640	0.7988981	0.20110194
641	0.49259934	0.50740063
642	0.9990707	0.00092934695
643	0.99337864	0.0066213873
644	0.77385247	0.2261475
645	0.13875005	0.8612499
646	0.98395514	0.016044827
647	0.05460162	0.9453984
648	0.3973041	0.60269594
649	0.99852127	0.00147872
650	0.9400847	0.059915256
651	0.9279145	0.07208544
652	0.91086465	0.08913531
653	0.4112478	0.58875215
654	0.4144282	0.5855718
655	0.90227544	0.09772459
656	0.82070935	0.17929068
657	0.35270244	0.64729756
658	0.6014555	0.39854446
659	0.99780923	0.002190761
660	0.99968946	0.00031060135
661	0.98104596	0.018954072
662	0.79789335	0.20210664
663	0.24058689	0.7594131
664	0.8815354	0.11846463
665	0.99925786	0.00074207137
666	0.23845308	0.7615469
667	0.9994604	0.0005395613
668	0.8545479	0.1454521
669	0.948306	0.051693972
670	0.44038802	0.559612
671	0.59609544	0.4039046
672	0.99235725	0.007642825
673	0.93740994	0.06259003
674	0.07388433	0.9261157
675	0.7409417	0.2590583
676	0.23572838	0.7642716
677	0.99409145	0.0059085023
678	0.9833839	0.016616132
679	0.9717791	0.02822088
680	0.99268156	0.007318374
681	0.97637117	0.023628801
682	0.96780324	0.032196686
683	0.99982697	0.00017311775
684	0.72640896	0.273591
685	0.98004705	0.019952897
686	0.9937656	0.006234378
687	0.99962485	0.00037512125
688	0.86774445	0.13225554
689	0.96625614	0.033743802
690	0.9255804	0.07441967
691	0.97610384	0.023896182
692	0.69592226	0.30407777
693	0.47353894	0.526461
694	0.90421134	0.09578866
695	0.90244395	0.0975561
696	0.9385495	0.06145046
697	0.9437632	0.056236826
698	0.98166305	0.018336935
699	0.5790604	0.42093962
700	0.93468064	0.06531937
701	0.9604441	0.039555855
702	0.69678533	0.30321464
703	0.999328	0.00067196426
704	0.40532264	0.5946773
705	0.998858	0.0011420677
706	0.99820197	0.0017979967
707	0.84811074	0.15188925
708	0.9635663	0.036433715
709	0.7654515	0.23454852
710	0.9546424	0.04535754
711	0.6314791	0.36852092
712	0.9961994	0.003800571
713	0.988704	0.011295974
714	0.5859276	0.4140724
715	0.9404407	0.059559274
716	0.045090515	0.9549095
717	0.9994261	0.0005739037
718	0.97516394	0.024836058
719	0.72973144	0.27026856
720	0.8382948	0.16170527
721	0.25811243	0.74188757
722	0.9724282	0.027571816
723	0.9996669	0.00033312375
724	0.019130813	0.9808692
725	0.9564531	0.04354688
726	0.736983	0.263017
727	0.9938212	0.0061788256
728	0.96527374	0.03472628
729	0.97331285	0.026687179
730	0.6503822	0.34961775
731	0.99834836	0.001651633
732	0.06927243	0.9307276
733	0.96729875	0.03270122
734	0.81303835	0.1869616
735	0.143864	0.856136
736	0.028757613	0.9712424
737	0.9964664	0.0035335936
738	0.03554581	0.9644541
739	0.9998702	0.00012976551
740	0.44315434	0.55684566
741	0.99941397	0.00058610004
742	0.7981294	0.20187059
743	0.9673816	0.032618444
744	0.35051027	0.6494897
745	0.7371387	0.26286128
746	0.95231265	0.047687344
747	0.99449724	0.005502793
748	0.98307806	0.016921971
749	0.8679197	0.13208029
750	0.9688524	0.031147601
751	0.9590761	0.04092393
752	0.36763215	0.6323679
753	0.11843903	0.881561
754	0.41025713	0.58974284
755	0.90588665	0.09411341
756	0.59735453	0.4026454
757	0.9992125	0.00078744197
758	0.82624876	0.17375128
759	0.9772726	0.022727426
760	0.8249998	0.17500019
761	0.84160584	0.15839417
762	0.93525285	0.06474721
763	0.69655114	0.30344886
764	0.9607981	0.039201938
765	0.7348125	0.26518747
766	0.48669395	0.513306
767	0.9625739	0.037426125
768	0.99794275	0.0020572708
769	0.8008595	0.19914047
770	0.6169405	0.38305953
771	0.99906296	0.0009370159
772	0.6171401	0.38285983
773	0.9996947	0.00030534487
774	0.88470936	0.11529067
775	0.9993932	0.0006067704
776	0.9504225	0.04957745
777	0.9973137	0.0026862998
778	0.7788341	0.22116591
779	0.40443006	0.5955699
780	0.9933756	0.006624335
781	0.6996049	0.30039507
782	0.8205905	0.1794095
783	0.9977258	0.0022742688
784	0.8991718	0.10082811
785	0.97253114	0.027468856
786	0.9827471	0.01725297
787	0.30166945	0.6983306
788	0.76857054	0.23142946
789	0.9996394	0.00036054978
790	0.007823791	0.99217623
791	0.4190126	0.5809874
792	0.13384826	0.86615175
793	0.9994647	0.00053535274
794	0.9833135	0.01668656
795	0.86707616	0.1329239
796	0.8890335	0.11096647
797	0.9925413	0.0074586235
798	0.9667255	0.033274513
799	0.9095967	0.090403266
800	0.6792202	0.32077977
801	0.61831343	0.3816865
802	0.9995803	0.0004196763
803	0.024388382	0.97561157
804	0.97212416	0.027875803
805	0.9469373	0.053062674
806	0.21773493	0.782265
807	0.9997768	0.00022324559
808	0.22592704	0.774073
809	0.86256725	0.1374327
810	0.40299195	0.59700805
811	0.39890382	0.60109615
812	0.9992567	0.00074334507
813	0.9816058	0.01839415
814	0.998801	0.0011989949
815	0.6254773	0.37452272
816	0.99718994	0.002810045
817	0.7270527	0.27294734
818	0.9938474	0.0061525754
819	0.99288636	0.0071136653
820	0.99958986	0.0004101154
821	0.07749955	0.92250043
822	0.26352438	0.7364756
823	0.998591	0.0014089355
824	0.9778244	0.022175582
825	0.9997204	0.00027958732
826	0.98072433	0.019275693
827	0.99716824	0.0028317566
828	0.997818	0.0021819945
829	0.36531794	0.63468206
830	0.8274247	0.17257525
831	0.96249986	0.037500124
832	0.11353289	0.8864671
833	0.97287273	0.027127285
834	0.19789901	0.802101
835	0.61047804	0.38952193
836	0.98923093	0.010769124
837	0.44305694	0.55694306
838	0.1987108	0.8012892
839	0.22664091	0.77335906
840	0.60686666	0.39313334
841	0.95480704	0.04519293
842	0.9201742	0.07982578
843	0.118933864	0.88106614
844	0.87856483	0.12143521
845	0.9433526	0.056647457
846	0.9965546	0.0034454095
847	0.99657047	0.003429542
848	0.98647654	0.013523457
849	0.9998907	0.00010924742
850	0.66218704	0.33781296
851	0.9979657	0.0020343068
852	0.725933	0.27406698
853	0.16461323	0.83538675
854	0.94875735	0.051242657
855	0.9996464	0.0003535788
856	0.99941087	0.0005890911
857	0.37483862	0.6251614
858	0.5921233	0.40787667
859	0.9542849	0.045715142
860	0.9834014	0.016598595
861	0.8619931	0.13800694
862	0.9649836	0.035016447
863	0.9356608	0.06433918
864	0.60116327	0.3988367
865	0.40994695	0.5900531
866	0.9157347	0.08426533
867	0.97561806	0.024381993
868	0.5118569	0.48814312
869	0.19555058	0.80444944
870	0.5519376	0.44806245
871	0.9804372	0.019562813
872	0.66937965	0.33062035
873	0.742703	0.25729692
874	0.34204254	0.6579575
875	0.9999664	3.3647935e-05
876	0.9999393	6.0674836e-05
877	0.0307862	0.9692137
878	0.95442736	0.045572646
879	0.8205954	0.17940459
880	0.9633719	0.036628056
881	0.9420985	0.057901476
882	0.9431571	0.056842856
883	0.98779315	0.01220681
884	0.20488597	0.79511404
885	0.55521977	0.4447802
886	0.8697211	0.13027892
887	0.7739478	0.22605221
888	0.99982846	0.0001715583
889	0.9791813	0.020818748
890	0.22795507	0.77204496
891	0.9397312	0.06026886
892	0.7541764	0.24582362
893	0.5114316	0.48856845
894	0.9991524	0.0008475779
895	0.64424574	0.35575426
896	0.8669053	0.13309471
897	0.8813918	0.11860822
898	0.593024	0.40697604
899	0.7705157	0.2294843
900	0.83513194	0.16486812
901	0.9990683	0.0009317266
902	0.9889692	0.01103084
903	0.92727214	0.07272792
904	0.9840275	0.01597247
905	0.35004836	0.6499516
906	0.9290002	0.070999786
907	0.66767126	0.3323287
908	0.9985719	0.0014281506
909	0.8729921	0.12700787
910	0.81108165	0.18891834
911	0.9861114	0.013888559
912	0.75779986	0.24220014
913	0.9966487	0.0033512865
914	0.8732495	0.12675053
915	0.97921675	0.020783216
916	0.95120734	0.048792697
917	0.9820186	0.017981417
918	0.97569287	0.024307186
919	0.14828447	0.85171556
920	0.90810585	0.09189409
921	0.8770677	0.1229323
922	0.7271261	0.27287394
923	0.9981139	0.0018861063
924	0.1184037	0.88159627
925	0.51565415	0.48434588
926	0.9918697	0.008130345
927	0.8437811	0.15621889
928	0.9912077	0.008792293
929	0.80596787	0.1940321
930	0.9528975	0.047102537
931	0.8494157	0.15058428
932	0.6552619	0.34473813
933	0.006528098	0.993472
934	0.75838727	0.24161278
935	0.9995534	0.0004465692
936	0.9879573	0.0120427115
937	0.99651635	0.0034836195
938	0.75161844	0.24838156
939	0.92308885	0.07691112
940	0.99472946	0.0052705477
941	0.9973181	0.0026818642
942	0.66126615	0.33873385
943	0.7981221	0.20187795
944	0.9088673	0.091132745
945	0.4748425	0.5251575
946	0.27482322	0.72517675
947	0.994869	0.0051310263
948	0.70821947	0.29178056
949	0.78727853	0.21272144
950	0.7985982	0.20140186
951	0.9318455	0.06815456
952	0.8193662	0.18063381
953	0.5479739	0.45202607
954	0.7995027	0.20049737
955	0.13121906	0.8687809
956	0.99969995	0.0003001241
957	0.9978574	0.0021426019
958	0.92073625	0.07926376
959	0.92208964	0.07791035
960	0.9941942	0.00580584
961	0.7960127	0.20398724
962	0.34627578	0.65372425
963	0.083653346	0.9163466
964	0.9997726	0.00022745787
965	0.94716793	0.052832108
966	0.12151693	0.878483
967	0.6474476	0.35255238
968	0.4644696	0.5355304
969	0.7900521	0.20994793
970	0.9990361	0.00096399366
971	0.662662	0.33733803
972	0.6656795	0.3343205
973	0.9089505	0.09104948
974	0.99999833	1.6731061e-06
975	0.70995086	0.2900492
976	0.8450818	0.15491821
977	0.44847012	0.5515299
978	0.99513066	0.004869368
979	0.99941623	0.00058378297
980	0.8948532	0.105146855
981	0.98320216	0.01679785
982	0.7266466	0.27335343
983	0.54564965	0.45435032
984	0.82383454	0.17616549
985	0.9775988	0.022401212
986	0.8763911	0.1236089
987	0.48691535	0.51308465
988	0.9732154	0.026784625
989	0.026859358	0.9731407
990	0.9963762	0.003623813
991	0.45062777	0.54937226
992	0.9999763	2.3684586e-05
993	0.94482267	0.05517733
994	0.9952976	0.0047024256
995	0.97915465	0.020845369
996	0.8788828	0.12111721
997	0.9977962	0.002203806
998	0.7082789	0.29172114
999	0.9760473	0.023952747
1000	0.9963839	0.0036161146
1001	0.9543635	0.04563652
1002	0.37324986	0.6267501
1003	0.31483626	0.68516374
1004	0.8113013	0.1886987
1005	0.962237	0.037762966
1006	0.29740152	0.7025985
1007	0.9993094	0.0006905988
1008	0.9955753	0.0044247364
1009	0.71793884	0.28206113
1010	0.9420753	0.057924643
1011	0.93952227	0.06047779
1012	0.9812733	0.018726721
1013	0.9305807	0.06941932
1014	0.997591	0.0024089804
1015	0.91817987	0.08182007
1016	0.13118951	0.8688104
1017	0.22554192	0.7744581
1018	0.99857616	0.0014238097
1019	0.16107182	0.83892816
1020	0.029933695	0.97006637
1021	0.90019745	0.09980254
1022	0.30885	0.69115
1023	0.97079575	0.029204257
1024	0.5720907	0.42790934
1025	0.99922824	0.0007717105
1026	0.3092419	0.6907581
1027	0.7438688	0.25613114
1028	0.93278915	0.06721085
1029	0.9257951	0.074204884
1030	0.99775934	0.002240579
1031	0.79548466	0.20451531
1032	0.22549385	0.77450615
1033	0.48889193	0.51110804
1034	0.8627248	0.13727514
1035	0.3351957	0.6648043
1036	0.9941855	0.0058145127
1037	0.8685694	0.13143069
1038	0.9841495	0.015850462
1039	0.8152321	0.18476786
1040	0.88951796	0.110482074
1041	0.84463674	0.15536325
1042	0.70323753	0.29676244
1043	0.9832424	0.016757622
1044	0.00929787	0.99070215
1045	0.97630095	0.02369912
1046	0.40025857	0.59974146
1047	0.87836784	0.12163209
1048	0.11171149	0.88828856
1049	0.99839157	0.0016084451
1050	0.9857151	0.014284874
1051	0.961238	0.038761932
1052	0.69911724	0.30088276
1053	0.3527413	0.64725876
1054	0.67094284	0.3290571
1055	0.14755654	0.85244346
1056	0.75306326	0.24693671
1057	0.9861894	0.013810572
1058	0.033841506	0.96615845
1059	0.9836866	0.016313419
1060	0.5454809	0.4545191
1061	0.43537208	0.5646279
1062	0.55751073	0.44248924
1063	0.652843	0.347157
1064	0.24681759	0.7531824
1065	0.985305	0.014695022
1066	0.16093759	0.83906245
1067	0.32178766	0.67821234
1068	0.8766084	0.12339161
1069	0.98865706	0.011342881
1070	0.99674475	0.00325528
1071	0.99064153	0.0093584405
1072	0.8036135	0.19638644
1073	0.6190715	0.38092855
1074	0.9926817	0.0073183575
1075	0.22880663	0.7711934
1076	0.95955825	0.04044169
1077	0.71416557	0.2858344
1078	0.996696	0.003303997
1079	0.2492486	0.75075144
1080	0.9946221	0.005377904
1081	0.1605772	0.8394228
1082	0.96866196	0.031337973
1083	0.7238633	0.2761367
1084	0.9158256	0.08417445
1085	0.5914799	0.40852007
1086	0.95897204	0.041027974
1087	0.99324894	0.0067510363
1088	0.8641051	0.1358949
1089	0.6768919	0.32310802
1090	0.69138443	0.30861557
1091	0.9851195	0.014880464
1092	0.30186102	0.698139
1093	0.9479423	0.052057635
1094	0.99552613	0.00447389
1095	0.71445405	0.28554597
1096	0.81241745	0.1875826
1097	0.9301961	0.06980387
1098	0.30598548	0.69401455
1099	0.038972963	0.961027
1100	0.97280765	0.027192356
1101	0.71307355	0.28692645
1102	0.8349934	0.1650065
1103	0.99492705	0.0050730095
1104	0.3948123	0.6051878
1105	0.35025647	0.6497435
1106	0.89619297	0.10380703
1107	0.97601163	0.023988346
1108	0.95146537	0.048534643
1109	0.99484044	0.0051596113
1110	0.994831	0.005168962
1111	0.14288759	0.8571124
1112	0.09890253	0.9010974
1113	0.43748575	0.5625143
1114	0.9989901	0.0010099054
1115	0.9743591	0.025640894
1116	0.97106105	0.028938955
1117	0.7392344	0.2607656
1118	0.9913087	0.008691288
1119	0.08690745	0.91309255
1120	0.7545943	0.24540561
1121	0.9315814	0.06841862
1122	0.9985404	0.0014595765
1123	0.008515448	0.9914846
1124	0.705308	0.29469195
1125	0.7257012	0.27429885
1126	0.8653329	0.13466713
1127	0.58535933	0.4146406
1128	0.49351364	0.5064864
1129	0.4907231	0.5092769
1130	0.99841905	0.0015809007
1131	0.9984706	0.0015293944
1132	0.8418944	0.15810561
1133	0.9941042	0.0058957725
1134	0.080750644	0.91924936
1135	0.13910596	0.860894
1136	0.9898656	0.01013441
1137	0.9469059	0.053094093
1138	0.7550446	0.24495539
1139	0.6630882	0.33691186
1140	0.9215069	0.078493156
1141	0.9997384	0.00026161302
1142	0.8549762	0.14502387
1143	0.9845398	0.015460251
1144	0.36350718	0.6364928
1145	0.25500774	0.74499226
1146	0.9801288	0.019871186
1147	0.9842353	0.015764736
1148	0.85799986	0.14200012
1149	0.9256015	0.074398495
1150	0.9985935	0.001406513
1151	0.15888274	0.84111726
1152	0.07444975	0.9255502
1153	0.9617565	0.038243484
1154	0.9896374	0.010362639
1155	0.97488695	0.025112974
1156	0.97879136	0.0212087
1157	0.023897175	0.9761028
1158	0.987376	0.0126240095
1159	0.61284083	0.38715923
1160	0.10457735	0.8954227
1161	0.3918617	0.60813826
1162	0.67135644	0.32864353
1163	0.9998099	0.00019015805
1164	0.92824924	0.07175071
1165	0.9909285	0.009071524
1166	0.8288176	0.17118238
1167	0.5395678	0.46043214
1168	0.91376066	0.08623932
1169	0.986437	0.013562991
1170	0.9797132	0.020286813
1171	0.83352995	0.16647005
1172	0.9999924	7.634879e-06
1173	0.990522	0.009477948
1174	0.9954202	0.0045798123
1175	0.85543895	0.14456105
1176	0.96574634	0.034253605
1177	0.31049195	0.689508
1178	0.046524994	0.953475
1179	0.9966186	0.0033813477
1180	0.9541005	0.045899563
1181	0.99468046	0.005319512
1182	0.6671115	0.33288848
1183	0.66905725	0.33094278
1184	0.55013055	0.44986948
1185	0.92553216	0.074467845
1186	0.5917219	0.40827808
1187	0.39397222	0.6060278
1188	0.2244288	0.7755712
1189	0.9661782	0.033821788
1190	0.9827628	0.017237136
1191	0.9994604	0.00053958554
1192	0.99039865	0.009601406
1193	0.4629792	0.53702074
1194	0.10394319	0.89605683
1195	0.99961215	0.00038782126
1196	0.96427065	0.035729345
1197	0.24170195	0.7582981
1198	0.69239205	0.307608
1199	0.5206823	0.47931775
1200	0.07872919	0.9212708
1201	0.33890226	0.6610977
1202	0.9895538	0.010446206
1203	0.7005496	0.29945043
1204	0.998437	0.001562967
1205	0.22062978	0.77937025
1206	0.65938646	0.34061354
1207	0.9823783	0.017621642
1208	0.9944642	0.0055358345
1209	0.9999505	4.9504823e-05
1210	0.98653746	0.013462505
1211	0.37201548	0.62798446
1212	0.13990335	0.8600967
1213	0.3911434	0.60885656
1214	0.9999652	3.4779983e-05
1215	0.57283753	0.42716247
1216	0.9911963	0.008803674
1217	0.7322878	0.2677122
1218	0.9991197	0.00088027195
1219	0.88274133	0.11725861
1220	0.8803955	0.11960456
1221	0.99347454	0.006525482
1222	0.6242347	0.37576532
1223	0.99369025	0.0063097076
1224	0.99995804	4.1906063e-05
1225	0.156544	0.843456
1226	0.98281246	0.017187595
1227	0.9950087	0.0049913125
1228	0.99569666	0.0043033296
1229	0.69607043	0.3039295
1230	0.99837554	0.0016243984
1231	0.99761546	0.002384617
1232	0.9436098	0.056390215
1233	0.9829699	0.01703008
1234	0.99782133	0.0021786594
1235	0.9733479	0.026652087
1236	0.287266	0.712734
1237	0.9424063	0.05759377
1238	0.99937963	0.00062037056
1239	0.82906246	0.17093751
1240	0.7188396	0.2811604
1241	0.89897275	0.10102724
1242	0.78868586	0.21131408
1243	0.9886557	0.011344364
1244	0.9399937	0.06000636
1245	0.9634018	0.036598247
1246	0.1981588	0.80184126
1247	0.95922494	0.040775113
1248	0.8388413	0.1611587
1249	0.99999034	9.607109e-06
1250	0.8555452	0.14445476
1251	0.0816821	0.9183179
1252	0.1176403	0.88235974
1253	0.84617174	0.15382831
1254	0.9165024	0.083497606
1255	0.908901	0.09109897
1256	0.99924374	0.00075625157
1257	0.94497985	0.055020098
1258	0.5092854	0.4907146
1259	0.7659078	0.23409213
1260	0.99937207	0.000627995
1261	0.85448897	0.14551105
1262	0.9857771	0.014222926
1263	0.99443465	0.0055654286
1264	0.090326324	0.9096737
1265	0.623603	0.37639704
1266	0.4743948	0.52560526
1267	0.98726624	0.01273377
1268	0.525767	0.47423297
1269	0.40289238	0.5971076
1270	0.39871472	0.6012853
1271	0.84556973	0.15443033
1272	0.951293	0.04870701
1273	0.986452	0.013548053
1274	0.9988932	0.0011067926
1275	0.9602298	0.039770167
1276	0.98981327	0.010186707
1277	0.962996	0.03700402
1278	0.9185237	0.081476316
1279	0.9766791	0.023320839
1280	0.9187524	0.08124761
1281	0.9828334	0.017166618
1282	0.5933374	0.40666258
1283	0.99926037	0.0007396459
1284	0.16376273	0.83623725
1285	0.99836797	0.00163199
1286	0.99127454	0.008725503
1287	0.05882285	0.9411771
1288	0.54093736	0.45906264
1289	0.92475206	0.07524794
1290	0.99800855	0.0019914147
1291	0.36171192	0.6382881
1292	0.99361694	0.006383029
1293	0.8132505	0.18674955
1294	0.99755824	0.0024417345
1295	0.96081483	0.039185215
1296	0.96302474	0.036975283
1297	0.7842518	0.21574818
1298	0.64206064	0.35793933
1299	0.99393773	0.0060622813
1300	0.90600216	0.09399783
1301	0.9985404	0.0014596587
1302	0.96594507	0.034054916
1303	0.73222995	0.26777005
1304	0.96848696	0.031512983
1305	0.9223335	0.07766652
1306	0.93502533	0.06497466
1307	0.83776903	0.16223101
1308	0.75146383	0.24853617
1309	0.15580212	0.8441979
1310	0.87174666	0.12825331
1311	0.19175515	0.8082448
1312	0.15135734	0.8486427
1313	0.87761	0.122390024
1314	0.89199567	0.108004354
1315	0.97054356	0.029456401
1316	0.9302571	0.069742925
1317	0.95849407	0.04150588
1318	0.9832507	0.01674928
1319	0.9754058	0.02459423
1320	0.35220656	0.6477935
1321	0.9676779	0.0323221
1322	0.83310854	0.16689147
1323	0.9985971	0.001402873
1324	0.9997948	0.00020520363
1325	0.6549619	0.3450381
1326	0.9203027	0.0796973
1327	0.73430234	0.26569772
1328	0.39682105	0.603179
1329	0.8543401	0.14565997
1330	0.9354079	0.06459214
1331	0.91459125	0.08540877
1332	0.43073946	0.5692606
1333	0.9963599	0.003640142
1334	0.9686377	0.03136223
1335	0.9943667	0.005633291
1336	0.9933211	0.006678892
1337	0.49593863	0.5040614
1338	0.45307916	0.54692084
1339	0.37364691	0.6263531
1340	0.99998105	1.8971117e-05
1341	0.27810577	0.72189426
1342	0.8706731	0.12932688
1343	0.9892352	0.01076474
1344	0.9916266	0.008373352
1345	0.56684273	0.4331573
1346	0.99758196	0.0024180494
1347	0.99831235	0.001687672
1348	0.15729812	0.84270185
1349	0.12771404	0.8722859
1350	0.74258715	0.25741285
1351	0.98763996	0.01236003
1352	0.8713635	0.12863652
1353	0.25625584	0.74374413
1354	0.016064623	0.98393536
1355	0.6496036	0.3503964
1356	0.37599254	0.6240074
1357	0.9738929	0.026107134
1358	0.9880788	0.011921193
1359	0.99117154	0.008828455
1360	0.3753373	0.6246627
1361	0.95994014	0.040059846
1362	0.9998336	0.0001663608
1363	0.999741	0.0002589799
1364	0.869674	0.13032593
1365	0.6861515	0.3138485
1366	0.9735589	0.026441041
1367	0.98392487	0.01607512
1368	0.9443297	0.055670276
1369	0.97323745	0.026762556
1370	0.95004237	0.04995769
1371	0.85419905	0.1458009
1372	0.88181597	0.11818399
1373	0.9981244	0.0018755132
1374	0.9889531	0.011046929
1375	0.5049461	0.49505386
1376	0.37468675	0.6253132
1377	0.7911536	0.20884639
1378	0.9519854	0.04801459
1379	0.9951851	0.0048149573
1380	0.9681639	0.03183603
1381	0.3617241	0.63827586
1382	0.33127412	0.6687259
1383	0.47008726	0.5299127
1384	0.9881443	0.011855696
1385	0.9979437	0.002056342
1386	0.9819026	0.018097444
1387	0.71618587	0.28381413
1388	0.9876627	0.012337379
1389	0.9238788	0.076121226
1390	0.93340594	0.06659402
1391	0.4213072	0.5786928
1392	0.99484235	0.005157685
1393	0.9276215	0.07237852
1394	0.452398	0.547602
1395	0.4365791	0.5634209
1396	0.8826756	0.11732447
1397	0.75442046	0.24557954
1398	0.9179523	0.08204769
1399	0.3113413	0.6886587
1400	0.45991266	0.5400873
1401	0.5638786	0.4361214
1402	0.75903654	0.24096346
1403	0.24763009	0.75236994
1404	0.8834664	0.1165336
1405	0.89733964	0.10266039
1406	0.9994229	0.0005770766
1407	0.98807484	0.011925228
1408	0.9998932	0.00010677602
1409	0.9240025	0.07599743
1410	0.60723585	0.39276415
1411	0.06239205	0.937608
1412	0.9958269	0.0041730176
1413	0.9980453	0.001954677
1414	0.92862743	0.07137255
1415	0.99533373	0.004666272
1416	0.8571442	0.14285582
1417	0.97106296	0.028937023
1418	0.9533184	0.046681616
1419	0.9710463	0.028953698
1420	0.77268314	0.22731686
1421	0.62173426	0.37826577
1422	0.9998604	0.00013959348
1423	0.80760825	0.19239181
1424	0.8817807	0.11821936
1425	0.9155278	0.08447222
1426	0.9745427	0.025457384
1427	0.9073157	0.092684284
1428	0.8386812	0.1613188
1429	0.9917482	0.008251841
1430	0.96034425	0.039655715
1431	0.8987217	0.101278305
1432	0.7714311	0.22856888
1433	0.98604995	0.0139500685
1434	0.18197006	0.81802994
1435	0.97409093	0.025909072
1436	0.43738744	0.5626126
1437	0.6232237	0.37677628
1438	0.23330167	0.76669836
1439	0.21045941	0.7895406
1440	0.26507768	0.73492235
1441	0.832872	0.16712806
1442	0.9840822	0.01591774
1443	0.97907054	0.020929426
1444	0.9997348	0.00026522856
1445	0.21591473	0.7840852
1446	0.11136535	0.8886346
1447	0.18941487	0.81058514
1448	0.87411064	0.12588936
1449	0.99959105	0.0004089604
1450	0.94158554	0.058414433
1451	0.73002833	0.26997173
1452	0.829703	0.17029704
1453	0.8848107	0.1151893
1454	0.8634303	0.13656968
1455	0.88067	0.11933003
1456	0.997113	0.0028869994
1457	0.9645989	0.035401188
1458	0.83219767	0.16780235
1459	0.5735049	0.42649508
1460	0.978534	0.021465974
1461	0.78674155	0.21325846
1462	0.79011303	0.20988691
1463	0.3974775	0.6025225
1464	0.9999578	4.2190284e-05
1465	0.98373634	0.016263608
1466	0.39474425	0.6052557
1467	0.8229246	0.17707537
1468	0.55442464	0.4455754
1469	0.85957974	0.14042023
1470	0.15828219	0.84171784
1471	0.8071163	0.19288369
1472	0.45279554	0.54720443
1473	0.5397967	0.46020326
1474	0.9916054	0.008394617
1475	0.97825295	0.021747068
1476	0.71881753	0.2811824
1477	0.31105518	0.6889448
1478	0.8286234	0.17137662
1479	0.72118074	0.27881923
1480	0.95952415	0.040475912
1481	0.28547692	0.7145231
1482	0.5723686	0.42763135
1483	0.9220299	0.07797004
1484	0.99999464	5.389174e-06
1485	0.11150355	0.88849646
1486	0.92399114	0.07600884
1487	0.778024	0.22197606
1488	0.51857626	0.48142377
1489	0.9908721	0.0091279745
1490	0.98472404	0.01527602
1491	0.9782682	0.02173182
1492	0.9485551	0.05144482
1493	0.09626011	0.9037399
1494	0.99301004	0.0069899666
1495	0.03585103	0.964149
1496	0.96463645	0.035363577
1497	0.99665403	0.0033459442
1498	0.9267064	0.07329361
1499	0.95993596	0.04006397
1500	0.2142819	0.78571814
1501	0.8984753	0.1015247
1502	0.9055251	0.09447493
1503	0.9523492	0.04765083
1504	0.9993037	0.0006963196
1505	0.9946292	0.0053708414
1506	0.97289985	0.027100164
1507	0.984487	0.015513048
1508	0.9886692	0.01133083
1509	0.8890298	0.11097016
1510	0.9786847	0.021315295
1511	0.8475074	0.15249258
1512	0.9841824	0.015817575
1513	0.9650074	0.03499252
1514	0.0025027655	0.99749726
1515	0.88718504	0.1128149
1516	0.93665004	0.06334999
1517	0.998464	0.0015360849
1518	0.45425868	0.5457413
1519	0.5563331	0.44366688
1520	0.98917	0.0108299665
1521	0.5263221	0.47367787
1522	0.6949451	0.3050549
1523	0.9752465	0.024753556
1524	0.96610814	0.03389184
1525	0.9869921	0.013007823
1526	0.8931717	0.10682834
1527	0.54631966	0.45368034
1528	0.32600182	0.6739982
1529	0.9375251	0.06247488
1530	0.15376452	0.8462355
1531	0.44914454	0.5508554
1532	0.6050081	0.39499184
1533	0.94810367	0.051896296
1534	0.6292375	0.3707625
1535	0.7266863	0.27331364
1536	0.7684037	0.23159625
1537	0.3786182	0.62138176
1538	0.97312117	0.026878832
1539	0.8060048	0.19399513
1540	0.60114264	0.3988573
1541	0.99954224	0.0004577702
1542	0.850399	0.14960103
1543	0.82651263	0.17348735
1544	0.8228947	0.17710535
1545	0.91884446	0.08115558
1546	0.031662095	0.96833795
1547	0.9912726	0.0087274015
1548	0.8928042	0.1071958
1549	0.9937756	0.0062244185
1550	0.9667371	0.033262834
1551	0.9157622	0.08423775
1552	0.9105148	0.08948527
1553	0.8093171	0.19068289
1554	0.9999753	2.4732904e-05
1555	0.99745125	0.0025487926
1556	0.24693267	0.7530673
1557	0.5890136	0.4109864
1558	0.27855366	0.7214463
1559	0.998868	0.0011320297
1560	0.95204353	0.047956493
1561	0.6197613	0.3802387
1562	0.9906064	0.009393526
1563	0.9865855	0.013414439
1564	0.52443486	0.4755652
1565	0.928877	0.07112305
1566	0.28649464	0.7135053
1567	0.12443951	0.8755605
1568	0.99955064	0.00044934909
1569	0.99954957	0.000450366
1570	0.5288356	0.47116444
1571	0.9984799	0.0015201018
1572	0.5021605	0.4978395
1573	0.99895525	0.0010447109
1574	0.8366095	0.16339053
1575	0.95229936	0.047700644
1576	0.98610085	0.01389911
1577	0.65534675	0.34465325
1578	0.35552335	0.6444766
1579	0.99428326	0.005716657
1580	0.1780562	0.8219438
1581	0.987181	0.012818975
1582	0.4318152	0.5681848
1583	0.9980869	0.0019131046
1584	0.98907334	0.010926598
1585	0.1882677	0.8117323
1586	0.9512649	0.048735052
1587	0.07915252	0.92084754
1588	0.9454771	0.0545228
1589	0.028623343	0.9713767
1590	0.819681	0.18031898
1591	0.21252885	0.7874711
1592	0.54238284	0.4576172
1593	0.92811966	0.07188037
1594	0.977999	0.022001034
1595	0.9978504	0.002149649
1596	0.96668273	0.03331721
1597	0.99749374	0.00250633
1598	0.6066555	0.39334452
1599	0.9406555	0.05934448
1600	0.70084363	0.2991564
1601	0.9997454	0.00025451722
1602	0.23345283	0.7665472
1603	0.7739435	0.22605647
1604	0.99989927	0.00010076511
1605	0.9959883	0.0040116394
1606	0.49446267	0.50553733
1607	0.994024	0.0059760683
1608	0.9962155	0.003784418
1609	0.21959075	0.7804092
1610	0.9602681	0.03973194
1611	0.9682372	0.031762794
1612	0.96110004	0.03889991
1613	0.42227557	0.5777244
1614	0.010413783	0.9895863
1615	0.8986467	0.10135331
1616	0.109756075	0.8902439
1617	0.6610828	0.33891723
1618	0.96079004	0.039209913
1619	0.26391456	0.7360855
1620	0.95381844	0.04618159
1621	0.9136482	0.086351834
1622	0.4696927	0.5303073
1623	0.65150845	0.3484915
1624	0.937498	0.062502034
1625	0.14761925	0.85238075
1626	0.81651086	0.18348911
1627	0.80034876	0.19965126
1628	0.998468	0.0015319809
1629	0.03432799	0.96567196
1630	0.94508463	0.05491541
1631	0.843923	0.15607704
1632	0.9824018	0.017598197
1633	0.99374264	0.006257339
1634	0.9546399	0.045360032
1635	0.9926605	0.0073394245
1636	0.99830127	0.001698716
1637	0.9855885	0.01441143
1638	0.92383015	0.076169856
1639	0.9975057	0.002494342
1640	0.8427733	0.15722671
1641	0.9994981	0.00050185766
1642	0.7837899	0.21621017
1643	0.44617254	0.5538275
1644	0.9990089	0.000991046
1645	0.7286408	0.2713592
1646	0.5762818	0.42371815
1647	0.584967	0.41503295
1648	0.99929476	0.0007052557
1649	0.99563134	0.0043686517
1650	0.56896704	0.43103293
1651	0.8688254	0.13117464
1652	0.7870951	0.21290486
1653	0.4170832	0.5829168
1654	0.6884827	0.31151727
1655	0.99660623	0.0033937388
1656	0.95301396	0.046986066
1657	0.9863772	0.013622847
1658	0.98715425	0.012845754
1659	0.59889054	0.40110946
1660	0.9649658	0.035034217
1661	0.9933616	0.0066383765
1662	0.75273955	0.24726039
1663	0.99737525	0.0026247194
1664	0.99984336	0.00015664235
1665	0.9705132	0.029486805
1666	0.99856	0.0014399621
1667	0.8172967	0.18270329
1668	0.98376423	0.01623577
1669	0.9991084	0.0008915458
1670	0.6947111	0.30528888
1671	0.068365306	0.93163466
1672	0.9771683	0.022831619
1673	0.85780615	0.14219384
1674	0.9639944	0.036005568
1675	0.90935	0.09065008
1676	0.65261215	0.34738785
1677	0.97412443	0.025875617
1678	0.6435362	0.35646382
1679	0.24913867	0.75086135
1680	0.047101412	0.95289856
1681	0.12920561	0.8707944
1682	0.9707875	0.029212443
1683	0.98644674	0.01355324
1684	0.99277085	0.007229111
1685	0.41357768	0.5864223
1686	0.37423277	0.6257673
1687	0.79974693	0.20025307
1688	0.9868531	0.013146815
1689	0.39211598	0.60788405
1690	0.6777838	0.32221624
1691	0.19796863	0.80203134
1692	0.09152432	0.90847564
1693	0.80560905	0.19439097
1694	0.8021041	0.19789584
1695	0.9226652	0.07733485
1696	0.9666758	0.03332412
1697	0.81818014	0.1818198
1698	0.42587033	0.57412964
1699	0.9859556	0.014044428
1700	0.5079234	0.49207658
1701	0.56038266	0.43961737
1702	0.9727166	0.02728332
1703	0.6361165	0.36388347
1704	0.82953	0.17047004
1705	0.87718576	0.12281427
1706	0.67153484	0.32846513
1707	0.6381468	0.36185318
1708	0.044169407	0.9558306
1709	0.8656081	0.13439187
1710	0.8667822	0.13321784
1711	0.97012717	0.029872859
1712	0.9876758	0.012324267
1713	0.64579296	0.354207
1714	0.96825445	0.031745553
1715	0.9922639	0.007736035
1716	0.9912047	0.008795261
1717	0.342724	0.657276
1718	0.9706609	0.029339094
1719	0.65655404	0.34344596
1720	0.9754208	0.024579238
1721	0.90402365	0.09597632
1722	0.91680557	0.0831944
1723	0.27516574	0.72483426
1724	0.6695002	0.33049986
1725	0.68723696	0.3127631
1726	0.993745	0.0062549403
1727	0.651965	0.348035
1728	0.9892056	0.010794364
1729	0.24805163	0.75194836
1730	0.015794031	0.98420596
1731	0.99191636	0.00808358
1732	0.99854493	0.0014550464
1733	0.9956939	0.0043060724
1734	0.99758744	0.0024125597
1735	0.045941234	0.9540587
1736	0.99350077	0.006499203
1737	0.9619321	0.038067818
1738	0.37153506	0.62846494
1739	0.984429	0.01557099
1740	0.047188498	0.95281154
1741	0.96392286	0.036077112
1742	0.26018405	0.739816
1743	0.97956353	0.020436462
1744	0.9993918	0.0006082394
1745	0.82393324	0.17606674
1746	0.82016414	0.17983578
1747	0.9986064	0.0013935931
1748	0.06781421	0.9321858
1749	0.98071164	0.01928834
1750	0.99414	0.0058599883
1751	0.99931026	0.0006897272
1752	0.98730415	0.012695796
1753	0.9609585	0.039041564
1754	0.75596845	0.24403152
1755	0.19954035	0.8004596
1756	0.77973485	0.22026516
1757	0.5288021	0.47119787
1758	0.26220146	0.7377986
1759	0.55995953	0.44004044
1760	0.47707805	0.522922
1761	0.7978118	0.20218821
1762	0.43951023	0.5604898
1763	0.8571029	0.14289708
1764	0.758706	0.24129401
1765	0.9830292	0.016970826
1766	0.83065796	0.16934201
1767	0.79560804	0.204392
1768	0.8330248	0.16697519
1769	0.99979097	0.0002090706
1770	0.9553973	0.04460276
1771	0.31959942	0.68040055
1772	0.70354486	0.29645517
1773	0.7413058	0.25869414
1774	0.99979585	0.00020415934
1775	0.5213633	0.47863665
1776	0.8733883	0.12661175
1777	0.93371886	0.06628115
1778	0.15676707	0.843233
1779	0.97841394	0.021586027
1780	0.97398823	0.026011737
1781	0.9426147	0.05738529
1782	0.9901855	0.0098144505
1783	0.98141795	0.018582042
1784	0.9996507	0.00034932717
1785	0.9984133	0.0015866131
1786	0.9539052	0.046094812
1787	0.8962212	0.1037788
1788	0.96544236	0.03455761
1789	0.96355325	0.036446776
1790	0.8944901	0.1055099
1791	0.56560504	0.43439502
1792	0.9889298	0.011070145
1793	0.96551895	0.03448113
1794	0.6285453	0.37145478
1795	0.5040171	0.49598286
1796	0.9724821	0.02751789
1797	0.99488384	0.005116185
1798	0.9997582	0.00024187144
1799	0.99595106	0.0040489817
1800	0.17133391	0.82866603
1801	0.97606987	0.023930091
1802	0.057542555	0.94245744
1803	0.06490314	0.93509686
1804	0.99153495	0.008465015
1805	0.65182495	0.348175
1806	0.99690753	0.0030924277
1807	0.9197789	0.08022105
1808	0.12410526	0.8758948
1809	0.9543848	0.045615185
1810	0.10730909	0.89269084
1811	0.7949397	0.2050603
1812	0.9975701	0.0024298492
1813	0.39709586	0.60290414
1814	0.99980277	0.00019723354
1815	0.98419684	0.01580318
1816	0.97510886	0.024891157
1817	0.6238667	0.37613332
1818	0.6458767	0.3541233
1819	0.75648147	0.24351847
1820	0.93472874	0.0652713
1821	0.9816886	0.018311337
1822	0.018348094	0.9816519
1823	0.9976489	0.0023511495
1824	0.98945975	0.01054021
1825	0.55522275	0.44477725
1826	0.99389076	0.0061092894
1827	0.80913264	0.1908674
1828	0.52633625	0.47366378
1829	0.035727225	0.96427274
1830	0.9970937	0.0029063413
1831	0.20198543	0.7980146
1832	0.84894526	0.15105473
1833	0.9923233	0.007676713
1834	0.9869695	0.013030537
1835	0.9279991	0.07200087
1836	0.99955076	0.00044921372
1837	0.92131954	0.07868046
1838	0.32653227	0.67346776
1839	0.6327799	0.3672201
1840	0.025267571	0.97473246
1841	0.99759465	0.0024053336
1842	0.8773663	0.12263366
1843	0.842686	0.157314
1844	0.99635845	0.0036415656
1845	0.99791056	0.0020894073
1846	0.98497635	0.015023665
1847	0.9555097	0.0444903
1848	0.91221106	0.087788925
1849	0.9996973	0.0003026847
1850	0.8206301	0.17936993
1851	0.96854556	0.031454403
1852	0.9385771	0.061422918
1853	0.9515769	0.048423164
1854	0.66513646	0.33486354
1855	0.9267773	0.073222704
1856	0.011314703	0.98868525
1857	0.7159659	0.28403407
1858	0.37937075	0.6206292
1859	0.99925977	0.0007401733
1860	0.1921388	0.8078612
1861	0.9897272	0.010272849
1862	0.5318199	0.46818006
1863	0.87308604	0.12691393
1864	0.43259722	0.5674028
1865	0.53367037	0.46632963
1866	0.9988512	0.0011487565
1867	0.97997344	0.020026548
1868	0.99740976	0.0025902945
1869	0.5459244	0.45407557
1870	0.9881132	0.011886819
1871	0.52636373	0.47363633
1872	0.5151519	0.48484805
1873	0.806387	0.19361298
1874	0.5244713	0.47552866
1875	0.9979873	0.002012698
1876	0.99996436	3.5658697e-05
1877	0.9956448	0.0043552364
1878	0.61177254	0.3882275
1879	0.9199434	0.08005659
1880	0.43010402	0.569896
1881	0.32447037	0.6755296
1882	0.8777071	0.12229286
1883	0.9968195	0.0031804964
1884	0.98686117	0.013138812
1885	0.7651894	0.23481056
1886	0.3866258	0.6133742
1887	0.9947548	0.005245255
1888	0.97899777	0.021002248
1889	0.9995858	0.0004142551
1890	0.29178	0.70822
1891	0.89637434	0.1036257
1892	0.42125204	0.578748
1893	0.99864775	0.0013522272
1894	0.82127744	0.17872258
1895	0.7101194	0.28988054
1896	0.9972211	0.0027789
1897	0.9998568	0.00014313219
1898	0.8796774	0.12032259
1899	0.90565443	0.0943455
1900	0.8681073	0.13189262
1901	0.9974214	0.0025786478
1902	0.9945986	0.0054014106
1903	0.65295184	0.3470482
1904	0.99980515	0.0001948278
1905	0.9663393	0.03366067
1906	0.99714667	0.0028533225
1907	0.41956455	0.58043545
1908	0.29481938	0.7051806
1909	0.25843093	0.7415691
1910	0.99622786	0.0037721253
1911	0.95760834	0.04239169
1912	0.99933904	0.0006609641
1913	0.8195921	0.18040791
1914	0.07698344	0.92301655
1915	0.96752846	0.03247161
1916	0.3247709	0.6752291
1917	0.91022855	0.08977142
1918	0.9028217	0.097178206
1919	0.98366606	0.01633397
1920	0.9988186	0.0011814417
1921	0.9399283	0.060071763
1922	0.99965906	0.00034094515
1923	0.90380573	0.0961942
1924	0.0965626	0.90343744
1925	0.9865781	0.013421883
1926	0.6235483	0.37645173
1927	0.6455763	0.35442376
1928	0.9994881	0.00051187933
1929	0.12344661	0.87655336
1930	0.7097724	0.29022756
1931	0.2912881	0.70871186
1932	0.95633936	0.04366069
1933	0.9348455	0.06515445
1934	0.7639404	0.2360596
1935	0.9944792	0.0055208127
1936	0.99236864	0.0076313973
1937	0.2366267	0.7633733
1938	0.846109	0.15389103
1939	0.9521771	0.047822885
1940	0.79856944	0.20143057
1941	0.99832827	0.0016716801
1942	0.93516856	0.06483137
1943	0.87374955	0.1262505
1944	0.99750286	0.0024972006
1945	0.9386569	0.06134308
1946	0.9641383	0.0358617
1947	0.884328	0.115672044
1948	0.23607153	0.7639284
1949	0.9534626	0.046537336
1950	0.99560803	0.004392022
1951	0.9277763	0.07222375
1952	0.95067024	0.049329717
1953	0.08112511	0.91887486
1954	0.78891695	0.21108305
1955	0.97224844	0.027751576
1956	0.21747419	0.78252584
1957	0.9927983	0.007201618
1958	0.63701737	0.36298257
1959	0.004200279	0.9957997
1960	0.99976295	0.00023700805
1961	0.99855226	0.001447779
1962	0.86881185	0.13118814
1963	0.9789396	0.021060437
1964	0.19388369	0.80611634
1965	0.9953738	0.004626237
1966	0.6310048	0.36899525
1967	0.52320135	0.47679865
1968	0.991702	0.008297933
1969	0.9971867	0.0028132184
1970	0.95661557	0.04338446
1971	0.9446938	0.05530624
1972	0.9053515	0.094648436
1973	0.97340006	0.02659995
1974	0.27599767	0.7240023
1975	0.39420208	0.60579795
1976	0.99592614	0.004073843
1977	0.83482146	0.16517852
1978	0.39196557	0.60803443
1979	0.694112	0.305888
1980	0.8879335	0.11206645
1981	0.9990564	0.0009436076
1982	0.99683434	0.0031656737
1983	0.9687982	0.031201765
1984	0.42967322	0.57032675
1985	0.9931092	0.0068907207
1986	0.97302896	0.026971044
1987	0.94667923	0.05332081
1988	0.9846907	0.015309215
1989	0.9896485	0.010351565
1990	0.7537598	0.24624023
1991	0.9656555	0.0343445
1992	0.6915103	0.30848965
1993	0.9697586	0.030241413
1994	0.837608	0.16239202
1995	0.24921167	0.7507884
1996	0.0571251	0.9428749
1997	0.0776146	0.9223854
1998	0.6982193	0.30178073
[truncated: 1,133 more rows]
