# Supplementary material for: Evaluating deep learning-based melanoma classification using immunohistochemistry and routine histology: A three center study
Source: PLoS One. 2024 Jan 19;19(1):e0297146. doi: 10.1371/journal.pone.0297146 (PMC10798511; doi:10.1371/journal.pone.0297146)
Supplement: S5 Dataset — (ZIP) [file pone.0297146.s011.zip › minimal_dataset/tile_predictions/dresden/737229-2-HE_ind_ISlab_0.0.csv]

	0	1
0	0.9681188	0.031881195
1	0.9932327	0.0067672986
2	0.99958724	0.00041275795
3	0.999974	2.5972782e-05
4	0.9727514	0.02724862
5	0.85157937	0.14842062
6	0.54572326	0.45427674
7	0.9885753	0.011424665
8	0.989495	0.010505005
9	0.5968107	0.40318927
10	0.25526282	0.7447372
11	0.4471362	0.5528638
12	0.9969983	0.003001712
13	0.9997296	0.00027045206
14	0.9990834	0.00091657694
15	0.94408727	0.05591273
16	0.15018031	0.8498197
17	0.99652606	0.0034739147
18	0.9790233	0.020976802
19	0.87116164	0.12883838
20	0.99950004	0.00049996044
21	0.9992525	0.0007474871
22	0.9979899	0.0020101652
23	0.8857238	0.114276156
24	0.9450511	0.05494889
25	0.9989299	0.001070026
26	0.8884579	0.111542106
27	0.9997402	0.00025977718
28	0.99851495	0.0014850356
29	0.9971265	0.002873472
30	0.99875605	0.0012438904
31	0.9999653	3.4683664e-05
32	0.9947725	0.005227465
33	0.9661709	0.03382905
34	0.99915147	0.00084852334
35	0.012684529	0.9873154
36	0.36672157	0.6332785
37	0.7162338	0.28376624
38	0.9956246	0.004375364
39	0.99871564	0.0012843503
40	0.9919825	0.008017506
41	0.99649173	0.0035082612
42	0.9307503	0.0692497
43	0.99930596	0.0006940422
44	0.8198939	0.18010615
45	0.99293655	0.0070634237
46	0.94011176	0.059888214
47	0.99794704	0.0020530052
48	0.96664274	0.033357218
49	0.47313565	0.52686435
50	0.99340713	0.00659285
51	0.99419606	0.00580388
52	0.9895076	0.010492408
53	0.84585017	0.15414989
54	0.9995492	0.0004507973
55	0.9672705	0.032729488
56	0.08539594	0.9146041
57	0.9895527	0.010447359
58	0.9999416	5.84542e-05
59	0.9995252	0.00047481965
60	0.9942331	0.005766963
61	0.9906777	0.00932226
62	0.99905115	0.00094883004
63	0.8798993	0.12010075
64	0.8899383	0.11006175
65	0.9998548	0.0001451594
66	0.9998797	0.000120315904
67	0.99888915	0.0011108365
68	0.999918	8.20531e-05
69	0.99995935	4.061227e-05
70	0.988775	0.011224952
71	0.99883777	0.0011622311
72	0.9999094	9.0540925e-05
73	0.9897522	0.010247779
74	0.024786402	0.9752136
75	0.037863057	0.9621369
76	0.99877506	0.0012249479
77	0.99998486	1.5122815e-05
78	0.95839334	0.041606635
79	0.28862768	0.7113724
80	0.99406624	0.005933692
81	0.99824715	0.0017529182
82	0.9068583	0.09314167
83	0.9995628	0.00043713226
84	0.99996185	3.8152484e-05
85	0.18489213	0.8151078
86	0.98567504	0.014324919
87	0.9999522	4.7760463e-05
88	0.9969047	0.0030952604
89	0.9989225	0.0010774337
90	0.72499335	0.2750067
91	1.0	5.163392e-08
92	0.9999654	3.4533627e-05
93	0.9996908	0.0003092879
94	0.9979144	0.0020856059
95	0.12872568	0.8712743
96	0.97377443	0.026225546
97	0.9906126	0.0093872985
98	0.9795187	0.020481322
99	0.99999356	6.3783723e-06
100	0.9865457	0.013454326
101	0.99995995	3.9998795e-05
102	0.9997168	0.0002832078
103	0.9394989	0.06050114
104	0.9920191	0.007980825
105	0.99442565	0.0055743027
106	0.999923	7.7014825e-05
107	0.9958169	0.0041831536
108	0.9871127	0.012887348
109	0.9984666	0.0015334163
110	0.999196	0.00080405414
111	0.7236106	0.27638942
112	0.9998646	0.00013536838
113	0.99987984	0.00012011734
114	0.5697971	0.43020287
115	0.9902817	0.0097182505
116	0.9868891	0.013110834
117	0.57441604	0.4255839
118	0.9998859	0.00011406255
119	0.967285	0.03271501
120	0.9998394	0.0001605152
121	0.99911267	0.0008873221
122	0.998569	0.0014310116
123	0.9390419	0.06095809
124	0.8538506	0.14614941
125	0.9949706	0.005029404
126	0.9707724	0.029227622
127	0.8945761	0.10542393
128	0.8322353	0.16776471
129	0.99804735	0.0019526333
130	0.67474896	0.32525104
131	0.99805874	0.0019412357
132	0.9263478	0.0736522
133	0.995182	0.004818018
134	0.55662686	0.44337317
135	0.83233356	0.16766645
136	0.9403451	0.059654955
137	0.97983885	0.020161124
138	0.9635516	0.036448345
139	0.92826384	0.07173617
140	0.62639016	0.3736098
141	0.12634788	0.8736521
142	0.999561	0.00043902546
143	0.99969304	0.00030695778
144	0.98252994	0.017470088
145	0.9984164	0.0015835668
146	0.8985339	0.10146609
147	0.9997397	0.000260245
148	0.9987489	0.0012511029
149	0.75082594	0.24917407
150	0.98726976	0.012730197
151	0.9801563	0.019843679
152	0.9993818	0.0006182192
153	0.9987457	0.0012542874
154	0.9997899	0.00021010134
155	0.051800434	0.94819957
156	0.8500575	0.14994252
157	0.99996865	3.135158e-05
158	0.9829207	0.017079266
159	0.9997768	0.0002231728
160	0.98965937	0.010340692
161	0.9999553	4.470311e-05
162	0.9996201	0.00037987082
163	0.80652463	0.1934753
164	0.99847156	0.0015283681
165	0.38846654	0.6115335
166	0.1899423	0.81005776
167	0.3949959	0.6050041
168	0.9382733	0.06172671
169	0.9998011	0.00019887474
170	0.99880826	0.001191692
171	0.997595	0.0024049147
172	0.9779925	0.02200756
173	0.9996043	0.00039578154
174	0.2755741	0.7244259
175	0.999997	3.0222527e-06
176	0.8199114	0.18008862
177	0.95149183	0.048508197
178	0.95568293	0.044317137
179	0.99998724	1.2736102e-05
180	0.96381086	0.03618908
181	0.98906857	0.010931464
182	0.28958756	0.7104124
183	0.9607177	0.0392823
184	0.9999759	2.4050674e-05
185	0.9995204	0.00047962976
186	0.99294406	0.007055957
187	0.99828374	0.0017162395
188	0.999335	0.0006649287
189	0.9844355	0.0155644985
190	0.93225515	0.067744814
191	0.509095	0.49090496
192	0.999496	0.00050405
193	0.54243153	0.45756844
194	0.99940455	0.0005954042
195	0.97129345	0.028706485
196	0.986585	0.013414907
197	0.99904007	0.0009598484
198	0.999635	0.00036503383
199	0.70788985	0.29211012
200	0.99995446	4.547725e-05
201	0.97842103	0.02157899
202	0.9644702	0.035529766
203	0.99997616	2.3785264e-05
204	0.9993895	0.00061043113
205	0.99930215	0.00069782126
206	0.98960006	0.010399904
207	0.8737387	0.12626131
208	0.9979463	0.0020537027
209	0.99942964	0.0005703168
210	0.583536	0.41646394
211	0.9999242	7.577725e-05
212	0.9994629	0.00053707365
213	0.88470066	0.115299374
214	0.7966669	0.20333306
215	0.9951604	0.0048396187
216	0.99686337	0.003136699
217	0.980435	0.01956496
218	0.6050858	0.39491424
219	0.9983602	0.0016397451
220	0.99996793	3.2042073e-05
221	0.9006325	0.099367484
222	0.9294192	0.07058079
223	0.8765197	0.123480335
224	0.96454155	0.035458516
225	0.99324316	0.0067568454
226	0.9999434	5.6589055e-05
227	0.9975458	0.002454222
228	0.99575365	0.0042463653
229	0.9999987	1.2856765e-06
230	0.9304375	0.06956242
231	0.99993837	6.160217e-05
232	0.9999614	3.8580885e-05
233	0.99990654	9.340369e-05
234	0.9970861	0.0029138678
235	0.9979785	0.0020215039
236	0.2705954	0.72940457
237	0.96569556	0.034304485
238	0.9994634	0.0005366246
239	0.999297	0.0007029307
240	0.21007247	0.7899275
241	0.9992267	0.00077327923
242	0.96542025	0.034579773
243	0.9882619	0.011738105
244	0.9921496	0.007850458
245	0.9944935	0.0055065737
246	0.8833467	0.11665328
247	0.9954548	0.0045452383
248	0.99995637	4.3617292e-05
249	0.9999006	9.9461075e-05
250	0.99510586	0.004894141
251	0.9851541	0.014845911
252	0.9793131	0.02068684
253	0.91880524	0.08119475
254	0.99983835	0.0001615689
255	0.9995901	0.000409867
256	0.0397842	0.96021575
257	0.99251515	0.0074848477
258	0.99999666	3.3238684e-06
259	0.9999502	4.9854352e-05
260	0.9994771	0.0005229705
261	0.98209643	0.017903624
262	0.94255984	0.057440203
263	0.99999535	4.6626105e-06
264	0.9937005	0.0062994463
265	0.99968636	0.00031371694
266	0.9540965	0.045903537
267	0.36202478	0.63797516
268	0.999995	4.95221e-06
269	0.9748708	0.025129218
270	0.99999547	4.514962e-06
271	0.9985738	0.0014262308
272	0.998539	0.0014610919
273	0.98199457	0.018005429
274	0.99987936	0.000120631696
275	0.97659624	0.023403754
276	0.94445693	0.05554306
277	0.91089875	0.08910125
278	0.99740845	0.0025916079
279	0.9999335	6.6536275e-05
280	0.9036416	0.096358374
281	0.850113	0.14988703
282	0.9749761	0.025023893
283	0.7158307	0.28416935
284	0.91855156	0.081448376
285	0.99992716	7.278385e-05
286	0.9902748	0.009725206
287	0.95218444	0.047815595
288	0.95706177	0.042938206
289	0.2877662	0.7122338
290	0.99919516	0.0008048517
291	0.74799216	0.2520078
292	0.94159776	0.058402248
293	0.9964055	0.0035945177
294	0.99999106	8.891682e-06
295	0.85190165	0.14809835
296	0.77922034	0.22077964
297	0.99965286	0.00034708215
298	0.99999297	6.9994708e-06
299	0.06791659	0.9320834
300	0.9984648	0.001535215
301	0.9988361	0.0011639711
302	0.9981121	0.0018878774
303	0.99997556	2.4434325e-05
304	0.9994956	0.0005043929
305	0.9102914	0.089708626
306	0.99992895	7.102672e-05
307	0.99710375	0.0028961913
308	0.20760123	0.79239875
309	0.98230505	0.017695019
310	0.9979134	0.002086524
311	0.9999447	5.527688e-05
312	0.25381064	0.7461893
313	0.9282472	0.071752846
314	0.9965366	0.0034634105
315	0.99451077	0.00548923
316	0.9997644	0.00023560214
317	0.9997261	0.00027387464
318	0.99894387	0.0010561112
319	0.99465525	0.00534481
320	0.98021096	0.019789092
321	0.9979584	0.0020415382
322	0.57967967	0.42032036
323	0.8747479	0.12525213
324	0.45676503	0.543235
325	0.9919926	0.008007425
326	0.9974342	0.0025657606
327	0.9967854	0.003214646
328	0.9908223	0.009177671
329	0.21772486	0.7822751
330	0.0050309696	0.99496907
331	0.99975425	0.00024575955
332	0.99986804	0.00013194745
333	0.9997453	0.0002546369
334	0.9789195	0.021080503
335	0.7134051	0.28659487
336	0.9969356	0.0030644482
337	0.96295035	0.037049666
338	0.96915644	0.03084355
339	0.5028328	0.4971673
340	0.7766315	0.22336847
341	0.98713404	0.012865891
342	0.61409897	0.38590097
343	0.99339044	0.0066095605
344	0.99858874	0.0014111727
345	0.9939522	0.006047754
346	0.8946955	0.10530451
347	0.91385436	0.086145654
348	0.87927747	0.12072253
349	0.9996842	0.00031586396
350	0.99985135	0.00014863921
351	0.99747485	0.0025251182
352	0.9991316	0.0008683739
353	0.9999069	9.308183e-05
354	0.8819826	0.118017435
355	0.80456495	0.19543503
356	0.9056353	0.094364695
357	0.7013923	0.29860777
358	0.794463	0.20553707
359	0.19553271	0.80446726
360	0.887356	0.112644084
361	0.98982227	0.010177725
362	0.9140283	0.08597176
363	0.958646	0.04135398
364	0.9969838	0.0030162255
365	0.84370273	0.15629731
366	0.99999714	2.835875e-06
367	0.888502	0.111497946
368	0.072138324	0.9278617
369	0.9961416	0.003858401
370	0.36550012	0.63449985
371	0.96441865	0.03558136
372	0.33937693	0.6606231
373	0.99757415	0.002425828
374	0.9988858	0.001114234
375	0.9974833	0.0025166867
376	0.9960913	0.0039086402
377	0.99273735	0.0072625712
378	0.99534625	0.004653763
379	0.9422763	0.057723686
380	0.99924845	0.00075156416
381	0.9998036	0.00019636868
382	0.999253	0.0007470225
383	0.9014676	0.098532386
384	0.9998808	0.00011914053
385	0.993251	0.0067489846
386	0.9998216	0.00017838538
387	0.80024403	0.19975595
388	0.705196	0.29480395
389	0.99863595	0.0013640332
390	0.99939215	0.00060779805
391	0.8631764	0.13682364
392	0.999146	0.0008539452
393	0.9973279	0.0026720501
394	0.99355376	0.006446279
395	0.9996958	0.00030430825
396	0.99993384	6.61419e-05
397	0.8275309	0.17246908
398	0.99993587	6.413103e-05
399	0.76259226	0.23740777
400	0.75874645	0.24125357
401	0.99292654	0.007073444
402	0.9977508	0.0022491189
403	0.99990726	9.2750095e-05
404	0.997329	0.0026710427
405	0.51068306	0.48931694
406	0.9901833	0.009816772
407	0.9987212	0.0012787568
408	0.9999808	1.9207631e-05
409	0.92057025	0.079429716
410	0.9998722	0.00012772859
411	0.99999654	3.4923448e-06
412	0.9999734	2.664027e-05
413	0.952609	0.047391042
414	0.9941942	0.005805751
415	0.9991246	0.0008754631
416	0.9999937	6.288607e-06
417	0.098249786	0.9017502
418	0.9999316	6.836377e-05
419	0.99953306	0.00046696313
420	0.9998273	0.00017273784
421	0.9941704	0.00582963
422	0.6505232	0.34947684
423	0.96413255	0.0358674
424	0.9999671	3.2852335e-05
425	0.99981123	0.00018874022
426	0.76286066	0.23713934
427	0.999754	0.00024600475
428	0.99910635	0.00089358265
429	0.999977	2.2956036e-05
430	0.9999399	6.0079266e-05
431	0.9998022	0.0001978457
432	0.0908569	0.9091431
433	0.99947387	0.00052617205
434	0.9992767	0.00072337466
435	0.96214706	0.03785294
436	0.243969	0.75603104
437	0.24722141	0.7527786
438	0.7644677	0.23553234
439	0.9932514	0.0067485715
440	0.99999905	9.339629e-07
441	0.3778816	0.62211835
442	0.9757136	0.024286425
443	0.97173417	0.02826583
444	0.99959844	0.0004015898
445	0.5785679	0.42143208
446	1.0	3.444839e-08
447	0.8676354	0.13236462
448	0.99999714	2.8815311e-06
449	0.9913897	0.008610377
450	0.9727763	0.027223688
451	0.9801609	0.019839138
452	0.5553911	0.44460893
453	0.99506015	0.004939783
454	0.99999845	1.4938674e-06
455	0.999998	2.0833515e-06
456	0.56135714	0.4386429
457	0.99879956	0.0012003948
458	0.9996532	0.0003468303
459	0.9996904	0.00030956694
460	0.99425226	0.005747695
461	0.999995	5.058203e-06
462	0.7809751	0.21902496
463	0.99987996	0.000119989
464	0.8486219	0.15137808
465	0.9977181	0.0022819845
466	0.99941075	0.0005892119
467	0.92244494	0.07755509
468	0.8001016	0.19989847
469	0.44810224	0.55189776
470	0.9920008	0.00799921
471	0.9998927	0.00010727599
472	0.9999858	1.4211163e-05
473	0.99999046	9.503998e-06
474	0.4468868	0.5531132
475	0.99049556	0.009504427
476	0.96964574	0.030354308
477	0.9992993	0.00070067006
478	0.99885535	0.0011446434
479	0.9956201	0.004379886
480	0.999754	0.00024596232
481	0.9981505	0.0018494335
482	0.087387174	0.91261286
483	0.94855523	0.05144475
484	0.63936687	0.3606331
485	0.97546947	0.02453054
486	0.99836355	0.0016364402
487	0.9997775	0.00022247616
488	0.9992243	0.0007756342
489	0.013154755	0.98684525
490	0.99979943	0.00020059025
491	0.85168564	0.14831433
492	0.99664176	0.0033582055
493	0.9953111	0.0046889964
494	0.81384224	0.1861578
495	0.79670423	0.20329577
496	0.99411714	0.005882898
497	0.99026966	0.009730322
498	0.57874525	0.42125478
499	0.99603784	0.0039621647
500	0.9997663	0.00023374685
501	0.9980788	0.0019211895
502	0.9999943	5.768068e-06
503	0.555912	0.444088
504	0.9941631	0.0058368496
505	0.9995524	0.00044752206
506	0.99900466	0.0009953656
507	0.9997855	0.00021453397
508	0.32474735	0.6752527
509	0.9746323	0.025367692
510	0.9999403	5.976841e-05
511	0.5549229	0.44507715
512	0.9886924	0.0113075785
513	0.94663286	0.053367164
514	0.9210765	0.07892357
515	0.99529546	0.0047045103
516	0.9465034	0.05349662
517	0.5924503	0.4075497
518	0.6532499	0.34675005
519	0.9961951	0.0038049822
520	0.9977798	0.0022201797
521	0.99999547	4.492944e-06
522	0.9850278	0.014972184
523	0.87768596	0.1223141
524	0.9089135	0.091086484
525	0.96029544	0.03970457
526	0.9991392	0.0008607332
527	0.99705136	0.0029486641
528	0.8795538	0.120446175
529	0.1237782	0.8762218
530	0.94990873	0.05009127
531	0.13332535	0.86667466
532	0.99167097	0.008329065
533	0.82373846	0.17626151
534	0.9999932	6.8460604e-06
535	0.6832184	0.31678158
536	0.9108152	0.089184776
537	0.9999988	1.1772788e-06
538	0.9951379	0.0048621637
539	0.9996606	0.00033942764
540	0.999997	2.9513471e-06
541	0.99998355	1.6436928e-05
542	0.99250656	0.0074933823
543	0.95030165	0.04969833
544	0.97878736	0.021212623
545	0.9989079	0.0010921204
546	0.99983823	0.00016179708
547	0.9399378	0.060062185
548	0.99807453	0.0019255064
549	0.9755299	0.024470069
550	0.99843055	0.0015693838
551	0.99999356	6.477458e-06
552	0.9775743	0.022425765
553	0.428032	0.57196796
554	0.9998858	0.00011421427
555	0.4098766	0.5901234
556	0.999972	2.8020348e-05
557	0.93911606	0.060883913
558	0.94060016	0.05939987
559	0.9999621	3.7881953e-05
560	0.98756325	0.012436803
561	0.86222196	0.13777804
562	0.99954444	0.00045550233
563	0.8875965	0.11240352
564	0.99980897	0.00019105912
565	0.99972934	0.00027059988
566	0.8275866	0.17241338
567	0.9579435	0.04205644
568	0.8330137	0.16698633
569	0.7327306	0.2672693
570	0.62693864	0.37306133
571	0.9868326	0.013167408
572	0.96465766	0.035342295
573	0.69355506	0.30644497
574	0.9836037	0.016396334
575	0.9866356	0.013364382
576	0.87706614	0.1229338
577	0.99440116	0.005598795
578	0.99332833	0.006671658
579	0.6001652	0.3998348
580	0.9989704	0.0010296692
581	0.874952	0.125048
582	0.9525525	0.04744744
583	0.9979255	0.0020744898
584	0.9918196	0.008180433
585	0.99871254	0.0012874239
586	0.9994584	0.00054159615
587	0.7897651	0.2102349
588	0.96891654	0.031083515
589	0.6750718	0.32492825
590	0.97022015	0.02977983
591	0.99973136	0.0002686475
592	0.8352458	0.16475426
593	0.9974477	0.0025523447
594	0.20040844	0.7995916
595	0.99812573	0.0018742818
596	0.4650099	0.53499013
597	0.8133797	0.18662022
598	0.9999542	4.58105e-05
599	0.9935368	0.006463199
600	0.994532	0.005468035
601	0.99998903	1.099031e-05
602	0.9996209	0.0003790077
603	0.99765056	0.0023494856
604	0.9999924	7.629493e-06
605	0.9983859	0.0016140983
606	0.99999833	1.7020977e-06
607	0.99994516	5.4852328e-05
608	0.999041	0.00095894537
609	0.9999684	3.15381e-05
610	0.35269126	0.64730877
611	0.78852195	0.21147807
612	0.9999801	1.9927309e-05
613	0.7553034	0.2446966
614	0.6418873	0.35811266
615	0.999035	0.00096500496
616	0.5264976	0.4735024
617	0.9939745	0.0060254717
618	0.97878665	0.021213291
619	0.9290967	0.07090328
620	0.9980736	0.0019263531
621	0.9844231	0.01557683
622	0.77417564	0.22582439
623	0.9974408	0.0025592248
624	0.995256	0.0047440245
625	0.9871213	0.012878688
626	0.99858177	0.0014181931
627	0.96781534	0.032184657
628	0.37513894	0.62486106
629	0.99197406	0.008025891
630	0.98829377	0.011706164
631	0.99219877	0.007801185
632	0.99945575	0.000544219
633	0.71541184	0.28458816
634	0.99947625	0.0005237245
635	0.36099264	0.63900733
636	0.22875597	0.771244
637	0.98505396	0.014946075
638	0.99999666	3.3141446e-06
639	0.5498676	0.4501324
640	0.99363273	0.006367277
641	0.9960359	0.0039641294
642	0.9969349	0.003065079
643	0.9900889	0.009911176
644	0.99884975	0.0011502343
645	0.99999356	6.4502606e-06
646	0.94569856	0.05430151
647	0.866475	0.13352497
648	0.9679661	0.032033943
649	0.14091693	0.8590831
650	0.9999199	8.011214e-05
651	0.9987299	0.0012701416
652	0.9949156	0.005084396
653	0.99964964	0.00035036894
654	0.9623453	0.03765471
655	0.97236836	0.027631648
656	0.8338918	0.16610824
657	0.7124629	0.2875371
658	0.7231249	0.27687505
659	0.44332263	0.55667734
660	0.9999703	2.970587e-05
661	0.89053875	0.10946127
662	0.9825612	0.01743879
663	0.9795227	0.020477304
664	0.5610412	0.4389588
665	0.8260153	0.17398468
666	0.99260473	0.0073952107
667	0.9974376	0.002562351
668	0.9999641	3.588675e-05
669	0.9856155	0.014384465
670	0.92476887	0.07523112
671	0.9951984	0.004801577
672	0.26033434	0.7396657
673	0.70034313	0.29965687
674	0.9292134	0.07078659
675	0.98838645	0.01161358
676	0.90166736	0.09833266
677	0.030227758	0.9697722
678	0.8963427	0.10365733
679	0.62848747	0.3715126
680	0.20309848	0.7969015
681	0.41417557	0.5858245
682	0.9999958	4.177057e-06
683	0.9884652	0.011534835
684	0.98335946	0.016640522
685	0.4273254	0.5726746
686	0.9164868	0.08351322
687	0.99992156	7.838779e-05
688	0.9773676	0.022632433
689	0.99629956	0.003700436
690	0.8931725	0.10682754
691	0.8593109	0.14068907
692	0.9632689	0.036731053
693	0.9394201	0.060579896
694	0.9853973	0.01460273
695	0.9674031	0.03259687
696	0.9962811	0.003718916
697	0.99980646	0.0001935892
698	0.96509826	0.034901753
699	0.9993327	0.0006672951
700	0.99986124	0.00013879935
701	0.9989838	0.0010162228
702	0.9964856	0.0035144447
703	0.9960438	0.0039562094
704	0.9990404	0.0009595658
705	0.9993943	0.0006057093
706	0.76195294	0.23804712
707	0.7596872	0.24031281
708	0.999408	0.0005919605
709	0.22812395	0.77187604
710	0.9599947	0.04000533
711	0.6156397	0.38436025
712	0.90166116	0.09833888
713	0.7975428	0.20245717
714	0.8589355	0.14106451
715	0.9976935	0.0023065119
716	0.9999995	4.5917503e-07
717	0.9990664	0.00093359133
718	0.80733657	0.19266346
719	0.99955505	0.0004449836
720	0.9933964	0.0066035422
721	0.99999964	3.697663e-07
722	0.96070105	0.039298948
723	0.997591	0.0024090528
724	0.9997367	0.00026329205
725	0.99816173	0.0018382287
726	0.9997768	0.00022317046
727	0.99492884	0.0050712144
728	0.9999957	4.3430077e-06
729	0.999448	0.00055202516
730	0.9864071	0.013592893
731	0.63234097	0.36765903
732	0.9947944	0.0052056015
733	0.9392171	0.060782973
734	0.99980015	0.0001998602
735	0.9096675	0.09033251
736	0.97648245	0.023517631
737	0.9793665	0.020633481
738	0.99999094	9.034211e-06
739	0.9986992	0.0013007437
740	0.68972635	0.31027362
741	0.94259214	0.057407852
742	0.99877864	0.0012213786
743	0.7167493	0.2832507
744	0.99898475	0.0010151708
745	0.9993759	0.0006242002
746	0.9844019	0.015598168
747	0.99975723	0.00024277087
748	0.6131609	0.38683903
749	0.075794056	0.92420596
750	0.999938	6.202577e-05
751	0.95248425	0.04751572
752	0.99788827	0.0021117427
753	0.83143914	0.1685609
754	0.9860821	0.013917954
755	0.98970515	0.010294848
756	0.9833415	0.01665851
757	0.9999888	1.1216674e-05
758	0.9902526	0.009747374
759	0.9998511	0.00014890975
760	0.99997973	2.0279871e-05
761	0.3894422	0.61055773
762	0.9996921	0.00030796966
763	0.998877	0.001123037
764	0.9962447	0.0037552407
765	0.99119544	0.008804519
766	0.5746978	0.4253022
767	0.9916443	0.008355715
768	0.9975889	0.0024111026
769	0.99994886	5.108286e-05
770	0.99973494	0.00026503767
771	0.9997093	0.00029061546
772	0.62832767	0.3716723
773	0.9996842	0.00031575374
774	0.34046325	0.6595367
775	0.99991965	8.029217e-05
776	0.9064404	0.09355961
777	0.06388845	0.93611157
778	0.89015746	0.10984257
779	0.99298155	0.0070184255
780	0.9710961	0.028903851
781	0.9217334	0.0782666
782	0.9928556	0.007144419
783	0.9068876	0.09311239
784	0.9842917	0.015708338
785	0.9986344	0.0013655677
786	0.9626206	0.03737937
787	0.532854	0.467146
788	0.9994997	0.00050035614
789	0.9997068	0.00029321265
790	0.99999833	1.6488284e-06
791	0.9998833	0.000116691015
792	0.64794916	0.35205087
793	0.72530425	0.2746957
794	0.45223024	0.5477698
795	0.8910542	0.108945765
796	0.9999459	5.41079e-05
797	0.94361264	0.056387372
798	0.9951147	0.004885313
799	0.93328583	0.06671421
800	0.98857725	0.011422749
801	0.99837613	0.0016238381
802	0.99949384	0.0005061226
803	0.9986193	0.0013807038
804	0.89992785	0.10007217
805	0.010379171	0.9896208
806	0.9671893	0.032810684
807	0.98346704	0.016532937
808	0.95080936	0.049190614
809	0.79908925	0.20091075
810	0.94426644	0.05573353
811	0.9807313	0.019268679
812	0.5678077	0.43219227
813	0.99698466	0.0030153524
814	0.026417436	0.9735825
815	0.8165812	0.18341877
816	0.02386559	0.97613436
817	0.9344261	0.0655738
818	0.5266985	0.47330153
819	0.98405033	0.015949659
820	0.9914306	0.0085694855
821	0.40322056	0.59677947
822	0.9992461	0.0007539055
823	0.9996252	0.00037482067
824	0.99965465	0.00034530123
825	0.99996233	3.7625352e-05
826	0.5455909	0.45440912
827	0.9999901	9.883948e-06
828	0.22798324	0.7720168
829	0.9983032	0.0016967504
830	0.6257673	0.37423274
831	0.9971623	0.002837644
832	0.9954391	0.004560869
833	0.999353	0.0006470192
834	0.9209762	0.07902376
835	0.9892057	0.0107942615
836	0.8914565	0.10854354
837	0.059858073	0.9401419
838	0.9980538	0.0019462346
839	0.99990976	9.0234265e-05
840	0.807614	0.19238593
841	0.81635696	0.18364309
842	0.98703754	0.012962429
843	0.67531043	0.32468957
844	0.79336715	0.20663284
845	0.05526571	0.94473433
846	0.968273	0.03172703
847	0.99981207	0.00018797425
848	0.94301367	0.056986354
849	0.9167699	0.08323004
850	0.99535596	0.00464405
851	0.9997347	0.00026531986
852	0.9998435	0.00015645813
853	0.93275076	0.06724927
854	0.98530966	0.014690306
855	0.17965107	0.820349
856	0.91135895	0.088641085
857	0.8957868	0.104213245
858	0.957166	0.042833947
859	0.98523605	0.014763947
860	0.6127453	0.38725474
861	0.34990555	0.65009445
862	0.34538448	0.6546155
863	0.59702826	0.40297168
864	0.92273265	0.07726732
865	0.91958845	0.08041161
866	0.9994185	0.00058151496
867	0.99995506	4.4921308e-05
868	0.982054	0.017945996
869	0.8030441	0.19695595
870	0.9995733	0.0004267095
871	0.1227989	0.8772011
872	0.9985629	0.0014371803
873	0.9977883	0.0022117072
874	0.9986608	0.0013391982
875	0.3696704	0.6303296
876	0.99999845	1.6091242e-06
877	0.9853136	0.014686478
878	0.057422336	0.9425776
879	0.9607276	0.039272424
880	0.9999939	6.067632e-06
881	0.960098	0.039901968
882	0.9994248	0.00057516154
883	0.993838	0.0061619887
884	0.16183983	0.83816016
885	0.9521794	0.047820654
886	0.9508863	0.049113706
887	0.9998265	0.00017350228
888	0.95917666	0.040823333
889	0.9924914	0.0075085904
890	0.99953175	0.00046824483
891	0.9970778	0.002922231
892	0.994038	0.005962052
893	0.9987846	0.0012153914
894	0.10471419	0.89528584
895	0.9756944	0.02430557
896	0.99988496	0.000114982264
897	0.99914384	0.0008561756
898	0.99971217	0.00028779093
899	0.9989531	0.0010468793
900	0.9909458	0.009054151
901	0.99962556	0.00037436813
902	0.9993586	0.0006414265
903	0.683375	0.316625
904	0.9987852	0.0012148735
905	0.65483606	0.3451639
906	0.970266	0.029733999
907	0.91166073	0.088339284
908	0.93677807	0.06322187
909	0.96067494	0.039325006
910	0.8599908	0.14000927
911	0.8462861	0.15371388
912	0.25974655	0.74025345
913	0.99791104	0.002088956
914	0.9473579	0.052642047
915	0.97901285	0.020987153
916	0.78082985	0.21917017
917	0.99978584	0.00021417078
918	0.93397	0.06603009
919	0.73202276	0.26797727
920	0.7351916	0.26480848
921	0.99993455	6.543749e-05
922	0.9999827	1.7240218e-05
923	0.9997496	0.0002503791
924	0.91687316	0.08312684
925	0.93098027	0.06901969
