# Supplementary material for: Evaluating deep learning-based melanoma classification using immunohistochemistry and routine histology: A three center study
Source: PLoS One. 2024 Jan 19;19(1):e0297146. doi: 10.1371/journal.pone.0297146 (PMC10798511; doi:10.1371/journal.pone.0297146)
Supplement: S5 Dataset — (ZIP) [file pone.0297146.s011.zip › minimal_dataset/tile_predictions/dresden/729980-1-HE_ind_ISlab_0.0.csv]

	0	1
0	0.9998982	0.00010175016
1	0.14044696	0.859553
2	0.8837113	0.11628873
3	0.9689697	0.031030279
4	0.19087389	0.8091261
5	0.99977404	0.00022597951
6	0.9968585	0.0031415324
7	0.9501871	0.04981293
8	0.6715693	0.32843068
9	0.99881953	0.0011804135
10	0.982074	0.017925989
11	0.8894938	0.110506244
12	0.90471697	0.09528302
13	0.30746344	0.69253653
14	0.75504017	0.24495979
15	0.90252966	0.097470365
16	0.9957152	0.004284783
17	0.9674805	0.032519527
18	0.9968779	0.00312209
19	0.2740219	0.7259781
20	0.9996915	0.00030849627
21	0.3014757	0.69852436
22	0.99655735	0.0034427093
23	0.9997396	0.00026035268
24	0.5105764	0.48942357
25	0.9998882	0.000111784226
26	0.8884103	0.11158968
27	0.66500235	0.3349977
28	0.62109065	0.37890938
29	0.9865953	0.013404764
30	0.99978894	0.00021108947
31	0.9980281	0.001971839
32	0.93757623	0.062423766
33	0.21025623	0.7897438
34	0.22430663	0.77569336
35	0.99994445	5.5557284e-05
36	0.9997538	0.00024627772
37	0.2660569	0.7339431
38	0.8212905	0.17870946
39	0.95064175	0.049358286
40	0.79749656	0.20250343
41	0.99317753	0.0068224785
42	0.6626705	0.33732948
43	0.9985299	0.0014700111
44	0.25509518	0.7449048
45	0.71165866	0.2883414
46	0.13762634	0.86237365
47	0.35967743	0.64032257
48	0.75337	0.24663001
49	0.97315466	0.026845297
50	0.34942997	0.65057003
51	0.9983955	0.0016044375
52	0.5327585	0.4672416
53	0.7352925	0.26470745
54	0.7054769	0.2945231
55	0.47481114	0.5251888
56	0.6869001	0.31309995
57	0.49274006	0.50725996
58	0.99966013	0.00033988064
59	0.53406143	0.46593857
60	0.99945384	0.000546126
61	0.9812119	0.018788103
62	0.22239815	0.7776019
63	0.967879	0.032121073
64	0.8958666	0.10413345
65	0.95021755	0.049782474
66	0.26849395	0.73150605
67	0.9606178	0.039382227
68	0.9996791	0.00032089642
69	0.97022927	0.02977071
70	0.8060079	0.1939921
71	0.99754447	0.0024555556
72	0.76771533	0.23228468
73	0.08035516	0.9196449
74	0.98940176	0.0105982935
75	0.36499026	0.6350097
76	0.9581362	0.0418638
77	0.94047433	0.059525598
78	0.280647	0.71935296
79	0.93949634	0.060503602
80	0.8278428	0.17215724
81	0.36527103	0.6347289
82	0.8107326	0.18926744
83	0.53711003	0.46289
84	0.99516547	0.004834519
85	0.91897243	0.081027634
86	0.9940672	0.0059328494
87	0.79389477	0.20610519
88	0.6090429	0.39095715
89	0.99952185	0.0004781065
90	0.99888784	0.0011121194
91	0.35757014	0.6424298
92	0.9615053	0.038494643
93	0.7486378	0.25136217
94	0.7490449	0.2509551
95	0.70301557	0.2969845
96	0.8895303	0.110469654
97	0.97143835	0.028561657
98	0.9992805	0.0007194493
99	0.9861097	0.013890318
100	0.435213	0.56478703
101	0.9779886	0.022011377
102	0.48397344	0.51602656
103	0.47101468	0.5289853
104	0.98455346	0.015446583
105	0.6498863	0.35011366
106	0.73059464	0.2694054
107	0.059292465	0.94070756
108	0.90345126	0.09654882
109	0.9289167	0.071083374
110	0.45475557	0.54524446
111	0.9473506	0.052649416
112	0.804962	0.19503799
113	0.97229403	0.027705891
114	0.80179447	0.1982055
115	0.059653655	0.94034636
116	0.9999063	9.363618e-05
117	0.71694857	0.28305146
118	0.8373316	0.16266844
119	0.9998368	0.00016322764
120	0.9388518	0.06114821
121	0.9940352	0.005964811
122	0.997382	0.0026180209
123	0.90527815	0.09472187
124	0.02008782	0.9799122
125	0.99994063	5.9371436e-05
126	0.9660986	0.0339014
127	0.9998739	0.00012616154
128	0.9992293	0.00077074626
129	0.47402564	0.52597433
130	0.20427725	0.7957228
131	0.1442291	0.85577095
132	0.87922597	0.12077402
133	0.3201114	0.67988855
134	0.9904552	0.009544778
135	0.74538404	0.25461596
136	0.68472904	0.31527096
137	0.99325573	0.0067442483
138	0.7630268	0.23697327
139	0.99891984	0.0010801263
140	0.9324771	0.067522846
141	0.99661833	0.0033817126
142	0.9807834	0.01921661
143	0.35708064	0.6429193
144	0.97062194	0.029377988
145	0.17042112	0.8295789
146	0.78722185	0.21277808
147	0.99049944	0.009500595
148	0.91779304	0.082207024
149	0.99785244	0.0021475346
150	0.9953957	0.004604316
151	0.943639	0.056361
152	0.8595976	0.14040236
153	0.9994349	0.00056511327
154	0.35661525	0.6433848
155	0.9274248	0.072575234
156	0.9931213	0.0068786647
157	0.8187791	0.18122089
158	0.95150036	0.04849961
159	0.9187439	0.08125612
160	0.87096566	0.12903436
161	0.9987601	0.0012399035
162	0.92443186	0.07556813
163	0.17932999	0.82067
164	0.9964024	0.003597648
165	0.8990404	0.10095962
166	0.99907	0.000930028
167	0.84575677	0.15424323
168	0.9978028	0.0021972205
169	0.96629053	0.033709407
170	0.9985228	0.0014772114
171	0.67048097	0.32951906
172	0.21960966	0.7803904
173	0.40916845	0.5908315
174	0.22556609	0.7744339
175	0.023435961	0.97656405
176	0.9997372	0.00026278972
177	0.04669521	0.95330477
178	0.8720512	0.12794882
179	0.68820804	0.311792
180	0.38667998	0.61332
181	0.99997544	2.4550316e-05
182	0.97659713	0.02340284
183	0.3056134	0.6943866
184	0.043971248	0.9560287
185	0.985891	0.014109015
186	0.34760132	0.6523987
187	0.9885169	0.011483068
188	0.9983511	0.0016489115
189	0.5302667	0.46973327
190	0.86798984	0.13201015
191	0.8831284	0.11687161
192	0.9452499	0.05475004
193	0.8776624	0.12233762
194	0.9509961	0.04900397
195	0.99972385	0.0002761463
196	0.40198693	0.59801304
197	0.37111604	0.62888396
198	0.75846475	0.24153529
199	0.9987915	0.001208495
200	0.14785135	0.8521486
201	0.6604523	0.3395477
202	0.6922172	0.30778286
203	0.7128474	0.2871526
204	0.8076514	0.1923486
205	0.090285674	0.90971434
206	0.14937618	0.85062385
207	0.9957146	0.0042853914
208	0.9992699	0.00073013693
209	0.85872406	0.141276
210	0.9928669	0.007133097
211	0.82823735	0.17176266
212	0.94804496	0.05195502
213	0.9293006	0.07069938
214	0.6099549	0.39004514
215	0.92035633	0.07964365
216	0.08009825	0.9199017
217	0.33688325	0.66311675
218	0.99236166	0.007638305
219	0.9862402	0.013759847
220	0.99845374	0.0015462922
221	0.9990569	0.00094310695
222	0.72296005	0.27703997
223	0.97780573	0.022194268
224	0.03999797	0.960002
225	0.3136908	0.68630916
226	0.9951751	0.004824868
227	0.33299807	0.66700196
228	0.7900547	0.20994528
229	0.9977896	0.0022103828
230	0.16642918	0.8335708
231	0.38077745	0.6192226
232	0.96873325	0.031266782
233	0.9950636	0.0049363663
234	0.9693866	0.030613406
235	0.8951632	0.10483688
236	0.3459455	0.65405446
237	0.96969604	0.030303884
238	0.89396125	0.1060387
239	0.94456637	0.055433642
240	0.29542398	0.704576
241	0.81444466	0.18555538
242	0.7623921	0.2376079
243	0.9595125	0.040487494
244	0.49818963	0.5018104
245	0.9970425	0.0029575708
246	0.9864482	0.013551743
247	0.99989665	0.000103295584
248	0.43288153	0.56711847
249	0.52203506	0.47796494
250	0.9153435	0.0846565
251	0.4705243	0.5294757
252	0.92669386	0.07330616
253	0.77114385	0.22885612
254	0.734586	0.26541403
255	0.9964721	0.00352794
256	0.98719925	0.012800741
257	0.9387567	0.06124328
258	0.99457884	0.005421119
259	0.99956435	0.00043558405
260	0.98551786	0.014482106
261	0.710446	0.28955406
262	0.99440753	0.005592518
263	0.9900849	0.009915163
264	0.99321777	0.0067821797
265	0.58535576	0.41464427
266	0.8492658	0.15073419
267	0.9562722	0.043727793
268	0.9693711	0.03062889
269	0.888536	0.11146396
270	0.63841087	0.36158916
271	0.93918586	0.060814187
272	0.8729255	0.12707452
273	0.9203502	0.07964988
274	0.8957179	0.10428202
275	0.9987103	0.001289784
276	0.9998202	0.00017979674
277	0.95548743	0.044512607
278	0.7956503	0.2043497
279	0.4154199	0.5845801
280	0.95147794	0.048522107
281	0.21213923	0.78786075
282	0.99988663	0.000113359165
283	0.6792367	0.3207633
284	0.99999166	8.328175e-06
285	0.8836812	0.1163188
286	0.9595601	0.040439885
287	0.32385555	0.6761445
288	0.8003441	0.19965588
289	0.79937154	0.20062843
290	0.9999019	9.804778e-05
291	0.9886713	0.011328682
292	0.9751985	0.0248015
293	0.6995202	0.30047983
294	0.97844815	0.021551844
295	0.96640086	0.033599168
296	0.9918494	0.008150642
297	0.99175817	0.008241829
298	0.2854211	0.71457887
299	0.99948263	0.0005173312
300	0.9662829	0.03371708
301	0.9679345	0.032065477
302	0.99478936	0.005210703
303	0.9966259	0.0033740618
304	0.8312117	0.16878836
305	0.99259186	0.0074081593
306	0.98976237	0.0102377115
307	0.9997999	0.00020007869
308	0.99995804	4.196077e-05
309	0.94667023	0.0533297
310	0.87871987	0.121280156
311	0.99816906	0.001830948
312	0.87793636	0.12206361
313	0.66685945	0.33314052
314	0.99957305	0.00042690136
315	0.7398249	0.2601751
316	0.35118276	0.6488173
317	0.89486396	0.105136044
318	0.9917025	0.008297494
319	0.96515775	0.03484227
320	0.9872082	0.012791808
321	0.99962056	0.0003794242
322	0.45242158	0.54757845
323	0.993109	0.0068909754
324	0.47120896	0.52879107
325	0.97475886	0.025241109
326	0.9759571	0.024042934
327	0.8404177	0.15958236
328	0.99998784	1.2215395e-05
329	0.99992454	7.547091e-05
330	0.9995141	0.00048594174
331	0.9904463	0.0095537035
332	0.52552974	0.47447026
333	0.5505186	0.4494814
334	0.32003108	0.67996895
335	0.9996568	0.00034321166
336	0.99907076	0.00092926325
337	0.99237305	0.007626943
338	0.91312397	0.08687598
339	0.77306163	0.22693829
340	0.9991819	0.0008180783
341	0.9788994	0.021100601
342	0.8411164	0.15888359
343	0.40576988	0.5942301
344	0.90281177	0.09718821
345	0.9887849	0.011215124
346	0.9983339	0.0016661572
347	0.5288109	0.47118908
348	0.42480206	0.575198
349	0.0848801	0.91511995
350	0.99468935	0.005310679
351	0.99019825	0.009801733
352	0.9773448	0.022655157
353	0.09834199	0.90165806
354	0.7887185	0.21128152
355	0.9996474	0.00035259605
356	0.689978	0.31002194
357	0.2945921	0.7054079
358	0.99622345	0.003776592
359	0.99989295	0.00010705454
360	0.9956599	0.0043400694
361	0.9603678	0.03963227
362	0.89215153	0.10784854
363	0.25426438	0.7457356
364	0.9965982	0.0034018445
365	0.99985385	0.00014608068
366	0.25730583	0.7426942
367	0.9834157	0.016584247
368	0.66796947	0.33203053
369	0.5508072	0.4491928
370	0.76519513	0.2348048
371	0.6915004	0.30849963
372	0.16730987	0.8326902
373	0.9547325	0.045267515
374	0.85792685	0.14207318
375	0.81380826	0.18619168
376	0.0030914375	0.9969086
377	0.905933	0.094067015
378	0.9259171	0.07408292
379	0.52768373	0.47231627
380	0.05168523	0.9483147
381	0.21916585	0.7808342
382	0.99083227	0.00916773
383	0.99896085	0.0010391888
384	0.9650872	0.0349128
385	0.9767977	0.02320224
386	0.96869755	0.03130243
387	0.83458525	0.16541481
388	0.82219476	0.17780524
389	0.972955	0.027044976
390	0.9537805	0.046219558
391	0.97822475	0.021775229
392	0.8275787	0.1724212
393	0.72342235	0.27657762
394	0.34368646	0.6563135
395	0.83006716	0.16993284
396	0.17875515	0.82124484
397	0.6962437	0.3037563
398	0.12500961	0.8749904
399	0.9427061	0.05729385
400	0.9642282	0.035771824
401	0.9789525	0.021047475
402	0.99100375	0.00899628
403	0.15444839	0.84555167
404	0.88081896	0.11918102
405	0.9911343	0.008865638
406	0.67661643	0.32338354
407	0.97256595	0.027434047
408	0.9988825	0.0011175793
409	0.558444	0.44155595
410	0.9945199	0.00548008
411	0.24646129	0.75353867
412	0.5733998	0.42660022
413	0.9910358	0.008964182
414	0.59608555	0.40391445
415	0.917797	0.082202934
416	0.45446098	0.545539
417	0.98263747	0.017362561
418	0.99943274	0.0005671759
419	0.96721876	0.032781214
420	0.94831514	0.051684834
421	0.39480197	0.605198
422	0.85673493	0.14326502
423	0.11739233	0.8826077
424	0.9665767	0.03342324
425	0.69503397	0.30496606
426	0.7323384	0.26766157
427	0.9814371	0.018562881
428	0.5397074	0.46029258
429	0.9870531	0.01294693
430	0.9948231	0.005176937
431	0.98258626	0.017413717
432	0.8509219	0.14907803
433	0.99970514	0.00029481205
434	0.9403448	0.059655182
435	0.76994693	0.2300531
436	0.8980226	0.10197734
437	0.21492003	0.78508
438	0.9999472	5.275264e-05
439	0.4281112	0.5718888
440	0.7879863	0.21201369
441	0.8559158	0.14408419
442	0.96769327	0.032306716
443	0.42378968	0.5762103
444	0.60250914	0.39749083
445	0.98644084	0.013559197
446	0.30868626	0.69131374
447	0.9944272	0.005572858
448	0.8831085	0.116891466
449	0.9685344	0.031465575
450	0.9596015	0.04039845
451	0.48925275	0.51074725
452	0.9998543	0.00014559951
453	0.9993531	0.0006468687
454	0.9197068	0.080293216
455	0.99722075	0.0027792726
456	0.8668586	0.13314143
457	0.96052605	0.039474025
458	0.3064111	0.6935889
459	0.75673836	0.24326168
460	0.9931813	0.0068186824
461	0.9831692	0.016830815
462	0.9999715	2.850875e-05
463	0.65797585	0.34202415
464	0.99875057	0.0012494435
465	0.9861746	0.013825441
466	0.6997731	0.3002269
467	0.88683575	0.113164246
468	0.6342283	0.36577168
469	0.9968809	0.0031191262
470	0.9784047	0.021595273
471	0.99081296	0.009187007
472	0.45468622	0.5453137
473	0.9998932	0.000106806874
474	0.9600004	0.039999634
475	0.96333724	0.036662765
476	0.8624025	0.13759755
477	0.89930934	0.100690655
478	0.9949221	0.0050779046
479	0.6123055	0.38769445
480	0.9999535	4.6465757e-05
481	0.523177	0.47682297
482	0.11592557	0.8840744
483	0.9651621	0.0348379
484	0.9726185	0.02738148
485	0.10817382	0.89182615
486	0.9748537	0.025146374
487	0.6841667	0.3158332
488	0.89796185	0.102038145
489	0.9732084	0.02679159
490	0.9970567	0.0029432352
491	0.20594314	0.79405683
492	0.5216251	0.47837493
493	0.99999905	9.895737e-07
494	0.739839	0.26016095
495	0.9951025	0.0048974566
496	0.9999684	3.1647196e-05
497	0.802129	0.19787104
498	0.9266256	0.073374465
499	0.98226637	0.017733566
500	0.11559393	0.88440615
501	0.99955004	0.00044994958
502	0.9692973	0.030702755
503	0.99281013	0.0071899137
504	0.99997556	2.4420719e-05
505	0.99384683	0.006153123
506	0.9959632	0.0040367586
507	0.98907477	0.010925238
508	0.9946563	0.0053437124
509	0.16690792	0.83309203
510	0.98209137	0.01790862
511	0.4204817	0.57951826
512	0.63896775	0.36103228
513	0.7338668	0.26613316
514	0.22954383	0.77045614
515	0.98239785	0.017602088
516	0.99909055	0.00090940506
517	0.8020556	0.19794443
518	0.9980318	0.0019682017
519	0.81911474	0.18088531
520	0.5772138	0.42278618
521	0.97578967	0.024210371
522	0.99994564	5.4401466e-05
523	0.77066106	0.22933893
524	0.99861145	0.0013885458
525	0.13947435	0.86052567
526	0.99988544	0.00011456747
527	0.7807468	0.21925311
528	0.029848216	0.97015184
529	0.12272619	0.8772738
530	0.8336852	0.16631477
531	0.9974389	0.0025610144
532	0.99674124	0.0032588092
533	0.7707465	0.22925346
534	0.7278395	0.27216047
535	0.97957546	0.020424567
536	0.99480313	0.0051967977
537	0.67322075	0.32677922
538	0.9979894	0.0020106225
539	0.63137233	0.36862767
540	0.9539402	0.046059713
541	0.99905497	0.0009449746
542	0.96566933	0.03433065
543	0.9580968	0.041903216
544	0.9560321	0.043967914
545	0.98194146	0.018058505
546	0.99973816	0.0002618541
547	0.9890609	0.0109391175
548	0.99467045	0.0053295223
549	0.99970585	0.00029416743
550	0.9991917	0.00080834824
551	0.99912363	0.0008764117
552	0.98301864	0.01698137
553	0.31010932	0.6898907
554	0.42185485	0.5781451
555	0.86799353	0.13200647
556	0.96580684	0.034193136
557	0.92015874	0.079841286
558	0.96774465	0.032255363
559	0.96891767	0.031082375
560	0.8220166	0.1779834
561	0.99837494	0.0016250794
562	0.9998919	0.00010806604
563	0.9748198	0.025180243
564	0.990934	0.0090659885
565	0.998728	0.0012720029
566	0.09239537	0.9076046
567	0.88691837	0.113081574
568	0.4496916	0.55030835
569	0.94709736	0.05290269
570	0.5607297	0.43927032
571	0.9999453	5.4719996e-05
572	0.9989272	0.0010727656
573	0.868933	0.131067
574	0.928262	0.07173798
575	0.9714158	0.028584123
576	0.9735631	0.02643697
577	0.9159651	0.084034905
578	0.98225135	0.017748632
579	0.35275638	0.64724356
580	0.8404634	0.15953659
581	0.41776106	0.582239
582	0.99939716	0.000602834
583	0.96660376	0.03339628
584	0.14906	0.85094
585	0.9344519	0.0655481
586	0.9599525	0.04004757
587	0.81054074	0.18945928
588	0.872889	0.12711108
589	0.99994373	5.6254445e-05
590	0.99928963	0.0007103142
591	0.9645983	0.035401724
592	0.93314713	0.06685294
593	0.0454466	0.9545534
594	0.9556388	0.04436118
595	0.99500954	0.0049904645
596	0.56329125	0.43670878
597	0.2592101	0.74078983
598	0.61506975	0.38493025
599	0.17712003	0.82287997
600	0.76142067	0.23857932
601	0.99920446	0.00079551415
602	0.5176616	0.4823385
603	0.88404	0.115960024
604	0.86045873	0.13954125
605	0.7242696	0.27573043
606	0.97397196	0.02602807
607	0.49605966	0.50394034
608	0.012031994	0.98796797
609	0.96351695	0.03648302
610	0.657203	0.34279695
611	0.99987173	0.000128306
612	0.37427926	0.62572074
613	0.5986998	0.40130016
614	0.10414482	0.8958552
615	0.99740916	0.00259086
616	0.6073772	0.39262283
617	0.71930665	0.28069335
618	0.9873913	0.012608744
619	0.80520415	0.19479582
620	0.99331045	0.006689542
621	0.8955457	0.10445433
622	0.9962155	0.0037844796
623	0.9989349	0.0010650419
624	0.9998356	0.00016436058
625	0.041549936	0.9584501
626	0.98672813	0.01327187
627	0.69509953	0.30490047
628	0.9855413	0.014458707
629	0.9999472	5.2768137e-05
630	0.99800843	0.0019915665
631	0.03986717	0.9601329
632	0.9968798	0.0031201493
633	0.9994941	0.0005058592
634	0.8553399	0.14466012
635	0.9226801	0.077319935
636	0.9902739	0.009726124
637	0.099212386	0.9007876
638	0.4733042	0.5266958
639	0.9963981	0.0036019203
640	0.6210271	0.37897295
641	0.17567746	0.8243226
642	0.9995459	0.0004541211
643	0.91818744	0.08181263
644	0.56103456	0.43896547
645	0.9991986	0.0008014193
646	0.95876765	0.04123235
647	0.9451958	0.05480415
648	0.9998092	0.00019077714
649	0.14294034	0.8570597
650	0.77048814	0.2295119
651	0.8143895	0.18561047
652	0.9796178	0.02038223
653	0.99096394	0.009036082
654	0.9993081	0.0006918622
655	0.25092664	0.7490733
656	0.98466545	0.015334582
657	0.9999659	3.406043e-05
658	0.2563906	0.7436094
659	0.73586076	0.26413924
660	0.9292692	0.070730746
661	0.41904768	0.5809523
662	0.97355753	0.02644248
663	0.86955595	0.1304441
664	0.9372024	0.0627976
665	0.7629106	0.23708935
666	0.9856843	0.014315699
667	0.8767533	0.12324674
668	0.9593965	0.04060354
669	0.5357663	0.46423364
670	0.86012596	0.13987401
671	0.4932982	0.5067018
672	0.999775	0.00022500985
673	0.97373587	0.026264073
674	0.62701714	0.3729829
675	0.9996717	0.0003283419
676	0.94796324	0.052036777
677	0.33528754	0.6647124
678	0.7233836	0.27661636
679	0.73276967	0.26723036
680	0.9951439	0.004856143
681	0.6939098	0.30609012
682	0.9402708	0.059729207
683	0.900766	0.09923394
684	0.90794134	0.09205864
685	0.9700825	0.029917482
686	0.49557206	0.50442797
687	0.54192126	0.45807877
688	0.4811033	0.51889664
689	0.99334997	0.006650011
690	0.99938583	0.00061419065
691	0.81877184	0.18122816
692	0.023467844	0.9765321
693	0.9346757	0.065324284
694	0.9894226	0.010577403
695	0.9999416	5.8444446e-05
696	0.9106129	0.08938715
697	0.8636875	0.13631254
698	0.8281633	0.17183663
699	0.2785755	0.7214245
700	0.99607456	0.003925523
701	0.96561337	0.03438664
702	0.99927324	0.00072672643
703	0.9531097	0.046890333
704	0.99998915	1.0798294e-05
705	0.65627193	0.34372804
706	0.90378094	0.096219085
707	0.75390446	0.24609554
708	0.3496306	0.6503694
709	0.06494079	0.93505925
710	0.9954591	0.0045409184
711	0.72664845	0.27335152
712	0.88386065	0.116139434
713	0.9895717	0.010428377
714	0.5833649	0.4166351
715	0.80441564	0.19558437
716	0.91958773	0.08041225
717	0.902376	0.097624026
718	0.8945939	0.105406106
719	0.2597208	0.7402792
720	0.99957913	0.0004208718
721	0.23074202	0.76925796
722	0.93960494	0.060395066
723	0.9924648	0.00753525
724	0.99936765	0.00063235476
725	0.99138355	0.008616411
726	0.9999896	1.0365212e-05
727	0.98680127	0.013198696
728	0.6882609	0.31173906
729	0.98481303	0.015186996
730	0.9997507	0.00024934352
731	0.99694926	0.003050712
732	0.48651925	0.5134808
733	0.8901591	0.10984095
734	0.99762064	0.0023792938
735	0.99992967	7.0345915e-05
736	0.7483084	0.25169155
737	0.97684866	0.02315134
738	0.9950375	0.0049624904
739	0.78602034	0.21397968
740	0.9993199	0.000680047
741	0.054799844	0.94520015
742	0.3453022	0.65469784
743	0.77442056	0.22557941
744	0.88909316	0.110906854
745	0.6121243	0.3878757
746	0.99953604	0.00046398456
747	0.9621668	0.037833214
748	0.8148786	0.18512142
749	0.15991569	0.8400843
750	0.9992207	0.000779287
751	0.94079417	0.05920589
752	0.9183705	0.08162956
753	0.8261455	0.17385451
754	0.7535666	0.24643335
755	0.9827839	0.01721615
756	0.45264378	0.54735625
757	0.98551524	0.014484746
758	0.5773554	0.42264456
759	0.9991848	0.00081524445
760	0.22157204	0.778428
761	0.02356194	0.9764381
762	0.9802725	0.019727556
763	0.9856647	0.0143352235
764	0.9999176	8.2375394e-05
765	0.36548382	0.6345162
766	0.34918815	0.65081185
767	0.38827586	0.61172414
768	0.99793774	0.0020622814
769	0.983549	0.016450984
770	0.98333806	0.016661922
771	0.99968576	0.00031425006
772	0.110293925	0.8897061
773	0.42950314	0.5704968
774	0.033795267	0.96620476
775	0.9828569	0.01714315
776	0.90284526	0.09715475
777	0.93825954	0.061740503
778	0.9929054	0.007094634
779	0.47603944	0.52396053
780	0.9898825	0.010117432
781	0.7374753	0.26252472
782	0.916026	0.08397398
783	0.79826516	0.20173481
784	0.99625576	0.0037442055
785	0.7782775	0.22172245
786	0.91348135	0.08651859
787	0.9955889	0.0044111395
788	0.5969036	0.40309632
789	0.9990526	0.0009473856
790	0.026272606	0.9737274
791	0.99562067	0.004379288
792	0.7304764	0.26952362
793	0.8783834	0.12161659
794	0.8555166	0.14448337
795	0.9184514	0.081548534
796	0.48797604	0.5120239
797	0.9595126	0.040487364
798	0.9943481	0.00565189
799	0.9920512	0.007948823
800	0.96096647	0.039033562
801	0.9989489	0.0010512117
802	0.021873197	0.97812676
803	0.25216272	0.74783725
804	0.9332569	0.06674306
805	0.9752364	0.024763614
806	0.9822927	0.017707307
807	0.99760723	0.0023927654
808	0.65438414	0.34561586
809	0.99232966	0.0076703043
810	0.9959759	0.0040241363
811	0.72247046	0.27752957
812	0.9992674	0.00073262095
813	0.99576724	0.00423283
814	0.8515571	0.14844295
815	0.99658513	0.0034148654
816	0.31999233	0.6800077
817	0.91656625	0.08343376
818	0.9595924	0.04040765
819	0.97020143	0.02979853
820	0.99003255	0.009967417
821	0.9750924	0.024907611
822	0.1400845	0.8599155
823	0.98825103	0.011748957
824	0.8816902	0.11830975
825	0.9993413	0.0006586598
826	0.90510666	0.09489333
827	0.99840754	0.001592487
828	0.9808338	0.019166194
829	0.9974994	0.0025005476
830	0.4188191	0.5811809
831	0.9718846	0.028115386
832	0.9926737	0.0073262556
833	0.8716943	0.12830573
834	0.945549	0.054451026
835	0.97100216	0.02899781
836	0.9114786	0.08852147
837	0.90586376	0.0941363
838	0.4017478	0.59825224
839	0.99901056	0.0009894317
840	0.98510575	0.014894206
841	0.99816245	0.0018376218
842	0.95482314	0.045176875
843	0.5931852	0.4068148
844	0.8682673	0.13173275
845	0.98668057	0.013319482
846	0.9896653	0.010334691
847	0.2925492	0.7074508
848	0.99985707	0.00014292012
849	0.99495304	0.0050470107
850	0.7425976	0.25740248
851	0.9989911	0.0010088988
852	0.7963916	0.2036084
853	0.89332193	0.10667807
854	0.9360869	0.06391309
855	0.9830236	0.016976492
856	0.8199809	0.18001914
857	0.9948395	0.0051604793
858	0.94060194	0.059398063
859	0.80617994	0.19382003
860	0.9994886	0.00051138905
861	0.8279124	0.17208757
862	0.98585516	0.014144812
863	0.16140644	0.83859354
864	0.89654917	0.10345085
865	0.9937807	0.0062193177
866	0.0089314645	0.9910685
867	0.78854936	0.21145065
868	0.9995028	0.0004972502
869	0.9974771	0.0025229119
870	0.9917687	0.008231278
871	0.9687806	0.031219456
872	0.503911	0.49608892
873	0.27160063	0.7283994
874	0.61775315	0.38224682
875	0.91619426	0.08380573
876	0.5757438	0.4242562
877	0.9957634	0.0042365245
878	0.99898463	0.0010153208
879	0.8949252	0.10507478
880	0.9956533	0.0043467134
881	0.85209626	0.14790379
882	0.89833736	0.1016626
883	0.99607396	0.003926063
884	0.9998312	0.00016881106
885	0.7814768	0.21852317
886	0.9275962	0.072403744
887	0.99930584	0.000694112
888	0.99934405	0.0006559614
889	0.5855401	0.4144599
890	0.99993265	6.737756e-05
891	0.9098155	0.090184465
892	0.918498	0.08150205
893	0.99990964	9.039143e-05
894	0.7663084	0.23369163
895	0.74029666	0.2597033
896	0.9074255	0.092574514
897	0.99885964	0.0011403718
898	0.72789353	0.27210653
899	0.9677724	0.032227576
900	0.87625724	0.12374277
901	0.7771052	0.22289479
902	0.91984797	0.080152
903	0.99589515	0.004104837
904	0.51796794	0.48203203
905	0.89494026	0.10505979
906	0.98778814	0.012211824
907	0.99940145	0.0005985107
908	0.20718195	0.79281807
909	0.98896056	0.011039462
910	0.9998995	0.00010050755
911	0.997191	0.002808972
912	0.9999716	2.8390406e-05
913	0.9990212	0.0009788452
914	0.99411064	0.005889371
915	0.9892568	0.010743218
916	0.6323983	0.3676017
917	0.9963535	0.003646531
918	0.9993819	0.00061808486
919	0.20952775	0.79047227
920	0.99505264	0.004947432
921	0.9972555	0.0027445275
922	0.8013764	0.19862355
923	0.99854904	0.0014509064
924	0.8304441	0.16955592
925	0.9996146	0.00038535998
926	0.73837364	0.26162636
927	0.96404606	0.035954025
928	0.99990153	9.841074e-05
929	0.23992847	0.76007146
930	0.78444326	0.21555676
931	0.99995995	4.0075654e-05
932	0.9779522	0.022047853
933	0.9684864	0.03151361
934	0.9997305	0.00026944498
935	0.9957295	0.0042704255
936	0.974484	0.025515988
937	0.33747315	0.6625269
938	0.98912686	0.010873099
939	0.48715723	0.5128428
940	0.9789275	0.021072473
941	0.43502554	0.5649744
942	0.029883225	0.97011685
943	0.57354844	0.42645153
944	0.99874854	0.0012514199
945	0.91069	0.08931003
946	0.9693345	0.030665522
947	0.688229	0.311771
948	0.37776694	0.6222331
949	0.8129046	0.18709536
950	0.9807797	0.019220285
951	0.29967937	0.70032066
952	0.98625374	0.01374627
953	0.47717816	0.5228218
954	0.99987364	0.000126365
955	0.53252625	0.46747378
956	0.9543088	0.04569121
957	0.91335756	0.08664248
958	0.20406805	0.795932
959	0.82776004	0.17223994
960	0.0535519	0.9464481
961	0.8187445	0.18125547
962	0.7442668	0.25573322
963	0.98598295	0.0140169775
964	0.9998863	0.00011371959
965	0.9947857	0.005214305
966	0.99682534	0.0031746374
967	0.9842285	0.015771544
968	0.69769967	0.30230036
969	0.91328615	0.08671382
970	0.84684247	0.15315755
971	0.99983454	0.00016539566
972	0.8507747	0.14922528
973	0.99982977	0.00017024454
974	0.932613	0.06738701
975	0.87729126	0.1227088
976	0.9992242	0.0007758312
977	0.0021526362	0.9978473
978	0.883185	0.11681497
979	0.18369476	0.8163052
980	0.9852865	0.014713509
981	0.99398756	0.0060123773
982	0.19068363	0.8093164
983	0.713473	0.28652698
984	0.9819832	0.01801679
985	0.97750616	0.022493806
986	0.99943846	0.0005615575
987	0.9999343	6.5661894e-05
988	0.8781046	0.12189542
989	0.85066366	0.14933632
990	0.17741315	0.8225869
991	0.9908358	0.009164169
992	0.9995571	0.0004428975
993	0.08651303	0.913487
994	0.6783548	0.3216452
995	0.25373998	0.74626
996	0.98922694	0.01077303
997	0.73650837	0.26349157
998	0.9554826	0.04451736
999	0.99997413	2.582134e-05
1000	0.97611713	0.023882853
1001	0.96792454	0.032075487
1002	0.122050114	0.87794983
1003	0.30971798	0.690282
1004	0.9976966	0.002303461
1005	0.28063762	0.7193623
1006	0.43754175	0.5624582
1007	0.13057749	0.86942255
1008	0.97370934	0.026290724
1009	0.94347936	0.056520686
1010	0.9988117	0.001188271
1011	0.9955089	0.0044911345
1012	0.9474405	0.05255954
1013	0.9363059	0.063694075
1014	0.9714076	0.028592436
1015	0.96635693	0.03364304
1016	0.33539835	0.6646016
1017	0.9938167	0.0061832923
1018	0.9493708	0.050629266
1019	0.9920042	0.007995828
1020	0.85025966	0.14974034
1021	0.015298586	0.9847014
1022	0.9611408	0.038859252
1023	0.9789241	0.021075966
1024	0.9932522	0.006747744
1025	0.9990582	0.00094183994
1026	0.9682091	0.03179097
1027	0.9886855	0.011314512
1028	0.8640845	0.13591558
1029	0.98734015	0.012659817
1030	0.8345216	0.16547833
1031	0.9266557	0.073344365
1032	0.999271	0.0007289814
1033	0.6536446	0.34635535
1034	0.9971462	0.0028538299
1035	0.7935115	0.20648846
1036	0.999946	5.4024997e-05
1037	0.998097	0.0019030373
1038	0.9944883	0.0055117095
1039	0.9604959	0.039504096
1040	0.9999614	3.8674712e-05
1041	0.037919626	0.9620804
1042	0.69206196	0.30793807
1043	0.57910514	0.4208949
1044	0.9997217	0.00027827098
1045	0.40992814	0.59007186
1046	0.13856395	0.861436
1047	0.86403835	0.13596165
1048	0.9880448	0.011955183
1049	0.9956494	0.0043506576
1050	0.8162096	0.18379037
1051	0.9624344	0.03756559
1052	0.99977094	0.00022905157
1053	0.98451245	0.015487594
1054	0.48521474	0.51478523
1055	0.94127584	0.058724135
1056	0.9974953	0.002504678
1057	0.5005338	0.49946618
1058	0.4276396	0.5723604
1059	0.8657815	0.13421854
1060	0.20996013	0.7900399
1061	0.99786466	0.0021353033
1062	0.96185315	0.038146872
1063	0.9945582	0.0054417984
1064	0.4081363	0.5918637
1065	0.22281936	0.7771806
1066	0.99749976	0.002500286
1067	0.09392176	0.9060782
1068	0.995613	0.0043869996
1069	0.9003473	0.09965263
1070	0.50230336	0.49769667
1071	0.99454015	0.0054598367
1072	0.9992138	0.00078614417
1073	0.9931375	0.0068625556
1074	0.9980161	0.0019838277
1075	0.86506206	0.13493796
1076	0.99626863	0.003731355
1077	0.8400504	0.15994959
1078	0.90692765	0.09307237
1079	0.9756566	0.0243433
1080	0.8991573	0.10084273
1081	0.1907637	0.8092363
1082	0.98283285	0.017167108
1083	0.99908245	0.0009175701
1084	0.9999379	6.205913e-05
1085	0.9583661	0.041633878
1086	0.9999732	2.6843776e-05
1087	0.7046288	0.2953712
1088	0.9940799	0.0059200474
1089	0.59219533	0.4078047
1090	0.9693647	0.030635305
1091	0.97646266	0.023537355
1092	0.90799075	0.09200926
1093	0.99823064	0.0017693469
1094	0.6793204	0.32067958
1095	0.14828956	0.8517105
1096	0.9678321	0.03216792
1097	0.96254927	0.037450723
1098	0.9349309	0.0650691
1099	0.98656124	0.0134387845
1100	0.9997733	0.00022672689
1101	0.4988643	0.5011357
1102	0.973945	0.026054937
1103	0.6916962	0.30830377
1104	0.5370622	0.4629378
1105	0.48928908	0.51071095
1106	0.7598514	0.24014865
1107	0.99968445	0.00031552053
1108	0.9691408	0.03085915
1109	0.9976821	0.0023178658
1110	0.99530953	0.0046905098
1111	0.9335389	0.066461064
1112	0.78558326	0.21441674
1113	0.4685191	0.53148085
1114	0.94932836	0.05067168
1115	0.91270113	0.08729885
1116	0.9989403	0.0010597198
1117	0.2646919	0.7353081
1118	0.75651604	0.24348392
1119	0.99161375	0.0083862
1120	0.34025154	0.65974844
1121	0.97055703	0.02944292
1122	0.79572296	0.20427701
1123	0.9995995	0.00040054563
1124	0.74191374	0.2580863
1125	0.5103709	0.4896291
1126	0.9598086	0.040191412
1127	0.35966212	0.6403379
1128	0.577431	0.422569
1129	0.13026454	0.8697355
1130	0.9564803	0.043519612
1131	0.74255407	0.25744596
1132	0.9945528	0.0054472103
1133	0.9998661	0.00013380425
1134	0.9882703	0.011729711
1135	0.87249804	0.12750192
1136	0.87159914	0.12840088
1137	0.54960847	0.45039153
1138	0.98976314	0.010236889
1139	0.017348947	0.98265105
1140	0.9991823	0.00081771385
1141	0.99984646	0.00015354424
1142	0.9962119	0.0037881199
1143	0.999936	6.398283e-05
1144	0.39059114	0.60940886
1145	0.99367154	0.006328433
1146	0.92464876	0.07535124
1147	0.08655212	0.91344786
1148	0.9984774	0.0015226536
1149	0.49010032	0.5098997
1150	0.99603456	0.0039654537
1151	0.9999496	5.0393715e-05
1152	0.5781744	0.42182556
1153	0.8466645	0.15333547
1154	0.07650608	0.9234939
1155	0.45784575	0.5421542
1156	0.39807272	0.6019273
1157	0.9747454	0.025254602
1158	0.9382271	0.061772846
1159	0.4892564	0.5107436
1160	0.93946964	0.060530372
1161	0.17799234	0.82200766
1162	0.72690696	0.2730931
1163	0.880058	0.119942054
1164	0.97712827	0.022871764
1165	0.9811112	0.018888809
1166	0.43030104	0.5696989
1167	0.42362076	0.57637924
1168	0.99749666	0.0025033227
1169	0.971942	0.028058022
1170	0.9570711	0.042928834
1171	0.87750626	0.12249377
1172	0.3124084	0.6875916
1173	0.6642997	0.33570024
1174	0.9703784	0.029621553
1175	0.98981375	0.010186261
1176	0.5250637	0.4749363
1177	0.97444576	0.025554204
1178	0.9801926	0.019807355
1179	0.89841163	0.101588316
1180	0.3738177	0.6261823
1181	0.9952695	0.0047304993
1182	0.99320155	0.0067984173
1183	0.9996743	0.00032572172
1184	0.998798	0.0012020183
1185	0.99631846	0.0036815705
1186	0.23079675	0.76920325
1187	0.4431839	0.5568161
1188	0.57574207	0.4242579
1189	0.99481493	0.005185072
1190	0.6800789	0.31992108
1191	0.78322136	0.21677858
1192	0.9734673	0.026532756
1193	0.9932827	0.0067172665
1194	0.90941966	0.090580285
1195	0.7362697	0.26373032
1196	0.9292509	0.07074912
1197	0.67685044	0.32314956
1198	0.97971934	0.020280624
1199	0.9844216	0.015578351
1200	0.98664224	0.013357794
1201	0.9601321	0.039867878
1202	0.77584445	0.22415552
1203	0.985446	0.014554005
1204	0.99881893	0.0011810389
1205	0.9958438	0.004156169
1206	0.95908934	0.040910605
1207	0.992436	0.0075639565
1208	0.9922112	0.007788783
1209	0.94423974	0.05576022
1210	0.24188472	0.7581153
1211	0.059645575	0.94035435
1212	0.9959025	0.00409758
1213	0.16376266	0.8362374
1214	0.99998736	1.2642198e-05
1215	0.99908316	0.00091687794
1216	0.80011535	0.1998846
1217	0.020886332	0.97911364
1218	0.8362999	0.16370015
1219	0.46080172	0.5391983
1220	0.9332296	0.06677033
1221	0.4994738	0.5005262
1222	0.11338605	0.8866139
1223	0.44966763	0.55033237
1224	0.22859348	0.77140653
1225	0.989748	0.010252007
1226	0.43087924	0.56912076
1227	0.96804875	0.031951275
1228	0.99650335	0.003496713
1229	0.99938667	0.00061328185
1230	0.42440328	0.5755967
1231	0.9978265	0.002173462
1232	0.99426633	0.0057336865
1233	0.037097983	0.962902
1234	0.67764175	0.32235825
1235	0.9827512	0.017248806
1236	0.93050987	0.06949011
1237	0.9969613	0.0030387049
1238	0.9996723	0.00032772022
1239	0.99999344	6.608144e-06
1240	0.9094737	0.09052631
1241	0.5869706	0.41302937
1242	0.96605456	0.033945426
1243	0.78805226	0.21194778
1244	0.997447	0.0025530513
1245	0.9896964	0.010303622
1246	0.8285237	0.17147626
1247	0.90622824	0.09377168
1248	0.9318843	0.06811575
1249	0.9958483	0.0041516377
1250	0.52451617	0.4754838
1251	0.76589894	0.23410101
1252	0.9159015	0.08409854
1253	0.993859	0.0061410572
1254	0.9793616	0.020638373
1255	0.99996424	3.5765635e-05
1256	0.9917219	0.008278058
1257	0.9889858	0.011014174
1258	0.99567777	0.0043222434
1259	0.9980227	0.001977311
1260	0.9893547	0.010645327
1261	0.9913803	0.008619682
1262	0.9134064	0.08659369
1263	0.8523226	0.14767742
1264	0.21991129	0.78008866
1265	0.947058	0.052942004
1266	0.9398065	0.06019348
1267	0.99985504	0.00014491998
1268	0.9985293	0.0014707183
1269	0.99123186	0.00876809
1270	0.9999541	4.587922e-05
1271	0.9852946	0.014705424
1272	0.36454633	0.6354537
1273	0.9966253	0.003374726
1274	0.84858704	0.15141298
1275	0.8987148	0.10128523
1276	0.9861115	0.013888529
1277	0.09726778	0.9027322
1278	0.9988532	0.001146811
1279	0.85651004	0.14348999
1280	0.8865392	0.11346073
1281	0.9999509	4.911556e-05
1282	0.9999951	4.86491e-06
1283	0.99773824	0.0022617574
1284	0.9989506	0.0010493326
1285	0.9814154	0.018584572
1286	0.79180974	0.20819032
1287	0.86863196	0.13136809
1288	0.99914753	0.0008524513
1289	0.94533724	0.054662764
1290	0.34998545	0.6500145
1291	0.9985967	0.0014032312
1292	0.015466885	0.98453313
1293	0.99929345	0.0007064786
1294	0.999808	0.00019196027
1295	0.27152696	0.728473
1296	0.99771047	0.0022894943
1297	0.28093985	0.7190601
1298	0.99588543	0.0041145715
1299	0.9628976	0.037102446
1300	0.983176	0.016824016
1301	0.95627695	0.04372301
1302	0.9614754	0.038524628
1303	0.7879671	0.21203287
1304	0.9814191	0.018580861
1305	0.9946465	0.005353525
1306	0.99756396	0.0024360674
1307	0.9894818	0.010518167
1308	0.99655175	0.0034482072
1309	0.99931	0.00068996195
1310	0.99927837	0.0007216095
1311	0.99972874	0.00027128833
1312	0.99724114	0.0027588578
1313	0.3819724	0.6180276
1314	0.8465732	0.15342684
1315	0.9959693	0.004030728
1316	0.030741217	0.9692588
1317	0.9840883	0.015911663
1318	0.20864333	0.7913567
1319	0.9566638	0.04333614
1320	0.8642093	0.13579075
1321	0.22046962	0.7795304
1322	0.9734124	0.026587673
1323	0.9758129	0.024187109
1324	0.9657214	0.034278587
1325	0.9780116	0.021988364
1326	0.865847	0.13415305
1327	0.91486347	0.08513651
1328	0.97834617	0.021653816
1329	0.77483976	0.22516023
1330	0.8217323	0.17826769
1331	0.97966355	0.020336494
1332	0.9542618	0.04573826
1333	0.26710755	0.73289245
1334	0.16904314	0.8309569
1335	0.9998809	0.000119034936
1336	0.47428504	0.52571493
1337	0.9818526	0.018147402
1338	0.9082207	0.091779344
1339	0.97356737	0.026432624
1340	0.9627625	0.037237514
1341	0.9780768	0.021923162
1342	0.95719707	0.04280296
1343	0.9833808	0.016619243
1344	0.86664605	0.13335393
1345	0.0071379	0.99286205
1346	0.85732603	0.14267392
1347	0.9741141	0.025885852
1348	0.94864255	0.0513574
1349	0.8683114	0.1316886
1350	0.9951089	0.004891084
1351	0.75001305	0.24998695
1352	0.462352	0.53764796
1353	0.99969375	0.0003062229
1354	0.85994464	0.14005536
1355	0.3069121	0.69308794
1356	0.9986308	0.0013691873
1357	0.9998373	0.00016274309
1358	0.9335515	0.06644846
1359	0.9960258	0.003974212
1360	0.9992793	0.00072075357
1361	0.23376215	0.76623785
1362	0.990395	0.009604997
1363	0.43397722	0.56602275
1364	0.9952834	0.0047165914
1365	0.9950235	0.004976543
1366	0.60653067	0.39346933
1367	0.91005296	0.089946985
1368	0.9981704	0.0018295933
1369	0.2874763	0.71252364
1370	0.26594135	0.7340587
1371	0.9488754	0.05112463
1372	0.9059709	0.094029106
1373	0.99178547	0.008214486
1374	0.3092911	0.6907089
1375	0.83662635	0.16337366
1376	0.9974462	0.002553787
1377	0.9853805	0.014619515
1378	0.9002209	0.099779174
1379	0.56502926	0.43497074
1380	0.3354241	0.6645759
1381	0.91137844	0.088621564
1382	0.64284754	0.35715246
1383	0.999998	1.9798256e-06
1384	0.7462651	0.25373483
1385	0.8310929	0.16890706
1386	0.98513895	0.014861045
1387	0.9165946	0.083405346
1388	0.02313064	0.9768694
1389	0.98700386	0.012996168
1390	0.86847323	0.13152681
1391	0.7823728	0.2176272
1392	0.9998951	0.0001049374
1393	0.99523664	0.0047633536
1394	0.03948236	0.96051764
1395	0.7779104	0.22208959
1396	0.99721056	0.0027894913
1397	0.95522386	0.044776108
1398	0.8715381	0.12846197
1399	0.8786212	0.12137873
1400	0.97552687	0.024473188
1401	0.9954163	0.0045837616
1402	0.9897339	0.010266096
1403	0.9944101	0.005589845
1404	0.8583457	0.14165433
1405	0.85587186	0.14412814
1406	0.98354363	0.016456371
1407	0.36076483	0.6392352
1408	0.98371315	0.016286895
1409	0.9965624	0.0034376285
1410	0.9470056	0.052994322
1411	0.99838185	0.0016181036
1412	0.36777353	0.63222647
1413	0.9999603	3.9751245e-05
1414	0.8611826	0.1388174
1415	0.94457203	0.05542802
1416	0.99980766	0.00019231641
1417	0.9416497	0.05835029
1418	0.78191763	0.21808232
1419	0.63805056	0.36194938
1420	0.9287249	0.0712751
1421	0.9987429	0.0012571327
1422	0.9781819	0.021818165
1423	0.9988391	0.0011609691
1424	0.9969843	0.003015659
1425	0.96969056	0.03030939
1426	0.9957963	0.0042037345
1427	0.97953176	0.02046822
1428	0.9065781	0.09342193
1429	0.9970697	0.0029302684
1430	0.9997714	0.00022855635
1431	0.96014035	0.03985962
1432	0.9873002	0.0126997465
1433	0.94650704	0.05349295
1434	0.99307865	0.006921308
1435	0.99941945	0.0005805691
1436	0.9943389	0.0056611053
1437	0.3437362	0.65626377
1438	0.07747511	0.92252487
1439	0.8316527	0.16834725
1440	0.7005798	0.29942015
1441	0.26461297	0.73538697
1442	0.55994505	0.44005498
1443	0.9356482	0.06435183
1444	0.44184953	0.5581505
1445	0.9208439	0.07915614
1446	0.17980692	0.8201931
1447	0.99367046	0.0063295094
1448	0.87298757	0.12701242
1449	0.9999182	8.175864e-05
1450	0.37635446	0.62364554
1451	0.97038424	0.029615747
1452	0.9994968	0.00050319073
1453	0.006734992	0.99326503
1454	0.99255717	0.007442762
1455	0.017219257	0.9827808
1456	0.97777975	0.022220243
1457	0.6776717	0.32232833
1458	0.67723244	0.32276756
1459	0.9889075	0.011092417
1460	0.97181714	0.028182842
1461	0.9569905	0.043009564
1462	0.7078001	0.2921999
1463	0.9740407	0.025959287
1464	0.99079585	0.00920416
1465	0.10793324	0.8920668
1466	0.9983726	0.001627387
1467	0.9053359	0.09466405
1468	0.99466103	0.0053389235
1469	0.94069856	0.059301395
1470	0.34170544	0.65829456
1471	0.610305	0.38969505
1472	0.043160193	0.9568398
1473	0.9849268	0.015073152
1474	0.1561787	0.8438213
1475	0.9986255	0.001374544
1476	0.05420993	0.94579005
1477	0.9993531	0.00064690603
1478	0.7022237	0.29777628
1479	0.9982029	0.0017970933
1480	0.55767906	0.44232094
1481	0.8079649	0.19203503
1482	0.94103444	0.058965564
1483	0.9889254	0.011074572
1484	0.9983078	0.0016922147
1485	0.67142004	0.32858
1486	0.9760321	0.023967963
1487	0.9735381	0.026461918
1488	0.9954957	0.0045043626
1489	0.7013877	0.29861233
1490	0.99978	0.00022005344
1491	0.9935254	0.0064746393
1492	0.3624375	0.6375625
1493	0.6778246	0.32217544
1494	0.28697738	0.7130226
1495	0.48465785	0.5153421
1496	0.9948304	0.00516957
1497	0.6885144	0.31148562
1498	0.9070857	0.092914335
1499	0.7177862	0.28221378
1500	0.9967212	0.0032787542
1501	0.64629114	0.3537089
1502	0.9951881	0.004811853
1503	0.5589075	0.44109246
1504	0.8250045	0.17499548
1505	0.9968144	0.0031855253
1506	0.95873463	0.041265346
1507	0.99999976	2.4512613e-07
1508	0.98811173	0.011888268
1509	0.9425074	0.057492636
1510	0.3308301	0.6691699
1511	0.016998539	0.9830015
1512	0.9897628	0.010237242
1513	0.9724426	0.027557427
1514	0.9998516	0.00014834074
1515	0.9849836	0.015016392
1516	0.9994487	0.0005513253
1517	0.7610618	0.23893823
1518	0.9894739	0.0105261
1519	0.9986745	0.0013255008
1520	0.9341822	0.06581782
1521	0.9883823	0.011617658
1522	0.98841363	0.011586381
1523	0.4655011	0.53449893
1524	0.99922454	0.0007753984
1525	0.9977991	0.0022008552
1526	0.99741924	0.002580742
1527	0.7709151	0.22908492
1528	0.93056303	0.06943691
1529	0.996445	0.0035550555
1530	0.99804735	0.0019527014
1531	0.9725653	0.027434772
1532	0.999826	0.00017397158
1533	0.99292254	0.007077444
1534	0.9123623	0.087637715
1535	0.9999832	1.677469e-05
1536	0.99827516	0.0017248868
1537	0.6596387	0.34036136
1538	0.9262181	0.073781885
1539	0.30468595	0.69531405
1540	0.79379416	0.20620586
1541	0.9974431	0.0025569177
1542	0.2918936	0.7081064
1543	0.9913788	0.00862126
1544	0.9285501	0.07144988
1545	0.9999924	7.680443e-06
1546	0.8457689	0.15423101
1547	0.9709684	0.029031597
1548	0.8456225	0.15437749
1549	0.016199863	0.9838001
1550	0.3568898	0.64311016
1551	0.9956937	0.0043063466
1552	0.99191743	0.008082602
1553	0.9958509	0.00414906
1554	0.9421512	0.057848826
1555	0.86502755	0.13497248
1556	0.9769249	0.023075037
1557	0.8467629	0.15323709
1558	0.8633299	0.13667014
1559	0.1092694	0.8907306
1560	0.902057	0.097942956
1561	0.9924022	0.007597779
1562	0.34135485	0.6586452
1563	0.9993711	0.00062892906
1564	0.9994999	0.0005001227
1565	0.6032492	0.39675078
1566	0.9982439	0.0017560933
1567	0.9987424	0.0012576251
1568	0.3177435	0.6822565
1569	0.7205333	0.27946672
1570	0.9321186	0.06788136
1571	0.95620626	0.0437938
1572	0.97808754	0.021912426
1573	0.9994992	0.00050073664
1574	0.95305705	0.04694293
1575	0.99801755	0.0019825008
1576	0.7486343	0.2513657
1577	0.14585863	0.8541414
1578	0.843594	0.15640596
1579	0.48972756	0.5102724
1580	0.9744133	0.025586743
1581	0.9999341	6.590165e-05
1582	0.65822536	0.34177467
1583	0.10263926	0.89736074
1584	0.22431703	0.775683
1585	0.9885162	0.011483815
1586	0.94402754	0.05597251
1587	0.6763189	0.32368112
1588	0.6428138	0.35718617
1589	0.5290289	0.47097108
1590	0.9998235	0.00017654337
1591	0.9966138	0.0033861897
1592	0.97822285	0.02177719
1593	0.91116965	0.088830344
1594	0.9580303	0.041969713
1595	0.8572658	0.14273418
1596	0.9895188	0.010481205
1597	0.99924684	0.00075323554
1598	0.57594424	0.42405573
1599	0.9957562	0.0042438214
1600	0.99988186	0.000118072894
1601	0.99459535	0.0054046437
1602	0.48358962	0.5164104
1603	0.16422012	0.83577985
1604	0.76419693	0.23580302
1605	0.971817	0.028182998
1606	0.7930342	0.20696583
1607	0.9942808	0.0057192054
1608	0.46865752	0.53134245
1609	0.9804683	0.019531703
1610	0.8986567	0.10134332
1611	0.8863304	0.113669544
1612	0.7644539	0.2355461
1613	0.9891544	0.010845645
1614	0.9865736	0.013426423
1615	0.82354695	0.17645305
1616	0.42096856	0.57903147
1617	0.9907273	0.009272726
1618	0.9721324	0.027867626
1619	0.9933368	0.0066632605
1620	0.9974758	0.002524213
1621	0.27595088	0.72404915
1622	0.9756554	0.024344604
1623	0.21387258	0.7861274
1624	0.93597305	0.06402696
1625	0.999703	0.00029694574
1626	0.57934535	0.42065462
1627	0.5050551	0.49494484
1628	0.99291587	0.007084176
1629	0.81165445	0.18834557
1630	0.77311665	0.22688334
1631	0.42947435	0.57052565
1632	0.99995327	4.677176e-05
1633	0.9682673	0.031732716
1634	0.43877065	0.56122935
1635	0.9181343	0.081865735
1636	0.99013245	0.009867539
1637	0.53082377	0.46917623
1638	0.96203923	0.037960805
1639	0.91688955	0.08311042
1640	0.9999515	4.8486974e-05
1641	0.5435384	0.45646164
1642	0.93771625	0.062283702
1643	0.42585248	0.5741475
1644	0.95600945	0.043990515
1645	0.9882009	0.011799084
1646	0.9993069	0.00069310586
1647	0.74966145	0.25033855
1648	0.99579334	0.0042066523
1649	0.99847096	0.0015289946
1650	0.9928966	0.007103349
1651	0.969023	0.03097702
1652	0.999311	0.0006890354
1653	0.25358605	0.746414
1654	0.9999336	6.641824e-05
1655	0.9995561	0.00044389794
1656	0.51066345	0.48933655
1657	0.9044272	0.095572874
1658	0.895252	0.10474799
1659	0.767905	0.23209496
1660	0.98379093	0.016209114
1661	0.9590375	0.040962446
1662	0.9899176	0.01008244
1663	0.38143802	0.61856204
1664	0.9325383	0.067461684
1665	0.48203057	0.5179694
1666	0.9721077	0.027892325
1667	0.94350535	0.056494594
1668	0.9078906	0.09210935
1669	0.9999747	2.5222917e-05
1670	0.9983423	0.0016576689
1671	0.6460957	0.35390434
1672	0.8986935	0.10130654
1673	0.9590158	0.04098426
1674	0.94302	0.056980036
1675	0.9171493	0.08285072
1676	0.09375333	0.90624666
1677	0.6789462	0.32105377
1678	0.97790205	0.022097915
1679	0.99942315	0.0005768899
1680	0.96496904	0.035030913
1681	0.6457613	0.3542387
1682	0.9999515	4.8492984e-05
1683	0.9979054	0.0020946795
1684	0.99928266	0.00071742246
1685	0.03739489	0.9626051
1686	0.997903	0.0020970493
1687	0.78437835	0.2156217
1688	0.9959572	0.0040427265
1689	0.9995969	0.00040313476
1690	0.98385954	0.01614044
1691	0.9924039	0.007595996
1692	0.9340654	0.06593461
1693	0.94678307	0.05321686
1694	0.91762227	0.08237777
1695	0.9999802	1.9779836e-05
1696	0.9880512	0.01194886
1697	0.16600302	0.83399695
1698	0.9914799	0.008520063
1699	0.9492872	0.050712764
1700	0.87593967	0.12406035
1701	0.9224977	0.077502355
1702	0.8605947	0.1394053
1703	0.9718953	0.02810473
1704	0.9982988	0.0017011418
1705	0.5669857	0.4330143
1706	0.979001	0.020999042
1707	0.72977096	0.27022898
1708	0.9916033	0.0083967
1709	0.97867465	0.021325365
1710	0.060490955	0.9395091
1711	0.87894905	0.12105095
1712	0.933171	0.066829056
1713	0.12887357	0.8711265
1714	0.7768337	0.22316623
1715	0.56706965	0.43293032
1716	0.99422705	0.0057729483
1717	0.975921	0.024079043
1718	0.7080646	0.29193538
1719	0.9798052	0.020194817
1720	0.9283231	0.071676865
1721	0.9555306	0.044469364
1722	0.018874507	0.9811255
1723	0.86475104	0.13524902
1724	0.45054746	0.5494525
1725	0.79364157	0.20635846
1726	0.9999888	1.12228045e-05
1727	0.99818015	0.0018198756
1728	0.9940923	0.005907713
1729	0.9338739	0.06612618
1730	0.9336875	0.06631253
1731	0.94409424	0.05590568
1732	0.99663085	0.003369201
1733	0.9635593	0.036440656
1734	0.99002516	0.009974789
1735	0.99997413	2.5893001e-05
1736	0.99476177	0.005238233
1737	0.16595064	0.83404934
1738	0.9070848	0.09291522
1739	0.9816475	0.018352484
1740	0.33714953	0.6628505
1741	0.99988306	0.00011695882
1742	0.9998252	0.00017487051
1743	0.21428919	0.78571075
1744	0.8557244	0.14427558
1745	0.19751723	0.8024828
1746	0.99815065	0.0018492689
1747	0.99954504	0.00045492005
1748	0.8670765	0.13292353
1749	0.74279904	0.2572009
1750	0.99243104	0.007568887
1751	0.12356485	0.87643516
1752	0.65463877	0.34536123
1753	0.60518324	0.3948168
1754	0.99989843	0.00010152242
1755	0.98818666	0.011813299
1756	0.99614406	0.0038559772
1757	0.84584826	0.15415177
1758	0.9924104	0.007589604
1759	0.7194262	0.2805738
1760	0.95340127	0.046598706
1761	0.99665916	0.0033407945
1762	0.9999968	3.2745347e-06
1763	0.537683	0.46231702
1764	0.99942964	0.0005703233
1765	0.5744386	0.42556146
1766	0.42754394	0.5724561
1767	0.9442674	0.05573266
1768	0.99944717	0.0005528645
1769	0.24032341	0.7596766
1770	0.99946624	0.0005337508
1771	0.99719846	0.0028015173
1772	0.4028804	0.59711957
1773	0.9997451	0.00025489
1774	0.61319774	0.38680223
1775	0.9174167	0.082583256
1776	0.9923569	0.007643165
1777	0.9661627	0.033837363
1778	0.99692875	0.0030712134
1779	0.20925818	0.7907418
1780	0.99434835	0.00565166
1781	0.85432744	0.1456725
1782	0.9330845	0.066915505
1783	0.9727904	0.027209604
1784	0.9975594	0.0024405525
1785	0.99909174	0.00090827985
1786	0.94161767	0.0583824
1787	0.98589534	0.014104606
1788	0.16551508	0.83448493
1789	0.800611	0.19938895
1790	0.6522009	0.34779912
1791	0.9991559	0.0008440671
1792	0.27080652	0.72919345
1793	0.4568699	0.54313004
1794	0.57768047	0.42231956
1795	0.9780725	0.021927528
1796	0.9994306	0.0005693733
1797	0.8988667	0.10113326
1798	0.9270358	0.072964154
1799	0.9976198	0.0023802042
1800	0.9996996	0.0003004662
1801	0.9638347	0.036165357
1802	0.4473118	0.55268824
1803	0.9973091	0.002690918
1804	0.9958449	0.004155091
1805	0.07719438	0.92280567
1806	0.834751	0.16524896
1807	0.99222636	0.0077736108
1808	0.9998658	0.00013426361
1809	0.99889225	0.0011078023
1810	0.6955185	0.3044815
1811	0.3685152	0.6314848
1812	0.9064905	0.093509525
1813	0.9951432	0.0048568086
1814	0.99955183	0.00044817015
1815	0.93535584	0.06464418
1816	0.9216243	0.07837568
1817	0.3568959	0.6431041
1818	0.71935403	0.280646
1819	0.99911624	0.00088376977
1820	0.88421595	0.11578408
1821	0.08307558	0.9169244
1822	0.1957075	0.8042925
1823	0.9992061	0.0007938604
1824	0.754236	0.245764
1825	0.61639416	0.3836058
1826	0.926721	0.07327906
1827	0.46572837	0.53427166
1828	0.7274663	0.27253374
1829	0.04638189	0.95361817
1830	0.93430585	0.06569419
1831	0.9756658	0.024334129
1832	0.118816435	0.8811835
1833	0.7583659	0.24163406
1834	0.9257101	0.074289866
1835	0.7698074	0.23019262
1836	0.9910986	0.008901426
1837	0.91902304	0.08097694
1838	0.9963928	0.0036071986
1839	0.99346584	0.006534174
1840	0.9999019	9.808743e-05
1841	0.99727315	0.0027268324
1842	0.99574935	0.004250617
1843	0.82130784	0.17869219
1844	0.2884267	0.7115733
1845	0.97582823	0.024171773
1846	0.9857854	0.014214646
1847	0.30512327	0.69487673
1848	0.9954652	0.0045348355
1849	0.98675066	0.013249366
1850	0.9997923	0.00020772497
1851	0.09802094	0.901979
1852	0.98166645	0.01833352
1853	0.97087866	0.029121332
1854	0.99989796	0.00010202386
1855	0.010271331	0.9897287
1856	0.8821988	0.117801234
1857	0.5510989	0.4489011
1858	0.20904598	0.790954
1859	0.9929333	0.007066796
1860	0.75213146	0.24786855
1861	0.98440325	0.015596798
1862	0.23269373	0.76730627
1863	0.97644	0.023560021
1864	0.9828096	0.017190456
1865	0.64769715	0.3523029
1866	0.89715105	0.10284902
1867	0.8880859	0.11191407
1868	0.1752825	0.8247176
1869	0.99989295	0.000107017186
1870	0.8968757	0.10312431
1871	0.11799503	0.882005
1872	0.993911	0.006088933
1873	0.755473	0.244527
1874	0.9942987	0.005701307
1875	0.9859789	0.014021125
1876	0.98837996	0.011620012
1877	0.9790035	0.02099651
1878	0.99104565	0.00895438
1879	0.91055566	0.08944429
1880	0.48228547	0.5177145
1881	0.9507245	0.04927557
1882	0.8212106	0.17878944
1883	0.08377159	0.9162284
1884	0.80628526	0.19371475
1885	0.79193544	0.2080645
1886	0.97920007	0.020799972
1887	0.7995997	0.2004003
1888	0.99258655	0.0074134064
1889	0.9996112	0.00038886047
1890	0.9995876	0.00041245352
1891	0.99952793	0.00047206
1892	0.99972194	0.00027799487
1893	0.6087678	0.3912322
1894	0.98666394	0.013336106
1895	0.99987435	0.0001256659
1896	0.984729	0.015270956
1897	0.99637896	0.0036210988
1898	0.5136486	0.48635137
1899	0.999734	0.00026597935
1900	0.83486223	0.1651378
1901	0.9976871	0.0023129003
1902	0.94461817	0.05538178
1903	0.8469979	0.15300204
1904	0.81499815	0.18500191
1905	0.8997878	0.10021226
1906	0.17713514	0.8228649
1907	0.9995808	0.0004191903
1908	0.9017248	0.09827518
1909	0.9864521	0.013547867
1910	0.62846494	0.37153503
1911	0.9823193	0.01768066
1912	0.38053384	0.6194662
1913	0.9217416	0.078258395
1914	0.938359	0.06164099
1915	0.20508064	0.79491943
1916	0.9897524	0.010247577
1917	0.83836526	0.16163479
1918	0.9383162	0.06168376
1919	0.99682045	0.0031795
1920	0.94931376	0.050686225
1921	0.0142540885	0.9857459
1922	0.9935644	0.0064356085
1923	0.8103755	0.18962447
1924	0.06400813	0.9359919
1925	0.9932029	0.0067971004
1926	0.50269324	0.49730676
1927	0.4556934	0.5443066
1928	0.97725415	0.02274586
1929	0.11572295	0.8842771
1930	0.9751926	0.02480741
1931	0.97932875	0.020671232
1932	0.9997228	0.00027721468
1933	0.039265327	0.9607347
1934	0.8513437	0.14865623
1935	0.8340156	0.16598438
1936	0.9335845	0.066415496
1937	0.8040563	0.1959437
1938	0.99995136	4.868101e-05
1939	0.99617445	0.0038255448
1940	0.90432566	0.09567434
1941	0.99299085	0.0070091565
1942	0.9911748	0.008825155
1943	0.049275808	0.9507241
1944	0.9995491	0.0004508458
1945	0.521276	0.47872403
1946	0.9965988	0.0034012399
1947	0.9973592	0.0026407207
1948	0.86890286	0.13109714
1949	0.6583105	0.3416895
1950	0.67652565	0.32347432
1951	0.78272796	0.21727209
1952	0.9996898	0.00031015478
1953	0.97970635	0.020293685
1954	0.9419878	0.058012165
1955	0.67640173	0.32359824
1956	0.05756937	0.9424306
1957	0.7310596	0.2689404
1958	0.873354	0.12664603
1959	0.9893237	0.010676312
1960	0.98730695	0.0126930475
1961	0.9997224	0.00027752778
1962	0.9823376	0.017662391
1963	0.8750599	0.12494007
1964	0.9719101	0.028089853
1965	0.36468753	0.63531244
1966	0.3147798	0.6852202
1967	0.944411	0.055589046
1968	0.9998099	0.00019014247
1969	0.70872515	0.29127482
1970	0.1566077	0.84339225
1971	0.37576443	0.6242356
1972	0.90435576	0.095644206
1973	0.053615827	0.94638413
1974	0.9996573	0.00034274522
1975	0.8710482	0.12895176
1976	0.9969127	0.0030872666
1977	0.99364567	0.00635439
1978	0.95718527	0.04281469
1979	0.9157828	0.08421721
1980	0.9998621	0.00013795792
1981	0.9915855	0.008414498
1982	0.36783648	0.6321635
1983	0.9903515	0.009648531
1984	0.99523395	0.0047660354
1985	0.99980456	0.00019545504
1986	0.930266	0.069733925
1987	0.6625094	0.33749062
1988	0.97632545	0.023674488
1989	0.9978344	0.0021655858
1990	0.9730353	0.026964745
1991	0.7317742	0.26822582
1992	0.9920853	0.007914747
1993	0.63140136	0.36859867
1994	0.45602655	0.54397345
1995	0.32157233	0.6784277
1996	0.6192861	0.38071394
1997	0.16774097	0.832259
1998	0.3538891	0.64611095
[truncated: 2,337 more rows]
