# Supplementary material for: Evaluating deep learning-based melanoma classification using immunohistochemistry and routine histology: A three center study
Source: PLoS One. 2024 Jan 19;19(1):e0297146. doi: 10.1371/journal.pone.0297146 (PMC10798511; doi:10.1371/journal.pone.0297146)
Supplement: S5 Dataset — (ZIP) [file pone.0297146.s011.zip › minimal_dataset/tile_predictions/dresden/698154-HE_ind_ISlab_0.0.csv]

	0	1
0	0.2735921	0.7264079
1	0.9068349	0.09316513
2	0.9728372	0.027162775
3	0.6659065	0.33409354
4	0.89111865	0.108881295
5	0.75798434	0.24201569
6	0.2423924	0.75760764
7	0.9993166	0.0006834653
8	0.6419077	0.3580923
9	0.7550057	0.24499428
10	0.5130443	0.48695573
11	0.21527258	0.7847274
12	0.69936156	0.30063838
13	0.7569922	0.24300772
14	0.33508247	0.6649175
15	0.06893451	0.9310655
16	0.6313985	0.36860144
17	0.0016727851	0.9983272
18	0.9303068	0.06969315
19	0.41550383	0.58449614
20	0.4753557	0.5246443
21	0.8366635	0.16333656
22	0.026436713	0.9735633
23	0.7131602	0.28683975
24	0.9890562	0.010943788
25	0.12453107	0.8754689
26	0.8525371	0.14746287
27	0.93319213	0.06680785
28	0.79708207	0.20291798
29	0.5081371	0.49186292
30	0.58745635	0.41254365
31	0.76848185	0.23151818
32	0.68352085	0.31647915
33	0.049286064	0.95071393
34	0.66167426	0.3383257
35	0.93262225	0.06737772
36	0.41994655	0.58005345
37	0.8736275	0.12637249
38	0.8745195	0.12548047
39	0.13404106	0.8659589
40	0.8534522	0.1465478
41	0.43911475	0.56088525
42	0.8982366	0.10176339
43	0.9364612	0.06353875
44	0.98095816	0.019041775
45	0.093321785	0.90667826
46	0.522375	0.47762498
47	0.04704759	0.95295244
48	0.6838138	0.31618622
49	0.964568	0.035431974
50	0.46993315	0.53006685
51	0.46976852	0.5302315
52	0.013580974	0.986419
53	0.5939618	0.4060382
54	0.28382605	0.71617395
55	0.97775924	0.022240816
56	0.07143854	0.9285615
57	0.4515495	0.5484505
58	0.85798705	0.14201291
59	0.39021358	0.6097864
60	0.09445127	0.90554875
61	0.04832252	0.9516775
62	0.30705166	0.69294834
63	0.64276385	0.35723618
64	0.09202728	0.9079727
65	0.555492	0.44450805
66	0.9618009	0.038199138
67	0.9956879	0.0043120254
68	0.7108551	0.2891449
69	0.023960752	0.97603923
70	0.88185114	0.118148826
71	0.15251568	0.8474843
72	0.88937765	0.11062238
73	0.122142985	0.87785697
74	0.6414612	0.3585388
75	0.38376915	0.61623085
76	0.37946725	0.6205327
77	0.4553445	0.5446555
78	0.5935583	0.40644172
79	0.32664764	0.6733524
80	0.26499155	0.7350084
81	0.5191612	0.48083875
82	0.947952	0.052048083
83	0.8104716	0.18952842
84	0.58548	0.41452
85	0.9481955	0.051804535
86	0.9749801	0.025019877
87	0.99205506	0.007945019
88	0.64047885	0.3595211
89	0.8582448	0.14175527
90	0.40845713	0.5915429
91	0.022922946	0.97707707
92	0.15860794	0.84139204
93	0.20012078	0.79987925
94	0.29664877	0.70335126
95	0.22272465	0.7772753
96	0.361275	0.638725
97	0.09113217	0.9088678
98	0.8129132	0.1870868
99	0.51862985	0.4813701
100	0.2546094	0.7453906
101	0.9713259	0.028674101
102	0.93754876	0.06245123
103	0.20725055	0.7927494
104	0.12165076	0.8783493
105	0.26202554	0.7379745
106	0.96038777	0.03961226
107	0.8858182	0.11418176
108	0.87475234	0.12524766
109	0.9106289	0.08937103
110	0.9369476	0.06305235
111	0.6935341	0.30646592
112	0.6894815	0.31051844
113	0.5728403	0.42715976
114	0.97143304	0.028566997
115	0.98598516	0.014014796
116	0.9656745	0.0343255
117	0.5705512	0.42944878
118	0.6262866	0.37371334
119	0.32492128	0.67507875
120	0.9305448	0.069455184
121	0.234284	0.765716
122	0.9898977	0.010102258
123	0.38230142	0.61769855
124	0.90719265	0.092807345
125	0.63830394	0.36169612
126	0.0027130404	0.9972869
127	0.0074353614	0.99256456
128	0.9992655	0.0007345537
129	0.043369956	0.9566301
130	0.3462232	0.6537768
131	0.79487604	0.20512393
132	0.023386091	0.97661394
133	0.028748035	0.97125196
134	0.5520856	0.44791445
135	0.80922323	0.19077672
136	0.97717595	0.022824034
137	0.030597104	0.9694029
138	0.9866041	0.013395912
139	0.9257908	0.07420915
140	0.41857037	0.58142966
141	0.95606214	0.043937817
142	0.35595354	0.6440464
143	0.95501184	0.044988226
144	0.11636846	0.8836316
145	0.66999286	0.33000714
146	0.9212019	0.07879812
147	0.80183	0.19817
148	0.3393573	0.66064274
149	0.20624536	0.7937546
150	0.9862824	0.013717649
151	0.8371952	0.16280483
152	0.8381341	0.16186588
153	0.5933345	0.4066655
154	0.6827877	0.31721222
155	0.54223907	0.4577609
156	0.039953407	0.96004665
157	0.8946385	0.10536151
158	0.02609577	0.9739042
159	0.9976776	0.0023223755
160	0.54973066	0.45026934
161	0.8696395	0.13036045
162	0.98341507	0.016584994
163	0.63656867	0.36343133
164	0.7494155	0.25058445
165	0.25068524	0.7493148
166	0.18652244	0.8134775
167	0.6574979	0.34250215
168	0.25453007	0.74546987
169	0.9686835	0.031316515
170	0.8222407	0.17775929
171	0.008473041	0.991527
172	0.9731564	0.026843634
173	0.83946	0.16054
174	0.9306062	0.069393806
175	0.10866823	0.8913318
176	0.48883685	0.5111632
177	0.051904555	0.94809544
178	0.90445787	0.09554209
179	0.9758337	0.024166342
180	0.43134686	0.56865317
181	0.74806947	0.25193053
182	0.8969546	0.10304538
183	0.82470983	0.17529015
184	0.42439878	0.5756012
185	0.06231306	0.9376869
186	0.8734443	0.1265557
187	0.9442921	0.055707816
188	0.2505329	0.7494671
189	0.7275553	0.27244475
190	0.25683898	0.74316096
191	0.22236262	0.7776374
192	0.446342	0.553658
193	0.05895818	0.9410418
194	0.8338638	0.16613616
195	0.843627	0.15637307
196	0.34057045	0.65942955
197	0.9412582	0.05874174
198	0.12944429	0.87055576
199	0.8515449	0.14845514
200	0.9744323	0.025567671
201	0.04376424	0.95623577
202	0.53670555	0.46329448
203	0.37896633	0.6210336
204	0.7389757	0.26102436
205	0.21021308	0.78978693
206	0.07671584	0.9232842
207	0.9773496	0.022650382
208	0.040541034	0.95945895
209	0.2808573	0.71914274
210	0.92388237	0.076117605
211	0.4696862	0.53031373
212	0.99363154	0.00636849
213	0.9994653	0.0005347757
214	0.10906847	0.89093155
215	0.9984262	0.0015738043
216	0.91453004	0.08546995
217	0.6045793	0.39542073
218	0.7582039	0.24179609
219	0.9934815	0.006518452
220	0.032063615	0.9679364
221	0.72493565	0.27506435
222	0.11042913	0.8895709
223	0.49818224	0.50181776
224	0.78942454	0.21057546
225	0.98604286	0.013957161
226	0.93028516	0.069714814
227	0.010476211	0.9895238
228	0.56804156	0.43195844
229	0.9972289	0.0027710989
230	0.7409439	0.25905615
231	0.29229075	0.70770925
232	0.6756689	0.32433107
233	0.9626271	0.037372876
234	0.99257314	0.007426872
235	0.9952867	0.004713262
236	0.042719178	0.9572808
237	0.7613141	0.23868592
238	0.34596407	0.65403587
239	0.17983009	0.82016987
240	0.13234238	0.8676576
241	0.55301344	0.4469866
242	0.35982656	0.64017344
243	0.87814444	0.121855624
244	0.9112862	0.088713825
245	0.56158406	0.43841594
246	0.8531065	0.14689355
247	0.97653675	0.023463238
248	0.17203967	0.8279604
249	0.8217922	0.17820778
250	0.89369166	0.106308356
251	0.47816634	0.52183366
252	0.1486657	0.8513343
253	0.8696098	0.13039026
254	0.044280484	0.9557195
255	0.65953124	0.34046882
256	0.92495567	0.075044364
257	0.97247654	0.027523402
258	0.68810296	0.31189704
259	0.5391886	0.46081138
260	0.4666893	0.5333107
261	0.16016236	0.8398376
262	0.9343226	0.06567738
263	0.12505566	0.8749444
264	0.48645842	0.5135416
265	0.06841046	0.93158954
266	0.0029139954	0.997086
267	0.27196395	0.72803605
268	0.8563676	0.1436324
269	0.87253433	0.12746564
270	0.5299573	0.47004274
271	0.28290036	0.7170996
272	0.055639807	0.9443602
273	0.23177643	0.7682236
274	0.046911925	0.9530881
275	0.56679153	0.43320847
276	0.6894904	0.31050962
277	0.7729048	0.22709522
278	0.5753968	0.42460322
279	0.211265	0.788735
280	0.23400359	0.76599646
281	0.021476572	0.9785234
282	0.5131297	0.48687023
283	0.9987993	0.0012006991
284	0.4024128	0.5975872
285	0.18881992	0.8111801
286	0.99011433	0.009885688
287	0.44028974	0.55971026
288	0.12816198	0.871838
289	0.73177147	0.26822856
290	0.5745201	0.42547992
291	0.81130403	0.18869597
292	0.57443005	0.4255699
293	0.2536946	0.7463054
294	0.96860135	0.031398684
295	0.41278628	0.5872137
296	0.9954093	0.004590657
297	0.36174002	0.63826
298	0.3991382	0.60086185
299	0.41369167	0.5863083
300	0.12592535	0.87407464
301	0.5812902	0.41870984
302	0.8519911	0.14800893
303	0.5306041	0.4693959
304	0.6911611	0.3088389
305	0.67072994	0.3292701
306	0.702155	0.29784498
307	0.91819316	0.08180688
308	0.90683556	0.093164496
309	0.011258044	0.98874193
310	0.45169878	0.5483012
311	0.9910658	0.008934189
312	0.2699438	0.7300562
313	0.12575671	0.87424326
314	0.7262583	0.2737417
315	0.023560967	0.976439
316	0.6780566	0.32194337
317	0.56392163	0.43607834
318	0.09027499	0.909725
319	0.07031824	0.9296818
320	0.50663924	0.49336082
321	0.08075392	0.91924614
322	0.68861413	0.3113859
323	0.5769101	0.42308998
324	0.17908625	0.82091373
325	0.3689343	0.63106567
326	0.27323702	0.726763
327	0.38708472	0.61291534
328	0.042686857	0.9573132
329	0.20338847	0.79661155
330	0.5954619	0.40453812
331	0.7441445	0.2558555
332	0.13527185	0.8647282
333	0.008331672	0.99166834
334	0.87634736	0.12365268
335	0.2939363	0.7060637
336	0.07457914	0.9254209
337	0.9890982	0.010901777
338	0.81263834	0.18736164
339	0.9083285	0.09167156
340	0.7254863	0.27451375
341	0.9958847	0.0041152746
342	0.7393264	0.26067358
343	0.6849607	0.31503925
344	0.93660563	0.06339437
345	0.50874484	0.49125513
346	0.8966654	0.10333464
347	0.9521359	0.047864012
348	0.5833824	0.41661754
349	0.36433908	0.63566095
350	0.18904933	0.81095064
351	0.17268004	0.82732004
352	0.030076943	0.969923
353	0.9993711	0.00062896777
354	0.8578708	0.1421292
355	0.5350922	0.46490782
356	0.26540786	0.73459214
357	0.11971388	0.8802861
358	0.22907187	0.77092814
359	0.53344554	0.4665545
360	0.98687845	0.013121543
361	0.0341219	0.9658781
362	0.79127204	0.20872794
363	0.7790065	0.22099352
364	0.8645893	0.13541076
365	0.8171018	0.18289822
366	0.12057581	0.8794242
367	0.9712324	0.028767603
368	0.32793194	0.67206806
369	0.8492189	0.15078108
370	0.77043545	0.22956459
371	0.90370977	0.096290305
372	0.9939551	0.0060449634
373	0.414421	0.58557904
374	0.45573828	0.54426175
375	0.047110174	0.9528898
376	0.5794216	0.42057848
377	0.0953946	0.90460545
378	0.027682936	0.97231704
379	0.45464846	0.5453515
380	0.9997384	0.0002616512
381	0.77165514	0.22834486
382	0.25523803	0.744762
383	0.70361066	0.29638934
384	0.86969435	0.13030563
385	0.40028292	0.5997171
386	0.40518218	0.5948179
387	0.3670382	0.6329618
388	0.7803514	0.2196486
389	0.84990865	0.15009132
390	0.5582563	0.44174367
391	0.2020281	0.7979719
392	0.35202974	0.6479703
393	0.40502828	0.5949717
394	0.62509495	0.37490505
395	0.036833797	0.9631662
396	0.08879212	0.91120785
397	0.79456687	0.20543315
398	0.10796937	0.89203066
399	0.797552	0.20244798
400	0.13609785	0.86390215
401	0.098236755	0.9017633
402	0.938462	0.061537933
403	0.99801815	0.0019818614
404	0.0437961	0.95620394
405	0.538824	0.46117598
406	0.5789972	0.4210028
407	0.35555434	0.6444456
408	0.5481554	0.4518446
409	0.00410304	0.99589694
410	0.106917016	0.893083
411	0.2479442	0.7520558
412	0.95768726	0.042312685
413	0.68232393	0.31767604
414	0.09128922	0.9087108
415	0.91518515	0.08481491
416	0.028568266	0.9714317
417	0.015395915	0.98460406
418	0.49880028	0.5011997
419	0.17268895	0.82731104
420	0.69208115	0.3079188
421	0.51551294	0.48448703
422	0.71071565	0.28928432
423	0.8582172	0.14178275
424	0.08695006	0.91304994
425	0.04447641	0.95552367
426	0.6105396	0.3894604
427	0.75318843	0.24681157
428	0.45366502	0.546335
429	0.30427134	0.69572866
430	0.91660845	0.08339161
431	0.8775463	0.122453675
432	0.647391	0.35260895
433	0.24712309	0.75287694
434	0.25436717	0.7456328
435	0.9937423	0.006257686
436	0.22549132	0.7745087
437	0.10449999	0.8955
438	0.047648087	0.9523519
439	0.5011129	0.4988871
440	0.9804125	0.019587595
441	0.6522055	0.34779447
442	0.5857564	0.41424355
443	0.87589365	0.12410634
444	0.98861945	0.011380545
445	0.84052336	0.15947664
446	0.9926294	0.0073706103
447	0.5210631	0.47893697
448	0.8248776	0.1751223
449	0.020252526	0.97974753
450	0.11347078	0.8865292
451	0.8103709	0.18962911
452	0.9819186	0.018081391
453	0.52585393	0.47414604
454	0.4164412	0.58355886
455	0.178146	0.821854
456	0.8945788	0.10542117
457	0.48271382	0.5172862
458	0.9870868	0.012913239
459	0.6847071	0.31529287
460	0.5519804	0.44801962
461	0.5028346	0.4971654
462	0.7831917	0.2168083
463	0.6487166	0.3512833
464	0.89448917	0.10551083
465	0.9989784	0.0010217008
466	0.62829965	0.37170035
467	0.25921446	0.74078554
468	0.07146625	0.92853373
469	0.9557441	0.044255957
470	0.64626235	0.35373765
471	0.0032396624	0.9967603
472	0.22898173	0.77101827
473	0.019456174	0.9805438
474	0.5824784	0.41752166
475	0.56633216	0.4336678
476	0.44236127	0.55763876
477	0.14904545	0.8509546
478	0.9563909	0.043609142
479	0.23002836	0.76997167
480	0.8236061	0.17639396
481	0.8008867	0.19911332
482	0.042983066	0.957017
483	0.26284373	0.7371562
484	0.7526846	0.2473154
485	0.33263308	0.6673669
486	0.0449998	0.95500016
487	0.9598786	0.040121373
488	0.98177034	0.018229667
489	0.9989215	0.0010785537
490	0.9577285	0.042271454
491	0.105018064	0.8949819
492	0.030348375	0.9696516
493	0.972483	0.027517049
494	0.91968703	0.080312975
495	0.26917753	0.73082244
496	0.035606727	0.96439326
497	0.23717484	0.76282513
498	0.97750276	0.022497267
499	0.59158695	0.4084131
500	0.87397176	0.12602828
501	0.29797465	0.70202535
502	0.337209	0.662791
503	0.53617275	0.46382728
504	0.93184453	0.06815549
505	0.13089773	0.86910224
506	0.5098854	0.4901146
507	0.27415958	0.72584045
508	0.4948562	0.50514376
509	0.048684854	0.9513152
510	0.5749819	0.42501804
511	0.4019595	0.5980405
512	0.094569735	0.9054303
513	0.69933283	0.30066717
514	0.54365516	0.45634484
515	0.73472744	0.26527262
516	0.6510897	0.34891027
517	0.93446386	0.06553621
518	0.006830654	0.9931693
519	0.009472031	0.990528
520	0.9662003	0.03379972
521	0.29636794	0.703632
522	0.4731025	0.52689755
523	0.033389997	0.96661
524	0.29191646	0.70808357
525	0.9957008	0.004299229
526	0.88200486	0.11799518
527	0.91354525	0.08645479
528	0.016519608	0.9834804
529	0.79981273	0.20018724
530	0.5012916	0.49870843
531	0.03891375	0.9610863
532	0.9113313	0.08866867
533	0.8789963	0.12100374
534	0.7376046	0.2623954
535	0.19823776	0.8017622
536	0.48097515	0.51902485
537	0.17412846	0.82587147
538	0.053226583	0.94677347
539	0.19350983	0.80649024
540	0.7999082	0.20009176
541	0.86729777	0.13270225
542	0.9944112	0.0055887797
543	0.02348171	0.97651833
544	0.8958465	0.10415349
545	0.06689217	0.93310785
546	0.71000284	0.28999713
547	0.6647932	0.33520675
548	0.5670828	0.43291718
549	0.73640895	0.26359105
550	0.28204107	0.7179589
551	0.40282598	0.597174
552	0.7270928	0.27290714
553	0.10840418	0.89159584
554	0.47925583	0.52074414
555	0.7811543	0.21884568
556	0.28992343	0.7100766
557	0.057296183	0.9427038
558	0.56130016	0.43869984
559	0.69104975	0.30895025
560	0.48994088	0.51005906
561	0.886839	0.11316107
562	0.9855075	0.014492516
563	0.21213444	0.7878656
564	0.7495697	0.25043026
565	0.39404044	0.60595953
566	0.18769109	0.81230897
567	0.9555951	0.044404995
568	0.7640635	0.23593651
569	0.9038676	0.09613241
570	0.015473946	0.98452604
571	0.934419	0.06558099
572	0.049281076	0.950719
573	0.9663998	0.03360022
574	0.13760544	0.8623946
575	0.67248195	0.32751805
576	0.91908	0.08091993
577	0.79617	0.20383002
578	0.03375104	0.9662489
579	0.38479894	0.615201
580	0.90330356	0.096696466
581	0.5421914	0.45780867
582	0.16190639	0.83809364
583	0.20510781	0.7948922
584	0.044903483	0.95509654
585	0.99699956	0.003000372
586	0.89436996	0.10563
587	0.9780553	0.021944666
588	0.9645719	0.03542814
589	0.75199836	0.24800159
590	0.47770447	0.52229553
591	0.96548206	0.034517977
592	0.99122405	0.0087759895
593	0.34572506	0.65427494
594	0.81220907	0.18779092
595	0.12742376	0.8725763
596	0.0032863643	0.99671364
597	0.9878855	0.012114456
598	0.1967362	0.80326384
599	0.6012144	0.3987856
600	0.9759185	0.02408152
601	0.87937224	0.12062777
602	0.80274075	0.19725926
603	0.94441336	0.055586703
604	0.042553533	0.95744646
605	0.9271508	0.07284917
606	0.28955856	0.7104414
607	0.62397	0.37603003
608	0.22897094	0.77102906
609	0.124396294	0.8756037
610	0.9594488	0.040551107
611	0.8820419	0.11795816
612	0.99317026	0.0068297028
613	0.7339308	0.2660691
614	0.99203616	0.007963893
615	0.09474758	0.90525246
616	0.1408007	0.85919935
617	0.016607137	0.9833929
618	0.010219438	0.98978055
619	0.9288725	0.07112743
620	0.023869922	0.97613007
621	0.92267776	0.07732217
622	0.69628954	0.30371043
623	0.64163	0.35836998
624	0.060879987	0.93912005
625	0.7808136	0.21918643
626	0.9947948	0.0052052457
627	0.91205436	0.08794568
628	0.55419827	0.4458017
629	0.99738926	0.0026107111
630	0.76715285	0.23284711
631	0.9956915	0.004308485
632	0.9186276	0.081372336
633	0.9978758	0.0021241503
634	0.6852945	0.3147055
635	0.77606505	0.22393492
636	0.6692734	0.33072662
637	0.8421726	0.15782732
638	0.22682272	0.7731772
639	0.36235648	0.6376435
640	0.11714693	0.8828531
641	0.48396182	0.5160382
642	0.98841363	0.011586391
643	0.12694411	0.8730559
644	0.8544283	0.14557174
645	0.56084853	0.43915144
646	0.5293014	0.47069857
647	0.733381	0.26661906
648	0.6009336	0.39906642
649	0.08253696	0.91746306
650	0.24356192	0.7564381
651	0.14010131	0.8598986
652	0.078173995	0.92182595
653	0.8533258	0.14667422
654	0.7264638	0.27353618
655	0.15229957	0.8477005
656	0.93840605	0.061593957
657	0.15340726	0.8465927
658	0.9726731	0.02732696
659	0.65566313	0.34433687
660	0.9072481	0.092751965
661	0.1619777	0.8380223
662	0.64364004	0.35635993
663	0.9957516	0.004248373
664	0.17626548	0.8237346
665	0.45404068	0.5459593
666	0.9475434	0.052456602
667	0.36689076	0.6331092
668	0.96516955	0.034830503
669	0.25379705	0.74620295
670	0.31528065	0.6847194
671	0.3142223	0.68577766
672	0.94365096	0.056348994
673	0.46697536	0.53302467
674	0.089003496	0.9109965
675	0.76555806	0.23444195
676	0.8614044	0.13859554
677	0.98171103	0.018288966
678	0.4880203	0.5119797
679	0.3493492	0.6506508
680	0.619884	0.380116
681	0.3247475	0.67525244
682	0.85381097	0.14618905
683	0.82340896	0.17659101
684	0.99216485	0.0078350995
685	0.075800106	0.92419994
686	0.9555769	0.044423107
687	0.5271761	0.4728239
688	0.9601422	0.03985775
689	0.49824652	0.50175345
690	0.95900756	0.04099242
691	0.6435932	0.3564068
692	0.24015316	0.7598468
693	0.73991036	0.2600896
694	0.9759839	0.024016107
695	0.29404053	0.70595944
696	0.171943	0.828057
697	0.8282838	0.17171617
698	0.9072139	0.092786066
699	0.7954025	0.2045974
700	0.73425996	0.26574007
701	0.103804454	0.89619553
702	0.18551765	0.8144824
703	0.020043094	0.97995687
704	0.0534733	0.9465267
705	0.16361447	0.8363855
706	0.18442996	0.81557006
707	0.32584423	0.6741558
708	0.99864453	0.0013554473
709	0.56743413	0.43256584
710	0.09404501	0.905955
711	0.9379636	0.062036447
712	0.68367827	0.31632173
713	0.068431586	0.93156844
714	0.9910425	0.008957525
715	0.3183966	0.68160343
716	0.60283786	0.3971622
717	0.012318788	0.98768127
718	0.99292904	0.00707101
719	0.15100357	0.84899646
720	0.19859639	0.8014036
721	0.93800807	0.061991923
722	0.8682973	0.13170266
723	0.10455458	0.8954454
724	0.044044547	0.9559555
725	0.42780033	0.57219964
726	0.020572245	0.9794278
727	0.57709354	0.42290646
728	0.57770395	0.42229602
729	0.9868707	0.013129376
730	0.7512813	0.24871871
731	0.72910184	0.27089813
732	0.21608606	0.7839139
733	0.0061021177	0.99389786
734	0.25946566	0.7405343
735	0.92167467	0.0783253
736	0.74730116	0.2526988
737	0.041553885	0.95844615
738	0.12978509	0.8702149
739	0.36048445	0.6395156
740	0.78149223	0.21850774
741	0.05204448	0.9479555
742	0.034514673	0.96548533
743	0.23781441	0.76218563
744	0.40216494	0.59783506
745	0.5715069	0.42849305
746	0.03606158	0.9639385
747	0.24154508	0.7584549
748	0.68581873	0.3141813
749	0.85726786	0.14273216
750	0.8554856	0.1445144
751	0.044792384	0.9552076
752	0.99933726	0.00066268886
753	0.32754344	0.67245656
754	0.76039004	0.23960991
755	0.13584022	0.86415976
756	0.9851335	0.014866449
757	0.38105252	0.6189475
758	0.48656556	0.51343447
759	0.37867185	0.6213281
760	0.2121111	0.7878889
761	0.8362786	0.16372135
762	0.8717794	0.12822066
763	0.1892711	0.8107289
764	0.51109403	0.48890597
765	0.9884348	0.01156525
766	0.16605094	0.8339491
767	0.6028159	0.39718407
768	0.93223006	0.06776988
769	0.047641575	0.9523584
770	0.55811185	0.44188815
771	0.7331325	0.26686752
772	0.05622764	0.9437723
773	0.99653995	0.0034600974
774	0.2611723	0.73882765
775	0.8889592	0.11104072
776	0.1346307	0.8653693
777	0.73010623	0.26989374
778	0.9926657	0.007334285
779	0.80529445	0.19470553
780	0.012678025	0.9873219
781	0.7004975	0.29950252
782	0.6322219	0.36777818
783	0.711188	0.28881195
784	0.8203012	0.17969884
785	0.7890787	0.2109213
786	0.57637286	0.4236271
787	0.5155102	0.48448983
788	0.32614836	0.67385167
789	0.044849336	0.95515066
790	0.9987054	0.001294614
791	0.11886491	0.8811351
792	0.14679657	0.8532034
793	0.878564	0.12143603
794	0.8961128	0.1038872
795	0.9630126	0.03698744
796	0.17293046	0.8270695
797	0.49123803	0.508762
798	0.4593186	0.5406814
799	0.73642224	0.2635777
800	0.34942403	0.650576
801	0.74382627	0.25617376
802	0.77224195	0.22775799
803	0.9613162	0.038683746
804	0.212932	0.787068
805	0.6421102	0.3578897
806	0.57670206	0.42329788
807	0.062448643	0.9375514
808	0.9351364	0.064863615
809	0.48707882	0.51292115
810	0.11968545	0.8803145
811	0.40577546	0.5942245
812	0.987856	0.012144093
813	0.011558432	0.9884416
814	0.720886	0.279114
815	0.9923309	0.007669049
816	0.26571777	0.7342822
817	0.8265582	0.17344181
818	0.22732419	0.7726759
819	0.15563606	0.8443639
820	0.99423236	0.0057675666
821	0.8622579	0.13774206
822	0.5911575	0.4088425
823	0.9950728	0.0049272524
824	0.39182934	0.6081707
825	0.80879074	0.1912092
826	0.86076564	0.13923436
827	0.032782394	0.9672176
828	0.84386575	0.15613423
829	0.9992957	0.0007042775
830	0.9293525	0.07064745
831	0.9692054	0.030794613
832	0.6134507	0.38654935
833	0.12414343	0.8758565
834	0.7315506	0.2684494
835	0.012802303	0.9871977
836	0.53521657	0.46478337
837	0.9832235	0.016776513
838	0.033191077	0.966809
839	0.06290737	0.93709266
840	0.06134065	0.93865937
841	0.25624016	0.7437598
842	0.03713829	0.9628617
843	0.29228106	0.7077189
844	0.053907543	0.9460924
845	0.7284768	0.27152315
846	0.5227582	0.47724178
847	0.10557183	0.89442825
848	0.12473664	0.87526333
849	0.28989974	0.71010023
850	0.98255527	0.0174447
851	0.07198553	0.9280145
852	0.14655815	0.85344183
853	0.7889901	0.21100992
854	0.3334817	0.66651833
855	0.86662865	0.13337141
856	0.536387	0.46361294
857	0.8508136	0.14918639
858	0.8129568	0.1870432
859	0.26101857	0.7389814
860	0.511069	0.48893103
861	0.6717962	0.3282038
862	0.9943135	0.0056865704
863	0.89896727	0.10103269
864	0.5785118	0.42148823
865	0.6067175	0.39328247
866	0.5979874	0.40201256
867	0.6916645	0.30833548
868	0.9359317	0.06406826
869	0.84860516	0.15139483
870	0.105616495	0.8943835
871	0.2276389	0.7723611
872	0.4375133	0.5624867
873	0.33708614	0.6629139
874	0.088132285	0.91186774
875	0.9535166	0.04648335
876	0.9720346	0.027965454
877	0.04908558	0.95091444
878	0.5042393	0.4957607
879	0.5617207	0.43827933
880	0.6284916	0.37150845
881	0.9406395	0.059360445
882	0.62166137	0.37833858
883	0.52041143	0.4795885
884	0.71248627	0.28751373
885	0.25377476	0.74622524
886	0.99169004	0.008309953
887	0.88558245	0.11441759
888	0.85842305	0.14157695
889	0.033963382	0.9660366
890	0.7095524	0.29044765
891	0.54965866	0.45034134
892	0.93330026	0.06669972
893	0.4653701	0.53462994
894	0.48146707	0.51853293
895	0.9434641	0.056535956
896	0.8983925	0.10160753
897	0.14508756	0.85491246
898	0.3363573	0.6636427
899	0.5385524	0.4614476
900	0.0011025203	0.99889743
901	0.878309	0.12169102
902	0.77518696	0.22481306
903	0.9749614	0.025038604
