# Supplementary material for: Evaluating deep learning-based melanoma classification using immunohistochemistry and routine histology: A three center study
Source: PLoS One. 2024 Jan 19;19(1):e0297146. doi: 10.1371/journal.pone.0297146 (PMC10798511; doi:10.1371/journal.pone.0297146)
Supplement: S5 Dataset — (ZIP) [file pone.0297146.s011.zip › minimal_dataset/tile_predictions/dresden/783370-HE_ind_ISlab_1.0.csv]

	0	1
0	0.3080583	0.6919417
1	0.0012386339	0.9987614
2	0.263331	0.736669
3	0.076343216	0.92365676
4	0.8460973	0.1539027
5	0.69666064	0.30333936
6	0.010789315	0.9892107
7	0.0038836168	0.9961164
8	0.0014334632	0.99856657
9	0.105352856	0.8946471
10	0.13229874	0.8677013
11	0.45245758	0.5475424
12	0.70037645	0.29962352
13	0.9848791	0.015120969
14	0.06720925	0.93279076
15	0.49566936	0.50433064
16	0.006320465	0.9936795
17	0.71641695	0.28358302
18	7.5258184e-05	0.9999248
19	0.93172085	0.06827916
20	0.038524263	0.9614758
21	0.009225596	0.99077433
22	0.00082116126	0.9991788
23	0.01839259	0.98160744
24	0.0012975285	0.9987024
25	0.00187481	0.99812514
26	0.0034421138	0.9965579
27	0.00036598335	0.999634
28	0.0025678524	0.9974322
29	0.7994889	0.2005111
30	0.00012058051	0.99987936
31	0.000940658	0.9990594
32	0.9778656	0.022134468
33	0.002590366	0.99740964
34	0.009626712	0.99037325
35	0.15119042	0.8488096
36	0.019676698	0.9803233
37	0.52781206	0.47218794
38	0.0012522294	0.9987477
39	0.002773176	0.9972268
40	0.0007972346	0.9992028
41	0.00048952247	0.9995105
42	0.007011224	0.99298877
43	0.15819697	0.8418031
44	0.8179158	0.18208419
45	0.028432783	0.9715673
46	0.11770813	0.88229185
47	0.9788696	0.021130359
48	0.19720028	0.8027997
49	0.00042101866	0.999579
50	0.96390826	0.036091823
51	0.019927545	0.9800725
52	0.01285393	0.987146
53	0.09868892	0.9013111
54	0.007566606	0.9924334
55	0.0002795892	0.9997204
56	0.8357185	0.16428147
57	0.8069957	0.19300428
58	4.51083e-05	0.99995494
59	6.2137015e-06	0.9999938
60	0.22811358	0.77188647
61	0.0031074393	0.99689263
62	0.00089303503	0.99910694
63	0.3022806	0.69771934
64	0.6552587	0.34474128
65	0.9101003	0.08989977
66	0.046060313	0.9539397
67	0.16100886	0.83899117
68	0.021180008	0.97882
69	0.98391163	0.016088445
70	0.03087187	0.9691281
71	0.0057711033	0.99422884
72	0.70363885	0.29636115
73	0.94560474	0.05439522
74	0.05907061	0.9409294
75	0.53389907	0.466101
76	0.08836215	0.91163784
77	0.00013739812	0.99986255
78	0.016671041	0.98332894
79	0.92082417	0.07917585
80	6.933844e-05	0.9999306
81	0.00014833931	0.9998516
82	0.54136115	0.45863885
83	0.0002563154	0.99974364
84	0.094637915	0.90536207
85	0.01194677	0.9880532
86	0.67015195	0.32984805
87	0.3777374	0.6222626
88	0.008386174	0.99161386
89	0.00467305	0.995327
90	0.49869552	0.50130445
91	0.0017794499	0.9982205
92	0.12391733	0.87608266
93	0.0010267867	0.99897325
94	0.001212153	0.9987878
95	0.0515765	0.94842356
96	0.00046237896	0.9995376
97	8.1832426e-05	0.9999181
98	3.9461473e-05	0.99996054
99	0.11336081	0.88663924
100	0.024037959	0.975962
101	0.2023584	0.7976416
102	0.0008220146	0.999178
103	0.0006304384	0.99936956
104	0.022462025	0.97753793
105	7.6153956e-05	0.9999238
106	0.0142012965	0.9857987
107	0.73323244	0.26676753
108	0.010995133	0.9890049
109	0.024671104	0.9753289
110	0.003458904	0.9965411
111	0.011601298	0.98839873
112	0.70234174	0.29765826
113	0.002299885	0.99770015
114	0.010712621	0.9892874
115	0.0056261313	0.9943739
116	0.002068723	0.99793124
117	0.5931075	0.40689248
118	0.00058736943	0.99941266
119	0.18526882	0.81473124
120	0.028875718	0.97112423
121	0.05961031	0.9403897
122	0.0243722	0.97562784
123	0.68410677	0.31589323
124	0.0030800516	0.99692
125	0.0055997455	0.9944002
126	0.32772002	0.67228
127	0.007970361	0.99202967
128	0.63513225	0.36486775
129	0.7773438	0.22265615
130	0.00701405	0.9929859
131	0.0055237906	0.99447626
132	0.0032385879	0.9967614
133	0.0012799436	0.99872005
134	0.56301755	0.43698242
135	0.005683573	0.9943164
136	0.10339151	0.8966085
137	0.81905824	0.1809417
138	0.44030935	0.55969065
139	0.04443878	0.9555612
140	0.0025811053	0.9974189
141	0.06266227	0.9373377
142	0.0032567547	0.99674326
143	0.9998086	0.00019137052
144	0.0037830994	0.99621695
145	0.7115786	0.2884214
146	0.0010839972	0.99891603
147	0.0004480706	0.99955195
148	0.009087218	0.9909128
149	0.3820555	0.61794454
150	0.00042435736	0.9995757
151	0.0214041	0.97859585
152	0.096556544	0.90344346
153	0.00015822214	0.9998418
154	0.9865458	0.013454154
155	0.26432472	0.7356753
156	0.04308848	0.9569115
157	0.5328221	0.4671779
158	0.019595424	0.98040456
159	0.10213308	0.8978669
160	0.004730508	0.9952695
161	0.042711165	0.9572888
162	6.173838e-05	0.99993825
163	0.9241722	0.07582772
164	0.05415587	0.9458441
165	0.020998664	0.97900134
166	0.017752383	0.98224765
167	0.9255124	0.074487604
168	0.0016897123	0.9983103
169	0.00033890025	0.9996611
170	0.033769656	0.96623033
171	0.007779263	0.9922207
172	0.008763201	0.9912368
173	0.018505791	0.9814942
174	0.7794789	0.22052108
175	0.00014550959	0.99985445
176	0.01606488	0.9839352
177	0.00036179746	0.9996382
178	0.70352906	0.29647097
179	0.005921821	0.99407816
180	1.073907e-05	0.9999893
181	0.08529386	0.9147061
182	0.003749923	0.9962501
183	0.004768934	0.9952311
184	0.91723067	0.08276931
185	0.0015800033	0.99842
186	0.0032642784	0.99673575
187	4.8734814e-06	0.9999951
188	0.03247005	0.96753
189	0.16831498	0.831685
190	0.0010573802	0.9989427
191	0.0008355069	0.99916446
192	0.39620778	0.6037922
193	0.01056036	0.98943967
194	0.0011214227	0.99887854
195	0.7407896	0.25921038
196	0.028290225	0.9717097
197	0.00024127812	0.9997588
198	1.583841e-05	0.99998415
199	0.0044769347	0.9955231
200	0.34088847	0.6591115
201	0.3220736	0.67792636
202	0.98979646	0.010203535
203	0.0011473944	0.9988526
204	0.016582388	0.9834176
205	0.062245674	0.93775433
206	0.0028907324	0.99710923
207	0.027021261	0.9729787
208	0.9976604	0.00233954
209	0.9939255	0.0060744723
210	0.0025910211	0.9974089
211	0.89907926	0.100920804
212	0.3811855	0.61881447
213	0.0008624763	0.9991375
214	0.00084570877	0.9991543
215	0.00069766695	0.99930227
216	5.9313028e-05	0.99994063
217	0.62869424	0.37130576
218	0.94678974	0.053210244
219	0.41859126	0.58140874
220	0.0062713255	0.99372864
221	0.023334747	0.97666526
222	0.00078155677	0.99921846
223	0.28623012	0.7137699
224	0.9835518	0.016448222
225	0.92780375	0.07219616
226	0.8102585	0.18974152
227	0.8958468	0.10415318
228	0.076626614	0.9233734
229	0.0005410031	0.99945897
230	0.024632076	0.9753679
231	0.005923368	0.9940766
232	0.0014622116	0.9985378
233	0.013120838	0.98687917
234	0.6573913	0.3426087
235	0.2544099	0.7455901
236	0.028853917	0.97114605
237	0.019977309	0.98002267
238	0.68874997	0.31125
239	0.14253753	0.8574625
240	0.22493324	0.77506673
241	0.00035097488	0.99964905
242	0.25648534	0.7435147
243	0.93126357	0.068736404
244	0.4012404	0.59875953
245	1.397271e-05	0.99998605
246	0.008606516	0.9913935
247	0.019322397	0.98067755
248	0.00011309862	0.9998869
249	0.97626036	0.023739677
250	0.5402211	0.45977888
251	0.87366617	0.12633382
252	0.71881557	0.28118446
253	0.059860315	0.9401397
254	0.012634012	0.98736596
255	0.978696	0.021303983
256	0.9274056	0.07259438
257	0.9688427	0.0311573
258	0.07076234	0.9292376
259	0.28656164	0.71343833
260	0.7052064	0.29479355
261	0.9947547	0.0052453415
262	0.9183546	0.08164537
263	0.6286183	0.37138173
264	0.00034462777	0.99965537
265	0.0005638205	0.9994362
266	0.00016031454	0.99983966
267	0.0022451507	0.9977549
268	0.08314344	0.9168566
269	0.0013556179	0.9986444
270	0.7310084	0.26899156
271	0.5925041	0.40749592
272	0.004795033	0.99520504
273	0.21244645	0.78755355
274	0.9906662	0.009333708
275	0.99961287	0.00038719588
276	0.00069147354	0.99930847
277	0.03832155	0.9616785
278	0.8523164	0.14768358
279	0.23728967	0.7627103
280	0.0050130095	0.994987
281	0.38201845	0.61798155
282	0.09488504	0.90511495
283	0.0032949364	0.9967051
284	0.0036322554	0.9963677
285	0.98606235	0.013937665
286	0.008872622	0.99112743
287	4.5034973e-05	0.99995494
288	0.10076747	0.89923257
289	0.1066985	0.8933014
290	0.052740667	0.9472593
291	0.0032855992	0.9967145
292	0.001089895	0.99891007
293	0.0021944626	0.99780554
294	0.08655121	0.9134488
295	0.111842096	0.8881579
296	0.029699929	0.9703001
297	0.0003538202	0.9996462
298	0.6964064	0.3035936
299	0.0020883419	0.99791163
300	0.008875671	0.99112433
301	0.2471134	0.7528866
302	0.85961217	0.14038779
303	0.00054131413	0.99945873
304	8.7838656e-05	0.99991214
305	0.0009407493	0.99905926
306	0.025953406	0.9740466
307	0.97118855	0.02881142
308	0.0019329545	0.9980671
309	0.052844778	0.94715524
310	0.7047842	0.2952158
311	0.0016544124	0.9983456
312	0.12879758	0.87120247
313	0.42186534	0.57813466
314	0.016530957	0.983469
315	0.49280483	0.50719523
316	9.319017e-05	0.9999068
317	0.9998838	0.00011616941
318	0.0027365908	0.99726343
319	0.0035262473	0.9964737
320	1.2919207e-05	0.9999871
321	0.0006252826	0.9993747
322	0.09441753	0.9055825
323	0.5040924	0.49590757
324	0.7777977	0.22220233
325	0.99956685	0.00043313263
326	0.83842313	0.16157681
327	0.90587276	0.09412725
328	0.00024310465	0.9997569
329	0.81897116	0.18102883
330	0.0073584374	0.9926415
331	0.02201682	0.97798324
332	0.0077710263	0.9922289
333	0.004979325	0.9950206
334	0.0014067696	0.9985933
335	0.9863653	0.013634707
336	0.17108607	0.8289139
337	0.4294077	0.5705923
338	0.048813347	0.9511866
339	0.861869	0.13813102
340	0.08486332	0.9151367
341	0.08548346	0.91451657
342	0.274006	0.725994
343	0.0088951	0.9911049
344	0.17700675	0.8229932
345	0.08256658	0.9174334
346	0.58775973	0.41224024
347	0.0074098776	0.99259007
348	0.6712154	0.32878456
349	0.0066686817	0.99333125
350	0.3711593	0.6288407
351	0.9406339	0.05936611
352	0.5981462	0.4018538
353	0.00026971565	0.9997303
354	0.89786875	0.1021313
355	0.77067035	0.2293296
356	0.91960275	0.080397226
357	0.006664507	0.9933355
358	0.0028744724	0.99712557
359	0.22008216	0.77991784
360	0.00016367495	0.9998363
361	0.0042429063	0.99575704
362	0.046969358	0.95303065
363	0.073182136	0.92681783
364	0.20764671	0.79235333
365	0.3763491	0.62365085
366	0.0005742348	0.99942577
367	0.19396445	0.8060356
368	0.8462125	0.15378742
369	0.088556446	0.91144353
370	0.30056587	0.69943416
371	0.50677896	0.49322104
372	0.007590822	0.9924092
373	7.965357e-05	0.99992037
374	0.91953045	0.08046955
375	0.015258405	0.9847416
376	0.29090193	0.70909804
377	0.79539984	0.20460021
378	0.0024877542	0.9975122
379	0.0030327765	0.99696726
380	4.7380592e-05	0.9999527
381	0.0006439655	0.9993561
382	9.732152e-06	0.9999902
383	5.1072926e-05	0.999949
384	0.04659545	0.95340455
385	0.0009256185	0.99907434
386	0.9012607	0.098739296
387	0.13378784	0.8662121
388	0.7042116	0.29578838
389	0.9973283	0.0026716716
390	0.5510997	0.4489003
391	0.121447556	0.8785525
392	0.0002431	0.9997569
393	0.004537555	0.9954625
394	0.023150565	0.9768495
395	0.36595696	0.63404304
396	0.0097045535	0.9902955
397	0.57940793	0.420592
398	0.17317688	0.82682306
399	0.04466241	0.9553376
400	0.0012688815	0.9987311
401	0.013203262	0.98679674
402	0.38248786	0.61751217
403	0.24348564	0.7565144
404	0.00028690606	0.9997131
405	0.40965217	0.5903478
406	0.0005890289	0.999411
407	0.1542542	0.84574586
408	0.0031766437	0.9968233
409	0.83170223	0.16829772
410	0.004946568	0.99505347
411	0.08544353	0.91455644
412	0.9978148	0.0021852208
413	0.0040855464	0.9959144
414	0.00079536537	0.9992047
415	0.00049254915	0.9995074
416	0.1836335	0.8163665
417	0.0010944209	0.99890554
418	0.0017284539	0.9982716
419	0.33211717	0.6678828
420	0.17109224	0.8289078
421	0.98749316	0.012506879
422	0.013901326	0.98609865
423	0.05968726	0.94031274
424	0.08489659	0.9151034
425	0.97280955	0.027190426
426	0.6591169	0.34088308
427	0.810429	0.18957096
428	0.79023564	0.20976435
429	0.25016093	0.74983907
430	0.0070471987	0.99295276
431	0.99140173	0.008598273
432	0.15848513	0.8415148
433	0.19839944	0.8016006
434	0.00642662	0.99357337
435	0.0017994281	0.99820054
436	0.01086937	0.9891306
437	0.05496765	0.94503236
438	0.017566066	0.98243386
439	0.03023794	0.9697621
440	0.0011856525	0.99881434
441	0.6495006	0.35049942
442	0.0016433845	0.99835664
443	0.00086605735	0.999134
444	0.10795859	0.89204144
445	6.2756303e-06	0.9999937
446	0.013883963	0.98611605
447	0.013112914	0.98688704
448	0.0007661504	0.99923384
449	0.0016334279	0.99836653
450	0.14125809	0.8587419
451	0.970688	0.029311964
452	0.00064216106	0.9993579
453	0.75225353	0.24774647
454	0.02129143	0.97870857
455	0.0048344154	0.9951656
456	0.09625233	0.90374774
457	0.0072484007	0.9927516
458	0.7830474	0.2169526
459	0.014270828	0.9857291
460	0.9669271	0.033072878
461	0.9398991	0.060100872
462	0.45888972	0.54111034
463	0.064082354	0.9359176
464	0.054526497	0.94547355
465	0.0007315229	0.9992685
466	0.55294216	0.4470578
467	0.058080703	0.9419193
468	0.026024258	0.9739758
469	0.97333086	0.026669161
470	0.39023346	0.60976654
471	2.4016228e-05	0.99997604
472	0.00039015265	0.9996099
473	5.0989267e-05	0.999949
474	0.0030023826	0.9969976
475	0.7323281	0.26767185
476	0.0077429973	0.992257
477	0.050564058	0.9494359
478	0.5508916	0.4491084
479	0.03719183	0.9628082
480	0.9095318	0.09046821
481	0.8518475	0.14815244
482	0.0132906865	0.9867093
483	0.9942678	0.005732105
484	0.0024858995	0.9975141
485	0.00029492928	0.999705
486	0.0038873262	0.99611264
487	0.031514525	0.96848553
488	0.0065513384	0.9934487
489	4.2724732e-05	0.9999573
490	0.25657496	0.7434251
491	0.6769153	0.32308468
492	0.7456183	0.25438178
493	0.60663503	0.39336497
494	0.00022937369	0.9997706
495	4.692302e-05	0.99995303
496	0.0014066898	0.9985933
497	5.2762366e-06	0.99999475
498	0.001676556	0.9983234
499	0.8801844	0.11981554
500	0.0033288414	0.99667114
501	0.973651	0.026348952
502	0.91509247	0.084907524
503	0.0035403646	0.99645966
504	0.8382507	0.16174924
505	0.0030298338	0.9969702
506	8.694075e-05	0.9999131
507	0.013614976	0.98638505
508	0.0018809286	0.99811906
509	0.041689403	0.95831054
510	0.022122456	0.97787756
511	0.015216721	0.98478335
512	0.28243294	0.717567
513	0.9956291	0.0043709734
514	0.0059027025	0.99409735
515	0.03474791	0.96525204
516	0.56196254	0.43803743
517	0.046925355	0.9530746
518	0.7108417	0.2891583
519	0.0008905309	0.99910945
520	0.0091608325	0.9908392
521	0.005103081	0.99489695
522	0.00031181128	0.99968827
523	0.0013109073	0.9986891
524	0.6620515	0.33794853
525	0.34922567	0.65077436
526	7.193754e-05	0.9999281
527	0.87941504	0.120584935
528	0.0007277369	0.9992723
529	0.0014238444	0.99857616
530	0.09260933	0.90739065
531	0.9637243	0.03627571
532	0.0006418772	0.9993581
533	0.0005483833	0.9994516
534	0.50878185	0.49121818
535	0.185524	0.814476
536	0.97776127	0.022238743
537	0.3488641	0.65113586
538	0.0004214198	0.99957854
539	0.46675214	0.5332478
540	0.00016092269	0.99983907
541	0.17147686	0.82852316
542	0.99915075	0.00084921403
543	0.001525588	0.9984744
544	0.007171475	0.99282855
545	0.01486777	0.9851323
546	3.827858e-05	0.99996173
547	0.0005092065	0.99949074
548	0.80099857	0.19900145
549	0.00053268735	0.9994673
550	0.000972713	0.99902725
551	0.0011977832	0.9988022
552	0.004519217	0.9954808
553	0.046148624	0.9538514
554	0.7173654	0.28263468
555	0.018358927	0.9816411
556	0.98544645	0.014553589
557	1.3702221e-05	0.9999863
558	0.7665345	0.23346551
559	0.002471505	0.9975285
560	0.07134012	0.9286599
561	0.003538765	0.9964612
562	1.0206384e-06	0.9999989
563	0.33907014	0.66092986
564	0.0003789333	0.99962103
565	0.32065275	0.6793473
566	0.0004083046	0.99959165
567	0.07000906	0.929991
568	0.01668994	0.98331004
569	0.010796829	0.98920316
570	0.2924886	0.70751137
571	0.48900896	0.510991
572	0.012759447	0.9872406
573	0.58271354	0.41728646
574	0.07712477	0.9228752
575	0.20113763	0.7988624
576	0.9971734	0.0028265263
577	0.7508037	0.24919634
578	0.0024192962	0.99758065
579	0.06637825	0.9336217
580	5.464329e-05	0.9999454
581	0.0070799137	0.9929201
582	0.16650844	0.8334915
583	0.0009263848	0.9990736
584	0.0011479909	0.998852
585	0.89711964	0.10288036
586	0.34420124	0.6557988
587	0.85370886	0.14629112
588	0.9619031	0.03809693
589	6.677502e-05	0.99993324
590	0.03596513	0.96403486
591	0.009818157	0.99018186
592	0.00072721276	0.99927276
593	0.89364403	0.10635593
594	0.007674258	0.9923258
595	0.010420836	0.98957914
596	0.8250535	0.17494644
597	0.0008057086	0.9991943
598	4.501814e-05	0.99995494
599	0.83028555	0.16971447
600	0.92751133	0.072488725
601	0.0021148468	0.99788517
602	0.017426662	0.98257333
603	0.008571266	0.9914287
604	0.08008176	0.9199182
605	0.002251256	0.9977487
606	0.00048777548	0.9995122
607	0.95888865	0.041111402
608	0.537355	0.462645
609	0.008761752	0.9912382
610	0.4845875	0.51541245
611	0.016237706	0.9837623
612	0.013352472	0.9866476
613	0.01760773	0.98239225
614	0.0044788457	0.9955212
615	0.96148086	0.03851915
616	0.0003150099	0.99968505
617	0.0006892616	0.99931073
618	0.0039183283	0.99608165
619	0.8538344	0.14616555
620	0.76375926	0.23624071
621	0.026699541	0.97330046
622	0.32720676	0.6727932
623	0.17547187	0.8245281
624	0.0003444438	0.9996556
625	0.00030925192	0.9996908
626	8.409982e-06	0.99999154
627	0.19451363	0.8054864
628	0.5436209	0.45637912
629	0.2901945	0.70980555
630	0.0025521552	0.99744785
631	0.00013475418	0.9998652
632	0.0026583108	0.9973417
633	0.00028605663	0.99971396
634	0.0301851	0.9698149
635	0.9581752	0.041824874
636	0.93097067	0.06902938
637	0.96933	0.030670032
638	0.00022412425	0.9997758
639	0.33766133	0.6623387
640	0.0012428008	0.99875724
641	0.0033301704	0.9966698
642	0.5433361	0.4566639
643	0.006824737	0.9931753
644	0.009248026	0.990752
645	0.6159835	0.3840165
646	0.9990964	0.0009036052
647	0.630455	0.36954498
648	0.009811273	0.9901888
649	0.006413163	0.9935868
650	0.00067238393	0.99932766
651	0.00026482577	0.9997352
652	0.95126253	0.0487375
653	0.0040298933	0.99597013
654	0.001218805	0.99878114
655	0.9481889	0.05181109
656	0.018477784	0.9815222
657	0.00021461048	0.99978536
658	0.000289288	0.99971074
659	0.7307729	0.26922706
660	0.26173148	0.73826855
661	0.02207382	0.9779262
662	0.026537932	0.9734621
663	7.759341e-06	0.99999225
664	0.2667763	0.73322374
665	0.0023898566	0.9976101
666	0.17285003	0.82715
667	0.016037844	0.9839622
668	0.005893102	0.9941069
669	0.009265545	0.99073446
670	0.9754009	0.024599092
671	0.27116513	0.72883487
672	0.74751	0.25249004
673	0.0027160652	0.99728394
674	0.98659074	0.013409298
675	0.009703283	0.99029666
676	0.047402676	0.9525973
677	0.92503995	0.07496003
678	0.9106931	0.089306965
679	0.017762164	0.9822379
680	0.3572353	0.64276475
681	0.9909855	0.009014481
682	0.0035235423	0.9964765
683	0.0024610444	0.9975389
684	0.21104163	0.7889584
685	0.44414726	0.5558527
686	0.0032813465	0.9967186
687	0.0013922441	0.9986078
688	0.0009680903	0.9990319
689	0.009924609	0.9900754
690	0.40598196	0.5940181
691	0.0015134601	0.9984865
692	0.008462887	0.9915371
693	0.18274757	0.81725246
694	0.10524502	0.894755
695	6.843958e-06	0.9999932
696	0.002398307	0.9976017
697	2.0338302e-05	0.9999796
698	0.024799233	0.9752008
699	0.0010807336	0.99891925
700	0.52282387	0.47717613
701	0.21860492	0.7813951
702	0.8696314	0.1303686
703	0.0058058454	0.9941942
704	0.052985974	0.9470141
705	0.75946677	0.24053326
706	0.00019933381	0.99980074
707	0.0026015984	0.9973984
708	0.00038165666	0.9996183
709	0.00049502205	0.9995049
710	0.00016442577	0.9998355
711	8.8402754e-05	0.99991155
712	0.00017593337	0.9998241
713	0.009839003	0.99016094
714	0.4198563	0.58014363
715	0.107709706	0.89229023
716	0.99528474	0.0047152936
717	0.07367427	0.9263258
718	0.011051138	0.9889488
719	0.09518638	0.90481365
720	0.008444006	0.9915559
721	0.34947225	0.6505278
722	0.9358551	0.06414493
723	0.9324387	0.06756128
724	0.28661305	0.71338695
725	0.009675451	0.9903245
726	0.008739116	0.99126095
727	0.004238131	0.99576193
728	0.07795577	0.9220442
729	0.28627104	0.71372896
730	0.89808935	0.10191061
731	0.42082503	0.57917494
732	0.40717715	0.59282285
733	0.017286627	0.98271334
734	0.7960482	0.20395179
735	0.19919096	0.8008091
736	0.23761874	0.7623813
737	0.0067652534	0.9932347
738	0.74925876	0.2507413
739	0.790023	0.20997696
740	5.4819546e-05	0.99994516
741	0.0048318855	0.9951681
742	0.00019707189	0.999803
743	0.003671647	0.9963283
744	0.026116658	0.9738833
745	0.020869683	0.9791303
746	0.00042081598	0.99957913
747	0.009221963	0.9907781
748	0.0018959236	0.9981041
749	0.1416435	0.8583565
750	0.079712	0.92028797
751	0.47110462	0.5288954
752	0.0012323005	0.99876773
753	0.17394014	0.8260598
754	4.375782e-05	0.99995625
755	0.031243753	0.9687563
756	0.61381274	0.3861873
757	0.00023367014	0.9997663
758	0.8921471	0.107852824
759	0.035312016	0.96468794
760	7.55419e-05	0.9999244
761	0.00093278	0.99906725
762	0.027503792	0.97249615
763	0.001789108	0.9982109
764	0.25952074	0.74047923
765	0.15492038	0.8450796
766	0.20303792	0.7969621
767	0.48909214	0.5109079
768	0.88693386	0.113066114
769	0.20018724	0.79981273
770	0.2959119	0.7040881
771	0.45104623	0.5489538
772	0.01627314	0.98372686
773	0.0011860959	0.99881387
774	0.3457957	0.6542043
775	0.27699962	0.7230004
776	0.88595617	0.114043795
777	0.00089577265	0.9991042
778	0.047458284	0.9525417
779	0.57026166	0.42973837
780	0.00023042124	0.9997696
781	0.007187933	0.9928121
782	0.079403065	0.9205969
783	0.20640384	0.79359615
784	0.95026827	0.04973178
785	0.000119227036	0.9998808
786	0.6429402	0.3570598
787	0.06619359	0.9338064
788	0.6169285	0.3830715
789	0.7207824	0.27921766
790	0.02326175	0.9767383
791	0.14263603	0.857364
792	0.0015654855	0.9984345
793	0.070907906	0.9290921
794	0.026809808	0.9731901
795	0.2898203	0.7101797
796	0.04774587	0.9522542
797	0.27790144	0.7220985
798	0.07939066	0.92060935
799	0.018210422	0.9817895
800	0.00029293797	0.99970704
801	0.031520627	0.9684794
802	0.97768253	0.02231748
803	0.29786402	0.702136
804	0.00011496537	0.99988496
805	0.04018463	0.9598154
806	0.000118322656	0.9998816
807	0.55430907	0.44569093
808	0.993509	0.006490919
809	0.63258576	0.36741424
810	5.5871278e-05	0.9999441
811	0.004515413	0.9954846
812	0.55484974	0.4451503
813	0.04675249	0.95324755
814	0.00014607706	0.99985385
815	0.9886296	0.011370373
816	0.9496341	0.05036588
817	0.02481993	0.97518003
818	0.78690624	0.21309379
819	0.009778168	0.99022186
820	0.0014409168	0.99855906
821	0.0009895599	0.99901044
822	0.00013971546	0.9998603
823	0.909548	0.090452045
824	0.09179804	0.90820193
825	0.83283687	0.16716307
826	0.07691921	0.92308074
827	0.00057300244	0.9994271
828	0.8275879	0.17241213
829	0.98900115	0.010998846
830	0.002047555	0.99795246
831	0.7191417	0.28085822
832	0.02262243	0.9773776
833	0.006198243	0.9938018
834	0.045161325	0.95483863
835	0.027112493	0.9728875
836	0.85541826	0.14458169
837	0.58327127	0.41672873
838	0.030234043	0.9697659
839	0.18686655	0.8131334
840	0.0009297866	0.9990702
841	0.003917156	0.9960828
842	0.0007394345	0.9992606
843	0.004320249	0.99567974
844	0.31221813	0.6877819
845	0.18460388	0.81539613
846	9.6966054e-05	0.9999031
847	0.001280812	0.9987192
848	0.00038474955	0.9996152
849	0.036186617	0.9638134
850	0.122955695	0.8770443
851	0.021750916	0.9782491
852	0.06889942	0.93110055
853	0.002169593	0.99783045
854	0.004273115	0.99572694
855	0.0048606917	0.99513924
856	5.8062913e-05	0.99994195
857	0.015286208	0.98471373
858	0.79472065	0.2052793
859	0.17656676	0.8234332
860	0.00015992824	0.99984
861	0.78940797	0.21059206
862	0.00073501543	0.999265
863	0.0060120816	0.9939879
864	0.76365095	0.23634909
865	0.0193424	0.98065764
866	0.00019223189	0.9998078
867	0.98831314	0.011686905
868	0.0012673408	0.9987326
869	0.23603353	0.76396644
870	0.0016387454	0.9983613
871	0.0064673587	0.99353266
872	2.9661625e-05	0.9999703
873	0.01961713	0.9803829
874	0.0023747908	0.9976252
875	0.00023689824	0.9997631
876	0.008218446	0.99178153
877	0.024080265	0.9759197
878	0.956172	0.04382795
879	0.0007614039	0.9992386
880	0.939039	0.060960997
881	0.012906439	0.9870935
882	0.0012860267	0.99871397
883	0.030713027	0.969287
884	0.47962314	0.52037686
885	0.005397236	0.99460274
886	0.0008509142	0.9991491
887	0.00015663906	0.99984336
888	0.00039755504	0.9996025
889	0.02325924	0.9767407
890	0.61889625	0.38110375
891	0.9983133	0.0016866672
892	0.040156074	0.95984393
893	0.0052556517	0.9947443
894	5.445264e-05	0.9999455
895	0.021136358	0.97886366
896	0.9600094	0.039990634
897	0.001470144	0.9985298
898	6.120897e-05	0.99993885
899	0.14648141	0.8535186
900	0.10604669	0.89395326
901	0.00055582874	0.9994442
902	0.008678032	0.991322
903	0.29977888	0.70022106
904	0.0065712896	0.99342865
905	0.0011035962	0.99889636
906	0.018171087	0.9818289
907	3.8070543e-06	0.9999962
908	0.1234526	0.87654746
909	0.0013924662	0.9986076
910	0.017983388	0.9820166
911	0.0014183553	0.99858165
912	0.0003944632	0.9996056
913	0.98819435	0.0118056815
914	0.99356776	0.006432307
915	0.007487888	0.9925121
916	0.006901687	0.9930983
917	0.014017683	0.9859823
918	0.970907	0.02909302
919	0.9238631	0.076136835
920	0.0005368039	0.99946326
921	0.44784892	0.5521511
922	0.3003186	0.69968134
923	0.9792138	0.020786246
924	0.0021319392	0.99786806
925	0.02414786	0.9758521
926	0.007729512	0.99227047
927	0.6454836	0.35451645
928	7.858067e-05	0.99992144
929	0.00033780385	0.99966216
930	0.034277968	0.965722
931	2.4285368e-05	0.9999757
932	0.030129347	0.9698706
933	0.92191225	0.0780877
934	0.97446084	0.025539208
935	0.72720534	0.2727947
936	0.76587653	0.23412348
937	0.12819053	0.8718094
938	3.1983325e-06	0.9999968
939	0.00017944135	0.99982053
940	0.16089226	0.83910775
941	0.00237986	0.99762017
942	0.85107726	0.14892279
943	0.2323754	0.7676246
944	0.007582288	0.9924177
945	8.5192325e-05	0.99991477
946	0.05807794	0.94192207
947	0.80175066	0.19824934
948	0.71022904	0.28977096
949	0.98454446	0.015455563
950	0.0027322527	0.9972677
951	0.00029404744	0.999706
952	0.00879993	0.99120003
953	0.0056267744	0.9943732
954	0.07505782	0.9249422
955	9.209969e-06	0.9999908
956	0.00014790022	0.99985206
957	0.064286225	0.9357137
958	0.00013747442	0.99986255
959	3.1995904e-05	0.99996805
960	0.003757009	0.996243
961	0.020958187	0.97904176
962	0.9595144	0.040485594
963	0.04751956	0.9524805
964	0.016716167	0.9832839
965	0.082940236	0.9170598
966	0.9787461	0.021253888
967	0.006408884	0.9935912
968	0.70944554	0.29055446
969	0.9567044	0.04329561
