# Supplementary material for: Evaluating deep learning-based melanoma classification using immunohistochemistry and routine histology: A three center study
Source: PLoS One. 2024 Jan 19;19(1):e0297146. doi: 10.1371/journal.pone.0297146 (PMC10798511; doi:10.1371/journal.pone.0297146)
Supplement: S5 Dataset — (ZIP) [file pone.0297146.s011.zip › minimal_dataset/tile_predictions/dresden/108136-HE_ind_ISlab_1.0.csv]

	0	1
0	0.057217337	0.9427827
1	0.9998185	0.00018153663
2	0.15316309	0.8468369
3	0.030989831	0.96901023
4	0.23688762	0.7631124
5	0.18081029	0.8191898
6	0.6141981	0.38580197
7	0.03618911	0.96381086
8	0.009888554	0.9901114
9	0.06320188	0.9367981
10	0.4977319	0.5022681
11	0.40037313	0.5996269
12	0.3084558	0.6915442
13	0.45442548	0.5455745
14	0.6443022	0.35569787
15	0.16949134	0.83050865
16	0.01934247	0.9806575
17	0.010045988	0.989954
18	0.16237241	0.83762765
19	0.18096095	0.81903905
20	0.08806803	0.911932
21	0.6076741	0.3923259
22	0.005066285	0.9949338
23	0.08630531	0.9136947
24	0.8329105	0.16708952
25	0.05525454	0.9447454
26	0.18107048	0.81892955
27	0.32549042	0.6745096
28	0.22736226	0.7726377
29	0.050791193	0.9492088
30	0.03230372	0.9676963
31	0.37225688	0.6277431
32	0.9784161	0.02158393
33	0.2522743	0.7477257
34	0.030662382	0.96933764
35	0.47033265	0.5296674
36	0.026994256	0.97300583
37	0.8074752	0.19252484
38	0.7474211	0.25257888
39	0.08059081	0.9194092
40	0.73464906	0.26535097
41	0.008431622	0.9915684
42	0.05677934	0.9432206
43	0.9080145	0.091985494
44	0.009360988	0.990639
45	0.7959787	0.20402123
46	0.06703007	0.9329699
47	0.38063	0.61937
48	0.9911418	0.008858166
49	0.31737113	0.68262887
50	0.99915004	0.0008500107
51	0.0507424	0.94925755
52	0.99960035	0.0003997078
53	0.3529942	0.64700586
54	0.6937575	0.30624256
55	0.51851064	0.48148933
56	0.12712783	0.8728722
57	0.99297404	0.007025973
58	0.004333435	0.9956665
59	0.062022556	0.93797743
60	0.70912874	0.29087126
61	0.099426635	0.90057343
62	0.30848587	0.69151413
63	0.105043076	0.8949569
64	0.014247269	0.98575276
65	0.6990949	0.30090514
66	0.50276506	0.4972349
67	0.5351244	0.46487558
68	0.58450115	0.41549885
69	0.6134206	0.38657933
70	0.0496275	0.95037246
71	0.7902526	0.2097474
72	0.050488472	0.9495116
73	0.6760022	0.32399777
74	0.023267647	0.9767323
75	0.12732615	0.87267387
76	0.6638055	0.33619457
77	0.12576775	0.87423223
78	0.41209203	0.58790797
79	0.48476163	0.5152384
80	0.011696928	0.9883031
81	0.10470632	0.89529365
82	0.020711455	0.9792885
83	0.927675	0.07232503
84	0.026091134	0.97390884
85	0.6518198	0.3481802
86	0.6988078	0.30119225
87	0.78518873	0.21481127
88	0.27593392	0.7240661
89	0.079146706	0.9208533
90	0.0011145385	0.99888545
91	0.8544002	0.14559977
92	0.2890462	0.71095383
93	0.39780393	0.60219604
94	0.011731879	0.9882682
95	0.38733286	0.61266714
96	0.0063550198	0.99364495
97	0.8720497	0.12795025
98	0.026250169	0.97374976
99	0.03435782	0.96564215
100	0.0075143916	0.9924856
101	0.21279514	0.78720486
102	0.016395057	0.98360497
103	0.06353506	0.93646497
104	0.33778414	0.6622158
105	0.8480135	0.15198646
106	0.29147074	0.70852923
107	0.08332029	0.91667974
108	0.087887295	0.9121128
109	0.05042098	0.94957906
110	0.033405025	0.966595
111	0.1437597	0.8562403
112	0.33270076	0.6672992
113	0.78469956	0.21530047
114	0.9152052	0.084794804
115	0.0027649675	0.997235
116	0.81452215	0.18547784
117	0.996192	0.003808031
118	0.010298812	0.98970115
119	0.39083853	0.6091615
120	0.019877635	0.9801224
121	0.07139044	0.9286095
122	0.019152053	0.98084795
123	0.13440543	0.8655945
124	0.043239847	0.95676017
125	0.087287344	0.9127127
126	0.9401271	0.05987291
127	0.25516313	0.74483687
128	0.0049240203	0.995076
129	0.623685	0.37631497
130	0.4926571	0.5073429
131	0.54054284	0.45945713
132	0.062498715	0.9375013
133	0.007968488	0.9920316
134	0.042780135	0.9572199
135	0.4659842	0.5340158
136	0.58869267	0.41130733
137	0.9265837	0.07341627
138	0.039066482	0.96093345
139	0.3178941	0.6821059
140	0.83258	0.16742006
141	0.084758304	0.9152418
142	0.82538915	0.17461084
143	0.49677828	0.50322175
144	0.587974	0.412026
145	0.0022332582	0.99776673
146	0.254469	0.74553096
147	0.9983191	0.0016808328
148	0.06492064	0.93507934
149	0.11141665	0.88858336
150	0.018106213	0.9818938
151	0.016933853	0.9830662
152	0.19699585	0.8030041
153	0.06073248	0.9392676
154	0.9737225	0.026277456
155	0.16815269	0.8318473
156	0.022913069	0.97708696
157	0.39579093	0.60420907
158	0.6838627	0.31613728
159	0.045752514	0.9542475
160	0.0046453415	0.99535465
161	0.2484861	0.75151384
162	0.886852	0.113148004
163	0.013884329	0.9861157
164	0.04539543	0.9546046
165	0.067246325	0.9327536
166	0.0039261263	0.99607384
167	0.016413044	0.98358697
168	0.0062570777	0.9937429
169	0.015410394	0.98458964
170	0.6765004	0.32349965
171	0.53363734	0.4663627
172	0.9974606	0.0025393118
173	0.32104564	0.6789544
174	0.017935393	0.98206455
175	0.0019097286	0.9980902
176	0.022999298	0.9770007
177	0.24475391	0.75524616
178	0.3887544	0.6112456
179	0.20318697	0.7968131
180	0.0014783955	0.9985216
181	0.985974	0.014025978
182	0.11724199	0.88275796
183	0.99696404	0.003035921
184	0.93864685	0.061353184
185	0.9424028	0.057597183
186	0.02284938	0.97715056
187	0.689065	0.310935
188	0.991987	0.008012955
189	0.16559838	0.8344016
190	0.018896123	0.9811039
191	0.14478102	0.855219
192	0.68841594	0.31158403
193	0.008967227	0.9910328
194	0.012911841	0.9870882
195	0.025541503	0.97445846
196	0.8583353	0.14166467
197	0.47055855	0.5294415
198	0.021586305	0.9784137
199	0.09150068	0.90849936
200	0.004794441	0.99520564
201	0.72980934	0.2701907
202	0.05072056	0.9492795
203	0.7771536	0.22284636
204	0.5661664	0.4338336
205	0.7517543	0.24824576
206	0.75279045	0.24720956
207	0.043079123	0.9569209
208	0.9939668	0.006033194
209	0.9766402	0.023359755
210	0.027653873	0.9723461
211	0.070430085	0.9295699
212	0.05427296	0.945727
213	0.28278556	0.7172144
214	0.9390128	0.06098718
215	0.39031294	0.60968703
216	0.04583488	0.95416516
217	0.7870368	0.21296316
218	0.0259987	0.97400135
219	0.31111464	0.68888533
220	0.8271178	0.17288221
221	0.46236372	0.5376363
222	0.030804604	0.96919537
223	0.9885455	0.011454507
224	0.5439861	0.45601392
225	0.027277242	0.9727227
226	0.095520616	0.9044793
227	0.057719678	0.9422803
228	0.04655767	0.95344234
229	0.07133873	0.9286612
230	0.033220742	0.96677923
231	0.67936647	0.32063356
232	0.88157535	0.11842467
233	0.54474175	0.45525825
234	0.18783282	0.8121672
235	0.002394308	0.9976057
236	0.0063379253	0.9936621
237	0.025236273	0.97476375
238	0.49938607	0.500614
239	0.2674827	0.7325173
240	0.96198046	0.038019594
241	0.086034745	0.9139653
242	0.10182665	0.8981733
243	0.88030845	0.119691536
244	0.2685511	0.7314488
245	0.4247623	0.5752377
246	0.9305869	0.06941307
247	0.029777715	0.9702223
248	0.23052426	0.7694757
249	0.019267732	0.98073226
250	0.18196957	0.8180305
251	0.3846454	0.6153546
252	0.22716264	0.7728373
253	0.058125358	0.9418747
254	0.038951363	0.9610486
255	0.21308252	0.7869175
256	0.425172	0.57482797
257	0.012920764	0.98707926
258	0.12860148	0.87139845
259	0.116094105	0.8839059
260	0.08169436	0.91830564
261	0.069866985	0.930133
262	0.8806268	0.11937324
263	0.99704915	0.0029508881
264	0.09027747	0.90972257
265	0.02360049	0.9763995
266	0.9948778	0.005122125
267	0.007810385	0.99218965
268	0.13651758	0.8634824
269	0.89210635	0.10789367
270	0.15685846	0.8431416
271	0.47132623	0.52867377
272	0.6921412	0.3078588
273	0.99303955	0.0069605084
274	0.028739924	0.9712601
275	0.003482504	0.99651754
276	0.82429373	0.1757063
277	0.04234887	0.9576511
278	0.6152424	0.38475758
279	0.0046632322	0.99533683
280	0.0022165258	0.9977835
281	0.025712656	0.97428733
282	0.05246466	0.94753534
283	0.2995939	0.7004061
284	0.90468514	0.095314905
285	0.12363494	0.876365
286	0.006238503	0.9937615
287	0.03596301	0.96403694
288	0.9863447	0.013655268
289	0.059511807	0.94048816
290	0.021544334	0.9784557
291	0.0036921056	0.99630797
292	0.0025658282	0.9974342
293	0.049221855	0.9507781
294	0.44375655	0.5562434
295	0.038223043	0.961777
296	0.9046626	0.09533741
297	0.39163423	0.6083657
298	0.0040129297	0.995987
299	0.104034066	0.8959659
300	0.1734545	0.82654554
301	0.01709747	0.9829025
302	0.7791578	0.22084212
303	0.017156726	0.98284334
304	0.5034396	0.4965604
305	0.2613256	0.7386744
306	0.55316085	0.44683918
307	0.08319729	0.9168027
308	0.20434904	0.79565096
309	0.09959727	0.90040267
310	0.99789315	0.002106897
311	0.0045394744	0.99546045
312	0.34465373	0.6553463
313	0.12407498	0.87592506
314	0.0080060875	0.9919939
315	0.12462741	0.8753726
316	0.2141036	0.7858964
317	0.26416552	0.7358345
318	0.9776268	0.02237318
319	0.0069018933	0.9930981
320	0.66267204	0.3373279
321	0.05340625	0.94659376
322	0.9812215	0.018778484
323	0.12954055	0.87045944
324	0.0377141	0.9622859
325	0.07714122	0.9228588
326	0.19008292	0.80991703
327	0.036332794	0.96366715
328	0.7487745	0.25122544
329	0.9995497	0.00045023748
330	0.026370455	0.97362953
331	0.6599624	0.3400376
332	0.1524571	0.8475429
333	0.02921037	0.9707897
334	0.241603	0.758397
335	0.10291739	0.8970826
336	0.7645861	0.2354139
337	0.9756905	0.024309525
338	0.027834613	0.9721654
339	0.27367398	0.72632605
340	0.0107529415	0.989247
341	0.08838321	0.91161674
342	0.6508602	0.34913984
343	0.009236088	0.99076396
344	0.006690363	0.9933096
345	0.19597153	0.80402845
346	0.5344675	0.46553248
347	0.4368154	0.5631846
348	0.041382033	0.958618
349	0.026146546	0.97385347
350	0.012632525	0.9873675
351	0.04646234	0.95353764
352	0.29934043	0.7006596
353	0.00891333	0.99108666
354	0.0923855	0.9076145
355	0.050063774	0.94993615
356	0.9854348	0.014565274
357	0.12168157	0.8783185
358	0.28062403	0.71937597
359	0.69754106	0.30245888
360	0.15868784	0.8413121
361	0.76044106	0.23955895
362	0.44773245	0.55226755
363	0.9969177	0.0030822954
364	0.89612806	0.10387198
365	0.32803407	0.67196596
366	0.06126952	0.9387305
367	0.969573	0.03042694
368	0.072812244	0.92718774
369	0.18870391	0.81129605
370	0.37999853	0.62000144
371	0.6525128	0.34748715
372	0.029864023	0.970136
373	0.58965003	0.41034994
374	0.96618575	0.03381433
375	0.41586995	0.58413005
376	0.036837947	0.96316206
377	0.0010033231	0.9989967
378	0.98169106	0.018308911
379	0.084642425	0.9153576
380	0.7084913	0.29150873
381	0.25097075	0.7490293
382	0.036458757	0.9635412
383	0.04911945	0.9508805
384	0.9992793	0.00072068383
385	0.9912243	0.008775745
386	0.57437706	0.42562297
387	0.01597284	0.98402715
388	0.8279668	0.17203313
389	0.9999751	2.489443e-05
390	0.023018051	0.97698194
391	0.09562489	0.9043751
392	0.071390115	0.9286099
393	0.37805337	0.62194663
394	0.048720907	0.95127904
395	0.696147	0.30385292
396	0.22891267	0.7710873
397	0.79067194	0.20932803
398	0.06913738	0.9308626
399	0.5426959	0.45730406
400	0.10951218	0.8904878
401	0.9883807	0.011619372
402	0.8378068	0.16219313
403	0.9683772	0.031622805
404	0.15101632	0.84898365
405	0.22860122	0.7713987
406	0.75859976	0.24140023
407	0.4516315	0.5483685
408	0.74895734	0.25104272
409	0.02969788	0.9703021
410	0.08662165	0.9133783
411	0.12468045	0.87531954
412	0.7214791	0.27852088
413	0.012488065	0.987512
414	0.9930928	0.0069072326
415	0.1657376	0.8342624
416	0.38785678	0.6121433
417	0.055939417	0.94406056
418	0.045934893	0.95406514
419	0.56725645	0.43274352
420	0.048341904	0.95165807
421	0.07426449	0.92573553
422	0.76533926	0.23466077
423	0.9225831	0.07741693
424	0.23738816	0.7626118
425	0.21362025	0.7863797
426	0.01342775	0.98657227
427	0.9890407	0.010959298
428	0.77612865	0.2238714
429	0.89655596	0.10344407
430	0.35181275	0.6481873
431	0.10059591	0.8994041
432	0.025931425	0.9740685
433	0.013608425	0.98639154
434	0.051615372	0.94838464
435	0.9999496	5.0371807e-05
436	0.10803685	0.8919631
437	0.044423144	0.9555769
438	0.16997136	0.83002865
439	0.9918791	0.008120913
440	0.0098371785	0.99016285
441	0.8710996	0.12890044
442	0.11904037	0.88095963
443	0.14291903	0.857081
444	0.13136223	0.8686378
445	0.036505084	0.96349496
446	0.0029116925	0.9970884
447	0.04392516	0.95607483
448	0.42202857	0.57797146
449	0.0014810924	0.9985189
450	0.96154237	0.038457695
451	0.54075557	0.4592444
452	0.0038191462	0.9961809
453	0.7027343	0.2972657
454	0.030875055	0.969125
455	0.70317775	0.29682225
456	0.06990605	0.9300939
457	0.075008266	0.9249918
458	0.0018771726	0.9981229
459	0.96421134	0.035788614
460	0.04291906	0.95708096
461	0.0875728	0.91242725
462	0.27128744	0.72871256
463	0.8218541	0.17814592
464	0.047066476	0.9529335
465	0.6888974	0.31110266
466	0.15702201	0.842978
467	0.9677357	0.03226429
468	0.02593045	0.97406954
469	0.107754596	0.8922455
470	0.10013188	0.8998682
471	0.10790744	0.8920926
472	0.053425174	0.94657487
473	0.003039109	0.9969608
474	0.8954055	0.104594514
475	0.019286009	0.980714
476	0.05382028	0.94617975
477	0.09241838	0.9075816
478	0.5296713	0.47032866
479	0.032917462	0.9670825
480	0.9958793	0.0041206838
481	0.08975213	0.9102479
482	0.01805897	0.981941
483	0.59700304	0.40299696
484	0.03150885	0.9684911
485	0.5457911	0.45420897
486	0.9926184	0.0073815864
487	0.0029019392	0.9970981
488	0.21269724	0.7873028
489	0.15041974	0.8495803
490	0.038093355	0.9619067
491	0.6424851	0.3575149
492	0.0148590915	0.9851409
493	0.998669	0.0013310405
494	0.05873799	0.941262
495	0.94823945	0.051760517
496	0.0024304504	0.9975695
497	0.030917004	0.96908295
498	0.08194417	0.9180559
499	0.6667613	0.33323875
500	0.50701076	0.4929892
501	0.7540327	0.24596734
502	0.032018937	0.96798104
503	0.1145164	0.8854836
504	0.039218806	0.96078116
505	0.34046227	0.65953773
506	0.5631628	0.43683726
507	0.07766123	0.9223387
508	0.008334099	0.9916659
509	0.8548177	0.14518227
510	0.062829934	0.93717
511	0.30813438	0.6918656
512	0.18890613	0.81109387
513	0.82849485	0.17150521
514	0.010753078	0.9892469
515	0.08977749	0.91022253
516	0.78665125	0.21334875
517	0.015411053	0.9845889
518	0.20116305	0.798837
519	0.034137387	0.96586263
520	0.66984993	0.33015004
521	0.9145505	0.08544949
522	0.050593086	0.94940686
523	0.2541887	0.7458113
524	0.014607982	0.98539203
525	0.8392966	0.1607034
526	0.948164	0.051836
527	0.99830365	0.0016963863
528	0.5776803	0.4223197
529	0.97063524	0.029364824
530	0.00745657	0.99254346
531	0.0009901843	0.99900985
532	0.049422488	0.9505775
533	0.070983574	0.9290165
534	0.879712	0.120287985
535	0.05432323	0.9456768
536	0.10281389	0.89718604
537	0.23124291	0.76875705
538	0.99999905	9.606857e-07
539	0.07050933	0.9294907
540	0.14537406	0.85462594
541	0.58295715	0.41704282
542	0.034610793	0.96538925
543	0.0067111794	0.9932888
544	0.33039868	0.66960126
545	0.060957767	0.9390422
546	0.058380894	0.94161916
547	0.014161232	0.98583883
548	0.014125303	0.9858747
549	0.2718273	0.7281727
550	0.16349413	0.8365059
551	0.013554956	0.986445
552	0.28044057	0.71955943
553	0.2122788	0.78772116
554	0.025787443	0.9742125
555	0.16845267	0.8315473
556	0.009943607	0.9900564
557	0.9986475	0.0013524585
558	0.49819928	0.5018007
559	0.02782105	0.9721789
560	0.99494606	0.005053979
561	0.9302331	0.06976692
562	0.15505502	0.844945
563	0.026173485	0.9738265
564	0.48069295	0.5193071
565	0.020184351	0.9798156
566	0.6585197	0.34148037
567	0.9204733	0.07952672
568	0.953357	0.046642978
569	0.33468372	0.6653162
570	0.29366282	0.70633715
571	0.43137223	0.56862783
572	0.39530262	0.60469735
573	0.9507026	0.049297437
574	0.07920243	0.9207976
575	0.47028497	0.529715
576	0.27887732	0.7211227
577	0.15909986	0.8409001
578	0.0076352227	0.99236476
579	0.03315769	0.9668423
580	0.013005254	0.9869948
581	0.17796224	0.8220378
582	0.47931787	0.5206821
583	0.6620797	0.3379203
584	0.20419456	0.7958054
585	0.0075081927	0.9924918
586	0.0056456816	0.99435437
587	0.015629278	0.98437065
588	0.10592925	0.89407074
589	0.88080066	0.11919932
590	0.010583651	0.9894163
591	0.02210093	0.9778991
592	0.022250287	0.97774976
593	0.059222016	0.940778
594	0.0008335983	0.99916637
595	0.9990251	0.0009748613
596	0.0597517	0.94024837
597	0.005675416	0.9943245
598	0.23938508	0.7606149
599	0.9843738	0.01562624
600	0.5071647	0.4928353
601	0.99043393	0.00956606
602	0.039199874	0.9608002
603	0.27339342	0.7266066
604	0.08173006	0.91826993
605	0.020153578	0.9798464
606	0.005553287	0.99444675
607	0.0061752107	0.99382484
608	0.028410098	0.97158986
609	0.60337716	0.3966228
610	0.11091513	0.8890849
611	0.022924151	0.9770758
612	0.006080354	0.9939196
613	0.048682082	0.9513179
614	0.1968194	0.80318063
615	0.013145749	0.9868542
616	0.024144413	0.9758556
617	0.32995826	0.67004174
618	0.025611285	0.9743887
619	0.063973315	0.93602675
620	0.2278717	0.7721283
621	0.5315418	0.46845818
622	0.2367345	0.7632655
623	0.9727951	0.027204847
624	0.35825437	0.6417457
625	0.2287015	0.77129847
626	0.06369068	0.93630934
627	0.008846619	0.9911534
628	0.8138536	0.1861464
629	0.94237417	0.057625778
630	0.70887315	0.29112688
631	0.009382303	0.9906177
632	0.095302776	0.90469724
633	0.2518514	0.74814856
634	0.28632677	0.71367323
635	0.0035527337	0.99644727
636	0.42227945	0.5777206
637	0.47816694	0.5218331
638	0.26308656	0.7369134
639	0.0052132164	0.99478674
640	0.09414649	0.90585357
641	0.28381774	0.71618223
642	0.23539647	0.76460356
643	0.16161144	0.8383886
644	0.024340771	0.97565925
645	0.2661333	0.73386663
646	0.79652494	0.20347503
647	0.94164217	0.058357786
648	0.9451858	0.054814193
649	0.058031365	0.94196856
650	0.0008527154	0.9991473
651	0.98397774	0.016022244
652	0.73936915	0.26063088
653	0.494972	0.505028
654	0.2968355	0.70316446
655	0.5777094	0.42229068
656	0.005124852	0.99487513
657	0.16771565	0.83228433
658	0.023937803	0.9760621
659	0.026229238	0.9737708
660	0.019864306	0.9801357
661	0.8298192	0.17018083
662	0.059145	0.940855
663	0.22304049	0.7769595
664	0.99750143	0.0024985261
665	0.016668532	0.98333144
666	0.93879336	0.061206624
667	0.13822922	0.8617708
668	0.70324504	0.2967549
669	0.1691628	0.83083725
670	0.06353222	0.9364678
671	0.09194097	0.908059
672	0.28400433	0.71599567
673	0.4142972	0.58570284
674	0.9494672	0.050532777
675	0.005104102	0.9948959
676	0.96326745	0.036732584
677	0.02423671	0.9757633
678	0.29292458	0.70707536
679	0.05973098	0.940269
680	0.27089062	0.7291094
681	0.48455253	0.5154475
682	0.31286123	0.6871388
683	0.04253862	0.95746136
684	0.15436807	0.84563196
685	0.0011396278	0.99886036
686	0.08366839	0.9163316
687	0.96562207	0.0343779
688	0.087320745	0.9126793
689	0.0016616343	0.99833834
690	0.9987935	0.0012065416
691	0.2186958	0.7813042
692	0.6927681	0.30723196
693	0.064159214	0.9358408
694	0.0005227106	0.9994773
695	0.24925132	0.75074875
696	0.64394665	0.35605335
697	0.071540326	0.92845964
698	0.0008886093	0.99911135
699	0.8153779	0.18462208
700	0.9837659	0.01623408
701	0.09089751	0.9091025
702	0.23110744	0.7688926
703	0.44798377	0.5520162
704	0.31068185	0.6893182
705	0.51639885	0.48360118
706	0.024122769	0.97587717
707	0.016263898	0.9837361
708	0.0399488	0.96005124
709	0.021703383	0.97829664
710	0.9684427	0.031557344
711	0.31943244	0.68056756
712	0.08931123	0.91068876
713	0.028901177	0.97109884
714	0.3410471	0.65895295
715	0.095125176	0.90487486
716	0.50390136	0.49609864
717	0.23389809	0.76610196
718	0.9418128	0.058187176
719	0.02009847	0.97990155
720	0.11001297	0.889987
721	0.039821	0.96017903
722	0.08240691	0.91759306
723	0.028932877	0.97106713
724	0.15935533	0.84064466
725	0.59137976	0.4086202
726	0.36816898	0.631831
727	0.11780324	0.8821968
728	0.47780076	0.5221992
729	0.99994636	5.3690335e-05
730	0.030442633	0.96955734
731	0.63131505	0.36868498
732	0.0717753	0.9282247
733	0.91332424	0.08667577
734	0.13306221	0.8669378
735	0.040321488	0.9596785
736	0.011435786	0.9885642
737	0.024270067	0.97572994
738	0.53424907	0.46575096
739	0.28310022	0.7168998
740	0.012039241	0.98796076
741	0.08754064	0.9124593
742	0.13258196	0.86741805
743	0.21582334	0.7841767
744	0.037235223	0.9627648
745	0.68179953	0.3182005
746	0.02890243	0.9710976
747	0.009169029	0.990831
748	0.056493495	0.94350654
749	0.17896225	0.82103777
750	0.02093791	0.9790621
751	0.0019425841	0.9980574
752	0.9957854	0.004214555
753	0.0073557636	0.9926442
754	0.005511412	0.9944886
755	0.068490684	0.93150926
756	0.5382146	0.4617854
757	0.6057822	0.3942178
758	0.12234656	0.8776534
759	0.03060302	0.969397
760	0.13606635	0.8639336
761	0.9666305	0.0333695
762	0.08988584	0.91011417
763	0.27319247	0.7268076
764	0.006479377	0.9935207
765	0.432317	0.56768304
766	0.453766	0.546234
767	0.3505899	0.64941007
768	0.001120697	0.99887925
769	0.2182203	0.7817797
770	0.7244179	0.2755821
771	0.9558743	0.044125706
772	0.99838865	0.0016113237
773	0.6752069	0.3247931
774	0.87800545	0.12199461
775	0.63066846	0.3693315
776	0.04631721	0.9536828
777	0.49717852	0.5028215
778	0.015423617	0.98457634
779	0.008408528	0.99159145
780	0.027674375	0.9723256
781	0.065792225	0.9342078
782	0.10252714	0.89747286
783	0.09987698	0.900123
784	0.0067042857	0.9932957
785	0.59122384	0.40877613
786	0.0039592567	0.9960407
787	0.42023987	0.5797601
788	0.068666615	0.93133336
789	0.43421355	0.5657865
790	0.62236345	0.3776365
791	0.014764847	0.9852351
792	0.017722422	0.9822776
793	0.106752284	0.8932477
794	0.85537267	0.14462736
795	0.54258853	0.45741147
796	0.56745124	0.4325487
797	0.006237375	0.9937627
798	0.3905202	0.6094798
799	0.9998927	0.000107325104
800	0.50860125	0.49139872
801	0.013369683	0.9866303
802	0.4637196	0.53628045
803	0.9991277	0.000872348
804	0.14593667	0.8540633
805	0.40044156	0.5995584
806	0.018696055	0.98130393
807	0.0026317353	0.9973683
808	0.14075987	0.85924006
809	0.022957563	0.97704244
810	0.99509275	0.004907287
811	0.03575399	0.96424603
812	0.24881662	0.75118345
813	0.78149915	0.21850085
814	0.33062625	0.66937375
815	0.0919013	0.9080987
816	0.19638813	0.8036119
817	0.52779114	0.4722089
818	0.049405716	0.9505943
819	0.0054181693	0.9945819
820	0.2494731	0.7505269
821	0.91942745	0.080572546
822	0.018294375	0.98170567
823	0.27657488	0.72342515
824	0.7385839	0.26141605
825	0.039150927	0.96084905
826	0.025632381	0.9743677
827	0.05214327	0.9478567
828	0.22491658	0.77508336
829	0.039968915	0.96003115
830	0.4914326	0.5085674
831	0.21985228	0.7801477
832	0.4305737	0.5694263
833	0.023649476	0.9763505
834	0.11662641	0.88337356
835	0.46158051	0.5384195
836	0.0068746395	0.9931253
837	0.0049682483	0.9950317
838	0.13729014	0.8627099
839	0.13326149	0.8667385
840	0.56052244	0.4394776
841	0.9445691	0.05543087
842	0.231052	0.768948
843	0.53983825	0.46016175
844	0.0046227463	0.9953772
845	0.7736582	0.22634177
846	0.02129987	0.9787001
847	0.23157358	0.7684264
848	0.16412272	0.8358773
849	0.067641	0.932359
850	0.049450368	0.9505496
851	0.09183274	0.90816724
852	0.15835679	0.8416432
853	0.030507272	0.9694928
854	0.021785846	0.97821414
855	0.18006614	0.81993383
856	0.10024055	0.8997594
857	0.73604566	0.26395434
858	0.0860663	0.9139337
859	0.17373191	0.82626814
860	0.1657843	0.8342157
861	0.66639376	0.33360624
862	0.37759516	0.6224048
863	0.9967359	0.0032640968
864	0.05072837	0.9492716
865	0.87909347	0.12090651
866	0.012136961	0.98786306
867	0.29478565	0.7052144
868	0.043875106	0.95612496
869	0.58112407	0.41887593
870	0.053185426	0.9468146
871	0.9963368	0.0036632004
872	0.10711782	0.8928822
873	0.0744664	0.9255336
874	0.18424195	0.81575805
875	0.08755081	0.9124492
876	0.27287078	0.7271292
877	0.33750898	0.66249096
878	0.76056325	0.2394367
879	0.04733922	0.9526608
880	0.075451314	0.9245487
881	0.35028097	0.649719
882	0.8816723	0.11832767
883	0.06442844	0.9355716
884	0.2586891	0.7413109
885	0.9434541	0.056545906
886	0.43895656	0.56104344
887	0.00676037	0.99323964
888	0.9074253	0.092574716
889	0.3581311	0.6418689
890	0.73614866	0.2638514
891	0.0115916245	0.9884084
892	0.949368	0.050631978
893	0.7318411	0.2681589
894	0.11741786	0.8825821
895	0.16729632	0.8327037
896	0.064042225	0.9359578
897	0.067076996	0.932923
898	0.07086441	0.9291356
899	0.670114	0.32988602
900	0.43570352	0.5642965
901	0.0021745358	0.9978255
902	0.23665456	0.7633455
903	0.76621264	0.23378733
904	0.8088716	0.19112833
905	0.45302033	0.54697967
906	0.008421654	0.99157834
907	0.026859695	0.97314036
908	0.015921053	0.98407894
909	0.006758727	0.9932413
910	0.14202657	0.85797346
911	0.2480588	0.7519412
912	0.18850127	0.8114987
913	0.0012375219	0.9987625
914	0.2584699	0.74153006
915	0.9993068	0.000693206
916	0.024533665	0.9754664
917	0.992812	0.0071880557
918	0.641034	0.35896596
919	0.09565897	0.90434104
920	0.7106341	0.28936592
921	0.8915152	0.10848476
922	0.9869682	0.013031764
923	0.026266702	0.9737333
924	0.012654227	0.98734576
925	0.99990475	9.519461e-05
926	0.046384744	0.95361525
927	0.099429086	0.90057087
928	0.030738436	0.9692616
929	0.96812874	0.03187121
930	0.02935489	0.97064507
931	0.51632255	0.48367745
932	0.3582435	0.64175653
933	0.9233751	0.07662493
934	0.14691718	0.8530828
935	0.011304019	0.988696
936	0.024826989	0.975173
937	0.81163716	0.18836276
938	0.13137855	0.8686215
939	0.02501103	0.97498894
940	0.016236722	0.9837632
941	0.9609779	0.039022077
942	0.0038434968	0.9961565
943	0.50598425	0.49401575
944	0.42702785	0.5729722
945	0.0024813842	0.99751866
946	0.02822459	0.97177535
947	0.27074027	0.7292597
948	0.979263	0.020736953
949	0.079910904	0.9200891
950	0.004588289	0.9954117
951	0.15702689	0.84297305
952	0.06709817	0.9329018
953	0.016410174	0.9835898
954	0.31013066	0.6898693
955	0.054053403	0.9459466
956	0.08509984	0.9149002
957	0.15043679	0.84956324
958	0.002096215	0.9979038
959	0.39202693	0.60797304
960	0.5131415	0.4868585
961	0.17570025	0.8242997
962	0.03171489	0.9682851
963	0.99999547	4.4838307e-06
964	0.028424915	0.971575
965	0.28479996	0.71520007
966	0.03873643	0.9612636
967	0.5246597	0.47534025
968	0.6561293	0.34387073
969	0.046610575	0.95338935
970	0.8468608	0.1531392
971	0.044613224	0.95538676
972	0.13751829	0.86248165
973	0.0063380864	0.9936619
974	0.0473315	0.9526685
975	0.028658535	0.9713415
976	0.83337045	0.16662957
977	0.054378767	0.94562125
978	0.23474206	0.76525795
979	0.54067475	0.45932525
980	0.96130854	0.038691513
981	0.015407371	0.9845926
982	0.96731824	0.032681722
983	0.06144783	0.9385522
984	0.10063202	0.8993679
985	0.00940065	0.99059933
986	0.75830406	0.24169599
987	0.032503523	0.9674965
988	0.89635354	0.10364644
989	0.34354535	0.6564546
990	0.021255497	0.9787445
991	0.73004967	0.26995036
992	0.02393817	0.9760618
993	0.6501663	0.34983367
994	0.016767118	0.9832329
995	0.4484936	0.5515064
996	0.5186041	0.48139587
997	0.7512385	0.24876148
998	0.14459278	0.8554072
999	0.7129653	0.28703472
1000	0.06422759	0.93577236
1001	0.9897781	0.010221948
1002	0.028281813	0.9717182
1003	0.60626435	0.3937357
1004	0.47061613	0.5293839
1005	0.82809514	0.17190482
1006	0.37397873	0.6260213
1007	0.011632692	0.98836726
1008	0.30861324	0.69138676
1009	0.9516098	0.048390213
1010	0.84713876	0.15286125
1011	0.6479054	0.35209462
1012	0.14267145	0.85732853
1013	0.17596956	0.8240304
1014	0.11215115	0.88784885
1015	0.31490207	0.68509793
1016	0.040591795	0.9594082
1017	0.15354939	0.84645057
1018	0.92375225	0.07624774
1019	0.9630784	0.03692159
1020	0.7421939	0.2578061
1021	0.50449973	0.49550027
1022	0.96417034	0.03582967
1023	0.4184533	0.58154666
1024	0.13673249	0.86326754
1025	0.72771347	0.27228647
1026	0.16362593	0.8363741
1027	0.93583024	0.064169735
1028	0.9960877	0.0039123385
1029	0.05191159	0.94808847
1030	0.12944567	0.87055427
1031	0.25691414	0.74308586
1032	0.019541824	0.9804582
1033	0.032373626	0.96762633
1034	0.59286267	0.4071373
1035	0.30647504	0.69352496
1036	0.047987614	0.9520124
1037	0.881685	0.118315004
1038	0.030543832	0.96945614
1039	0.62557554	0.37442446
1040	0.7834206	0.21657935
1041	0.066693276	0.9333067
1042	0.16085769	0.8391423
1043	0.08677386	0.9132262
1044	0.7134703	0.28652975
1045	0.39223048	0.6077695
1046	0.21728253	0.78271747
1047	0.31023097	0.689769
1048	0.48888314	0.5111169
1049	0.16263165	0.83736837
1050	0.08531991	0.9146801
1051	0.2866846	0.7133154
1052	0.5047534	0.49524656
1053	0.8398194	0.16018061
1054	0.73852825	0.26147175
1055	0.006427667	0.99357235
1056	0.033526905	0.96647316
1057	0.0077196695	0.99228036
1058	0.038436733	0.9615633
1059	0.9655205	0.03447954
1060	0.049755007	0.950245
1061	0.1881293	0.81187075
1062	0.99999774	2.2693139e-06
1063	0.9601918	0.039808176
1064	0.11988855	0.88011146
1065	0.015315707	0.9846843
1066	0.61242694	0.38757303
1067	0.065856375	0.93414366
1068	0.99725795	0.0027419727
1069	0.4623204	0.53767955
1070	0.999985	1.5023315e-05
1071	0.0068473467	0.9931526
1072	0.04005502	0.959945
1073	0.0888003	0.9111997
1074	0.51989347	0.48010653
1075	0.9463424	0.05365763
1076	0.029146578	0.9708534
1077	0.13194507	0.86805487
1078	0.01584731	0.98415273
1079	0.06959631	0.9304037
1080	0.022119725	0.97788024
1081	0.047170848	0.9528292
1082	0.92291844	0.07708152
1083	0.7205411	0.27945888
1084	0.03735301	0.962647
1085	0.75785226	0.24214777
1086	0.09131645	0.9086836
1087	0.059001222	0.9409988
1088	0.0017237408	0.99827623
1089	0.813379	0.18662103
1090	0.0005703048	0.99942964
1091	0.03345645	0.9665435
1092	0.6016435	0.39835647
1093	0.5282215	0.4717785
1094	0.99999356	6.4916194e-06
1095	0.3139827	0.6860173
1096	0.55467653	0.4453235
1097	0.61858	0.38142002
1098	0.63025045	0.36974955
1099	0.06038097	0.93961906
1100	0.07925996	0.92074
1101	0.08510187	0.91489816
1102	0.9100104	0.08998962
1103	0.038513083	0.96148694
1104	0.83001435	0.1699857
1105	0.21855997	0.78144
1106	0.32138562	0.6786144
1107	0.00948829	0.9905117
1108	0.090323634	0.9096764
1109	0.32955825	0.6704418
1110	0.11668388	0.88331616
1111	0.07384618	0.92615384
1112	0.037301853	0.96269816
1113	0.10891307	0.89108694
1114	0.090315	0.9096851
1115	0.01951186	0.98048806
1116	0.0044398014	0.99556017
1117	0.57619184	0.42380816
1118	0.8652305	0.1347695
1119	0.85403854	0.14596148
1120	0.15928096	0.84071904
1121	0.24774249	0.7522575
1122	0.015682716	0.9843173
1123	0.54956067	0.45043933
1124	0.97897285	0.021027096
1125	0.5518473	0.44815278
1126	0.01047712	0.9895229
1127	0.09819475	0.9018053
1128	0.076831475	0.92316854
1129	0.0056172363	0.99438274
1130	0.11023829	0.8897617
1131	0.20032667	0.7996733
1132	0.99360985	0.0063901497
1133	0.7409069	0.25909308
1134	0.028692313	0.97130775
1135	0.9451117	0.054888356
1136	0.94610727	0.05389271
1137	0.21350911	0.7864909
1138	0.005634508	0.99436545
1139	0.007204094	0.9927959
1140	0.09182562	0.9081744
1141	0.76395917	0.23604086
1142	0.17484796	0.82515204
1143	0.9999058	9.416771e-05
1144	0.44008225	0.55991775
1145	0.00735559	0.9926444
1146	0.07551981	0.92448026
1147	0.7543964	0.2456036
1148	0.9134361	0.08656388
1149	0.14640486	0.85359514
1150	0.31718823	0.68281174
1151	0.002309996	0.99768996
1152	0.5113262	0.48867384
1153	0.038839363	0.9611606
1154	0.47433525	0.52566475
1155	0.006766267	0.99323374
1156	0.006758846	0.9932412
1157	0.88419545	0.11580458
1158	0.52366334	0.4763367
1159	0.32612237	0.67387766
1160	0.3474844	0.6525156
1161	0.06070428	0.93929577
1162	0.0048720483	0.9951279
1163	0.0942454	0.90575457
1164	0.018675487	0.9813245
1165	0.017782973	0.9822171
1166	0.2476447	0.7523553
1167	0.037073046	0.962927
1168	0.026976101	0.97302383
1169	0.40737268	0.59262735
1170	0.39756006	0.60244
1171	0.24528101	0.754719
1172	0.33969092	0.66030914
1173	0.0714457	0.9285543
1174	0.26433057	0.73566943
1175	0.84326583	0.15673415
1176	0.06224022	0.93775976
1177	0.9973302	0.0026697891
1178	0.5825507	0.41744933
1179	0.9900467	0.0099532725
1180	0.018481588	0.9815184
1181	0.024455242	0.97554475
1182	0.63825583	0.3617442
1183	0.9357465	0.06425354
1184	0.24486771	0.7551323
1185	0.008091269	0.9919087
1186	0.9999887	1.1320353e-05
1187	0.3025644	0.6974356
1188	0.23215465	0.7678454
1189	0.0019870782	0.9980129
1190	0.19473054	0.8052695
1191	0.018160855	0.9818392
1192	0.7506587	0.24934128
1193	0.4756951	0.5243049
1194	0.111986145	0.8880139
1195	0.89573526	0.10426475
1196	0.16408008	0.83591986
1197	0.042787828	0.95721215
1198	0.5739914	0.42600855
1199	0.009957409	0.99004257
1200	0.99265325	0.007346678
1201	0.9999435	5.654548e-05
1202	0.9737873	0.026212743
1203	0.016543282	0.9834567
1204	0.0034997114	0.99650025
1205	0.6950927	0.30490735
1206	0.856517	0.14348294
1207	0.18660794	0.81339204
1208	0.11058221	0.8894178
1209	0.00081608817	0.99918395
1210	0.12002208	0.87997794
1211	0.1461058	0.85389423
1212	0.103215866	0.89678407
1213	0.020889668	0.9791103
1214	0.045739744	0.95426023
1215	0.619701	0.380299
1216	0.722894	0.277106
1217	0.02781687	0.97218317
1218	0.25064692	0.7493531
1219	0.6066044	0.3933956
1220	0.01028949	0.9897105
1221	0.11072336	0.8892766
1222	0.07746595	0.9225341
1223	0.20506704	0.79493296
1224	0.23239313	0.7676069
1225	0.13455968	0.8654403
1226	0.9131881	0.08681187
1227	0.8598483	0.14015163
1228	0.9959489	0.0040510837
1229	0.0146556515	0.98534435
1230	0.3504679	0.6495321
1231	0.0768487	0.92315125
1232	0.9744382	0.02556178
1233	0.09135444	0.9086456
1234	0.9529007	0.047099274
1235	0.56431514	0.4356848
1236	0.024907501	0.97509253
1237	0.04756183	0.9524382
1238	0.033217516	0.96678245
1239	0.01654727	0.98345274
1240	0.03399623	0.96600384
1241	0.4629858	0.5370142
1242	0.08849084	0.91150916
1243	0.004696747	0.9953033
1244	0.088513434	0.91148657
1245	0.3206661	0.6793339
1246	0.20781127	0.79218876
1247	0.9990865	0.0009135329
1248	0.13916436	0.8608356
1249	0.9205995	0.079400495
1250	0.055858865	0.94414115
1251	0.19248387	0.8075161
1252	0.012478101	0.9875218
1253	0.0014053843	0.9985946
1254	0.31178752	0.68821245
1255	0.037294507	0.96270543
1256	0.025714526	0.9742855
1257	0.049927324	0.9500727
1258	0.5743045	0.42569542
1259	0.2042086	0.79579145
1260	0.12933362	0.87066644
1261	0.030982155	0.9690178
1262	0.90818	0.091820024
1263	0.99999833	1.6279645e-06
1264	0.4398054	0.5601946
1265	0.13470098	0.865299
1266	0.46310437	0.53689563
1267	0.031584278	0.96841574
1268	0.07592572	0.9240743
1269	0.037757087	0.96224296
1270	0.0004929778	0.99950707
1271	0.084469005	0.91553104
1272	0.060845025	0.9391549
1273	0.048908394	0.9510916
1274	0.029690161	0.97030985
1275	0.08792698	0.912073
1276	0.047543976	0.95245606
1277	0.898264	0.10173603
1278	0.039260082	0.96073985
1279	0.3689516	0.63104844
1280	0.9199401	0.08005997
1281	0.08372627	0.9162738
1282	0.9999957	4.2673614e-06
1283	0.0068345172	0.99316543
1284	0.012231939	0.987768
1285	0.22685999	0.77314
1286	0.021642486	0.97835755
1287	0.23355857	0.76644146
1288	0.07590669	0.92409337
1289	0.6620844	0.3379156
1290	0.0348185	0.9651815
1291	0.017362928	0.9826371
1292	0.6636605	0.33633944
1293	0.004885239	0.9951147
1294	0.8994466	0.10055342
1295	0.8903298	0.10967017
1296	0.76465535	0.23534466
1297	0.29716697	0.70283306
1298	0.5822598	0.41774026
1299	0.11417306	0.8858269
1300	0.31667677	0.68332326
1301	0.9938647	0.006135204
1302	0.32730508	0.6726949
1303	0.05041928	0.9495808
1304	0.0029027977	0.99709725
1305	0.038613558	0.96138644
1306	0.018702537	0.9812975
1307	0.010067166	0.9899329
1308	0.22668646	0.7733135
1309	0.18184373	0.8181563
1310	0.043192446	0.9568075
1311	0.12746535	0.87253463
1312	0.0011182037	0.99888176
1313	0.9996909	0.00030913987
1314	0.94895697	0.05104302
1315	0.9943995	0.0056005265
1316	0.863637	0.13636306
1317	0.099524476	0.90047556
1318	0.20310731	0.7968927
1319	0.018904164	0.98109585
1320	0.12121338	0.8787866
1321	0.02475188	0.9752481
1322	0.55078596	0.44921404
1323	0.00087995245	0.99912006
1324	0.459764	0.540236
1325	0.00089643686	0.9991035
1326	0.41573668	0.5842633
1327	0.039345846	0.96065414
1328	0.9377461	0.06225383
1329	0.11813768	0.88186234
1330	0.9486223	0.051377684
1331	0.076160304	0.92383975
1332	0.8829423	0.1170577
1333	0.07466898	0.92533106
1334	0.0071047787	0.9928952
1335	0.6144436	0.38555643
1336	0.112931766	0.8870683
1337	0.047522277	0.9524777
1338	0.015331847	0.9846682
1339	0.07349425	0.92650574
1340	0.036236063	0.96376395
1341	0.026052298	0.97394776
1342	0.5352329	0.46476713
1343	0.029118055	0.9708819
1344	0.91545737	0.08454264
1345	0.3111696	0.6888304
1346	0.55616266	0.4438373
1347	0.9714803	0.028519666
1348	0.9962231	0.0037769366
1349	0.0063022794	0.9936977
1350	0.004858969	0.995141
1351	0.5438385	0.45616147
1352	0.038300823	0.96169925
1353	0.8451399	0.15486008
1354	0.13656214	0.8634379
1355	0.17811577	0.8218842
1356	0.25339407	0.74660593
1357	0.9791117	0.020888284
1358	0.026604336	0.97339565
1359	0.6955953	0.3044047
1360	0.5463835	0.45361653
1361	0.2872826	0.71271735
1362	0.24112907	0.75887096
1363	0.17374498	0.826255
1364	0.7054752	0.29452482
1365	0.0060855695	0.9939144
1366	0.030186825	0.9698132
1367	0.5199545	0.48004553
1368	0.3787816	0.62121844
1369	0.31634575	0.6836542
1370	0.119943	0.880057
1371	0.05281964	0.94718033
1372	0.2845291	0.7154709
1373	0.0123748435	0.9876252
1374	0.25317156	0.7468284
1375	0.8176393	0.18236065
1376	0.20907639	0.79092366
1377	0.089749694	0.91025025
1378	0.37904066	0.62095934
1379	0.01993011	0.9800699
1380	0.8127336	0.18726641
1381	0.055701863	0.9442981
1382	0.62049806	0.37950197
1383	0.67260444	0.32739562
1384	0.24158458	0.7584154
1385	0.35387626	0.64612377
1386	0.045772087	0.9542279
1387	0.9998267	0.00017330272
1388	0.08621624	0.9137837
1389	0.99895215	0.0010478202
1390	0.24280699	0.75719297
1391	0.2330566	0.7669434
1392	0.44850028	0.55149966
1393	0.1203426	0.8796574
1394	0.010806147	0.98919386
1395	0.0049090846	0.99509084
1396	0.90805477	0.0919452
1397	0.99947745	0.000522614
1398	0.9958413	0.0041587097
1399	0.24416097	0.755839
1400	0.14410585	0.85589415
1401	0.022248283	0.9777517
1402	0.0022645742	0.9977354
1403	0.17108063	0.8289194
1404	0.9999721	2.7930764e-05
1405	0.12212448	0.8778755
1406	0.9996295	0.00037053775
1407	0.20917968	0.7908203
1408	0.003917498	0.9960824
1409	0.58479595	0.41520408
1410	0.97026885	0.029731166
1411	0.09856526	0.9014347
1412	0.0433675	0.9566325
1413	0.036435295	0.9635647
1414	0.78922915	0.21077077
1415	0.9680008	0.031999167
1416	0.029152935	0.9708471
1417	0.15135191	0.8486481
1418	0.03520958	0.96479046
1419	0.3591875	0.64081246
1420	0.8631986	0.13680136
1421	0.8794796	0.12052038
1422	0.03557416	0.96442586
1423	0.0074320263	0.992568
1424	0.23687711	0.7631229
1425	0.0062893066	0.99371076
1426	0.004987369	0.9950126
1427	0.45281732	0.5471827
1428	0.39435253	0.60564744
1429	0.052887484	0.94711256
1430	0.108259805	0.8917402
1431	0.2743648	0.7256352
1432	0.9146005	0.08539948
1433	0.532099	0.46790102
1434	0.22940545	0.77059454
1435	0.049486894	0.9505131
1436	0.06424823	0.9357518
1437	0.6466928	0.35330725
1438	0.055629812	0.9443702
1439	0.28668174	0.7133182
1440	0.18284644	0.81715363
1441	0.9347296	0.06527048
1442	0.30415496	0.695845
1443	0.47711182	0.5228882
1444	0.79980594	0.20019405
1445	0.4105738	0.58942616
1446	0.08439058	0.91560936
1447	0.03388813	0.96611184
1448	0.036905847	0.9630942
1449	0.76980555	0.23019443
1450	0.37305158	0.6269484
1451	0.026278315	0.9737216
1452	0.68632483	0.31367514
1453	0.96636695	0.033633124
1454	0.74010867	0.25989136
1455	0.0007638977	0.9992361
1456	0.00057504314	0.99942493
1457	0.10809824	0.89190173
1458	0.49689218	0.50310785
1459	0.95023006	0.04976998
1460	0.024934689	0.97506535
1461	0.063544825	0.93645513
1462	0.09744536	0.90255463
1463	0.84803367	0.15196638
1464	0.91320056	0.086799495
1465	0.5129283	0.48707172
1466	0.73571295	0.26428708
1467	0.06547918	0.9345208
1468	0.8406101	0.15938993
1469	0.5219898	0.47801015
1470	0.39964414	0.60035586
1471	0.022847278	0.9771527
1472	0.1328954	0.8671046
1473	0.76105213	0.23894785
1474	0.761397	0.23860292
1475	0.99709165	0.0029082706
1476	0.003644788	0.9963552
1477	0.16171022	0.83828974
1478	0.0151101705	0.9848898
1479	0.06722686	0.9327732
1480	0.16330545	0.8366946
1481	0.04053357	0.9594664
1482	0.71743035	0.28256968
1483	0.9911438	0.008856148
1484	0.9967049	0.0032951776
1485	0.0046642167	0.99533576
1486	0.53730613	0.46269384
1487	0.9404755	0.05952444
1488	0.06948783	0.93051213
1489	0.03508116	0.96491885
1490	0.81102073	0.1889793
1491	0.0028009831	0.99719906
1492	0.18540706	0.81459296
1493	0.066755116	0.9332449
1494	0.11158544	0.8884145
1495	0.060711544	0.9392885
1496	0.5391348	0.46086517
1497	0.44471747	0.55528253
1498	0.9324715	0.06752848
1499	0.1572061	0.8427939
1500	0.018150987	0.9818491
1501	0.050389424	0.94961053
1502	0.49178854	0.50821143
1503	0.8183618	0.18163821
1504	0.33841142	0.66158855
1505	0.0541514	0.9458486
1506	0.14091216	0.8590878
1507	0.03629263	0.9637073
1508	0.13749416	0.86250585
1509	0.18784493	0.8121551
1510	0.08878881	0.91121113
1511	0.2581373	0.7418627
1512	0.22128692	0.7787131
1513	0.05980171	0.9401983
1514	0.0015351899	0.9984648
1515	0.06065193	0.93934804
1516	0.10505198	0.894948
1517	0.44148937	0.5585106
1518	0.012633803	0.9873662
1519	0.3692566	0.63074344
1520	0.0061114146	0.9938886
1521	0.07799111	0.9220089
1522	0.43604338	0.5639566
1523	0.017333185	0.9826668
1524	0.9959032	0.0040967665
1525	0.14004543	0.85995454
1526	0.99571335	0.004286706
1527	0.02907351	0.9709265
1528	0.07994281	0.92005724
1529	0.19720306	0.8027969
1530	0.4102379	0.5897621
1531	0.2883134	0.7116867
1532	0.2667169	0.73328316
1533	0.038182802	0.9618172
1534	0.24338235	0.75661767
1535	0.01259263	0.9874073
1536	0.23422721	0.7657728
1537	0.9794957	0.020504264
1538	0.18012281	0.8198772
1539	0.015867788	0.9841322
1540	0.11683925	0.88316077
1541	0.99312747	0.0068725627
1542	0.5050885	0.49491146
1543	0.6324066	0.36759344
1544	0.19248074	0.8075192
1545	0.009048763	0.9909512
1546	0.15900202	0.84099793
1547	0.6997278	0.30027223
1548	0.03994984	0.96005017
1549	0.16722457	0.83277535
1550	0.008359489	0.99164045
1551	0.9776013	0.022398766
1552	0.40910786	0.5908921
1553	0.3389182	0.6610818
1554	0.03929813	0.96070194
1555	0.44494596	0.555054
1556	0.14223164	0.85776836
1557	0.93356085	0.066439115
1558	0.10732614	0.89267385
1559	0.08496512	0.9150349
1560	0.07707865	0.9229214
1561	0.68214417	0.31785583
1562	0.86278176	0.13721828
1563	0.4496054	0.5503946
1564	0.70453537	0.29546466
1565	0.12844658	0.8715535
1566	0.009190736	0.9908092
1567	0.668902	0.33109802
1568	0.0053174584	0.9946825
1569	0.009011214	0.9909888
1570	0.98575044	0.01424956
1571	0.10180152	0.8981985
1572	0.55592763	0.4440724
1573	0.60288423	0.3971158
1574	0.73940665	0.26059338
1575	0.2772067	0.7227933
1576	0.10608676	0.89391327
1577	0.3492138	0.6507862
1578	0.446032	0.553968
1579	0.012677793	0.98732215
1580	0.938466	0.061533928
1581	0.36954206	0.63045794
1582	0.060171064	0.939829
1583	0.22203736	0.7779627
1584	0.009759948	0.9902401
1585	0.052462712	0.94753724
1586	0.06952873	0.9304713
1587	0.40352058	0.59647936
1588	0.016396156	0.9836038
1589	0.99995005	4.989787e-05
1590	0.004118301	0.9958817
1591	0.26423052	0.7357695
1592	0.23885544	0.7611446
1593	0.05454068	0.94545937
1594	0.15624006	0.8437599
1595	0.5307718	0.46922824
1596	0.9675061	0.0324939
1597	0.09064477	0.9093552
1598	0.99986994	0.00013003097
1599	0.9746003	0.025399707
1600	0.32465076	0.6753493
1601	0.6452603	0.3547397
1602	0.20956598	0.79043406
1603	0.60997707	0.390023
1604	0.020520935	0.979479
1605	0.020506512	0.97949356
1606	0.026411857	0.97358817
1607	0.059415936	0.940584
1608	0.25451285	0.7454871
1609	0.0034880817	0.9965119
1610	0.9904378	0.009562227
1611	0.44214922	0.5578507
1612	0.00021133998	0.9997887
1613	0.10368192	0.8963181
1614	0.039550025	0.96044993
1615	0.061861206	0.9381388
1616	0.11381176	0.8861882
1617	0.14828438	0.8517157
1618	0.07087311	0.92912686
1619	0.9193124	0.0806876
1620	0.0077653667	0.9922347
1621	0.083735906	0.9162641
1622	0.05965622	0.94034374
1623	0.92742425	0.07257575
1624	0.63313353	0.3668664
1625	0.016563581	0.98343635
1626	0.013692627	0.9863073
1627	0.03591847	0.96408147
1628	0.70195276	0.29804727
1629	0.010279624	0.9897204
1630	0.0009340766	0.99906594
1631	0.10299914	0.8970009
1632	0.8674968	0.13250326
1633	0.016155576	0.98384446
1634	0.05741576	0.9425843
1635	0.65690917	0.34309077
1636	0.035137933	0.96486205
1637	0.9973918	0.0026081807
1638	0.61063194	0.3893681
1639	0.2226744	0.77732563
1640	0.04217249	0.95782745
1641	0.44157204	0.55842793
1642	0.9437741	0.056225885
1643	0.64571625	0.35428372
1644	0.0021396647	0.9978604
1645	0.49546108	0.50453895
1646	0.9230574	0.07694265
1647	0.38321358	0.61678636
1648	0.16886824	0.83113176
1649	0.014246975	0.985753
1650	0.05939073	0.9406092
1651	0.088444225	0.9115557
1652	0.98751116	0.012488812
1653	0.70883447	0.29116556
1654	0.0024207712	0.9975793
1655	0.062150367	0.9378496
1656	0.5340333	0.46596667
1657	0.967475	0.032524966
1658	0.77572525	0.22427478
1659	0.4655908	0.5344092
1660	0.7912089	0.20879112
1661	0.028119126	0.97188085
1662	0.6021751	0.3978249
1663	0.51776296	0.48223704
1664	0.0016109563	0.9983891
1665	0.06866906	0.931331
1666	0.9751833	0.024816686
1667	0.12732664	0.8726734
1668	0.94531614	0.054683786
1669	0.9999789	2.1060641e-05
1670	0.13935481	0.8606452
1671	0.51893073	0.48106927
1672	0.85050577	0.1494942
1673	0.99513113	0.004868933
1674	0.050396655	0.9496034
1675	0.030714504	0.96928555
1676	0.57867676	0.4213232
1677	0.61843145	0.38156858
1678	0.7313912	0.2686088
1679	0.5084283	0.4915717
1680	0.1867264	0.8132736
1681	0.92067903	0.079320915
1682	0.15088019	0.84911984
1683	0.34171423	0.6582858
1684	0.030045344	0.9699546
1685	0.5127325	0.48726755
1686	0.45803398	0.54196596
1687	0.010208712	0.98979133
1688	0.916331	0.083669
1689	0.01584403	0.98415595
1690	0.21340606	0.786594
1691	0.01956318	0.98043686
1692	0.053994697	0.9460053
1693	0.5905402	0.40945986
1694	0.9971124	0.0028876227
1695	0.20881705	0.79118294
1696	0.9999993	7.512589e-07
1697	0.17825559	0.8217444
1698	0.49883297	0.50116706
1699	0.9969091	0.0030909113
1700	0.7332158	0.26678413
1701	0.37891644	0.62108356
1702	0.8151434	0.18485664
1703	0.24929973	0.7507003
1704	0.9116338	0.08836617
1705	0.0016055431	0.9983944
1706	0.03322391	0.96677613
1707	0.12202799	0.877972
1708	0.015750099	0.98424983
1709	0.9000388	0.09996123
1710	0.034619268	0.96538067
1711	0.03505516	0.96494484
1712	0.05511564	0.94488436
1713	0.07399606	0.926004
1714	0.030622704	0.9693773
1715	0.3620766	0.63792336
1716	0.6887756	0.31122446
1717	0.5371175	0.46288255
1718	0.029526416	0.97047365
1719	0.5146664	0.48533365
1720	0.025661286	0.9743387
1721	0.5597912	0.4402088
1722	0.15258157	0.84741837
1723	0.10050651	0.8994935
1724	0.0071219476	0.992878
1725	0.0661565	0.9338435
1726	0.1388963	0.8611037
1727	0.6202715	0.37972847
1728	0.14571434	0.8542857
1729	0.25768661	0.74231344
1730	0.16672896	0.833271
1731	0.0067976443	0.9932024
1732	0.37396902	0.62603104
1733	0.02807669	0.97192335
1734	0.061944522	0.93805546
1735	0.15921287	0.8407871
1736	0.06652212	0.9334778
1737	0.11484449	0.8851555
1738	0.07914025	0.92085975
1739	0.36185443	0.6381455
1740	0.001099332	0.99890065
1741	0.20883602	0.791164
1742	0.06579558	0.9342044
1743	0.41881377	0.5811863
1744	0.06846996	0.93153006
1745	0.80558795	0.19441205
1746	0.60341454	0.39658546
1747	0.047050312	0.95294964
1748	0.10476221	0.89523774
1749	0.9131062	0.08689383
1750	0.19450203	0.80549794
1751	0.9594509	0.040549077
1752	0.28205305	0.7179469
1753	0.60320276	0.3967972
1754	0.87897694	0.12102299
1755	0.038074546	0.9619255
1756	0.37727416	0.62272584
1757	0.9307129	0.069287166
1758	0.10719676	0.89280325
1759	0.999938	6.195684e-05
1760	0.80678964	0.19321041
1761	0.6033211	0.3966789
1762	0.6510757	0.3489243
1763	0.36601102	0.63398904
1764	0.64265513	0.35734493
1765	0.8884863	0.11151368
1766	0.3060077	0.69399226
1767	0.06273703	0.9372629
1768	0.014772196	0.9852278
1769	0.33001974	0.6699802
1770	0.4778811	0.52211887
1771	0.900793	0.09920702
1772	0.36468887	0.6353112
1773	0.95231885	0.047681127
1774	0.10240003	0.89759994
1775	0.23946102	0.760539
1776	0.9922522	0.007747783
1777	0.815281	0.184719
1778	0.8227049	0.17729507
1779	0.8608551	0.13914491
1780	0.2980064	0.70199364
1781	0.32450995	0.67549
1782	0.31750977	0.6824902
1783	0.10995304	0.89004695
1784	0.0015048863	0.9984951
1785	0.90908873	0.0909113
1786	0.6149312	0.3850687
1787	0.65411115	0.34588885
1788	0.33689252	0.66310745
1789	0.8459626	0.15403742
1790	0.88740057	0.11259951
1791	0.14369002	0.85631
1792	0.12093629	0.8790637
1793	0.58698034	0.4130196
1794	0.056425393	0.94357467
1795	0.06619585	0.9338041
1796	0.8969644	0.10303559
1797	0.014056674	0.9859433
1798	0.0328987	0.96710134
1799	0.05993882	0.9400612
1800	0.9927753	0.0072246674
1801	0.89732605	0.10267395
1802	0.89585215	0.10414791
1803	0.28909257	0.7109074
1804	0.056591846	0.94340813
1805	0.03949679	0.9605033
1806	0.059722412	0.94027764
1807	0.39863786	0.6013621
1808	0.008290289	0.99170977
1809	0.610535	0.38946494
1810	0.6900475	0.3099525
1811	0.0014792412	0.9985208
1812	0.017318068	0.9826819
1813	0.071461886	0.9285381
1814	0.54900795	0.45099205
1815	0.011317114	0.9886828
1816	0.18643863	0.8135614
1817	0.11172615	0.8882739
1818	0.13465202	0.865348
1819	0.22496945	0.77503055
1820	0.97670025	0.023299724
1821	0.026388131	0.9736119
1822	0.34162098	0.658379
1823	0.11854662	0.8814534
1824	0.19280453	0.8071955
1825	0.06930101	0.930699
1826	0.013640311	0.98635966
1827	0.3755912	0.62440884
1828	0.061140247	0.93885976
1829	0.7952278	0.20477216
1830	0.5252609	0.47473907
1831	0.1111069	0.8888931
1832	0.33123222	0.66876775
1833	0.9872356	0.012764421
1834	0.026805257	0.9731948
1835	0.037832994	0.962167
1836	0.013396977	0.986603
1837	0.0856815	0.9143185
1838	0.48309532	0.5169047
1839	0.023123577	0.97687644
1840	0.027098892	0.9729011
1841	0.08438258	0.91561747
1842	0.6480112	0.3519888
1843	0.06409167	0.9359083
1844	0.90980476	0.09019527
1845	0.24976969	0.7502303
1846	0.91785496	0.082145035
1847	0.019024888	0.98097515
1848	0.034895558	0.96510446
1849	0.10710231	0.8928977
1850	0.47657123	0.52342874
1851	0.17812876	0.8218712
1852	0.92849797	0.07150197
1853	0.46211144	0.5378885
1854	0.13839911	0.8616009
1855	0.4205232	0.5794768
1856	0.0110176345	0.9889824
1857	0.018876575	0.9811234
1858	0.0047365786	0.99526346
1859	0.80254	0.19746003
1860	0.6314769	0.36852318
1861	0.02871148	0.9712885
1862	0.13242652	0.8675735
1863	0.10658523	0.89341474
1864	0.93181854	0.06818149
1865	0.10298409	0.897016
1866	0.3676234	0.63237655
1867	0.035014223	0.9649858
1868	0.08265518	0.9173448
1869	0.91288877	0.087111235
1870	0.055054307	0.9449457
1871	0.12941445	0.87058556
1872	0.27222422	0.7277758
1873	0.92813784	0.071862206
1874	0.24314678	0.75685316
1875	0.4379608	0.5620392
1876	0.9053073	0.094692744
1877	0.30210254	0.6978975
1878	0.8345089	0.16549106
1879	0.04048563	0.9595144
1880	0.0058826716	0.9941174
1881	0.28915155	0.7108485
1882	0.24127229	0.75872767
1883	0.034751005	0.96524894
1884	0.4277178	0.57228225
1885	0.21828839	0.7817116
1886	0.4022788	0.59772116
1887	0.995773	0.0042270054
1888	0.21883924	0.7811608
1889	0.474211	0.525789
1890	0.6679152	0.33208475
1891	0.99950457	0.00049537397
1892	0.6604858	0.33951426
1893	0.11096598	0.88903403
1894	0.29730213	0.70269793
1895	0.08918922	0.91081077
1896	0.06322604	0.936774
1897	0.7679411	0.23205885
1898	0.095453985	0.904546
1899	0.034103587	0.96589637
1900	0.065811686	0.93418825
1901	0.7845387	0.21546133
1902	0.2554005	0.7445995
1903	0.8927823	0.10721774
1904	0.6242843	0.37571564
1905	0.9198708	0.08012922
1906	0.016749553	0.98325044
1907	0.012554672	0.98744535
1908	0.30539688	0.69460315
1909	0.7777915	0.22220849
1910	0.99960846	0.00039162496
1911	0.9150707	0.08492932
1912	0.13999215	0.8600079
1913	0.025511678	0.9744883
1914	0.10966666	0.89033335
1915	0.09638323	0.9036168
1916	0.06255182	0.9374482
1917	0.25041708	0.74958295
1918	0.91228855	0.08771149
1919	0.7768294	0.22317061
1920	0.24736243	0.75263757
1921	0.8941314	0.10586854
1922	0.15387563	0.84612435
1923	0.6832989	0.3167011
1924	0.94783455	0.05216548
1925	0.032759555	0.9672404
1926	0.9832698	0.016730193
1927	0.4986199	0.5013801
1928	0.686071	0.313929
1929	0.013590917	0.98640907
1930	0.33034152	0.6696585
1931	0.019202963	0.98079705
1932	0.091520414	0.9084796
1933	0.33103874	0.6689613
1934	0.21397959	0.7860204
1935	0.0150021585	0.9849978
1936	0.32596153	0.67403847
1937	0.089016184	0.91098386
1938	0.117755584	0.88224435
1939	0.007152569	0.99284744
1940	0.13474527	0.8652547
1941	0.9993882	0.00061178504
1942	0.14081284	0.8591872
1943	0.7549604	0.24503966
1944	0.45986	0.54014003
1945	0.8537111	0.14628892
1946	0.64228725	0.35771275
1947	0.0898624	0.9101376
1948	0.1370042	0.86299586
1949	0.16937512	0.8306248
1950	0.99973935	0.0002606898
1951	0.21112646	0.7888735
1952	0.45895946	0.54104054
1953	0.723763	0.27623698
1954	0.37977287	0.62022716
1955	0.893435	0.10656498
1956	0.28935164	0.71064836
1957	0.021696167	0.97830385
1958	0.36107576	0.6389243
1959	0.01874365	0.9812563
1960	0.7469394	0.25306055
1961	0.81053144	0.18946858
1962	0.019106839	0.98089314
1963	0.039391134	0.96060884
1964	0.48833904	0.511661
1965	0.009781101	0.99021894
1966	0.0076274765	0.9923725
1967	0.030685706	0.96931434
1968	0.839914	0.16008598
1969	0.052325867	0.94767416
1970	0.08122343	0.9187765
1971	0.0063854707	0.99361455
1972	0.29794845	0.7020515
1973	0.027961047	0.972039
1974	0.24038653	0.75961345
1975	0.99954337	0.00045657656
1976	0.1322737	0.8677263
1977	0.23509467	0.76490533
1978	0.6445134	0.3554865
1979	0.17169602	0.828304
1980	0.9708701	0.02912984
1981	0.87842333	0.12157671
1982	0.008000727	0.9919993
1983	0.055519577	0.9444804
1984	0.31581357	0.6841864
1985	0.7540912	0.2459088
1986	0.016094815	0.98390514
1987	0.015511023	0.98448896
1988	0.97805506	0.02194497
1989	0.98644686	0.013553125
1990	0.02666744	0.9733325
1991	0.061324425	0.93867564
1992	0.094893724	0.90510625
1993	0.0032014651	0.9967986
1994	0.08992948	0.91007054
1995	0.030903427	0.96909654
1996	0.47986844	0.5201316
1997	0.28015217	0.71984786
1998	0.18555887	0.81444114
[truncated: 2,200 more rows]
