# Supplementary material for: Evaluating deep learning-based melanoma classification using immunohistochemistry and routine histology: A three center study
Source: PLoS One. 2024 Jan 19;19(1):e0297146. doi: 10.1371/journal.pone.0297146 (PMC10798511; doi:10.1371/journal.pone.0297146)
Supplement: S5 Dataset — (ZIP) [file pone.0297146.s011.zip › minimal_dataset/tile_predictions/dresden/773387-HE_ind_ISlab_1.0.csv]

	0	1
0	0.85782045	0.14217958
1	0.37689462	0.62310535
2	0.68799514	0.3120049
3	0.0057123792	0.99428767
4	0.87908614	0.12091393
5	0.16731426	0.83268577
6	0.042802326	0.9571977
7	0.68757963	0.3124204
8	0.9861034	0.013896595
9	0.002153613	0.99784636
10	0.04319515	0.9568049
11	0.040341526	0.9596585
12	0.9852004	0.014799592
13	0.22798973	0.77201027
14	0.055435427	0.9445646
15	0.97664773	0.023352304
16	0.010825095	0.98917496
17	0.1363973	0.8636027
18	0.26862997	0.73137003
19	0.14515251	0.8548475
20	0.99815863	0.001841418
21	0.009593148	0.9904068
22	0.32944453	0.67055553
23	0.94783777	0.05216216
24	0.99897623	0.0010237771
25	0.0022389076	0.99776113
26	0.014157385	0.98584265
27	0.5213253	0.47867468
28	0.94159895	0.05840105
29	0.84729195	0.15270807
30	0.0037139975	0.99628603
31	0.87635785	0.1236421
32	0.87618434	0.123815686
33	0.6966387	0.30336124
34	0.45034376	0.5496563
35	0.9987533	0.001246717
36	0.5418174	0.45818257
37	0.92958504	0.07041498
38	0.39703706	0.602963
39	0.369726	0.630274
40	0.6730802	0.32691982
41	0.0002595935	0.9997404
42	0.95772916	0.042270795
43	0.2681394	0.7318606
44	0.34810507	0.651895
45	0.00083998643	0.99916005
46	0.0001688315	0.9998311
47	0.6323429	0.36765712
48	0.4348889	0.5651111
49	5.600705e-07	0.9999994
50	0.4143745	0.58562547
51	0.17912272	0.82087725
52	0.50063044	0.49936956
53	0.031711407	0.96828854
54	0.48700875	0.5129913
55	0.97127163	0.028728306
56	0.003139102	0.99686086
57	0.6076304	0.3923697
58	1.8238235e-05	0.99998176
59	0.92213476	0.07786524
60	0.9954764	0.0045236386
61	0.023007676	0.97699237
62	0.9157533	0.084246695
63	0.13197744	0.86802256
64	0.14196186	0.8580381
65	0.044609524	0.95539045
66	0.78944385	0.21055615
67	0.94242734	0.05757263
68	0.18743081	0.8125692
69	0.24128444	0.75871557
70	0.99691594	0.0030840542
71	0.6062265	0.3937735
72	0.0024671003	0.99753284
73	0.38573235	0.61426765
74	0.03483998	0.96516
75	0.712508	0.28749192
76	0.026240217	0.97375983
77	0.012006424	0.9879936
78	0.48665395	0.513346
79	0.22685522	0.7731447
80	0.36114874	0.6388513
81	0.0055991276	0.9944009
82	0.95448947	0.045510508
83	0.94275993	0.057240136
84	0.6502465	0.34975353
85	0.61568993	0.3843101
86	0.08505547	0.9149446
87	0.0021209589	0.997879
88	0.020175133	0.9798249
89	0.9714606	0.028539421
90	0.20083785	0.7991621
91	0.30639893	0.6936011
92	0.02165891	0.97834116
93	0.66999507	0.33000493
94	0.0034103927	0.99658966
95	0.0049661696	0.99503386
96	0.036806703	0.96319324
97	0.16579813	0.8342019
98	0.6290559	0.37094408
99	0.95340323	0.046596736
100	0.034177247	0.96582276
101	0.044969946	0.9550301
102	0.625932	0.37406805
103	0.0049646623	0.9950354
104	0.45403832	0.5459617
105	0.059991013	0.94000894
106	0.10062028	0.8993797
107	0.93695354	0.063046485
108	0.10689994	0.8931
109	0.3331483	0.66685176
110	0.39809313	0.60190684
111	0.13092127	0.86907876
112	0.074619055	0.92538095
113	0.9681782	0.0318218
114	0.002556586	0.99744344
115	0.31619123	0.6838088
116	0.19667506	0.80332494
117	0.008079071	0.99192095
118	0.6318378	0.36816218
119	0.4475562	0.5524438
120	0.23896131	0.76103866
121	0.98226756	0.017732445
122	0.9660682	0.03393182
123	0.14025281	0.8597472
124	4.5875895e-05	0.9999541
125	0.98652935	0.01347071
126	0.109801196	0.8901988
127	0.5303991	0.46960092
128	0.007148665	0.9928514
129	0.0151069425	0.9848931
130	0.0033178078	0.9966822
131	0.66148	0.33851996
132	0.31105483	0.6889452
133	0.00084369327	0.99915636
134	0.31807083	0.6819292
135	0.022561513	0.9774385
136	0.903894	0.09610598
137	0.8725993	0.12740073
138	0.06069463	0.9393054
139	0.5322961	0.4677039
140	0.5649547	0.43504533
141	0.5774218	0.42257825
142	0.8276475	0.17235252
143	0.00025657087	0.9997434
144	0.05120429	0.9487957
145	0.8980727	0.10192729
146	0.12719397	0.8728061
147	0.032578215	0.96742177
148	0.16961466	0.8303854
149	0.31439948	0.6856006
150	0.7578727	0.24212725
151	0.012578635	0.9874214
152	0.06793327	0.93206674
153	0.5752361	0.4247639
154	0.052656665	0.94734335
155	0.85456795	0.14543203
156	0.08986487	0.9101351
157	0.49525726	0.50474274
158	0.00047096197	0.999529
159	0.38305882	0.6169412
160	0.12118085	0.8788191
161	0.001335771	0.99866426
162	0.35475636	0.6452437
163	0.9314527	0.068547264
164	0.9983753	0.0016247266
165	0.112650655	0.8873493
166	0.00097370805	0.9990263
167	0.9937424	0.006257546
168	0.13521864	0.8647813
169	0.65185374	0.34814623
170	0.44279206	0.55720794
171	0.7031254	0.2968746
172	0.021350626	0.97864944
173	0.42085874	0.5791412
174	0.01352158	0.9864784
175	0.9893572	0.010642816
176	0.8649259	0.13507408
177	0.6883598	0.3116402
178	0.96649843	0.033501595
179	0.97661495	0.023385072
180	0.8717868	0.12821315
181	0.011834075	0.988166
182	0.01860722	0.9813928
183	0.030597037	0.9694029
184	0.88762206	0.11237798
185	0.05988891	0.94011104
186	1.41881155e-05	0.9999858
187	0.0075740297	0.99242604
188	0.012358686	0.9876414
189	0.050717164	0.9492828
190	0.0020069745	0.997993
191	0.17441304	0.8255869
192	0.8742677	0.12573236
193	0.96504617	0.034953825
194	0.18007381	0.81992614
195	0.48764262	0.51235735
196	0.00066835317	0.99933165
197	0.49099052	0.5090095
198	0.5921795	0.40782052
199	0.27687675	0.72312325
200	0.46173683	0.5382632
201	0.09661357	0.9033864
202	0.78257334	0.21742663
203	0.93423164	0.06576837
204	0.9812308	0.018769188
205	0.44532397	0.554676
206	0.8810793	0.11892068
207	0.12295819	0.87704176
208	0.7755959	0.22440411
209	0.017277224	0.98272276
210	0.99087673	0.009123206
211	0.37606403	0.62393594
212	0.98543465	0.014565398
213	0.11988407	0.88011587
214	0.96117073	0.038829308
215	0.776908	0.22309203
216	0.8988672	0.10113285
217	0.1857344	0.8142656
218	0.41077605	0.5892239
219	0.85637397	0.14362603
220	0.13626972	0.86373025
221	0.0007197377	0.9992803
222	0.9901149	0.009885034
223	0.03663931	0.9633607
224	0.1805149	0.81948507
225	0.028446784	0.9715532
226	0.470594	0.529406
227	0.81384367	0.18615638
228	0.98986864	0.010131416
229	0.90173423	0.098265745
230	0.8005408	0.19945917
231	0.66131276	0.3386873
232	0.117425315	0.88257474
233	0.7787629	0.22123714
234	0.09427046	0.90572953
235	0.25973085	0.7402692
236	0.9633033	0.036696743
237	0.9561099	0.04389013
238	0.0036776457	0.9963224
239	0.66829133	0.33170864
240	0.00016761037	0.9998324
241	0.9984365	0.0015634476
242	0.0001805523	0.99981946
243	0.18581064	0.8141894
244	0.07747853	0.92252153
245	0.034259003	0.96574104
246	0.17536892	0.82463104
247	0.9978911	0.0021089292
248	0.0025044123	0.9974956
249	0.01802988	0.9819701
250	0.51879907	0.48120096
251	0.24379444	0.75620556
252	0.27207458	0.7279254
253	0.94151545	0.058484595
254	0.05225819	0.94774187
255	0.61624086	0.3837592
256	0.9669185	0.033081498
257	0.7095118	0.2904882
258	0.32544568	0.6745543
259	0.33676013	0.6632399
260	0.5598909	0.4401091
261	0.4324378	0.5675622
262	0.2715885	0.7284115
263	0.67378926	0.32621074
264	0.18390049	0.81609946
265	0.9618706	0.0381294
266	0.3058418	0.6941582
267	0.76723063	0.23276938
268	0.20720059	0.7927994
269	0.9863153	0.013684662
270	0.039185498	0.9608145
271	0.2454924	0.7545076
272	0.9942879	0.005712138
273	0.017618844	0.98238117
274	0.21807854	0.78192145
275	0.99982184	0.00017823101
276	0.3350574	0.6649426
277	0.89308137	0.10691861
278	0.290776	0.709224
279	0.23223604	0.7677639
280	0.20487586	0.7951241
281	0.15510821	0.8448918
282	0.01428217	0.9857179
283	0.42383897	0.576161
284	0.8891605	0.11083947
285	0.0027925437	0.99720746
286	0.9483237	0.051676307
287	0.00032019903	0.9996798
288	0.5081537	0.4918463
289	0.9980444	0.0019555765
290	0.012322774	0.98767716
291	0.64602965	0.35397032
292	0.005380519	0.9946195
293	0.1951582	0.80484176
294	1.4110996e-06	0.99999857
295	0.8727905	0.12720941
296	0.24969122	0.75030875
297	0.03730603	0.9626939
298	0.046610903	0.95338917
299	0.19285429	0.8071457
300	0.5509501	0.44904992
301	0.20770591	0.7922941
302	0.7127604	0.28723958
303	1.7314725e-05	0.9999827
304	0.018241975	0.98175806
305	8.983297e-05	0.9999101
306	0.42524117	0.5747588
307	0.5776584	0.4223416
308	0.06069843	0.93930155
309	0.7139388	0.28606126
310	0.19438246	0.8056176
311	0.0027532668	0.99724674
312	0.12578465	0.8742153
313	0.017109301	0.98289067
314	0.240847	0.759153
315	0.08957539	0.91042465
316	0.93274784	0.06725219
317	0.012695604	0.9873044
318	0.035134386	0.96486557
319	0.98986244	0.010137552
320	0.0129872095	0.9870128
321	0.43181255	0.5681874
322	0.15526302	0.84473693
323	0.3097394	0.6902605
324	0.2847153	0.7152847
325	0.1522779	0.8477221
326	0.9687091	0.031290967
327	0.005892409	0.9941076
328	0.1609898	0.8390101
329	0.9825632	0.017436758
330	0.046291396	0.9537086
331	0.121128134	0.87887186
332	0.52967393	0.47032604
333	0.032693744	0.9673063
334	0.5005057	0.49949437
335	0.016531339	0.98346865
336	0.85312104	0.14687896
337	0.44865382	0.5513461
338	0.65233743	0.3476626
339	1.05755325e-05	0.9999894
340	0.07201475	0.92798525
341	0.023905206	0.9760947
342	0.1255488	0.8744512
343	0.71549463	0.28450534
344	0.005964918	0.99403507
345	0.4346402	0.5653598
346	0.9998086	0.00019146672
347	0.068691865	0.93130815
348	0.0034768146	0.99652326
349	0.45675102	0.54324895
350	0.4239808	0.5760192
351	0.045211032	0.954789
352	0.00932197	0.9906781
353	0.6909979	0.3090021
354	0.003245396	0.9967546
355	0.6487961	0.35120386
356	0.0796753	0.92032474
357	0.012229853	0.9877701
358	0.98913306	0.010866961
359	0.060422108	0.93957794
360	0.058528602	0.9414714
361	0.9933102	0.0066897636
362	0.15643309	0.8435669
363	0.26190045	0.7380996
364	0.111551516	0.8884485
365	0.34518728	0.6548127
366	0.8273366	0.17266344
367	0.0016081149	0.9983918
368	0.8641704	0.13582967
369	0.05348186	0.9465182
370	0.49508512	0.5049149
371	0.42187494	0.57812506
372	0.002700186	0.99729985
373	0.59972364	0.4002764
374	8.1295904e-05	0.9999187
375	0.12116876	0.87883127
376	0.12986921	0.8701308
377	0.5661455	0.4338545
378	0.98557615	0.014423884
379	0.96534735	0.034652673
380	0.9840655	0.01593448
381	0.8612389	0.13876106
382	0.031623773	0.96837616
383	0.13695207	0.8630479
384	0.037312604	0.96268743
385	0.55880094	0.44119903
386	0.18338524	0.81661475
387	0.9363665	0.06363351
388	0.0036372112	0.99636275
389	4.110183e-05	0.9999589
390	0.9656542	0.034345757
391	0.99048764	0.009512335
392	0.009768067	0.99023193
393	0.15368633	0.8463137
394	0.9999907	9.282664e-06
395	0.041295618	0.9587044
396	0.17424855	0.8257515
397	0.13992406	0.86007595
398	0.5637873	0.43621272
399	0.67837834	0.32162166
400	0.01467762	0.98532236
401	0.039292146	0.96070784
402	0.115387335	0.8846126
403	0.9992138	0.0007861332
404	0.050077908	0.9499221
405	0.18197927	0.81802076
406	0.9956033	0.0043967487
407	0.336172	0.66382796
408	0.24889106	0.75110894
409	0.21150717	0.7884928
410	0.22268835	0.7773117
411	0.18110988	0.8188901
412	0.9720918	0.027908232
413	0.008231636	0.99176836
414	0.036061723	0.96393824
415	0.12189963	0.8781004
416	0.82266796	0.17733203
417	0.20385553	0.7961445
418	0.21566023	0.7843398
419	0.8370769	0.1629231
420	0.89734113	0.10265882
421	0.045462143	0.9545378
422	0.0024572494	0.99754274
423	0.48042044	0.5195796
424	0.15428305	0.84571695
425	0.14348206	0.8565179
426	0.19561271	0.8043873
427	0.36455485	0.6354452
428	0.005444819	0.99455523
429	0.9854661	0.014533832
430	0.80318755	0.19681247
431	0.025878562	0.97412145
432	0.57999253	0.42000744
433	0.39987257	0.60012746
434	0.5032213	0.49677873
435	0.008082456	0.99191755
436	0.06639386	0.93360615
437	0.5843978	0.4156022
438	0.50926733	0.49073267
439	0.0028045361	0.9971955
440	0.9595532	0.040446848
441	0.91222596	0.08777406
442	0.23574726	0.7642528
443	0.99654573	0.0034543194
444	0.1587176	0.8412824
445	0.59626	0.40373996
446	0.16073403	0.839266
447	0.07357969	0.92642033
448	0.0019821292	0.9980179
449	0.22587575	0.7741242
450	0.00019476282	0.9998053
451	0.0726949	0.9273051
452	0.16697568	0.8330243
453	0.4805344	0.5194656
454	0.13523598	0.86476403
455	0.7935048	0.20649523
456	0.7831427	0.21685731
457	0.28377196	0.71622807
458	0.0023412872	0.9976587
459	0.83769673	0.16230327
460	0.0025997383	0.9974003
461	0.051911753	0.9480882
462	0.06720768	0.9327923
463	0.0030448227	0.99695516
464	0.18660642	0.8133936
465	0.5663204	0.43367958
466	0.98683745	0.013162582
467	0.0010996117	0.9989004
468	0.8560562	0.14394373
469	0.0042797974	0.9957202
470	0.017691571	0.9823085
471	0.99214184	0.007858156
472	0.09598609	0.9040139
473	0.40202248	0.5979775
474	0.8554044	0.14459561
475	0.45589387	0.5441061
476	0.46055692	0.5394431
477	0.60675764	0.39324236
478	0.3971649	0.60283506
479	0.518978	0.48102197
480	0.006666493	0.9933335
481	0.00032514185	0.9996749
482	0.9450501	0.05494983
483	0.0011823436	0.9988176
484	0.99677074	0.0032292828
485	0.11476667	0.8852333
486	0.6808599	0.31914008
487	0.9956909	0.0043091704
488	0.99723536	0.0027646706
489	0.0016916968	0.9983083
490	0.13512704	0.864873
491	0.1550403	0.84495974
492	0.7361998	0.26380014
493	0.04245196	0.957548
494	0.9994362	0.00056380057
495	0.034822743	0.96517724
496	0.17788756	0.8221125
497	0.98301595	0.016984003
498	0.8925866	0.107413426
499	0.71333045	0.28666952
500	0.036880363	0.9631196
501	0.42411277	0.57588726
502	0.22749083	0.7725092
503	0.5648212	0.43517885
504	0.479638	0.520362
505	0.15120341	0.84879655
506	0.40183073	0.59816927
507	0.9559879	0.044012185
508	0.57654786	0.4234521
509	0.13493851	0.8650615
510	0.73969036	0.26030964
511	0.9991566	0.00084346056
512	0.17338252	0.82661754
513	0.009566599	0.99043334
514	0.87895626	0.121043764
515	0.054059744	0.9459403
516	0.010554363	0.9894456
517	0.08275359	0.9172464
518	0.35150337	0.64849657
519	0.0043982416	0.9956018
520	0.007027058	0.99297297
521	0.5227113	0.47728872
522	0.50799376	0.4920062
523	0.08406194	0.9159381
524	0.6501316	0.34986842
525	0.8965173	0.10348277
526	0.11225086	0.88774914
527	0.049438655	0.95056134
528	0.14931968	0.85068035
529	0.51863563	0.48136437
530	0.9933628	0.0066372445
531	0.81760496	0.18239503
532	0.10989573	0.8901043
533	0.15594365	0.84405637
534	0.9556009	0.044399124
535	0.023380214	0.9766198
536	0.3089456	0.69105434
537	0.015658254	0.9843418
538	0.95059085	0.049409084
539	0.062742725	0.93725723
540	0.5175771	0.48242286
541	0.012076332	0.9879237
542	0.6690607	0.33093935
543	0.783083	0.216917
544	0.42580065	0.5741993
545	0.018409949	0.9815901
546	0.00097641966	0.99902356
547	0.025285317	0.9747147
548	0.67107123	0.32892877
549	0.9881126	0.011887367
550	0.6466052	0.35339478
551	0.29883668	0.7011633
552	0.9807777	0.019222353
553	0.10441938	0.8955806
554	0.39148492	0.6085151
555	0.22147815	0.77852184
556	0.94634306	0.053657014
557	0.5918164	0.4081836
558	0.008453745	0.9915462
559	0.040272243	0.95972776
560	0.98244596	0.01755399
561	0.78965694	0.21034299
562	0.9303189	0.069681145
563	0.81585	0.18415003
564	0.79397553	0.20602444
565	0.338436	0.66156405
566	0.21705914	0.78294086
567	0.5827131	0.41728687
568	0.7694843	0.2305157
569	0.9983631	0.0016369334
570	0.0024858366	0.9975141
571	0.77333206	0.22666791
572	0.21246621	0.78753376
573	0.29428378	0.7057162
574	0.9573949	0.042605124
575	0.9069851	0.093014896
576	0.6607	0.3393
577	0.7068391	0.29316086
578	0.999864	0.00013601637
579	0.23433003	0.76566994
580	0.78016114	0.21983889
581	0.002371103	0.99762887
582	0.59533703	0.40466303
583	0.8471879	0.15281211
584	0.0003628328	0.9996371
585	0.5109092	0.48909083
586	0.087590896	0.91240907
587	0.5151284	0.48487166
588	0.8957554	0.10424453
589	0.045343418	0.95465666
590	0.22456063	0.7754394
591	0.004292453	0.9957075
592	0.7077624	0.29223755
593	0.00742851	0.99257153
594	0.99269485	0.007305192
595	0.008080327	0.99191964
596	0.89236194	0.10763806
597	0.8581832	0.1418168
598	0.77213323	0.22786681
599	0.35274515	0.6472548
600	0.50414085	0.49585915
601	0.68364865	0.31635138
602	0.99218047	0.007819514
603	0.89991915	0.10008083
604	0.3758401	0.62415993
605	0.16067664	0.83932334
606	0.04548156	0.95451844
607	0.15045638	0.84954363
608	0.44676724	0.5532328
609	0.38992763	0.61007243
610	0.011135243	0.9888648
611	0.027313186	0.9726868
612	0.98506874	0.014931227
613	0.6184522	0.38154784
614	0.02780228	0.9721977
615	0.38796616	0.61203384
616	0.05042555	0.9495744
617	0.0967367	0.9032633
618	0.122554824	0.8774452
619	0.91411054	0.085889466
620	0.008295952	0.991704
621	0.2378368	0.7621632
622	0.3047045	0.6952955
623	0.3356051	0.66439486
624	0.39720577	0.60279423
625	0.013962044	0.9860379
626	0.297148	0.702852
627	0.7097033	0.2902967
628	0.32780707	0.672193
629	0.99826497	0.0017350096
630	0.99974054	0.00025944307
631	0.0014734532	0.9985266
632	0.81467646	0.18532357
633	0.9752024	0.024797596
634	0.19001964	0.8099804
635	0.22533366	0.77466637
636	0.3331231	0.666877
637	0.6682607	0.3317393
638	0.13494045	0.86505955
639	0.18861866	0.81138134
640	0.6087751	0.39122486
641	0.3956117	0.60438824
642	0.037080288	0.9629197
643	0.6490248	0.3509752
644	0.06585377	0.9341462
645	0.6196357	0.38036436
646	0.1313142	0.86868584
647	0.5810359	0.4189641
648	0.99354583	0.0064541725
649	0.18734287	0.8126572
650	0.15869977	0.84130025
651	0.26801515	0.73198485
652	0.017783722	0.98221624
653	0.037387162	0.96261287
654	0.8817523	0.11824766
655	0.882285	0.117714986
656	0.12482524	0.87517476
657	0.4218467	0.5781533
658	0.8312498	0.16875017
659	0.27992305	0.720077
660	0.39789638	0.60210365
661	0.053036373	0.9469636
662	0.35713306	0.64286697
663	0.48858908	0.51141095
664	0.017409077	0.982591
665	0.69914776	0.30085224
666	0.04711172	0.95288825
667	0.9968363	0.0031636383
668	0.012587841	0.9874121
669	0.20003912	0.79996085
670	0.01732862	0.98267144
671	0.7987249	0.20127508
672	0.49574253	0.50425744
673	0.90303165	0.09696828
674	0.046301525	0.9536985
675	0.1944806	0.8055194
676	0.3972871	0.6027129
677	0.09581646	0.90418357
678	0.09755366	0.9024463
679	0.0093819965	0.99061805
680	0.00789935	0.99210066
681	0.84282374	0.1571762
682	0.16818975	0.83181024
683	0.5548556	0.44514441
684	0.0008765774	0.9991234
685	0.97477925	0.025220728
686	0.11125194	0.888748
687	0.0006154449	0.9993845
688	0.9726149	0.027385125
689	0.021345494	0.97865456
690	0.00011471221	0.9998853
691	0.9176335	0.08236654
692	0.97646403	0.023535958
693	0.7419688	0.25803122
694	0.12524125	0.8747588
695	0.09472563	0.90527433
696	0.1897848	0.81021523
697	0.0007774109	0.99922264
698	0.0026298424	0.9973701
699	0.24766207	0.75233793
700	0.5774148	0.4225852
701	0.033921536	0.96607846
702	0.0028127332	0.9971873
703	0.9909924	0.0090075685
704	0.996148	0.003851999
705	0.8581972	0.14180282
706	0.9783667	0.02163327
707	0.4086512	0.5913488
708	0.43295062	0.5670494
709	0.007081271	0.99291867
710	0.00090422627	0.9990958
711	0.8599107	0.1400893
712	0.1749015	0.8250985
713	0.9978904	0.0021095453
714	0.7589574	0.24104258
715	0.5127747	0.48722526
716	0.262295	0.737705
717	0.7101649	0.2898351
718	0.6449665	0.3550335
719	0.7568695	0.24313048
720	0.9725566	0.027443403
721	0.71322703	0.28677297
722	0.22085221	0.77914774
723	0.5202771	0.47972298
724	0.22974291	0.77025706
725	0.19405316	0.8059468
726	3.3772958e-05	0.99996626
727	0.9938497	0.006150354
728	3.0255344e-05	0.9999697
729	0.8790766	0.12092338
730	0.80751735	0.19248268
731	0.75449127	0.24550873
732	0.4660692	0.5339308
733	0.18121625	0.81878376
734	0.42576098	0.574239
735	0.053999837	0.94600016
736	0.019549834	0.98045015
737	0.96701694	0.032983076
738	0.5613652	0.4386348
739	0.63632727	0.3636728
740	0.31029564	0.68970436
741	0.0061879884	0.99381196
742	0.99967957	0.00032043114
743	0.37740073	0.62259924
744	0.0040839403	0.99591607
745	0.8369403	0.16305973
746	0.4372382	0.5627618
747	0.91131234	0.08868773
748	0.9372364	0.06276358
749	0.00964271	0.99035734
750	0.042612504	0.95738745
751	0.05346857	0.9465314
752	0.32221815	0.6777818
753	0.8598905	0.14010943
754	0.9508621	0.04913788
755	0.63640606	0.3635939
756	0.7862464	0.21375355
757	0.26100448	0.73899555
758	0.098206095	0.90179396
759	0.47670785	0.5232921
760	0.60851836	0.3914816
761	0.9862541	0.0137458695
762	0.99615175	0.003848195
763	0.1321993	0.8678007
764	0.13815266	0.8618473
765	0.8298532	0.17014684
766	0.012784355	0.98721564
767	0.19723034	0.80276966
768	0.2563232	0.74367684
769	0.9713273	0.028672703
770	0.029422423	0.9705776
771	0.2183328	0.7816672
772	0.0003753566	0.9996246
773	0.00022083637	0.99977916
774	0.033586256	0.9664138
775	0.9931942	0.0068057063
776	0.06191768	0.93808234
777	0.33906257	0.66093737
778	0.11312925	0.88687074
779	0.042504273	0.95749575
780	0.04823719	0.9517628
781	0.33964834	0.66035163
782	0.90222174	0.09777825
783	0.47252044	0.5274795
784	6.409606e-05	0.99993587
785	0.4898666	0.5101334
786	0.9043315	0.09566848
787	0.3474286	0.6525714
788	0.2841967	0.71580327
789	8.80767e-05	0.9999119
790	0.04403013	0.95596987
791	0.77287203	0.22712797
792	0.7449773	0.25502267
793	0.14235704	0.85764295
794	0.3384709	0.66152906
795	0.12265185	0.8773481
796	0.40495726	0.59504277
797	0.61217254	0.38782743
798	0.0007310232	0.99926895
799	0.13212977	0.8678702
800	0.94655734	0.053442687
801	0.33322498	0.66677505
802	0.31224528	0.6877547
803	0.083319776	0.9166803
804	0.1949282	0.8050718
805	0.00036268856	0.99963725
806	0.20470966	0.79529035
807	0.25303784	0.7469622
808	0.88067335	0.119326696
809	0.012412219	0.98758775
810	0.97865593	0.021344088
811	0.10849801	0.891502
812	0.9997031	0.0002968294
813	0.0046902336	0.99530977
814	0.140036	0.85996395
815	0.9665376	0.033462334
816	0.37826476	0.6217353
817	0.21572937	0.78427064
818	0.9746518	0.025348157
819	0.04536433	0.9546357
820	0.37930727	0.62069273
821	0.0018586941	0.9981413
822	0.81308043	0.18691954
823	0.99836034	0.0016396724
824	0.95305187	0.046948135
825	0.0018858874	0.9981141
826	0.9998772	0.00012278308
827	0.44864523	0.55135477
828	0.13976707	0.86023295
829	0.31618264	0.6838174
830	0.046274483	0.9537255
831	0.004754717	0.9952453
832	0.3568498	0.6431502
833	0.1056633	0.8943367
834	0.65719265	0.34280738
835	0.055156082	0.94484395
836	0.4246467	0.5753533
837	0.0042360686	0.9957639
838	0.050968215	0.94903183
839	0.48404783	0.51595217
840	0.80729926	0.19270076
841	0.2651507	0.7348493
842	0.038762238	0.9612378
843	0.0013732968	0.9986267
844	0.012516016	0.9874839
845	0.94310373	0.05689626
846	0.91964155	0.08035844
847	0.66105247	0.3389475
848	0.026779149	0.9732208
849	0.9216715	0.07832849
850	0.004348499	0.99565154
851	0.04308374	0.9569162
852	0.836999	0.163001
853	0.99081576	0.009184169
854	0.6331839	0.3668161
855	0.66069025	0.33930972
856	0.8825859	0.11741412
857	0.8577338	0.14226621
858	0.6204025	0.37959749
859	0.8744412	0.1255588
860	0.00010656079	0.9998934
861	0.99734336	0.002656644
862	0.32110584	0.6788941
863	0.047672905	0.95232713
864	0.04741424	0.9525857
865	0.3820281	0.6179719
866	0.9966966	0.0033033702
867	0.7414241	0.2585759
868	0.6758873	0.3241127
869	0.93791115	0.062088847
870	0.0855129	0.91448706
871	0.5365512	0.46344882
872	0.00050105463	0.99949896
873	0.49312884	0.5068712
874	0.0006157089	0.9993843
875	0.111077964	0.88892204
876	0.5942365	0.4057635
877	0.8523913	0.14760867
878	0.9959953	0.004004686
879	0.06626834	0.9337317
880	0.52964014	0.47035983
881	0.22658096	0.773419
882	0.047395617	0.9526044
883	0.62530047	0.3746996
884	0.84655786	0.15344211
885	0.98544806	0.014551899
886	0.00048565786	0.99951434
887	0.38491052	0.6150895
888	0.34909305	0.650907
889	0.6705214	0.3294786
890	0.055712055	0.9442879
891	0.9164596	0.0835404
892	0.99144006	0.008559977
893	2.600054e-05	0.999974
894	0.0025158513	0.9974841
895	0.58787644	0.41212356
896	0.7811681	0.2188319
897	0.07463148	0.9253685
898	0.29329	0.70671
899	0.10860796	0.89139205
900	0.9948171	0.0051829377
901	0.9921789	0.007821067
902	0.8153363	0.1846637
903	0.009837111	0.99016285
904	0.9540239	0.045976132
905	0.8251897	0.17481028
906	0.19723324	0.8027668
907	0.011525808	0.9884742
908	0.25336903	0.74663097
909	0.99999046	9.594951e-06
910	0.44251752	0.5574825
911	0.9369246	0.063075386
912	0.30250618	0.69749385
913	0.034030493	0.96596956
914	0.37266356	0.6273365
915	0.009213557	0.9907864
916	0.050804388	0.94919556
917	0.8720877	0.12791225
918	0.636507	0.36349308
919	0.98600185	0.01399815
920	0.9474367	0.0525633
921	0.0017653198	0.9982346
922	0.23489873	0.7651013
923	0.14601067	0.8539893
924	0.070042565	0.9299575
925	0.07105173	0.9289482
926	0.010857197	0.98914284
927	0.9873646	0.012635392
928	0.0009143549	0.99908566
929	0.009137996	0.990862
930	0.07451722	0.92548275
931	0.9979063	0.0020936572
932	0.27165586	0.72834414
933	0.0056969975	0.994303
934	0.0016872429	0.9983127
935	0.8062021	0.1937979
936	0.0028420594	0.99715793
937	0.18545833	0.8145417
938	0.026870472	0.9731295
939	0.12774256	0.8722575
940	0.009653217	0.99034685
941	0.16007926	0.83992076
942	0.3313096	0.6686904
943	0.80267614	0.19732386
944	0.10809888	0.8919011
945	0.99645966	0.0035402854
946	0.9957831	0.004216881
947	0.02176255	0.97823745
948	0.31372306	0.6862769
949	0.04513212	0.9548679
950	0.96775055	0.032249402
951	0.000109421635	0.99989057
952	0.83080715	0.16919284
953	0.0009538416	0.99904615
954	0.8090363	0.19096364
955	0.029400289	0.9705997
956	0.1416098	0.8583902
957	0.027096141	0.9729039
958	0.0167674	0.98323256
