# Supplementary material for: Evaluating deep learning-based melanoma classification using immunohistochemistry and routine histology: A three center study
Source: PLoS One. 2024 Jan 19;19(1):e0297146. doi: 10.1371/journal.pone.0297146 (PMC10798511; doi:10.1371/journal.pone.0297146)
Supplement: S5 Dataset — (ZIP) [file pone.0297146.s011.zip › minimal_dataset/tile_predictions/dresden/810872-HE_ind_ISlab_1.0.csv]

	0	1
0	0.00218338	0.99781656
1	0.00062174676	0.9993782
2	0.00010043961	0.9998995
3	0.0046852566	0.9953147
4	0.00026021	0.9997398
5	8.301216e-05	0.99991703
6	3.6456346e-05	0.9999635
7	0.014593217	0.98540676
8	0.005240122	0.99475986
9	0.0027918054	0.9972082
10	0.0048010913	0.9951989
11	5.7948084e-05	0.99994206
12	9.360458e-05	0.9999064
13	0.0023896806	0.99761033
14	5.503115e-05	0.9999449
15	8.59245e-05	0.99991405
16	0.0043695397	0.9956305
17	0.00065495184	0.999345
18	0.0034318015	0.9965682
19	0.0004293312	0.99957067
20	0.026956692	0.97304326
21	0.00025587514	0.9997441
22	0.002462644	0.9975374
23	0.6702903	0.3297097
24	0.07466824	0.9253318
25	0.15839063	0.8416094
26	1.9012667e-05	0.99998105
27	0.5912542	0.40874577
28	0.0026791836	0.99732083
29	0.004231471	0.99576855
30	0.0013538566	0.9986462
31	9.6864766e-05	0.9999031
32	0.002176341	0.9978237
33	0.032489724	0.9675102
34	0.0006429517	0.99935704
35	0.91720885	0.08279108
36	0.0001284845	0.9998715
37	0.00019461449	0.9998054
38	0.003195568	0.9968045
39	1.8814928e-06	0.9999981
40	0.37228373	0.62771624
41	0.0009433248	0.99905664
42	0.00012416684	0.9998758
43	0.0007292204	0.99927074
44	0.00023294563	0.999767
45	0.000113931885	0.99988604
46	0.2398568	0.7601433
47	0.1866106	0.81338936
48	0.00029046147	0.99970955
49	0.0009845936	0.99901533
50	0.036969617	0.9630304
51	0.00024670517	0.9997533
52	0.0057171504	0.99428284
53	8.383013e-06	0.99999166
54	0.0007891724	0.99921083
55	0.00044491165	0.99955505
56	8.095289e-05	0.99991906
57	7.600646e-05	0.99992394
58	0.0011088543	0.9988912
59	7.707463e-05	0.9999229
60	0.009226598	0.99077344
61	0.00021936653	0.9997806
62	0.5375601	0.46243992
63	0.03392796	0.966072
64	0.0060770437	0.9939229
65	0.018353185	0.98164684
66	0.009193811	0.99080616
67	6.219902e-05	0.9999378
68	0.0007285349	0.99927145
69	0.00074487855	0.9992551
70	0.93564785	0.06435212
71	0.0034798125	0.99652016
72	5.404726e-05	0.999946
73	0.009434159	0.99056584
74	0.008629366	0.9913707
75	5.6305224e-05	0.99994373
76	0.7839587	0.21604134
77	0.0005046151	0.9994954
78	0.07735004	0.92265
79	0.0001211464	0.9998789
80	0.031113114	0.96888685
81	2.0079488e-06	0.999998
82	3.160205e-05	0.9999684
83	0.010407352	0.9895927
84	3.4569316e-06	0.99999654
85	0.00013426949	0.9998658
86	1.9201678e-05	0.9999808
87	0.0028005796	0.9971994
88	0.01254573	0.9874543
89	6.062677e-05	0.9999393
90	0.033110447	0.96688956
91	0.003592435	0.99640757
92	0.03226159	0.9677384
93	0.0024816215	0.9975184
94	1.6045475e-05	0.9999839
95	0.001553313	0.99844676
96	0.08793438	0.9120656
97	0.0040062005	0.99599373
98	8.928824e-06	0.99999106
99	0.008400074	0.9915999
100	0.017615601	0.9823844
101	0.0075287623	0.9924712
102	0.00086849474	0.9991315
103	0.036842123	0.9631579
104	0.00037687327	0.99962306
105	0.02864977	0.97135025
106	0.0005443559	0.99945563
107	0.00319591	0.9968041
108	0.0403887	0.9596113
109	0.004140992	0.99585897
110	0.02622805	0.9737719
111	0.011605958	0.988394
112	0.001904565	0.99809545
113	0.016965926	0.9830341
114	0.00040679175	0.9995932
115	0.003629099	0.9963709
116	0.003587601	0.99641246
117	0.29490924	0.7050907
118	0.00029276847	0.99970716
119	8.175037e-05	0.9999182
120	0.0066948226	0.99330515
121	0.0008843164	0.99911565
122	0.0026865401	0.99731344
123	0.0123378895	0.9876621
124	0.0031707168	0.9968292
125	0.021835065	0.978165
126	1.0866497e-05	0.99998915
127	0.007305562	0.9926945
128	0.0001790937	0.9998209
129	0.0010148751	0.9989851
130	5.5136097e-05	0.9999448
131	0.00878057	0.99121946
132	0.0053241365	0.9946759
133	0.00010014735	0.99989986
134	6.142685e-05	0.9999386
135	9.077495e-05	0.99990916
136	0.00015838427	0.9998416
137	0.033893667	0.96610636
138	0.0002017632	0.99979824
139	0.00095537596	0.9990446
140	0.022419682	0.9775803
141	0.23491096	0.76508904
142	3.292243e-05	0.9999671
143	0.011763412	0.9882366
144	0.7589853	0.24101475
145	0.00015416305	0.99984586
146	0.029149665	0.97085035
147	6.9921225e-05	0.99993
148	0.00081468135	0.99918526
149	0.0066986037	0.9933014
150	0.0011790055	0.99882096
151	0.0034328846	0.99656713
152	0.05644668	0.9435533
153	2.4815952e-05	0.9999752
154	0.09150063	0.90849936
155	0.00017242122	0.9998275
156	0.25798345	0.7420165
157	0.017611045	0.9823889
158	3.0833955e-06	0.9999969
159	2.2103739e-05	0.99997795
160	0.00017602212	0.999824
161	0.00023570686	0.99976426
162	9.321867e-06	0.9999907
163	0.23706394	0.76293606
164	0.0018160725	0.9981839
165	0.00018278457	0.9998172
166	0.0008843383	0.99911565
167	0.46543965	0.5345603
168	5.4203065e-06	0.99999464
169	1.570436e-06	0.99999845
170	6.5741056e-06	0.99999344
171	3.2593856e-05	0.99996746
172	0.20564848	0.7943515
173	0.0021512674	0.99784875
174	0.0012305727	0.99876934
175	7.000676e-05	0.99993
176	3.4071268e-06	0.99999654
177	0.4977535	0.5022465
178	0.035304867	0.96469516
179	0.0073378333	0.9926622
180	0.0033786108	0.9966214
181	5.2246573e-06	0.99999475
182	0.01743612	0.9825639
183	0.0014649747	0.99853504
184	6.496624e-06	0.99999356
185	0.00024327067	0.99975675
186	0.000100798934	0.99989915
187	1.7700344e-05	0.99998236
188	0.05346442	0.9465356
189	0.003005429	0.9969946
190	0.023424853	0.9765752
191	0.06624631	0.9337537
192	3.8886474e-06	0.99999607
193	0.40374625	0.59625375
194	0.0009521637	0.9990478
195	0.00013007424	0.99986994
196	0.0018441352	0.9981559
197	0.058611505	0.9413884
198	0.0027969955	0.997203
199	9.905132e-06	0.9999901
200	0.6446606	0.3553394
201	0.05402177	0.9459783
202	3.937276e-05	0.99996066
203	0.034589507	0.9654105
204	0.00016311872	0.9998368
205	0.032552958	0.9674471
206	0.09308861	0.9069114
207	0.019743182	0.98025674
208	0.00013054044	0.99986947
209	0.0016600214	0.99834
210	0.00077166344	0.99922836
211	0.5978754	0.4021246
212	0.0017612944	0.9982387
213	0.003870332	0.99612963
214	0.00011598679	0.999884
215	5.68244e-06	0.9999943
216	0.00021531369	0.99978465
217	0.017257344	0.98274267
218	0.07643096	0.9235691
219	0.001220307	0.9987797
220	0.0003449114	0.9996551
221	0.0024159132	0.9975841
222	0.001964912	0.99803513
223	0.015582447	0.98441756
224	9.66976e-06	0.99999034
225	0.0017385093	0.9982615
226	0.014099627	0.98590034
227	0.15862067	0.8413793
228	0.062385153	0.9376149
229	0.7888142	0.21118587
230	0.00027815346	0.9997218
231	0.0023805664	0.99761945
232	0.015261344	0.9847387
233	0.0043854164	0.9956145
234	0.101578176	0.8984219
235	0.00059863337	0.99940133
236	0.0006709021	0.9993291
237	0.00039072768	0.9996093
238	2.6462567e-05	0.99997354
239	4.052461e-05	0.99995947
240	0.0021206825	0.9978794
241	0.0003410078	0.99965894
242	0.009270028	0.99073
243	0.08050251	0.9194975
244	0.028874183	0.9711258
245	0.08770197	0.9122981
246	2.7749109e-05	0.9999722
247	0.16729802	0.832702
248	0.0076913806	0.9923086
249	0.010673739	0.98932624
250	4.1826534e-05	0.99995816
251	0.041574568	0.9584254
252	0.0003000677	0.99969995
253	0.16852582	0.8314741
254	1.13956e-05	0.99998856
255	0.02174282	0.9782572
256	0.00011659425	0.9998834
257	0.0010762161	0.9989237
258	0.031912915	0.9680871
259	0.000105221465	0.99989474
260	0.0005031478	0.9994968
261	0.0001532013	0.9998468
262	3.9803604e-07	0.99999964
263	8.880607e-06	0.9999912
264	0.0007128634	0.9992872
265	0.0016566095	0.99834335
266	0.0021459167	0.99785405
267	0.0012000494	0.9987999
268	6.686511e-05	0.9999331
269	0.18202597	0.817974
270	0.010242558	0.9897574
271	0.002097543	0.9979025
272	3.6049234e-05	0.999964
273	0.0022596968	0.99774027
274	0.0003459101	0.99965405
275	0.0049614827	0.99503857
276	2.214609e-06	0.99999774
277	0.00010483448	0.9998951
278	0.015647108	0.9843529
279	0.014509183	0.9854908
280	0.002858852	0.9971411
281	0.00048099225	0.999519
282	0.005127002	0.994873
283	0.004295081	0.99570495
284	0.0026012992	0.99739873
285	0.0023650394	0.997635
286	7.256495e-07	0.9999993
287	0.018028773	0.9819712
288	0.0018008027	0.9981993
289	4.9407623e-07	0.9999995
290	2.4344406e-05	0.9999757
291	0.09088332	0.9091167
292	0.070232324	0.9297677
293	0.00013278035	0.9998672
294	0.008783799	0.9912162
295	0.0034152044	0.9965848
296	0.0020930571	0.9979069
297	0.26579297	0.73420703
298	0.00020165223	0.99979836
299	0.00018065165	0.99981934
300	0.07489768	0.92510235
301	0.037224423	0.9627756
302	0.0046737236	0.9953263
303	0.0011803618	0.99881965
304	0.004287066	0.995713
305	0.027528102	0.97247195
306	0.004929448	0.9950706
307	0.00017518527	0.9998248
308	0.000288863	0.9997111
309	0.005222414	0.99477756
310	0.00081454875	0.9991855
311	0.7024315	0.29756847
312	0.73600006	0.26399994
313	0.000717486	0.99928254
314	0.00020497681	0.999795
315	0.0014342524	0.99856573
316	9.5903115e-06	0.99999046
317	2.5332649e-05	0.9999746
318	0.00051663065	0.99948335
319	0.00052141334	0.99947864
320	0.00068438397	0.9993156
321	6.2040676e-06	0.9999938
322	0.00092329463	0.9990767
323	0.0034291034	0.99657094
324	0.18679361	0.81320643
325	2.1671942e-05	0.9999783
326	1.627479e-05	0.99998367
327	0.0024495402	0.9975504
328	0.34237728	0.65762275
329	0.003014098	0.99698585
330	2.1283666e-05	0.99997866
331	0.0091666905	0.99083334
332	0.00620459	0.9937954
333	0.00027714885	0.9997228
334	0.0031127483	0.99688727
335	0.00072658726	0.9992735
336	0.00011164222	0.9998883
337	0.048684895	0.9513151
338	0.00017809035	0.99982196
339	2.7252401e-05	0.9999727
340	0.0004943913	0.99950564
341	7.6311706e-05	0.9999237
342	0.7079568	0.2920432
343	1.6885386e-05	0.9999831
344	7.4337215e-05	0.9999256
345	0.00035818422	0.9996418
346	0.08671571	0.91328424
347	7.3512633e-06	0.9999926
348	7.0827887e-06	0.99999297
349	5.1932375e-06	0.99999475
350	0.00014092824	0.9998591
351	0.124325454	0.8756745
352	0.0012143233	0.9987857
353	0.0016349045	0.9983651
354	0.03004223	0.96995777
355	0.002788075	0.997212
356	0.0003640059	0.99963593
357	2.8572615e-06	0.99999714
358	0.0046108235	0.9953891
359	2.2317707e-05	0.9999777
360	0.00040383884	0.9995962
361	0.0011702083	0.9988298
362	0.016986154	0.98301387
363	0.00027387883	0.9997261
364	0.008691361	0.99130857
365	0.0102638	0.9897362
366	0.0014833289	0.9985166
367	0.007097816	0.9929022
368	0.0010038251	0.9989962
369	0.008568545	0.9914315
370	0.0035283691	0.99647164
371	0.00043079027	0.99956924
372	0.06765324	0.93234676
373	6.283531e-05	0.9999372
374	0.032880966	0.96711904
375	0.017173586	0.9828264
376	0.0020694989	0.9979305
377	0.0018955031	0.99810445
378	0.00012156796	0.9998784
379	0.0002705666	0.99972945
380	0.011879959	0.9881201
381	0.00035166668	0.99964833
382	0.002201446	0.9977985
383	0.001027615	0.9989724
384	0.00011604741	0.9998839
385	0.034857403	0.96514255
386	1.888307e-05	0.99998116
387	0.009789454	0.99021053
388	0.274285	0.725715
389	2.5838166e-05	0.99997413
390	0.007008095	0.9929919
391	0.00046929467	0.9995307
392	0.0027622445	0.9972377
393	0.014622553	0.9853775
394	7.2376247e-06	0.9999927
395	0.0005736226	0.99942636
396	0.018937835	0.9810621
397	0.001869326	0.99813074
398	0.0022137417	0.9977863
399	0.024066309	0.97593373
400	0.016190898	0.9838091
401	0.0036917445	0.99630827
402	0.046537183	0.95346284
403	3.666904e-05	0.9999633
404	7.781147e-07	0.99999917
405	0.0006972486	0.99930274
406	0.0033385598	0.9966614
407	0.0001517457	0.99984825
408	0.0009043787	0.9990957
409	0.001789453	0.99821055
410	0.0017637359	0.9982363
411	0.00028366936	0.99971634
412	7.38411e-05	0.9999262
413	1.602587e-05	0.999984
414	0.0074750916	0.9925249
415	0.0005585303	0.99944144
416	0.0009446564	0.9990553
417	0.00011766289	0.99988234
418	4.6774298e-05	0.99995327
419	1.8173649e-05	0.9999819
420	1.825501e-05	0.99998176
421	0.0002238855	0.99977607
422	0.00074722216	0.99925274
423	1.2767958e-06	0.9999987
424	0.009563156	0.99043685
425	2.144679e-05	0.99997854
426	9.027513e-08	0.9999999
427	0.00058739574	0.99941266
428	0.0009897324	0.9990102
429	0.01325073	0.98674923
430	0.0026495466	0.99735045
431	3.6966371e-06	0.9999963
432	0.0050181537	0.9949818
433	0.0072423634	0.99275756
434	3.44094e-05	0.99996555
435	4.0875557e-06	0.99999595
436	0.0039389394	0.996061
437	0.105037235	0.8949628
438	0.00014528222	0.9998547
439	0.016312048	0.983688
440	0.017236903	0.98276305
441	0.0033092943	0.99669063
442	0.00027504066	0.9997249
443	0.1348203	0.8651797
444	0.0007806929	0.9992193
445	0.00083036505	0.9991697
446	0.00081102195	0.99918896
447	0.0020484729	0.99795157
448	0.010409256	0.9895907
449	0.09316096	0.906839
450	4.152101e-05	0.9999585
451	0.0018915631	0.9981084
452	0.00196371	0.9980363
453	0.00079010805	0.9992099
454	9.994309e-05	0.9999001
455	0.0042994414	0.99570054
456	0.0008589047	0.9991411
457	0.00046752678	0.99953246
458	0.0010101737	0.99898976
459	0.051330794	0.94866914
460	0.021141794	0.9788582
461	6.4198684e-07	0.9999994
462	1.3402186e-05	0.99998665
463	5.7868616e-05	0.9999422
464	0.011667849	0.9883322
465	0.0006618104	0.9993382
466	3.4602068e-05	0.9999654
467	0.0040810076	0.99591905
468	0.25215715	0.7478428
469	0.005949845	0.9940501
470	6.0037055e-05	0.9999399
471	0.006579519	0.9934204
472	0.009316079	0.9906839
473	0.0087437425	0.99125624
474	9.2831666e-05	0.99990714
475	5.854061e-05	0.99994147
476	0.0035792342	0.99642074
477	0.0009449418	0.9990551
478	0.84745705	0.15254296
479	5.232107e-06	0.99999475
480	0.029733822	0.97026616
481	0.00019179379	0.99980825
482	0.000560261	0.9994398
483	0.011781634	0.98821837
484	0.0001455833	0.99985445
485	0.0024584504	0.99754155
486	0.10220877	0.8977912
487	0.00013959614	0.9998604
488	1.4777072e-06	0.99999857
489	1.6585748e-06	0.99999833
490	0.0008069559	0.999193
491	0.077579625	0.9224204
492	0.00089903566	0.99910104
493	0.021710891	0.9782891
494	0.004190581	0.99580944
495	0.00020423975	0.99979573
496	7.644528e-05	0.9999236
497	0.0041403295	0.9958597
498	0.011870139	0.98812985
499	0.000209521	0.9997905
500	0.00062110985	0.9993789
501	0.0012489264	0.99875104
502	0.0002345805	0.99976546
503	7.48246e-05	0.99992514
504	0.2652713	0.73472863
505	0.019446261	0.98055375
506	0.0013096568	0.9986903
507	8.843235e-05	0.99991155
508	0.0001501373	0.9998498
509	0.07744431	0.9225557
510	0.00013731876	0.9998627
511	9.8599085e-05	0.9999014
512	0.0067494856	0.9932505
513	0.014921552	0.98507845
514	0.09419693	0.9058031
515	0.0004887627	0.99951124
516	0.05887429	0.9411257
517	0.00019372601	0.99980634
518	0.00013797816	0.99986196
519	0.013948344	0.9860517
520	0.13317555	0.86682445
521	3.3248863e-05	0.99996674
522	0.011381571	0.9886184
523	0.01428403	0.98571604
524	0.000576509	0.9994235
525	6.4804485e-06	0.99999356
526	0.51647294	0.48352703
527	0.00042312354	0.99957687
528	0.0044056308	0.9955943
529	0.0022671537	0.9977329
530	0.0033038997	0.9966961
531	0.0006995289	0.9993005
532	6.225903e-06	0.9999938
533	0.035735756	0.9642642
534	0.0055032684	0.99449676
535	0.10512649	0.8948735
536	7.825202e-05	0.9999218
537	0.003962182	0.99603784
538	0.0016321085	0.99836797
539	0.0016119973	0.99838805
540	0.019776149	0.9802239
541	0.011247944	0.98875207
542	0.093504526	0.9064955
543	0.0036399341	0.99636
544	2.4951474e-05	0.9999751
545	0.0445585	0.9554415
546	0.013226897	0.9867731
547	0.00083636283	0.9991636
548	3.38163e-05	0.99996614
549	0.20084724	0.79915273
550	0.0005482592	0.9994517
551	0.0057160286	0.994284
552	0.0006284833	0.9993716
553	0.003875564	0.99612445
554	2.1930056e-05	0.99997807
555	0.0067934827	0.9932065
556	0.004691708	0.99530834
557	0.00024208923	0.99975795
558	0.0065609883	0.993439
559	0.0013129339	0.9986871
560	0.06927407	0.930726
561	1.990768e-07	0.99999976
562	0.00012243525	0.9998776
563	1.2983136e-05	0.999987
564	0.009762316	0.99023765
565	0.010580028	0.98941994
566	0.04275706	0.95724297
567	9.869943e-06	0.9999901
568	0.00087685767	0.99912316
569	0.00015298525	0.99984694
570	0.5487003	0.45129973
571	4.8977936e-06	0.9999951
572	0.001223967	0.998776
573	0.0007783701	0.99922156
574	2.8360644e-06	0.99999714
575	0.0002992278	0.9997008
576	0.6551868	0.34481317
577	0.0004213081	0.99957865
578	0.00020435467	0.9997956
579	0.0035555859	0.9964444
580	0.017724672	0.98227537
581	0.0026424017	0.99735755
582	1.3379671e-05	0.99998665
583	6.882947e-05	0.9999312
584	0.00029888455	0.9997011
585	0.001918433	0.99808156
586	0.047639057	0.952361
587	4.9820228e-05	0.9999502
588	0.0028565056	0.99714345
589	0.0033618654	0.99663806
590	0.00082952046	0.99917054
591	0.0038463569	0.99615365
592	0.0051615867	0.9948384
593	0.044647913	0.9553521
594	0.00018936535	0.99981064
595	0.0003867967	0.9996132
596	2.9473333e-06	0.999997
597	0.040904246	0.9590957
598	0.0029742108	0.9970258
599	0.00023803735	0.999762
600	0.000530252	0.9994698
601	0.015358223	0.98464173
602	0.003130314	0.99686974
603	0.054732863	0.94526714
604	0.0014812257	0.99851876
605	0.00032483015	0.99967515
606	0.019301845	0.9806982
607	1.3153901e-05	0.9999869
608	0.010069166	0.98993087
609	0.0006464639	0.9993536
610	7.089003e-05	0.9999291
611	0.3454781	0.6545219
612	0.0048063323	0.99519366
613	0.04580155	0.9541985
614	0.013975606	0.9860243
615	0.0026916475	0.9973084
616	1.4931018e-05	0.9999851
617	0.0009905258	0.9990095
618	0.0047926963	0.99520725
619	0.012068398	0.98793155
620	0.00024977588	0.9997502
621	0.076342806	0.9236571
622	0.00013624507	0.99986374
623	0.0073131174	0.99268687
624	0.18108912	0.8189109
625	6.86803e-05	0.99993134
626	6.572488e-06	0.99999344
627	4.172952e-06	0.9999958
628	0.0253769	0.9746231
629	5.693201e-05	0.999943
630	2.8149767e-05	0.99997187
631	0.0005972124	0.99940276
632	5.243951e-06	0.99999475
633	7.640651e-05	0.9999236
634	5.501111e-05	0.99994504
635	4.693017e-06	0.99999535
636	0.62654096	0.37345898
637	5.4755656e-06	0.9999945
638	0.00023161441	0.99976844
639	0.0024472382	0.9975528
640	0.005036243	0.99496377
641	0.00030814204	0.99969184
642	0.014412325	0.9855877
643	5.0100083e-05	0.99994993
644	0.002412585	0.99758744
645	0.002587023	0.997413
646	0.009708253	0.9902918
647	0.002922684	0.99707735
648	0.00015800324	0.9998419
649	0.0046433313	0.9953566
650	5.6067133e-06	0.9999944
651	0.023294762	0.97670525
652	1.1858238e-05	0.9999882
653	0.056603506	0.9433965
654	0.06957405	0.930426
655	0.0003593899	0.9996406
656	0.010651355	0.98934865
657	0.00018431808	0.99981576
658	0.000104477	0.99989545
659	0.011908298	0.9880917
660	0.47136748	0.5286325
661	0.0025330693	0.9974669
662	0.008869032	0.99113095
663	0.40519172	0.5948082
664	0.08025808	0.91974187
665	0.05976002	0.94024
666	1.1867763e-05	0.9999881
667	0.0025482825	0.9974517
668	0.0317112	0.9682888
669	0.025245918	0.9747541
670	0.022657651	0.9773424
671	2.5900905e-05	0.99997413
672	0.0020739497	0.997926
673	0.00026999068	0.99973005
674	0.0057639144	0.99423605
675	0.0017354161	0.9982646
676	3.660364e-05	0.9999634
677	0.001463179	0.9985368
678	0.009511558	0.9904884
679	0.0005579178	0.99944204
680	3.037442e-05	0.9999696
681	0.14101394	0.8589861
682	0.0015280502	0.9984719
683	0.018543322	0.98145664
684	2.1950014e-05	0.99997807
685	0.004582247	0.9954177
686	0.00015308069	0.99984694
687	0.0039565796	0.99604344
688	1.6299844e-05	0.99998367
689	0.0011141374	0.9988859
690	0.08987395	0.91012603
691	1.9407182e-06	0.9999981
692	0.062274046	0.937726
693	2.4347539e-05	0.9999757
694	3.5829385e-06	0.9999964
695	0.00037456633	0.99962544
696	0.02913216	0.9708679
697	0.00016591282	0.99983406
698	0.0001684435	0.99983156
699	0.0027140896	0.99728596
700	0.00032853134	0.99967146
701	0.032099836	0.9679002
702	0.044343002	0.955657
703	0.00010485167	0.9998951
704	0.029176077	0.97082394
705	0.06783667	0.93216336
706	0.30249864	0.6975014
707	0.005810088	0.99419
708	0.03965516	0.9603448
709	0.3104721	0.6895279
710	0.036081113	0.96391886
711	0.00051992916	0.99948007
712	0.5751224	0.4248776
713	0.0001359964	0.999864
714	4.727263e-05	0.9999527
715	0.00012867896	0.99987125
716	0.0055291913	0.99447083
717	0.002592651	0.9974074
718	2.7705695e-05	0.99997234
719	2.5773861e-05	0.99997425
720	0.0017364003	0.99826366
721	0.0051244777	0.9948755
722	0.001264563	0.9987355
723	0.0013955962	0.9986045
724	0.006369233	0.9936308
725	0.003312279	0.9966877
726	1.3206466e-05	0.99998677
727	0.00020147083	0.9997986
728	0.9319701	0.06802992
729	0.0030566033	0.9969434
730	3.4908062e-06	0.99999654
731	0.0063831112	0.99361694
732	0.06751111	0.93248886
733	3.944231e-06	0.99999607
734	3.0474783e-05	0.9999695
735	0.00021394629	0.9997861
736	5.6433375e-05	0.9999436
737	2.7225986e-05	0.9999728
738	0.00092737697	0.99907255
739	2.5570023e-05	0.99997437
740	3.8918155e-05	0.99996114
741	0.0010967118	0.9989033
742	0.099998236	0.90000176
743	0.004153961	0.9958461
744	0.045689557	0.9543104
745	0.00026817762	0.99973184
746	0.26968178	0.7303182
747	0.00017039393	0.99982953
748	0.0068170587	0.99318296
749	0.0172952	0.9827048
750	0.00034217976	0.99965787
751	0.0010631735	0.99893683
752	0.20053114	0.7994689
753	0.0034283819	0.99657166
754	1.3190857e-05	0.99998677
755	2.2243848e-05	0.9999777
756	0.029078249	0.9709218
757	0.0012574748	0.9987425
758	0.004873052	0.99512696
759	0.0011281064	0.99887186
760	0.00011039769	0.9998896
761	1.8734623e-05	0.9999813
762	0.16212596	0.83787405
763	7.686693e-06	0.9999924
764	0.004283485	0.9957165
765	0.00013522351	0.9998648
766	0.00032089857	0.9996791
767	0.011790003	0.98820996
768	0.0007385362	0.99926144
769	3.3871638e-06	0.99999666
770	0.00021416813	0.99978584
771	0.0001406077	0.99985933
772	0.0036061225	0.99639386
773	0.4162084	0.5837916
774	0.00053252385	0.99946743
775	0.0128231095	0.98717695
776	0.00012657327	0.9998734
777	6.0164376e-07	0.9999994
778	2.1362363e-05	0.99997866
779	1.725999e-05	0.9999827
780	0.0010564188	0.9989436
781	0.00014758098	0.9998524
782	0.0023022166	0.9976978
783	0.15486288	0.8451371
784	0.026329963	0.97367
785	0.00046313505	0.9995369
786	0.03333388	0.96666616
787	0.0010011204	0.99899894
788	0.0025138874	0.9974861
789	0.038737893	0.96126217
790	0.0053185634	0.9946814
791	3.897052e-05	0.999961
792	0.011312975	0.98868704
793	0.05483311	0.94516695
794	0.04021754	0.9597824
795	0.00029998564	0.99970007
796	9.181669e-05	0.9999082
797	0.00023239615	0.9997676
798	0.0086137485	0.9913863
799	0.0005652504	0.99943477
800	0.0014242431	0.9985758
801	0.027171224	0.97282875
802	0.0039717304	0.9960283
803	0.00044348958	0.9995565
804	0.0064109033	0.99358904
805	1.0427249e-06	0.9999989
806	0.00032353762	0.99967647
807	6.731198e-08	0.9999999
808	0.0001953533	0.9998047
809	0.06684205	0.9331579
810	0.00018704847	0.999813
811	4.7891364e-05	0.9999521
812	0.006178477	0.9938215
813	3.94383e-05	0.99996054
814	0.0053745103	0.9946255
815	0.0020176028	0.9979824
816	0.0013427249	0.9986572
817	0.00035601665	0.9996439
818	0.0018422448	0.9981578
819	1.7666803e-06	0.9999982
820	0.106765606	0.8932344
821	0.25211966	0.74788034
822	0.0005791051	0.9994209
823	0.00025185104	0.9997482
824	0.0024246385	0.99757534
825	0.0012271024	0.9987729
826	0.0058477586	0.99415225
827	0.0016492947	0.99835074
828	0.0008805093	0.99911946
829	0.00011548332	0.9998845
830	0.0006912062	0.9993088
831	0.00072345143	0.9992766
832	0.0009551252	0.99904484
833	0.28607547	0.7139246
834	0.000616685	0.99938333
835	0.00019605813	0.99980396
836	1.9356392e-05	0.9999807
837	0.0049205283	0.9950795
838	5.219658e-06	0.99999475
839	0.0019027313	0.99809724
840	0.2678228	0.7321772
841	1.4997813e-07	0.9999999
842	5.939919e-05	0.99994063
843	0.014509196	0.9854908
844	1.2818988e-05	0.9999871
845	0.0014869197	0.99851304
846	0.0038250177	0.99617493
847	0.0066514197	0.99334854
848	0.0004350056	0.99956495
849	0.0023201872	0.9976799
850	0.028458524	0.9715415
851	0.00022312174	0.9997769
852	0.000413319	0.99958664
853	4.2383e-05	0.99995756
854	7.175947e-05	0.99992824
855	2.0964955e-05	0.999979
856	1.9728372e-05	0.99998033
857	0.014703807	0.9852962
858	0.0019162203	0.99808383
859	0.0002378885	0.9997621
860	0.0001583971	0.9998416
861	0.0051584975	0.9948415
862	1.2618493e-05	0.99998736
863	0.08196413	0.91803586
864	0.00011380094	0.99988616
865	0.0003685719	0.9996314
866	0.0054826536	0.9945174
867	0.0016187169	0.99838126
868	0.0043753395	0.9956247
869	1.5536607e-05	0.9999845
870	0.00083947554	0.9991605
871	1.617804e-06	0.99999833
872	0.0005599705	0.99944
873	0.018113185	0.98188686
874	0.019102827	0.9808972
875	0.00031605794	0.999684
876	0.0044480753	0.9955519
877	0.00030565914	0.99969435
878	0.00055783225	0.99944216
879	6.233869e-05	0.99993765
880	3.366774e-05	0.9999664
881	0.00026977502	0.99973017
882	0.0024613917	0.99753857
883	7.541568e-07	0.9999993
884	0.00031496302	0.99968505
885	0.004510902	0.99548906
886	4.1630465e-06	0.9999958
887	0.005487403	0.99451256
888	0.00023988531	0.9997601
889	0.00035103178	0.9996489
890	0.00155234	0.99844766
891	5.5467117e-06	0.9999944
892	0.0002350363	0.999765
893	0.0066096475	0.9933903
894	0.00013029794	0.9998697
895	0.00096996996	0.99903
896	0.0027266485	0.9972734
897	0.01234075	0.9876593
898	0.01895075	0.9810493
899	4.297965e-05	0.99995697
900	6.7432006e-06	0.9999932
901	0.057459336	0.94254065
902	4.761068e-05	0.99995244
903	0.003943522	0.99605644
904	3.1237105e-05	0.99996877
905	0.00033398584	0.999666
906	4.7925573e-06	0.99999523
907	0.0037461217	0.99625385
908	0.02489514	0.97510487
909	0.0022737926	0.99772626
910	0.009249555	0.9907505
911	0.0022892554	0.9977107
912	1.7755034e-05	0.99998224
913	0.015416748	0.98458326
914	4.3089924e-05	0.99995697
915	5.4912616e-05	0.99994504
916	0.0014662239	0.9985337
917	1.8610757e-05	0.9999814
918	0.012393109	0.98760694
919	0.012852327	0.9871476
920	0.0001864722	0.9998135
921	0.005854993	0.994145
922	5.810557e-05	0.99994195
923	3.2884465e-05	0.9999671
924	0.00052690355	0.99947315
925	0.19734882	0.8026512
926	0.00021823062	0.9997818
927	0.0055030985	0.9944969
928	0.25677034	0.7432297
929	0.00095725193	0.9990427
930	0.000332714	0.9996673
931	9.3648414e-05	0.9999063
932	0.0003084757	0.9996916
933	0.82863927	0.17136067
934	0.0002335254	0.9997665
935	0.42814335	0.5718567
936	0.0008572433	0.99914277
937	0.00018083678	0.9998192
938	0.0007393622	0.9992606
939	0.03877527	0.9612247
940	0.0005781383	0.99942183
941	0.004581169	0.9954189
942	3.523951e-05	0.9999647
943	5.8451693e-05	0.9999416
944	0.9334788	0.066521235
945	8.145789e-07	0.99999917
946	0.0034069826	0.99659294
947	0.19581464	0.8041854
948	0.09651668	0.90348333
949	0.002061067	0.99793893
950	0.00037689164	0.99962306
951	0.0008582772	0.9991417
952	0.0003595383	0.99964046
953	0.14039654	0.85960346
954	1.5196287e-05	0.99998486
955	0.00017687799	0.99982315
956	7.124453e-07	0.9999993
957	0.9990982	0.00090184197
958	2.8007365e-05	0.999972
959	0.0010524151	0.99894756
960	0.0836817	0.9163183
961	0.047773726	0.9522263
962	0.000998559	0.99900144
963	0.00078706234	0.99921286
964	0.034101196	0.9658988
965	0.012370059	0.98762995
966	0.0010007907	0.9989992
967	2.4086825e-05	0.9999759
968	0.5405543	0.45944574
969	4.271039e-05	0.9999573
970	0.00046327658	0.99953675
971	0.004372212	0.99562776
972	1.426058e-05	0.9999857
973	0.013108546	0.98689145
974	0.053663872	0.9463361
975	0.00019491663	0.99980515
976	0.0004072517	0.9995927
977	0.00097646855	0.99902356
978	0.0001174956	0.99988246
979	0.0154489465	0.984551
980	0.0068512005	0.99314886
981	0.00032845495	0.9996716
982	0.000102967904	0.999897
983	4.627084e-07	0.9999995
984	0.014299177	0.98570085
985	2.8016422e-05	0.999972
986	0.34367922	0.6563208
987	0.000101830934	0.9998982
988	0.0022515645	0.99774843
989	2.7581369e-05	0.99997246
990	0.0039719893	0.99602807
991	0.0006996479	0.99930036
992	0.0013251296	0.99867487
993	0.14412366	0.8558763
994	1.0664155e-06	0.9999989
995	0.0043700454	0.9956299
996	0.002571455	0.9974285
997	0.0020741366	0.9979259
998	0.0008483527	0.9991516
999	0.022831868	0.9771681
1000	0.00020542386	0.99979454
1001	0.00035482715	0.9996451
1002	0.0007734015	0.99922657
1003	0.027262768	0.97273725
1004	5.8232617e-06	0.99999416
1005	0.060823288	0.9391767
1006	0.014419796	0.9855802
1007	0.027188811	0.97281116
1008	0.00015613652	0.99984384
1009	0.00047968596	0.9995203
1010	0.6837746	0.31622544
1011	0.055700157	0.9442998
1012	0.20806475	0.7919352
1013	0.0005656788	0.9994343
1014	9.655164e-06	0.99999034
1015	0.108725645	0.89127433
1016	0.019384515	0.98061544
1017	0.17273721	0.8272628
1018	0.0002499121	0.9997501
1019	0.00035775252	0.99964225
1020	0.016497998	0.983502
1021	0.8032793	0.1967207
1022	3.8896116e-05	0.99996114
1023	3.3538658e-05	0.9999665
1024	0.0006206816	0.9993793
1025	5.2039883e-05	0.9999479
1026	0.00032757586	0.9996724
1027	7.945313e-05	0.9999205
1028	0.00029056697	0.9997094
1029	0.00012267588	0.99987733
1030	0.009128694	0.99087125
1031	0.16604568	0.83395433
1032	0.0010134982	0.99898654
1033	0.16943333	0.8305667
1034	0.00019173308	0.99980825
1035	0.72715646	0.27284354
1036	0.14445883	0.8555411
1037	0.0004732634	0.99952674
1038	0.078009516	0.9219905
1039	0.8868141	0.113185905
1040	0.5722231	0.42777684
1041	8.479511e-05	0.99991524
1042	1.2767892e-05	0.99998724
1043	0.004290359	0.99570966
1044	0.6037786	0.39622143
1045	0.0007553178	0.9992447
1046	0.00026780815	0.9997322
1047	0.0016543838	0.9983456
1048	0.20509401	0.794906
1049	0.0012923256	0.99870765
1050	0.013521937	0.9864781
1051	3.504146e-05	0.99996495
1052	0.0001486826	0.99985135
1053	0.00033390944	0.9996661
1054	0.001347895	0.99865216
1055	0.021706948	0.9782931
1056	0.0003990978	0.99960095
1057	0.002412569	0.99758744
1058	1.8635674e-06	0.9999981
1059	0.0021366877	0.99786335
1060	1.15173325e-05	0.99998844
1061	0.00075684744	0.99924314
1062	0.027839744	0.97216034
1063	0.0035398735	0.99646014
1064	0.6108177	0.3891823
1065	4.1054667e-05	0.999959
1066	0.0038495832	0.9961505
1067	2.0033403e-05	0.99998
1068	0.01220673	0.98779327
1069	0.019860946	0.980139
1070	0.002174784	0.99782526
1071	0.038803987	0.96119595
1072	7.38897e-05	0.9999261
1073	1.4426449e-05	0.9999856
1074	0.01607253	0.9839274
1075	0.18304221	0.81695783
1076	0.013553546	0.9864464
1077	0.016430642	0.9835693
1078	0.42617407	0.5738259
1079	0.00043004454	0.99956995
1080	0.2421863	0.7578137
1081	0.000535637	0.99946433
1082	0.0004133817	0.99958664
1083	0.00036409617	0.99963593
1084	0.02921054	0.97078943
1085	0.023001062	0.976999
1086	0.0033983674	0.9966016
1087	0.078241944	0.9217581
1088	0.03355502	0.96644497
1089	0.0031308506	0.99686915
1090	0.00044893718	0.999551
1091	0.00030583085	0.9996942
1092	3.0986182e-06	0.9999969
1093	0.48534426	0.5146557
1094	0.025621515	0.9743785
1095	0.005084816	0.9949151
1096	1.9901689e-05	0.9999801
1097	0.00069536304	0.99930465
1098	8.398178e-05	0.99991596
1099	0.00015660799	0.99984336
1100	0.0003734259	0.9996265
1101	0.025878385	0.9741216
1102	0.00021685996	0.9997831
1103	4.1681596e-05	0.9999583
1104	0.0013578506	0.99864215
1105	0.00043310825	0.99956685
1106	5.7061807e-05	0.9999429
1107	0.0005897535	0.9994103
1108	0.21815525	0.7818448
1109	0.010099855	0.9899002
1110	0.00056915416	0.99943084
1111	0.93185115	0.06814888
1112	0.00029062264	0.9997093
1113	0.0007911772	0.99920887
1114	0.031292483	0.9687075
1115	4.0130915e-05	0.9999598
1116	0.109894305	0.8901057
1117	0.0022551925	0.9977448
1118	0.0016107392	0.99838924
1119	0.0009562493	0.99904376
1120	7.800221e-05	0.99992204
1121	0.0017756663	0.9982243
1122	0.044565767	0.9554342
1123	0.0029277129	0.9970722
1124	0.0020060579	0.99799395
1125	0.0021880078	0.9978119
1126	0.0032476084	0.9967524
1127	0.00014976555	0.99985015
1128	0.0014761172	0.9985239
1129	0.20829575	0.7917042
1130	7.567501e-05	0.9999243
1131	0.0043749153	0.9956251
1132	0.001424842	0.9985752
1133	0.2495522	0.7504478
1134	1.5135222e-05	0.99998486
1135	0.0005648734	0.9994351
1136	0.003188637	0.99681133
1137	6.073099e-05	0.9999393
1138	0.0024306674	0.99756926
1139	0.0009336318	0.9990664
1140	0.0034170581	0.9965829
1141	0.00020023844	0.9997998
1142	8.321712e-06	0.99999166
1143	7.973564e-05	0.99992025
1144	3.6948468e-06	0.9999963
1145	0.002317039	0.9976829
1146	2.4683048e-05	0.9999753
1147	0.3652007	0.63479924
1148	0.002023812	0.99797624
1149	0.12299042	0.8770096
1150	5.5830275e-05	0.9999442
1151	7.2514563e-06	0.9999927
1152	0.014763669	0.9852364
1153	0.0014568024	0.99854326
1154	0.00010774932	0.99989223
1155	4.7763922e-05	0.9999522
1156	1.4383493e-06	0.99999857
1157	0.0011211712	0.9988788
1158	0.00014526559	0.9998547
1159	0.016529867	0.98347014
1160	0.10858158	0.8914184
1161	0.007477526	0.9925224
1162	3.9810915e-05	0.9999602
1163	0.00043544458	0.9995646
1164	0.0006930884	0.9993069
1165	4.0266546e-05	0.9999597
1166	0.15735705	0.8426429
1167	6.160876e-05	0.99993837
1168	0.028426718	0.97157323
1169	0.0005041473	0.99949586
1170	0.0013834541	0.9986166
1171	0.0008511913	0.99914885
1172	0.0017891123	0.9982109
1173	0.013835944	0.98616403
1174	0.004108979	0.995891
1175	0.00020809409	0.9997919
1176	0.027155122	0.9728449
1177	0.0082450695	0.9917549
1178	0.001474268	0.9985258
1179	0.07894793	0.9210521
1180	0.000552628	0.9994474
1181	0.00057083805	0.99942917
1182	0.0123601295	0.98763984
1183	0.02661994	0.9733801
1184	0.0018268037	0.99817324
1185	0.00064539764	0.99935466
1186	0.00026863365	0.99973136
1187	0.44404012	0.55595994
1188	0.0043305648	0.9956695
1189	0.0059460476	0.994054
1190	0.06400075	0.9359993
1191	0.011908365	0.9880916
1192	0.00026200718	0.99973804
1193	5.4795917e-05	0.99994516
1194	0.15223336	0.8477666
1195	0.006412355	0.9935876
1196	0.015425725	0.98457426
1197	6.960841e-05	0.9999304
1198	9.247014e-05	0.9999075
1199	0.049031876	0.95096815
1200	0.0075605777	0.9924394
1201	0.0019802575	0.9980197
1202	6.251114e-05	0.99993753
1203	0.0037916217	0.9962084
1204	0.024208345	0.9757917
1205	0.00010628435	0.99989367
1206	0.00050144305	0.9994985
1207	0.00011548024	0.9998845
1208	0.0015349664	0.99846506
1209	0.112215355	0.88778466
1210	0.12092753	0.8790725
1211	0.001088428	0.9989116
1212	0.011871807	0.98812824
1213	0.0018656224	0.99813443
1214	0.03167343	0.96832657
1215	0.0007357001	0.9992643
1216	0.0012031707	0.9987968
1217	0.000836555	0.9991635
1218	0.00043252343	0.99956745
1219	0.014089191	0.9859108
1220	0.044879306	0.9551207
1221	7.2469625e-06	0.9999927
1222	1.9311256e-05	0.9999807
1223	0.6788098	0.32119024
1224	0.0023600424	0.99764
1225	7.5138286e-07	0.9999993
1226	0.0034997715	0.99650025
1227	0.00069867336	0.9993013
1228	0.036109395	0.9638906
1229	0.00022064253	0.9997794
1230	0.0030917518	0.99690825
1231	0.0027974693	0.9972025
1232	6.979514e-07	0.9999993
1233	0.08900785	0.91099215
1234	1.1404765e-05	0.99998856
1235	0.0012916551	0.99870837
1236	3.8070673e-05	0.999962
1237	2.1756243e-05	0.9999782
1238	0.0014212176	0.9985788
1239	1.0758082e-06	0.9999989
1240	0.13312982	0.86687016
1241	0.005847083	0.99415296
1242	0.0011136883	0.9988863
1243	0.034396507	0.96560353
1244	2.2768685e-05	0.99997723
1245	0.01563148	0.9843685
1246	4.913589e-05	0.9999509
1247	0.00015151623	0.9998485
1248	0.18066806	0.81933194
1249	8.249394e-05	0.9999175
1250	0.00014992572	0.99985003
1251	0.0011544395	0.9988456
1252	0.00065451855	0.9993455
1253	7.844494e-07	0.99999917
1254	5.8861475e-05	0.9999411
1255	0.01950017	0.9804998
1256	0.0039523235	0.9960477
1257	0.0051077795	0.99489224
1258	3.4116736e-05	0.9999659
1259	0.019428194	0.98057175
1260	0.0010360478	0.99896395
1261	0.00061909773	0.9993808
1262	0.019101625	0.98089844
1263	8.9598645e-05	0.99991035
1264	3.49839e-05	0.9999651
1265	0.009803446	0.9901966
1266	6.3261585e-05	0.9999367
1267	0.0029718745	0.9970282
1268	0.0016101518	0.99838984
1269	0.00046165386	0.9995384
1270	0.0010584476	0.9989416
1271	8.247665e-06	0.9999918
1272	0.0070574298	0.9929426
1273	0.0078025875	0.99219733
1274	1.0265011e-05	0.99998975
1275	0.39728114	0.60271883
1276	2.9877356e-05	0.9999701
1277	0.0006006995	0.9993993
1278	0.0027917628	0.9972082
1279	0.015242916	0.98475707
1280	0.0059180027	0.99408203
1281	0.02409164	0.9759084
1282	0.10007233	0.8999276
1283	6.428778e-05	0.99993575
1284	2.8514678e-05	0.9999715
1285	3.3581447e-05	0.9999664
1286	0.00020685531	0.9997931
1287	0.033327222	0.9666727
1288	0.009863869	0.9901362
1289	0.0033922913	0.9966078
1290	0.00038662544	0.99961334
1291	0.04454011	0.9554599
1292	0.29962555	0.7003745
1293	0.002185751	0.9978142
1294	0.00031724735	0.9996828
1295	0.0012039894	0.998796
1296	6.6755824e-06	0.9999933
1297	0.007487449	0.9925126
1298	0.005170752	0.99482924
1299	0.00010392851	0.99989605
1300	0.013977539	0.9860225
1301	0.61832196	0.3816781
1302	0.003016207	0.9969838
1303	0.00018523564	0.9998148
1304	0.00032435422	0.99967563
1305	0.45515397	0.544846
1306	0.00030799344	0.9996921
1307	0.066125795	0.9338742
1308	0.028366083	0.9716339
1309	0.0008814709	0.9991185
1310	8.708476e-06	0.9999913
1311	0.0050865775	0.99491346
1312	0.00017379603	0.99982625
1313	6.7880595e-05	0.99993217
1314	0.122562	0.87743795
1315	0.20128947	0.7987106
1316	6.0862994e-06	0.9999939
1317	0.012821624	0.9871783
1318	8.860852e-05	0.9999114
1319	0.0012588229	0.9987412
1320	0.063324176	0.9366758
1321	2.1401984e-05	0.99997854
1322	4.321763e-06	0.9999957
1323	6.637834e-05	0.9999336
1324	8.451031e-05	0.9999155
1325	0.0035223926	0.99647766
1326	0.012787895	0.9872121
1327	0.00019221907	0.9998078
1328	3.730874e-08	1.0
1329	0.0006339614	0.9993661
1330	0.37254578	0.6274543
1331	0.00025937086	0.99974066
1332	0.0013275595	0.9986725
1333	0.022235041	0.9777649
1334	0.00012648037	0.9998735
1335	0.082735814	0.91726416
1336	5.752978e-05	0.9999424
1337	0.0003325231	0.9996675
1338	0.00029561983	0.9997043
1339	0.0009813963	0.99901855
1340	0.00020376747	0.9997962
1341	0.00716842	0.9928316
1342	0.0018381535	0.99816185
1343	0.00080138154	0.9991986
1344	1.900839e-05	0.99998105
1345	7.046125e-06	0.99999297
1346	0.005431872	0.9945681
1347	0.0030933924	0.9969066
1348	0.008528752	0.99147123
1349	0.009182555	0.9908174
1350	0.041485354	0.9585147
1351	0.010797485	0.98920244
1352	0.00037437424	0.99962556
1353	0.12914722	0.87085277
1354	8.0792e-06	0.9999919
1355	8.1134036e-05	0.9999188
1356	0.0001692346	0.9998307
1357	0.013862938	0.98613703
1358	0.001400173	0.9985998
1359	1.10175515e-05	0.99998903
1360	0.001815209	0.99818474
1361	0.0005616961	0.99943835
1362	0.001552547	0.9984475
1363	1.2054341e-05	0.99998796
1364	5.2607054e-05	0.9999474
1365	0.025119694	0.9748803
1366	3.3463552e-06	0.99999666
1367	0.0015055055	0.9984945
1368	0.009710411	0.9902895
1369	0.00018754923	0.9998124
1370	0.0027120046	0.997288
1371	0.00045783588	0.99954224
1372	0.0042601298	0.99573994
1373	0.010683269	0.9893167
1374	0.00041951847	0.99958044
1375	0.49837527	0.5016247
1376	0.010928078	0.98907197
1377	0.11486145	0.8851385
1378	0.10902042	0.8909795
1379	0.012597589	0.98740244
1380	0.003459749	0.9965403
1381	0.0007693586	0.9992306
1382	0.014196256	0.9858037
1383	7.256181e-06	0.9999927
1384	2.2097056e-05	0.99997795
1385	1.2075593e-05	0.99998796
1386	0.00021531247	0.99978465
1387	0.00016937667	0.9998306
1388	0.18489763	0.81510234
1389	0.003946891	0.9960531
1390	0.058496434	0.9415035
1391	0.004750891	0.99524903
1392	0.0014485664	0.9985514
1393	0.0029591743	0.9970408
1394	0.00075443374	0.99924564
1395	1.3144984e-06	0.9999987
1396	0.0055588116	0.9944412
1397	0.039407846	0.96059215
1398	2.1114434e-05	0.9999789
1399	1.7809202e-06	0.9999982
1400	0.075192936	0.9248071
1401	5.3300788e-05	0.9999467
1402	0.0020212536	0.99797875
1403	5.061864e-05	0.99994934
1404	0.024237614	0.9757624
1405	0.00023950454	0.99976045
1406	3.174843e-05	0.9999683
1407	0.020239692	0.97976035
1408	0.00038674526	0.9996132
1409	0.00021147405	0.9997886
1410	9.735472e-05	0.9999026
1411	1.6479009e-05	0.99998355
1412	2.7984004e-05	0.999972
1413	0.21839966	0.78160036
1414	2.345515e-06	0.9999976
1415	0.0067578373	0.9932421
1416	0.002212082	0.99778795
1417	9.160565e-06	0.9999908
1418	0.0030477683	0.9969522
1419	0.0047289864	0.995271
1420	0.0002824587	0.99971753
1421	0.0010361297	0.99896383
1422	4.4886623e-05	0.99995506
1423	0.0027510144	0.99724895
1424	0.00053643924	0.9994636
1425	0.0016753115	0.9983247
1426	3.3165634e-06	0.99999666
1427	0.35951012	0.6404898
1428	3.228484e-06	0.9999968
1429	0.0049455776	0.99505436
1430	0.17378283	0.8262172
1431	0.0002033335	0.9997967
1432	0.0068346923	0.9931653
1433	0.013389403	0.9866106
1434	0.019678913	0.98032117
1435	0.0053818896	0.9946181
1436	0.00054538116	0.9994547
1437	0.0071602594	0.9928397
1438	0.0016411322	0.9983589
1439	0.00018339227	0.9998166
1440	0.037062645	0.9629374
1441	0.0359566	0.9640434
1442	0.004078967	0.995921
1443	8.913786e-05	0.99991083
1444	0.050450698	0.94954926
1445	3.3672044e-05	0.9999664
1446	0.011941267	0.98805875
1447	0.52575177	0.47424826
1448	0.010727852	0.9892721
1449	0.030121772	0.96987826
1450	0.02541819	0.97458184
1451	8.861554e-05	0.9999114
1452	0.0001906584	0.9998093
1453	0.0006163143	0.9993837
1454	0.09472328	0.9052767
1455	0.113078	0.88692206
1456	0.004344324	0.99565566
1457	0.00018599349	0.999814
1458	0.0031748055	0.9968252
1459	0.014615135	0.9853849
1460	0.00011217215	0.9998878
1461	0.0033105593	0.99668944
1462	0.0433393	0.95666075
1463	7.820443e-07	0.99999917
1464	0.15270534	0.8472947
1465	0.0034917202	0.9965083
1466	0.00057198666	0.999428
1467	0.00027777025	0.9997222
1468	0.00029122786	0.9997087
1469	0.012915938	0.9870841
1470	9.2387194e-07	0.99999905
1471	0.00046211306	0.99953794
1472	0.5271059	0.4728941
1473	0.0038605714	0.99613947
1474	4.4996126e-05	0.99995506
1475	0.0035419343	0.996458
1476	0.011592193	0.9884078
1477	8.624086e-05	0.9999137
1478	0.0036089402	0.996391
1479	0.004273204	0.9957268
1480	0.21761444	0.7823855
1481	4.195421e-05	0.99995804
1482	1.1318637e-05	0.9999887
1483	0.0009064275	0.99909353
1484	0.030405842	0.9695942
1485	9.1776245e-05	0.9999082
1486	8.100162e-05	0.99991894
1487	0.0010462466	0.9989537
1488	6.587653e-07	0.9999993
1489	5.0839823e-05	0.9999492
1490	0.00056268735	0.9994373
1491	0.00033832373	0.9996617
1492	5.8152145e-06	0.99999416
1493	0.00022956778	0.99977046
1494	0.00070505263	0.9992949
1495	2.2582735e-05	0.99997747
1496	0.25028008	0.74971986
1497	0.90575194	0.094248064
1498	1.4913458e-05	0.9999851
1499	1.2765335e-05	0.99998724
1500	0.02207067	0.9779293
1501	0.00019571444	0.9998043
1502	0.0028474836	0.99715245
1503	0.0029627895	0.9970372
1504	0.0045119594	0.995488
1505	1.0889445e-05	0.99998915
1506	0.0006295342	0.9993705
1507	0.004551726	0.9954483
1508	2.0514184e-05	0.9999795
1509	0.0016627704	0.99833715
1510	0.0005686195	0.9994313
1511	8.5923515e-05	0.99991405
1512	1.1606989e-05	0.99998844
1513	0.647803	0.35219696
1514	0.00010135141	0.9998987
1515	0.0009765895	0.99902344
1516	1.887571e-05	0.99998116
1517	0.0006681449	0.9993318
1518	0.00044984277	0.99955016
1519	0.1338693	0.86613077
1520	0.07746124	0.92253876
1521	0.0017616928	0.9982383
1522	0.0014845259	0.9985154
1523	0.12601614	0.87398386
1524	0.0014413792	0.9985586
1525	0.9677563	0.032243777
1526	0.00058667903	0.9994134
1527	0.00018366701	0.99981636
1528	0.35097927	0.64902073
1529	0.08385118	0.91614884
1530	0.17767064	0.82232934
1531	0.010793555	0.98920643
1532	0.00031142478	0.9996886
1533	1.1195577e-06	0.9999989
1534	0.00033465616	0.9996654
1535	0.0018988296	0.9981012
1536	0.23908578	0.7609142
1537	0.039447635	0.9605524
1538	0.07953227	0.92046773
1539	8.376012e-06	0.99999166
1540	0.010325732	0.98967427
1541	0.004569763	0.99543023
1542	0.0076871673	0.99231285
1543	8.93093e-05	0.9999107
1544	0.010188577	0.9898114
1545	7.649895e-05	0.99992347
1546	0.0053769452	0.99462306
1547	0.06061605	0.9393839
1548	0.08304577	0.9169542
1549	0.0013247472	0.99867517
1550	0.00040614253	0.9995939
1551	0.0023757308	0.9976242
1552	0.0014630654	0.99853694
1553	0.0003768945	0.99962306
1554	0.004612908	0.99538714
1555	0.0014609701	0.9985391
1556	0.011288212	0.9887117
1557	0.068972245	0.9310277
1558	0.00047636603	0.99952364
1559	0.25937596	0.74062407
1560	1.233715e-05	0.9999877
1561	0.00012985354	0.9998702
1562	0.061102226	0.9388977
1563	0.0019410418	0.998059
1564	0.00077304157	0.9992269
1565	0.001961811	0.99803823
1566	0.041438233	0.9585618
1567	0.012067974	0.987932
1568	0.008528696	0.99147135
1569	3.261257e-05	0.99996734
1570	1.7031758e-06	0.99999833
1571	1.0930521e-05	0.99998903
1572	1.2330047e-05	0.9999877
1573	0.00037369534	0.9996263
1574	0.027692648	0.9723074
1575	0.011863866	0.9881362
1576	0.000110899826	0.99988914
1577	0.00043680568	0.99956316
1578	2.0779889e-07	0.99999976
1579	0.002694737	0.9973053
1580	0.00026702057	0.9997329
1581	0.0005365742	0.9994634
1582	0.000616455	0.99938357
1583	0.010957272	0.9890427
1584	0.00048499403	0.99951506
1585	0.00020304715	0.9997969
1586	0.013209433	0.9867906
1587	0.62149495	0.37850505
1588	0.19425812	0.8057419
1589	0.19573806	0.8042619
1590	0.0006809075	0.9993191
1591	0.0025282379	0.9974718
1592	0.00027300493	0.99972695
1593	0.10600744	0.89399254
1594	0.00010482148	0.9998952
1595	0.00279921	0.99720085
1596	0.0009309812	0.99906904
1597	1.06144325e-05	0.9999894
1598	0.00010975237	0.9998902
1599	0.03139772	0.96860224
1600	6.387724e-05	0.9999361
1601	0.027701464	0.97229856
1602	0.0015134182	0.9984865
1603	0.00027343296	0.9997266
1604	0.0444315	0.9555685
1605	2.5233696e-05	0.9999747
1606	7.3567403e-06	0.9999926
1607	0.00022120621	0.9997788
1608	4.0261475e-05	0.9999597
1609	0.00010245057	0.9998975
1610	3.2767824e-05	0.9999672
1611	0.002508671	0.99749136
1612	0.00044783961	0.9995522
1613	6.710522e-06	0.9999933
1614	0.00032946508	0.9996705
1615	6.708034e-05	0.9999329
1616	0.0011569847	0.99884295
1617	0.004844205	0.9951558
1618	1.0405968e-05	0.9999896
1619	4.847666e-05	0.9999515
1620	0.0002680005	0.99973196
1621	0.06918279	0.93081725
1622	0.0010866714	0.9989133
1623	0.0001691688	0.99983084
1624	0.00037902198	0.9996209
1625	0.0001864107	0.9998136
1626	0.00034720576	0.99965274
1627	0.25615034	0.7438497
1628	0.0015846943	0.99841535
1629	0.0006184661	0.99938154
1630	0.00089423213	0.99910575
1631	0.0007534386	0.9992466
1632	0.00018203462	0.999818
1633	5.180575e-06	0.9999949
1634	0.008966431	0.9910336
1635	0.06737193	0.93262804
1636	0.00036188867	0.9996381
1637	4.9541613e-06	0.999995
1638	0.00037906735	0.9996209
1639	0.0014509175	0.99854904
1640	0.00013136507	0.99986863
1641	8.883009e-05	0.9999112
1642	0.00023439224	0.9997656
1643	0.0005652579	0.99943477
1644	0.003943498	0.99605656
1645	0.8124843	0.18751565
1646	0.033985294	0.9660147
1647	0.6076514	0.39234862
1648	0.007275368	0.9927247
1649	0.052587822	0.94741213
1650	0.025413334	0.9745867
1651	0.0013155206	0.99868447
1652	0.00044598593	0.999554
1653	0.0016780267	0.99832195
1654	3.400195e-05	0.999966
1655	0.00023203791	0.99976796
1656	0.0017233538	0.9982767
1657	0.0054953853	0.99450463
1658	0.026732963	0.973267
1659	0.0010361752	0.99896383
1660	0.00011602274	0.999884
1661	0.003887958	0.99611205
1662	0.00010926033	0.9998907
1663	0.00045529965	0.9995447
1664	0.058523905	0.94147617
1665	0.013444412	0.9865556
1666	0.00045143304	0.9995485
1667	7.95787e-05	0.99992037
1668	0.5664329	0.43356717
1669	0.0023988457	0.9976012
1670	0.13977437	0.8602256
1671	4.6517825e-06	0.99999535
1672	0.3141105	0.6858895
1673	3.6112233e-05	0.9999639
1674	0.0002267712	0.9997732
1675	0.068282	0.93171805
1676	0.0037410872	0.996259
1677	0.02832225	0.9716778
1678	0.013097705	0.98690224
1679	4.1565057e-05	0.9999584
1680	0.15456583	0.84543425
1681	1.782556e-05	0.9999821
1682	0.015057183	0.9849428
1683	0.00035379795	0.9996462
1684	0.0064874734	0.9935126
1685	0.022752428	0.97724754
1686	0.000104294944	0.9998957
1687	0.006594897	0.99340516
1688	2.2727227e-06	0.99999774
1689	2.0242211e-07	0.99999976
1690	1.421008e-05	0.9999858
1691	2.123023e-05	0.9999788
1692	0.00053142785	0.9994686
1693	0.00084707444	0.9991529
1694	0.00017366382	0.9998264
1695	0.00043373337	0.99956626
1696	2.4712348e-05	0.9999753
1697	0.0006441324	0.99935585
1698	0.0017236604	0.99827635
1699	3.071004e-05	0.99996924
1700	0.01050796	0.98949206
1701	1.13917e-05	0.99998856
1702	0.00053029467	0.9994697
1703	9.533729e-06	0.99999046
1704	6.9553076e-05	0.9999305
1705	0.07230612	0.9276939
1706	0.004024641	0.9959753
1707	3.4297746e-06	0.99999654
1708	0.0026719205	0.99732804
1709	0.0006808336	0.9993192
1710	0.00028143666	0.9997185
1711	0.0011168193	0.9988832
1712	0.06135516	0.9386448
1713	0.0039593596	0.9960406
1714	0.0003246246	0.9996754
1715	0.0115580205	0.988442
1716	2.7668515e-05	0.99997234
1717	0.00041175113	0.9995883
1718	0.00028903934	0.999711
1719	0.00074102374	0.99925894
1720	0.8595939	0.14040604
1721	0.013373697	0.9866263
1722	0.0009802787	0.99901974
1723	3.120459e-05	0.99996877
1724	0.00019129756	0.9998087
1725	0.04674622	0.95325375
1726	0.011596433	0.9884036
1727	7.743251e-05	0.9999225
1728	0.05127737	0.9487226
1729	0.2926447	0.7073553
1730	4.8124302e-06	0.99999523
1731	0.0001831073	0.99981695
1732	0.03028177	0.9697183
1733	0.008809618	0.99119043
1734	6.0278417e-06	0.9999939
1735	6.2331725e-05	0.99993765
1736	0.00014558122	0.99985445
1737	9.568077e-05	0.9999043
1738	0.014653861	0.9853461
1739	8.4583844e-05	0.99991536
1740	0.00010953406	0.99989045
1741	0.0013238542	0.9986761
1742	0.0002757785	0.9997242
1743	6.936793e-07	0.9999993
1744	0.006876443	0.9931236
1745	0.014534692	0.98546535
1746	0.00011662905	0.9998834
1747	1.0767713e-05	0.9999893
1748	2.8872278e-06	0.99999714
1749	0.08368896	0.9163111
1750	0.023082199	0.97691786
1751	0.09294981	0.9070502
1752	0.002662162	0.9973379
1753	0.0021246264	0.99787533
1754	0.15143357	0.8485665
1755	5.699856e-07	0.9999994
1756	0.025993198	0.9740068
1757	0.0009253593	0.9990746
1758	0.0015031819	0.9984968
1759	0.0009020001	0.99909806
1760	1.217174e-05	0.99998784
1761	0.00044507626	0.99955493
1762	0.003432589	0.99656737
1763	1.6905446e-05	0.9999831
1764	0.0067073787	0.99329257
1765	0.09170371	0.90829635
1766	0.0018075489	0.9981925
1767	0.69614	0.30385998
1768	0.0026668378	0.99733317
1769	1.763107e-06	0.9999982
1770	1.052615e-05	0.9999895
1771	0.013143606	0.9868564
1772	1.8576357e-05	0.9999814
1773	0.04109546	0.9589045
1774	9.8801815e-05	0.9999012
1775	1.0523048e-05	0.9999895
1776	0.007957409	0.9920426
1777	0.08829647	0.9117035
1778	2.654552e-05	0.9999734
1779	3.3150056e-05	0.99996686
1780	0.00996102	0.99003893
1781	2.9999124e-05	0.99996996
1782	0.0004924475	0.99950755
1783	0.0019053383	0.9980946
1784	0.0033203028	0.99667966
1785	0.36199766	0.63800234
1786	0.017512027	0.982488
1787	0.0005561424	0.9994438
1788	0.0013258215	0.99867415
1789	8.366807e-06	0.99999166
1790	2.471025e-05	0.9999753
1791	2.5360675e-06	0.9999975
1792	0.07938763	0.9206124
1793	0.0009190317	0.999081
1794	0.0004458414	0.9995541
1795	0.0019330371	0.99806696
1796	0.00029675697	0.9997032
1797	7.259248e-05	0.9999274
1798	0.00037034278	0.9996296
1799	2.2464492e-05	0.9999776
1800	0.0025982675	0.9974017
1801	1.9628738e-05	0.99998033
1802	0.012319089	0.9876809
1803	0.0016754327	0.9983246
1804	1.2640164e-06	0.9999987
1805	5.086164e-05	0.9999491
1806	0.0013939362	0.998606
1807	0.00012672725	0.9998733
1808	0.011720644	0.98827934
1809	0.017431462	0.9825685
1810	0.23438744	0.7656126
1811	0.00026456203	0.9997354
1812	7.378589e-08	0.9999999
1813	0.039091956	0.96090806
1814	2.5125208e-05	0.99997485
1815	0.00015467603	0.99984527
1816	0.0010474204	0.9989525
1817	7.290078e-06	0.9999927
1818	0.09886694	0.90113306
1819	0.0016676141	0.99833244
1820	2.1730097e-05	0.9999783
1821	0.0731598	0.9268402
1822	0.0011915206	0.9988085
1823	0.10837588	0.8916241
1824	4.0790546e-05	0.99995923
1825	1.7544203e-06	0.9999982
1826	0.63911635	0.36088365
1827	0.0012613967	0.9987386
1828	0.0016165714	0.9983834
1829	0.011454647	0.98854536
1830	0.028496364	0.97150356
1831	0.00058672036	0.99941325
1832	0.00018914828	0.9998109
1833	3.1137766e-05	0.9999689
1834	0.0025986726	0.99740136
1835	0.0017938012	0.99820614
1836	0.011928644	0.9880713
1837	0.00019112689	0.99980885
1838	0.00023265112	0.99976736
1839	0.0007507592	0.99924916
1840	0.0007283932	0.9992716
1841	0.007503639	0.9924964
1842	0.0009507595	0.99904925
1843	2.0387746e-05	0.9999796
1844	0.017476693	0.9825233
1845	0.0058535696	0.99414647
1846	7.1556315e-05	0.9999285
1847	0.0008460008	0.999154
1848	1.475989e-06	0.99999857
1849	0.0014222005	0.99857783
1850	0.014119521	0.98588055
1851	0.0030965938	0.99690336
1852	0.0061909417	0.99380904
1853	0.00013232432	0.9998677
1854	0.0031802214	0.99681973
1855	0.09866542	0.9013345
1856	3.0371206e-05	0.9999696
1857	0.0013375239	0.9986625
1858	0.0013726739	0.9986273
1859	8.71554e-05	0.99991286
1860	0.08146112	0.9185389
1861	0.18462835	0.81537163
1862	0.0005880267	0.99941194
1863	0.019056078	0.980944
1864	0.00068751135	0.9993125
1865	1.6571863e-05	0.99998343
1866	0.000149735	0.9998503
1867	0.00064607064	0.99935395
1868	0.026189841	0.97381014
1869	7.453325e-06	0.9999925
1870	5.942001e-06	0.99999404
1871	0.02545547	0.97454447
1872	0.006283099	0.9937169
1873	1.99535e-06	0.999998
1874	0.000121350924	0.99987864
1875	7.702644e-06	0.99999225
1876	0.07251089	0.92748904
1877	2.30607e-05	0.999977
1878	1.7706336e-05	0.99998224
1879	0.00034286338	0.99965715
1880	5.9080976e-06	0.99999404
1881	8.837915e-06	0.9999912
1882	0.0037132776	0.99628675
1883	6.311426e-05	0.99993694
1884	0.023406154	0.97659385
1885	0.0040572253	0.9959428
1886	0.11996363	0.88003635
1887	1.03005e-06	0.9999989
1888	0.005879176	0.9941208
1889	0.21540342	0.78459656
1890	0.009678175	0.9903218
1891	0.0011510038	0.99884903
1892	0.0028791092	0.9971209
1893	0.014902724	0.9850973
1894	0.9650531	0.034946922
1895	7.471302e-05	0.99992526
1896	0.0005936459	0.99940634
1897	0.00044566387	0.99955434
1898	6.8811736e-05	0.9999312
1899	0.006475044	0.9935249
1900	2.4439592e-05	0.99997556
1901	0.014002184	0.9859978
1902	0.0026421705	0.9973578
1903	0.0016864496	0.99831355
1904	0.00492783	0.9950722
1905	0.00076195766	0.999238
1906	1.1010126e-05	0.99998903
1907	0.04212165	0.95787835
1908	0.00014242018	0.99985754
1909	0.0022420785	0.997758
1910	0.044533234	0.95546675
1911	0.011322217	0.9886778
1912	0.008614758	0.9913852
1913	0.00010699361	0.99989295
1914	0.0012409763	0.99875903
1915	0.000566766	0.9994332
1916	0.006567739	0.9934323
1917	1.03288985e-05	0.9999896
1918	0.00046922825	0.9995308
1919	0.00040125687	0.9995988
1920	2.3667515e-05	0.9999763
1921	5.0727318e-05	0.9999492
1922	0.003313219	0.99668676
1923	0.00025914144	0.9997409
1924	0.00014791306	0.99985206
1925	0.00032918158	0.99967086
1926	1.7166783e-05	0.99998283
1927	0.0020726093	0.9979274
1928	0.0009898872	0.9990101
1929	1.0031864e-06	0.99999905
1930	0.009212573	0.99078745
1931	0.35918266	0.64081734
1932	0.0005340641	0.999466
1933	0.016348515	0.98365146
1934	0.00051262183	0.9994874
1935	2.5885274e-05	0.99997413
1936	0.018950341	0.9810496
1937	0.0023253849	0.99767464
1938	0.0005720227	0.999428
1939	8.0160054e-05	0.9999199
1940	0.00027291698	0.9997271
1941	0.00080045697	0.99919957
1942	0.0016255111	0.99837446
1943	0.08068397	0.91931605
1944	0.06779262	0.9322074
1945	0.0007801894	0.9992198
1946	0.0010226493	0.9989774
1947	1.0531351e-05	0.9999895
1948	8.790062e-06	0.9999912
1949	0.0006667633	0.9993332
1950	0.029019529	0.97098047
1951	0.00019993033	0.99980015
1952	0.0013764775	0.9986235
1953	0.0007680155	0.99923193
1954	0.00031007675	0.99968994
1955	0.00019003391	0.99981004
1956	0.006827019	0.99317294
1957	0.009803179	0.9901968
1958	0.00022349009	0.99977654
1959	8.5839325e-05	0.99991417
1960	0.002274099	0.9977259
1961	1.7796636e-05	0.99998224
1962	0.84326094	0.1567391
1963	5.8836336e-05	0.9999411
1964	0.02128024	0.9787198
1965	0.0011908953	0.9988091
1966	0.010165651	0.9898344
1967	0.0125133945	0.9874866
1968	0.022072814	0.9779272
1969	0.0005934457	0.9994066
1970	0.022469576	0.9775304
1971	4.7968933e-05	0.9999521
1972	0.2867858	0.7132142
1973	0.00094424706	0.9990558
1974	0.00077173254	0.99922824
1975	0.03556482	0.96443516
1976	7.327466e-06	0.9999927
1977	9.0523325e-05	0.9999095
1978	5.256659e-06	0.99999475
1979	0.36130852	0.6386914
1980	0.017669657	0.9823303
1981	0.0018258933	0.9981741
1982	0.00010789883	0.9998921
1983	0.0072192275	0.99278075
1984	0.01328291	0.9867171
1985	0.00056799996	0.999432
1986	0.0018596116	0.99814034
1987	5.7588026e-05	0.9999424
1988	0.00020843008	0.99979156
1989	2.3529587e-05	0.9999765
1990	0.016419997	0.98358005
1991	0.00033377195	0.9996662
1992	0.00041444588	0.99958557
1993	0.001129556	0.99887043
1994	0.0040659457	0.995934
1995	0.00038792688	0.99961215
1996	0.14198199	0.85801804
1997	5.8685713e-05	0.99994135
1998	0.0003837124	0.99961627
[truncated: 5,629 more rows]
