# Supplementary material for: Evaluating deep learning-based melanoma classification using immunohistochemistry and routine histology: A three center study
Source: PLoS One. 2024 Jan 19;19(1):e0297146. doi: 10.1371/journal.pone.0297146 (PMC10798511; doi:10.1371/journal.pone.0297146)
Supplement: S5 Dataset — (ZIP) [file pone.0297146.s011.zip › minimal_dataset/tile_predictions/dresden/724056-HE_ind_ISlab_0.0.csv]

	0	1
0	0.9969843	0.0030157338
1	0.79154134	0.20845865
2	0.99385625	0.0061437176
3	0.4187527	0.5812473
4	0.7421105	0.25788945
5	0.780511	0.21948896
6	0.7232791	0.27672088
7	0.76363605	0.2363639
8	0.999853	0.00014692024
9	0.8949082	0.10509186
10	0.9998405	0.00015951888
11	0.7198995	0.28010052
12	0.8186302	0.18136978
13	0.86830485	0.13169518
14	0.9146431	0.0853569
15	0.99996006	3.9933166e-05
16	0.7695416	0.23045838
17	0.99963415	0.0003658044
18	0.98788947	0.012110548
19	0.99811256	0.001887485
20	0.6417216	0.35827842
21	0.9828683	0.01713172
22	0.017600983	0.98239905
23	0.96567273	0.034327224
24	0.61225516	0.38774487
25	0.73462284	0.26537722
26	0.7088371	0.29116288
27	0.13303053	0.8669695
28	0.9375753	0.062424663
29	0.036442693	0.96355724
30	0.731369	0.26863098
31	0.99805486	0.0019451262
32	0.8163596	0.1836404
33	0.9721929	0.027807133
34	0.9807577	0.019242251
35	0.6012468	0.3987533
36	0.8950275	0.104972504
37	0.9986148	0.0013851487
38	0.99998987	1.0084563e-05
39	0.5892025	0.41079748
40	0.97028124	0.029718759
41	0.9999603	3.9662522e-05
42	0.7597145	0.24028546
43	0.9950147	0.0049852915
44	0.903838	0.096162
45	0.7265025	0.27349752
46	0.91050273	0.089497276
47	0.9999733	2.6691432e-05
48	0.8060064	0.19399361
49	0.9995907	0.00040930594
50	0.99004513	0.0099549005
51	0.9934762	0.006523856
52	0.9981858	0.0018142221
53	0.055883113	0.9441169
54	0.9622339	0.037766095
55	0.9977034	0.0022966047
56	0.9569925	0.04300748
57	0.9953679	0.0046321843
58	0.99388266	0.0061173663
59	0.99745387	0.002546088
60	0.9982186	0.0017814416
61	0.9361417	0.0638583
62	0.99999964	3.3487578e-07
63	0.557433	0.44256696
64	0.50134164	0.49865836
65	0.9998047	0.0001954023
66	0.58305675	0.41694328
67	0.91086257	0.08913746
68	0.9868593	0.01314071
69	0.98943955	0.010560459
70	0.9484233	0.051576648
71	0.8903672	0.10963279
72	0.9999902	9.766143e-06
73	0.91435546	0.08564454
74	0.46050933	0.5394907
75	0.35459927	0.64540076
76	0.86328673	0.1367133
77	0.9601431	0.03985693
78	0.05239397	0.94760597
79	0.80258125	0.19741878
80	0.9998909	0.00010908565
81	0.97930187	0.02069805
82	0.806538	0.19346206
83	0.9982785	0.0017214958
84	0.9901153	0.009884709
85	0.99809927	0.001900742
86	0.024425391	0.9755746
87	0.99987125	0.0001287547
88	0.7499495	0.25005054
89	0.9803718	0.019628173
90	0.9908722	0.009127811
91	0.9956736	0.004326391
92	0.813985	0.18601502
93	0.96257365	0.03742636
94	0.98618513	0.01381488
95	0.083814	0.916186
96	0.507009	0.49299097
97	0.98142105	0.018578995
98	0.9980464	0.001953545
99	0.052284338	0.9477157
100	0.9904405	0.009559567
101	0.9022064	0.09779356
102	0.6907838	0.3092162
103	0.9999924	7.5780795e-06
104	0.9697546	0.030245442
105	0.18174103	0.818259
106	0.98112303	0.0188769
107	0.95256776	0.047432274
108	0.9911288	0.008871167
109	0.7660203	0.23397969
110	0.9974094	0.0025906542
111	0.999944	5.598307e-05
112	0.75552887	0.24447112
113	0.2034828	0.79651713
114	0.53144175	0.46855825
115	0.999683	0.00031696924
116	0.067695364	0.9323047
117	0.67491364	0.3250864
118	0.8586467	0.14135331
119	0.9991781	0.0008218505
120	0.58330816	0.4166919
121	0.9741262	0.025873845
122	0.87046695	0.12953313
123	0.99982554	0.00017453886
124	0.99506855	0.0049313917
125	0.95103014	0.048969846
126	0.70713764	0.2928623
127	0.9999187	8.1302576e-05
128	0.99599695	0.0040030545
129	0.27515852	0.7248415
130	0.80936074	0.19063921
131	0.9988148	0.0011852093
132	0.96895146	0.031048598
133	0.027800456	0.9721995
134	0.91529876	0.0847012
135	0.13634013	0.8636599
136	0.9997929	0.00020711702
137	0.92908674	0.07091326
138	0.9880591	0.011940941
139	0.14685209	0.85314786
140	0.99999607	3.960243e-06
141	0.75320613	0.24679388
142	0.2641397	0.7358602
143	0.9772504	0.022749623
144	0.9999783	2.1731921e-05
145	0.08202165	0.91797835
146	0.9607912	0.0392088
147	0.99035746	0.00964256
148	0.18195984	0.81804013
149	0.8069189	0.19308107
150	0.629081	0.370919
151	0.964355	0.035644967
152	0.9999422	5.7816105e-05
153	0.7832957	0.21670437
154	0.9230757	0.07692436
155	0.99936014	0.00063983194
156	0.7071877	0.2928123
157	0.059464216	0.94053584
158	0.999671	0.00032898673
159	0.9998419	0.00015810604
160	0.99225336	0.0077467137
161	0.80893016	0.1910699
162	0.99800795	0.001992122
163	0.7760705	0.22392955
164	0.9998791	0.00012088537
165	0.9999999	6.0754964e-08
166	0.32075778	0.6792422
167	0.99019754	0.009802399
168	0.99011725	0.009882791
169	0.9333693	0.06663066
170	0.99968827	0.000311764
171	0.5935596	0.4064404
172	0.57016784	0.42983216
173	0.9996878	0.0003122724
174	0.9951999	0.0048001013
175	0.9370972	0.06290288
176	0.93150544	0.06849456
177	0.9716877	0.02831227
178	0.999752	0.00024795567
179	0.18218882	0.81781113
180	0.5752666	0.42473337
181	0.7730423	0.22695762
182	0.67497456	0.32502547
183	0.90491754	0.09508244
184	0.002777917	0.99722207
185	0.9952678	0.004732197
186	0.9999989	1.0182224e-06
187	0.99382293	0.0061770687
188	0.63845754	0.36154243
189	0.92954624	0.07045382
190	0.9734004	0.026599621
191	0.047967512	0.9520325
192	0.9822547	0.01774535
193	0.68833315	0.31166688
194	0.13289899	0.8671011
195	0.06669253	0.9333075
196	0.6489221	0.35107794
197	0.34537718	0.65462285
198	0.72558457	0.27441546
199	0.96384066	0.036159273
200	0.06813653	0.9318635
201	0.35355583	0.64644414
202	0.9987029	0.0012971028
203	0.9982152	0.0017848102
204	0.93491375	0.06508624
205	0.8913301	0.10866994
206	0.9445825	0.055417474
207	0.98230654	0.017693467
208	0.28764206	0.71235794
209	0.20780678	0.7921932
210	0.8398276	0.16017243
211	0.91451526	0.085484706
212	0.9929053	0.0070947013
213	0.9312945	0.06870551
214	0.8557497	0.14425033
215	0.99670476	0.0032952714
216	0.41706815	0.5829319
217	0.9626429	0.037357092
218	0.97121364	0.02878638
219	0.9952533	0.004746716
220	0.6615076	0.33849236
221	0.8220048	0.17799519
222	0.530682	0.4693179
223	0.99680376	0.0031961955
224	0.9735825	0.026417486
225	0.9999993	7.4456136e-07
226	0.9577482	0.042251807
227	0.9464764	0.05352365
228	0.75335884	0.24664111
229	0.66245294	0.33754703
230	0.011125193	0.9888748
231	0.8758424	0.12415768
232	0.9912822	0.008717782
233	0.9592781	0.04072189
234	0.9955527	0.00444725
235	0.9979931	0.0020069403
236	0.82052815	0.17947187
237	0.9996507	0.00034928924
238	0.99993527	6.4710206e-05
239	0.99801147	0.0019885178
240	0.9999925	7.450788e-06
241	0.9906555	0.009344486
242	0.98516244	0.014837544
243	0.9999895	1.0521071e-05
244	0.9977724	0.0022275904
245	0.9303507	0.06964927
246	0.47860578	0.52139425
247	0.9813394	0.018660592
248	0.6256041	0.37439585
249	0.91892225	0.081077725
250	0.9996184	0.00038151405
251	0.9320332	0.06796683
252	0.989755	0.010245038
253	0.35092854	0.64907146
254	0.9822526	0.017747426
255	0.9920334	0.007966535
256	0.031555384	0.9684446
257	0.5847879	0.41521206
258	0.9716527	0.02834729
259	0.9998983	0.00010167714
260	0.7106946	0.2893054
261	0.98829263	0.01170739
262	0.9998592	0.00014073579
263	0.23942758	0.76057243
264	0.9507388	0.049261253
265	0.27321446	0.72678554
266	0.8168093	0.18319069
267	0.76285255	0.23714748
268	0.9939446	0.006055418
269	0.9480201	0.051979933
270	0.6911843	0.3088157
271	0.99975044	0.00024953712
272	0.9846066	0.015393373
273	0.3963687	0.60363126
274	0.015541424	0.98445857
275	0.97876155	0.021238403
276	0.9724931	0.027506849
277	0.99999785	2.1385083e-06
278	0.9314072	0.06859286
279	0.9990421	0.0009578349
280	0.76409405	0.235906
281	0.9967018	0.003298206
282	0.9956542	0.0043457993
283	0.25947762	0.7405224
284	0.99331784	0.0066821575
285	0.98475075	0.015249244
286	0.99213445	0.007865557
287	0.93276674	0.06723331
288	0.84525806	0.15474193
289	0.47153538	0.5284647
290	0.97441036	0.025589623
291	0.9826868	0.017313203
292	0.93705887	0.06294118
293	0.22587176	0.7741282
294	0.99990106	9.8948716e-05
295	0.99746007	0.0025399073
296	0.99178493	0.0082151
297	0.049946453	0.9500536
298	0.8016546	0.19834542
299	0.93891823	0.061081804
300	0.97278047	0.027219553
301	0.7038383	0.2961617
302	0.95165676	0.048343215
303	0.99981886	0.00018117747
304	0.96090156	0.039098512
305	0.9999559	4.4078628e-05
306	0.04802336	0.95197666
307	0.85632527	0.14367473
308	0.98422945	0.015770597
309	0.031518485	0.9684815
310	0.6487053	0.35129476
311	0.008243845	0.9917562
312	0.9975731	0.002426885
313	0.97054416	0.029455906
314	0.99964345	0.0003565676
315	0.94170994	0.058290035
316	0.8909555	0.109044515
317	0.9896456	0.010354416
318	0.9999496	5.0453105e-05
319	0.3625008	0.6374992
320	0.30511186	0.6948882
321	0.9348993	0.06510079
322	0.9584919	0.041508123
323	0.8385393	0.16146073
324	0.9999771	2.2854309e-05
325	0.99993765	6.231865e-05
326	0.9779523	0.022047734
327	0.9202724	0.07972757
328	0.99967015	0.00032980982
329	0.9994118	0.00058813597
330	0.99330646	0.0066935606
331	0.85951054	0.14048949
332	0.9730329	0.026967091
333	0.9949543	0.005045646
334	0.92802906	0.071970895
335	0.026305197	0.97369486
336	0.9775384	0.022461614
337	0.9789423	0.021057699
338	0.96862763	0.031372335
339	0.9907719	0.009228128
340	0.6266253	0.37337473
341	0.9947054	0.0052946527
342	0.95763624	0.042363815
343	0.94377285	0.056227185
344	0.9986033	0.0013966929
345	0.3290371	0.6709629
346	0.28397143	0.7160285
347	0.99979275	0.00020729564
348	0.73164	0.26836
349	0.98546565	0.0145343365
350	0.9397606	0.060239404
351	0.9999993	6.997109e-07
352	0.96491164	0.03508839
353	0.9999721	2.7894295e-05
354	0.9237554	0.07624456
355	0.94113284	0.05886712
356	0.012769692	0.98723024
357	0.5966064	0.40339366
358	0.40570083	0.5942992
359	0.9599921	0.040007856
360	0.9219875	0.078012526
361	0.054756906	0.94524306
362	0.9990206	0.0009794753
363	0.122996554	0.87700343
364	0.021804083	0.9781959
365	0.7927184	0.20728162
366	0.99999964	3.2563554e-07
367	0.9984022	0.0015978486
368	0.17380078	0.82619923
369	0.89430815	0.1056918
370	0.8079564	0.1920436
371	0.9999709	2.9136494e-05
372	0.23999086	0.76000917
373	0.99965274	0.00034720873
374	0.29958624	0.70041376
375	0.69698244	0.3030176
376	0.9876556	0.012344399
377	0.9863122	0.013687824
378	0.99966896	0.0003309961
379	0.90107816	0.09892183
380	0.28886282	0.7111372
381	0.99995124	4.8713187e-05
382	0.99185294	0.008147089
383	0.99993634	6.363866e-05
384	0.99989724	0.0001026956
385	0.99165756	0.008342395
386	0.87318045	0.12681952
387	0.76824033	0.23175971
388	0.95439523	0.045604777
389	0.8116532	0.18834676
390	0.48478946	0.51521057
391	0.972089	0.027911052
392	0.10412137	0.8958786
393	0.28370547	0.7162945
394	0.21878165	0.78121835
395	0.71454144	0.28545853
396	0.99954057	0.0004594901
397	0.87405336	0.12594667
398	0.17174943	0.8282506
399	0.98372597	0.016274003
400	0.21894298	0.78105694
401	0.13023967	0.86976033
402	0.88093966	0.11906034
403	0.9999298	7.019541e-05
404	0.99991083	8.9204186e-05
405	0.83155906	0.16844097
406	0.96424913	0.035750806
407	0.83485126	0.1651487
408	0.60206115	0.3979389
409	0.75342935	0.24657063
410	0.99388874	0.006111296
411	0.99997497	2.5004354e-05
412	0.99560463	0.0043954467
413	0.121036105	0.8789639
414	0.9846458	0.015354179
415	0.9190417	0.08095828
416	0.9337592	0.06624079
417	0.94679946	0.053200576
418	0.9990018	0.0009981605
419	0.99977	0.00022998074
420	0.03344559	0.9665544
421	0.9936792	0.0063208486
422	0.99736005	0.0026398832
423	0.99989915	0.00010084663
424	0.9906086	0.009391455
425	0.9989034	0.0010966053
426	0.9420649	0.057935104
427	0.57252496	0.427475
428	0.77883655	0.2211634
429	0.98068607	0.019313978
430	0.23773426	0.76226574
431	0.99133074	0.008669283
432	0.9825632	0.017436823
433	0.99947065	0.0005293692
434	0.9802114	0.019788628
435	0.96996486	0.030035166
436	0.89829975	0.10170026
437	0.824912	0.17508793
438	0.99896455	0.0010353969
439	0.98255575	0.017444268
440	0.4733501	0.5266499
441	0.34667724	0.65332276
442	0.99791354	0.002086393
443	0.99990475	9.529081e-05
444	0.012183081	0.9878169
445	0.93043566	0.069564305
446	0.07474768	0.9252524
447	0.97444725	0.025552755
448	0.9947196	0.0052803014
449	0.9895359	0.010464058
450	0.9732862	0.026713777
451	0.8316323	0.16836768
452	0.9632251	0.03677489
453	0.3332264	0.6667736
454	0.4791269	0.52087307
455	0.8504201	0.1495799
456	0.99879164	0.0012083852
457	0.58122396	0.418776
458	0.99533033	0.0046696616
459	0.7337245	0.26627555
460	0.9999937	6.272543e-06
461	0.9999974	2.5886354e-06
462	0.99991906	8.0972815e-05
463	0.5783444	0.4216556
464	0.99289274	0.007107272
465	0.9497199	0.050280154
466	0.9999908	9.119527e-06
467	0.56714255	0.43285745
468	0.9804955	0.019504521
469	0.9718768	0.028123138
470	0.17989652	0.82010347
471	0.9819796	0.018020334
472	0.3091774	0.69082254
473	0.112673774	0.8873262
474	0.3413963	0.6586037
475	0.48153493	0.5184651
476	0.997781	0.0022190392
477	0.9868391	0.013160948
478	0.9546031	0.045396924
479	0.99891496	0.0010850178
480	0.9676145	0.032385465
481	0.99248284	0.007517153
482	0.9951534	0.0048465594
483	0.9927095	0.007290409
484	0.9768524	0.023147594
485	0.9583954	0.04160454
486	0.86136246	0.13863759
487	0.8488541	0.1511459
488	0.41302612	0.58697385
489	0.84153825	0.15846175
490	0.99565756	0.004342493
491	0.9982052	0.0017948211
492	0.97069013	0.029309856
493	0.41373265	0.58626735
494	0.99996185	3.812957e-05
495	0.930209	0.069790944
496	0.9998945	0.000105468884
497	0.9331575	0.06684251
498	0.8795032	0.12049678
499	0.13929932	0.8607007
500	0.99998367	1.6384533e-05
501	0.2972626	0.7027374
502	0.9887051	0.011294958
503	0.27572936	0.72427064
504	0.82929975	0.17070031
505	0.9999325	6.7478635e-05
506	0.5085529	0.49144703
507	0.073245324	0.92675465
508	0.99995875	4.1188232e-05
509	0.9545504	0.04544962
510	0.9914675	0.008532572
511	0.999042	0.0009579974
512	0.9470544	0.05294565
513	0.95924926	0.040750775
514	0.975389	0.024610981
515	0.8957426	0.10425735
516	0.66157037	0.3384296
517	0.34976456	0.6502354
518	0.9368674	0.063132614
519	0.10569434	0.8943057
520	0.70906967	0.2909304
521	0.014844341	0.98515564
522	0.79619765	0.20380229
523	0.99181163	0.008188313
524	0.99996805	3.200503e-05
525	0.98744047	0.012559519
526	0.99519473	0.0048052515
527	0.8683435	0.13165651
528	0.91007894	0.08992107
529	0.99816555	0.0018345185
530	0.9989802	0.0010197671
531	0.99998903	1.1014821e-05
532	0.9756114	0.024388643
533	0.41837502	0.58162504
534	0.1316547	0.8683453
535	0.948998	0.05100204
536	0.99227107	0.007728953
537	0.9528094	0.047190614
538	0.9870682	0.012931839
539	0.62007767	0.3799223
540	0.7283217	0.2716783
541	0.3050069	0.69499314
542	0.2519428	0.7480572
543	0.8577764	0.14222364
544	0.9821066	0.017893363
545	0.98384756	0.016152464
546	0.58568966	0.41431034
547	0.49090075	0.50909925
548	0.99999416	5.8003375e-06
549	0.88597184	0.114028126
550	0.9999999	1.2531262e-07
551	0.995067	0.0049329805
552	0.48429522	0.51570475
553	0.9988225	0.001177514
554	0.99768317	0.0023167941
555	0.99999917	8.2116196e-07
556	0.9542495	0.045750525
557	0.98157436	0.01842562
558	0.58980894	0.41019106
559	0.9545315	0.045468446
560	0.9040478	0.09595217
561	0.7909534	0.20904659
562	0.99851245	0.0014875323
563	0.8446956	0.15530443
564	0.6627341	0.33726588
565	0.99905175	0.0009481975
566	0.950328	0.04967204
567	0.9993175	0.0006824309
568	0.7996254	0.2003746
569	0.9999902	9.736329e-06
570	0.95731854	0.04268145
571	0.98946464	0.0105353175
572	0.8498823	0.15011765
573	0.9939029	0.006097077
574	0.69393533	0.30606464
575	0.99914896	0.0008510384
576	0.9997241	0.00027590842
577	0.9934249	0.006575079
578	0.2476931	0.7523068
579	0.99148726	0.008512755
580	0.9968945	0.0031054767
581	0.9073686	0.09263145
582	0.938031	0.061969
583	0.80959934	0.19040062
584	0.9968304	0.003169596
585	0.95488167	0.045118302
586	0.99736744	0.002632623
587	0.90885264	0.09114735
588	0.96872586	0.031274192
589	0.99939466	0.0006053215
590	0.16499883	0.8350012
591	0.99940205	0.00059795886
592	0.003773106	0.9962269
593	0.9207265	0.07927354
594	0.999966	3.3976863e-05
595	0.9226596	0.07734042
596	0.96504486	0.034955144
597	0.8879318	0.11206822
598	0.99753463	0.0024654125
599	0.9993333	0.00066667184
600	0.6645337	0.33546636
601	0.97863936	0.021360643
602	0.96888673	0.031113252
603	0.976699	0.023301005
604	0.98324317	0.016756814
605	0.67003775	0.32996222
606	0.9494439	0.050556105
607	0.5294473	0.47055262
608	0.99795675	0.0020432763
609	0.5737316	0.42626837
610	0.9785154	0.021484561
611	0.99950874	0.0004912037
612	0.7974376	0.20256236
613	0.9985495	0.0014504901
614	0.95722044	0.04277961
615	0.99294984	0.007050193
616	0.61260915	0.38739088
617	0.6074407	0.39255926
618	0.31255254	0.6874475
619	0.9103616	0.08963845
620	0.9788391	0.021160882
621	0.50994223	0.49005777
622	0.90635693	0.09364312
623	0.9618367	0.038163327
624	0.99998546	1.4557104e-05
625	0.9999783	2.1664648e-05
626	0.7768707	0.22312932
627	0.98817664	0.011823345
628	0.448808	0.5511919
629	0.578249	0.42175102
630	0.99351406	0.006485934
631	0.99999964	3.121052e-07
632	0.99996805	3.1941603e-05
633	0.61439896	0.385601
634	0.99882	0.0011799386
635	0.9981828	0.0018172155
636	0.82159173	0.17840828
637	0.39738557	0.6026144
638	0.973959	0.026040899
639	0.9941256	0.005874412
640	0.13614011	0.8638599
641	0.99405056	0.005949425
642	0.086530514	0.9134695
643	0.774165	0.22583498
644	0.99841225	0.0015877043
645	0.24620585	0.75379413
646	0.92688054	0.0731195
647	0.118727945	0.881272
648	0.8677565	0.13224354
649	0.057045843	0.9429542
650	0.27891856	0.7210814
651	0.9992781	0.0007218678
652	0.6053274	0.3946726
653	0.99860007	0.0013999663
654	0.99455076	0.0054491996
655	0.9437515	0.056248497
656	0.981498	0.018502083
657	0.9814734	0.018526576
658	0.999841	0.00015903819
659	0.847941	0.15205905
660	0.9280283	0.07197175
661	0.64200443	0.35799557
662	0.9999274	7.26307e-05
663	0.24872878	0.7512712
664	0.99761426	0.002385811
665	0.92560834	0.0743916
666	0.9970636	0.0029364692
667	0.98613876	0.01386129
668	0.072797455	0.9272025
669	0.95865434	0.041345615
670	0.9719948	0.02800513
671	0.9770427	0.02295729
672	0.99969304	0.00030701427
673	0.49241316	0.5075869
674	0.9021744	0.09782556
675	0.30339494	0.6966051
676	0.9999865	1.3518999e-05
677	0.9415175	0.05848259
678	0.9878278	0.012172154
679	0.9634341	0.036565915
680	0.9935696	0.006430366
681	0.9966624	0.0033376126
682	0.99253064	0.0074693523
683	0.97811574	0.021884257
684	0.9738886	0.026111433
685	0.76116043	0.2388396
686	0.96821266	0.031787403
687	0.999527	0.00047309636
688	0.97006637	0.029933665
689	0.999605	0.000395048
690	0.87361425	0.12638576
691	0.99957293	0.00042701364
692	0.9999931	6.8905606e-06
693	0.9756447	0.024355287
694	0.7817667	0.21823324
695	0.027238043	0.972762
696	0.9846991	0.015300936
697	0.5065423	0.49345767
698	0.06467396	0.93532604
699	0.99950945	0.000490566
700	0.84231275	0.15768722
701	0.9974654	0.002534583
702	0.9976888	0.0023112448
703	0.94376594	0.056234043
704	0.9991873	0.0008127116
705	0.99759966	0.0024003019
706	0.08175388	0.9182461
707	0.99247885	0.00752112
708	0.99999225	7.77116e-06
709	0.9522235	0.04777653
710	0.8040204	0.19597958
711	0.51212215	0.48787785
712	0.877842	0.122157976
713	0.9996935	0.00030656942
714	0.9885456	0.011454399
715	0.79681057	0.20318942
716	0.9248561	0.07514389
717	0.9688974	0.031102652
718	0.9219856	0.078014396
719	0.9997898	0.00021025384
720	0.39269522	0.6073048
721	0.86131936	0.13868062
722	0.61840725	0.38159272
723	0.9957539	0.0042461194
724	0.91323155	0.08676847
725	0.9835767	0.016423246
726	0.9877988	0.012201201
727	0.99603444	0.0039655194
728	0.9957624	0.004237567
729	0.9980806	0.0019194057
730	0.27925056	0.72074944
731	0.81889707	0.18110295
732	0.9909731	0.009026919
733	0.9441205	0.05587951
734	0.92330587	0.076694064
735	0.9819682	0.018031789
736	0.9439055	0.056094512
737	0.9265079	0.07349209
738	0.99952924	0.00047081165
739	0.99907327	0.0009266624
740	0.10494945	0.8950505
741	0.9893138	0.010686284
742	0.96908355	0.030916458
743	0.9945363	0.0054637217
744	0.88082653	0.11917344
745	0.10826027	0.8917397
746	0.9999598	4.0211442e-05
747	0.004992234	0.99500775
748	0.9965749	0.0034251804
749	0.81149256	0.18850741
750	0.13583146	0.86416847
751	0.95674545	0.043254554
752	0.8101003	0.18989973
753	0.96457726	0.03542277
754	0.9979685	0.0020315228
755	0.9600656	0.03993434
756	0.95736265	0.04263732
757	0.45371643	0.54628354
758	0.9983742	0.0016257928
759	0.9994386	0.00056137866
760	0.9697789	0.0302211
761	0.99998486	1.5079754e-05
762	0.93989044	0.060109485
763	0.99985397	0.00014595452
764	0.044244338	0.95575565
765	1.820357e-05	0.99998176
766	0.7572497	0.2427503
767	0.49348894	0.50651103
768	0.18202482	0.8179752
769	0.35390195	0.6460981
770	0.96811676	0.031883195
771	0.96530074	0.034699246
772	0.74695677	0.2530433
773	0.9457962	0.05420376
774	0.7867906	0.21320939
775	0.99807954	0.0019205178
776	0.9659294	0.034070596
777	0.9895942	0.01040579
778	0.9509975	0.049002465
779	0.016073845	0.9839262
780	0.72657746	0.2734225
781	0.9632024	0.03679758
782	0.8378058	0.16219413
783	0.5799106	0.4200894
784	0.9972024	0.0027975729
785	0.9120052	0.08799484
786	0.25932887	0.7406711
787	0.9897814	0.010218672
788	0.6364155	0.36358455
789	0.80974185	0.19025815
790	0.9998666	0.00013332182
791	0.82020557	0.17979445
792	0.7968583	0.2031417
793	0.945681	0.054319043
794	0.79950076	0.2004992
795	0.9756246	0.024375321
796	0.29039738	0.70960265
797	0.9711475	0.02885246
798	0.99985766	0.00014233234
799	0.998431	0.0015689955
800	0.046516087	0.9534839
801	0.9999374	6.2566185e-05
802	0.98479927	0.015200686
803	0.9776423	0.022357687
804	0.06541769	0.9345823
805	0.7304197	0.26958027
806	0.9993364	0.00066357397
807	0.982518	0.017482001
808	0.85067755	0.14932248
809	0.9980611	0.0019388666
810	0.9999591	4.091701e-05
811	0.62745494	0.37254512
812	0.99928826	0.0007117124
813	0.9023411	0.09765882
814	0.88596267	0.1140373
815	0.54728234	0.4527177
816	0.8473557	0.15264426
817	0.9536118	0.046388224
818	0.768745	0.23125495
819	0.9943057	0.0056942943
820	0.99236506	0.0076349266
821	0.72934204	0.2706579
822	0.43148035	0.5685197
823	0.75606054	0.24393943
824	0.20479888	0.79520106
825	0.2453021	0.75469786
826	0.99994695	5.3017462e-05
827	0.9985032	0.001496793
828	0.8665124	0.13348758
829	0.011026433	0.98897356
830	0.99986506	0.00013493461
831	0.9520496	0.04795043
832	0.0018266959	0.99817336
833	0.9927078	0.007292277
834	0.9978617	0.0021382782
835	0.96829534	0.031704627
836	0.69276226	0.30723777
837	0.9999378	6.223859e-05
838	0.7621953	0.23780467
839	0.99373347	0.006266483
840	0.31905755	0.6809424
841	0.36284554	0.6371544
842	0.30336258	0.69663745
843	0.8632801	0.13671987
844	0.99535877	0.0046412866
845	0.32115188	0.67884815
846	0.743252	0.25674805
847	0.79476154	0.2052385
848	0.6132752	0.38672483
849	0.9999572	4.2814663e-05
850	0.91240877	0.08759126
851	0.76083136	0.23916864
852	0.6495989	0.35040107
853	0.99999046	9.540532e-06
854	0.99998474	1.5230264e-05
855	0.03169747	0.9683025
856	0.15587606	0.8441239
857	0.81359315	0.18640687
858	0.8169567	0.18304327
859	0.850299	0.14970098
860	0.9990183	0.0009817227
861	0.8706371	0.12936285
862	0.16698231	0.8330177
863	0.98482877	0.015171271
864	0.042013988	0.957986
865	0.5789289	0.42107114
866	0.69075006	0.30924994
867	0.9683943	0.03160575
868	0.9998165	0.00018358667
869	0.99678457	0.0032153975
870	0.998273	0.0017269257
871	0.0005557683	0.9994442
872	0.9903294	0.0096706
873	0.9173269	0.082673095
874	0.08793262	0.91206735
875	0.99909365	0.0009063446
876	0.8439109	0.15608916
877	0.01945415	0.9805459
878	0.550917	0.44908297
879	0.9998035	0.0001965635
880	0.9769807	0.023019386
881	0.80930847	0.19069149
882	0.9996656	0.00033435124
883	0.9878869	0.0121130515
884	0.9998441	0.0001559495
885	0.99863714	0.0013628295
886	0.79193217	0.20806785
887	0.99080944	0.009190524
888	0.13923417	0.8607658
889	0.9842827	0.015717365
890	0.970028	0.029972067
891	1.0	5.7275432e-08
892	0.9391439	0.060856085
893	0.0012469318	0.9987531
894	0.90740705	0.092592984
895	0.9999958	4.1953053e-06
896	0.6262984	0.37370157
897	0.9989109	0.0010891577
898	0.9887553	0.011244705
899	0.9235578	0.07644226
900	0.99975175	0.0002482914
901	0.9998271	0.00017289618
902	0.99578637	0.0042136675
903	0.9752696	0.024730338
904	0.99078536	0.009214671
905	0.9963881	0.0036119162
906	0.9993349	0.0006650865
907	0.061636057	0.93836397
908	0.91566384	0.08433619
909	0.96920925	0.030790698
910	0.983412	0.01658796
911	0.4516199	0.54838014
912	0.4065436	0.5934564
913	0.9066567	0.093343355
914	0.9902919	0.009708156
915	0.6123702	0.3876298
916	0.99896634	0.0010336235
917	0.363021	0.63697904
918	0.99902856	0.00097142014
919	0.09666722	0.90333277
920	0.006106151	0.9938938
921	0.9047539	0.09524607
922	0.9169436	0.083056405
923	0.9880127	0.011987279
924	0.99840754	0.001592537
925	0.99997365	2.6309424e-05
926	0.98779106	0.012208972
927	0.99625117	0.0037488295
928	0.9930415	0.0069584716
929	0.99444324	0.005556806
930	0.967272	0.032728013
931	0.99445736	0.0055426056
932	0.49282992	0.50717014
933	0.9999207	7.93081e-05
934	0.9962126	0.0037874037
935	0.20198622	0.79801375
936	0.723474	0.276526
937	0.47752383	0.5224762
938	0.7181313	0.2818687
939	0.9178517	0.08214832
940	0.059633873	0.9403661
941	0.99579805	0.0042019347
942	0.9923734	0.0076265605
943	0.96220475	0.03779524
944	0.9999714	2.8583667e-05
945	0.99888355	0.0011165056
946	0.13811867	0.8618813
947	0.9137241	0.086275876
948	0.8310021	0.16899787
949	0.9953212	0.004678728
950	0.9872175	0.012782501
951	0.99875104	0.0012489634
952	0.93415624	0.0658438
953	0.9997949	0.00020512108
954	0.027990002	0.97201
955	0.8546653	0.14533474
956	0.9998646	0.00013537367
957	0.9433262	0.056673836
958	0.7335663	0.26643375
959	0.9997118	0.00028813438
960	0.6210565	0.37894344
961	0.6456558	0.35434422
962	0.6404676	0.35953242
963	0.0032807228	0.9967193
964	0.9871421	0.012857936
965	0.98024005	0.019759994
966	0.9957178	0.00428219
967	0.9991831	0.00081692886
968	0.17241804	0.82758194
969	0.98245	0.017550062
970	0.8981006	0.10189937
971	0.9800426	0.01995741
972	0.15269569	0.8473043
973	0.51764566	0.48235434
974	0.7724559	0.22754414
975	0.711721	0.28827897
976	0.9999701	2.9897394e-05
977	0.97872293	0.021276992
978	0.9962119	0.003788145
979	0.9804836	0.019516332
980	0.8420073	0.15799272
981	0.97484916	0.025150875
982	0.476603	0.52339697
983	0.967388	0.03261207
984	0.9996643	0.00033566132
985	0.9443821	0.055617888
986	0.7006867	0.29931328
987	0.7706923	0.22930765
988	0.7042085	0.2957915
989	0.95955026	0.04044973
990	0.9763747	0.023625283
991	0.4470173	0.5529827
992	0.9892426	0.010757411
993	0.9554589	0.04454113
994	0.8986255	0.10137454
995	0.9203358	0.07966417
996	0.57283676	0.42716327
997	0.9164371	0.08356286
998	0.998934	0.0010660122
999	0.999944	5.6084384e-05
1000	0.9840344	0.01596557
1001	0.33798486	0.66201514
1002	0.9999974	2.6737919e-06
1003	0.99965096	0.000349099
1004	0.75969714	0.24030286
1005	0.9522721	0.047727898
1006	0.99881136	0.0011886338
1007	0.14328013	0.8567198
1008	0.42640018	0.5735998
1009	0.91908073	0.08091928
1010	0.8713438	0.12865621
1011	0.8946314	0.10536864
1012	0.98985964	0.010140382
1013	0.065927915	0.9340721
1014	0.9953017	0.004698321
1015	0.8882881	0.111711904
1016	0.8619463	0.13805364
1017	0.48260853	0.5173915
1018	0.9998461	0.0001539107
1019	0.9835507	0.01644928
1020	0.18527094	0.8147291
1021	0.9993467	0.00065326557
1022	0.9920082	0.007991743
1023	0.037230253	0.96276975
1024	0.56272054	0.4372795
1025	0.75861937	0.24138066
1026	0.9981304	0.0018696632
1027	0.05222963	0.9477704
1028	0.8620665	0.13793348
1029	0.9998889	0.00011113261
1030	0.9295553	0.07044468
1031	0.99901557	0.0009844722
1032	0.990431	0.009568958
1033	0.9839287	0.016071266
1034	0.859426	0.14057396
1035	0.9951434	0.004856613
1036	0.09180147	0.9081985
1037	0.65819126	0.3418088
1038	0.9996407	0.00035926912
1039	0.35289517	0.64710486
1040	0.97848403	0.021516023
1041	0.16768399	0.832316
1042	0.9348352	0.065164804
1043	0.8847925	0.11520752
1044	0.6563661	0.34363395
1045	0.9998894	0.000110596615
1046	0.9560064	0.043993678
1047	0.99408746	0.005912599
1048	0.0657222	0.93427783
1049	0.9999738	2.625709e-05
1050	0.98433995	0.015660001
1051	0.99508613	0.0049138623
1052	0.9999999	1.7811297e-07
1053	0.99990296	9.706634e-05
1054	0.99875426	0.0012457281
1055	0.99885607	0.0011439159
1056	0.03615698	0.963843
1057	0.9705592	0.029440872
1058	0.99968946	0.00031057853
1059	0.99985754	0.00014239953
1060	0.9123686	0.08763135
1061	0.59919256	0.4008075
1062	0.57018226	0.4298177
1063	0.97762257	0.02237745
1064	0.999992	8.009909e-06
1065	0.94921714	0.05078289
1066	0.287477	0.71252304
1067	0.9791316	0.020868419
1068	0.36279917	0.6372009
1069	0.75039667	0.24960329
1070	0.99887866	0.0011213752
1071	0.5029681	0.4970319
1072	0.98896664	0.01103334
1073	0.9997559	0.00024410222
1074	0.9999865	1.3444095e-05
1075	0.46043542	0.5395646
1076	0.999542	0.00045807252
1077	0.95651853	0.043481447
1078	0.73697907	0.26302093
1079	0.2601194	0.7398806
1080	0.9935755	0.0064244946
1081	0.9660185	0.033981495
1082	0.9999999	1.2497178e-07
1083	0.9991542	0.00084582187
1084	0.99644876	0.0035512382
1085	0.7710842	0.22891583
1086	0.4313074	0.56869256
1087	0.9684654	0.03153459
1088	0.9821076	0.01789246
1089	0.9974241	0.0025759402
1090	0.81892663	0.1810734
1091	0.9999844	1.5556678e-05
1092	0.09275274	0.9072473
1093	0.805219	0.19478099
1094	0.012977458	0.9870226
1095	0.9987398	0.001260239
1096	0.9999056	9.436242e-05
1097	0.296753	0.703247
1098	0.99980646	0.00019356352
1099	0.99990463	9.532006e-05
1100	0.97887826	0.021121742
1101	0.9999163	8.372055e-05
1102	0.99885976	0.001140261
1103	0.9994536	0.00054636836
1104	0.9995828	0.00041721194
1105	0.96034527	0.039654743
1106	0.8596923	0.1403077
1107	0.28003362	0.7199664
1108	0.30251238	0.69748765
1109	0.58418655	0.41581345
1110	0.9953679	0.004632118
1111	0.7281435	0.2718565
1112	0.99979883	0.00020122642
1113	0.018655902	0.9813441
1114	0.7616304	0.23836961
1115	0.999759	0.00024094108
1116	0.2917939	0.7082061
1117	0.99768305	0.0023169941
1118	0.687165	0.312835
1119	0.99314225	0.006857777
1120	0.89349353	0.106506474
1121	0.94132394	0.05867605
1122	0.13392729	0.8660727
1123	0.9481261	0.051873934
1124	0.15858303	0.841417
1125	0.9969296	0.0030703915
1126	0.08747159	0.9125284
1127	0.9764005	0.02359952
1128	0.99531025	0.0046897167
1129	0.9984774	0.0015225969
1130	0.05346122	0.94653875
1131	0.99999	1.0018335e-05
1132	0.16749151	0.8325085
1133	0.29136872	0.7086312
1134	0.99274135	0.00725866
1135	0.5205954	0.47940466
1136	0.603322	0.39667794
1137	0.9999933	6.6971093e-06
1138	0.9931069	0.0068931133
1139	0.5478626	0.45213738
1140	0.99759895	0.0024010306
1141	0.9222077	0.077792324
1142	0.99952745	0.00047261475
1143	0.95614564	0.043854386
1144	0.71543205	0.28456795
1145	0.9976534	0.0023465634
1146	0.98107094	0.018929021
1147	0.48212865	0.5178714
1148	0.037624624	0.9623754
1149	0.7736998	0.2263002
1150	0.1555008	0.8444992
1151	0.73216975	0.26783022
1152	0.9088239	0.09117607
1153	0.32582346	0.6741765
1154	0.8544211	0.14557892
1155	0.83572656	0.16427343
1156	0.06690193	0.93309814
1157	0.9372183	0.06278166
1158	0.20829171	0.7917083
1159	0.9994499	0.00055003853
1160	0.9999877	1.2261238e-05
1161	0.98771894	0.012281042
1162	0.78529143	0.21470858
1163	0.13141204	0.868588
1164	0.98832846	0.011671545
1165	0.9950228	0.004977268
1166	0.024896136	0.97510386
1167	0.6979688	0.30203122
1168	0.9271407	0.072859295
1169	0.1776269	0.82237315
1170	0.9591011	0.040898956
1171	0.9999652	3.4767414e-05
1172	0.97795564	0.022044381
1173	0.93146086	0.06853916
1174	0.9705428	0.029457213
1175	0.102231205	0.8977688
1176	0.9167659	0.08323413
1177	0.15503111	0.8449689
1178	0.9956493	0.0043507437
1179	0.12858203	0.871418
1180	0.51272583	0.48727414
1181	0.7148754	0.2851246
1182	0.7763713	0.22362868
1183	0.9982046	0.0017953524
1184	0.98313785	0.016862137
1185	0.8648385	0.13516153
1186	0.0894601	0.91053987
1187	0.991251	0.008749094
1188	0.90480644	0.09519357
1189	0.99951327	0.00048672332
1190	0.02968791	0.97031206
1191	0.9971373	0.0028627126
1192	0.9205269	0.07947305
1193	0.98154575	0.018454226
1194	0.9008818	0.099118166
1195	0.030266719	0.9697333
1196	0.99870825	0.0012917608
1197	0.61494017	0.38505983
1198	0.9590115	0.040988512
1199	0.54986566	0.45013428
1200	0.1444959	0.8555041
1201	0.9965239	0.0034760896
1202	0.7253394	0.2746606
1203	0.99215925	0.007840792
1204	0.99373347	0.00626651
1205	0.9768742	0.023125773
1206	0.99606115	0.0039388724
1207	0.9949327	0.0050672363
1208	0.9928806	0.007119413
1209	0.99919695	0.00080302503
1210	0.99857414	0.0014258634
1211	0.9996792	0.0003208224
1212	0.26796857	0.73203146
1213	0.9981111	0.0018888986
1214	0.9999958	4.179388e-06
1215	0.99703836	0.0029616232
1216	0.8995366	0.10046336
1217	0.999263	0.00073694764
1218	0.016053103	0.9839469
1219	0.9958478	0.004152146
1220	0.85405576	0.14594431
1221	0.99985874	0.0001412953
1222	0.96839297	0.031607017
1223	0.99815387	0.0018460643
1224	0.99754995	0.0024500953
1225	0.017308837	0.9826912
1226	0.2126528	0.7873472
1227	0.99769706	0.0023029076
1228	0.94198585	0.05801418
1229	0.99282396	0.0071760053
1230	0.3868018	0.6131982
1231	0.9994918	0.0005081374
1232	0.9999676	3.246797e-05
1233	0.9977622	0.0022378415
1234	0.9903205	0.009679481
1235	0.8017378	0.19826217
1236	0.78472173	0.21527828
1237	0.91515666	0.08484328
1238	0.92031956	0.07968048
1239	0.908862	0.09113806
1240	0.9978908	0.0021091918
1241	0.99984026	0.00015967622
1242	0.99945647	0.0005435899
