# Supplementary material for: Evaluating deep learning-based melanoma classification using immunohistochemistry and routine histology: A three center study
Source: PLoS One. 2024 Jan 19;19(1):e0297146. doi: 10.1371/journal.pone.0297146 (PMC10798511; doi:10.1371/journal.pone.0297146)
Supplement: S5 Dataset — (ZIP) [file pone.0297146.s011.zip › minimal_dataset/tile_predictions/dresden/734109-HE_ind_ISlab_1.0.csv]

	0	1
0	0.01933762	0.9806624
1	0.008330499	0.99166954
2	0.00035283074	0.99964714
3	4.3800433e-06	0.9999956
4	3.725457e-05	0.9999627
5	0.0033963204	0.9966037
6	0.84491485	0.15508518
7	0.000408801	0.9995912
8	2.4093993e-05	0.9999759
9	0.00937715	0.9906228
10	0.0042588073	0.99574125
11	0.005338772	0.9946613
12	0.07443128	0.9255687
13	0.00047659673	0.9995234
14	0.00012819056	0.99987185
15	0.64162403	0.358376
16	8.172371e-05	0.9999182
17	0.038450427	0.9615495
18	0.0077564395	0.9922436
19	0.2520602	0.7479398
20	0.0031835365	0.99681646
21	0.034723423	0.9652766
22	0.26542616	0.73457384
23	0.0034857823	0.99651426
24	0.000929478	0.9990706
25	0.04445341	0.9555466
26	0.23433203	0.765668
27	0.0033119991	0.99668807
28	0.005551086	0.9944489
29	5.143089e-05	0.9999486
30	0.00014393174	0.999856
31	0.00021487236	0.9997851
32	4.3577165e-05	0.99995637
33	0.0077305394	0.9922694
34	8.354224e-05	0.99991643
35	0.09911015	0.9008899
36	2.8807042e-06	0.99999714
37	0.0005294243	0.99947065
38	0.0019693307	0.9980306
39	0.0008311028	0.9991689
40	0.22466864	0.7753314
41	0.00063566846	0.9993643
42	0.0002331952	0.99976677
43	4.899365e-05	0.999951
44	0.3417448	0.6582552
45	0.0005827861	0.9994172
46	0.0005877404	0.9994123
47	0.99737716	0.002622814
48	0.00030230288	0.9996977
49	2.6070058e-05	0.9999739
50	0.0016363264	0.9983637
51	8.714749e-06	0.9999913
52	2.0599913e-05	0.9999794
53	0.0017832264	0.9982167
54	0.9061462	0.09385378
55	0.017879134	0.98212093
56	0.0024739772	0.997526
57	0.00040370258	0.9995963
58	0.22940755	0.77059245
59	0.0074368264	0.9925632
60	4.312194e-05	0.99995685
61	0.0073757796	0.9926242
62	8.3492385e-05	0.99991655
63	0.00037748064	0.99962246
64	1.3406046e-05	0.99998665
65	0.2896676	0.7103324
66	0.0026453412	0.9973546
67	0.43454394	0.5654561
68	0.06337696	0.9366231
69	0.008534262	0.9914657
70	0.0010729394	0.99892706
71	4.6103865e-05	0.99995387
72	1.5696492e-05	0.99998426
73	0.070369035	0.929631
74	2.2301605e-05	0.9999777
75	0.040523313	0.9594767
76	0.008376855	0.9916231
77	1.0197083e-05	0.99998975
78	0.67995805	0.32004195
79	0.0001262247	0.99987376
80	0.0001977761	0.9998023
81	0.00027975268	0.9997203
82	0.6056394	0.39436057
83	0.4164451	0.58355486
84	0.78129643	0.21870355
85	0.0006718075	0.99932826
86	0.6354641	0.36453593
87	3.6384594e-05	0.99996364
88	0.0066559045	0.99334407
89	0.010949555	0.9890505
90	0.11495558	0.88504434
91	4.8426442e-05	0.9999516
92	0.0026181617	0.99738187
93	0.25487253	0.7451275
94	0.59673023	0.40326977
95	0.04876584	0.95123416
96	6.865777e-05	0.99993134
97	0.98452824	0.015471736
98	1.717679e-05	0.99998283
99	0.011616946	0.9883831
100	1.5874462e-05	0.99998415
101	5.964261e-06	0.99999404
102	0.00011633582	0.99988365
103	0.52234244	0.47765756
104	0.00026900758	0.999731
105	0.00053510425	0.9994649
106	0.8368199	0.16318016
107	0.6644574	0.3355426
108	3.1711334e-05	0.9999683
109	0.077836014	0.922164
110	0.0003141827	0.9996859
111	0.02476354	0.97523654
112	1.8249755e-05	0.99998176
113	3.127311e-05	0.99996877
114	1.4332242e-05	0.9999857
115	1.3176123e-05	0.99998677
116	3.2114756e-05	0.99996793
117	0.47953305	0.520467
118	4.4832213e-05	0.9999552
119	0.74420744	0.25579262
120	0.000102034086	0.99989796
121	1.3564422e-06	0.9999987
122	0.014703399	0.98529655
123	0.12939191	0.87060803
124	1.1742283e-05	0.9999882
125	2.0742476e-05	0.99997926
126	0.00037086944	0.99962914
127	0.46434537	0.5356546
128	7.739044e-05	0.99992263
129	5.9261358e-05	0.99994075
130	0.102223076	0.89777684
131	0.0008621452	0.9991379
132	0.0028686286	0.99713135
133	2.4391298e-05	0.99997556
134	0.00022572497	0.9997743
135	0.0013705401	0.99862945
136	0.0062623904	0.9937376
137	0.000104833576	0.9998951
138	0.5199507	0.48004928
139	6.1022758e-05	0.99993896
140	0.0001240297	0.9998759
141	0.1823241	0.8176759
142	0.14689414	0.8531059
143	0.045919653	0.9540803
144	1.5799365e-05	0.99998415
145	4.0786308e-05	0.99995923
146	0.6361211	0.36387894
147	0.007785202	0.99221486
148	4.9771694e-05	0.9999502
149	2.37308e-05	0.9999763
150	0.20321003	0.79678994
151	0.06526331	0.9347367
152	0.046138033	0.95386195
153	2.6001678e-06	0.9999974
154	0.0028658612	0.9971341
155	0.0020868897	0.99791306
156	0.9159213	0.084078684
157	0.33721834	0.66278166
158	3.7529357e-05	0.99996245
159	0.16864847	0.8313515
160	0.6091729	0.39082715
161	0.3420116	0.65798837
162	0.000528879	0.9994711
163	0.058435455	0.9415646
164	3.974806e-05	0.9999603
165	0.87182975	0.12817025
166	0.009929746	0.9900703
167	0.00025960687	0.9997404
168	2.4436888e-05	0.99997556
169	0.001579712	0.99842024
170	2.4362336e-05	0.9999757
171	0.004145417	0.9958546
172	0.0033487012	0.99665135
173	0.030197538	0.96980244
174	0.026767854	0.97323215
175	0.0070139333	0.992986
176	0.0045470395	0.9954529
177	7.5745476e-05	0.9999243
178	0.0007946653	0.9992054
179	0.00085950317	0.9991405
180	1.6839185e-05	0.9999832
181	0.0009760096	0.99902403
182	0.010636501	0.9893635
183	0.0116679855	0.988332
184	2.3026727e-05	0.999977
185	0.000313065	0.99968696
186	0.004329162	0.9956708
187	0.011779774	0.9882202
188	2.042281e-05	0.9999796
189	3.553005e-05	0.9999645
190	0.00078443275	0.9992156
191	0.009053998	0.99094605
192	0.4088675	0.59113246
193	0.08960312	0.9103969
194	0.011738326	0.98826164
195	3.503124e-05	0.99996495
196	2.4699553e-05	0.9999753
197	8.9185385e-05	0.99991083
198	0.001516686	0.99848336
199	0.008292274	0.99170774
200	0.0016812042	0.9983188
201	4.38592e-06	0.9999956
202	2.9543455e-05	0.99997044
203	0.00055187393	0.9994481
204	0.0005797551	0.9994203
205	0.00031409223	0.9996859
206	0.021234186	0.9787658
207	0.00029041906	0.99970955
208	0.0023953721	0.9976046
209	0.0018798906	0.9981201
210	0.0008316744	0.9991684
211	0.00012393181	0.999876
212	0.0019653519	0.99803466
213	0.00059466844	0.9994054
214	0.14478612	0.8552139
215	0.059881948	0.9401181
216	1.4987749e-06	0.99999845
217	0.7338945	0.26610547
218	0.6319439	0.36805612
219	3.13355e-05	0.99996865
220	0.11249158	0.8875084
221	0.008749242	0.99125075
222	0.38365787	0.6163422
223	0.0004915372	0.9995085
224	0.005453359	0.99454665
225	0.0009633748	0.99903667
226	0.0086222375	0.9913777
227	0.0016905062	0.9983095
228	0.00015374788	0.9998462
229	0.005680426	0.99431956
230	0.0012968631	0.9987031
231	0.00015433512	0.9998456
232	0.00038834664	0.9996117
233	0.006225754	0.9937742
234	0.0014278296	0.9985721
235	0.39573604	0.6042639
236	0.0003499118	0.9996501
237	0.009024134	0.9909759
238	0.6842694	0.31573054
239	6.7358545e-05	0.99993265
240	0.041573413	0.95842665
241	0.46424076	0.5357592
242	0.0012649086	0.99873513
243	3.1523068e-05	0.9999685
244	0.0008133259	0.9991867
245	0.00032036332	0.9996797
246	0.007872006	0.992128
247	0.017389892	0.98261005
248	0.00025616123	0.9997439
249	0.00028440484	0.9997156
250	0.0009042813	0.9990957
251	0.91958845	0.08041154
252	0.000108382046	0.99989164
253	0.08437875	0.9156213
254	0.8893035	0.11069651
255	0.58216137	0.41783863
256	0.012095235	0.9879048
257	0.0002276716	0.99977237
258	0.0005045581	0.9994954
259	7.029642e-05	0.99992967
260	0.0005092759	0.99949074
261	0.003972743	0.99602723
262	0.31385395	0.686146
263	0.0013887123	0.9986112
264	3.1496867e-05	0.9999685
265	0.0014055236	0.99859446
266	0.0027420826	0.9972579
267	0.0018287741	0.9981712
268	0.006019805	0.99398017
269	0.0021100764	0.99788994
270	0.08877388	0.9112261
271	0.003142863	0.99685717
272	1.4605106e-05	0.99998534
273	0.6273256	0.37267435
274	0.00012854947	0.9998715
275	0.007593862	0.9924062
276	0.0015305936	0.9984694
277	0.014019847	0.9859802
278	0.037258457	0.96274155
279	0.002677726	0.99732226
280	0.0008016677	0.9991984
281	0.021996375	0.9780036
282	0.0007612765	0.9992387
283	0.0062857964	0.99371415
284	0.0038844028	0.99611557
285	0.002068471	0.9979315
286	0.003822057	0.9961779
287	0.0058542495	0.99414575
288	0.002445261	0.9975547
289	0.0068213856	0.9931786
290	3.243405e-05	0.9999676
291	0.104363814	0.89563614
292	0.017860712	0.9821393
293	0.0011871747	0.9988128
294	0.016032772	0.98396724
295	4.986334e-05	0.9999502
296	0.17706911	0.82293093
297	2.9574347e-05	0.99997044
298	1.5780755e-05	0.99998426
299	0.001266588	0.99873346
300	0.9200209	0.07997914
301	0.00039804724	0.999602
302	0.0004926198	0.9995074
303	0.013584539	0.98641545
304	0.29990897	0.700091
305	0.011679495	0.98832047
306	0.00013795764	0.9998621
307	0.00028475595	0.99971527
308	0.2170984	0.78290164
309	6.471662e-05	0.99993527
310	0.0071488847	0.99285114
311	0.007010281	0.99298966
312	0.7666203	0.23337972
313	5.4844105e-07	0.9999994
314	0.03037029	0.9696297
315	0.003562526	0.99643755
316	1.0107102e-05	0.99998987
317	0.067112274	0.9328878
318	0.00048717263	0.9995128
319	0.5946173	0.40538266
320	0.0017348157	0.9982652
321	3.4596953e-05	0.9999654
322	1.3696512e-05	0.9999863
323	0.00074242754	0.9992575
324	4.1723947e-06	0.9999958
325	0.0070996946	0.9929004
326	0.46712038	0.5328796
327	0.0020819698	0.99791807
328	0.00012642815	0.9998735
329	0.022433346	0.97756666
330	0.0002647884	0.9997352
331	0.015224282	0.9847757
332	0.28422102	0.715779
333	0.0015649209	0.9984351
334	4.8646576e-05	0.99995136
335	9.345346e-06	0.9999907
336	2.9840767e-05	0.9999702
337	0.00081984693	0.99918014
338	0.0039430237	0.99605703
339	4.3946842e-05	0.999956
340	1.6185977e-05	0.9999838
341	4.23851e-07	0.9999995
342	0.050035667	0.94996434
343	0.00010001822	0.9999
344	7.29475e-05	0.99992704
345	0.03473874	0.9652613
346	0.050938837	0.94906116
347	3.235324e-05	0.9999677
348	0.0014457798	0.99855417
349	0.0003750523	0.99962497
350	0.01252538	0.9874746
351	0.00014247368	0.99985754
352	0.012702983	0.98729706
353	1.3851631e-05	0.9999862
354	1.289823e-05	0.9999871
355	2.079469e-06	0.999998
356	0.006619342	0.99338067
357	0.00024045342	0.9997595
358	0.0067719156	0.99322814
359	0.04991358	0.95008636
360	0.086006515	0.91399354
361	0.0003872771	0.99961275
362	0.00025281918	0.9997472
363	0.00020785097	0.99979216
364	0.006609676	0.9933903
365	0.0020942031	0.99790585
366	0.027098196	0.97290176
367	0.010836083	0.989164
368	4.710442e-05	0.9999529
369	0.00023894712	0.99976104
370	1.7705728e-05	0.99998224
371	0.01002354	0.98997647
372	0.32535267	0.67464733
373	0.0013808642	0.9986191
374	0.959701	0.040299013
375	0.013934087	0.9860659
376	0.2532241	0.74677587
377	0.00062244135	0.99937755
378	0.06709638	0.93290365
379	0.017371243	0.9826287
380	0.0004464564	0.9995535
381	0.32149696	0.678503
382	0.000653766	0.9993462
383	0.15052642	0.8494736
384	0.6775776	0.3224224
385	0.35450965	0.64549035
386	0.00046902415	0.99953103
387	0.0066244924	0.9933755
388	0.049476016	0.950524
389	0.006038809	0.9939612
390	0.00036993527	0.9996301
391	0.0001541845	0.99984574
392	0.00042459348	0.99957544
393	0.15717244	0.84282756
394	0.0005570974	0.9994429
395	0.00043551347	0.99956447
396	0.00015679776	0.9998431
397	3.201678e-05	0.99996793
398	1.842271e-06	0.9999982
399	0.32793108	0.6720689
400	0.0015560264	0.998444
401	6.5212356e-05	0.9999348
402	0.6921829	0.3078171
403	2.415876e-05	0.9999758
404	0.935844	0.06415598
405	0.0001459924	0.99985397
406	0.4119894	0.58801067
407	2.0380805e-05	0.9999796
408	0.000542925	0.99945706
409	0.2728682	0.72713184
410	0.28636095	0.7136391
411	0.22016996	0.77983
412	0.47719958	0.5228004
413	0.0055254404	0.9944746
414	0.00016374238	0.9998362
415	0.7857741	0.21422584
416	0.027648069	0.97235185
417	0.0028448396	0.9971552
418	0.033615023	0.96638495
419	3.6509442e-05	0.9999635
420	0.004371714	0.99562824
421	0.00079908513	0.9992009
422	0.74138194	0.25861806
423	0.005897092	0.9941029
424	0.04584671	0.95415324
425	0.011899264	0.98810077
426	0.0011817242	0.9988182
427	0.0005850426	0.9994149
428	0.0034271993	0.99657285
429	0.003526475	0.9964735
430	0.16794693	0.832053
431	0.18398064	0.81601936
432	0.015007473	0.9849925
433	0.13689446	0.86310554
434	0.00010052106	0.9998995
435	1.5143179e-05	0.99998486
436	0.000507714	0.9994923
437	0.00051083753	0.9994892
438	0.08669794	0.91330206
439	0.00046295451	0.9995371
440	0.00031876322	0.99968123
441	2.7253831e-05	0.9999727
442	0.014311825	0.9856882
443	0.005383518	0.99461645
444	0.00010646267	0.99989355
445	0.0012244193	0.99877554
446	0.0013580678	0.9986419
447	0.00016603972	0.99983394
448	0.004563884	0.99543613
449	0.051160615	0.94883937
450	0.0026846423	0.99731535
451	0.9878687	0.012131239
452	0.63435584	0.36564416
453	0.076302536	0.9236974
454	0.0017098497	0.9982901
455	6.619433e-06	0.9999933
456	0.0012706865	0.9987293
457	0.86887413	0.13112585
458	1.2544463e-05	0.9999875
459	0.008275522	0.99172455
460	0.0088442275	0.99115574
461	9.1323915e-07	0.99999905
462	0.0007705274	0.99922943
463	7.783317e-05	0.99992216
464	3.473491e-05	0.9999653
465	0.0042544133	0.9957456
466	0.0016091933	0.9983908
467	3.057319e-07	0.99999964
468	0.00014792476	0.99985206
469	0.15446678	0.84553325
470	0.57673174	0.42326823
471	0.0008425464	0.9991574
472	0.00038005557	0.99961996
473	0.00022098699	0.99977905
474	0.0011982465	0.9988017
475	0.00049918966	0.99950075
476	0.028812815	0.9711872
477	0.00020345548	0.99979657
478	4.83974e-05	0.9999516
479	0.0010619184	0.99893814
480	0.77065676	0.22934327
481	0.0044359923	0.995564
482	0.0001767593	0.9998233
483	0.096275054	0.9037249
484	0.00019150999	0.9998085
485	0.00021690257	0.9997831
486	2.5469355e-06	0.9999975
487	0.0005619095	0.9994381
488	0.005075631	0.9949243
489	0.014289449	0.98571056
490	0.00082137214	0.9991786
491	0.0006308092	0.9993692
492	0.88977826	0.11022169
493	0.000114211	0.9998858
494	1.3265389e-05	0.99998677
495	3.2423445e-06	0.9999968
496	0.09160164	0.90839833
497	0.00040973286	0.99959034
498	8.028911e-05	0.99991965
499	0.026286455	0.9737135
500	0.004578756	0.99542123
501	0.0025304563	0.99746954
502	0.0019217144	0.9980782
503	6.2702225e-06	0.9999937
504	0.81384856	0.18615149
505	3.0979598e-05	0.999969
506	0.0001374322	0.99986255
507	0.008861106	0.9911389
508	0.02438776	0.9756123
509	3.1143052e-05	0.9999689
510	0.0001243044	0.99987566
511	1.1872948e-05	0.9999881
512	1.4434348e-05	0.9999856
513	4.1868992e-05	0.99995816
514	0.018715834	0.9812842
515	8.963138e-05	0.99991035
516	8.05153e-05	0.99991953
517	0.0007062972	0.9992937
518	0.7519269	0.2480731
519	0.0019713242	0.9980287
520	5.346501e-05	0.9999465
521	0.0015407534	0.9984592
522	0.0010266892	0.99897337
523	9.673865e-06	0.99999034
524	0.0001211762	0.99987876
525	0.073197156	0.9268028
526	0.00016769333	0.9998323
527	0.0008695588	0.9991304
528	0.026106184	0.9738938
529	0.016945513	0.98305446
530	0.0007575182	0.99924254
531	0.00010870788	0.9998913
532	2.4859108e-05	0.9999751
533	7.353859e-05	0.99992645
534	0.17334485	0.82665515
535	3.1664793e-05	0.9999683
536	0.0017106541	0.9982893
537	0.004654443	0.99534553
538	0.15441316	0.84558684
539	3.5607995e-05	0.99996436
540	0.00014254625	0.9998574
541	0.039223302	0.96077675
542	0.0017476678	0.99825233
543	0.00032825896	0.9996717
544	1.253308e-05	0.9999875
545	2.4368246e-06	0.9999976
546	0.59348804	0.40651196
547	0.00020877436	0.9997912
548	0.00012984252	0.9998702
549	0.00019291458	0.99980706
550	0.0034020774	0.99659795
551	0.31170142	0.6882986
552	0.29967058	0.7003294
553	0.00014965505	0.9998503
554	0.11696441	0.8830356
555	0.0006021237	0.9993979
556	6.564724e-05	0.9999343
557	0.00017505052	0.99982494
558	0.006500927	0.99349904
559	0.097710356	0.90228957
560	0.050118852	0.9498811
561	0.7697331	0.23026697
562	0.002952634	0.99704736
563	0.0023445573	0.9976554
564	0.67190117	0.32809886
565	0.0005534033	0.9994466
566	0.00041148489	0.99958855
567	0.00057018036	0.99942976
568	5.817095e-06	0.99999416
569	0.00028750958	0.9997125
570	1.525911e-05	0.99998474
571	0.014696803	0.98530316
572	0.04227728	0.9577227
573	0.16809869	0.83190125
574	0.04727902	0.95272094
575	0.00021979153	0.99978024
576	2.4106956e-05	0.9999759
577	0.15247032	0.84752965
578	0.0024987974	0.9975012
579	5.0272185e-05	0.9999497
580	0.0010157939	0.99898416
581	0.004396682	0.9956033
582	0.00088879734	0.99911124
583	0.00035133513	0.9996487
584	0.0050648404	0.9949352
585	3.2248226e-05	0.9999677
586	5.2930623e-05	0.9999471
587	0.00010360239	0.9998964
588	0.00013409343	0.9998659
589	0.0030980695	0.996902
590	0.002663436	0.99733657
591	0.008604338	0.99139565
592	1.1019906e-06	0.9999989
593	7.6241435e-05	0.9999237
594	0.17309228	0.8269077
595	8.996353e-05	0.99991
596	4.615974e-05	0.99995387
597	5.5791097e-05	0.9999442
598	0.00042992953	0.9995701
599	0.0346298	0.96537024
600	0.0068769087	0.9931231
601	0.00026406156	0.9997359
602	1.3693443e-05	0.9999863
603	0.004147888	0.9958521
604	8.929445e-06	0.99999106
605	0.00027911723	0.9997209
606	0.0067080013	0.993292
607	0.007520127	0.9924799
608	0.23928219	0.7607178
609	0.021279093	0.9787209
610	0.0014668229	0.9985331
611	0.00013499921	0.99986494
612	0.0008490434	0.999151
613	7.325952e-05	0.9999267
614	3.173727e-06	0.9999968
615	0.000808987	0.999191
616	7.3815616e-05	0.9999262
617	0.00024619576	0.9997538
618	0.13879667	0.8612034
619	0.7486911	0.25130892
620	2.8640206e-05	0.9999714
621	0.27605766	0.72394234
622	0.0101876445	0.9898123
623	0.00024530914	0.9997547
624	0.26898542	0.7310146
625	0.001935506	0.99806446
626	0.011071373	0.9889286
627	0.00031132085	0.99968874
628	0.017900907	0.98209906
629	0.0004959893	0.99950397
630	5.550861e-06	0.9999944
631	0.0009284888	0.9990715
632	0.14810555	0.85189444
633	0.0004806517	0.99951935
634	0.07992245	0.9200775
635	0.051317863	0.9486821
636	0.00038874036	0.9996113
637	9.431303e-05	0.9999057
638	0.00046915875	0.9995309
639	0.0005506651	0.9994493
640	1.6460286e-05	0.99998355
641	6.537811e-05	0.9999347
642	0.0004058356	0.99959415
643	0.00030706785	0.9996929
644	0.0004620714	0.99953794
645	1.48328645e-05	0.9999852
646	0.00029994876	0.99970007
647	0.00012361292	0.9998764
648	0.014004404	0.9859956
649	2.8720615e-05	0.9999713
650	0.0014512339	0.9985487
651	0.19280829	0.80719167
652	0.011999422	0.9880006
653	0.00011139297	0.99988854
654	0.055102363	0.9448977
655	0.0011301327	0.99886984
656	6.4186092e-06	0.99999356
657	0.20636287	0.79363716
658	6.206825e-05	0.9999379
659	0.00028139513	0.9997186
660	0.0013012163	0.9986987
661	0.0007705076	0.99922955
662	0.009271285	0.99072874
663	0.94681174	0.053188283
664	0.5052236	0.49477643
665	0.00062278047	0.9993772
666	0.054836635	0.9451633
667	6.3089465e-06	0.9999937
668	0.012334806	0.9876652
669	0.00029331105	0.9997067
670	0.0001272807	0.9998727
671	5.5787907e-05	0.9999442
672	1.8047638e-05	0.999982
673	0.0022339702	0.997766
674	1.5086242e-05	0.99998486
675	0.7252365	0.27476355
676	1.9851498e-06	0.999998
677	0.14784953	0.8521505
678	0.00053829694	0.9994617
679	0.00036603882	0.9996339
680	0.00038296325	0.999617
681	0.0003939934	0.9996061
682	0.00209388	0.9979061
683	0.73371625	0.26628378
684	0.007860409	0.99213964
685	0.00017081414	0.9998292
686	7.38897e-05	0.9999261
687	0.14679985	0.8532002
688	0.038575288	0.96142465
689	0.0022850633	0.997715
690	0.0029908333	0.9970092
691	0.00022147065	0.99977857
692	3.268827e-05	0.99996734
693	0.31504837	0.6849516
694	1.6617982e-05	0.99998343
695	4.7449044e-05	0.99995255
696	0.56260234	0.43739766
697	0.0020979291	0.99790204
698	0.73141444	0.26858553
699	0.0015665898	0.9984334
700	0.011288393	0.9887116
701	0.0033488504	0.9966511
702	0.0001404453	0.9998596
703	0.0036453686	0.9963547
704	0.00013025409	0.9998697
705	0.77312547	0.22687455
706	0.0016157575	0.99838424
707	0.000163758	0.9998362
708	0.00023891727	0.99976104
709	0.06540474	0.9345952
710	0.006998667	0.99300134
711	0.00022643372	0.99977356
712	0.08637976	0.91362023
713	0.00017433244	0.99982566
714	0.6127505	0.38724947
715	4.41129e-05	0.9999559
716	7.1926656e-06	0.99999285
717	0.009232843	0.9907672
718	0.0031744523	0.9968256
719	0.40279254	0.5972075
720	0.007637958	0.992362
721	0.00024364323	0.9997564
722	0.12712497	0.872875
723	0.0018248787	0.99817514
724	0.00010900352	0.99989104
725	4.65309e-05	0.9999535
726	0.015820753	0.9841793
727	0.5794657	0.4205343
728	0.00015719865	0.99984276
729	0.006944897	0.99305516
730	0.0012284728	0.9987715
731	0.7469382	0.2530617
732	0.0005258885	0.9994741
733	0.0017147779	0.99828523
734	0.0886021	0.9113979
735	0.0004285476	0.9995715
736	0.010194214	0.98980576
737	0.0007991361	0.9992009
738	0.0005075565	0.9994924
739	2.8379685e-05	0.9999716
740	5.463813e-05	0.9999454
741	0.0014885162	0.9985115
742	7.777531e-05	0.9999223
743	0.0005655411	0.9994344
744	1.3004301e-05	0.999987
745	0.0038367896	0.99616325
746	0.0003241066	0.99967587
747	0.000590987	0.9994091
748	0.043531187	0.95646876
749	0.0013210482	0.998679
750	1.6733673e-05	0.9999833
751	0.7729323	0.22706768
752	0.00022607649	0.9997739
753	0.7910663	0.20893374
754	0.59959567	0.4004043
755	0.0005425559	0.9994574
756	0.09464526	0.90535474
757	0.002014926	0.997985
758	0.04424819	0.95575184
759	1.1693678e-06	0.9999988
760	0.002160954	0.99783903
761	0.017521733	0.9824783
762	0.0002556718	0.99974436
763	0.6352536	0.36474636
764	0.47845742	0.5215426
765	7.5666925e-05	0.9999243
766	0.00040891673	0.99959105
767	1.9670508e-05	0.99998033
768	0.7549378	0.24506222
769	2.2355454e-05	0.9999776
770	0.016417187	0.9835828
771	0.011127297	0.9888727
772	6.0904862e-05	0.9999391
773	8.785889e-06	0.9999912
774	0.000793666	0.99920636
775	1.0590125e-05	0.9999894
776	0.0072734854	0.99272656
777	9.901213e-07	0.99999905
778	0.0007620532	0.999238
779	0.0018188556	0.9981812
780	8.18219e-05	0.9999182
781	0.0003639681	0.99963605
782	1.17465615e-05	0.9999882
783	7.8729485e-05	0.9999213
784	0.00036386232	0.9996362
785	1.2499871e-05	0.9999875
786	0.0032407437	0.99675924
787	0.7735661	0.22643387
788	0.010856009	0.989144
789	0.002360148	0.9976399
790	0.2991484	0.70085156
791	0.015366222	0.98463374
792	0.00043465968	0.9995653
793	6.030872e-06	0.9999939
794	0.0022657781	0.9977342
795	0.00015159194	0.99984837
796	0.0013536904	0.9986463
797	0.0005220648	0.9994779
798	0.8453976	0.15460245
799	0.00025004413	0.99974996
800	0.0009669483	0.9990331
801	3.7755115e-06	0.9999962
802	0.01870068	0.98129934
803	0.82237136	0.1776286
804	0.5369602	0.46303985
805	0.0032578397	0.9967422
806	0.63827	0.36172998
807	0.0050765625	0.9949234
808	0.002431587	0.9975684
809	0.014928702	0.9850713
810	0.00010059134	0.9998994
811	3.5939738e-05	0.9999641
812	7.7877055e-05	0.99992216
813	0.32979903	0.67020094
814	0.0002414438	0.99975854
815	0.00023995829	0.9997601
816	0.8239055	0.17609447
817	0.568416	0.43158403
818	0.0005654368	0.99943453
819	0.106765375	0.89323455
820	0.0005213969	0.99947864
821	0.012386323	0.9876137
822	0.015550918	0.9844491
823	3.6109854e-05	0.9999639
824	0.000100278645	0.99989974
825	1.5922743e-06	0.99999845
826	0.12878448	0.87121546
827	9.280989e-05	0.99990714
828	0.00014075042	0.9998592
829	1.4900429e-06	0.99999857
830	0.644757	0.355243
831	0.8995315	0.100468494
832	7.59969e-06	0.9999924
833	0.7456148	0.25438523
834	0.52696013	0.4730398
835	2.0924586e-05	0.999979
836	0.08994858	0.9100514
837	0.07967078	0.9203293
838	5.4655116e-05	0.9999453
839	0.000103912455	0.99989605
840	0.00025862508	0.9997414
841	0.0026096483	0.99739033
842	0.015402006	0.98459804
843	0.8750947	0.12490532
844	0.008656294	0.99134374
845	1.9769275e-05	0.9999802
846	0.0009405871	0.9990594
847	0.011195073	0.98880494
848	0.98046976	0.01953021
849	0.00014477069	0.99985516
850	0.98533416	0.014665818
851	0.064892866	0.9351072
852	0.06073008	0.9392699
853	0.0042819497	0.99571806
854	0.044896748	0.9551033
855	8.835253e-05	0.99991167
856	0.008947599	0.9910523
857	0.01038167	0.98961836
858	1.0777654e-06	0.9999989
859	0.00033924356	0.99966073
860	0.0025531943	0.9974468
861	0.92681795	0.073182024
862	3.3008278e-06	0.99999666
863	0.00046738013	0.9995326
864	0.82683235	0.17316765
865	0.13859427	0.8614058
866	0.0059002405	0.99409974
867	0.00076323125	0.9992368
868	0.04271647	0.95728356
869	0.13041134	0.8695887
870	0.5435903	0.4564097
871	0.0015010844	0.9984989
872	0.00016379016	0.9998362
873	0.50607735	0.49392265
874	0.00037716803	0.9996228
875	0.107722715	0.89227736
876	0.0007438461	0.9992562
877	0.00030768616	0.9996923
878	0.014724331	0.9852756
879	0.0010117939	0.9989882
880	0.0021039876	0.99789596
881	0.007981015	0.992019
882	0.0021500273	0.99784994
883	0.11591297	0.8840871
884	0.84987277	0.15012728
885	0.39939126	0.6006087
886	6.503709e-05	0.9999349
887	1.3779298e-05	0.9999862
888	0.0006052794	0.99939466
889	0.0002892138	0.99971074
890	3.9427243e-05	0.99996054
891	2.3682836e-07	0.99999976
892	0.001409867	0.99859005
893	0.0127467485	0.98725325
894	0.23658869	0.76341134
895	0.00011330188	0.99988663
896	0.18992306	0.810077
897	0.005596104	0.99440384
898	0.0024636046	0.9975364
899	8.186279e-05	0.9999181
900	0.74455947	0.25544053
901	0.00041949813	0.99958056
902	0.003411699	0.99658835
903	0.18320948	0.81679046
904	0.00020364375	0.99979633
905	0.017877467	0.98212254
906	0.79684705	0.20315291
907	0.00026172653	0.9997383
908	3.2810642e-06	0.99999666
909	3.273862e-05	0.9999672
910	0.9427613	0.057238698
911	0.00012582346	0.9998741
912	2.1338927e-05	0.99997866
913	1.6070833e-05	0.9999839
914	1.378382e-05	0.9999862
915	1.1449468e-05	0.99998856
916	4.929635e-05	0.99995065
917	0.8935865	0.10641351
918	0.0051416983	0.99485826
919	0.45246884	0.5475312
920	0.12186391	0.87813616
921	0.001390123	0.9986099
922	9.904518e-07	0.99999905
923	4.3091524e-05	0.99995697
924	0.000115353236	0.9998846
925	0.031454578	0.96854544
926	0.9530568	0.046943184
927	0.2538543	0.7461457
928	0.009491826	0.9905082
929	0.050617184	0.94938284
930	0.0032077194	0.99679226
931	0.00037327516	0.99962676
932	0.00030733904	0.9996927
933	0.09918231	0.9008177
934	2.4812472e-05	0.9999752
935	0.005739194	0.9942608
936	0.0016755684	0.99832445
937	0.0050809965	0.994919
938	0.00058099086	0.999419
939	0.007660624	0.9923394
940	0.08051961	0.9194804
941	0.0005237177	0.99947625
942	2.9117244e-05	0.9999709
943	0.0025546849	0.99744534
944	0.00029762575	0.9997024
945	0.02848947	0.9715106
946	0.016573038	0.9834269
947	0.0005109164	0.99948907
948	7.25396e-05	0.9999274
949	0.030445619	0.9695544
950	0.00085480284	0.99914515
951	0.037049856	0.9629501
952	0.00028476736	0.99971527
953	0.00012932676	0.99987066
954	0.0020346495	0.99796534
955	0.00022629429	0.9997737
956	0.0005160265	0.99948394
957	0.028960094	0.9710399
958	0.0002298181	0.9997702
959	7.1782065e-06	0.99999285
960	8.205936e-05	0.999918
961	0.00012774639	0.9998722
962	0.00010580079	0.99989414
963	4.5988556e-05	0.999954
964	0.044305563	0.95569444
965	0.005859936	0.9941401
966	5.8937192e-05	0.9999411
967	0.019322691	0.9806773
968	0.7624058	0.23759419
969	0.0034844605	0.9965155
970	0.0010859361	0.9989141
971	3.2174346e-05	0.9999678
972	0.88012326	0.11987679
973	0.00026762564	0.9997323
974	6.3595286e-07	0.9999994
975	0.0016303905	0.99836963
976	0.0001007311	0.99989927
977	8.610024e-06	0.9999914
978	0.07784159	0.9221585
979	2.8845693e-06	0.99999714
980	0.5267035	0.4732965
981	0.13542002	0.86458
982	0.001730432	0.99826956
983	0.00054353004	0.99945647
984	0.00019028048	0.9998098
985	4.9269615e-06	0.9999951
986	0.15317309	0.8468269
987	0.24716036	0.7528396
988	0.0014906888	0.99850935
989	0.065547235	0.9344528
990	0.00021174276	0.9997882
991	0.0005016482	0.99949837
992	0.00016356232	0.99983644
993	1.2402291e-05	0.9999876
994	2.2571196e-05	0.99997747
995	0.0012389974	0.99876106
996	0.000121117635	0.9998789
997	0.0018919071	0.998108
998	0.8595384	0.14046162
999	0.0037086287	0.9962914
1000	0.0035979212	0.996402
1001	0.00019091781	0.9998091
1002	0.16247961	0.83752036
1003	0.00020732784	0.99979264
1004	0.3687857	0.63121426
1005	6.4005684e-07	0.9999994
1006	0.0009307896	0.9990693
1007	0.23716205	0.76283795
1008	0.63917637	0.3608237
1009	0.004611086	0.99538887
1010	0.008546479	0.9914535
1011	0.48777118	0.51222885
1012	0.00032538435	0.9996747
1013	3.9865743e-05	0.9999602
1014	0.0033254896	0.99667454
1015	0.0008187891	0.9991812
1016	9.9286706e-05	0.9999007
1017	0.028769221	0.9712308
1018	0.00078144093	0.9992186
1019	0.00075639033	0.9992436
1020	0.7355078	0.26449224
1021	0.0017681614	0.9982318
1022	0.00034353213	0.99965644
1023	0.0031741415	0.99682593
1024	0.0121686235	0.9878314
1025	0.002855791	0.99714416
1026	0.00017312763	0.99982685
1027	0.0001203704	0.9998796
1028	0.0022763603	0.99772364
1029	0.036584232	0.9634158
1030	0.00012879581	0.99987113
1031	0.10121698	0.898783
1032	0.0017691904	0.9982309
1033	0.0001467111	0.99985325
1034	0.4951523	0.5048477
1035	0.00019245621	0.99980754
1036	0.022838779	0.9771613
1037	0.33902004	0.66098
1038	0.34272727	0.65727276
1039	1.3439737e-05	0.9999865
1040	0.0044885166	0.99551153
1041	0.6517183	0.34828165
1042	0.10800089	0.8919991
1043	2.7217027e-05	0.9999728
1044	0.00015310592	0.9998468
1045	0.001070679	0.9989293
1046	0.0012981719	0.9987018
1047	0.00073414604	0.99926585
1048	0.002973384	0.9970266
1049	0.005312664	0.9946873
1050	3.3510525e-05	0.9999665
1051	4.930233e-06	0.9999951
1052	0.020057622	0.97994244
1053	0.024805468	0.9751946
1054	0.98147464	0.018525362
1055	0.0008022844	0.9991978
1056	0.5157249	0.48427513
1057	6.1982723e-06	0.9999938
1058	0.014926881	0.98507315
1059	0.019981239	0.9800188
1060	0.0009223604	0.9990777
1061	0.000732214	0.99926776
1062	7.886013e-06	0.99999213
1063	0.00021789192	0.99978215
1064	0.14411058	0.8558894
1065	0.0606632	0.9393368
1066	0.0001930594	0.99980694
1067	0.00042131293	0.99957865
1068	6.1986625e-06	0.9999938
1069	5.3198928e-05	0.99994683
1070	0.19293508	0.8070649
1071	9.938247e-05	0.9999006
1072	2.1097829e-05	0.9999789
1073	3.4013105e-05	0.999966
1074	0.0022239478	0.9977761
1075	3.4144848e-06	0.99999654
1076	0.0110832555	0.98891675
1077	0.004942198	0.9950578
1078	0.0027787888	0.99722123
1079	0.006732446	0.99326754
1080	0.012119792	0.9878802
1081	0.0011222573	0.9988777
1082	0.0052846707	0.9947153
1083	0.00021889161	0.9997811
1084	0.0047467453	0.9952533
1085	1.8344923e-05	0.99998164
1086	0.916303	0.08369702
1087	2.297259e-05	0.999977
1088	0.0012226193	0.99877733
1089	0.0029737474	0.99702626
1090	8.824518e-05	0.9999118
1091	0.00014419275	0.99985576
1092	0.0031712023	0.99682873
1093	0.023658259	0.9763417
1094	2.9588342e-05	0.99997044
1095	1.4915705e-05	0.9999851
1096	0.001806068	0.9981939
1097	0.006666092	0.993334
1098	0.7410556	0.25894436
1099	0.0018294106	0.9981706
1100	0.00038873072	0.9996113
1101	0.72499764	0.27500233
1102	0.001532526	0.9984675
1103	0.06392455	0.9360754
1104	3.247376e-05	0.9999676
1105	0.004410046	0.99559
1106	0.0003573218	0.9996426
1107	0.017810829	0.98218924
1108	0.11500979	0.8849902
1109	0.75561243	0.24438757
1110	0.00025383843	0.99974614
1111	0.5565649	0.44343507
1112	1.8121808e-06	0.9999982
1113	0.0035127748	0.99648726
1114	0.00023084586	0.99976915
1115	0.0009275175	0.99907243
1116	0.0006841678	0.99931586
1117	0.06957691	0.9304231
1118	0.006330146	0.9936699
1119	8.371297e-05	0.9999163
1120	0.0007841599	0.99921584
1121	2.475575e-05	0.9999752
1122	0.092080615	0.9079194
1123	0.006554977	0.99344504
1124	0.006639729	0.99336034
1125	0.5366269	0.46337312
1126	0.00997461	0.9900254
1127	0.9886208	0.011379184
1128	5.701884e-05	0.999943
1129	0.95649725	0.0435028
1130	0.0077946703	0.9922053
1131	0.00038301985	0.999617
1132	0.15638334	0.84361666
1133	5.9363963e-05	0.99994063
1134	0.2025976	0.79740244
1135	0.20060597	0.7993941
1136	3.507649e-06	0.99999654
1137	1.2695205e-06	0.9999987
1138	0.13679941	0.86320066
1139	5.5161137e-05	0.9999448
1140	0.0016556799	0.9983443
1141	0.00024996552	0.9997501
1142	0.0115619525	0.98843807
1143	0.029451938	0.97054803
1144	0.07288371	0.92711633
1145	0.0011264533	0.99887353
1146	1.3596914e-05	0.9999864
1147	0.00025728374	0.9997427
1148	0.0012945135	0.9987055
1149	0.00042399004	0.99957603
1150	0.08364426	0.9163557
1151	0.013038562	0.9869615
1152	0.071336895	0.9286631
1153	0.8235358	0.17646426
1154	7.604489e-06	0.9999924
1155	0.31064686	0.68935317
1156	2.1194414e-06	0.99999785
1157	0.7431227	0.25687727
1158	0.00033440097	0.9996656
1159	0.00010486947	0.9998951
1160	0.0014932574	0.9985067
1161	0.0074046827	0.9925954
1162	0.0011484732	0.99885154
1163	0.6169644	0.38303557
1164	0.0006802557	0.9993198
1165	0.00020601897	0.99979395
1166	0.5440482	0.4559518
1167	0.023130482	0.9768695
1168	0.01581986	0.9841801
1169	0.09397921	0.90602076
1170	0.07973788	0.9202621
1171	4.710559e-05	0.9999529
1172	0.0015165018	0.9984835
1173	0.0012601826	0.9987398
1174	1.4561242e-05	0.99998546
1175	0.41628078	0.58371925
1176	0.0032632176	0.9967368
1177	8.390805e-05	0.9999161
1178	0.00048636622	0.9995136
1179	0.0007773264	0.99922264
1180	5.9245707e-05	0.99994075
1181	0.10986067	0.89013934
1182	0.103066005	0.896934
1183	0.00038214412	0.9996178
1184	0.002081647	0.9979183
1185	0.005814163	0.9941858
1186	0.00056449306	0.9994355
1187	0.015227048	0.9847729
1188	0.001315906	0.9986841
1189	0.84393615	0.15606388
1190	0.014759501	0.9852406
1191	0.009299335	0.9907006
1192	0.024534509	0.9754655
1193	0.49889296	0.50110704
1194	0.00015661755	0.99984336
1195	0.026592342	0.9734076
1196	0.7233867	0.27661324
1197	0.13300283	0.8669972
1198	0.28454664	0.7154534
1199	6.3595224e-05	0.99993634
1200	0.0001730768	0.99982697
1201	0.00063261297	0.9993674
1202	0.65862495	0.34137508
1203	0.7122558	0.28774422
1204	0.0013756938	0.9986243
1205	0.7937702	0.20622975
1206	0.112379596	0.88762045
1207	6.6559885e-05	0.9999335
1208	0.06538082	0.9346192
1209	0.8529377	0.14706233
1210	0.015970713	0.98402935
1211	0.027294202	0.9727058
1212	3.448887e-05	0.99996555
1213	0.0047218837	0.9952781
1214	0.025552608	0.97444737
1215	0.0029354163	0.99706453
1216	0.00033149347	0.9996685
1217	0.00014910809	0.99985087
1218	9.594785e-06	0.99999046
1219	0.007989356	0.9920107
1220	0.04781601	0.952184
1221	8.462564e-05	0.99991536
1222	0.00016136166	0.9998386
1223	0.7016211	0.2983789
1224	0.0009141441	0.9990859
1225	7.028796e-06	0.99999297
1226	7.528373e-05	0.99992466
1227	0.3883976	0.61160237
1228	0.40233418	0.59766585
1229	0.0023213134	0.9976787
1230	0.0013081086	0.99869186
1231	0.0001596205	0.9998404
1232	8.502302e-06	0.99999154
1233	0.0004745914	0.9995254
1234	0.007889669	0.9921103
1235	4.2066995e-06	0.9999958
1236	4.6944595e-05	0.99995303
1237	0.027975501	0.97202444
1238	0.0009676025	0.9990324
1239	0.026116222	0.97388375
1240	6.43536e-05	0.9999356
1241	0.0004212734	0.9995788
1242	8.200413e-05	0.999918
1243	0.6705612	0.32943878
1244	0.000433348	0.9995666
1245	0.00043848698	0.9995615
1246	0.00018033638	0.9998197
1247	0.00041369649	0.9995863
1248	3.709244e-06	0.9999963
1249	0.02772786	0.9722721
1250	0.03847188	0.9615281
1251	0.00041785912	0.9995821
1252	0.026795754	0.97320426
1253	0.6240144	0.37598562
1254	0.40510297	0.59489703
1255	0.1527335	0.84726655
1256	0.000459977	0.9995401
1257	5.2366006e-05	0.99994767
1258	0.00094774587	0.9990522
1259	0.003509048	0.9964909
1260	0.00011412457	0.9998859
1261	0.009806224	0.9901938
1262	0.56675357	0.43324646
1263	0.0685928	0.9314072
1264	4.7606503e-05	0.99995244
1265	0.5037535	0.4962465
1266	0.0002727385	0.9997272
1267	0.0061183553	0.9938817
1268	0.0078118956	0.9921881
1269	7.705024e-05	0.999923
1270	0.00071952277	0.9992805
1271	0.3027642	0.6972358
1272	0.006235045	0.9937649
1273	0.06910887	0.9308911
1274	0.00016009776	0.9998399
1275	0.00057036	0.99942964
1276	0.0020526063	0.9979474
1277	0.47964287	0.5203571
1278	0.0010555761	0.99894446
1279	0.002188844	0.99781114
1280	0.0033896803	0.99661034
1281	0.060054805	0.9399452
1282	2.2379834e-05	0.9999776
1283	0.00033449853	0.9996655
1284	6.876852e-05	0.9999312
1285	0.009595965	0.990404
1286	0.00013120558	0.99986875
1287	0.0009282009	0.9990717
1288	1.5354914e-05	0.9999846
1289	0.0002268244	0.9997732
1290	8.58713e-06	0.9999914
1291	6.3978064e-06	0.99999356
1292	0.00044462192	0.9995554
1293	0.0001134355	0.9998865
1294	0.0012357645	0.9987643
1295	0.017037138	0.98296285
1296	0.00030994343	0.99969006
1297	0.007618206	0.99238175
1298	4.5357638e-06	0.99999547
1299	2.609553e-05	0.9999739
1300	0.45317435	0.5468257
1301	7.866366e-05	0.9999213
1302	0.3220063	0.6779937
1303	7.7581746e-05	0.9999224
1304	0.006575261	0.9934248
1305	0.005302375	0.9946976
1306	0.074527495	0.92547256
1307	0.034297734	0.96570224
1308	0.00081447966	0.9991855
1309	0.005038076	0.994962
1310	0.43084288	0.5691571
1311	0.2858924	0.71410763
1312	0.14460808	0.8553919
1313	0.00010250971	0.9998975
1314	0.00042274917	0.9995772
1315	0.98128796	0.01871201
1316	0.42855674	0.57144326
1317	0.0006461503	0.9993538
1318	7.761364e-05	0.9999224
1319	2.9862345e-05	0.9999701
1320	1.0399966e-05	0.9999896
1321	0.039923277	0.96007675
1322	0.019234326	0.98076564
1323	0.0075311535	0.9924689
1324	0.00024900166	0.99975103
1325	0.0002740392	0.999726
1326	0.14267588	0.8573241
1327	0.00036208556	0.99963796
1328	5.2497708e-05	0.99994755
1329	0.000122031845	0.9998779
1330	0.6567782	0.34322172
1331	0.024417581	0.9755824
1332	0.0020211057	0.99797887
1333	0.0025150077	0.9974849
1334	0.0017393685	0.9982607
1335	0.015483808	0.98451626
1336	0.0006424776	0.9993575
1337	0.022449424	0.97755057
1338	0.87506866	0.12493127
1339	0.3118378	0.6881622
1340	0.0002731679	0.99972683
1341	0.41527367	0.58472633
1342	0.00023447674	0.9997656
1343	0.20660657	0.7933935
1344	4.4962202e-05	0.99995506
1345	0.00067681744	0.99932325
1346	0.13363603	0.86636394
1347	0.00016131015	0.9998387
1348	0.0004895206	0.9995105
1349	5.3878534e-06	0.99999464
1350	0.00030688112	0.99969316
1351	0.00016417733	0.99983585
1352	0.01587099	0.98412895
1353	0.27992985	0.7200702
1354	0.00070382963	0.9992962
1355	0.021576552	0.9784234
1356	0.83011276	0.16988726
1357	0.00022626796	0.9997737
1358	5.1380437e-05	0.9999486
1359	0.055996783	0.9440032
1360	0.00012927939	0.99987066
1361	2.5879646e-05	0.99997413
1362	0.00023856036	0.9997614
1363	0.005011687	0.9949883
1364	0.17605302	0.82394695
1365	0.00015542457	0.99984455
1366	0.00012170112	0.9998783
1367	0.0002617717	0.9997383
1368	0.00021951215	0.9997805
1369	0.0049268855	0.99507314
1370	0.032513916	0.967486
1371	1.3776959e-05	0.9999862
1372	0.8834129	0.11658707
1373	0.0063964077	0.99360365
1374	0.0006461728	0.9993538
1375	6.3110645e-05	0.99993694
1376	0.020741757	0.97925824
1377	0.008633087	0.9913669
1378	0.0016412851	0.99835867
1379	0.0008876531	0.9991123
1380	0.0071490547	0.992851
1381	0.10105448	0.8989455
1382	0.00044669097	0.99955326
1383	0.00067474233	0.9993253
1384	8.0608215e-06	0.9999919
1385	0.004529866	0.99547017
1386	6.29465e-05	0.99993706
1387	0.0016258406	0.9983741
1388	0.00011792145	0.9998821
1389	0.0025075339	0.99749243
1390	0.00022781707	0.99977213
1391	0.0025908784	0.99740916
1392	0.00084739854	0.99915254
1393	2.7611368e-05	0.99997234
1394	0.012648854	0.9873511
1395	0.03522868	0.9647713
1396	1.9673319e-06	0.999998
1397	0.0051328423	0.9948671
1398	1.3233232e-05	0.99998677
1399	0.846973	0.15302695
1400	0.000978241	0.99902177
1401	0.04392558	0.95607436
1402	1.3217303e-05	0.99998677
1403	0.0015452639	0.9984547
1404	1.5708234e-05	0.99998426
1405	0.00047411458	0.9995259
1406	0.00044341286	0.9995566
1407	0.01610048	0.9838995
1408	0.0006969995	0.999303
1409	1.165744e-05	0.9999883
1410	0.00041806154	0.999582
1411	0.079536326	0.9204637
1412	7.004342e-05	0.9999299
1413	0.00029587754	0.99970406
1414	5.3577507e-05	0.9999465
1415	0.059791796	0.9402082
1416	2.8770566e-05	0.9999713
1417	7.751098e-05	0.9999225
1418	0.0011371326	0.99886286
1419	0.00051208504	0.9994879
1420	0.00037137023	0.99962866
1421	0.0007167131	0.99928325
1422	1.3145887e-05	0.9999869
1423	5.7937414e-05	0.99994206
1424	2.4148303e-05	0.9999758
1425	0.0003516925	0.99964833
1426	0.00010463892	0.99989533
1427	0.0023796696	0.9976203
1428	0.008716936	0.99128306
1429	0.2841493	0.7158507
1430	0.0052888067	0.99471116
1431	0.008404589	0.99159545
1432	0.00020793026	0.99979204
1433	0.0011012786	0.99889874
1434	0.037266742	0.96273327
1435	2.1235333e-05	0.9999788
1436	2.4046225e-05	0.9999759
1437	0.025777955	0.97422206
1438	2.891552e-05	0.99997103
1439	0.029461486	0.9705385
1440	0.00060674816	0.9993932
1441	0.0001727739	0.9998272
1442	0.00012411087	0.9998759
1443	0.48090252	0.5190975
1444	0.0077559366	0.99224406
1445	0.0001746394	0.9998254
1446	0.0001516012	0.99984837
1447	0.00022375981	0.9997763
1448	0.009083303	0.99091667
1449	0.7203802	0.27961987
1450	0.0031274464	0.9968726
1451	0.052750655	0.94724935
1452	0.030956864	0.96904314
1453	0.05668888	0.9433111
1454	0.00056454504	0.9994355
1455	2.8412454e-05	0.9999716
1456	0.00023621102	0.9997638
1457	0.0018118125	0.9981882
1458	0.0035626865	0.9964373
1459	0.0023399221	0.99766004
1460	3.447233e-05	0.99996555
1461	0.008870509	0.9911295
1462	1.8189854e-06	0.9999982
1463	0.0019077138	0.99809223
1464	0.024857825	0.9751422
1465	3.3842207e-05	0.99996614
1466	0.00027703817	0.9997229
1467	0.2408942	0.7591058
1468	0.0001534377	0.9998466
1469	0.0011405541	0.9988594
1470	0.00625634	0.9937437
1471	1.9661434e-06	0.9999981
1472	0.00051589176	0.99948406
1473	0.4461231	0.55387694
1474	0.14630193	0.8536981
1475	4.329547e-06	0.9999957
1476	0.088401854	0.91159815
1477	0.000180367	0.9998197
1478	0.0018644957	0.99813545
1479	0.0002126723	0.9997874
1480	0.0049940343	0.995006
1481	0.03374319	0.96625686
1482	5.8492374e-06	0.99999416
1483	0.93862826	0.061371773
1484	0.7448373	0.2551627
1485	2.9192644e-05	0.9999708
1486	0.006920892	0.9930791
1487	0.0030471426	0.9969529
1488	0.0055103716	0.99448967
1489	3.4027446e-05	0.999966
1490	7.35807e-07	0.9999993
1491	0.0047602714	0.99523973
1492	0.10100907	0.89899087
1493	0.124316886	0.8756831
1494	0.00027741984	0.99972254
1495	0.00018763634	0.9998124
1496	0.00084157026	0.9991584
1497	0.0005403769	0.9994597
1498	0.00010547714	0.9998945
1499	0.119690835	0.88030916
1500	0.12999831	0.8700016
1501	0.012986868	0.98701316
1502	0.17061576	0.82938427
1503	0.29781863	0.70218134
1504	3.5059446e-05	0.99996495
1505	0.00019208934	0.9998079
1506	1.5050648e-05	0.999985
1507	9.171045e-06	0.9999908
1508	0.0007542655	0.99924576
1509	0.004157659	0.9958423
1510	3.262764e-06	0.9999968
1511	0.0009705625	0.9990294
1512	0.64237803	0.35762197
1513	0.013557577	0.98644245
1514	0.014017459	0.9859825
1515	0.005692278	0.9943077
1516	0.0058634286	0.9941366
1517	6.818356e-05	0.9999318
1518	0.016143488	0.98385656
1519	7.742251e-06	0.99999225
1520	0.2894008	0.7105992
1521	0.038479708	0.9615203
1522	0.048660275	0.95133966
1523	0.095567	0.904433
1524	0.0003894969	0.9996105
1525	0.00015082707	0.9998492
1526	0.00014079742	0.9998592
1527	0.00026504754	0.99973494
1528	0.56163424	0.43836576
1529	0.004919736	0.99508023
1530	4.986505e-05	0.9999502
1531	0.00036296135	0.999637
1532	0.6518755	0.3481245
1533	0.0017655476	0.9982344
1534	3.4906283e-05	0.9999651
1535	0.0130194975	0.9869805
1536	0.00019693945	0.9998031
1537	0.0016172274	0.9983828
1538	0.091403425	0.9085966
1539	4.3502183e-05	0.9999565
1540	0.015369498	0.9846305
1541	0.0022062317	0.9977938
1542	0.02871412	0.97128594
1543	0.5246793	0.4753207
1544	0.0005090708	0.99949086
1545	0.0021211102	0.9978789
1546	0.004159456	0.9958405
1547	0.024737185	0.9752628
1548	0.00018752956	0.99981254
1549	0.0009913263	0.9990087
1550	0.00010231713	0.9998977
1551	0.1306122	0.8693878
1552	0.9664167	0.033583354
1553	0.20779157	0.79220843
1554	8.527898e-05	0.99991477
1555	0.0037840193	0.996216
1556	0.0012104876	0.9987895
1557	0.63255465	0.36744535
1558	0.00249211	0.9975078
1559	0.0054576076	0.99454236
1560	0.000121752426	0.9998783
1561	0.00029718594	0.99970275
1562	0.0027244526	0.99727553
1563	0.00040504892	0.999595
1564	6.1759405e-05	0.99993825
1565	0.0031056097	0.99689436
1566	9.818812e-05	0.9999018
1567	2.505986e-06	0.9999975
1568	0.9565898	0.04341017
1569	1.0108914e-05	0.99998987
1570	0.002553945	0.99744606
1571	0.006535078	0.9934649
1572	0.025532616	0.9744674
1573	0.004293464	0.9957066
1574	0.0005437106	0.99945635
1575	0.0032149788	0.99678504
1576	9.945661e-05	0.9999006
1577	0.020313371	0.9796866
1578	0.018666802	0.9813332
1579	4.718683e-05	0.9999528
1580	0.15712668	0.8428733
1581	9.0218084e-05	0.99990976
1582	5.577408e-05	0.9999442
1583	0.000101302416	0.9998987
1584	0.0008256135	0.9991744
1585	0.14696497	0.853035
1586	0.17494062	0.82505935
1587	3.1140464e-06	0.9999969
1588	0.00054969155	0.99945027
1589	5.00456e-05	0.99994993
1590	0.90488875	0.09511123
1591	0.005978536	0.9940215
1592	4.4203312e-05	0.9999558
1593	0.0019342473	0.99806577
1594	0.0004544545	0.9995455
1595	0.00066568836	0.9993343
1596	6.775203e-05	0.9999323
1597	0.18619917	0.81380075
1598	4.0694773e-05	0.99995935
1599	0.17852867	0.82147133
1600	0.030125508	0.96987444
1601	0.00086259376	0.9991374
1602	0.000108480686	0.9998915
1603	0.00016198479	0.999838
1604	0.54962635	0.4503737
1605	7.036274e-06	0.99999297
1606	0.00085682597	0.9991431
1607	0.022113888	0.9778861
1608	0.5967819	0.40321806
1609	0.002727944	0.9972721
1610	0.055318173	0.94468176
1611	0.0068466496	0.99315333
1612	0.0023172882	0.9976827
1613	2.1446374e-06	0.99999785
1614	4.8899456e-05	0.9999511
1615	0.0005834175	0.9994166
1616	0.023497831	0.9765022
1617	0.037649546	0.9623505
1618	0.00046382158	0.99953616
1619	0.47601733	0.52398264
1620	2.6495549e-05	0.99997354
1621	0.0010031846	0.9989968
1622	0.0009859678	0.999014
1623	0.40070125	0.5992987
1624	0.5399743	0.46002576
1625	0.023494175	0.9765058
1626	0.57582426	0.42417577
1627	5.2793555e-05	0.9999472
1628	0.000275605	0.9997243
1629	4.242396e-05	0.99995756
1630	0.0017454728	0.9982545
1631	6.2459e-05	0.99993753
1632	1.20719305e-05	0.99998796
1633	0.0002280696	0.9997719
1634	0.20808592	0.79191405
1635	0.00038088323	0.9996191
1636	0.034063082	0.96593696
1637	0.002806825	0.99719316
1638	0.00011544874	0.9998845
1639	0.00013340895	0.9998666
1640	0.06873093	0.93126905
1641	0.016622609	0.98337734
1642	0.19485945	0.80514055
1643	0.0030700294	0.99692994
1644	0.005617809	0.99438214
1645	0.00029982408	0.9997002
1646	0.0032035126	0.99679655
1647	0.7531207	0.24687926
1648	0.00012715285	0.9998728
1649	0.87326247	0.12673752
1650	9.385709e-05	0.9999062
1651	7.570554e-05	0.9999243
1652	0.0074058534	0.9925942
1653	0.019272327	0.9807277
1654	0.390541	0.609459
1655	0.16572398	0.834276
1656	2.7401816e-06	0.99999726
1657	0.0029826006	0.9970174
1658	0.56089264	0.43910733
1659	0.0011884092	0.9988116
1660	0.018051676	0.9819484
1661	0.8718489	0.1281511
1662	0.00025683106	0.99974316
1663	8.861283e-07	0.99999917
1664	0.005432387	0.99456763
1665	0.000918052	0.99908197
1666	0.0066528087	0.99334717
1667	0.41184232	0.58815765
1668	0.011201979	0.98879796
1669	0.00056761724	0.9994324
1670	2.8094944e-05	0.99997187
1671	5.08564e-05	0.9999491
1672	0.00091870944	0.99908125
1673	5.3958727e-05	0.999946
1674	1.1047306e-05	0.9999889
1675	9.38826e-06	0.9999906
1676	0.0011076459	0.99889237
1677	0.00044199958	0.99955803
1678	0.0036312097	0.99636877
1679	0.00044171608	0.99955827
1680	0.00047925318	0.9995208
1681	0.30595103	0.694049
1682	0.002380537	0.99761945
1683	0.112254314	0.8877457
1684	3.2795146e-05	0.9999672
1685	0.035166964	0.9648331
1686	9.399734e-05	0.99990594
1687	0.0044810507	0.9955189
1688	5.2280127e-05	0.99994767
1689	0.3826719	0.61732805
1690	0.29237455	0.70762545
1691	0.00025329014	0.99974674
1692	0.0014616903	0.9985384
1693	0.0025659683	0.9974341
1694	0.018254299	0.9817457
1695	0.14865248	0.8513475
1696	0.22911076	0.7708893
1697	4.4702985e-05	0.9999553
1698	7.624776e-05	0.9999237
1699	0.00016649078	0.99983346
1700	1.1149399e-06	0.9999989
1701	0.0066264262	0.99337363
1702	0.0002625345	0.99973744
1703	0.002869034	0.997131
1704	0.0051863585	0.9948137
1705	0.045671493	0.95432854
1706	0.0008620084	0.999138
1707	0.0008332338	0.9991667
1708	0.9060758	0.093924195
1709	0.00034149716	0.99965847
1710	0.00045470477	0.9995453
1711	3.7599063e-06	0.9999962
1712	0.0015726502	0.9984274
1713	0.00020126114	0.9997987
1714	0.033495475	0.9665045
1715	0.00028014847	0.9997198
1716	0.39696407	0.6030359
1717	0.00016700974	0.999833
1718	0.00034190662	0.9996581
1719	0.00028536012	0.9997147
1720	7.4201523e-07	0.9999993
1721	0.00017442057	0.99982566
1722	0.00043185047	0.99956816
1723	0.0027046853	0.9972953
1724	0.00017856034	0.9998215
1725	5.754158e-05	0.9999424
1726	8.603524e-06	0.9999914
1727	0.0030041046	0.9969959
1728	0.014519578	0.98548037
1729	0.67306024	0.3269398
1730	6.406696e-06	0.99999356
1731	0.0010517872	0.9989483
1732	0.0482254	0.9517746
1733	0.0008880985	0.99911183
1734	0.016265843	0.98373413
1735	0.65275997	0.34724006
1736	0.008224662	0.9917753
1737	0.65474933	0.34525067
1738	0.0066283126	0.9933717
1739	4.280009e-06	0.9999957
1740	0.00033989004	0.99966013
1741	0.00018647824	0.9998135
1742	0.00013651038	0.9998635
1743	0.049215555	0.9507845
1744	0.5726423	0.42735767
1745	0.015831165	0.98416877
1746	9.908825e-07	0.99999905
1747	7.544019e-05	0.99992454
1748	0.0003259482	0.9996741
1749	0.00085259107	0.9991474
1750	0.15128149	0.8487185
1751	0.12546203	0.87453794
1752	0.0018883628	0.9981116
1753	7.1147246e-05	0.99992883
1754	0.0030923588	0.99690765
1755	0.0016527489	0.9983473
1756	1.8600644e-05	0.9999814
1757	2.3861216e-05	0.99997616
1758	0.000103458246	0.9998965
1759	0.3349642	0.6650358
1760	0.00793852	0.9920615
1761	0.064484395	0.9355156
1762	0.42037526	0.5796247
1763	0.034344763	0.9656552
1764	0.00029174422	0.99970824
1765	4.6749797e-06	0.99999535
1766	0.00022768116	0.99977237
1767	0.0004490284	0.999551
1768	0.0014722036	0.99852777
1769	5.736788e-06	0.9999943
1770	9.596715e-06	0.99999034
1771	0.38295853	0.6170414
1772	0.50782084	0.49217913
1773	0.0027420383	0.99725795
1774	0.00027700805	0.999723
1775	0.0010354577	0.99896455
1776	0.80565804	0.19434197
1777	0.034720097	0.96527994
1778	9.473043e-06	0.9999906
1779	0.12830687	0.87169313
1780	0.032981858	0.9670182
1781	0.094238825	0.9057611
1782	9.53471e-06	0.99999046
1783	0.0023240491	0.99767596
1784	0.0003373105	0.99966264
1785	2.1162392e-05	0.9999788
1786	1.9555068e-06	0.9999981
1787	8.4926935e-05	0.9999151
1788	0.5639459	0.43605408
1789	6.21688e-07	0.9999994
1790	0.00073405675	0.99926597
1791	0.72097	0.27903
1792	0.744148	0.25585192
1793	0.00020063808	0.99979943
1794	0.010904056	0.989096
1795	2.2439655e-05	0.9999776
1796	0.00042521747	0.99957484
1797	0.6575605	0.34243947
1798	0.0032971893	0.99670285
1799	0.00062340946	0.9993766
1800	0.035045993	0.964954
1801	0.002813228	0.9971867
1802	4.9752634e-06	0.999995
1803	0.0021722305	0.9978277
1804	0.016565049	0.983435
1805	0.39895394	0.601046
1806	0.027434329	0.9725656
1807	0.00031286897	0.9996872
1808	0.006339363	0.9936606
1809	0.00087580853	0.9991242
1810	0.0028136563	0.99718636
1811	0.7881892	0.21181087
1812	0.00131229	0.9986877
1813	1.4310266e-06	0.99999857
1814	0.00024356216	0.9997564
1815	1.8363561e-06	0.9999982
1816	0.022424182	0.9775758
1817	0.010130694	0.9898693
1818	0.00013400204	0.999866
1819	1.92519e-05	0.9999808
1820	0.00017108554	0.99982893
1821	5.1024777e-05	0.999949
1822	0.0015338019	0.99846625
1823	1.0394393e-05	0.9999896
1824	0.00040625464	0.9995938
1825	8.492099e-06	0.99999154
1826	0.0019666324	0.99803334
1827	0.000583611	0.99941635
1828	6.034903e-05	0.9999397
1829	0.0017687272	0.99823135
1830	0.6899798	0.31002024
1831	0.42421597	0.575784
1832	0.797472	0.20252801
1833	0.74380386	0.2561961
1834	0.00060208293	0.9993979
1835	0.0001337799	0.99986625
1836	0.0020164012	0.9979836
1837	0.008489592	0.9915104
1838	0.08474428	0.9152557
1839	0.1517327	0.8482673
1840	0.9091455	0.09085452
1841	0.045091078	0.95490885
1842	0.0025093704	0.99749064
1843	0.2745521	0.7254479
1844	0.02029757	0.9797024
1845	0.024915544	0.9750845
1846	0.01818341	0.98181665
1847	0.0007071502	0.99929285
1848	0.0010255605	0.99897444
1849	0.0006143431	0.9993856
1850	0.19909887	0.8009011
1851	0.002991506	0.9970085
1852	3.6148205e-05	0.9999639
1853	0.00019551041	0.99980456
1854	0.0011211311	0.9988789
1855	0.004555647	0.9954444
1856	0.00031496002	0.99968505
1857	0.24190342	0.7580966
1858	7.9216334e-05	0.9999207
1859	6.473688e-07	0.9999994
1860	0.0017903076	0.9982097
1861	1.530601e-05	0.99998474
1862	0.095771074	0.904229
1863	0.5498363	0.45016375
1864	0.7308564	0.26914355
1865	0.020561328	0.97943866
1866	1.6188462e-05	0.9999838
1867	3.06849e-05	0.99996936
1868	0.0010756387	0.9989243
1869	0.24273041	0.7572696
1870	0.00014371028	0.99985623
1871	0.0011828126	0.9988172
1872	3.2159376e-05	0.9999678
1873	7.830017e-07	0.99999917
1874	0.002136275	0.9978637
1875	4.563582e-05	0.99995434
1876	8.8337254e-07	0.99999917
1877	0.0018620986	0.99813783
1878	0.002508183	0.99749184
1879	7.087299e-05	0.9999291
1880	0.242931	0.75706905
1881	0.04055016	0.9594498
1882	0.00843926	0.99156076
1883	3.624261e-05	0.99996376
1884	0.010050575	0.98994946
1885	0.0005912545	0.9994087
1886	0.0015065107	0.99849343
1887	4.8011025e-06	0.99999523
1888	0.42198476	0.57801527
1889	0.0001076836	0.99989235
1890	7.018256e-05	0.9999298
1891	0.00072946434	0.9992705
1892	2.2945509e-05	0.9999771
1893	0.0006870277	0.999313
1894	3.849911e-05	0.9999615
1895	0.00066497945	0.999335
1896	1.664491e-05	0.9999833
1897	0.00072746986	0.9992725
1898	6.34881e-05	0.99993646
1899	0.015398836	0.98460114
1900	0.0004818575	0.99951816
1901	0.64434415	0.3556559
1902	0.0015704616	0.9984295
1903	0.0012041683	0.99879587
1904	0.003926925	0.9960731
1905	3.7099942e-06	0.9999963
1906	0.0019283053	0.99807173
1907	0.0006868561	0.9993131
1908	0.008305954	0.99169403
1909	2.2454125e-05	0.9999776
1910	0.0068723545	0.9931277
1911	0.0018608628	0.99813914
1912	0.31420827	0.68579173
1913	0.61065835	0.38934165
1914	0.39244065	0.6075594
1915	0.0009878285	0.9990121
1916	5.961539e-05	0.9999404
1917	0.23401561	0.7659844
1918	8.097512e-06	0.9999919
1919	0.60435516	0.39564484
1920	0.0013389399	0.99866104
1921	0.0316423	0.96835774
1922	0.00017046383	0.99982953
1923	0.035228375	0.96477157
1924	0.0064365775	0.9935634
1925	9.5039075e-05	0.999905
1926	0.0036261277	0.99637383
1927	0.00024925108	0.9997508
1928	0.0050336244	0.9949663
1929	0.0035359852	0.9964641
1930	7.063093e-06	0.99999297
1931	0.003874596	0.9961254
1932	0.01187042	0.9881296
1933	0.0026383733	0.9973616
1934	0.8463491	0.15365088
1935	2.18833e-05	0.99997807
1936	0.0009313671	0.9990687
1937	0.08863209	0.91136795
1938	0.00013617457	0.99986386
1939	0.08412901	0.91587096
1940	0.18196966	0.8180303
1941	0.2098448	0.7901552
1942	5.292305e-05	0.9999471
1943	0.009985955	0.9900141
1944	0.12792972	0.8720703
1945	0.1562723	0.84372765
1946	0.00028587203	0.9997141
1947	7.29875e-05	0.99992704
1948	2.8188771e-05	0.99997187
1949	0.00015752246	0.9998424
1950	0.00029373862	0.9997062
1951	0.011667711	0.98833233
1952	0.7191931	0.28080687
1953	0.0001225108	0.99987745
1954	0.001172111	0.9988279
1955	6.95426e-05	0.9999305
1956	0.12034612	0.8796539
1957	0.4887462	0.51125383
1958	0.050149247	0.94985074
1959	0.001020992	0.9989791
1960	0.010603679	0.9893964
1961	0.7777249	0.22227506
1962	0.00035253726	0.9996475
1963	0.059840485	0.9401595
1964	0.85130715	0.1486928
1965	6.8392925e-05	0.9999316
1966	0.007012987	0.992987
1967	0.4619164	0.5380836
1968	4.8411388e-05	0.9999516
1969	1.9897267e-05	0.9999801
1970	0.12379855	0.87620145
1971	4.9098886e-05	0.9999509
1972	1.5927884e-05	0.999984
1973	0.011602113	0.9883979
1974	0.0011027656	0.9988972
1975	0.00037648785	0.99962354
1976	0.0002465347	0.9997534
1977	0.00033708164	0.9996629
1978	0.8427486	0.15725148
1979	0.0028779607	0.997122
1980	0.0027972937	0.99720275
1981	0.0015221244	0.9984779
1982	0.0024830997	0.9975169
1983	0.00010370231	0.9998963
1984	0.00039719683	0.99960285
1985	0.0002298814	0.9997701
1986	0.007665487	0.99233454
1987	0.0103453435	0.98965466
1988	0.0018166136	0.9981833
1989	0.003130644	0.9968694
1990	0.054951426	0.9450485
1991	0.057835482	0.94216454
1992	2.2037142e-05	0.99997795
1993	0.0006372392	0.99936277
1994	0.011420583	0.9885794
1995	0.01634721	0.98365283
1996	7.714861e-05	0.9999229
1997	6.708789e-05	0.9999329
1998	0.0019095852	0.99809045
[truncated: 27,786 more rows]
