# Supplementary material for: Evaluating deep learning-based melanoma classification using immunohistochemistry and routine histology: A three center study
Source: PLoS One. 2024 Jan 19;19(1):e0297146. doi: 10.1371/journal.pone.0297146 (PMC10798511; doi:10.1371/journal.pone.0297146)
Supplement: S5 Dataset — (ZIP) [file pone.0297146.s011.zip › minimal_dataset/tile_predictions/dresden/853282-1-HE_ind_ISlab_1.0.csv]

	0	1
0	0.6545648	0.34543523
1	0.75395215	0.24604785
2	0.3501718	0.6498282
3	0.1526495	0.8473505
4	0.684322	0.31567803
5	0.7602223	0.23977768
6	0.04999371	0.9500063
7	0.2086258	0.7913742
8	0.18137164	0.8186283
9	0.731284	0.268716
10	0.96685547	0.03314451
11	0.60711807	0.39288193
12	0.5137435	0.48625648
13	0.23112044	0.76887953
14	0.9903972	0.00960283
15	0.7070807	0.29291928
16	0.15115532	0.84884465
17	0.63929033	0.3607097
18	0.7635496	0.23645042
19	0.3345706	0.6654294
20	0.4658328	0.5341672
21	0.8544827	0.14551727
22	0.40941453	0.5905855
23	0.7471132	0.25288683
24	0.49246112	0.5075389
25	0.7480402	0.25195986
26	0.2787617	0.7212383
27	0.9840262	0.015973799
28	0.97043926	0.029560758
29	0.06482035	0.93517965
30	0.14951107	0.85048896
31	0.93685114	0.06314883
32	0.96705943	0.032940526
33	0.053035896	0.94696414
34	0.0061269	0.9938731
35	0.85064745	0.14935255
36	0.1360796	0.8639204
37	0.8392586	0.16074136
38	0.08454173	0.9154583
39	0.13200763	0.86799234
40	0.8501894	0.14981063
41	0.68083656	0.31916344
42	0.79558694	0.20441304
43	0.08579986	0.9142001
44	0.0009584612	0.9990415
45	0.23866479	0.76133525
46	0.13214996	0.86785
47	0.91458875	0.08541127
48	0.28500682	0.7149932
49	0.834323	0.16567697
50	0.066505626	0.9334943
51	0.69119805	0.30880192
52	0.24720617	0.75279385
53	0.002586616	0.99741346
54	0.021250686	0.97874933
55	0.32597378	0.6740262
56	0.15764163	0.84235835
57	0.083458304	0.91654176
58	0.9118193	0.08818073
59	0.1839279	0.81607217
60	0.5258378	0.47416225
61	0.018800916	0.98119915
62	0.0015050455	0.998495
63	0.8234825	0.17651747
64	0.5014621	0.49853796
65	0.015407661	0.9845924
66	0.1286194	0.87138057
67	0.3447578	0.6552422
68	0.6937827	0.30621725
69	0.9815471	0.01845291
70	0.4215565	0.5784435
71	0.5825134	0.41748655
72	0.83556926	0.16443075
73	0.03532604	0.96467394
74	0.07757168	0.9224283
75	0.20680897	0.793191
76	0.34671515	0.6532848
77	0.08191866	0.9180813
78	0.62858164	0.3714184
79	0.20975053	0.79024947
80	0.00040285467	0.99959713
81	0.30691803	0.693082
82	0.1134058	0.88659424
83	0.8677196	0.13228041
84	0.9160851	0.08391487
85	0.01708406	0.982916
86	0.81292856	0.18707149
87	0.2907376	0.7092624
88	0.012805081	0.98719496
89	0.2560375	0.74396247
90	0.056318637	0.94368136
91	0.5853912	0.41460875
92	0.79522127	0.20477875
93	0.61186457	0.38813543
94	0.9467833	0.05321668
95	0.06710079	0.9328992
96	0.15653172	0.8434683
97	0.9062168	0.0937832
98	0.0016249384	0.99837506
99	0.010493596	0.9895064
100	0.6631945	0.33680555
101	0.5596012	0.4403988
102	0.10806886	0.8919312
103	0.02437386	0.9756261
104	0.25176263	0.7482374
105	0.01563173	0.98436826
106	0.03223161	0.96776843
107	0.44570807	0.5542919
108	0.7446481	0.25535187
109	0.79455215	0.20544782
110	0.00907369	0.99092627
111	0.010336662	0.9896633
112	0.69404256	0.3059574
113	0.15980978	0.84019023
114	0.0037871967	0.99621284
115	0.93464434	0.06535565
116	0.06987316	0.9301268
117	0.41274145	0.5872586
118	0.019232873	0.98076713
119	0.0043667853	0.9956332
120	0.49666843	0.50333154
121	0.03711492	0.96288514
122	0.86276954	0.13723049
123	0.004415885	0.9955842
124	0.28492314	0.71507686
125	0.08987559	0.9101245
126	0.00910425	0.9908957
127	0.85342747	0.14657252
128	0.46106482	0.5389352
129	0.96185803	0.038141996
130	0.47695348	0.5230465
131	0.076580726	0.9234193
132	0.44129944	0.5587005
133	0.78384894	0.21615106
134	0.04128584	0.9587142
135	0.93467134	0.0653287
136	0.05110358	0.94889647
137	0.032037128	0.96796286
138	0.5393714	0.46062857
139	0.6015307	0.39846933
140	0.092369236	0.9076308
141	0.7107559	0.28924415
142	0.16985682	0.83014315
143	0.5078519	0.49214813
144	0.9736275	0.026372464
145	0.7720462	0.22795378
146	0.4702186	0.52978134
147	0.0018939233	0.998106
148	0.016739108	0.9832609
149	0.1924353	0.8075647
150	0.73505956	0.2649404
151	0.14563587	0.8543641
152	0.41051614	0.58948386
153	0.9087268	0.0912732
154	0.9242692	0.075730786
155	0.11118685	0.88881314
156	0.118419155	0.8815809
157	0.2508017	0.74919826
158	0.023051616	0.9769483
159	0.9168279	0.0831721
160	0.53741556	0.46258444
161	0.59809875	0.40190127
162	0.9916226	0.0083773155
163	0.23615935	0.7638407
164	0.35757348	0.64242655
165	0.3101952	0.6898048
166	0.65706426	0.34293577
167	0.057994496	0.9420055
168	0.009124198	0.99087584
169	0.96957713	0.030422794
170	0.7281687	0.27183127
171	0.0032421888	0.9967578
172	0.84713256	0.15286745
173	0.83613133	0.16386871
174	0.008325789	0.99167424
175	0.5287693	0.4712307
176	0.009704288	0.9902957
177	0.8951437	0.10485629
178	0.0059283148	0.99407166
179	0.07063829	0.92936164
180	0.9716101	0.028389884
181	0.6596142	0.34038582
182	0.37421083	0.6257892
183	0.9835541	0.016445853
184	0.54125804	0.4587419
185	0.8061933	0.19380671
186	0.9881947	0.011805235
187	0.001759373	0.9982406
188	0.2980138	0.70198613
189	0.12031767	0.87968236
190	0.18239646	0.8176036
191	0.9686335	0.031366475
192	0.23742391	0.7625761
193	0.5680337	0.43196633
194	0.2667806	0.73321944
195	0.8447805	0.15521944
196	0.93250585	0.06749421
197	0.06385407	0.9361459
198	0.408899	0.591101
199	0.9820036	0.01799637
200	0.5706627	0.42933735
201	0.7490769	0.2509231
202	0.17934977	0.8206502
203	0.8748437	0.12515625
204	0.43863034	0.5613696
205	0.4267813	0.5732187
206	0.9349326	0.06506735
207	0.0003953015	0.99960476
208	0.6029625	0.39703754
209	0.46302933	0.53697073
210	0.54462516	0.4553748
211	0.5648002	0.43519983
212	0.032318078	0.9676819
213	0.42764074	0.57235926
214	0.20896208	0.791038
215	0.75494945	0.24505056
216	0.9766615	0.023338541
217	0.70778424	0.2922157
218	0.7691625	0.23083757
219	0.09257123	0.90742874
220	0.061275546	0.93872446
221	0.9928438	0.0071561793
222	0.4928845	0.50711554
223	0.053323526	0.94667643
224	0.7871273	0.21287262
225	0.9344679	0.065532126
226	0.22556482	0.7744352
227	0.031461563	0.9685384
228	0.07216244	0.92783755
229	0.17093161	0.82906836
230	0.050090406	0.9499096
231	0.005176093	0.99482393
232	0.10181551	0.8981844
233	0.496102	0.50389796
234	0.84891886	0.15108113
235	0.62357193	0.3764281
236	0.16000138	0.8399986
237	0.04685912	0.95314085
238	0.0006732643	0.9993267
239	0.35468245	0.64531755
240	0.533712	0.46628797
241	0.8553785	0.14462146
242	0.23142132	0.76857865
243	0.0023454987	0.9976545
244	0.97877467	0.021225283
245	0.4980216	0.5019784
246	0.13138059	0.86861944
247	0.18246368	0.81753635
248	0.101267695	0.8987323
249	0.039729144	0.9602708
250	0.04464446	0.9553555
251	0.12462335	0.8753766
252	0.84656155	0.15343843
253	0.14568248	0.85431755
254	0.7466667	0.25333324
255	0.49585953	0.5041405
256	0.40104142	0.5989586
257	0.28312543	0.71687454
258	0.13287233	0.8671277
259	0.02455082	0.97544914
260	0.6260518	0.37394825
261	0.14793076	0.85206926
262	0.2678892	0.7321108
263	0.26997504	0.73002493
264	0.9919368	0.00806325
265	0.23165311	0.7683469
266	0.14264703	0.857353
267	0.1393184	0.8606816
268	0.3077384	0.6922616
269	0.81520104	0.18479899
270	0.9832081	0.016791882
271	0.18812975	0.8118703
272	0.00047879425	0.99952126
273	0.2669623	0.7330377
274	0.122684635	0.8773154
275	0.002040408	0.9979596
276	0.7302323	0.26976767
277	0.5247359	0.47526404
278	0.97498906	0.025010971
279	0.016660541	0.9833394
280	0.9887201	0.011279908
281	0.3651126	0.63488734
282	0.2514062	0.74859387
283	0.8582247	0.14177532
284	0.037661552	0.96233845
285	0.07218003	0.92781997
286	0.23612717	0.7638728
287	0.18669267	0.81330734
288	0.34448344	0.65551656
289	0.20631987	0.7936801
290	0.6338396	0.3661604
291	0.007862982	0.992137
292	0.57080793	0.42919213
293	0.015726235	0.9842738
294	0.099202424	0.90079755
295	0.9377132	0.062286813
296	0.5071831	0.49281695
297	0.071059726	0.92894024
298	0.6936632	0.30633685
299	0.08367154	0.9163285
300	0.48663208	0.51336795
301	0.6563697	0.34363034
302	0.34576544	0.6542345
303	0.26290223	0.7370978
304	0.6132111	0.38678887
305	0.00039842306	0.99960154
306	0.37086126	0.62913877
307	0.34564653	0.65435344
308	0.14237697	0.85762304
309	0.19738202	0.802618
310	0.9597515	0.040248476
311	0.16196401	0.838036
312	0.17437083	0.8256292
313	0.7006507	0.29934928
314	0.86113936	0.13886064
315	0.5035646	0.49643534
316	0.0014853672	0.9985146
317	0.61429435	0.38570562
318	0.52646714	0.47353286
319	0.4045593	0.5954407
320	0.099844314	0.90015566
321	0.96669555	0.033304486
322	0.80709195	0.192908
323	0.6355909	0.36440903
324	0.09548108	0.9045189
325	0.18460494	0.81539506
326	0.98965585	0.010344181
327	0.6709395	0.3290605
328	0.09789106	0.9021089
329	0.51863724	0.4813628
330	0.6098897	0.39011037
331	0.34682748	0.65317255
332	0.94925404	0.050745983
333	0.088784754	0.9112152
334	0.5695064	0.43049362
335	0.3533964	0.64660364
336	0.52273256	0.4772674
337	0.20195788	0.79804206
338	0.3768749	0.62312514
339	0.41848668	0.5815133
340	0.16314475	0.8368553
341	0.8450459	0.15495406
342	0.7503691	0.24963088
343	0.039635457	0.9603646
344	0.48953587	0.51046413
345	0.5712933	0.42870668
346	0.064527385	0.93547255
347	0.7513247	0.24867533
348	0.22868873	0.7713113
349	0.43047076	0.5695293
350	0.6148318	0.38516822
351	0.35403997	0.64596003
352	0.27909148	0.72090846
353	0.91159505	0.08840492
354	0.106228285	0.8937717
355	0.06583654	0.9341634
356	0.26763132	0.7323687
357	0.58492416	0.41507584
358	0.013688546	0.9863115
359	0.029161602	0.9708384
360	0.6223392	0.37766087
361	0.10034071	0.89965934
362	0.0041271187	0.9958729
363	0.5356734	0.46432662
364	0.464441	0.535559
365	0.8846822	0.11531781
366	0.56014395	0.43985605
367	0.5080207	0.49197936
368	0.046505358	0.9534946
369	0.98704976	0.012950219
370	0.38849503	0.611505
371	0.5414643	0.45853567
372	0.011069781	0.9889303
373	0.0020752817	0.9979247
374	0.17196144	0.8280385
375	0.0032529472	0.996747
376	0.4223836	0.5776164
377	0.23716083	0.76283914
378	0.086551785	0.9134482
379	0.013413014	0.986587
380	0.8103866	0.18961348
381	0.97726405	0.022735942
382	0.3274438	0.67255616
383	0.3953431	0.6046569
384	0.0042220545	0.99577796
385	0.92020106	0.07979895
386	0.57207304	0.42792693
387	0.26146135	0.7385387
388	0.17875147	0.82124853
389	0.6870878	0.31291223
390	0.15917946	0.8408206
391	0.23604862	0.7639514
392	0.43915415	0.56084585
393	0.08003257	0.9199674
394	0.033904735	0.96609527
395	0.55204195	0.44795805
396	0.79965544	0.20034459
397	0.6035689	0.39643115
398	0.51652044	0.48347953
399	0.33411756	0.66588247
400	0.87732774	0.122672215
401	0.932597	0.06740307
402	0.5417205	0.45827952
403	0.32696766	0.67303234
404	0.0076967613	0.99230325
405	0.0035693815	0.9964307
406	0.059453648	0.9405464
407	0.83160794	0.16839206
408	0.12057562	0.87942433
409	0.8481376	0.15186232
410	0.901015	0.098985
411	0.050184797	0.94981515
412	0.5633145	0.43668547
413	0.10840501	0.891595
414	0.24356727	0.7564327
415	0.4053425	0.59465754
416	0.20864819	0.79135185
417	0.8806325	0.11936743
418	0.03985122	0.9601488
419	0.3156863	0.6843137
420	0.13133489	0.86866516
421	0.9731801	0.026819933
422	0.02530216	0.9746978
423	0.07809735	0.92190266
424	0.73429096	0.26570907
425	0.70180666	0.2981933
426	0.05980394	0.9401961
427	0.35456467	0.64543533
428	0.57257193	0.42742804
429	0.5777981	0.42220193
430	0.30082703	0.699173
431	0.075910375	0.9240896
432	0.4980952	0.5019048
433	0.338435	0.66156495
434	0.41919088	0.5808091
435	0.011356547	0.98864347
436	0.75084543	0.24915455
437	0.06501409	0.93498594
438	0.35422447	0.64577556
439	0.11646518	0.8835348
440	0.007000178	0.9929998
441	0.6618933	0.33810666
442	0.9361084	0.06389162
443	0.15772572	0.8422743
444	0.03575505	0.96424496
445	0.968008	0.03199208
446	0.5425772	0.45742276
447	0.83929986	0.16070017
448	0.39818874	0.60181123
449	0.34092015	0.6590799
450	0.46665123	0.53334874
451	0.040371664	0.9596283
452	0.90772146	0.09227856
453	0.04194693	0.95805305
454	0.019137075	0.980863
455	0.4553058	0.5446941
456	0.72762305	0.27237698
457	0.15817957	0.8418205
458	0.6330807	0.36691934
459	0.29220584	0.7077942
460	0.32258055	0.6774195
461	0.05731012	0.9426899
462	0.027096348	0.97290367
463	0.3316301	0.66836995
464	0.113171294	0.8868287
465	0.95411277	0.04588724
466	0.73815346	0.26184654
467	0.016429327	0.9835707
468	0.07961704	0.920383
469	0.45005226	0.54994774
470	0.8445706	0.15542936
471	0.017618464	0.9823815
472	0.074010454	0.92598957
473	0.08664433	0.91335565
474	0.6950871	0.30491298
475	0.8921362	0.10786374
476	0.9811866	0.01881334
477	0.22376123	0.7762388
478	0.29092368	0.7090763
479	0.9331658	0.06683425
480	0.030359829	0.96964014
481	0.6654194	0.33458066
482	0.23599167	0.7640083
483	0.006547085	0.9934529
484	0.5323812	0.4676188
485	0.6838604	0.31613955
486	0.01740821	0.98259175
487	0.0008256147	0.9991744
488	0.78364766	0.21635237
489	0.5885042	0.41149577
490	0.991293	0.008706996
491	0.04885884	0.9511411
492	0.9711582	0.02884183
493	0.11826777	0.8817322
494	0.24842198	0.75157803
495	0.16435024	0.8356497
496	0.027085597	0.9729144
497	0.63558257	0.3644175
498	0.24571435	0.75428563
499	0.17224751	0.8277525
500	0.263451	0.73654896
501	0.9128388	0.08716117
502	0.9168735	0.08312641
503	0.046191312	0.95380867
504	0.016074168	0.9839258
505	0.38017258	0.61982745
506	0.016880235	0.9831198
507	0.24499023	0.7550097
508	0.10814235	0.8918577
509	0.9091429	0.09085708
510	0.43940264	0.5605974
511	0.20195186	0.79804814
512	0.61297095	0.38702908
513	0.6227665	0.3772335
514	0.010154444	0.98984563
515	0.0687638	0.93123615
516	0.4674043	0.5325957
517	0.007815859	0.9921841
518	0.84728366	0.15271635
519	0.64916784	0.3508322
520	0.56694007	0.43305993
521	0.6594724	0.34052753
522	0.89771825	0.102281764
523	0.09967743	0.90032256
524	0.9244366	0.075563386
525	0.458068	0.54193205
526	0.36286733	0.6371327
527	0.28334495	0.7166551
528	0.9721129	0.027887087
529	0.5681363	0.43186378
530	0.29236862	0.70763135
531	0.3107433	0.6892567
532	0.8899243	0.11007575
533	0.74372	0.25628003
534	0.7240471	0.27595285
535	0.3907903	0.6092097
536	0.24086072	0.75913924
537	0.6234241	0.37657583
538	0.001330984	0.998669
539	0.094157256	0.9058427
540	0.407768	0.592232
541	0.37860376	0.62139624
542	0.47825718	0.5217428
543	0.012443289	0.9875567
544	0.7785441	0.22145592
545	0.6996047	0.3003953
546	0.0032484264	0.99675155
547	0.752372	0.24762793
548	0.27358428	0.7264157
549	0.08860823	0.91139174
550	0.68436515	0.31563485
551	0.9625139	0.03748612
552	0.2090801	0.7909199
553	0.056310084	0.94368994
554	0.092828706	0.90717125
555	0.8787832	0.12121673
556	0.14320278	0.8567973
557	0.5724892	0.4275108
558	0.5226252	0.47737482
559	0.7919913	0.20800869
560	0.9927983	0.0072016455
561	0.85247445	0.14752556
562	0.55114466	0.44885537
563	0.0041241	0.9958759
564	0.04225804	0.957742
565	0.88153327	0.11846669
566	0.15929627	0.8407037
567	0.6300159	0.36998412
568	0.7222913	0.2777087
569	0.9359485	0.064051434
570	0.9754437	0.024556275
571	0.10273814	0.89726186
572	0.9308609	0.06913913
573	0.0029114643	0.9970886
574	0.9298729	0.0701272
575	0.5281098	0.47189018
576	0.057205763	0.94279426
577	0.12744421	0.87255573
578	0.363082	0.63691807
579	0.48580116	0.51419884
580	0.11691871	0.88308126
581	0.9141846	0.08581541
582	0.97631174	0.023688236
583	0.52085257	0.4791474
584	0.9140997	0.08590031
585	0.10099924	0.8990007
586	0.8783619	0.12163815
587	0.50730973	0.49269024
588	0.6328763	0.36712375
589	0.62703466	0.37296534
590	0.6872275	0.31277254
591	0.3698649	0.6301351
592	0.45615023	0.54384977
593	0.46853384	0.5314661
594	0.043159273	0.9568407
595	0.6998717	0.30012828
596	0.6305793	0.36942074
597	0.047758628	0.9522414
598	0.8445684	0.15543161
599	0.74027455	0.25972545
600	0.8942901	0.10570997
601	0.6003032	0.39969686
602	0.762299	0.23770103
603	0.00026892862	0.999731
604	0.7803644	0.21963565
605	0.33406407	0.66593593
606	0.14232668	0.85767335
607	0.24902003	0.7509799
608	0.98001546	0.019984497
609	0.93453515	0.06546484
610	0.8044046	0.19559538
611	0.06200845	0.9379915
612	0.7648672	0.23513281
613	0.055534996	0.94446504
614	0.1500671	0.84993285
615	0.02142971	0.9785703
616	0.001326616	0.99867344
617	0.24488951	0.75511044
618	0.014577619	0.9854224
619	0.12685151	0.87314844
620	0.752638	0.24736199
621	0.6364425	0.36355752
622	0.005470725	0.9945293
623	0.13870467	0.8612953
624	0.021351364	0.9786486
625	0.7648776	0.23512235
626	0.55682737	0.44317263
627	0.40516186	0.5948382
628	0.0059020366	0.99409795
629	0.25340152	0.7465985
630	0.00200344	0.9979965
631	0.56929135	0.4307087
632	0.89726007	0.10273999
633	0.6756926	0.32430735
634	0.5773356	0.42266434
635	0.28633237	0.71366763
636	0.55154866	0.4484514
637	0.9289693	0.071030684
638	0.06349427	0.93650573
639	0.10242943	0.89757055
640	0.2370571	0.76294285
641	0.6289361	0.37106392
642	0.50660586	0.49339417
643	0.9214847	0.07851526
644	0.15974915	0.84025085
645	0.71723795	0.28276205
646	0.53382003	0.46617994
647	0.55797243	0.44202754
648	0.12710334	0.8728967
649	0.83351487	0.16648515
650	0.5919284	0.4080716
651	0.24134238	0.75865763
652	0.42994294	0.5700571
653	6.0323717e-05	0.9999397
654	0.37341124	0.6265888
655	0.86347437	0.13652559
656	0.39219007	0.60780996
657	0.20210724	0.79789275
658	0.9264171	0.07358286
659	0.040721722	0.9592782
660	0.15859343	0.8414066
661	0.00086611963	0.9991339
662	0.76351744	0.23648259
663	0.9719663	0.028033659
664	0.09981977	0.9001803
665	0.42546278	0.5745372
666	0.9572896	0.04271042
667	0.785609	0.21439098
668	0.39095092	0.6090491
669	0.6656703	0.33432975
670	0.6790558	0.32094422
671	0.9685545	0.031445455
672	0.27501577	0.7249843
673	0.018795436	0.9812045
674	0.99724823	0.002751746
675	0.51582104	0.484179
676	0.7743327	0.22566728
677	0.8432182	0.15678178
678	0.47010908	0.52989095
679	0.9331382	0.06686178
680	0.19218929	0.8078107
681	0.28014195	0.71985805
682	0.27604482	0.7239552
683	0.3945069	0.6054931
684	0.2968391	0.7031609
685	0.052507393	0.94749266
686	0.09816275	0.9018373
687	0.11085945	0.88914055
688	0.0025246465	0.9974753
689	0.45307872	0.54692125
690	0.16401337	0.8359867
691	0.012410477	0.98758954
692	0.031578384	0.9684216
693	0.067930505	0.93206954
694	0.18315428	0.81684566
695	0.33250162	0.6674984
696	0.9045205	0.095479496
697	0.011845867	0.98815405
698	0.29905125	0.7009488
699	0.00733256	0.9926675
700	0.0005842243	0.99941576
701	0.98332256	0.016677456
702	0.46215793	0.53784204
703	0.9134839	0.086516045
704	0.8942882	0.10571186
705	0.34541646	0.6545836
706	0.6233652	0.3766348
707	0.39509043	0.6049096
708	0.4933307	0.50666934
709	0.14683072	0.8531693
710	0.7659405	0.23405954
711	0.570277	0.42972302
712	0.888292	0.111707956
713	0.69333357	0.30666646
714	0.73958874	0.2604112
715	0.24709104	0.752909
716	0.004076213	0.99592376
717	0.80240774	0.19759226
718	0.75536925	0.24463074
719	0.072682425	0.9273175
720	0.3151395	0.68486047
721	0.60879904	0.391201
722	0.020718079	0.9792819
723	0.17258449	0.82741547
724	0.42741445	0.5725855
725	0.57147133	0.4285287
726	0.024203612	0.97579634
727	0.08784068	0.9121594
728	0.09199139	0.9080086
729	0.67118835	0.32881162
730	0.044371124	0.95562893
731	0.96024984	0.039750237
732	0.9216211	0.07837887
733	0.7136572	0.2863428
734	0.19186147	0.80813855
735	0.07554436	0.9244557
736	0.4346424	0.5653576
737	0.5933294	0.4066705
738	0.78624916	0.21375082
739	0.33556527	0.66443473
740	0.4338148	0.56618524
741	0.6821992	0.31780076
742	0.93176305	0.06823692
743	0.99685514	0.003144891
744	0.99213094	0.007869027
745	0.010383056	0.989617
746	0.36934364	0.6306564
747	0.31062767	0.68937236
748	0.0043698214	0.99563015
749	0.12421734	0.87578267
750	0.10127759	0.89872247
751	0.58098423	0.41901574
752	0.007437128	0.99256283
753	0.0704534	0.92954665
754	0.6836127	0.3163873
755	0.34780422	0.6521958
756	0.7024835	0.2975165
757	0.9628052	0.037194766
758	0.85254705	0.14745292
759	0.023652263	0.97634774
760	0.18189447	0.8181055
761	0.9911714	0.008828553
762	0.054276135	0.9457239
763	0.5148088	0.48519123
764	0.30227834	0.6977216
765	0.29689646	0.7031036
766	0.25325915	0.7467408
767	0.74195945	0.2580405
768	0.9834441	0.01655587
769	0.09977714	0.9002229
770	0.8666581	0.13334191
771	0.69796425	0.30203578
772	0.89105546	0.1089446
773	0.013178032	0.9868219
774	0.08815818	0.9118418
775	0.9732448	0.02675521
776	0.010055606	0.98994446
777	0.004744529	0.9952554
778	0.014421003	0.985579
779	0.62450916	0.37549084
780	0.9032779	0.09672208
781	0.9416103	0.058389697
782	0.13662234	0.8633777
783	0.011424945	0.98857504
784	0.013433537	0.9865665
785	0.84833217	0.15166785
786	0.3032002	0.6967998
787	0.12410788	0.8758921
788	0.9506391	0.049360853
789	0.54367447	0.45632553
790	0.092555255	0.9074448
791	0.98368627	0.016313676
792	0.4580522	0.54194784
793	0.43140066	0.5685993
794	0.2994216	0.7005784
795	0.96297354	0.037026472
796	0.03766475	0.9623352
797	0.25033638	0.7496636
798	0.1398155	0.8601845
799	0.10464952	0.8953505
800	0.44185692	0.5581431
801	0.29363784	0.7063622
802	0.13755754	0.8624425
803	0.019281927	0.980718
804	0.013110476	0.9868895
805	0.09307751	0.9069225
806	0.25531712	0.74468285
807	0.4892991	0.5107009
808	0.3141452	0.6858548
809	0.010249841	0.9897502
810	0.09232563	0.90767443
811	0.1392269	0.8607731
812	0.7163695	0.2836305
813	0.1654873	0.8345127
814	0.98944926	0.0105508175
815	0.019962953	0.980037
816	0.030722579	0.9692775
817	0.79735565	0.20264433
818	0.9492807	0.050719347
819	0.0015437684	0.99845624
820	0.018471915	0.98152804
821	0.33812723	0.6618728
822	0.626789	0.37321097
823	0.9306763	0.069323674
824	0.012735976	0.98726404
825	0.2086733	0.79132676
826	0.0013192979	0.99868065
827	0.26718333	0.73281664
828	0.61692286	0.38307714
829	0.38364094	0.61635906
830	0.00015703148	0.999843
831	0.089249924	0.91075003
832	0.1757406	0.8242594
833	0.38999838	0.6100016
834	0.65037477	0.34962526
835	0.030543052	0.9694569
836	0.9191321	0.080867924
837	0.5193133	0.48068672
838	0.9635205	0.0364795
839	0.17676231	0.8232377
840	0.5849932	0.41500685
841	0.08118161	0.9188184
842	0.039973035	0.960027
843	0.26433194	0.73566806
844	0.61222035	0.38777965
845	0.027398564	0.9726015
846	0.0716991	0.9283009
847	0.5957808	0.40421924
848	0.90780956	0.092190415
849	0.0094544375	0.9905455
850	0.012955305	0.98704475
851	0.22859715	0.77140284
852	0.56673336	0.43326667
853	0.087401345	0.91259867
854	0.007660479	0.9923395
855	0.03383677	0.9661632
856	0.7577832	0.24221689
857	0.9242629	0.07573709
858	0.8070819	0.19291814
859	0.4051006	0.5948994
860	0.11945948	0.8805405
861	0.21633722	0.7836628
862	0.53861415	0.4613859
863	0.22743577	0.77256423
864	0.5605612	0.43943882
865	0.0675947	0.9324053
866	0.8376339	0.1623661
867	0.07708273	0.92291725
868	0.968965	0.031035062
869	0.09312884	0.90687114
870	0.99281454	0.007185401
871	0.02586877	0.97413117
872	0.0075285453	0.99247146
873	0.34760317	0.6523968
874	0.36009282	0.6399071
875	0.58589566	0.41410437
876	0.9277754	0.072224595
877	0.9615289	0.038471058
878	0.9630798	0.036920242
879	0.90107363	0.09892637
880	0.092025526	0.9079745
881	0.68803555	0.31196445
882	0.6376534	0.3623466
883	0.16275336	0.83724666
884	0.24648412	0.75351584
885	0.037927646	0.9620724
886	0.056945793	0.94305426
887	0.13921751	0.8607825
888	0.9675328	0.03246715
889	0.58875656	0.4112434
890	0.0012019589	0.998798
891	0.6381659	0.36183408
892	0.002859347	0.99714065
893	0.013495001	0.986505
894	0.23043287	0.76956713
895	0.9938128	0.0061871405
896	0.009925552	0.99007446
897	0.002225548	0.9977744
898	0.9916147	0.008385285
899	0.7483543	0.2516457
900	0.9224005	0.07759946
901	0.3168327	0.6831673
902	0.95558023	0.04441971
903	0.30625334	0.6937466
904	0.1928291	0.8071709
905	0.84549814	0.15450184
906	0.7670245	0.23297545
907	0.2398219	0.7601781
908	0.0296919	0.9703081
909	0.00012840441	0.9998716
910	0.23464923	0.76535076
911	0.017950071	0.98204994
912	0.92816496	0.07183512
913	0.72190136	0.27809858
914	0.7442675	0.2557325
915	0.15951714	0.84048283
916	0.75982064	0.2401794
917	0.71174186	0.28825814
918	0.34333935	0.6566606
919	0.022115672	0.97788435
920	0.9853365	0.014663559
921	0.91146934	0.088530585
922	0.015405764	0.9845942
923	0.052419443	0.94758064
924	0.48116282	0.5188372
925	0.4543725	0.5456275
926	0.48006892	0.5199311
927	0.73098916	0.26901078
928	0.21936691	0.7806331
929	0.01660786	0.9833921
930	0.9472305	0.052769456
931	0.69839066	0.30160937
932	0.7224384	0.2775616
933	0.01576683	0.9842332
934	0.22807574	0.7719243
935	0.87844753	0.12155253
936	0.32945144	0.67054856
937	0.69494206	0.305058
938	0.45501593	0.54498404
939	0.797588	0.20241204
940	0.6119227	0.38807738
941	0.74104387	0.25895607
942	0.6828645	0.3171355
943	0.27108485	0.72891515
944	0.063498326	0.9365017
945	0.7621862	0.23781382
946	0.32163045	0.6783696
947	0.2582979	0.74170214
948	0.90935934	0.09064071
949	0.0027584536	0.9972415
950	0.7978578	0.20214213
951	0.640589	0.35941097
952	0.7268428	0.27315718
953	0.0041267565	0.9958733
954	0.9631393	0.036860757
955	0.31517923	0.6848208
956	0.26190165	0.7380983
957	0.26516524	0.7348348
958	0.8792428	0.120757274
959	0.020863552	0.97913647
960	0.13790146	0.8620986
961	0.036362022	0.96363795
962	0.10701888	0.89298105
963	0.00030227433	0.9996978
964	0.23515914	0.7648409
965	0.18132326	0.8186767
966	0.020280387	0.9797196
967	0.12959923	0.87040085
968	0.47892815	0.5210718
969	0.0036213703	0.9963786
970	0.04677701	0.953223
971	0.88187355	0.11812639
972	0.03048722	0.9695127
973	0.32143417	0.6785658
974	0.89161754	0.108382426
975	0.642196	0.35780397
976	0.2209043	0.77909577
977	0.54205596	0.45794404
978	0.9338644	0.066135556
979	0.21571043	0.78428954
980	0.466321	0.533679
981	0.95712566	0.04287431
982	0.13237078	0.86762923
983	0.10812485	0.8918751
984	0.039924763	0.9600752
985	0.07569925	0.92430073
986	0.015121927	0.984878
987	0.02759182	0.97240824
988	0.41667256	0.5833275
989	0.45686343	0.5431366
990	0.14711821	0.85288185
991	0.9904227	0.0095772855
992	0.74927044	0.25072956
993	0.17104548	0.82895446
994	0.37925243	0.62074757
995	0.0045762355	0.99542373
996	0.7372737	0.26272628
997	0.60044616	0.39955384
998	0.109963976	0.890036
999	0.02570558	0.9742944
1000	0.9587355	0.041264493
1001	0.5362214	0.46377861
1002	0.10889536	0.89110464
1003	0.006232671	0.9937674
1004	0.8958297	0.10417036
1005	0.99028355	0.00971641
1006	0.8888154	0.111184545
1007	0.56557643	0.43442354
1008	0.26783466	0.73216534
1009	0.20011523	0.7998848
1010	0.675551	0.324449
1011	0.20534456	0.79465544
1012	0.4273214	0.5726786
1013	0.99561393	0.0043860395
1014	0.51962197	0.48037803
1015	0.8464454	0.15355459
1016	0.48993742	0.5100626
1017	0.03428819	0.9657118
1018	0.32246965	0.6775304
1019	0.14204916	0.85795087
1020	8.57791e-05	0.99991417
1021	0.42138213	0.5786178
1022	0.72680694	0.27319303
1023	0.028329367	0.97167057
1024	0.98356515	0.01643482
1025	0.03139591	0.968604
1026	0.83328295	0.16671698
1027	0.504443	0.49555704
1028	0.32874045	0.6712596
1029	0.2083658	0.7916342
1030	0.013789398	0.98621064
1031	0.8969639	0.103036106
1032	0.7867029	0.21329713
1033	0.052054856	0.9479451
1034	0.34339207	0.656608
1035	0.9226937	0.077306345
1036	0.023118053	0.9768819
1037	0.20554538	0.7944546
1038	0.3435527	0.6564473
1039	0.72494555	0.27505445
1040	0.14117248	0.85882753
1041	0.87615275	0.123847276
1042	0.3654391	0.6345609
1043	0.58148694	0.41851306
1044	0.9832018	0.01679823
1045	0.7465969	0.25340313
1046	0.493993	0.50600696
1047	0.0015696499	0.9984303
1048	0.07635497	0.923645
1049	0.3642447	0.6357553
