# Supplementary material for: Evaluating deep learning-based melanoma classification using immunohistochemistry and routine histology: A three center study
Source: PLoS One. 2024 Jan 19;19(1):e0297146. doi: 10.1371/journal.pone.0297146 (PMC10798511; doi:10.1371/journal.pone.0297146)
Supplement: S5 Dataset — (ZIP) [file pone.0297146.s011.zip › minimal_dataset/tile_predictions/dresden/811138-HE_ind_ISlab_0.0.csv]

	0	1
0	0.9943638	0.0056362185
1	0.7272924	0.2727076
2	0.951389	0.048611034
3	0.9979394	0.0020605389
4	0.988272	0.011727964
5	0.61081314	0.38918692
6	0.23504797	0.76495206
7	0.98825604	0.011743953
8	0.9993931	0.00060685223
9	0.989359	0.010640958
10	0.99957985	0.00042017672
11	0.8651251	0.13487488
12	0.9776199	0.022380197
13	0.9047805	0.095219485
14	0.48358676	0.5164133
15	0.9376974	0.06230265
16	0.69543165	0.30456835
17	0.5258511	0.47414893
18	0.8545693	0.14543062
19	0.9498754	0.050124608
20	0.63196665	0.3680333
21	0.95164186	0.048358083
22	0.9992248	0.00077516376
23	0.9875963	0.012403728
24	0.065627895	0.9343721
25	0.82292044	0.1770796
26	0.5229431	0.47705695
27	0.40575713	0.5942429
28	0.9955117	0.004488291
29	0.040492445	0.9595075
30	0.22952606	0.770474
31	0.4840434	0.51595664
32	0.8329218	0.16707815
33	0.9662325	0.033767514
34	0.45471615	0.54528385
35	0.02143168	0.9785684
36	0.7422478	0.25775218
37	0.98713857	0.012861436
38	0.61739045	0.38260955
39	0.97133386	0.028666116
40	0.2701127	0.7298873
41	0.23227876	0.76772124
42	0.9669893	0.033010658
43	0.9992204	0.0007795622
44	0.7831099	0.21689014
45	0.9415573	0.05844269
46	0.917762	0.082238056
47	0.7721314	0.22786869
48	0.9991991	0.00080094906
49	0.9774056	0.022594376
50	0.9988053	0.001194734
51	0.84966874	0.15033121
52	0.83151513	0.16848487
53	0.99169534	0.008304684
54	0.7959329	0.20406713
55	0.662022	0.33797795
56	0.99488384	0.0051161363
57	0.21814907	0.781851
58	0.98408544	0.015914613
59	0.8557248	0.14427513
60	0.2036587	0.7963413
61	0.99348104	0.006518993
62	0.9422055	0.05779452
63	0.9738062	0.026193794
64	0.87375253	0.12624742
65	0.2902414	0.70975864
66	0.99415684	0.0058431257
67	0.82341415	0.17658584
68	0.8487529	0.1512471
69	0.07874381	0.9212562
70	0.9994216	0.000578391
71	0.91248614	0.08751393
72	0.70966536	0.2903346
73	0.98800963	0.011990341
74	0.26052397	0.73947597
75	0.96699107	0.033008914
76	0.043415006	0.95658505
77	0.6727952	0.3272048
78	0.94575727	0.05424272
79	0.95161575	0.04838426
80	0.59484357	0.40515646
81	0.74492174	0.2550782
82	0.49798727	0.5020127
83	0.49929297	0.50070703
84	0.99676394	0.003236034
85	0.71573764	0.28426236
86	0.9517773	0.048222754
87	0.91985434	0.0801457
88	0.9683077	0.031692386
89	0.87016803	0.12983194
90	0.99984956	0.00015041142
91	0.93172383	0.06827613
92	0.48185182	0.5181481
93	0.3303098	0.6696902
94	0.8206781	0.1793219
95	0.8512422	0.14875782
96	0.5658566	0.43414336
97	0.99304456	0.006955428
98	0.98281235	0.017187644
99	0.9855575	0.014442566
100	0.62896657	0.37103343
101	0.79201376	0.20798628
102	0.8437657	0.1562343
103	0.016160125	0.9838398
104	0.22695497	0.77304506
105	0.17040862	0.82959133
106	0.9997725	0.0002275045
107	0.8777709	0.12222909
108	0.96361494	0.036385056
109	0.43873167	0.5612683
110	0.51225066	0.4877493
111	0.5110048	0.48899522
112	0.86885077	0.13114923
113	0.77340454	0.22659542
114	0.588679	0.41132098
115	0.9928229	0.0071770656
116	0.9475469	0.05245307
117	0.8849691	0.11503091
118	0.9944143	0.0055856914
119	0.7977552	0.20224476
120	0.9761243	0.0238757
121	0.94616103	0.053838983
122	0.5010102	0.49898985
123	0.5471579	0.45284215
124	0.09606573	0.9039343
125	0.5521323	0.44786766
126	0.33810446	0.6618956
127	0.6892991	0.31070092
128	0.09635808	0.9036419
129	0.9277253	0.07227467
130	0.93524	0.06476
131	0.76240176	0.23759829
132	0.9972473	0.0027526515
133	0.99836963	0.0016303533
134	0.34914538	0.65085465
135	0.9998591	0.00014090782
136	0.91807294	0.081926994
137	0.4737679	0.5262321
138	0.9691869	0.030813145
139	0.77311367	0.2268863
140	0.9852507	0.014749241
141	0.09526319	0.9047369
142	0.7399151	0.26008496
143	0.12679422	0.8732057
144	0.86963636	0.13036366
145	0.9868837	0.013116263
146	0.61185706	0.38814294
147	0.9409313	0.05906862
148	0.9591272	0.040872816
149	0.4105485	0.5894515
150	0.6482107	0.3517893
151	0.70020455	0.29979542
152	0.94340074	0.05659921
153	0.97009104	0.02990903
154	0.96234506	0.03765498
155	0.94654804	0.053451896
156	0.20188342	0.79811656
157	0.42745736	0.57254267
158	0.023112055	0.97688794
159	0.9739139	0.026086101
160	0.9984561	0.0015439206
161	0.8179945	0.18200551
162	0.68438697	0.315613
163	0.6091802	0.3908198
164	0.2566431	0.7433569
165	0.95144165	0.04855831
166	0.99308455	0.0069154934
167	0.33537477	0.66462517
168	0.99981314	0.00018686877
169	0.3633547	0.6366453
170	0.6610671	0.33893287
171	0.0065805386	0.99341947
172	0.12094383	0.87905616
173	0.6817693	0.31823075
174	0.98521185	0.014788116
175	0.9750947	0.02490531
176	0.8429714	0.1570286
177	0.6955434	0.30445662
178	0.66303074	0.33696923
179	0.8714933	0.12850676
180	0.29676515	0.7032348
181	0.6994273	0.30057266
182	0.98544157	0.014558362
183	0.5579966	0.44200343
184	0.65268236	0.34731764
185	0.97165585	0.02834413
186	0.7614597	0.23854029
187	0.5273158	0.4726842
188	0.9543544	0.045645628
189	0.93801373	0.061986264
190	0.01449804	0.9855019
191	0.8669628	0.13303718
192	0.45485753	0.5451425
193	0.9980798	0.0019201858
194	0.8961922	0.10380784
195	0.022945534	0.97705454
196	0.93005896	0.06994104
197	0.99558675	0.004413181
198	0.7015294	0.29847065
199	0.96942186	0.030578122
200	0.7749126	0.22508742
201	0.9690759	0.030924095
202	0.8902169	0.109783106
203	0.9637206	0.036279395
204	0.16648135	0.8335187
205	0.13627794	0.8637221
206	0.6029083	0.39709166
207	0.9958469	0.0041530416
208	0.95058364	0.04941638
209	0.35227972	0.6477203
210	0.22017835	0.7798216
211	0.29691932	0.7030807
212	0.49739745	0.5026026
213	0.035622895	0.9643771
214	0.99675673	0.0032433236
215	0.9986155	0.0013844339
216	0.9736294	0.026370548
217	0.18093315	0.8190668
218	0.10965666	0.8903433
219	0.84682417	0.15317585
220	0.026524294	0.97347575
221	0.3029775	0.6970225
222	0.33391467	0.6660853
223	0.97511995	0.024880067
224	0.53881514	0.4611849
225	0.9693168	0.030683216
226	0.958484	0.041515995
227	0.8588438	0.14115626
228	0.9979983	0.0020016492
229	0.6548551	0.34514493
230	0.97952914	0.020470887
231	0.8129245	0.18707547
232	0.020223526	0.97977644
233	0.9994992	0.0005008345
234	0.89681613	0.10318387
235	0.97684914	0.023150828
236	0.8199515	0.18004854
237	0.99349916	0.006500863
238	0.97302455	0.026975488
239	0.45144314	0.54855686
240	0.0038299772	0.99617
241	0.8573965	0.14260346
242	0.082476266	0.9175238
243	0.99645424	0.0035458244
244	0.7969452	0.20305476
245	0.8351892	0.16481076
246	0.9926535	0.007346501
247	0.1376857	0.8623143
248	0.9970331	0.0029668573
249	0.008921994	0.991078
250	0.959717	0.04028301
251	0.9101436	0.08985635
252	0.07193566	0.9280643
253	0.99683493	0.003165108
254	0.647282	0.35271794
255	0.4837794	0.51622057
256	0.54468256	0.4553175
257	0.10049218	0.8995079
258	0.041940827	0.9580592
259	0.9685457	0.031454332
260	0.38903767	0.61096233
261	0.9928758	0.0071241767
262	0.8737557	0.12624425
263	0.99715483	0.0028451586
264	0.9945498	0.005450164
265	0.29318917	0.70681083
266	0.97533846	0.024661582
267	0.18794078	0.81205916
268	0.99202466	0.007975392
269	0.2819315	0.7180685
270	0.7848057	0.21519431
271	0.85058653	0.14941345
272	0.99478287	0.005217138
273	0.67958313	0.32041687
274	0.15568028	0.84431964
275	0.976319	0.023680946
276	0.60646826	0.3935317
277	0.995337	0.0046629556
278	0.7866684	0.21333161
279	0.038203496	0.96179646
280	0.99948186	0.0005181457
281	0.9532338	0.046766255
282	0.67023194	0.32976806
283	0.2656345	0.73436546
284	0.23295759	0.7670424
285	0.9941375	0.005862523
