# Supplementary material for: Evaluating deep learning-based melanoma classification using immunohistochemistry and routine histology: A three center study
Source: PLoS One. 2024 Jan 19;19(1):e0297146. doi: 10.1371/journal.pone.0297146 (PMC10798511; doi:10.1371/journal.pone.0297146)
Supplement: S5 Dataset — (ZIP) [file pone.0297146.s011.zip › minimal_dataset/tile_predictions/dresden/798792-HE_ind_ISlab_1.0.csv]

	0	1
0	0.004679861	0.99532014
1	0.9362898	0.0637102
2	0.7421398	0.2578602
3	0.006279176	0.9937209
4	0.6177603	0.38223967
5	0.090634294	0.9093658
6	0.13168252	0.86831754
7	0.74808574	0.25191423
8	0.34562173	0.6543783
9	0.98124605	0.018753896
10	0.86121035	0.1387897
11	0.00080176734	0.99919826
12	0.22840843	0.7715916
13	0.044807643	0.9551923
14	8.212057e-05	0.99991786
15	0.52997226	0.47002774
16	0.013033218	0.9869668
17	0.32443586	0.6755641
18	0.28119782	0.71880215
19	9.8554765e-06	0.9999901
20	0.0962574	0.90374255
21	3.6919217e-05	0.99996305
22	0.65909386	0.34090608
23	0.31365034	0.68634963
24	0.4564797	0.5435203
25	0.024837743	0.97516227
26	0.015055522	0.9849445
27	0.095073245	0.9049268
28	0.37213522	0.6278648
29	0.93260497	0.06739503
30	0.4263606	0.5736394
31	0.04051287	0.95948714
32	0.044806436	0.9551935
33	0.0135789495	0.986421
34	0.29778403	0.702216
35	0.00020869635	0.9997913
36	0.04208942	0.9579106
37	0.05943531	0.9405647
38	0.012865576	0.9871344
39	0.13047157	0.86952835
40	0.011208525	0.98879147
41	0.0017133402	0.99828666
42	0.21849373	0.7815063
43	9.2527654e-05	0.9999075
44	0.6365751	0.3634249
45	0.53925556	0.46074438
46	0.535352	0.464648
47	0.3215655	0.6784345
48	0.8202737	0.17972632
49	0.05475899	0.945241
50	0.9921279	0.007872087
51	0.18061985	0.8193801
52	0.6130746	0.38692534
53	0.61290044	0.3870996
54	0.9675885	0.032411557
55	0.536412	0.46358797
56	0.116043024	0.883957
57	0.002058355	0.9979417
58	0.009045805	0.9909542
59	0.01152997	0.98846996
60	0.10735344	0.8926466
61	0.1240849	0.87591505
62	0.0017069847	0.998293
63	0.005068352	0.99493164
64	0.2541047	0.7458953
65	0.72771734	0.27228266
66	1.739405e-06	0.9999982
67	0.31916577	0.68083423
68	0.06528626	0.9347137
69	0.28232852	0.7176715
70	0.025986198	0.9740138
71	0.001058802	0.99894124
72	0.486714	0.513286
73	0.01406179	0.98593825
74	0.7799758	0.2200243
75	0.9726555	0.027344488
76	0.3283568	0.6716432
77	0.85470587	0.14529419
78	0.03002817	0.9699718
79	0.77035147	0.22964853
80	0.019801034	0.9801989
81	0.031974334	0.9680256
82	0.36115012	0.6388499
83	0.01510983	0.98489016
84	0.6405257	0.35947427
85	0.0041216896	0.99587834
86	0.9715499	0.028450068
87	0.078878306	0.92112166
88	0.00012356423	0.9998764
89	0.368731	0.631269
90	0.06469267	0.9353074
91	0.02339209	0.9766079
92	5.209594e-05	0.9999479
93	0.91943747	0.0805625
94	0.31384945	0.68615055
95	0.003092347	0.99690765
96	0.066811174	0.93318886
97	0.09398835	0.90601164
98	0.004700328	0.9952997
99	0.7545929	0.24540706
100	0.060530797	0.9394692
101	0.0005343973	0.99946564
102	0.012228569	0.9877714
103	0.09694427	0.90305567
104	0.99507433	0.0049256836
105	0.77583325	0.2241667
106	0.1512873	0.8487127
107	0.39651826	0.60348177
108	0.08660405	0.91339594
109	0.10353576	0.8964643
110	0.00044874422	0.99955124
111	0.0046135187	0.99538654
112	0.66070503	0.33929494
113	0.06762945	0.9323706
114	0.021015823	0.9789842
115	0.2562671	0.7437329
116	2.67021e-05	0.9999733
117	0.3025907	0.69740933
118	0.0037951118	0.9962049
119	0.13619465	0.86380535
120	1.3155984e-05	0.9999869
121	0.025096098	0.9749039
122	0.29181287	0.7081871
123	0.85589933	0.14410062
124	0.22253698	0.777463
125	0.40811583	0.5918842
126	0.9764995	0.023500562
127	0.9129343	0.08706568
128	0.0024085327	0.9975915
129	0.0003547756	0.99964523
130	0.009142478	0.99085754
131	0.9817739	0.01822615
132	0.5555522	0.44444782
133	0.26122004	0.73877996
134	0.13763586	0.8623641
135	0.83214533	0.16785465
136	0.40780857	0.5921914
137	0.5191231	0.48087692
138	0.0011157166	0.99888426
139	0.266183	0.73381704
140	0.02895416	0.97104585
141	0.5820151	0.4179849
142	0.027850762	0.97214925
143	0.6491085	0.35089147
144	0.48391652	0.5160834
145	0.073777854	0.92622215
146	0.0076079466	0.9923921
147	0.21335563	0.7866444
148	0.89653146	0.103468515
149	0.00017473017	0.9998253
150	0.46362838	0.5363716
151	0.0073588383	0.99264115
152	0.0037164188	0.9962836
153	0.03811658	0.96188337
154	0.0066633713	0.9933367
155	8.852237e-05	0.9999114
156	0.09656576	0.9034342
157	0.0012953941	0.99870455
158	0.7278675	0.2721325
159	0.010623118	0.9893769
160	0.83429587	0.16570418
161	0.006135664	0.99386436
162	0.71338725	0.28661278
163	0.40078303	0.59921694
164	0.023396412	0.9766036
165	0.00021715234	0.99978286
166	0.00025293636	0.9997471
167	0.016563218	0.9834368
168	0.03588121	0.96411884
169	0.48134705	0.5186529
170	0.013578337	0.9864217
171	0.00188272	0.9981173
172	0.7934321	0.20656787
173	0.011289888	0.9887101
174	0.007960315	0.9920397
175	0.26667958	0.7333204
176	0.7527909	0.24720907
177	0.6656459	0.33435413
178	0.97039336	0.029606665
179	0.003756438	0.9962436
180	0.0035344332	0.99646556
181	0.15384904	0.846151
182	0.71894413	0.28105584
183	0.9969946	0.0030053658
184	0.0027265083	0.9972735
185	0.5179848	0.4820152
186	0.009592405	0.99040765
187	0.30111417	0.69888586
188	0.0009648573	0.9990351
189	0.0026992834	0.9973007
190	0.0346415	0.9653585
191	0.093596	0.906404
192	0.013386771	0.9866132
193	8.857903e-07	0.99999917
194	0.006925666	0.9930743
195	0.00063161296	0.99936837
196	0.032941427	0.96705854
197	0.9462091	0.053790983
198	0.049729917	0.95027006
199	0.07116761	0.9288324
200	0.21617153	0.78382844
201	0.002963857	0.9970361
202	0.54068434	0.4593157
203	0.00049528654	0.9995047
204	0.04108433	0.9589157
205	0.6458732	0.3541268
206	0.1411484	0.8588516
207	0.8731714	0.12682861
208	0.0043380917	0.9956619
209	0.026018744	0.9739812
210	0.014024315	0.9859757
211	0.004556736	0.9954432
212	0.98124045	0.018759495
213	0.0014392752	0.9985607
214	0.40426528	0.59573466
215	0.8821157	0.117884316
216	0.0016482524	0.9983518
217	0.7412374	0.25876263
218	0.98748606	0.012513924
219	0.00048397382	0.999516
220	0.0031850156	0.996815
221	0.0019765808	0.9980234
222	0.4629845	0.5370155
223	0.0012614821	0.9987386
224	0.45736685	0.5426331
225	0.2502866	0.7497134
226	0.15687932	0.8431207
227	0.017613566	0.98238647
228	0.0023645465	0.9976355
229	0.002594934	0.997405
230	0.062390618	0.9376094
231	0.5008335	0.4991665
232	0.0058487933	0.9941512
233	0.3373667	0.66263336
234	0.73793334	0.26206663
235	0.98615867	0.013841254
236	0.25760755	0.7423925
237	0.029547425	0.9704526
238	0.64120626	0.35879374
239	0.014063661	0.9859364
240	7.119421e-05	0.99992883
241	0.0005684418	0.99943155
242	0.038557336	0.9614426
243	0.5564624	0.4435376
244	0.07722984	0.92277014
245	0.054252185	0.9457478
246	0.66570014	0.33429986
247	0.007299968	0.99270004
248	0.12754819	0.8724518
249	0.9111282	0.088871785
250	0.44695282	0.5530472
251	0.00037705372	0.99962294
252	0.00053543184	0.9994646
253	0.9949458	0.0050542066
254	0.014832645	0.9851673
255	0.0006214672	0.99937856
256	0.38750216	0.6124978
257	0.0039455863	0.9960544
258	0.003332189	0.9966678
259	0.03323007	0.96677
260	0.01756089	0.98243904
261	4.85181e-05	0.9999515
262	0.91199195	0.088008046
263	0.9270069	0.072993115
264	0.0037934862	0.9962065
265	0.09392703	0.9060729
266	0.11346995	0.88653004
267	0.12903892	0.8709611
268	0.98988086	0.010119081
269	0.14506528	0.85493475
270	0.39751324	0.6024868
271	0.018030979	0.98196906
272	0.7259683	0.27403173
273	0.37690878	0.62309116
274	0.035726633	0.96427333
275	0.828803	0.17119697
276	0.03536099	0.964639
277	0.57329553	0.42670444
278	0.06280557	0.9371944
279	0.86258686	0.13741314
280	0.562796	0.43720403
281	0.00040790296	0.9995921
282	0.22187822	0.77812177
283	0.10131538	0.8986846
284	5.376452e-05	0.99994624
285	0.48153764	0.51846236
286	0.028689554	0.97131044
287	0.3042095	0.6957905
288	0.16625725	0.8337428
289	0.015992938	0.98400706
290	0.0035733227	0.99642664
291	0.061072767	0.93892723
292	0.55314547	0.44685453
293	0.0002632245	0.9997367
294	0.18130764	0.8186923
295	0.0050991406	0.9949008
296	0.95047617	0.04952382
297	0.006268717	0.9937312
298	0.6093685	0.39063147
299	0.43388063	0.56611943
300	0.009844375	0.9901556
301	0.21759509	0.78240496
302	0.8378895	0.16211052
303	0.96035767	0.039642334
304	0.013604331	0.9863957
305	0.14891578	0.85108423
306	0.024151845	0.97584814
307	0.030422725	0.96957725
308	0.040314104	0.9596859
309	0.5570886	0.4429114
310	0.026537806	0.9734622
311	0.06527158	0.93472844
312	0.6461706	0.35382932
313	0.5254753	0.4745247
314	0.00074803433	0.9992519
315	0.64916635	0.35083362
316	0.004840729	0.9951593
317	0.4834722	0.51652783
318	0.14780772	0.85219234
319	0.057107773	0.94289225
320	0.017427085	0.9825729
321	0.0023830102	0.997617
322	0.177311	0.82268894
323	0.7633796	0.2366204
324	0.07653319	0.9234668
325	0.32326055	0.67673945
326	0.04643784	0.95356214
327	0.059140194	0.9408598
328	0.0015595864	0.99844044
329	0.9652758	0.034724176
330	0.93679893	0.06320113
331	0.051688924	0.9483111
332	6.804274e-05	0.99993193
333	0.027552342	0.9724477
334	0.076055504	0.9239444
335	0.0017733409	0.9982267
336	0.2411443	0.7588557
337	0.009513141	0.9904869
338	0.00016459332	0.9998354
339	0.002418392	0.9975816
340	0.0044857645	0.9955142
341	0.01660834	0.98339164
342	0.057778113	0.9422219
343	0.9870056	0.012994436
344	0.016443903	0.98355603
345	0.39708853	0.60291153
346	0.015635323	0.9843647
347	0.02391868	0.9760813
348	0.036984764	0.9630152
349	0.005978456	0.9940215
350	0.0018719541	0.998128
351	0.27998865	0.72001135
352	0.54415584	0.45584422
353	0.2718683	0.7281317
354	0.5505482	0.44945183
355	0.033914555	0.9660855
356	0.34687436	0.6531256
357	0.9692091	0.03079094
358	0.26354763	0.7364524
359	0.0029555962	0.9970444
360	0.008365741	0.99163425
361	0.020461949	0.979538
362	0.011431281	0.9885688
363	0.0023017875	0.99769825
364	0.05415741	0.9458426
365	0.0047143856	0.9952857
366	0.019457256	0.9805428
367	0.0017794617	0.9982205
368	0.8726116	0.1273884
369	0.85914916	0.14085086
370	0.45074257	0.54925746
371	0.049923252	0.9500768
372	0.0925619	0.9074381
373	0.0053600715	0.99463993
374	0.014540956	0.9854591
375	0.00083409454	0.9991659
376	0.013239893	0.98676014
377	0.09370482	0.9062951
378	0.18702656	0.81297344
379	0.4588974	0.5411026
380	0.03905402	0.960946
381	8.764932e-06	0.9999912
382	0.006979512	0.9930205
383	0.6382398	0.36176014
384	0.8173892	0.1826108
385	0.058569647	0.9414304
386	0.31593752	0.6840625
387	0.024649706	0.97535026
388	0.0006044944	0.9993955
389	0.010789472	0.9892105
390	5.7603947e-06	0.9999943
391	0.000317261	0.9996828
392	0.00033690658	0.9996631
393	0.09742119	0.90257883
394	0.0028976097	0.9971023
395	0.011696288	0.98830366
396	0.74314624	0.25685382
397	0.09799686	0.90200317
398	0.106762044	0.893238
399	0.3982459	0.60175407
400	0.952861	0.04713901
401	0.13209005	0.8679099
402	0.14943802	0.850562
403	0.0139975175	0.98600245
404	0.012544885	0.9874551
405	0.055658128	0.9443419
406	0.06461757	0.9353824
407	0.35559702	0.64440304
408	0.020149564	0.9798504
409	0.042154584	0.9578454
410	0.014956034	0.985044
411	0.4084503	0.5915497
412	0.0025117386	0.99748826
413	0.00058760855	0.9994124
414	0.043434516	0.9565655
415	0.00042968945	0.9995703
416	0.012168663	0.9878313
417	0.3169723	0.6830277
418	0.28288195	0.717118
419	0.20110159	0.7988984
420	0.6329701	0.3670299
421	0.99502546	0.0049745506
422	0.21232264	0.78767735
423	0.32324123	0.67675877
424	0.010690161	0.9893098
425	0.09641578	0.90358424
426	0.001426078	0.9985739
427	0.08831792	0.91168207
428	0.24851856	0.7514814
429	0.0007564574	0.9992436
430	0.8461316	0.1538684
431	0.025024822	0.9749751
432	0.023935318	0.9760646
433	0.46457386	0.53542614
434	0.041394476	0.95860547
435	0.26127145	0.7387286
436	0.9924683	0.007531702
437	0.0034777874	0.9965222
438	0.0012755862	0.9987244
439	0.079409346	0.92059064
440	0.87240404	0.12759596
441	0.7391787	0.26082125
442	0.37258014	0.6274198
443	0.27992406	0.7200759
444	0.15055573	0.84944427
445	0.44669795	0.55330205
446	0.023625212	0.9763748
447	0.015270504	0.98472947
448	0.4382499	0.5617501
449	0.074046314	0.9259537
450	0.86315536	0.13684468
451	0.2671191	0.7328809
452	0.25727016	0.74272984
453	0.001446069	0.99855393
454	0.929174	0.07082603
455	0.0034206682	0.99657935
456	0.5497553	0.4502447
457	0.004804196	0.9951958
458	0.014558699	0.9854414
459	0.007783043	0.99221694
460	0.53920394	0.46079603
461	0.14398313	0.85601693
462	0.6248504	0.37514964
463	0.0015872462	0.9984127
464	0.0015141779	0.99848586
465	0.0008243678	0.9991756
466	0.0040068342	0.99599314
467	0.06181722	0.9381827
468	0.13981152	0.8601885
469	0.89399165	0.10600833
470	0.0012693498	0.9987306
471	0.94822764	0.05177229
472	0.44045478	0.5595452
473	0.4792859	0.5207141
474	0.7728149	0.22718507
475	0.75580096	0.24419901
476	0.68079716	0.31920284
477	0.012905411	0.9870946
478	0.47646886	0.5235312
479	0.0005074897	0.9994925
480	0.13570996	0.86429
481	0.2793939	0.7206061
482	0.004041746	0.99595827
483	9.6269534e-05	0.9999037
484	0.050266784	0.9497332
485	2.0350022e-05	0.9999796
486	0.0245372	0.97546273
487	0.8962353	0.1037647
488	0.8582323	0.14176774
489	0.9996119	0.00038810013
490	0.97923285	0.020767137
491	0.5896447	0.4103554
492	0.26716027	0.7328397
493	0.18042195	0.819578
494	0.5761048	0.42389515
495	0.9499977	0.050002255
496	0.024238909	0.97576106
497	0.00219147	0.9978085
498	0.0002310502	0.9997689
499	0.51586133	0.48413867
500	0.8631214	0.13687861
501	0.8767952	0.12320487
502	0.48528847	0.51471156
503	0.013978255	0.9860218
504	0.032372143	0.9676279
505	0.020800905	0.9791991
506	0.17663252	0.8233675
507	0.054701686	0.94529825
508	0.42102692	0.5789731
509	0.03312942	0.9668706
510	0.22141048	0.77858955
511	0.0002680056	0.99973196
512	0.34194687	0.65805316
513	0.00036765877	0.99963236
514	0.055784527	0.94421554
515	0.0029884141	0.99701154
516	0.18596205	0.8140379
517	0.0043650526	0.995635
518	0.36947244	0.63052756
519	0.07746891	0.92253107
520	0.00016457432	0.9998354
521	0.103486136	0.8965139
522	0.024683645	0.97531635
523	0.0020508743	0.9979492
524	0.64472944	0.35527062
525	0.9869177	0.013082306
526	0.43205634	0.5679437
527	0.000641465	0.9993586
528	0.00072370697	0.99927634
529	0.007748591	0.99225146
530	0.0010144275	0.9989856
531	0.21900734	0.7809927
532	0.024994615	0.9750054
533	0.12104649	0.87895346
534	0.0013342097	0.9986658
535	0.72625196	0.27374804
536	0.7188479	0.2811521
537	0.93887126	0.061128702
538	5.727301e-05	0.9999428
539	0.009483966	0.990516
540	0.008436639	0.9915633
541	0.9888987	0.011101344
542	0.05468315	0.9453169
543	0.0005760751	0.999424
544	0.00011947058	0.99988055
545	0.24055484	0.7594452
546	0.106367946	0.89363205
547	0.0030462197	0.9969537
548	0.9098909	0.09010914
549	0.18756755	0.81243247
550	0.9311304	0.06886959
551	0.002033042	0.99796695
552	0.0466065	0.95339346
553	0.09776949	0.9022305
554	0.8999238	0.10007624
555	0.5662622	0.43373778
556	0.042368855	0.9576311
557	0.11998504	0.88001496
558	0.20162837	0.7983716
559	0.22536546	0.77463454
560	0.95599973	0.044000275
561	0.38910258	0.6108975
562	0.0005949589	0.999405
563	6.582792e-05	0.9999342
564	0.9803507	0.019649357
565	0.001884242	0.9981158
566	0.05368287	0.9463171
567	0.015990602	0.9840094
568	0.4773716	0.52262837
569	0.8423591	0.15764089
570	0.0009804257	0.9990196
571	2.0938558e-05	0.999979
572	0.6925711	0.30742893
573	0.0120716905	0.98792833
574	0.064605184	0.9353949
575	0.006503641	0.9934963
576	0.44876382	0.55123615
577	0.30208012	0.6979199
578	0.06100937	0.93899065
579	0.9498067	0.05019331
580	0.9865906	0.013409393
581	0.13535655	0.86464345
582	0.4166911	0.5833089
583	0.00010487268	0.9998951
584	0.12248858	0.8775114
585	0.018918833	0.9810812
586	0.17046168	0.8295383
587	0.539577	0.46042302
588	0.5836633	0.41633677
589	0.2791162	0.72088385
590	0.14817862	0.85182136
591	0.035438355	0.9645616
592	0.015905533	0.98409444
593	7.795307e-06	0.99999225
594	0.010753967	0.9892461
595	0.009577213	0.99042284
596	0.21942581	0.7805742
597	0.0007536864	0.99924636
598	0.19052838	0.80947167
599	0.14005344	0.8599466
600	0.00080213224	0.9991979
601	0.6374909	0.3625091
602	0.017203156	0.9827968
603	0.0034224829	0.99657756
604	0.011298024	0.98870194
605	0.21207543	0.78792465
606	0.23683791	0.76316214
607	0.9689753	0.031024747
608	0.002363061	0.9976369
609	0.013498696	0.9865013
610	0.036267843	0.9637322
611	0.0014767963	0.9985232
612	0.3781902	0.62180984
613	0.35720575	0.64279425
614	0.21109347	0.7889065
615	0.34211904	0.6578809
616	0.75976646	0.24023354
617	0.018193576	0.9818064
618	0.5342978	0.46570218
619	0.53958404	0.46041596
620	0.00022233556	0.9997776
621	0.9966968	0.003303166
622	0.09510662	0.9048934
623	0.0070864293	0.99291354
624	0.95633423	0.043665837
625	0.20984365	0.79015636
626	0.9687311	0.03126891
627	0.00095748086	0.99904245
628	0.26391616	0.7360838
629	0.04381398	0.95618594
630	0.106407315	0.8935927
631	0.008293441	0.9917066
632	0.9674114	0.032588616
633	0.8492766	0.15072344
634	0.07999262	0.9200074
635	0.22021651	0.7797835
636	1.3094874e-05	0.9999869
637	0.76717675	0.23282327
638	0.57596964	0.42403036
639	0.93022335	0.06977669
640	0.19658414	0.80341583
641	0.43584687	0.56415313
642	0.016176874	0.9838231
643	0.010687777	0.98931223
644	0.01129892	0.9887011
645	0.8842154	0.11578465
646	0.7561223	0.24387771
647	0.028857036	0.971143
648	0.00414524	0.9958547
649	0.010482407	0.9895176
650	0.78034174	0.2196583
651	0.0033125137	0.9966875
652	0.066055365	0.9339447
653	0.010661043	0.98933893
654	0.0009865541	0.9990134
655	0.059474893	0.94052505
656	0.25731796	0.742682
657	0.0016216295	0.9983784
658	0.025732892	0.97426707
659	0.34604195	0.6539581
660	0.17615719	0.8238428
661	0.18583906	0.81416094
662	0.05156369	0.9484363
663	0.7707127	0.22928727
664	0.74065596	0.259344
665	0.0008456845	0.9991543
666	0.109800056	0.89019996
667	0.026581965	0.97341806
668	0.84666765	0.15333234
669	0.0024276762	0.99757236
670	0.32325563	0.6767444
671	0.5259068	0.4740932
672	0.7516926	0.24830738
673	0.18970779	0.81029224
674	0.9587181	0.041281935
675	0.44213337	0.55786663
676	0.0754874	0.9245126
677	0.5413488	0.45865116
678	0.24722633	0.7527737
679	0.880238	0.11976204
680	0.027641913	0.97235805
681	1.6920463e-05	0.9999831
682	0.58902436	0.4109756
683	0.0024136594	0.99758637
684	0.23603158	0.76396847
685	0.21139567	0.7886043
686	0.7681146	0.23188542
687	0.027076576	0.9729234
688	0.06491816	0.93508184
689	0.18135999	0.81864
690	0.9206932	0.079306744
691	0.9781653	0.021834694
692	0.00031119265	0.99968886
693	0.99471056	0.005289442
694	0.0021946859	0.9978053
695	0.46572113	0.53427887
696	0.45323208	0.5467679
697	0.7844985	0.21550147
698	9.479307e-05	0.9999052
699	7.949557e-05	0.9999205
700	0.10341399	0.89658606
701	0.033987492	0.9660125
702	0.8344826	0.16551735
703	0.041475732	0.95852435
704	0.05637585	0.94362414
705	0.876278	0.123722
706	0.9960813	0.0039186743
707	0.053149976	0.94685
708	0.7268624	0.2731376
709	0.006078608	0.9939214
710	0.0339514	0.96604866
711	0.039380744	0.9606193
712	0.5840827	0.41591722
713	0.4449239	0.5550761
714	1.5527305e-06	0.99999845
715	0.25024807	0.74975187
716	0.13514233	0.8648576
717	0.031609535	0.96839046
718	0.026390921	0.9736091
719	0.002215986	0.9977841
720	0.95826983	0.041730113
721	0.0026785121	0.99732155
722	0.7413499	0.25865018
723	0.7574458	0.24255417
724	0.5243348	0.47566524
725	0.9506266	0.04937339
726	0.0005270181	0.99947304
727	0.011826277	0.9881738
728	0.6631062	0.33689383
729	0.8449996	0.15500033
730	0.0056488332	0.99435115
731	0.42880937	0.5711906
732	0.0012448825	0.9987551
733	0.10607407	0.8939259
734	0.72109175	0.27890828
735	0.021512592	0.97848743
736	0.2739571	0.72604287
737	4.3454667e-05	0.9999565
738	0.0013027387	0.99869734
739	0.5679011	0.43209893
740	0.0018184114	0.9981816
741	0.53442395	0.46557605
742	0.13802822	0.8619718
743	0.5485824	0.45141762
744	0.0056694103	0.9943305
745	0.41442528	0.5855747
746	0.76758707	0.23241293
747	0.7005481	0.29945195
748	0.9099135	0.09008648
749	0.17172891	0.8282711
750	0.004977828	0.9950222
751	0.0064045405	0.99359554
752	0.9745292	0.025470756
753	0.8468632	0.15313677
754	0.050475147	0.9495249
755	0.024080992	0.97591895
756	0.0007479752	0.999252
757	0.69178814	0.30821183
758	0.0072621796	0.9927378
759	0.0021214513	0.99787855
760	1.4099763e-06	0.99999857
761	0.00067181315	0.99932826
762	0.00020468445	0.9997954
763	0.38912493	0.610875
764	0.00093043665	0.99906963
765	0.0028887815	0.9971112
766	0.00012272804	0.9998772
767	0.90457374	0.09542624
768	0.03230986	0.96769017
769	0.5053182	0.4946818
770	0.94545275	0.054547213
771	0.031029979	0.96897
772	0.0036708678	0.9963291
773	0.98223096	0.017768977
774	0.04512127	0.95487875
775	0.9177718	0.0822282
776	0.00042730873	0.9995727
777	0.055688072	0.9443119
778	0.55214065	0.44785938
779	0.1016986	0.8983014
780	0.005166371	0.9948336
781	0.0022980017	0.99770206
782	0.68396795	0.3160321
783	0.047973085	0.9520269
784	0.45991164	0.54008836
785	0.20700487	0.79299515
786	0.2268193	0.7731807
787	0.3064259	0.6935741
788	0.008570692	0.99142927
789	0.67707187	0.32292807
790	0.51807255	0.48192748
791	0.0029158816	0.9970841
792	0.64397115	0.35602883
793	0.0476357	0.9523643
794	0.036758687	0.96324134
795	0.06604063	0.93395936
796	0.10477541	0.8952246
797	0.08758144	0.91241854
798	0.85830694	0.1416931
799	0.06310224	0.93689775
800	0.029742984	0.970257
801	0.0045240056	0.99547595
802	0.50879216	0.49120787
803	0.0012695772	0.99873036
804	0.1549525	0.8450475
805	0.011796795	0.9882032
806	0.23685518	0.7631448
807	0.05422812	0.9457719
808	0.75865173	0.24134822
809	0.0061684274	0.9938315
810	0.75186414	0.24813585
811	0.9486506	0.05134944
812	0.19643104	0.80356896
813	0.76593417	0.23406586
814	0.8039963	0.1960037
815	0.015535435	0.9844646
816	0.3172853	0.68271464
817	7.477318e-05	0.99992526
818	0.28987226	0.7101277
819	1.3031365e-05	0.999987
820	0.0017435545	0.9982564
821	0.15717475	0.8428253
822	0.03252671	0.9674733
823	0.73614836	0.2638516
824	0.1237875	0.87621254
825	0.6770751	0.32292494
826	0.28752676	0.7124733
827	0.2225711	0.7774289
828	0.09407014	0.90592986
829	0.008610499	0.9913896
830	0.15015198	0.84984803
831	0.00025597276	0.999744
832	0.0013497415	0.99865025
833	0.37428495	0.625715
834	0.744772	0.25522798
835	0.1619013	0.8380987
836	0.44163108	0.558369
837	0.30095416	0.6990459
838	0.8810077	0.11899231
839	0.22723474	0.7727653
840	0.17639156	0.8236084
841	0.001903492	0.9980965
842	0.3147365	0.6852635
843	0.14110543	0.8588946
844	0.6712035	0.32879654
845	0.5931355	0.40686455
846	0.026807522	0.9731925
847	0.09505812	0.9049419
848	0.05500224	0.9449977
849	0.0052721286	0.9947279
850	0.45007148	0.5499285
851	0.43942943	0.5605706
852	0.46831772	0.53168225
853	0.0009204754	0.99907947
854	0.004115329	0.9958846
855	0.23795593	0.7620441
856	0.010897839	0.9891021
857	0.0062825507	0.99371743
858	0.02261912	0.9773809
859	0.90861094	0.09138903
860	0.60822594	0.39177412
861	0.60450387	0.39549613
862	0.0722213	0.9277787
863	0.9136201	0.08637986
864	0.074693784	0.92530626
865	0.04105984	0.95894015
866	0.0020418435	0.9979582
867	0.003112303	0.99688774
868	0.0019714711	0.99802846
869	0.055232372	0.94476765
870	0.006500613	0.9934994
871	0.3566208	0.64337915
872	0.021405485	0.9785945
873	0.23640086	0.7635991
874	0.9952317	0.0047683064
875	0.7558883	0.2441117
876	0.011878039	0.988122
877	0.00022985907	0.9997701
878	0.0008137926	0.9991862
879	0.90138763	0.09861239
880	0.98123485	0.018765202
881	0.00725934	0.9927407
882	0.0009424772	0.9990575
883	0.000503361	0.9994966
884	0.0033194227	0.99668056
885	0.62177926	0.3782207
886	0.12699665	0.87300336
887	0.0014634298	0.9985366
888	0.0002009969	0.9997991
889	0.00295827	0.99704176
890	0.753999	0.24600108
891	0.3818397	0.6181603
892	0.16683233	0.8331677
893	0.12012662	0.8798734
894	0.04496511	0.95503485
895	0.9542102	0.045789737
896	0.6259283	0.37407178
897	0.50764614	0.49235386
898	0.00014423415	0.99985576
899	0.032738	0.967262
900	0.028153798	0.97184616
901	0.02287266	0.9771274
902	0.0080796005	0.99192035
903	0.099244066	0.900756
904	0.060283255	0.93971676
905	0.11195888	0.88804114
906	0.011197988	0.9888021
907	0.50761944	0.49238053
908	0.50139517	0.49860483
909	0.13862674	0.86137325
910	0.025278587	0.9747214
911	0.9163771	0.08362291
912	0.000776454	0.9992236
913	0.19758616	0.8024138
914	0.88064057	0.11935945
915	0.011664643	0.9883354
916	0.06448748	0.93551254
917	8.5184445e-05	0.99991477
918	0.555193	0.44480693
919	0.0046646157	0.9953354
920	0.012793403	0.9872066
921	0.00025224182	0.9997478
922	0.00013204048	0.9998679
923	0.025095629	0.9749044
924	0.7554054	0.2445946
925	0.0062922155	0.9937078
926	0.15657572	0.84342426
927	0.33998117	0.6600188
928	0.7410997	0.25890023
929	0.9429177	0.057082303
930	0.0024381138	0.99756193
931	0.00013266227	0.9998673
932	0.017923027	0.982077
933	0.9702682	0.02973185
934	0.7503509	0.24964914
935	1.2124219e-05	0.99998784
936	0.01581382	0.98418623
937	0.0045177336	0.9954823
938	0.7165062	0.2834938
939	0.97877103	0.021228965
940	0.83801764	0.16198231
941	0.30145365	0.6985463
942	0.16933855	0.8306614
943	0.9890627	0.010937261
944	0.00054226455	0.9994578
945	0.61705124	0.38294876
946	8.580299e-05	0.99991417
947	0.72622514	0.27377483
948	0.016199438	0.9838006
949	0.7928091	0.20719089
950	0.98759115	0.012408877
951	0.013846201	0.98615384
952	0.06077125	0.9392288
953	0.0075986604	0.99240136
954	0.056994285	0.9430057
955	0.029281205	0.9707188
956	0.0049749925	0.995025
957	0.018772481	0.9812275
958	0.0190376	0.98096246
959	0.0014722092	0.99852777
960	0.11136737	0.8886326
961	0.35495695	0.645043
962	0.9398175	0.060182557
963	0.9156213	0.0843787
964	0.021649534	0.9783505
965	0.7881005	0.21189949
966	0.0020792375	0.9979208
967	0.018335752	0.9816643
968	0.08862044	0.9113795
969	0.17715946	0.8228406
970	0.5781938	0.42180625
971	0.72369075	0.2763092
972	0.08469025	0.9153098
973	0.028405033	0.9715949
974	0.7080079	0.29199216
975	0.8925175	0.10748248
976	0.00018731742	0.99981266
977	0.0394652	0.9605348
978	0.68035156	0.3196485
979	0.00510595	0.994894
980	0.51998895	0.48001105
981	0.0004687242	0.99953127
982	0.87033767	0.1296623
983	0.017603837	0.9823961
984	0.5251964	0.47480357
985	0.0049222372	0.9950777
986	0.65655315	0.34344688
987	0.00096823333	0.9990318
988	0.81463456	0.18536545
989	0.068245195	0.93175477
990	0.030773897	0.96922606
991	0.030238656	0.9697613
992	0.010582234	0.98941773
993	0.00033789486	0.99966216
994	0.9549914	0.04500865
995	0.07151691	0.92848307
996	0.09633091	0.90366906
997	0.3512186	0.64878136
998	0.49960187	0.5003981
999	0.22775783	0.7722422
1000	0.17026493	0.82973504
1001	0.06811074	0.93188924
1002	0.9554183	0.04458173
1003	0.0034149445	0.996585
1004	0.12158809	0.8784119
1005	0.012507085	0.9874929
1006	0.4812459	0.51875407
1007	0.8040062	0.1959938
1008	0.13217767	0.8678223
1009	0.8449761	0.15502384
1010	0.20839436	0.79160565
1011	0.0022461517	0.9977538
1012	0.4875746	0.51242536
1013	0.47640505	0.523595
1014	0.7079208	0.29207915
1015	0.00033930663	0.99966073
1016	0.26549542	0.7345046
1017	0.06940725	0.9305928
1018	0.052834313	0.94716567
1019	0.9955225	0.004477523
1020	0.4466378	0.5533622
1021	0.30623254	0.6937675
1022	0.040512305	0.9594877
1023	0.057021946	0.942978
1024	0.22650647	0.77349347
1025	0.0006458604	0.9993542
1026	0.87590116	0.124098815
1027	0.011841727	0.9881583
1028	0.016673591	0.9833264
1029	0.0050918213	0.99490815
1030	0.006692445	0.99330753
1031	0.83155674	0.16844322
1032	4.6344634e-05	0.9999536
1033	0.57983345	0.42016652
1034	0.04906552	0.9509345
1035	0.4331109	0.56688905
1036	0.93980485	0.060195178
1037	0.13328087	0.8667191
1038	0.09488314	0.9051169
1039	0.004763743	0.99523634
1040	0.00024014755	0.99975985
1041	0.0023833448	0.99761665
1042	0.0004941876	0.99950576
1043	0.00071830425	0.9992817
1044	0.0002516456	0.9997484
1045	0.30314177	0.6968582
1046	5.1276573e-05	0.99994874
1047	0.77272755	0.22727242
1048	0.0014605408	0.99853945
1049	0.00042353256	0.9995765
1050	0.38099837	0.6190016
1051	0.0917941	0.90820587
1052	0.0033851229	0.9966149
1053	0.098073244	0.90192676
1054	0.9688839	0.031116175
1055	0.0057181483	0.9942819
1056	0.42478245	0.57521755
1057	0.05635916	0.94364077
1058	0.0031570075	0.996843
1059	0.3587882	0.64121187
1060	0.626504	0.37349603
1061	0.13326709	0.86673295
1062	0.04544208	0.9545579
1063	0.20292556	0.79707444
1064	0.0021158636	0.9978841
1065	0.69271696	0.30728304
1066	0.0012005446	0.99879944
1067	0.14969768	0.8503023
1068	0.040105365	0.9598947
1069	0.5766675	0.42333245
1070	0.0039375722	0.99606246
1071	0.03368623	0.9663137
1072	0.17145465	0.82854533
1073	0.33499473	0.66500527
1074	0.41035149	0.5896485
1075	0.0003512855	0.9996487
1076	0.008594802	0.99140525
1077	0.81784874	0.18215129
1078	0.18700263	0.8129974
1079	0.05264732	0.94735265
1080	0.71343386	0.2865662
1081	0.017172063	0.9828279
1082	0.8939571	0.10604289
1083	0.011136456	0.9888636
1084	0.09234069	0.9076593
1085	0.76102	0.23897995
1086	0.2270769	0.7729231
1087	0.013322552	0.9866774
1088	0.4952217	0.5047783
1089	0.039816108	0.96018386
1090	0.0030471785	0.9969528
1091	0.0033268423	0.9966731
1092	0.0140191335	0.98598087
1093	0.028365852	0.9716341
1094	0.90600836	0.093991704
1095	0.06437889	0.93562114
1096	0.89661413	0.10338587
1097	0.063325346	0.93667465
1098	0.047506884	0.95249313
1099	0.028077865	0.9719221
1100	0.41506568	0.5849343
1101	0.08306138	0.9169386
1102	0.070120715	0.92987925
1103	0.24272679	0.75727326
1104	0.0015944033	0.99840564
1105	0.212316	0.787684
1106	0.044933792	0.9550662
1107	0.68687224	0.31312776
1108	0.0027676984	0.99723226
1109	0.96712244	0.032877598
1110	0.007480521	0.9925195
1111	0.017946467	0.9820535
1112	0.08432451	0.9156755
1113	0.17045729	0.8295427
1114	0.020978542	0.97902143
1115	0.022903752	0.97709626
1116	0.045105565	0.9548944
1117	0.53412145	0.46587852
1118	0.78029025	0.21970971
1119	0.016812101	0.98318785
1120	0.6275106	0.37248945
1121	0.1062217	0.89377826
1122	0.0004910582	0.999509
1123	0.6532871	0.34671283
1124	0.9471402	0.05285979
1125	0.01846436	0.9815356
1126	0.090492144	0.9095078
1127	0.99531424	0.0046857283
1128	0.47567979	0.52432024
1129	0.0025820753	0.9974179
1130	0.17095555	0.8290444
1131	0.018242411	0.9817576
1132	0.006507527	0.9934924
1133	0.5199241	0.4800759
1134	6.2801766e-05	0.9999372
1135	0.8882669	0.11173311
1136	0.2190446	0.7809554
1137	0.99349976	0.0065002246
1138	0.024486221	0.9755138
1139	0.064913355	0.93508667
1140	0.8892109	0.11078917
1141	0.03357041	0.9664296
1142	0.43792003	0.56208
1143	0.017525692	0.98247427
1144	0.13313706	0.8668629
1145	0.16390735	0.83609265
1146	0.97988105	0.020118972
1147	0.038330287	0.9616697
1148	0.059843134	0.9401569
1149	0.9823393	0.017660629
1150	0.06742888	0.9325712
1151	0.83110034	0.16889966
1152	0.2981501	0.70184994
1153	0.08584681	0.9141532
1154	0.9565141	0.043485895
1155	0.13417456	0.8658255
1156	0.006369519	0.99363047
1157	0.53229815	0.46770185
1158	0.0033511592	0.99664885
1159	0.9599185	0.04008145
1160	0.33166635	0.6683336
1161	0.00094084797	0.99905914
1162	0.48744136	0.51255864
1163	5.892084e-05	0.9999411
1164	0.8985331	0.10146684
1165	0.9627595	0.037240498
1166	0.18484585	0.81515414
1167	0.0003005278	0.9996995
1168	0.0074301483	0.99256986
1169	0.0014456668	0.9985543
1170	0.0010954452	0.9989046
1171	0.4333999	0.5666001
1172	0.0007530783	0.99924695
1173	0.05335919	0.9466408
1174	0.19060172	0.8093983
1175	0.03905232	0.9609477
1176	0.013220097	0.98677987
1177	0.94001305	0.059986897
1178	0.8102765	0.18972343
1179	0.0463939	0.9536061
1180	0.073191784	0.92680824
1181	0.3600366	0.6399634
1182	0.00059170264	0.99940825
1183	0.8888826	0.11111742
1184	0.048785776	0.95121425
1185	0.53561246	0.4643875
1186	0.029767757	0.9702323
1187	0.8989016	0.10109844
1188	0.3074533	0.69254667
1189	0.697354	0.302646
1190	0.95196575	0.048034187
1191	0.11198952	0.8880105
1192	0.89342415	0.106575854
1193	0.19987454	0.8001254
1194	0.9537948	0.046205256
1195	0.4825389	0.5174611
1196	0.7690697	0.23093034
1197	0.69565135	0.30434868
1198	0.14014757	0.8598525
1199	0.86615956	0.13384043
1200	0.14257868	0.85742134
1201	0.3217928	0.67820716
1202	0.9951858	0.0048142127
1203	0.33759883	0.66240114
1204	0.7808845	0.21911545
1205	0.20008463	0.7999153
1206	0.06321817	0.9367819
1207	0.6945931	0.30540693
1208	0.019580433	0.9804196
1209	0.029948387	0.97005165
1210	0.8514709	0.14852907
1211	0.0011787282	0.9988212
1212	0.0037924966	0.9962075
1213	0.018446751	0.9815532
1214	0.5436017	0.45639828
1215	0.0530523	0.9469477
1216	0.47952664	0.52047336
1217	0.3041461	0.6958539
1218	0.9334071	0.06659286
1219	0.0007303151	0.99926966
1220	0.33497596	0.66502404
1221	0.32430056	0.6756994
1222	0.008373419	0.9916266
1223	0.5098204	0.4901796
1224	0.68533874	0.31466123
1225	0.049365804	0.9506342
1226	0.036055163	0.9639449
1227	0.17325966	0.8267404
1228	0.040032845	0.9599672
1229	0.26622653	0.7337734
1230	0.13903473	0.8609652
1231	0.00031532897	0.9996847
1232	0.034940343	0.96505964
1233	8.606177e-05	0.99991393
1234	0.058662836	0.9413372
1235	0.93807864	0.06192134
1236	0.9646529	0.03534706
1237	0.9705537	0.029446274
1238	0.502811	0.497189
1239	0.004569934	0.9954301
1240	0.00861471	0.99138534
1241	0.0030099417	0.9969901
1242	0.0010795889	0.99892044
1243	0.9967975	0.0032025534
1244	0.6429	0.35710004
1245	0.034112003	0.965888
1246	0.4371076	0.56289244
1247	0.00038045028	0.9996195
1248	0.66394866	0.33605134
1249	0.07293857	0.92706144
1250	0.00019798873	0.99980205
1251	0.0040303525	0.99596965
1252	0.007842301	0.9921577
1253	0.9937038	0.006296242
1254	0.008468955	0.991531
1255	0.18415655	0.8158434
1256	0.9014234	0.09857662
1257	0.07116996	0.9288301
1258	0.7832634	0.2167366
1259	0.050262127	0.94973785
1260	0.9756724	0.02432762
1261	0.0015827112	0.99841726
1262	0.014108644	0.9858913
1263	0.4627674	0.53723264
1264	0.00015046408	0.99984956
1265	0.56455815	0.43544182
1266	0.43279558	0.56720436
1267	0.024764432	0.9752356
1268	0.0054865647	0.9945134
1269	0.35875085	0.6412492
1270	0.57896227	0.42103773
1271	0.009837976	0.990162
1272	0.91794425	0.082055725
1273	0.07278743	0.9272126
1274	0.9969223	0.0030777128
1275	0.80905473	0.19094521
1276	0.0007786223	0.9992213
1277	0.20081054	0.7991895
1278	0.3452905	0.65470946
1279	0.7129716	0.28702837
1280	0.00026529556	0.9997347
1281	0.032642942	0.96735704
1282	0.55935776	0.44064227
1283	0.9966523	0.0033477368
1284	0.9384922	0.061507862
1285	0.0015469821	0.998453
1286	0.0030958243	0.9969042
1287	0.0013641606	0.9986358
1288	0.00026544914	0.9997346
1289	0.04065889	0.9593411
1290	0.94441783	0.05558221
1291	0.35024855	0.6497514
1292	9.688971e-05	0.9999031
1293	0.0009815632	0.99901843
1294	0.0015478691	0.99845207
1295	0.5592945	0.44070548
1296	0.0088260425	0.99117404
1297	0.00086373166	0.99913627
1298	0.5955016	0.40449846
1299	0.009644007	0.99035597
1300	0.019893104	0.98010683
1301	0.075804844	0.9241952
1302	0.6569162	0.34308383
1303	0.13667445	0.86332554
1304	0.103326	0.89667404
1305	0.008745967	0.99125403
1306	0.0106604295	0.98933953
1307	0.0025812085	0.99741876
1308	0.035335805	0.9646642
1309	0.07127739	0.9287226
1310	0.03180695	0.9681931
1311	0.4639845	0.53601557
1312	0.008862144	0.9911378
1313	0.038726307	0.9612737
1314	0.17387758	0.8261224
1315	0.9887411	0.0112588955
1316	0.13561715	0.8643828
1317	0.99612516	0.0038749017
1318	0.010470949	0.9895291
1319	0.05602426	0.9439757
1320	0.16664174	0.8333583
1321	0.029354101	0.9706459
1322	0.035216413	0.9647836
1323	0.001835093	0.99816495
1324	0.0028405085	0.9971595
1325	0.9640902	0.035909772
1326	0.008711435	0.99128854
1327	0.0006073684	0.9993926
1328	0.14328592	0.8567141
1329	0.0030297877	0.9969702
1330	0.09459706	0.90540296
1331	0.70192415	0.29807585
1332	0.6045311	0.39546883
1333	0.0048334934	0.99516654
1334	0.033647064	0.9663529
1335	0.30939484	0.6906052
1336	0.9537786	0.046221398
1337	0.7049782	0.2950218
1338	0.99826235	0.0017376471
1339	0.67368674	0.32631326
1340	0.58004904	0.4199509
1341	0.97372794	0.026272051
1342	0.9556973	0.044302687
1343	0.4182214	0.5817786
1344	0.6464506	0.3535494
1345	0.021559214	0.97844076
1346	0.00061670505	0.99938333
1347	0.044860836	0.95513916
1348	0.003877923	0.99612206
1349	0.48231956	0.51768047
1350	0.0007811636	0.9992188
1351	0.071594775	0.9284052
1352	0.90824217	0.09175786
1353	0.8401553	0.15984474
1354	0.14793535	0.85206467
1355	0.21179749	0.7882025
1356	0.70120305	0.29879695
1357	0.000495887	0.9995041
1358	0.8821128	0.11788718
1359	0.23847	0.76153004
1360	0.55423665	0.44576338
1361	0.0009781991	0.99902177
1362	0.95742875	0.042571273
1363	0.004245079	0.99575496
1364	7.8096215e-05	0.9999219
1365	0.10859204	0.89140797
1366	0.13434146	0.8656586
1367	0.4197518	0.58024824
1368	0.8626948	0.13730516
1369	0.017046245	0.9829538
1370	0.36318484	0.63681513
1371	0.100864135	0.8991359
1372	0.19701262	0.8029874
1373	0.039209753	0.9607903
1374	0.111826405	0.88817364
1375	0.014026795	0.98597324
1376	0.0054303464	0.9945696
1377	0.14517826	0.8548218
1378	2.592688e-05	0.99997413
1379	0.15099803	0.84900194
1380	0.645139	0.35486102
1381	0.9071738	0.09282622
1382	0.002675827	0.9973241
1383	0.0050975545	0.9949025
1384	0.72904915	0.27095082
1385	0.9918509	0.008149093
1386	0.018008394	0.9819916
1387	0.05656042	0.94343954
1388	0.04185363	0.9581464
1389	0.7960924	0.2039076
1390	0.19953567	0.8004644
1391	0.8903094	0.109690584
1392	0.88098204	0.11901794
1393	0.13531908	0.86468095
1394	0.98600304	0.013997032
1395	0.7871235	0.21287651
1396	0.92941904	0.070581004
1397	0.0018262785	0.9981737
1398	0.92403185	0.07596812
1399	0.41082254	0.5891775
1400	0.036462087	0.9635379
1401	0.2643333	0.73566663
1402	0.50816417	0.4918359
1403	0.00020532479	0.99979466
1404	0.017188039	0.982812
1405	0.00016980049	0.9998301
1406	0.20707296	0.792927
1407	0.53514296	0.46485707
1408	0.65880626	0.34119368
1409	0.78896916	0.21103083
1410	0.05579912	0.9442009
1411	0.607166	0.39283404
1412	0.0173999	0.98260003
1413	0.57520056	0.42479944
1414	0.5948195	0.40518048
1415	0.0032151758	0.9967848
1416	0.8631536	0.1368464
1417	0.024250546	0.9757495
1418	0.7851847	0.21481529
1419	0.85068583	0.14931414
1420	0.19822125	0.8017787
1421	0.048337653	0.95166236
1422	0.6134584	0.3865416
1423	0.085499436	0.9145006
1424	3.524368e-05	0.9999647
1425	0.0035161346	0.9964838
1426	0.3694467	0.6305533
1427	0.9955302	0.00446978
1428	0.32548118	0.6745188
1429	0.14534074	0.85465926
1430	0.0006655583	0.9993344
1431	0.00050768326	0.9994923
1432	0.3600414	0.6399586
1433	0.00073585997	0.9992642
1434	0.2800203	0.7199797
1435	0.6797975	0.3202026
1436	0.5632161	0.43678394
1437	0.3157228	0.68427724
1438	0.738514	0.261486
1439	0.06488789	0.93511206
1440	0.6563591	0.34364092
1441	0.022663256	0.9773367
1442	0.24949151	0.75050855
1443	0.53054917	0.46945086
1444	0.04410588	0.9558942
1445	0.99570173	0.0042982404
1446	0.11779155	0.88220847
1447	0.0051025	0.99489754
1448	0.00016981037	0.9998301
1449	0.7061123	0.2938877
1450	0.2661536	0.7338464
1451	0.002866267	0.99713373
1452	0.33902076	0.6609793
1453	0.4100012	0.58999884
1454	0.0013584229	0.99864155
1455	4.623723e-05	0.99995375
1456	0.0045960033	0.995404
1457	0.07809907	0.9219009
1458	0.89717764	0.102822386
1459	0.83618253	0.16381754
1460	0.21308604	0.78691393
