# Supplementary material for: Evaluating deep learning-based melanoma classification using immunohistochemistry and routine histology: A three center study
Source: PLoS One. 2024 Jan 19;19(1):e0297146. doi: 10.1371/journal.pone.0297146 (PMC10798511; doi:10.1371/journal.pone.0297146)
Supplement: S5 Dataset — (ZIP) [file pone.0297146.s011.zip › minimal_dataset/tile_predictions/dresden/691272-HE_ind_ISlab_0.0.csv]

	0	1
0	0.9801272	0.019872803
1	0.9780522	0.02194781
2	0.9999316	6.842215e-05
3	0.83604723	0.16395272
4	0.99999213	7.852002e-06
5	0.9999981	1.859369e-06
6	0.99633837	0.0036616938
7	0.99999666	3.354874e-06
8	0.9999162	8.3769584e-05
9	0.23721096	0.7627891
10	0.9998536	0.00014642571
11	0.9952714	0.0047286144
12	0.9602531	0.03974684
13	0.04608764	0.9539124
14	0.03339322	0.9666068
15	0.39922547	0.60077447
16	0.99698776	0.003012243
17	0.9837053	0.01629475
18	0.77918214	0.22081785
19	0.6890016	0.31099835
20	0.999861	0.00013895787
21	0.99999905	9.603158e-07
22	0.98526275	0.014737182
23	0.9545715	0.04542847
24	0.96697694	0.033023097
25	0.8542551	0.1457449
26	0.9987935	0.0012065467
27	0.99998116	1.8779558e-05
28	0.99999857	1.4680281e-06
29	0.046727974	0.95327204
30	0.07246325	0.9275367
31	0.99991715	8.281449e-05
32	0.999302	0.00069795863
33	0.9876702	0.012329798
34	0.59617263	0.4038274
35	0.7136248	0.28637522
36	0.99998415	1.5798327e-05
37	0.99999833	1.6595558e-06
38	0.896637	0.10336291
39	0.9042442	0.095755875
40	0.87729895	0.122701086
41	0.63130033	0.36869967
42	0.6175978	0.3824022
43	0.9998092	0.00019077914
44	0.75902593	0.24097405
45	0.9664441	0.033555917
46	0.9888094	0.0111906035
47	0.9780673	0.021932762
48	0.029498475	0.9705016
49	0.97355664	0.026443325
50	0.9999994	5.383223e-07
51	0.9923558	0.0076441444
52	0.99971145	0.00028852173
53	0.08553229	0.9144677
54	0.9999746	2.5445723e-05
55	0.96428084	0.035719093
56	0.5348832	0.4651168
57	0.99982953	0.00017044725
58	0.99999166	8.344774e-06
59	0.93855065	0.061449397
60	0.98781	0.012189998
61	0.26157215	0.7384278
62	0.9999261	7.394681e-05
63	0.7798466	0.22015339
64	0.8598273	0.14017272
65	0.9929952	0.00700478
66	0.99999905	9.382149e-07
67	0.873291	0.12670895
68	0.99809664	0.001903348
69	0.16190763	0.8380923
70	0.9539857	0.046014283
71	0.985608	0.014392087
72	0.999292	0.0007080026
73	0.9999497	5.0265662e-05
74	0.739902	0.26009798
75	0.99999726	2.7774731e-06
76	0.99999833	1.6228369e-06
77	0.54543334	0.45456663
78	0.9999949	5.183817e-06
79	0.75146246	0.24853751
80	0.9999939	6.129374e-06
81	0.9859066	0.014093351
82	0.9999869	1.3132217e-05
83	0.9995865	0.00041343842
84	0.99454427	0.005455706
85	0.9914187	0.008581244
86	0.9892203	0.010779706
87	0.90416473	0.095835246
88	0.98008746	0.01991253
89	0.99947506	0.00052494224
90	0.84172183	0.1582782
91	0.99995565	4.4352113e-05
92	0.99993396	6.6069784e-05
93	0.99938226	0.00061766966
94	0.99079436	0.009205699
95	0.15427619	0.84572387
96	0.990141	0.009859083
97	0.012998694	0.9870013
98	0.99933285	0.0006671192
99	0.9995913	0.00040874077
100	0.9742081	0.02579192
101	0.9174714	0.08252856
102	0.9772906	0.022709375
103	0.9932943	0.0067056636
104	0.793588	0.20641205
105	0.9998714	0.00012863603
106	0.99997973	2.022388e-05
107	0.9986513	0.0013487116
108	0.30474845	0.6952516
109	0.99999154	8.456451e-06
110	0.9994815	0.0005185342
111	0.99860734	0.0013927395
112	0.99975723	0.00024278222
113	0.49896178	0.50103825
114	0.9999856	1.4460609e-05
115	0.9997249	0.00027505902
116	0.9999416	5.838317e-05
117	0.9999994	6.542057e-07
118	0.93041515	0.0695849
119	0.9900573	0.00994265
120	0.9999974	2.6269695e-06
121	0.99998987	1.0175634e-05
122	0.36597025	0.63402975
123	0.89121354	0.108786516
124	0.9086153	0.0913847
125	0.99999225	7.763338e-06
126	0.88896406	0.111035965
127	0.9995709	0.0004290984
128	0.99909985	0.00090016186
129	0.99999905	1.0073549e-06
130	0.083747014	0.91625303
131	0.10679905	0.89320093
132	0.99998987	1.0145228e-05
133	0.29678765	0.7032124
134	0.99999917	8.820063e-07
135	0.9999838	1.6270897e-05
136	0.9979791	0.0020209276
137	0.9972415	0.0027584827
138	0.99999154	8.464616e-06
139	0.9203908	0.07960928
140	0.9999907	9.3402605e-06
141	0.99999106	8.882233e-06
142	0.8705924	0.12940755
143	0.9999571	4.2950964e-05
144	0.9999188	8.1137834e-05
145	0.99987996	0.000120016135
146	0.100488015	0.899512
147	0.66699415	0.33300588
148	0.47665483	0.5233452
149	0.8075391	0.19246092
150	0.99893564	0.0010644059
151	0.99460125	0.0053987927
152	0.94257283	0.057427153
153	0.72338206	0.27661794
154	0.9997074	0.00029252737
155	0.99999857	1.4159012e-06
156	0.99999726	2.7924204e-06
157	0.76927674	0.23072326
158	0.8347068	0.16529323
159	0.94920224	0.050797723
160	0.9749819	0.02501813
161	0.96369064	0.03630933
162	0.9509336	0.049066477
163	0.15249579	0.84750426
164	0.99945146	0.0005485637
165	0.19561674	0.8043832
166	0.999979	2.0986437e-05
167	0.9998703	0.0001296385
168	0.35326767	0.6467323
169	0.6372398	0.36276016
170	0.9999678	3.2237866e-05
171	0.1460332	0.8539668
172	0.9776815	0.022318503
173	0.99998546	1.4542063e-05
174	0.9882585	0.011741463
175	0.99996376	3.6213936e-05
176	0.9997533	0.00024672988
177	0.9999682	3.1885855e-05
178	0.23302062	0.76697934
179	0.9967809	0.0032190643
180	0.9999994	5.736683e-07
181	0.92321354	0.07678652
182	0.8023992	0.19760075
183	0.99685186	0.0031481185
184	0.2714745	0.72852546
185	0.9915766	0.008423414
186	0.9684162	0.031583827
187	0.99124616	0.008753804
188	0.17917001	0.8208299
189	0.9869379	0.013062059
190	0.99960536	0.00039463295
191	0.24884865	0.7511513
192	0.0019779683	0.9980221
193	0.124082185	0.8759178
194	0.99999535	4.6113055e-06
195	0.9999999	1.015221e-07
196	0.95875305	0.04124692
197	0.9612757	0.038724322
198	0.9999907	9.347709e-06
199	0.9961079	0.003892104
200	0.67949504	0.32050502
201	0.9968184	0.0031815185
202	0.9997265	0.000273549
203	0.65331984	0.34668013
204	0.03604245	0.96395755
205	0.9135118	0.086488195
206	0.9917176	0.008282444
207	0.99680007	0.0031999045
208	0.97384125	0.026158769
209	0.14395517	0.8560449
210	0.98546904	0.014531005
211	0.9996829	0.0003171231
212	0.9996613	0.0003386288
213	0.9999999	1.3012854e-07
214	0.98103815	0.018961798
215	0.15174225	0.8482577
216	0.97717255	0.02282747
217	0.9996056	0.00039447375
218	0.9907471	0.009252863
219	0.22693996	0.7730601
220	0.9999491	5.0898663e-05
221	0.9996551	0.00034484925
222	0.93772495	0.062275093
223	0.9999982	1.791164e-06
224	0.018944941	0.981055
225	0.999663	0.0003369621
226	0.14936733	0.8506327
227	0.9992093	0.0007906895
228	0.99982256	0.00017748482
229	0.9385628	0.061437123
230	0.9999907	9.276858e-06
231	0.2718722	0.7281278
232	0.9998832	0.00011680714
233	0.31653923	0.6834608
234	0.9817391	0.018260866
235	0.998626	0.0013740297
236	0.9999559	4.413853e-05
237	0.95319146	0.046808545
238	0.9999609	3.912681e-05
239	0.9999999	1.14256984e-07
240	0.99970776	0.0002922247
241	0.99987364	0.00012629066
242	0.9999515	4.8545688e-05
243	0.81961477	0.18038526
244	0.5005214	0.49947858
245	0.7191565	0.28084347
246	0.9999691	3.0859235e-05
247	0.86558765	0.13441233
248	0.99846363	0.0015363818
249	0.927364	0.07263604
250	0.43099502	0.56900495
251	0.9998889	0.00011103346
252	0.999092	0.00090800074
253	0.9972155	0.00278441
254	0.99998105	1.8948698e-05
255	0.75778395	0.242216
256	0.74052435	0.25947562
257	0.9978801	0.0021199116
258	0.99999046	9.513947e-06
259	0.9744931	0.025506906
260	0.9999746	2.5353724e-05
261	0.7875741	0.21242584
262	0.8745072	0.12549277
263	0.1597768	0.8402232
264	0.9989447	0.0010552941
265	0.9597036	0.040296398
266	0.87409115	0.12590884
267	0.99563944	0.004360591
268	0.99996793	3.2089043e-05
269	0.99929965	0.0007003413
270	0.99454343	0.005456528
271	0.026738076	0.97326195
272	0.99995506	4.496357e-05
273	0.99080735	0.009192678
274	0.99996686	3.3184628e-05
275	0.98139185	0.018608162
276	0.99790204	0.0020979813
277	0.9990675	0.0009325752
278	0.046139095	0.95386094
279	0.98478436	0.015215633
280	0.99975973	0.00024022495
281	0.62550366	0.37449634
282	0.9999783	2.1720629e-05
283	0.9953082	0.004691743
284	0.99971586	0.0002841452
285	0.9999902	9.716229e-06
286	0.82519954	0.1748005
287	0.65288395	0.3471161
288	0.9999937	6.331163e-06
289	0.99999917	8.65805e-07
290	0.7899278	0.21007225
291	0.21688893	0.78311104
292	0.9637144	0.036285553
293	0.9999455	5.4436026e-05
294	0.9999825	1.7575318e-05
295	0.1052439	0.89475614
296	0.00070638367	0.99929357
297	0.9891811	0.0108188465
298	0.9998901	0.0001099037
299	0.99595	0.004049981
300	0.5730657	0.42693427
301	0.9767729	0.023227045
302	0.97389525	0.026104728
303	0.09809778	0.90190226
304	0.999928	7.196807e-05
305	0.9766684	0.023331597
306	0.8337122	0.16628778
307	0.9999976	2.4399083e-06
308	0.9999887	1.1296282e-05
309	0.99979335	0.0002067201
310	0.9999329	6.707919e-05
311	0.99735546	0.002644549
312	0.9960524	0.003947596
313	0.9949798	0.0050202357
314	0.9995578	0.00044224737
315	0.8233214	0.1766786
316	0.9999629	3.705841e-05
317	0.99384993	0.006150156
318	0.48549816	0.51450187
319	0.999124	0.0008759846
320	0.9999063	9.373313e-05
321	0.57829857	0.4217014
322	0.9978332	0.002166855
323	0.9976648	0.0023351868
324	0.11846161	0.8815384
325	0.51931256	0.48068744
326	0.017919928	0.9820801
327	0.9999994	6.0343604e-07
328	0.273637	0.726363
329	0.9991247	0.0008753255
330	0.74558485	0.25441518
331	0.86227953	0.13772045
332	0.5657258	0.43427417
333	0.99950373	0.00049626105
334	0.99742764	0.0025723774
335	0.99888927	0.0011106953
336	0.02256518	0.9774349
337	0.99986374	0.000136266
338	0.8762027	0.12379725
339	0.29655978	0.70344025
340	0.99883074	0.0011692285
341	0.99970514	0.00029485705
342	0.9999995	4.896216e-07
343	0.9980141	0.0019858927
344	0.9993925	0.00060742744
345	0.9997521	0.00024785782
346	0.07795404	0.92204595
347	0.99041814	0.009581809
348	0.9872191	0.012780956
349	0.6416679	0.35833204
350	0.9998976	0.00010235118
351	0.9107928	0.08920717
352	0.10797762	0.8920224
353	0.9999856	1.4387963e-05
354	0.82000977	0.17999025
355	0.99998057	1.9420164e-05
356	0.99999785	2.1391693e-06
357	0.99999416	5.866601e-06
358	0.42511812	0.57488185
359	0.9444526	0.0555474
360	0.99993193	6.807708e-05
361	0.99106044	0.008939602
362	0.99999547	4.540793e-06
363	0.23526083	0.76473916
364	0.9999527	4.734048e-05
365	0.37652856	0.6234715
366	0.99988675	0.00011320943
367	0.9938362	0.0061637703
368	0.9999949	5.069339e-06
369	0.9666305	0.033369526
370	0.99985516	0.00014480784
371	0.99998057	1.9467727e-05
372	0.9166991	0.08330094
373	0.016075617	0.9839244
374	0.9776019	0.022398122
375	0.99995804	4.1977022e-05
376	0.99999535	4.6998703e-06
377	0.8904471	0.1095529
378	0.9999808	1.9151863e-05
379	0.9973437	0.002656266
380	0.9989341	0.0010659366
381	0.012501562	0.98749846
382	0.99997616	2.3887651e-05
383	0.9986242	0.0013758327
384	0.9418288	0.05817127
385	0.05304171	0.94695824
386	0.99995077	4.919144e-05
387	0.015892157	0.98410785
388	0.8944817	0.1055183
389	0.65346473	0.3465352
390	0.50640756	0.49359244
391	0.99998915	1.0796595e-05
392	0.12423077	0.8757692
393	0.9998919	0.000108128304
394	0.47123387	0.5287661
395	0.99985397	0.000146057
396	0.9990128	0.0009871983
397	0.99559915	0.0044008037
398	0.9999994	6.2016557e-07
399	0.99654937	0.0034506626
400	0.98939663	0.010603374
401	0.095541246	0.90445876
402	0.5594931	0.44050685
403	0.99823654	0.0017634934
404	0.99996114	3.886423e-05
405	0.9524792	0.047520835
406	0.9998729	0.00012708035
407	0.9997727	0.00022732519
408	0.9999423	5.764929e-05
409	0.99502844	0.00497154
410	0.996425	0.003575004
411	0.5917297	0.4082703
412	0.99571204	0.004287929
413	0.99528116	0.004718799
414	0.9830688	0.016931215
415	0.99963176	0.00036821418
416	0.49317554	0.5068245
417	0.82378024	0.17621972
418	0.99993753	6.252032e-05
419	0.849001	0.15099901
420	0.9989133	0.0010867474
421	0.9999894	1.0592166e-05
422	0.99998784	1.2200819e-05
423	0.9783593	0.021640714
424	0.99950373	0.000496239
425	0.99759454	0.0024054903
426	0.9999013	9.8697485e-05
427	0.3923954	0.6076046
428	0.20391321	0.7960868
429	0.9998155	0.0001844559
430	0.5388062	0.4611938
431	0.3310698	0.6689302
432	0.9915788	0.008421196
433	0.8712594	0.1287406
434	0.99998605	1.3974842e-05
435	0.9999995	5.208581e-07
436	0.402025	0.59797496
437	0.44944015	0.5505599
438	0.595191	0.404809
439	0.99968624	0.00031374145
440	0.99582267	0.00417734
441	0.9999964	3.6290744e-06
442	0.9999958	4.2095685e-06
443	0.2935845	0.70641553
444	0.1989855	0.8010145
445	0.6056788	0.39432114
446	0.9998423	0.00015768867
447	0.9979437	0.0020563488
448	0.9928474	0.007152602
449	0.9731502	0.026849799
450	0.99998665	1.3307671e-05
451	0.99999726	2.7559558e-06
452	0.9999864	1.3639017e-05
453	0.4919269	0.5080731
454	0.49297974	0.50702024
455	0.99109954	0.008900424
456	0.9995303	0.00046975838
457	0.99999547	4.5191578e-06
458	0.9999025	9.754365e-05
459	0.9999255	7.4556876e-05
460	0.9682667	0.031733274
461	0.9946127	0.005387278
462	0.7651065	0.23489353
463	0.99999964	3.9507034e-07
464	0.9815383	0.018461702
465	0.99982613	0.00017384141
466	0.9259917	0.07400834
467	0.0038289807	0.99617106
468	0.9999951	4.9146565e-06
469	0.937158	0.06284198
470	0.9999926	7.4057198e-06
471	0.99998474	1.5315005e-05
472	0.9982674	0.0017325116
473	0.13426602	0.865734
474	0.9996501	0.00034988663
475	0.0062486334	0.99375135
476	0.9999629	3.7107922e-05
477	0.78877175	0.2112283
478	0.99827874	0.0017212483
479	0.5116873	0.48831278
480	0.7183127	0.28168732
481	0.999998	1.971306e-06
482	0.99999166	8.315206e-06
483	0.9511854	0.04881452
484	0.9906375	0.009362535
485	0.43106142	0.5689386
486	0.23153143	0.76846856
487	0.9550579	0.044942133
488	0.96738654	0.032613527
489	0.7440118	0.2559882
490	0.9922691	0.0077308873
491	0.8808367	0.119163275
492	0.9427935	0.05720651
493	0.999998	2.05896e-06
494	0.9999994	6.258378e-07
495	0.09081872	0.90918124
496	0.97135115	0.028648848
497	0.6659673	0.33403274
498	0.44944912	0.5505509
499	0.7459284	0.25407162
500	0.99998975	1.0215713e-05
501	0.24342291	0.75657713
502	0.62587017	0.37412983
503	0.15000993	0.84999007
504	0.64458805	0.355412
505	0.9546102	0.045389734
506	0.9671485	0.03285147
507	0.9999964	3.5729165e-06
508	0.99843794	0.0015620348
509	0.7799028	0.2200972
510	0.99994826	5.1732266e-05
511	0.9999871	1.28552e-05
512	0.2803328	0.7196672
513	0.5435629	0.45643717
514	0.99969923	0.00030075168
515	0.02570657	0.9742934
516	0.7175852	0.28241476
517	0.9907239	0.009276055
518	0.04785039	0.9521497
519	0.8350291	0.1649709
520	0.93028957	0.0697104
521	0.9999931	6.9217795e-06
522	0.86927634	0.13072361
523	0.3699932	0.6300068
524	0.2443768	0.7556232
525	0.99999285	7.1916165e-06
526	0.9999927	7.299609e-06
527	0.9862287	0.013771253
528	0.99778444	0.0022156306
529	0.19068582	0.8093142
530	0.99889225	0.0011077959
531	0.99985313	0.00014687458
532	0.9994118	0.000588226
533	0.7627582	0.23724182
534	0.99988675	0.00011320511
535	0.71447706	0.285523
536	0.050903235	0.9490968
537	0.99998605	1.4003645e-05
538	0.9985784	0.0014216048
539	0.08127388	0.91872615
540	0.8358803	0.16411968
541	0.999607	0.0003930194
542	0.9999862	1.3848778e-05
543	0.9998741	0.00012581433
544	0.9263848	0.073615156
545	0.99987614	0.00012381392
546	0.99999	9.994078e-06
547	0.9995746	0.0004254289
548	0.9967583	0.0032416899
549	0.9971215	0.0028785176
550	0.9999896	1.0363501e-05
551	0.9999901	9.952382e-06
552	0.036361966	0.96363807
553	0.83080417	0.16919588
554	0.9999423	5.768283e-05
555	0.9366841	0.063315906
556	0.14086823	0.85913175
557	0.99996734	3.271468e-05
558	0.9998311	0.00016883908
559	0.9982389	0.0017610168
560	0.99792445	0.0020755583
561	0.7413137	0.2586863
562	0.9999888	1.115893e-05
563	0.99964964	0.00035032802
564	0.8253022	0.17469783
565	0.6348234	0.36517665
566	0.016324593	0.9836754
567	0.12206157	0.87793845
568	0.99284184	0.007158158
569	0.32234317	0.6776568
570	0.9999155	8.4464555e-05
571	0.91183287	0.08816714
572	0.9999769	2.3113804e-05
573	0.9998171	0.00018296123
574	0.9991233	0.0008766722
575	0.90835094	0.09164911
576	0.9968953	0.0031046546
577	0.99879897	0.001201041
578	0.99838746	0.001612593
579	0.9811183	0.018881697
580	0.98734426	0.012655729
581	0.98025286	0.019747077
582	0.99999774	2.2827583e-06
583	0.9999982	1.7456283e-06
584	0.33246616	0.6675338
585	0.9996972	0.0003028325
586	0.99999964	3.76e-07
587	0.99979645	0.0002035628
588	0.99998903	1.0999202e-05
589	0.9073553	0.09264463
590	0.37196442	0.62803555
591	0.054056033	0.94594395
592	0.9831897	0.016810352
593	0.9999373	6.267965e-05
594	0.9997812	0.00021879125
595	0.056693103	0.943307
596	0.9727525	0.02724752
597	0.9999827	1.7332139e-05
598	0.9987784	0.0012216487
599	0.9850718	0.014928233
600	0.7833272	0.21667281
601	0.308624	0.691376
602	0.99999106	8.994599e-06
603	0.9999839	1.6086875e-05
604	0.7340887	0.26591128
605	0.04602364	0.9539764
606	0.9876332	0.012366715
607	0.9999373	6.271762e-05
608	0.9999769	2.3159833e-05
609	0.99018025	0.009819714
610	0.9494543	0.05054567
611	0.9999436	5.639329e-05
612	0.08063035	0.91936964
613	0.99531233	0.0046876795
614	0.99852556	0.0014745179
615	0.99999523	4.7554695e-06
616	0.46231022	0.5376898
617	0.96978015	0.030219898
618	0.7542104	0.24578959
619	0.973005	0.026995033
620	0.13854386	0.8614561
621	0.999948	5.198993e-05
622	0.99991906	8.089007e-05
623	0.9998011	0.000198885
624	0.17158128	0.82841873
625	0.18385865	0.81614137
626	0.9999888	1.1193539e-05
627	0.49148035	0.5085197
628	0.29444674	0.7055533
629	0.9998957	0.000104348976
630	0.9996213	0.00037867003
631	0.9996427	0.000357236
632	0.03274475	0.96725523
633	0.40584674	0.5941533
634	0.9999982	1.7296668e-06
635	0.99997413	2.5875597e-05
636	0.9999845	1.5517666e-05
637	0.99999654	3.4846364e-06
638	0.044585433	0.9554146
639	0.99999416	5.850906e-06
640	0.999966	3.3986616e-05
641	0.99998283	1.713435e-05
642	0.9858176	0.014182336
643	0.9960127	0.0039872755
644	0.54888266	0.45111737
645	0.9999763	2.3683977e-05
646	0.9998615	0.00013849251
647	0.99997795	2.2021386e-05
648	0.06384235	0.93615764
649	0.5162839	0.48371604
650	0.99999666	3.2855828e-06
651	0.99613804	0.0038619395
652	0.46657065	0.5334294
653	0.9992913	0.00070865295
654	0.99999845	1.5838311e-06
655	0.999997	2.930257e-06
656	0.8574298	0.14257014
657	0.99186957	0.008130459
658	0.6039615	0.39603844
659	0.99658173	0.003418268
660	0.98931646	0.010683533
661	0.70163596	0.29836404
662	0.7984819	0.20151813
663	0.99311686	0.0068830755
664	0.99299824	0.00700178
665	0.32977715	0.6702228
666	0.9744367	0.025563236
667	0.60328394	0.39671603
668	0.9998753	0.00012465288
669	0.9999584	4.157346e-05
670	0.94236994	0.057630017
671	0.62474185	0.37525815
672	0.4422398	0.55776024
673	0.99506015	0.004939825
674	0.13136199	0.868638
675	0.9678583	0.032141667
676	0.9998723	0.00012768235
677	0.99937433	0.0006257358
678	0.9680265	0.031973492
679	0.65602267	0.34397727
680	0.92402136	0.07597858
681	0.9940316	0.005968354
682	0.9907164	0.009283552
683	0.99903774	0.0009622758
684	0.28089342	0.71910655
685	0.99990094	9.909471e-05
686	0.762042	0.23795798
687	0.999907	9.300197e-05
688	0.9973476	0.0026523327
689	0.99310076	0.006899243
690	0.99857676	0.0014232709
691	0.98088384	0.019116113
692	0.99954396	0.00045595024
693	0.99996805	3.198065e-05
694	0.99544746	0.0045525795
695	0.99998295	1.7063532e-05
696	0.9996642	0.00033579595
697	0.9978405	0.0021594614
698	0.9999268	7.323103e-05
699	0.98375964	0.016240364
700	0.9964719	0.0035280855
701	0.68353474	0.31646526
702	0.44480422	0.5551958
703	0.9999832	1.6849692e-05
704	0.5800861	0.41991386
705	0.9163274	0.083672635
706	0.8836019	0.11639813
707	0.74330074	0.25669926
708	0.96852016	0.03147986
709	0.5880146	0.41198543
710	0.0015599622	0.9984401
711	0.99990416	9.581335e-05
712	0.31654802	0.683452
713	0.99679106	0.0032089732
714	0.71352583	0.28647417
715	0.9990318	0.0009681912
716	0.9999232	7.67487e-05
717	0.411534	0.5884659
718	0.8372557	0.16274433
719	0.9999969	3.0891647e-06
720	0.9999969	3.0751526e-06
721	0.84675235	0.15324767
722	0.9622614	0.03773861
723	0.8354029	0.1645971
724	0.95777225	0.04222771
725	0.9999826	1.734573e-05
726	0.999907	9.298664e-05
727	0.99999976	2.186166e-07
728	0.032007206	0.9679928
729	0.99999475	5.282485e-06
730	0.99996364	3.632427e-05
731	0.99980754	0.00019244352
732	0.99861705	0.0013829217
733	0.6816359	0.31836408
734	0.98172104	0.018279009
735	0.9974583	0.0025417346
736	0.9946595	0.005340517
737	0.9999877	1.224028e-05
738	0.8771579	0.12284202
739	0.00101114	0.9989888
740	0.9999864	1.3626641e-05
741	0.3193053	0.6806947
742	0.28125376	0.71874624
743	0.9525746	0.047425434
744	0.72370666	0.27629334
745	0.41047403	0.589526
746	0.8875398	0.11246024
747	0.99999976	2.1648297e-07
748	0.9987777	0.0012222694
749	0.9999943	5.7491657e-06
750	0.55470854	0.44529146
751	0.6315234	0.3684766
752	0.99525404	0.004746002
753	0.9998559	0.00014414587
754	0.9997943	0.00020567296
755	0.97037774	0.029622253
756	0.92668885	0.07331117
757	0.03830505	0.9616949
758	0.9173268	0.082673125
759	0.9513699	0.04863011
760	0.98794323	0.012056801
761	0.9987356	0.0012644202
762	0.9871028	0.012897233
763	0.99975926	0.00024070115
764	0.9999856	1.4441397e-05
765	0.568211	0.43178904
766	0.9997528	0.00024723454
767	0.9999578	4.2139454e-05
768	0.6873136	0.31268638
769	0.999933	6.695343e-05
770	0.99996924	3.0755647e-05
771	0.8862724	0.11372759
772	0.9987281	0.0012718587
773	0.99992085	7.9155325e-05
774	0.71033484	0.28966516
775	0.79459065	0.2054094
776	0.99998415	1.5847234e-05
777	0.8099156	0.1900844
778	0.99834585	0.0016541699
779	0.9997447	0.0002553349
780	0.9999746	2.5376172e-05
781	0.85602427	0.14397572
782	0.16901815	0.83098185
783	0.97487825	0.025121707
784	0.9997427	0.00025734113
785	0.9992957	0.00070431165
786	0.99999356	6.4271235e-06
787	0.9907356	0.009264407
788	0.53782684	0.4621732
789	0.9972249	0.0027750758
790	0.4342183	0.5657817
791	0.99999785	2.170696e-06
792	0.99998486	1.513186e-05
793	0.99988675	0.00011320501
794	0.9999713	2.869302e-05
795	0.97698075	0.023019236
796	0.05271319	0.9472868
797	0.9996344	0.0003655729
798	0.9985441	0.0014559494
799	0.076674215	0.92332584
800	0.8750886	0.124911405
801	0.052551515	0.94744843
802	0.06860933	0.93139064
803	0.9420428	0.057957206
804	0.9919031	0.008096824
805	0.99295384	0.007046141
806	0.99999976	2.8412575e-07
807	0.98184437	0.01815566
808	0.98647213	0.013527821
809	0.9876208	0.012379167
810	0.9654256	0.03457442
811	0.99999046	9.492151e-06
812	0.9401629	0.05983712
813	0.9978079	0.0021920467
814	0.99999845	1.4925971e-06
815	0.99988055	0.00011940987
816	0.50058824	0.4994118
817	0.97807056	0.021929406
818	0.9999963	3.7219868e-06
819	0.26157674	0.7384233
820	0.61403275	0.38596728
821	0.998095	0.0019050728
822	0.8548392	0.14516084
823	0.0037008368	0.9962992
824	0.29336315	0.70663685
825	0.9993123	0.00068768364
826	0.7135163	0.28648368
827	0.99074227	0.009257721
828	0.81228495	0.18771507
829	0.99969923	0.00030073474
830	0.99983966	0.00016034403
831	0.90144634	0.0985537
832	0.01813997	0.9818601
833	0.9921639	0.007836102
834	0.9996107	0.00038924653
835	0.8284185	0.1715815
836	0.9996965	0.00030356468
837	0.94577265	0.054227386
838	0.05272196	0.947278
839	0.99055743	0.009442581
840	0.9986533	0.0013466611
841	0.9999956	4.389142e-06
842	0.9985739	0.0014261391
843	0.9998622	0.00013778359
844	0.5831146	0.41688538
845	0.9992711	0.00072892127
846	0.9857269	0.01427313
847	0.780615	0.21938503
848	0.99219054	0.0078095025
849	0.9986859	0.0013141237
850	0.9999995	4.8147024e-07
851	0.98936135	0.010638639
852	0.80406934	0.19593064
853	0.14235637	0.8576436
854	0.91103685	0.08896314
855	0.999846	0.00015404653
856	0.7190951	0.2809049
857	0.9133444	0.086655594
858	0.9989497	0.0010503338
859	0.7226871	0.27731284
860	0.99571013	0.0042898473
861	0.17447293	0.8255271
862	0.9198578	0.080142245
863	0.99937195	0.000628062
864	0.013573068	0.9864269
865	0.999127	0.00087308063
866	0.99899	0.001009951
867	0.9394062	0.06059385
868	0.35191652	0.6480835
869	0.26230624	0.7376938
870	0.99986804	0.00013191487
871	0.77733576	0.2226642
872	0.89516133	0.10483862
873	0.9999691	3.0845527e-05
874	0.9785285	0.021471508
875	0.11694643	0.88305354
876	0.69364166	0.30635834
877	0.9982515	0.0017484948
878	0.9321959	0.06780411
879	0.08574531	0.9142547
880	0.99996066	3.929639e-05
881	0.3569502	0.64304984
882	0.7140786	0.28592134
883	0.99969864	0.0003014386
884	0.963796	0.036203966
885	0.99999976	2.6004554e-07
886	0.99999917	8.144235e-07
887	0.99984765	0.00015233413
888	0.881232	0.11876801
889	0.9962231	0.003776933
890	0.9921308	0.007869179
891	0.9999312	6.875867e-05
892	0.99985874	0.00014127821
893	0.9999777	2.2335636e-05
894	0.8114537	0.18854633
895	0.23360282	0.7663972
896	0.4587405	0.54125947
897	0.19652756	0.8034724
898	0.07554983	0.92445016
899	0.99988425	0.00011573335
900	0.92774284	0.072257176
901	0.99997485	2.520373e-05
902	0.99976724	0.00023270368
903	0.19142094	0.808579
904	0.48053327	0.51946676
905	0.99999607	3.950586e-06
906	0.21002352	0.7899764
907	0.9997913	0.00020866073
908	0.9999925	7.5494863e-06
909	0.8930504	0.10694964
910	0.7607968	0.23920323
911	0.9330983	0.0669017
912	0.99975735	0.00024262253
913	0.9999819	1.810361e-05
914	0.97293675	0.027063211
915	0.61575437	0.38424563
916	0.24042998	0.75957006
917	0.17537527	0.8246247
918	0.99997556	2.4417412e-05
919	0.9998764	0.0001236108
920	0.9991708	0.000829264
921	0.98367107	0.016328966
922	0.41639176	0.58360827
923	0.99975973	0.00024025083
924	0.9999281	7.184978e-05
925	0.99777883	0.002221118
926	0.8549672	0.14503284
927	0.86437875	0.13562125
928	0.99933404	0.00066587806
929	0.9999465	5.3494085e-05
930	0.3037496	0.69625044
931	0.59414667	0.4058533
932	0.9995962	0.00040382403
933	0.9998555	0.00014441676
934	0.9998178	0.00018223346
935	0.044307385	0.9556926
936	0.48024493	0.519755
937	0.9690865	0.0309134
938	0.93508863	0.064911336
939	0.9999993	6.7600047e-07
940	0.7329045	0.26709545
941	0.99283266	0.0071673547
942	0.2364856	0.76351446
943	0.99981064	0.00018934532
944	0.26900607	0.73099387
945	0.99794656	0.0020535013
946	0.9982356	0.0017643597
947	0.9999989	1.1271695e-06
948	0.24754529	0.7524547
949	0.99993134	6.871104e-05
950	0.9705551	0.029444914
951	0.9999956	4.39587e-06
952	0.9915377	0.008462352
953	0.99986887	0.0001310784
954	0.99923646	0.00076351676
955	0.9990528	0.0009471853
956	0.9195482	0.080451824
957	0.9742026	0.025797412
958	0.99928635	0.0007136474
959	0.1899991	0.8100009
960	0.9338697	0.06613027
961	0.13640282	0.86359715
962	0.9914179	0.008582134
963	0.015043273	0.9849568
964	0.9999975	2.5437216e-06
965	0.71610963	0.28389034
966	0.98651785	0.01348212
967	0.8915835	0.10841648
968	0.24760818	0.7523918
969	0.9955546	0.004445336
970	0.9999887	1.1351359e-05
971	0.998993	0.001006978
972	0.9999286	7.143237e-05
973	0.6453227	0.35467735
974	0.99890053	0.0010995002
975	0.99315566	0.0068443776
976	0.22582363	0.77417636
977	0.9999367	6.330587e-05
978	0.99633163	0.0036684342
979	0.8208122	0.17918777
980	0.99198794	0.0080121
981	0.99250257	0.0074973986
982	0.99906474	0.00093530037
983	0.9986362	0.0013637616
984	0.99948394	0.0005160792
985	0.99989426	0.00010570802
986	0.17140363	0.8285964
987	0.12551107	0.87448895
988	0.9856009	0.01439913
989	0.9775385	0.022461504
990	0.9200919	0.07990804
991	0.9999999	1.6572356e-07
992	0.9702279	0.029772123
993	0.99998534	1.46854145e-05
994	0.7684368	0.23156323
995	0.9800183	0.019981725
996	0.99766517	0.0023348639
997	0.9996697	0.0003303593
998	0.8714211	0.12857889
999	0.99850297	0.0014970083
1000	0.9978467	0.0021532797
1001	0.9726396	0.02736046
1002	0.1431832	0.85681677
1003	0.68478525	0.3152148
1004	0.99900526	0.0009947987
1005	0.9999764	2.355702e-05
1006	0.9887955	0.011204441
1007	0.21194796	0.788052
1008	0.79162705	0.20837295
1009	0.83175427	0.1682457
1010	0.44742343	0.55257654
1011	0.9996233	0.00037667737
1012	0.99968815	0.0003118496
1013	0.99994755	5.2469877e-05
1014	0.9999385	6.15092e-05
1015	0.994511	0.0054889806
1016	0.9883519	0.011648131
1017	0.9917704	0.008229686
1018	0.99999917	8.275227e-07
1019	0.9594132	0.040586818
1020	0.09403974	0.9059603
1021	0.99999833	1.6796673e-06
1022	0.0028944458	0.99710554
1023	0.97241926	0.027580703
1024	0.9999995	4.4072266e-07
1025	0.99859387	0.0014060697
1026	0.999653	0.00034698585
1027	0.9672899	0.032710075
1028	0.99981433	0.0001857365
1029	0.99999726	2.7481346e-06
1030	0.46425608	0.5357439
1031	0.11518369	0.8848163
1032	0.73037183	0.2696282
1033	0.9998292	0.0001707674
1034	0.9999193	8.0716556e-05
1035	0.8899144	0.110085614
1036	0.999984	1.59313e-05
1037	0.99921596	0.00078399596
1038	0.9999975	2.5516765e-06
1039	0.99999094	9.100267e-06
1040	0.81821775	0.18178229
1041	0.9961481	0.0038519371
1042	0.001176756	0.9988232
1043	0.9999988	1.1576537e-06
1044	0.99930346	0.0006965815
1045	0.87461025	0.12538978
1046	0.25563967	0.7443603
1047	0.42242256	0.5775775
1048	0.99999964	3.9135415e-07
1049	0.99883586	0.0011641618
1050	0.9501348	0.049865182
1051	0.99386084	0.0061391895
1052	0.99913234	0.0008676672
1053	0.9997985	0.00020151825
1054	0.3959905	0.6040095
1055	0.999081	0.0009190024
1056	0.9999951	4.9326973e-06
1057	0.9186719	0.08132813
1058	0.87720114	0.12279888
1059	0.9999386	6.1426734e-05
1060	0.77763027	0.22236973
1061	0.99979657	0.0002034072
1062	0.99999714	2.8995817e-06
1063	0.9870673	0.012932746
1064	0.44626063	0.55373937
1065	0.99998367	1.6382894e-05
1066	0.9946208	0.0053792205
1067	0.9999528	4.7241447e-05
1068	0.80090564	0.19909434
1069	0.99994874	5.1309395e-05
1070	0.56064534	0.43935463
1071	0.9988668	0.0011331706
1072	0.9987483	0.0012517233
1073	0.9998554	0.00014456033
1074	0.40522712	0.5947729
1075	0.98289615	0.017103825
1076	0.8849192	0.115080796
1077	0.9998356	0.0001643659
1078	0.9998877	0.00011233143
1079	0.9857772	0.014222847
1080	0.99988735	0.00011263218
1081	0.9993812	0.0006187999
1082	0.7102138	0.28978616
1083	0.99999523	4.7208705e-06
1084	0.6270602	0.37293985
1085	0.9995708	0.000429206
1086	0.26142833	0.73857164
1087	0.9536071	0.046392933
1088	0.99965215	0.0003478301
1089	0.9028892	0.09711084
1090	0.6198836	0.38011643
1091	0.9813378	0.018662186
1092	0.9227668	0.07723317
1093	0.99992657	7.342605e-05
1094	0.10678694	0.8932131
1095	0.9999863	1.3681799e-05
1096	0.46838322	0.53161675
1097	0.5273484	0.47265163
1098	0.9990472	0.00095280074
1099	0.79167277	0.20832725
1100	0.9998691	0.0001308495
1101	0.99966824	0.00033177488
1102	0.9174353	0.0825647
1103	0.99829346	0.0017065802
1104	0.9986929	0.0013071136
1105	0.77820444	0.22179559
1106	0.99771714	0.0022828314
1107	0.9983177	0.0016822993
1108	0.97451174	0.02548821
1109	0.9999882	1.1758879e-05
1110	0.69085187	0.3091481
1111	0.9999974	2.6481107e-06
1112	0.9996927	0.0003073215
1113	0.99914503	0.000855009
1114	0.91390073	0.08609927
1115	0.32379797	0.676202
1116	0.7388537	0.26114628
1117	0.08197203	0.91802794
1118	0.9311179	0.068882056
1119	0.99347585	0.0065241465
1120	0.9999654	3.4579007e-05
1121	0.98999107	0.010008959
1122	0.01833592	0.98166406
1123	0.9999951	4.8471215e-06
1124	0.39758843	0.60241157
1125	0.9999993	7.198267e-07
1126	0.7066727	0.29332724
1127	0.38857776	0.61142224
1128	0.63947874	0.36052123
1129	0.45019716	0.54980284
1130	0.9076112	0.09238887
1131	0.8743451	0.1256549
1132	0.36128175	0.6387182
1133	0.9683147	0.03168534
1134	0.9999826	1.7417937e-05
1135	0.99869055	0.0013094366
1136	0.98311055	0.01688947
1137	0.9998301	0.00016987711
1138	0.6973544	0.30264568
1139	0.9902362	0.009763783
1140	0.9678689	0.03213107
1141	0.99957126	0.00042867276
1142	0.59052765	0.40947238
1143	0.39350006	0.60649997
1144	0.09987154	0.9001285
1145	0.44966722	0.5503328
1146	0.99999714	2.9057517e-06
1147	0.99999917	7.7527346e-07
1148	0.9999987	1.3212814e-06
1149	0.11669786	0.8833021
1150	0.9901162	0.00988385
1151	0.99518365	0.0048163375
1152	0.9539054	0.046094585
1153	0.29926217	0.70073783
1154	0.9996295	0.00037045224
1155	0.9998636	0.00013632044
1156	0.05029935	0.94970065
1157	0.98170716	0.018292885
1158	0.99998856	1.1394069e-05
1159	0.99997663	2.3338154e-05
1160	0.9999931	6.864561e-06
1161	0.999998	1.998982e-06
1162	0.99971086	0.00028917656
1163	0.9999654	3.4617944e-05
1164	0.9999794	2.063133e-05
1165	0.9950956	0.0049044513
1166	0.9888664	0.011133583
1167	0.9958955	0.004104509
1168	0.9991315	0.0008684694
1169	0.99999416	5.8074443e-06
1170	0.2182786	0.7817214
1171	0.9999937	6.368952e-06
1172	0.9966196	0.0033804467
1173	0.9999149	8.5167645e-05
1174	0.23027799	0.769722
1175	0.62333244	0.37666756
1176	0.99996996	3.007905e-05
1177	0.9677011	0.03229889
1178	0.012002181	0.9879978
1179	0.88512367	0.11487637
1180	0.9869774	0.013022648
1181	0.99997747	2.2493537e-05
1182	0.99334234	0.006657667
1183	0.9999989	1.0491096e-06
1184	0.9998882	0.00011183551
1185	0.9885925	0.011407434
1186	0.96447545	0.035524525
1187	0.99999917	7.801194e-07
1188	0.40772343	0.5922766
1189	0.8695318	0.1304682
1190	0.9998919	0.00010816069
1191	0.9997634	0.00023660166
1192	0.9999807	1.9271645e-05
1193	0.99999	1.0050527e-05
1194	0.9495669	0.050433137
1195	0.6636355	0.3363645
1196	0.9999516	4.8359572e-05
1197	0.98084235	0.019157616
1198	0.9995672	0.00043282393
1199	0.9952134	0.0047865617
1200	0.99996936	3.0680305e-05
1201	0.9998485	0.00015150513
1202	0.9999713	2.8677045e-05
1203	0.91963905	0.080360994
1204	0.4852803	0.51471967
1205	0.99855906	0.0014410054
1206	0.88938844	0.1106115
1207	0.80667824	0.19332182
1208	0.99751484	0.0024851998
1209	0.99990785	9.213559e-05
1210	0.99961287	0.00038713496
1211	0.99998593	1.4066002e-05
1212	0.9998568	0.00014320141
1213	0.9994986	0.000501423
1214	0.86304414	0.13695578
1215	0.06628986	0.93371016
1216	0.9999765	2.349918e-05
1217	0.99949026	0.00050975656
1218	0.3458213	0.6541787
1219	0.40884078	0.59115916
1220	0.9929482	0.007051758
1221	0.9999994	5.654459e-07
1222	0.9999635	3.651606e-05
1223	0.894398	0.10560203
1224	0.9999989	1.0664817e-06
1225	0.9999982	1.8049781e-06
1226	0.76736563	0.23263432
1227	0.9907386	0.009261443
1228	0.99788755	0.0021124312
1229	0.98710966	0.012890302
1230	0.9951238	0.004876258
1231	0.99992764	7.229914e-05
1232	0.784449	0.21555103
1233	0.76952195	0.2304781
1234	0.99774605	0.0022538793
1235	0.99994063	5.939681e-05
1236	0.7091466	0.29085338
1237	0.101229444	0.8987705
1238	0.47556263	0.5244374
1239	0.9296076	0.07039235
1240	0.47197393	0.52802604
1241	0.1910122	0.8089878
1242	0.1033515	0.8966485
1243	0.99997497	2.5012463e-05
1244	0.43997192	0.5600281
1245	0.9999789	2.106952e-05
1246	0.9997918	0.00020820362
1247	0.9999988	1.1991254e-06
1248	0.999561	0.00043892878
1249	0.9999318	6.8229754e-05
1250	0.9999808	1.917467e-05
1251	0.9985891	0.0014108864
1252	0.9721319	0.02786804
1253	0.7142525	0.2857475
1254	0.99446255	0.005537377
1255	0.17715389	0.82284606
1256	0.95430803	0.045691993
1257	0.9999951	4.847302e-06
1258	0.99998796	1.2009121e-05
1259	0.99999034	9.621797e-06
1260	0.7241078	0.27589214
1261	0.9548947	0.045105215
1262	0.9999685	3.1487525e-05
1263	0.97833073	0.021669218
1264	0.99945134	0.0005487141
1265	0.9967159	0.003284138
1266	0.9999852	1.4785538e-05
1267	0.96777445	0.032225586
1268	0.9998394	0.00016053756
1269	0.9842428	0.01575713
1270	0.977822	0.022178024
1271	0.99999857	1.4822281e-06
1272	0.9999136	8.644473e-05
1273	0.99136764	0.008632348
1274	0.9992828	0.00071725633
1275	0.015180998	0.98481894
1276	0.9999701	2.9923038e-05
1277	0.066738635	0.9332614
1278	0.99639064	0.0036093623
1279	0.9765678	0.023432218
1280	0.9987594	0.0012406223
1281	0.9999356	6.437808e-05
1282	0.99872535	0.001274679
1283	0.9999776	2.2415572e-05
1284	0.99995697	4.3024345e-05
1285	0.9991105	0.0008895154
1286	0.99999547	4.5572956e-06
1287	0.9385623	0.061437678
1288	0.99982315	0.00017693383
1289	0.99372286	0.0062771114
1290	0.013728944	0.986271
1291	0.907246	0.09275403
1292	0.99683315	0.0031668309
1293	0.99970704	0.00029288934
1294	0.9995639	0.00043606845
1295	0.045682587	0.95431745
1296	0.9955883	0.004411644
1297	0.9710633	0.02893671
1298	0.9999951	4.9432697e-06
1299	0.99656916	0.0034308739
1300	0.9626969	0.03730308
1301	0.9951887	0.0048113028
1302	0.99999094	9.0313e-06
1303	0.99928516	0.0007148774
1304	0.99438053	0.0056194877
1305	0.99983835	0.00016162763
1306	0.99999404	5.9259914e-06
1307	0.6982504	0.30174962
1308	0.9999882	1.1847997e-05
1309	0.9999993	6.617266e-07
1310	0.99998224	1.7746723e-05
1311	0.3620068	0.63799316
1312	0.19498366	0.8050164
1313	0.22107202	0.778928
1314	0.9974705	0.0025295045
1315	0.18330576	0.81669426
1316	0.11053489	0.88946515
1317	0.9999658	3.421285e-05
1318	0.91054094	0.08945907
1319	0.9806372	0.019362824
1320	0.9703175	0.029682545
1321	0.76244783	0.2375522
1322	0.99977654	0.00022342295
1323	0.9999471	5.2911644e-05
1324	0.9999912	8.8163215e-06
1325	0.999574	0.00042596518
1326	0.28496265	0.71503735
1327	0.085011005	0.914989
1328	0.9995334	0.0004666488
1329	0.9971976	0.0028023096
1330	0.6866997	0.3133003
1331	0.22904232	0.77095765
1332	0.9869828	0.01301712
1333	0.9664937	0.033506285
1334	0.9999931	6.938785e-06
1335	0.86225736	0.13774261
1336	0.9888182	0.011181795
1337	0.9991099	0.000890114
1338	0.014024461	0.98597556
1339	0.8606481	0.13935187
1340	0.9998229	0.00017715176
1341	0.6928732	0.3071268
1342	0.984414	0.015586039
1343	0.006512283	0.9934877
1344	0.9999478	5.21943e-05
1345	0.96528804	0.034712
1346	0.20979762	0.7902024
1347	0.99998665	1.3374008e-05
1348	0.9932162	0.0067837606
1349	0.8454488	0.15455118
1350	0.9496611	0.05033892
1351	0.9886358	0.01136427
1352	0.9999951	4.8887123e-06
1353	0.98244447	0.01755556
1354	0.03860235	0.96139765
1355	0.9920339	0.007966068
1356	0.28240162	0.7175984
1357	0.9345491	0.06545094
1358	0.99890995	0.001090001
1359	0.9903032	0.009696812
1360	0.9954116	0.0045884773
1361	0.8661592	0.13384083
1362	0.99887174	0.0011282375
1363	0.994706	0.005294022
1364	0.99997556	2.4475605e-05
1365	0.9999633	3.672507e-05
1366	0.991286	0.008714029
1367	0.99990714	9.2800874e-05
1368	0.993541	0.0064589866
1369	0.0388009	0.96119916
1370	0.99988914	0.00011082211
1371	0.999985	1.5009396e-05
1372	0.8702471	0.12975287
1373	0.9456145	0.05438544
1374	0.9998958	0.00010419067
1375	0.5463583	0.45364174
1376	0.56931543	0.4306846
1377	0.9999852	1.4763404e-05
1378	0.02712335	0.9728767
1379	0.9963075	0.0036925266
1380	0.75428134	0.24571866
1381	0.999747	0.00025296284
1382	0.991516	0.008484015
1383	0.9999864	1.3578073e-05
1384	0.5600594	0.43994063
1385	0.8339297	0.16607034
1386	0.9741057	0.025894232
1387	0.039313614	0.9606864
1388	0.9027961	0.0972039
1389	0.9998423	0.00015765904
1390	0.8355412	0.16445884
1391	0.47908404	0.5209159
1392	0.99525636	0.004743588
1393	0.97023207	0.029767914
1394	0.9999205	7.9540776e-05
1395	0.9266398	0.0733602
1396	0.9638933	0.03610676
1397	0.9989919	0.001008137
1398	0.9548015	0.045198485
1399	0.999113	0.00088693236
1400	0.46763343	0.5323665
1401	0.9999602	3.9791295e-05
1402	0.78741044	0.21258955
1403	0.9999372	6.283585e-05
1404	0.006780304	0.9932197
1405	0.99537426	0.0046258
1406	0.94266987	0.05733017
1407	0.9999968	3.2726305e-06
1408	0.07116759	0.9288324
1409	0.059988078	0.9400119
1410	0.6570862	0.3429138
1411	0.9411669	0.058833137
1412	0.9785074	0.021492593
1413	0.9998425	0.00015743775
1414	0.9999088	9.1146285e-05
1415	0.8569063	0.14309369
1416	0.99958664	0.00041338505
1417	0.47858387	0.5214162
1418	0.99728787	0.0027121971
1419	0.99983287	0.00016710804
1420	0.65557504	0.34442493
1421	0.44443026	0.55556977
1422	0.8523527	0.14764729
1423	0.7619424	0.23805761
1424	0.99965847	0.00034151116
1425	0.99995136	4.8599228e-05
1426	0.999923	7.70188e-05
1427	0.7322371	0.26776293
1428	0.7783718	0.22162814
1429	0.9999989	1.0678964e-06
1430	0.9999938	6.229003e-06
1431	0.12610282	0.8738972
1432	0.9999323	6.766157e-05
1433	0.99996245	3.759735e-05
1434	0.9987519	0.0012480725
1435	0.999995	5.0316166e-06
1436	0.67474186	0.3252582
1437	0.997331	0.0026689642
1438	0.9997123	0.00028763374
1439	0.6302063	0.36979365
1440	0.9944646	0.005535398
1441	0.540705	0.45929497
1442	0.99993443	6.552947e-05
1443	0.9651949	0.034805153
1444	0.8620122	0.13798775
1445	0.9999145	8.542287e-05
1446	0.976101	0.023898978
1447	0.99985075	0.00014917222
1448	0.024243195	0.9757568
1449	0.9990403	0.00095972134
1450	0.99944013	0.0005598659
1451	0.99835205	0.001647995
1452	0.33237058	0.6676295
1453	0.9655367	0.034463316
1454	0.8264533	0.1735467
1455	0.9963175	0.0036825202
1456	0.99999833	1.6163343e-06
1457	0.9961373	0.0038627142
1458	0.99991477	8.5172585e-05
1459	0.11283631	0.88716364
1460	0.9999937	6.357434e-06
1461	0.99999976	2.4706443e-07
1462	0.99999654	3.4298498e-06
1463	0.25016874	0.74983126
1464	0.996176	0.0038239455
1465	0.101063006	0.89893705
1466	0.6404231	0.3595769
1467	0.9999913	8.655535e-06
1468	0.9991154	0.00088456756
1469	0.9999976	2.3312207e-06
1470	0.8530447	0.14695527
1471	0.95856756	0.041432377
1472	0.9998733	0.00012675166
1473	0.9999622	3.7841448e-05
1474	0.9999957	4.3080227e-06
1475	0.99935645	0.0006435365
1476	0.08611985	0.9138801
1477	0.99998426	1.5726551e-05
1478	0.72692496	0.27307498
1479	0.99433494	0.0056651277
1480	0.9999783	2.1692475e-05
1481	0.99991405	8.5933025e-05
1482	0.99998724	1.2713701e-05
1483	0.575183	0.424817
1484	0.99914455	0.0008553886
1485	0.18787941	0.8121206
1486	0.9999964	3.6281401e-06
1487	0.27054533	0.72945464
1488	0.98688287	0.013117117
1489	0.9999975	2.4780097e-06
1490	0.9998336	0.00016638222
1491	0.99593	0.004069997
1492	0.9999962	3.7567272e-06
1493	0.99973077	0.00026918127
1494	0.118978135	0.88102186
1495	0.9925177	0.007482277
1496	0.05760669	0.94239336
1497	0.99999285	7.165567e-06
1498	0.99999213	7.900527e-06
1499	0.7798134	0.22018662
1500	0.9999888	1.1212075e-05
1501	0.99999046	9.493671e-06
1502	0.9624368	0.037563168
1503	0.99993527	6.4692686e-05
1504	0.83048666	0.1695133
1505	0.99994826	5.1735227e-05
1506	0.9997651	0.00023488978
1507	0.95457745	0.04542252
1508	0.9995617	0.0004382327
1509	0.99628335	0.0037166341
1510	0.99744874	0.0025512718
1511	0.99999654	3.5107778e-06
1512	0.014421058	0.9855789
1513	0.9999908	9.162959e-06
1514	0.99970704	0.0002929765
1515	0.95117295	0.0488271
1516	0.99262416	0.007375908
1517	0.8621638	0.13783619
1518	0.99252397	0.007476061
1519	0.90034366	0.099656336
1520	0.6679431	0.3320569
1521	0.9946371	0.0053629735
1522	0.94385546	0.056144565
1523	0.7665537	0.23344631
1524	0.99960417	0.00039585755
1525	0.99932384	0.0006761795
1526	0.9999348	6.5214845e-05
1527	0.40012515	0.59987485
1528	0.06340882	0.9365912
1529	0.8917139	0.108286016
1530	0.9998652	0.0001347484
1531	0.99969697	0.000303078
1532	0.9728072	0.027192758
1533	0.121814705	0.87818533
1534	0.9981816	0.0018184469
1535	0.99999344	6.548832e-06
1536	0.99482393	0.0051760427
1537	0.98629063	0.013709322
1538	0.9970073	0.002992691
1539	0.98196274	0.018037312
1540	0.9913236	0.008676441
1541	0.06295047	0.9370495
1542	0.98978394	0.010216082
1543	0.9745437	0.02545631
1544	0.9998306	0.00016933146
1545	0.998679	0.0013210406
1546	0.9999908	9.23744e-06
1547	0.99990284	9.719602e-05
1548	0.9999213	7.864963e-05
1549	0.9999982	1.8290713e-06
1550	0.9999993	7.595507e-07
1551	0.25911808	0.7408819
1552	0.9652805	0.034719557
1553	0.9999492	5.076221e-05
1554	0.98887503	0.011124929
1555	0.5672201	0.43277988
1556	0.019765416	0.98023456
1557	0.23131008	0.76868993
1558	0.99841785	0.0015820964
1559	0.9881918	0.011808253
1560	0.99970716	0.00029281256
1561	0.99999845	1.5401727e-06
1562	0.37107834	0.6289217
1563	0.3281853	0.67181474
1564	0.99994504	5.489644e-05
1565	0.14775625	0.8522438
1566	0.5768945	0.42310545
1567	0.0012879242	0.99871206
1568	0.9864761	0.013523908
1569	0.9994343	0.0005656551
1570	0.06916792	0.930832
1571	0.9999944	5.6167532e-06
1572	0.9999982	1.7589335e-06
1573	0.99436945	0.005630613
1574	0.99917275	0.0008271785
1575	0.000118926466	0.999881
1576	0.9509036	0.049096383
1577	0.97326636	0.026733652
1578	0.9984937	0.0015063114
1579	0.9999974	2.6201865e-06
1580	0.99996734	3.2606415e-05
1581	0.9999356	6.432334e-05
1582	0.9994825	0.00051745394
1583	0.6496408	0.35035914
1584	0.7153534	0.28464657
1585	0.8785244	0.12147554
1586	0.9997663	0.00023367997
1587	0.9869039	0.013096103
1588	0.7842501	0.21574993
1589	0.99494237	0.005057651
1590	0.8710174	0.12898257
1591	0.99999535	4.6926057e-06
1592	0.5926153	0.4073847
1593	0.9758329	0.024167107
1594	0.9933036	0.006696409
1595	0.94257516	0.057424847
1596	0.9999249	7.512525e-05
1597	0.7830192	0.21698079
1598	0.9999759	2.413302e-05
1599	0.99566925	0.004330739
1600	0.50315267	0.49684733
1601	0.9999683	3.1739317e-05
1602	0.9987664	0.0012335618
1603	0.122525774	0.87747425
1604	0.9990428	0.0009572028
1605	0.9999989	1.0152902e-06
1606	0.1816735	0.81832653
1607	0.9998436	0.00015642414
1608	0.8034062	0.19659379
1609	0.97937655	0.02062344
1610	0.02271113	0.9772889
1611	0.9990018	0.000998267
1612	0.9300047	0.06999533
1613	0.35003597	0.64996403
1614	0.99814403	0.0018559288
1615	0.9998061	0.00019388086
1616	0.6625874	0.33741263
1617	0.99986005	0.00013989356
1618	0.8293365	0.17066352
1619	0.998505	0.001495026
1620	0.99999	1.0019128e-05
1621	0.9999943	5.750202e-06
1622	0.46646968	0.5335303
1623	0.9775994	0.022400642
1624	0.9868508	0.013149223
1625	0.99600655	0.0039934535
1626	0.0058476455	0.99415237
1627	0.9970451	0.0029548455
1628	0.87713546	0.12286446
1629	0.97967726	0.020322742
1630	0.9984269	0.0015730537
1631	0.95830125	0.041698758
1632	0.8343594	0.16564056
1633	0.96305084	0.036949154
1634	0.8155618	0.18443824
1635	0.99999976	2.610215e-07
1636	0.9885926	0.011407336
1637	0.9910773	0.008922673
1638	0.99936277	0.000637262
1639	0.36511052	0.6348895
1640	0.99557376	0.004426249
1641	0.998664	0.001336005
1642	0.99997544	2.4550714e-05
1643	0.99944884	0.0005511569
1644	0.9999274	7.260411e-05
1645	0.9969855	0.003014541
1646	0.99923646	0.0007635236
1647	0.9996138	0.00038625984
1648	0.9997881	0.00021188354
1649	0.12435716	0.8756429
1650	0.006008677	0.9939913
1651	0.045760985	0.95423895
1652	0.03052185	0.9694781
1653	0.6362618	0.36373818
1654	0.9030014	0.096998595
1655	0.99999845	1.5804981e-06
1656	0.5926716	0.4073284
1657	0.99998844	1.1520563e-05
1658	0.98766905	0.012330932
1659	0.9995259	0.000474153
1660	0.09473075	0.90526927
1661	0.9999958	4.1331236e-06
1662	0.9997695	0.00023053862
1663	0.98681074	0.013189172
1664	0.3844565	0.6155435
1665	0.91164804	0.08835191
1666	0.9998771	0.000122851
1667	0.9971096	0.00289048
1668	0.7412261	0.25877395
1669	0.94142616	0.058573842
1670	0.9999821	1.7849461e-05
1671	0.9999131	8.684993e-05
1672	0.8419019	0.15809812
1673	0.999777	0.00022302881
1674	0.9999732	2.6777452e-05
1675	0.3483166	0.6516834
1676	0.57817686	0.42182314
1677	0.982437	0.017563047
1678	0.9582311	0.041768897
1679	0.9979122	0.0020877854
1680	0.26346636	0.7365336
1681	0.99735355	0.0026464737
1682	0.9805064	0.019493608
1683	0.9941923	0.0058077085
1684	0.34039247	0.6596076
1685	0.39940795	0.600592
1686	0.95663524	0.04336481
1687	0.82817787	0.17182212
1688	0.99949324	0.0005067004
1689	0.53323567	0.4667643
1690	0.9999738	2.6245274e-05
1691	0.9999931	6.883664e-06
1692	0.8789526	0.12104735
1693	0.9878697	0.0121302735
1694	0.38478482	0.6152152
1695	0.99991584	8.4142586e-05
1696	0.9996846	0.00031548145
1697	0.76469964	0.2353004
1698	0.9969934	0.0030066178
1699	0.9997764	0.00022357788
1700	0.9993148	0.00068525557
1701	0.9999918	8.2817305e-06
1702	0.45032287	0.54967713
1703	0.9999088	9.120993e-05
1704	0.024574982	0.975425
1705	0.9979558	0.0020441317
1706	0.9903583	0.009641722
1707	0.98822767	0.011772344
1708	0.7538476	0.24615236
1709	0.5437187	0.4562813
1710	0.99998355	1.6472111e-05
1711	0.9882146	0.011785348
1712	0.01546682	0.98453325
1713	0.98281235	0.017187644
1714	0.9999651	3.494902e-05
1715	0.5168087	0.4831913
1716	0.99996495	3.5077504e-05
1717	0.017545415	0.9824546
1718	0.9999988	1.2270891e-06
1719	0.9873525	0.012647522
1720	0.9135735	0.08642654
1721	0.99998283	1.7156752e-05
1722	0.9999237	7.634249e-05
1723	0.999979	2.1007245e-05
1724	0.99989057	0.00010944491
1725	0.9999516	4.842769e-05
1726	0.3547668	0.6452333
1727	0.3257044	0.6742956
1728	0.9986191	0.0013809741
1729	0.999998	2.0222155e-06
1730	0.16600527	0.83399475
1731	0.99999464	5.386687e-06
1732	0.99958795	0.00041200238
1733	0.9926945	0.007305548
1734	0.73880297	0.26119703
1735	0.9443031	0.055696856
1736	0.9369031	0.06309692
1737	0.9996761	0.0003238873
1738	0.9985336	0.0014663676
1739	0.9977507	0.002249284
1740	0.95291036	0.04708962
1741	0.99205726	0.007942795
1742	0.9990263	0.00097370055
1743	0.498331	0.501669
1744	0.4569919	0.5430081
1745	0.9710966	0.028903482
1746	0.9999943	5.7164934e-06
1747	0.9994086	0.00059143093
1748	0.37615708	0.62384295
1749	0.004617332	0.9953826
1750	0.9995534	0.00044663798
1751	0.9999856	1.4378897e-05
1752	0.9999895	1.0511394e-05
1753	0.99968135	0.00031860828
1754	0.03940474	0.9605953
1755	0.99926454	0.0007354954
1756	0.999899	0.00010101853
1757	0.98162544	0.018374514
1758	0.9145661	0.085433915
1759	0.9995449	0.00045504278
1760	0.9999702	2.9784813e-05
1761	0.99994814	5.1884832e-05
1762	0.92836255	0.07163742
1763	0.29418358	0.7058164
1764	0.10448053	0.89551944
1765	0.9999615	3.8512553e-05
1766	0.7682126	0.23178738
1767	0.9438044	0.056195557
1768	0.9961157	0.0038842994
1769	0.99997056	2.94622e-05
1770	0.9874263	0.012573666
1771	0.6709073	0.32909268
1772	0.9882377	0.011762291
1773	0.91666496	0.08333512
1774	0.9994616	0.0005384694
1775	0.657643	0.34235698
1776	0.98323095	0.016768986
1777	0.84170026	0.15829973
1778	0.99725336	0.0027466975
1779	0.99965525	0.0003447899
1780	0.9931004	0.0068996088
1781	0.49619812	0.5038019
1782	0.3108708	0.68912923
1783	0.999997	2.925862e-06
1784	0.9999976	2.3402376e-06
1785	0.8529245	0.1470755
1786	0.99999845	1.5279727e-06
1787	0.9836669	0.016333062
1788	0.189157	0.810843
1789	0.99622667	0.0037733822
1790	0.24197248	0.7580275
1791	0.7548848	0.2451152
1792	0.9999677	3.233473e-05
1793	0.9740605	0.025939507
1794	0.9651168	0.034883182
1795	0.99558	0.004419916
1796	0.9996088	0.00039116075
1797	0.9993728	0.00062726723
1798	0.99984086	0.00015914315
1799	0.16827545	0.8317246
1800	0.9919956	0.008004391
1801	0.8188329	0.18116711
1802	0.84014565	0.1598544
1803	0.9791534	0.02084663
1804	0.48924688	0.51075315
1805	0.9999707	2.9298682e-05
1806	0.5682547	0.43174526
1807	0.98497057	0.015029438
1808	0.990502	0.009497969
1809	0.983265	0.016735049
1810	0.9999758	2.4225368e-05
1811	0.9973042	0.0026957751
1812	0.9404962	0.05950377
1813	0.9999858	1.415217e-05
1814	0.90771097	0.09228905
1815	0.9988059	0.0011940929
1816	0.39940313	0.60059685
1817	0.69787776	0.30212227
1818	0.99883586	0.0011641096
1819	0.9999814	1.8651126e-05
1820	0.5282186	0.47178137
1821	0.9999987	1.3333154e-06
1822	0.99999905	9.125374e-07
1823	0.48412493	0.5158751
1824	0.9951055	0.004894464
1825	0.99983203	0.00016788053
1826	0.8620121	0.13798788
1827	0.4406012	0.55939883
1828	0.5385734	0.46142665
1829	0.65448433	0.34551567
1830	0.96938163	0.030618345
1831	0.9987048	0.0012951862
1832	0.9854929	0.01450718
1833	0.9826019	0.01739805
1834	0.45637912	0.5436209
1835	0.99981815	0.00018191594
1836	0.70216507	0.2978349
1837	0.59468323	0.4053167
1838	0.049956847	0.9500431
1839	0.9903289	0.009671102
1840	0.04812039	0.9518797
1841	0.9999771	2.2909453e-05
1842	0.99450785	0.0054921256
1843	0.99916995	0.00083002954
1844	0.22713567	0.77286434
1845	0.99999714	2.828701e-06
1846	0.99990356	9.6436575e-05
1847	0.8475026	0.1524974
1848	0.9998223	0.00017765939
1849	0.97556585	0.024434183
1850	0.9999894	1.0553851e-05
1851	0.7064442	0.29355586
1852	0.9565268	0.043473214
1853	0.99667966	0.00332035
1854	0.036122374	0.9638777
1855	0.99950576	0.0004942137
1856	0.9735748	0.02642522
1857	0.9996929	0.0003071551
1858	0.9999914	8.575444e-06
1859	0.9999721	2.7950906e-05
1860	0.9991404	0.00085960806
1861	0.6280025	0.37199742
1862	0.002060198	0.99793977
1863	0.94591403	0.0540859
1864	0.049162164	0.95083785
1865	0.98027796	0.019722031
1866	0.99847037	0.001529607
1867	0.99516356	0.0048363865
1868	0.9854116	0.01458844
1869	0.99996233	3.7708374e-05
1870	0.54507333	0.4549266
1871	0.9997086	0.0002913381
1872	0.1648249	0.8351751
1873	0.9999857	1.4283173e-05
1874	0.1784038	0.8215962
1875	0.99821967	0.0017803413
1876	0.8084977	0.19150229
1877	0.108243436	0.8917566
1878	0.9994899	0.0005101315
1879	0.5285354	0.47146454
1880	0.5277052	0.47229475
1881	0.61455834	0.38544163
1882	0.9999759	2.4122643e-05
1883	0.999772	0.00022803483
1884	0.9999993	7.37524e-07
1885	0.8934251	0.10657482
1886	0.99842465	0.001575323
1887	0.99952006	0.00047997505
1888	0.9382503	0.061749723
1889	0.9999846	1.5419746e-05
1890	0.9999969	3.1301902e-06
1891	0.86035144	0.13964859
1892	0.9999614	3.8669696e-05
1893	0.9659523	0.03404771
1894	0.34202272	0.6579773
1895	0.9367776	0.06322248
1896	0.99999	9.991086e-06
1897	0.9115266	0.088473395
1898	0.99994826	5.1747316e-05
1899	0.9992999	0.0007000874
1900	0.00087101076	0.999129
1901	0.99917775	0.00082218146
1902	0.0054142694	0.99458575
1903	0.0155557785	0.98444426
1904	0.99987876	0.000121254234
1905	0.9927129	0.0072870837
1906	0.8124895	0.18751048
1907	0.9977411	0.0022588777
1908	0.91519105	0.08480895
1909	0.7696313	0.23036867
1910	0.19466734	0.8053327
1911	0.083116785	0.91688323
1912	0.9976941	0.0023059414
1913	0.9999105	8.957482e-05
1914	0.5705716	0.4294284
1915	0.999972	2.8042003e-05
1916	0.8499648	0.15003514
1917	0.98580706	0.014192961
1918	0.99995863	4.1321364e-05
1919	0.9997695	0.00023050058
1920	0.9999865	1.34884e-05
1921	0.52595115	0.47404885
1922	0.9169028	0.0830972
1923	0.99985266	0.00014727481
1924	0.8405216	0.15947846
1925	0.99184656	0.008153429
1926	0.999718	0.0002819709
1927	0.624006	0.37599406
1928	0.047261342	0.9527387
1929	0.9999975	2.5398722e-06
1930	0.99967813	0.0003219027
1931	0.50861675	0.49138328
1932	0.9351695	0.0648305
1933	0.12965994	0.87034005
1934	0.9961266	0.0038734514
1935	0.9998097	0.00019034308
1936	0.9988172	0.00118282
1937	0.9326862	0.06731378
1938	0.7125456	0.28745443
1939	0.9988906	0.0011094979
1940	0.60473573	0.39526427
1941	0.9999199	8.0107406e-05
1942	0.8329645	0.16703549
1943	0.9983714	0.001628635
1944	0.9999987	1.3021883e-06
1945	0.51920784	0.48079222
1946	0.9999957	4.3036043e-06
1947	0.99829906	0.0017010043
1948	0.99994016	5.9858066e-05
1949	0.18611547	0.81388456
1950	0.9994286	0.000571411
1951	0.9836749	0.016325181
1952	0.70863074	0.2913692
1953	0.8080014	0.19199862
1954	0.9916786	0.008321491
1955	0.55123484	0.4487652
1956	0.17412339	0.8258766
1957	0.024553368	0.97544664
1958	0.50593024	0.49406978
1959	0.98102486	0.018975152
1960	0.88391745	0.11608253
1961	0.9952932	0.0047067255
1962	0.999948	5.200114e-05
1963	0.8674863	0.13251369
1964	0.99857664	0.0014233204
1965	0.9998129	0.00018710698
1966	0.34536916	0.6546308
1967	0.9998878	0.00011211461
1968	0.61229587	0.38770407
1969	0.9994204	0.00057960645
1970	0.9981006	0.0018994025
1971	0.99998784	1.2200702e-05
1972	0.99959224	0.00040780692
1973	0.99952805	0.00047191986
1974	0.99991286	8.710971e-05
1975	0.4759456	0.5240544
1976	0.9996069	0.0003931427
1977	0.99828535	0.0017146727
1978	0.99987686	0.00012315244
1979	0.92301077	0.076989226
1980	0.9999057	9.4294686e-05
1981	0.996617	0.0033830372
1982	0.9999832	1.6814281e-05
1983	0.8672194	0.13278061
1984	0.9944067	0.0055933455
1985	0.99987733	0.00012267353
1986	0.12933187	0.8706681
1987	0.5876283	0.41237172
1988	0.99998236	1.7665083e-05
1989	0.9999112	8.885187e-05
1990	0.9997197	0.00028034995
1991	0.98391217	0.01608784
1992	0.9980393	0.0019606974
1993	0.0024260092	0.99757403
1994	0.9990707	0.00092933315
1995	0.99169207	0.008307902
1996	0.99178445	0.008215554
1997	0.99997175	2.8228746e-05
1998	0.95425546	0.04574448
[truncated: 14,335 more rows]
