# Supplementary material for: Evaluating deep learning-based melanoma classification using immunohistochemistry and routine histology: A three center study
Source: PLoS One. 2024 Jan 19;19(1):e0297146. doi: 10.1371/journal.pone.0297146 (PMC10798511; doi:10.1371/journal.pone.0297146)
Supplement: S5 Dataset — (ZIP) [file pone.0297146.s011.zip › minimal_dataset/tile_predictions/dresden/773004-2-HE_ind_ISlab_0.0.csv]

	0	1
0	0.998684	0.001316015
1	0.9827931	0.01720689
2	0.9749786	0.025021356
3	0.12177475	0.8782252
4	0.97342706	0.026572937
5	0.9798662	0.020133773
6	0.2008915	0.7991085
7	0.9985649	0.0014351316
8	0.9996233	0.00037671387
9	0.97106826	0.028931718
10	0.93649215	0.063507855
11	0.99850994	0.0014900402
12	0.5895019	0.41049808
13	0.99979585	0.00020412548
14	0.79712254	0.20287746
15	0.5868857	0.41311437
16	0.75572276	0.24427727
17	0.62852174	0.37147832
18	0.19157763	0.8084224
19	0.81130135	0.18869859
20	0.74412584	0.25587422
21	0.9990785	0.0009214253
22	0.9964103	0.003589645
23	0.8598938	0.1401062
24	0.89535004	0.104649924
25	0.91368085	0.08631921
26	0.9992192	0.00078076584
27	0.9459841	0.054015867
28	0.88790005	0.11209992
29	0.6755058	0.3244942
30	0.9638256	0.036174413
31	0.9291591	0.07084096
32	0.9097638	0.09023624
33	0.38033232	0.61966765
34	0.336015	0.663985
35	0.8852501	0.11474986
36	0.77702	0.22298004
37	0.56610984	0.43389016
38	0.81919646	0.1808035
39	0.9891398	0.010860229
40	0.82845265	0.17154743
41	0.77959913	0.22040094
42	0.9930608	0.0069392496
43	0.19511963	0.8048804
44	0.75987095	0.2401291
45	0.3873881	0.6126119
46	0.85656136	0.14343858
47	0.9357866	0.06421341
48	0.98924774	0.010752256
49	0.9991596	0.0008404728
50	0.9991115	0.00088852854
51	0.0730548	0.92694527
52	0.97335005	0.02665001
53	0.60259223	0.3974078
54	0.13221644	0.8677836
55	0.98497456	0.0150254
56	0.8137892	0.18621084
57	0.9734212	0.026578832
58	0.53312033	0.4668797
59	0.017957278	0.98204273
60	0.9728544	0.027145635
61	0.85243815	0.14756182
62	0.9646537	0.035346318
63	0.9872802	0.012719804
64	0.9708455	0.02915446
65	0.768058	0.23194198
66	0.99834085	0.0016591017
67	0.25450888	0.74549115
68	0.9937278	0.0062721753
69	0.9285249	0.07147505
70	0.91756725	0.08243277
71	0.99973613	0.00026389345
72	0.67918783	0.3208122
73	0.7760111	0.22398889
74	0.03825446	0.9617455
75	0.6341363	0.3658637
76	0.9605697	0.039430365
77	0.27753833	0.7224617
78	0.9994579	0.00054210663
79	0.0684346	0.93156534
80	0.85644287	0.14355713
81	0.92708784	0.07291217
82	0.08317651	0.9168235
83	0.81126165	0.18873836
84	0.21059002	0.78940994
85	0.9416094	0.058390643
86	0.68814164	0.3118583
87	0.9970503	0.0029497382
88	0.9527237	0.04727634
89	0.00093956204	0.99906045
90	0.99932873	0.00067130086
91	0.37589765	0.6241023
92	0.99148226	0.008517744
93	0.9906313	0.0093688
94	0.9594836	0.040516376
95	0.32363096	0.676369
96	0.0016802177	0.9983198
97	0.96544826	0.03455176
98	0.7977885	0.20221148
99	0.86844194	0.13155803
100	0.9823858	0.017614206
101	0.32063523	0.6793648
102	0.7748059	0.22519413
103	0.7925096	0.2074904
104	0.94604397	0.053955987
105	0.11639401	0.883606
106	0.9618343	0.038165703
107	0.55804455	0.4419555
108	0.7507588	0.24924116
109	0.95008194	0.04991805
110	0.98037547	0.01962455
111	0.7356194	0.26438063
112	0.80878836	0.19121169
113	0.92413276	0.07586729
114	0.9999865	1.3448865e-05
115	0.6126871	0.38731286
116	0.02446539	0.97553456
117	0.51788294	0.48211703
118	0.9527144	0.047285594
119	0.91014224	0.08985772
120	0.9761041	0.0238959
121	0.6895067	0.31049332
122	0.9342994	0.065700635
123	0.9299412	0.07005877
124	0.9228539	0.07714607
125	0.6269655	0.37303448
126	0.60299224	0.39700776
127	0.91372603	0.08627394
128	0.029581707	0.9704183
129	0.99687517	0.0031248697
130	0.9699517	0.030048288
131	0.7212685	0.27873147
132	0.5374457	0.46255428
133	0.7407823	0.25921768
134	0.9092331	0.09076688
135	0.97118807	0.028811967
136	0.99520665	0.0047933543
137	0.3864668	0.6135332
138	0.16001146	0.8399886
139	0.6299423	0.37005767
140	0.9987224	0.0012775705
141	0.99984825	0.00015172211
142	0.8588836	0.14111634
143	0.58787376	0.41212624
144	0.71740985	0.28259015
145	0.21681282	0.78318715
146	0.9758598	0.024140209
147	0.7436767	0.2563233
148	0.97394323	0.026056776
149	0.99955803	0.0004419106
150	0.99914145	0.0008584972
151	0.9287493	0.07125061
152	0.8187142	0.1812858
153	0.7801576	0.21984239
154	0.9744577	0.02554229
155	0.9168062	0.08319376
156	0.97267085	0.027329143
157	0.9957337	0.004266332
158	0.31418213	0.6858179
159	0.026874654	0.97312534
160	0.9110031	0.08899691
161	0.6858106	0.31418934
162	0.5956587	0.40434125
163	0.27222	0.72778004
164	0.9606313	0.039368715
165	0.3635125	0.63648754
166	0.55376726	0.4462328
167	0.9975133	0.002486687
168	0.86044073	0.13955925
169	0.76654935	0.23345067
170	0.03542532	0.9645747
171	0.9994211	0.00057887
172	0.9944929	0.0055071237
173	0.6142522	0.38574782
174	0.9913053	0.008694657
175	0.9530166	0.046983484
176	0.7425258	0.25747418
177	0.8949842	0.10501583
178	0.74839455	0.25160542
179	0.7343992	0.2656008
180	0.8803073	0.11969263
181	0.7488887	0.25111136
182	0.99981815	0.00018185558
183	0.8256068	0.17439319
184	0.17333496	0.826665
185	0.002485157	0.99751484
186	0.9610574	0.03894252
187	0.6171926	0.38280737
188	0.8580304	0.14196956
189	0.99996984	3.0110128e-05
190	0.9075481	0.0924519
191	0.8173586	0.18264137
192	0.9962058	0.0037942033
193	0.10038998	0.89961004
194	0.67654616	0.32345384
195	0.6284136	0.3715864
196	0.9891055	0.010894432
197	0.5439562	0.4560438
198	0.2545848	0.74541515
199	0.9945235	0.0054764925
200	0.8273958	0.17260419
201	0.08239267	0.9176073
202	0.7958737	0.20412634
203	0.8654085	0.13459149
204	0.9656879	0.034312114
205	0.9541856	0.045814395
206	0.98657817	0.01342182
207	0.5812454	0.41875458
208	0.7879584	0.21204157
209	0.16633251	0.83366746
210	0.99394107	0.0060589
211	0.29461768	0.7053823
212	0.9980831	0.0019168439
213	0.5964463	0.40355375
214	0.912519	0.087481074
215	0.07018865	0.9298113
216	0.99129385	0.008706149
217	0.6236337	0.37636632
218	0.96424717	0.035752814
219	0.9996339	0.00036605558
220	0.99968326	0.00031674237
221	0.7944401	0.20555994
222	0.9950341	0.004965903
223	0.49794117	0.50205886
224	0.6346164	0.36538363
225	0.554974	0.44502598
226	0.33919033	0.6608097
227	0.98168683	0.018313197
228	0.27653635	0.72346365
229	0.0036165856	0.9963834
230	0.9998735	0.00012646867
231	0.94402564	0.05597441
232	0.6288886	0.37111142
233	0.99084926	0.0091508
234	0.73999155	0.26000845
235	0.29581815	0.70418185
236	0.9685084	0.03149154
237	0.9087575	0.09124244
238	0.85098433	0.14901568
239	0.99961025	0.0003897705
240	0.9887052	0.011294835
241	0.99938965	0.00061031914
242	0.5020584	0.4979416
243	0.9989747	0.001025376
244	0.8585613	0.14143877
245	0.94915575	0.05084427
246	0.74961334	0.25038671
247	0.8102167	0.18978332
248	0.9691646	0.030835394
249	0.9834958	0.016504252
250	0.9800863	0.019913644
251	0.114344075	0.88565594
252	0.99046665	0.0095332945
253	0.998988	0.0010119668
254	0.97217566	0.027824333
255	0.8316965	0.16830347
256	0.9901966	0.009803418
257	0.97371846	0.026281537
258	0.9770339	0.022966107
259	0.99354047	0.0064595533
260	0.9172933	0.08270672
261	0.9739949	0.026005106
262	0.98919475	0.010805188
263	0.96439624	0.03560376
264	0.0480785	0.95192146
265	0.5445403	0.45545968
266	0.9693564	0.030643532
267	0.6875266	0.31247345
268	0.77216506	0.22783494
269	0.81340593	0.18659411
270	0.99998426	1.5693051e-05
271	0.4527454	0.5472546
272	0.95550907	0.044490978
273	0.98832756	0.011672486
274	0.91842395	0.081576064
275	0.9723638	0.027636137
276	0.93823993	0.061760098
277	0.9654101	0.03458985
278	0.99439347	0.0056064995
279	0.6980358	0.3019642
280	0.05194332	0.94805664
281	0.9942449	0.005755117
282	0.9735023	0.026497655
283	0.49598622	0.5040137
284	0.78965515	0.21034485
285	0.9989693	0.0010306425
286	0.89209306	0.10790691
287	0.13533646	0.8646636
288	0.37452376	0.62547624
289	0.7038295	0.29617047
290	0.7928309	0.20716912
291	0.019980641	0.98001933
292	0.980785	0.019215029
293	0.054397743	0.9456023
294	0.4642253	0.5357747
295	0.48913562	0.5108643
296	0.7168134	0.28318664
297	0.997398	0.0026019698
298	0.99908316	0.0009168495
299	0.9416501	0.058349874
300	0.6917947	0.30820528
301	0.96276486	0.037235167
302	0.73374724	0.2662527
303	0.689381	0.31061897
304	0.80211145	0.19788855
305	0.67151135	0.32848862
306	0.9712359	0.028764063
307	0.9977458	0.0022541475
308	0.9802643	0.019735709
309	0.50863636	0.49136367
310	0.959861	0.040139064
311	0.8388061	0.16119383
312	0.97352093	0.02647911
313	0.99883014	0.0011699143
314	0.24759819	0.75240177
315	0.86800647	0.1319935
316	0.898525	0.101474956
317	0.9287338	0.07126615
318	0.66932964	0.33067033
319	0.847055	0.15294492
320	0.7137134	0.28628656
321	0.4826708	0.5173292
322	0.7533197	0.24668035
323	0.42943144	0.5705686
324	0.94401354	0.05598645
325	0.49235407	0.5076459
326	0.9841935	0.015806496
327	0.83208346	0.16791655
328	0.99995863	4.13488e-05
329	0.8832304	0.11676957
330	0.08769701	0.91230303
331	0.99931526	0.0006847509
332	0.7738944	0.22610553
333	0.7995677	0.2004323
334	0.87650025	0.12349977
335	0.00024776263	0.9997522
336	0.3117447	0.6882553
337	0.9515549	0.048445087
338	0.72925115	0.27074882
339	0.9999827	1.7337099e-05
340	0.34655088	0.65344906
341	0.3278479	0.6721521
342	0.4261162	0.57388383
343	0.8853554	0.114644624
344	0.07179672	0.9282032
345	0.61383474	0.38616526
346	0.24599868	0.75400126
347	0.32349694	0.67650306
348	0.9999974	2.6499397e-06
349	0.98676074	0.013239245
350	0.9328588	0.06714119
351	0.99641836	0.0035815956
352	0.9826859	0.017314026
353	0.24778877	0.7522112
354	0.99477226	0.005227788
355	0.67198026	0.32801968
356	0.992245	0.0077550053
357	0.9579225	0.042077422
358	0.9967829	0.0032170974
359	0.7351506	0.26484942
360	0.91971695	0.08028307
361	0.079775535	0.9202245
362	0.0067716623	0.9932284
363	0.7575431	0.24245691
364	0.22733259	0.7726674
365	0.7705025	0.2294975
366	0.7313955	0.26860452
367	0.9511758	0.04882414
368	0.23539619	0.76460385
369	0.8687577	0.1312423
370	0.07531376	0.9246862
371	0.8921817	0.1078183
372	0.9961959	0.0038041112
373	0.9947667	0.0052332557
374	0.99947983	0.0005201818
375	0.9994137	0.0005862598
376	0.35151178	0.6484883
377	0.15995233	0.8400477
378	0.98263645	0.017363563
379	0.829977	0.17002302
380	0.22653951	0.7734605
381	0.9421576	0.05784237
382	0.28615004	0.71384996
383	0.9637048	0.036295142
384	0.99978024	0.00021973789
385	0.9866643	0.013335729
386	0.9993981	0.000601926
387	0.64239985	0.35760015
388	0.58807147	0.41192856
389	0.9872821	0.012717912
390	0.87337136	0.12662865
391	0.99313813	0.0068619
392	0.9971486	0.0028514508
393	0.97565424	0.024345737
394	0.75994724	0.24005277
395	0.89962196	0.10037801
396	0.727371	0.272629
397	0.9979715	0.0020285347
398	0.86592853	0.13407151
399	0.80024177	0.19975823
400	0.99940467	0.0005953554
401	0.08431908	0.91568094
402	0.9672257	0.032774325
403	0.9713128	0.028687237
404	0.9336921	0.06630792
405	0.34046525	0.65953475
406	0.99471164	0.005288435
407	0.53876275	0.46123725
408	0.65996784	0.34003213
409	0.33113003	0.66887003
410	0.95319295	0.046806987
411	0.9693898	0.030610196
412	0.7293118	0.27068818
413	0.51636344	0.48363653
414	0.79454803	0.20545197
415	0.96608466	0.033915266
416	0.9979692	0.0020307272
417	0.95542026	0.0445797
418	0.68892044	0.31107956
419	0.0100243725	0.98997563
420	0.9938653	0.0061346632
421	0.9977877	0.0022122704
422	0.99650854	0.0034914732
423	0.70169085	0.29830918
424	0.97383875	0.026161244
425	0.8430669	0.15693316
426	0.5824524	0.41754758
427	0.6242909	0.37570906
428	0.7547539	0.24524616
429	0.99391043	0.0060895393
430	0.9863521	0.013647949
431	0.99550796	0.0044920254
432	0.9546526	0.04534739
