# Supplementary material for: Evaluating deep learning-based melanoma classification using immunohistochemistry and routine histology: A three center study
Source: PLoS One. 2024 Jan 19;19(1):e0297146. doi: 10.1371/journal.pone.0297146 (PMC10798511; doi:10.1371/journal.pone.0297146)
Supplement: S5 Dataset — (ZIP) [file pone.0297146.s011.zip › minimal_dataset/tile_predictions/dresden/119687-HE_ind_ISlab_0.0.csv]

	0	1
0	0.9460048	0.05399519
1	0.9982103	0.0017897298
2	0.9927885	0.007211546
3	0.95862025	0.041379757
4	0.97298884	0.027011082
5	0.9362873	0.06371267
6	0.7023379	0.2976621
7	0.99751544	0.0024845707
8	0.8835014	0.11649866
9	0.9647768	0.035223205
10	0.9993698	0.0006302492
11	0.9978594	0.0021405872
12	0.99992037	7.964977e-05
13	0.9931346	0.0068654036
14	0.98083365	0.019166375
15	0.66816956	0.33183047
16	0.8507843	0.14921571
17	0.9536793	0.046320688
18	0.9908414	0.009158612
19	0.99960166	0.0003983513
20	0.11271999	0.88728005
21	0.87072986	0.1292701
22	0.93474644	0.065253556
23	0.97625184	0.023748113
24	0.95728666	0.042713396
25	0.2925344	0.7074656
26	0.47479627	0.5252037
27	0.9921407	0.007859286
28	0.9999769	2.3147357e-05
29	0.9999746	2.5375373e-05
30	0.30892792	0.69107205
31	0.9971107	0.00288929
32	0.48600653	0.5139935
33	0.8267134	0.1732866
34	0.95800596	0.041993994
35	0.99972063	0.00027933874
36	0.4003503	0.59964967
37	0.84867984	0.1513201
38	0.9328996	0.06710042
39	0.93892276	0.061077323
40	0.9228462	0.077153854
41	0.9549893	0.04501067
42	0.98047465	0.019525321
43	0.9015957	0.09840428
44	0.04552122	0.9544788
45	0.4528413	0.54715866
46	0.5696504	0.43034965
47	0.9987858	0.0012142633
48	0.9523574	0.047642592
49	0.930046	0.06995394
50	0.945354	0.054645974
51	0.99015754	0.00984247
52	0.9985606	0.001439363
53	0.8932953	0.106704734
54	0.94120795	0.05879207
55	0.9834132	0.016586823
56	0.9795471	0.020452978
57	0.9987669	0.0012331519
58	0.85780156	0.14219847
59	0.94664055	0.053359453
60	0.6055247	0.39447528
61	0.18652876	0.8134712
62	0.68435687	0.31564313
63	0.9581379	0.041861996
64	0.93745	0.06254997
65	0.9786702	0.021329822
66	0.93695396	0.06304607
67	0.9124621	0.08753788
68	0.98209697	0.017902985
69	0.9632748	0.036725227
70	0.91465175	0.085348226
71	0.99807125	0.0019287714
72	0.9060558	0.09394423
73	0.54528254	0.4547175
74	0.5042046	0.49579537
75	0.90699685	0.093003124
76	0.98669225	0.013307787
77	0.99151963	0.008480342
78	0.85220575	0.14779423
79	0.99097085	0.009029132
80	0.9123717	0.0876283
81	0.99982566	0.0001743868
82	0.9844268	0.015573174
83	0.97747475	0.022525253
84	0.9876067	0.012393254
85	0.99959034	0.00040971275
86	0.84403014	0.1559699
87	0.98393863	0.016061421
88	0.9690419	0.030958073
89	0.69990665	0.30009332
90	0.988084	0.011916023
91	0.97694516	0.023054885
92	0.99948573	0.00051424373
93	0.91887504	0.08112496
94	0.99743253	0.0025674563
95	0.75595194	0.24404812
96	0.6120563	0.3879437
97	0.9826031	0.017396959
98	0.9996847	0.00031528025
99	0.8285328	0.17146719
100	0.98088205	0.019118028
101	0.8543736	0.14562644
102	0.97132987	0.028670099
103	0.9997172	0.0002827637
104	0.9997141	0.0002859023
105	0.9503238	0.04967625
106	0.9708519	0.029148133
107	0.9983228	0.0016772161
108	0.9999	9.996196e-05
109	0.9112334	0.088766545
110	0.97944164	0.020558424
111	0.99995244	4.761649e-05
112	0.8482191	0.1517809
113	0.21747942	0.7825206
114	0.9109143	0.08908569
115	0.89602447	0.10397553
116	0.90407	0.09592995
117	0.9424442	0.057555817
118	0.79116493	0.2088351
119	0.9973013	0.002698716
120	0.994072	0.005927972
121	0.80558366	0.19441631
122	0.9867541	0.013245842
123	0.99751735	0.0024826499
124	0.79612595	0.20387407
125	0.97967577	0.02032421
126	0.99790287	0.002097156
127	0.89537156	0.10462848
128	0.9910999	0.008900139
129	0.44595066	0.5540494
130	0.99681026	0.0031896876
131	0.9697703	0.03022971
132	0.9397232	0.0602768
133	0.9963619	0.0036381418
134	0.99986565	0.00013438541
135	0.9926045	0.007395446
136	0.99786913	0.0021308316
137	0.9991423	0.0008577323
138	0.9690121	0.030987915
139	0.8471252	0.1528748
140	0.75799626	0.2420038
141	0.9906342	0.009365831
142	0.93276006	0.06723995
143	0.9963091	0.0036908712
144	0.99832183	0.0016781754
145	0.94105464	0.058945403
146	0.99198204	0.008017999
147	0.99843293	0.0015670821
148	0.9513484	0.048651516
149	0.4055322	0.59446776
150	0.9972453	0.0027546617
151	0.99675757	0.0032424016
152	0.99890447	0.0010955778
153	0.9207984	0.07920163
154	0.8559168	0.14408314
155	0.24662037	0.75337964
156	0.29867542	0.7013246
157	0.9599539	0.040046144
158	0.9730661	0.02693398
159	0.8012323	0.1987677
160	0.71833354	0.28166646
161	0.88736326	0.112636685
162	0.9939737	0.0060263
163	0.22526619	0.7747338
164	0.9831014	0.01689858
165	0.9706917	0.029308297
166	0.9697374	0.030262526
167	0.9768321	0.023167921
168	0.99588025	0.0041197212
169	0.92421687	0.0757832
170	0.80851007	0.19148993
171	0.95163304	0.048366986
172	0.93952614	0.06047389
173	0.9905171	0.009482882
174	0.70675266	0.2932473
175	0.7062001	0.2937999
176	0.97602016	0.023979887
177	0.98673195	0.0132680945
178	0.9705995	0.02940045
179	0.9657381	0.034261856
180	0.99776745	0.002232574
181	0.8648497	0.13515027
182	0.96556705	0.034432918
183	0.99864084	0.0013591885
184	0.79258	0.20742005
185	0.9669102	0.033089884
186	0.98462045	0.015379517
187	0.96879554	0.03120439
188	0.98636174	0.013638323
189	0.99510807	0.0048919385
190	0.97643423	0.023565758
191	0.9950157	0.004984315
192	0.9919486	0.008051413
193	0.94765735	0.052342672
194	0.91229963	0.087700345
195	0.9905059	0.009494117
196	0.96989214	0.030107826
197	0.98080355	0.01919643
198	0.55536276	0.44463727
199	0.627726	0.37227392
200	0.99257964	0.0074203718
201	0.9923165	0.0076835607
202	0.86969525	0.13030472
203	0.99759346	0.0024065168
204	0.9583974	0.041602604
205	0.7734009	0.22659904
206	0.9953288	0.004671271
207	0.5045342	0.49546582
208	0.99460053	0.005399504
209	0.71771735	0.28228262
210	0.93674535	0.0632546
211	0.32805148	0.6719485
212	0.57396716	0.4260328
213	0.98055893	0.019441042
214	0.55338603	0.44661403
215	0.90130985	0.0986902
216	0.91461456	0.08538542
217	0.99029833	0.009701698
218	0.95868784	0.041312095
219	0.9922971	0.0077029304
220	0.8738016	0.1261984
221	0.95530653	0.044693395
222	0.99996185	3.8195587e-05
223	0.74325144	0.25674856
224	0.9360609	0.06393909
225	0.99702626	0.0029737002
226	0.37519875	0.6248013
227	0.9954461	0.004553986
228	0.99983966	0.00016026452
229	0.9984902	0.0015098125
230	0.8774233	0.1225767
231	0.9727165	0.0272835
232	0.91308045	0.08691959
233	0.40247402	0.59752595
234	0.49147856	0.50852144
235	0.48382345	0.5161765
236	0.86313236	0.1368677
237	0.9783483	0.021651655
238	0.98653585	0.013464153
239	0.9279145	0.07208544
240	0.9975376	0.0024624425
241	0.6317387	0.36826125
242	0.9714669	0.028533127
243	0.7106894	0.28931051
244	0.99675685	0.0032432035
245	0.9983386	0.0016613866
246	0.9158466	0.08415337
247	0.085991375	0.9140087
248	0.97687733	0.023122663
249	0.99293244	0.0070675723
250	0.9110062	0.08899383
251	0.97734547	0.022654537
252	0.8905579	0.10944209
253	0.9967109	0.0032890579
254	0.9996762	0.00032383204
255	0.9998374	0.00016259277
256	0.9636944	0.03630562
257	0.9917697	0.008230301
258	0.61645854	0.38354146
259	0.9935302	0.0064697727
260	0.99841726	0.0015827641
261	0.948235	0.051764995
262	0.9962184	0.003781586
263	0.9587387	0.041261252
264	0.99993515	6.4786465e-05
265	0.9919059	0.008094068
266	0.9953094	0.004690576
267	0.8550922	0.14490777
268	0.9333347	0.066665255
269	0.9988789	0.0011211109
270	0.98160124	0.018398793
271	0.99169004	0.008309977
272	0.99991024	8.980197e-05
273	0.97495824	0.025041739
274	0.2621526	0.73784745
275	0.9795172	0.020482762
276	0.983824	0.016175924
277	0.81869006	0.18130995
278	0.9896169	0.010383114
279	0.96762586	0.032374173
280	0.97938126	0.020618701
281	0.9991322	0.0008677701
282	0.98897433	0.011025633
283	0.7164984	0.28350163
284	0.9911742	0.008825759
285	0.5704886	0.42951137
286	0.9969618	0.0030381817
287	0.6527718	0.34722823
288	0.7498845	0.25011557
289	0.9992632	0.00073672755
290	0.9989262	0.0010737528
291	0.9748174	0.025182636
292	0.93631876	0.06368124
293	0.99350667	0.006493291
294	0.9833514	0.016648559
295	0.7654007	0.23459929
296	0.9925464	0.0074536237
297	0.94332093	0.056678995
298	0.9993691	0.0006309289
299	0.96866703	0.031332955
300	0.9631826	0.03681731
301	0.99807775	0.0019222797
302	0.9642433	0.03575675
303	0.8178901	0.18210985
304	0.99895406	0.0010458635
305	0.96041495	0.039585084
306	0.98461455	0.01538538
307	0.93800974	0.06199029
308	0.9339111	0.06608886
309	0.99348104	0.0065189404
310	0.9276471	0.07235291
311	0.9527687	0.04723137
312	0.85119855	0.14880145
313	0.83222926	0.16777068
314	0.99823856	0.0017614596
315	0.98042244	0.019577548
316	0.9969511	0.0030488216
317	0.9716812	0.028318798
318	0.9124307	0.08756929
319	0.79395276	0.2060472
320	0.98022264	0.01977743
321	0.9235871	0.07641297
322	0.8918109	0.10818912
323	0.9628197	0.037180286
324	0.064100176	0.93589985
325	0.025386246	0.9746138
326	0.9421022	0.05789782
327	0.4700809	0.52991915
328	0.9980725	0.0019275199
329	0.69939363	0.3006064
330	0.99636227	0.0036377092
331	0.37272227	0.62727773
332	0.99512595	0.004874053
333	0.7143503	0.28564978
334	0.99992216	7.7807046e-05
335	0.97362715	0.026372883
336	0.7663851	0.23361494
337	0.7408015	0.25919846
338	0.89293927	0.1070607
339	0.9999862	1.3773124e-05
340	0.9931861	0.0068138437
341	0.9494228	0.050577264
342	0.23950313	0.7604969
343	0.9932054	0.0067945416
344	0.5018185	0.49818152
345	0.9416438	0.05835624
346	0.95912075	0.04087926
347	0.99952614	0.00047385748
348	0.9694717	0.030528286
349	0.9950577	0.0049422677
350	0.9894509	0.010549186
351	0.99969614	0.0003038722
352	0.99867356	0.0013264776
353	0.99995697	4.3092183e-05
354	0.9974954	0.0025046617
355	0.9956097	0.0043902826
356	0.99929583	0.00070413447
357	0.7917144	0.20828563
358	0.9151096	0.08489041
359	0.9977816	0.0022184586
360	0.7549425	0.24505755
361	0.99169767	0.00830238
362	0.97410643	0.025893608
363	0.97487146	0.025128515
364	0.9990716	0.0009283707
365	0.8616456	0.13835445
366	0.9245084	0.07549169
367	0.7576494	0.24235058
368	0.92100406	0.07899596
369	0.85650814	0.14349191
370	0.9975465	0.002453496
371	0.99196917	0.008030813
372	0.95648175	0.043518215
373	0.997912	0.0020879603
374	0.71085304	0.289147
375	0.9983418	0.0016582444
376	0.98996407	0.010035926
377	0.9982829	0.0017170665
378	0.9820176	0.01798241
379	0.9819797	0.018020283
380	0.8642719	0.13572818
381	0.9997553	0.00024470457
382	0.38174108	0.6182589
383	0.99836546	0.0016345467
384	0.979039	0.020961022
385	0.71451575	0.28548422
386	0.91502035	0.08497965
387	0.95340586	0.046594173
388	0.9980026	0.0019973922
389	0.99980944	0.00019054026
390	0.99145657	0.008543409
391	0.918449	0.081551045
392	0.9780448	0.021955239
393	0.9693946	0.030605413
394	0.2903773	0.7096227
395	0.9508476	0.049152378
396	0.62852895	0.37147102
397	0.9998442	0.00015578244
398	0.38399842	0.6160016
399	0.984335	0.01566503
400	0.9985436	0.0014563564
401	0.9692368	0.030763188
402	0.9884858	0.011514138
403	0.9808022	0.019197745
404	0.31692472	0.6830753
405	0.7410305	0.25896952
406	0.7133241	0.28667593
407	0.97940993	0.020589998
408	0.9927025	0.00729755
409	0.9903591	0.009640953
410	0.91285145	0.087148525
411	0.9895835	0.010416579
412	0.99088496	0.0091151055
413	0.99847776	0.0015222678
414	0.9989924	0.0010075916
415	0.27160016	0.7283998
416	0.9945821	0.0054178657
417	0.9818751	0.01812484
418	0.9969091	0.0030909202
419	0.5164334	0.48356655
420	0.9991271	0.00087293255
421	0.87371904	0.12628093
422	0.9965497	0.0034502542
423	0.9987882	0.0012118258
424	0.93776345	0.062236547
425	0.9583606	0.04163943
426	0.99964356	0.00035644727
427	0.23790982	0.76209015
428	0.9880606	0.011939411
429	0.9983004	0.0016996906
430	0.9845599	0.015440071
431	0.38064745	0.6193525
432	0.6139618	0.38603818
433	0.98388094	0.016119095
434	0.99994826	5.1792736e-05
435	0.9839331	0.016066931
436	0.98536277	0.0146372365
437	0.99820924	0.0017908104
438	0.79832983	0.20167017
439	0.746625	0.25337502
440	0.9881351	0.011864867
441	0.9993242	0.0006758087
442	0.9998536	0.00014636303
443	0.2505082	0.7494919
444	0.9855762	0.014423816
445	0.9989009	0.0010991327
446	0.9065931	0.09340695
447	0.988497	0.011503025
448	0.9564518	0.043548193
449	0.6478081	0.35219193
450	0.9780984	0.021901647
451	0.9975561	0.0024439264
452	0.9981232	0.0018767866
453	0.9702232	0.029776763
454	0.97653633	0.023463741
455	0.9989662	0.0010338343
456	0.8573548	0.14264518
457	0.9953825	0.004617539
458	0.8801423	0.119857684
459	0.8273984	0.17260152
460	0.9234548	0.07654524
461	0.9963567	0.0036432715
462	0.98634297	0.013657028
463	0.99872726	0.0012726681
464	0.9269243	0.073075786
465	0.9975068	0.002493189
466	0.9713558	0.028644258
467	0.9724496	0.027550366
468	0.9903414	0.009658524
469	0.9925801	0.007419922
470	0.9005079	0.09949199
471	0.99321014	0.006789887
472	0.99466765	0.0053323773
473	0.97382665	0.02617337
474	0.99975723	0.00024271276
475	0.97104734	0.02895261
476	0.9924285	0.007571528
477	0.9483005	0.051699586
478	0.9943836	0.0056164404
479	0.97903866	0.020961314
480	0.9995666	0.0004333666
481	0.9556571	0.044342905
482	0.9841749	0.015825089
483	0.9851467	0.014853257
484	0.8919604	0.10803963
485	0.9991799	0.0008200293
486	0.95328647	0.046713598
487	0.62667084	0.3733292
488	0.12991744	0.87008256
489	0.9721505	0.027849477
490	0.99937147	0.00062856654
491	0.932263	0.06773696
492	0.9916965	0.008303519
493	0.9993807	0.00061928685
494	0.88942903	0.11057103
495	0.9168095	0.08319047
496	0.9864955	0.013504558
497	0.99970776	0.00029226538
498	0.9862651	0.013734929
499	0.9693517	0.030648265
500	0.9993327	0.0006672388
501	0.96570224	0.034297843
502	0.99328977	0.006710219
503	0.9749181	0.025081864
504	0.99689615	0.0031038076
505	0.9895354	0.010464661
506	0.977137	0.022863023
507	0.9737656	0.026234351
508	0.5556747	0.44432533
509	0.48266026	0.51733977
510	0.8589689	0.14103109
511	0.96622777	0.03377221
512	0.9187581	0.08124184
513	0.7907956	0.20920442
514	0.84321904	0.15678094
515	0.8294459	0.1705541
516	0.82618374	0.17381623
517	0.99264646	0.0073535847
518	0.98251176	0.01748821
519	0.99945694	0.0005430018
520	0.90805507	0.091944955
521	0.998914	0.0010860417
522	0.87152416	0.12847589
523	0.99235064	0.007649297
524	0.997982	0.0020179832
525	0.99770844	0.002291559
526	0.9420475	0.05795252
527	0.9985031	0.0014969384
528	0.998988	0.0010120488
529	0.9636769	0.03632314
530	0.99974567	0.0002543069
531	0.99338925	0.006610766
532	0.9987325	0.0012675233
533	0.29927292	0.70072705
534	0.87205327	0.1279468
535	0.9703662	0.029633807
536	0.9915782	0.008421805
537	0.9686812	0.03131875
538	0.9998067	0.00019332522
539	0.99934536	0.00065467914
540	0.9997596	0.00024035531
541	0.058305256	0.94169474
542	0.99513334	0.004866625
543	0.99810636	0.0018936476
544	0.9984816	0.0015184127
545	0.977275	0.022725064
546	0.9858467	0.014153258
547	0.98137224	0.018627789
548	0.7875562	0.21244384
549	0.9818346	0.01816543
550	0.956715	0.043285023
551	0.9992611	0.00073888886
552	0.9602851	0.039714854
553	0.9896374	0.010362649
554	0.99131846	0.008681598
555	0.920683	0.07931695
556	0.99957126	0.00042877317
557	0.99913883	0.0008611743
558	0.965766	0.034233987
559	0.958106	0.041893948
560	0.98304796	0.016952071
561	0.9280984	0.071901575
562	0.4369051	0.5630949
563	0.9853468	0.014653236
564	0.9981187	0.0018813316
565	0.9748277	0.02517223
566	0.95516914	0.044830777
567	0.99082243	0.00917755
568	0.9921365	0.007863488
569	0.9809645	0.019035524
570	0.38661987	0.61338013
571	0.8330698	0.16693018
572	0.43550557	0.5644944
573	0.53686136	0.46313867
574	0.22229536	0.7777046
575	0.99383944	0.0061605633
576	0.84613717	0.15386288
577	0.9356352	0.064364724
578	0.9451383	0.05486172
579	0.9996172	0.00038280452
580	0.99996674	3.3269673e-05
581	0.9423718	0.05762827
582	0.93469614	0.065303914
583	0.9769796	0.02302039
584	0.9744601	0.025539879
585	0.96153903	0.03846092
586	0.81273717	0.1872629
587	0.2892968	0.71070325
588	0.99648947	0.0035104556
589	0.9986727	0.0013272744
590	0.76040524	0.23959474
591	0.97437185	0.025628153
592	0.22264087	0.7773591
593	0.97974485	0.02025515
594	0.9842174	0.015782582
595	0.9610548	0.038945258
596	0.97120875	0.028791191
597	0.9919756	0.008024449
598	0.9741848	0.025815211
599	0.9566496	0.04335041
600	0.9995555	0.00044450347
601	0.99753785	0.0024621978
602	0.98500746	0.014992549
603	0.83510226	0.16489774
604	0.99499434	0.0050057326
605	0.86470205	0.13529788
606	0.99201244	0.007987526
607	0.8865479	0.11345208
608	0.86822486	0.1317751
609	0.91035515	0.08964487
610	0.97782236	0.022177598
611	0.95069766	0.04930237
612	0.9691187	0.03088126
613	0.75272864	0.24727133
614	0.9348351	0.06516489
615	0.9789053	0.021094637
616	0.9107056	0.08929432
617	0.9953371	0.0046629007
618	0.92853326	0.07146671
619	0.99802977	0.0019701659
620	0.9796267	0.02037336
621	0.99744654	0.0025535226
622	0.999509	0.0004910212
623	0.9973085	0.002691535
624	0.99681395	0.0031860934
625	0.9973533	0.0026466497
626	0.9991429	0.00085710606
627	0.99844354	0.0015564308
628	0.92004603	0.079954006
629	0.6572538	0.3427462
630	0.99928015	0.0007198667
631	0.89945096	0.10054902
632	0.9671156	0.032884438
633	0.96331125	0.036688708
634	0.5726695	0.4273305
635	0.98069674	0.019303286
636	0.9975821	0.002417962
637	0.64995533	0.35004464
638	0.9985092	0.0014908074
639	0.9902008	0.0097992355
640	0.9852197	0.014780297
641	0.76206154	0.23793846
642	0.9914757	0.008524335
643	0.9701413	0.029858682
644	0.96892613	0.03107389
645	0.5896701	0.41032985
646	0.8682557	0.13174433
647	0.9333059	0.0666941
648	0.99972206	0.00027796155
649	0.61450446	0.38549557
650	0.99175245	0.00824758
651	0.9862921	0.013707819
652	0.953308	0.046691973
653	0.98152566	0.018474324
654	0.970899	0.029101072
655	0.9748897	0.025110265
656	0.8625779	0.13742213
657	0.9469973	0.053002737
658	0.88327247	0.1167275
659	0.8941896	0.105810374
660	0.9984641	0.001535861
661	0.9996778	0.0003222429
662	0.30400217	0.69599783
663	0.9756128	0.024387186
664	0.99982196	0.00017801802
665	0.99163216	0.008367846
666	0.99461526	0.005384775
667	0.48846534	0.5115347
668	0.97701436	0.022985691
669	0.93522745	0.06477254
670	0.9997204	0.00027959025
671	0.9994116	0.00058837654
672	0.111170955	0.88882905
673	0.97722924	0.022770772
