# Supplementary material for: Evaluating deep learning-based melanoma classification using immunohistochemistry and routine histology: A three center study
Source: PLoS One. 2024 Jan 19;19(1):e0297146. doi: 10.1371/journal.pone.0297146 (PMC10798511; doi:10.1371/journal.pone.0297146)
Supplement: S5 Dataset — (ZIP) [file pone.0297146.s011.zip › minimal_dataset/tile_predictions/dresden/853282-2-HE_ind_ISlab_1.0.csv]

	0	1
0	0.00012532294	0.9998747
1	8.937823e-05	0.9999106
2	0.072808675	0.9271914
3	5.1732266e-05	0.99994826
4	0.27560452	0.72439545
5	1.1971707e-05	0.9999881
6	0.0005660893	0.99943393
7	0.020442585	0.9795574
8	0.0017626808	0.99823725
9	0.00047923808	0.9995208
10	0.23271163	0.7672884
11	0.0007725581	0.9992274
12	2.0007037e-05	0.99998
13	0.00019379954	0.9998062
14	0.00023073916	0.9997693
15	2.9838877e-06	0.999997
16	0.00090937706	0.9990907
17	3.9234474e-06	0.99999607
18	0.0007380602	0.9992619
19	0.014874469	0.98512554
20	0.27446386	0.7255361
21	0.00040985068	0.9995902
22	8.900327e-06	0.99999106
23	0.0008796222	0.9991204
24	0.0016416165	0.9983583
25	1.7156375e-05	0.99998283
26	0.1390158	0.8609842
27	0.0028638616	0.9971361
28	2.850247e-05	0.9999715
29	2.1610895e-05	0.9999784
30	0.00068476464	0.99931526
31	0.00061013916	0.9993899
32	0.5024794	0.49752063
33	9.028182e-06	0.99999094
34	0.0036500008	0.99634993
35	0.12004152	0.87995845
36	0.0019422771	0.99805766
37	0.3659793	0.6340207
38	0.00016023338	0.9998398
39	0.00024784528	0.9997521
40	0.03896909	0.9610309
41	0.00036998812	0.99963
42	2.7205038e-05	0.9999728
43	0.00026922184	0.99973077
44	0.0011157623	0.99888426
45	0.00020760379	0.9997924
46	0.00012901142	0.999871
47	0.0005233956	0.9994766
48	8.638894e-08	0.9999999
49	2.487962e-05	0.9999751
50	0.0009062328	0.9990938
51	8.622328e-05	0.9999138
52	9.764542e-06	0.9999902
53	9.867684e-06	0.9999901
54	0.00029632388	0.9997037
55	0.00030821728	0.99969184
56	7.688582e-05	0.9999231
57	0.0011367222	0.99886334
58	1.9610347e-06	0.9999981
59	4.3944428e-07	0.9999995
60	9.049518e-05	0.9999095
61	0.00039566122	0.9996044
62	3.8475323e-06	0.9999962
63	0.015870262	0.9841298
64	0.00575602	0.9942439
65	0.007346236	0.9926537
66	1.2943932e-05	0.999987
67	0.08621931	0.9137807
68	0.0006199231	0.99938
69	7.989837e-05	0.9999201
70	2.7054539e-06	0.99999726
71	7.5647694e-07	0.9999993
72	0.0006052332	0.9993948
73	0.005276972	0.9947231
74	5.6473804e-05	0.9999435
75	7.830785e-05	0.9999217
76	0.0005382631	0.9994617
77	5.0982024e-05	0.999949
78	1.4691681e-06	0.99999857
79	0.0020642292	0.9979358
80	0.0050440333	0.99495596
81	0.0075722123	0.99242777
82	0.05630598	0.943694
83	5.7605932e-05	0.9999424
84	0.00030494048	0.99969506
85	0.00023169305	0.9997683
86	0.009399704	0.9906002
87	3.2297314e-05	0.9999677
88	9.4151816e-05	0.9999058
89	0.00013292072	0.9998671
90	0.00048654058	0.9995135
91	0.0008576184	0.9991424
92	5.5594493e-05	0.99994445
93	0.0984049	0.9015951
94	6.663267e-05	0.99993336
95	5.8247588e-05	0.9999417
96	0.000116625386	0.9998834
97	0.0014658009	0.9985342
98	9.9658246e-05	0.99990034
99	0.004881126	0.99511886
100	0.0064632907	0.99353665
101	0.002801292	0.9971987
102	0.00019296685	0.99980706
103	0.0002763296	0.9997236
104	0.00014424391	0.99985576
105	0.003002093	0.99699795
106	3.37995e-05	0.99996614
107	1.8103246e-05	0.9999819
108	0.00026077725	0.9997392
109	0.000121419675	0.9998785
110	2.1956423e-05	0.99997807
111	0.013927994	0.986072
112	4.4462726e-05	0.99995553
113	0.010067697	0.9899323
114	1.1337856e-05	0.9999887
115	8.099459e-06	0.9999919
116	0.003045826	0.9969542
117	0.00016008646	0.9998399
118	0.00013219744	0.9998678
119	0.0032458927	0.9967541
120	3.9985794e-06	0.99999595
121	0.001182451	0.9988175
122	0.48574263	0.51425743
123	9.304064e-05	0.9999069
124	0.0003140964	0.9996859
125	0.00084457116	0.9991554
126	0.00018876721	0.99981123
127	0.8362022	0.16379784
128	0.001341892	0.99865806
129	0.0013559724	0.99864405
130	0.0005398237	0.99946016
131	0.0013070481	0.9986929
132	5.1995583e-05	0.999948
133	5.2148036e-05	0.9999479
134	0.00011681905	0.9998832
135	0.00017319698	0.99982685
136	8.056291e-05	0.9999194
137	0.012219553	0.98778045
138	0.0035374074	0.99646264
139	4.8838947e-06	0.9999951
140	0.82022053	0.17977944
141	0.0002924139	0.9997075
142	0.0030304645	0.9969695
143	0.0031600331	0.99684
144	0.00029898883	0.999701
145	1.0276128e-06	0.9999989
146	0.00011698102	0.99988306
147	4.2047614e-05	0.9999579
148	9.3619674e-05	0.9999064
149	0.0020255155	0.99797446
150	0.08175157	0.9182484
151	0.009066429	0.99093354
152	0.041361224	0.9586388
153	0.0052928594	0.99470717
154	3.981631e-05	0.9999602
155	0.00037970464	0.9996203
156	2.4924126e-05	0.9999751
157	0.0005806703	0.99941933
158	5.764571e-06	0.9999943
159	0.0007413996	0.9992586
160	5.719977e-07	0.9999994
161	8.868629e-05	0.9999113
162	0.145476	0.8545241
163	0.00010352181	0.9998965
164	0.0008348731	0.9991652
165	8.4793166e-05	0.99991524
166	0.0013132691	0.99868673
167	1.4232198e-06	0.99999857
168	7.261393e-05	0.9999274
169	2.215003e-07	0.99999976
170	0.005332633	0.9946674
171	0.36422384	0.6357762
172	0.0002496311	0.9997503
173	0.019402077	0.9805979
174	0.000121629426	0.9998784
175	5.7653633e-05	0.9999423
176	0.00014688495	0.99985313
177	0.0002817285	0.99971825
178	9.2222166e-05	0.99990773
179	0.0062815924	0.9937184
180	6.586956e-07	0.9999993
181	0.0012329733	0.998767
182	0.030430967	0.96956897
183	0.0010574542	0.99894255
184	1.2892376e-05	0.9999871
185	0.00022326688	0.9997768
186	0.00015957424	0.9998404
187	0.0001277281	0.9998722
188	0.00010668452	0.9998933
189	1.851631e-05	0.9999815
190	0.0033596905	0.9966403
191	0.0010304634	0.99896955
192	0.020673977	0.979326
193	0.00019951614	0.9998005
194	4.3517954e-07	0.9999995
195	0.0004554906	0.99954444
196	0.00031394014	0.9996861
197	0.00038282562	0.9996171
198	0.00060381414	0.9993962
199	0.43772683	0.56227314
200	2.6734537e-05	0.9999733
201	2.1728294e-05	0.9999783
202	9.062377e-06	0.99999094
203	0.00088254875	0.99911743
204	0.0002801832	0.9997198
205	9.651679e-05	0.99990344
206	0.005106604	0.99489343
207	0.1137026	0.8862974
208	0.00011037832	0.9998896
209	0.00061943824	0.9993806
210	0.028319834	0.97168016
211	0.00023769512	0.99976236
212	0.00045595982	0.99954396
213	0.00014258215	0.9998574
214	0.009824158	0.9901758
215	0.00045603458	0.99954396
216	5.4235396e-05	0.99994576
217	0.035673458	0.9643265
218	0.014495743	0.9855042
219	0.0011890943	0.9988109
220	0.1256118	0.8743882
221	2.369082e-05	0.9999763
222	0.001999611	0.9980003
223	0.004793361	0.99520665
224	0.000547567	0.9994524
225	3.1417103e-06	0.9999969
226	4.445925e-05	0.99995553
227	4.9845366e-05	0.9999502
228	0.00029110434	0.99970883
229	5.9147373e-05	0.9999409
230	0.00016000253	0.99984
231	0.0010517491	0.9989483
232	0.00024931857	0.9997507
233	0.0024787525	0.9975212
234	2.7371481e-05	0.9999726
235	3.5635312e-05	0.99996436
236	0.010109976	0.98989
237	4.7954887e-05	0.9999521
238	0.040531125	0.9594689
239	6.727959e-05	0.99993277
240	0.00063948054	0.9993605
241	1.3506396e-05	0.9999865
242	0.0010380226	0.9989619
243	5.0203525e-06	0.999995
244	1.3086921e-05	0.9999869
245	0.026791828	0.9732082
246	2.3175166e-05	0.9999769
247	0.012156455	0.9878435
248	7.0261564e-07	0.9999993
249	2.9097147e-05	0.9999709
250	0.05460986	0.9453901
251	0.00014162796	0.9998584
252	0.005130457	0.9948696
253	0.00037113877	0.9996289
254	0.124678	0.875322
255	5.754662e-06	0.9999943
256	0.005864532	0.9941355
257	1.4269164e-05	0.9999857
258	0.0003120492	0.999688
259	0.113591485	0.88640845
260	9.592361e-06	0.99999046
261	0.0006850498	0.9993149
262	0.00011409431	0.9998859
263	6.465263e-06	0.99999356
264	7.527785e-05	0.99992466
265	6.804157e-05	0.99993193
266	0.27383074	0.7261692
267	0.00012775576	0.9998722
268	0.0021031909	0.9978968
269	1.2245533e-06	0.9999988
270	0.016478188	0.9835218
271	2.0279696e-05	0.99997973
272	5.665753e-05	0.9999434
273	0.0001762381	0.99982375
274	1.9968627e-05	0.99998
275	1.0446347e-05	0.9999895
276	0.0068425424	0.99315745
277	0.25911623	0.7408838
278	0.020399451	0.9796005
279	0.0006980747	0.9993019
280	8.970259e-05	0.99991024
281	0.0010692506	0.99893075
282	0.0002782208	0.9997217
283	0.0018372779	0.9981627
284	9.025699e-05	0.99990976
285	0.0001881539	0.9998118
286	0.002519674	0.99748033
287	0.0020215972	0.9979784
288	0.0023828459	0.99761707
289	0.0011752673	0.9988248
290	0.00037564407	0.9996244
291	5.2521286e-06	0.99999475
292	0.00012744745	0.99987257
293	0.00076437835	0.99923563
294	4.953901e-06	0.999995
295	0.015735522	0.98426455
296	2.5213353e-06	0.9999975
297	0.0003933483	0.99960667
298	0.00020941175	0.9997906
299	0.17180207	0.8281979
300	0.21757743	0.7824226
301	0.0008286549	0.9991714
302	0.00059581187	0.9994042
303	0.15616389	0.8438361
304	1.7571363e-06	0.9999982
305	0.00025439565	0.99974555
306	6.1778596e-06	0.9999938
307	0.0011938883	0.9988061
308	0.0048221094	0.99517787
309	0.024003271	0.97599673
310	0.017875256	0.9821247
311	8.3821615e-05	0.9999162
312	0.053404782	0.94659525
313	6.754554e-06	0.9999932
314	7.596175e-05	0.99992406
315	3.8765767e-05	0.99996126
316	0.002675094	0.9973248
317	6.9599464e-06	0.9999931
318	0.0005154455	0.99948454
319	0.00023227607	0.9997677
320	0.021727728	0.9782722
321	0.0047645587	0.9952355
322	6.9984167e-06	0.99999297
323	0.00026275087	0.9997372
324	0.00075358804	0.9992465
325	0.0010265039	0.9989735
326	0.04930513	0.95069486
327	0.0008250526	0.9991749
328	0.00036116783	0.9996388
329	6.4666074e-06	0.99999356
330	0.024788763	0.9752112
331	4.719012e-05	0.9999528
332	0.003900817	0.9960991
333	0.004043393	0.9959566
334	0.00046307058	0.999537
335	0.00043527398	0.9995647
336	0.0049195504	0.9950805
337	0.0071035144	0.9928965
338	0.0011699548	0.99883
339	6.8641684e-06	0.9999931
340	0.0008173696	0.99918264
341	0.01119814	0.98880184
342	1.8472393e-06	0.9999982
343	0.0006735104	0.99932647
344	0.0031769688	0.9968231
345	8.494165e-06	0.99999154
346	2.1884132e-05	0.99997807
347	0.0024127916	0.9975872
348	0.00084538554	0.99915457
349	0.00034253436	0.9996575
350	0.00057663536	0.9994234
351	0.00013863415	0.99986136
352	0.0017525202	0.9982475
353	0.00017241282	0.9998275
354	5.8566075e-05	0.99994147
355	0.00401685	0.9959831
356	0.010114119	0.9898859
357	0.0001914753	0.9998085
358	0.00012922037	0.9998708
359	4.9437447e-05	0.9999505
360	1.0784753e-05	0.9999893
361	0.030673862	0.9693261
362	0.00049655396	0.9995035
363	0.000515791	0.9994842
364	0.00095407246	0.9990459
365	2.2192911e-05	0.9999778
366	5.0941035e-06	0.9999949
367	0.00045540274	0.99954456
368	0.06320172	0.9367983
369	0.00045470436	0.9995453
370	0.00029929174	0.9997008
371	0.0030235257	0.9969765
372	0.016125426	0.98387456
373	0.021036552	0.9789635
374	0.00012723338	0.9998728
375	3.9517432e-05	0.9999604
376	6.81478e-06	0.9999932
377	9.997815e-06	0.99999
378	0.0013564094	0.9986436
379	0.0050449804	0.994955
380	0.00036216187	0.99963784
381	1.7244394e-05	0.9999827
382	0.0024790755	0.99752086
383	7.976408e-05	0.99992025
384	3.8503553e-05	0.9999615
385	0.000111832516	0.9998882
386	0.029950177	0.97004986
387	0.011378604	0.9886214
388	0.000548006	0.99945194
389	0.008102528	0.99189746
390	0.00015494853	0.999845
391	0.0020926672	0.9979074
392	0.06552824	0.9344717
393	0.010007698	0.9899923
394	0.0050341794	0.99496585
395	0.00012695864	0.99987304
396	0.00010467685	0.99989533
397	0.00024952687	0.99975044
398	0.002067866	0.9979322
399	0.0015098354	0.9984901
400	0.0012573352	0.99874264
401	0.0002043208	0.99979573
402	0.029992118	0.9700079
403	0.022453224	0.97754675
404	0.010457257	0.9895427
405	0.00024463737	0.9997553
406	0.040407877	0.95959204
407	4.28527e-05	0.9999572
408	0.0009668313	0.9990332
409	0.022373283	0.9776267
410	0.0017698759	0.99823016
411	0.01600845	0.98399156
412	3.3641397e-06	0.99999666
413	0.021846203	0.9781538
414	0.00038580532	0.9996141
415	2.9308101e-05	0.9999707
416	0.047552127	0.95244783
417	4.458033e-05	0.9999554
418	3.6506167e-06	0.9999963
419	0.005611316	0.99438864
420	0.0028653273	0.9971347
421	6.0835846e-05	0.9999392
422	1.2176268e-05	0.99998784
423	0.0010184855	0.99898154
424	6.5985536e-05	0.99993396
425	1.8116107e-06	0.9999982
426	0.15165229	0.8483477
427	0.56807077	0.4319292
428	0.00028380597	0.9997162
429	0.00026419075	0.9997358
430	0.00023595171	0.999764
431	4.195701e-05	0.99995804
432	0.00057087746	0.99942905
433	1.4407998e-05	0.9999856
434	0.00021023118	0.9997898
435	5.3730077e-05	0.99994624
436	0.00061956607	0.99938035
437	0.0069977455	0.99300224
438	0.00012279573	0.9998772
439	6.335669e-06	0.9999937
440	0.00012167769	0.9998783
441	0.0052516228	0.9947484
442	0.015485204	0.98451483
443	0.00028276775	0.9997172
444	9.248002e-05	0.9999075
445	2.99583e-05	0.9999701
446	0.0036881473	0.99631184
447	0.015612488	0.9843875
448	0.006863479	0.9931365
449	9.455076e-05	0.99990547
450	0.0009061798	0.9990939
451	0.0009055919	0.99909437
452	5.127638e-05	0.99994874
453	3.591757e-05	0.9999641
454	0.011726478	0.9882735
455	0.041253086	0.9587469
456	0.00023424502	0.9997658
457	0.00028780216	0.99971217
458	0.0006370446	0.999363
459	0.0024399583	0.99756
460	7.803428e-05	0.9999219
461	5.4734923e-05	0.9999453
462	3.4124891e-06	0.99999654
463	9.4076975e-05	0.99990594
464	0.00059477834	0.99940526
465	0.00015405634	0.99984586
466	1.0103767e-05	0.99998987
467	0.0006057549	0.9993942
468	6.281139e-06	0.9999937
469	0.00010180802	0.9998982
470	3.1345782e-05	0.99996865
471	0.00082491	0.999175
472	0.0014606161	0.99853945
473	0.037181683	0.96281826
474	0.000111782625	0.9998882
475	0.00024884002	0.99975115
476	0.0006443331	0.9993556
477	0.021631857	0.97836816
478	0.0054561715	0.9945438
479	0.030203942	0.96979606
480	0.00040439723	0.9995956
481	0.0002310881	0.9997689
482	6.719552e-06	0.9999933
483	0.47397423	0.5260258
484	0.0021281212	0.9978719
485	1.4418196e-05	0.9999856
486	0.003582191	0.99641776
487	0.43447807	0.56552196
488	0.0011487365	0.9988513
489	0.0006362955	0.9993637
490	0.08491435	0.9150857
491	0.00014851638	0.99985147
492	0.00011397535	0.99988604
493	2.7022694e-05	0.99997294
494	0.00018805849	0.99981195
495	1.7489643e-05	0.9999825
496	2.460325e-06	0.9999975
497	0.00013180361	0.99986815
498	0.00075804564	0.99924195
499	0.010508539	0.98949146
500	0.00079736457	0.99920267
501	0.0006490871	0.99935097
502	0.010686888	0.98931307
503	3.3959616e-06	0.99999666
504	0.00076185196	0.99923813
505	2.148337e-05	0.99997854
506	3.3010394e-05	0.999967
507	2.9635696e-05	0.9999703
508	0.29485857	0.7051414
509	3.861825e-06	0.9999962
510	1.34586935e-05	0.9999865
511	3.8048836e-06	0.9999962
512	7.894916e-05	0.9999211
513	3.5428104e-06	0.9999964
514	0.00015176594	0.99984825
515	1.9213181e-05	0.9999808
516	6.354912e-06	0.9999937
517	0.00056125724	0.9994387
518	0.0004593775	0.9995407
519	0.004012852	0.9959871
520	0.0587295	0.9412705
521	0.0006732672	0.9993267
522	6.3237334e-05	0.9999367
523	0.032804023	0.967196
524	0.00080458407	0.9991954
525	3.2411725e-05	0.9999676
526	0.0003202027	0.9996798
527	0.008056837	0.9919431
528	0.000604444	0.9993955
529	4.3667445e-05	0.99995637
530	7.7850316e-05	0.99992216
531	0.0035610092	0.996439
532	0.00047226564	0.9995277
533	0.0005090842	0.99949086
534	0.031557206	0.9684428
535	4.3047867e-06	0.9999957
536	0.0005897453	0.9994103
537	3.928457e-06	0.99999607
538	0.00012121758	0.99987876
539	1.0553065e-05	0.9999894
540	2.5586854e-05	0.99997437
541	0.0029601196	0.99703985
542	5.5213135e-05	0.9999448
543	0.0003965561	0.99960345
544	6.919846e-05	0.99993074
545	0.0024854194	0.9975146
546	0.0009439925	0.99905604
547	0.003537787	0.9964623
548	7.8876685e-05	0.9999211
549	2.6424714e-05	0.99997354
550	9.758067e-05	0.99990237
551	0.0007025653	0.9992974
552	0.00052507437	0.99947494
553	3.6894864e-05	0.99996305
554	5.428642e-05	0.99994576
555	0.00108666	0.9989134
556	2.6875692e-05	0.9999732
557	0.03001339	0.9699866
558	0.00011527935	0.9998847
559	0.0008338117	0.99916625
560	8.86599e-05	0.9999113
561	0.00028540796	0.99971455
562	0.0002910561	0.99970895
563	0.00086018397	0.9991398
564	4.1091564e-05	0.9999589
565	5.7746405e-05	0.9999423
566	0.0075559216	0.9924441
567	0.00087535137	0.9991247
568	0.0003626896	0.99963725
569	1.1238218e-05	0.9999888
570	0.00045994055	0.9995401
571	0.0034995172	0.9965005
572	6.1242594e-05	0.9999387
573	0.019369632	0.98063034
574	1.68492e-06	0.99999833
575	0.00027993863	0.99972004
576	0.00072749075	0.9992725
577	0.0002020701	0.999798
578	0.0017295008	0.9982705
579	0.0038500072	0.99615
580	0.00082685775	0.9991731
581	1.5984766e-05	0.999984
582	7.984764e-05	0.9999201
583	0.00024173335	0.9997583
584	3.9794527e-06	0.99999607
585	2.6549318e-05	0.9999734
586	0.00020411164	0.99979585
587	0.00017600012	0.999824
588	3.0843837e-06	0.9999969
589	1.207892e-06	0.9999988
590	1.2155743e-05	0.99998784
591	0.00018882555	0.99981123
592	0.009838529	0.9901614
593	0.00010193946	0.9998981
594	0.0001749464	0.99982506
595	2.4102175e-05	0.9999759
596	0.0036903135	0.9963097
597	4.7083584e-05	0.9999529
598	2.8674584e-05	0.9999713
599	0.00060038705	0.99939966
600	0.00010063058	0.9998994
601	0.00021065056	0.9997894
602	3.3935605e-05	0.999966
603	0.00024357214	0.9997564
604	0.001955946	0.998044
605	0.00029128088	0.9997087
606	0.0004963131	0.99950373
607	0.00084679323	0.99915326
608	2.913141e-05	0.9999709
609	0.0015396631	0.9984603
610	0.0034801483	0.9965198
611	0.0011220918	0.99887794
612	2.8508804e-05	0.9999715
613	7.3982724e-06	0.9999926
614	8.589751e-06	0.9999914
615	4.4633634e-05	0.9999554
616	0.0022552689	0.9977448
617	0.0001184344	0.9998815
618	1.9827277e-05	0.9999802
619	9.2451985e-05	0.9999075
620	7.615293e-05	0.9999238
621	8.743893e-05	0.9999125
622	0.005947758	0.99405223
623	4.6085315e-05	0.99995387
624	2.1635803e-06	0.99999785
625	0.013151407	0.9868486
626	0.00034286338	0.99965715
627	2.9424523e-06	0.999997
628	0.004285281	0.9957147
629	7.096964e-05	0.9999291
630	0.0002150548	0.999785
631	0.0019934333	0.9980065
632	0.00025835744	0.9997416
633	0.00031812023	0.99968195
634	0.00026342762	0.9997366
635	5.5886732e-05	0.9999441
636	0.00039527516	0.99960476
637	0.011054657	0.9889453
638	0.00241299	0.99758697
639	0.029315813	0.9706842
640	0.0022037306	0.9977963
641	0.00026425373	0.9997358
642	9.391439e-05	0.99990606
643	8.105717e-05	0.99991894
644	0.0021071215	0.9978929
645	5.5778496e-06	0.9999944
646	0.1284685	0.8715315
647	0.00255921	0.9974408
648	0.00010147074	0.99989855
649	0.00068457995	0.9993154
650	9.995414e-05	0.9999
651	0.00050895027	0.999491
652	0.0010006645	0.9989993
653	6.233506e-05	0.99993765
654	0.00013267125	0.9998673
655	0.012615359	0.9873847
656	0.09162089	0.90837914
657	0.23159929	0.7684007
658	0.0010005573	0.9989994
659	0.0003494258	0.9996506
660	0.0037139268	0.99628603
661	0.12779306	0.8722069
662	0.00093367003	0.9990663
663	1.0311753e-05	0.9999896
664	9.215483e-05	0.99990785
665	4.7660483e-06	0.99999523
666	8.27245e-05	0.99991727
667	1.1345103e-05	0.9999887
668	9.455374e-05	0.99990547
669	0.00071661134	0.9992834
670	0.0009830348	0.999017
671	0.010987098	0.98901296
672	0.0010516429	0.9989484
673	9.28733e-05	0.99990714
674	7.089148e-06	0.99999297
675	3.9242168e-05	0.9999608
676	0.00010852011	0.9998915
677	2.7604523e-05	0.99997234
678	0.10379149	0.8962086
679	0.00021868365	0.9997813
680	6.14326e-06	0.9999938
681	0.0004865443	0.9995135
682	1.6124084e-06	0.99999833
683	0.00010075108	0.99989927
684	3.8501534e-05	0.9999615
685	0.40296802	0.597032
686	4.9253267e-05	0.99995077
687	0.06025429	0.9397457
688	3.4487322e-05	0.99996555
689	9.0848935e-06	0.99999094
690	0.00019968762	0.9998004
691	0.005915088	0.9940849
692	9.869246e-06	0.9999901
693	5.490283e-05	0.99994504
694	5.2168423e-05	0.9999478
695	0.183135	0.81686497
696	0.36578202	0.634218
697	0.0012120041	0.99878806
698	0.00022721273	0.99977285
699	4.9981838e-05	0.99995005
700	0.0013989041	0.99860114
701	3.4195814e-06	0.99999654
702	0.00037174014	0.9996282
703	0.00021320261	0.9997868
704	0.21286704	0.7871329
705	0.022975888	0.97702414
706	1.4325789e-07	0.9999999
707	4.5907145e-05	0.9999541
708	1.1657422e-06	0.9999988
709	0.0004052248	0.99959475
710	0.00032594198	0.9996741
711	0.002703627	0.9972964
712	0.0002776225	0.9997223
713	0.00017420397	0.9998258
714	8.4016785e-05	0.99991596
715	0.0037564023	0.9962436
716	0.0003331203	0.9996669
717	0.0004874683	0.99951255
718	2.7879873e-06	0.99999726
719	0.00033337413	0.9996667
720	0.09825707	0.90174294
721	5.335469e-05	0.9999466
722	0.03108465	0.9689153
723	0.0015012524	0.9984988
724	0.0025543168	0.9974457
725	0.001107648	0.99889237
726	0.08566849	0.91433156
727	0.0015073174	0.9984927
728	0.04610218	0.95389783
729	0.09135043	0.90864956
730	9.038761e-06	0.99999094
731	0.026904188	0.9730958
732	2.8574674e-05	0.9999714
733	0.0055457293	0.9944543
734	0.010251973	0.989748
735	0.04551749	0.9544825
736	0.0021303857	0.9978696
737	4.4246467e-06	0.9999956
738	0.0010565278	0.9989435
739	0.00933504	0.99066496
740	0.0005834986	0.9994165
741	1.6989254e-06	0.99999833
742	8.993904e-06	0.99999106
743	0.0012036109	0.99879634
744	0.12131762	0.8786823
745	0.00045104057	0.999549
746	0.00015285534	0.9998472
747	0.0007114805	0.99928844
748	5.9146696e-05	0.9999409
749	0.00087480433	0.9991252
750	2.1735133e-05	0.9999783
751	0.14221351	0.8577865
752	7.753601e-06	0.99999225
753	1.465328e-05	0.99998534
754	0.0029071774	0.99709284
755	9.155448e-05	0.99990845
756	0.0006964221	0.9993036
757	0.000984556	0.99901545
758	8.646353e-05	0.9999136
759	1.8959578e-05	0.99998105
760	0.012760077	0.9872399
761	0.0056796074	0.9943204
762	1.9279232e-06	0.9999981
763	0.0035765518	0.9964234
764	0.052966624	0.9470334
765	1.2087299e-05	0.99998796
766	0.00025750752	0.99974245
767	0.00052382983	0.99947613
768	0.00047762867	0.9995223
769	5.0249226e-05	0.9999497
770	2.2693812e-05	0.99997735
771	6.0640243e-05	0.9999393
772	1.3429359e-05	0.9999865
773	0.00013299221	0.99986696
774	5.0570205e-05	0.99994946
775	5.108776e-06	0.9999949
776	5.8527043e-05	0.99994147
777	1.558136e-06	0.99999845
778	0.00037619023	0.9996238
779	0.00047330747	0.99952674
780	0.00013537263	0.9998646
781	2.6927206e-05	0.99997306
782	6.9064256e-05	0.999931
783	5.876299e-05	0.99994123
784	0.022556614	0.9774434
785	0.00035237358	0.9996476
786	0.00017106661	0.99982893
787	0.020956546	0.9790435
788	0.0017130923	0.9982869
789	0.0005791918	0.9994209
790	3.114448e-05	0.9999689
791	0.00017561694	0.99982446
792	0.0018486162	0.99815136
793	0.00014390472	0.9998561
794	3.259367e-05	0.99996746
795	2.0060494e-05	0.99998
796	0.0007551724	0.9992448
797	0.001700538	0.99829954
798	0.00016127338	0.9998387
799	0.3092878	0.69071215
800	0.00035351288	0.9996464
801	4.0043187e-06	0.99999595
802	0.0013810471	0.99861896
803	0.00014090931	0.9998591
804	0.0054785884	0.9945214
805	0.0028655042	0.99713445
806	6.0448933e-06	0.9999939
807	0.0032168236	0.99678314
808	0.00035154985	0.99964845
809	0.0008344126	0.99916565
810	5.2706837e-05	0.9999473
811	0.2050054	0.7949946
812	0.016642183	0.98335785
813	0.00018013446	0.99981993
814	0.00043339844	0.9995666
815	0.0007827225	0.9992173
816	1.717874e-05	0.99998283
817	0.005983466	0.9940165
818	0.00057245	0.99942756
819	5.4930765e-06	0.9999945
820	0.0003718986	0.99962807
821	0.00011442783	0.99988556
822	0.00048260888	0.99951744
823	8.053894e-05	0.9999194
824	8.1384746e-07	0.99999917
825	0.0012179085	0.9987821
826	7.6310105e-05	0.9999237
827	0.00012399968	0.999876
828	0.004296123	0.9957039
829	0.003877453	0.99612254
830	1.3422163e-05	0.9999865
831	3.5702316e-05	0.99996424
832	0.0028367646	0.99716324
833	5.1116724e-05	0.99994886
834	0.0004863511	0.9995136
835	0.00085441524	0.9991456
836	0.00081546826	0.99918455
837	0.0047541885	0.99524575
838	0.00062000385	0.99938
839	0.00066599145	0.99933404
840	0.0019850251	0.9980149
841	0.00011522461	0.9998847
842	0.06857806	0.931422
843	0.0045086495	0.9954913
844	7.2052746e-05	0.999928
845	0.0014057565	0.9985942
846	0.00029700578	0.999703
847	0.008185625	0.9918143
848	0.0039398116	0.9960602
849	0.00019629773	0.9998037
850	0.0034632275	0.99653673
851	0.004160124	0.99583995
852	0.0013295778	0.99867046
853	0.002027838	0.9979722
854	0.0005956948	0.9994043
855	4.5753346e-05	0.9999542
856	3.609602e-05	0.9999639
857	0.00076195656	0.999238
858	1.6667149e-05	0.9999833
859	0.00011723215	0.9998827
860	4.124668e-05	0.99995875
861	0.0003014343	0.99969864
862	0.0002551178	0.99974483
863	6.934195e-05	0.9999306
864	3.9300458e-06	0.99999607
865	0.0030500975	0.99695
866	0.0017821623	0.99821776
867	0.034974746	0.9650252
868	0.00047345585	0.9995265
869	0.0007419329	0.9992581
870	0.0005654185	0.99943453
871	0.002184886	0.99781513
872	0.009542119	0.9904579
873	0.005999266	0.99400073
874	4.2317927e-07	0.9999995
875	0.0013489615	0.9986511
876	0.0002619794	0.99973804
877	2.3125931e-05	0.9999769
878	4.4675588e-07	0.9999995
879	7.298019e-05	0.99992704
880	0.17037165	0.82962835
881	0.0013975324	0.99860245
882	0.0026839015	0.99731606
883	9.351456e-05	0.9999064
884	3.324138e-05	0.99996674
885	0.0045722537	0.9954277
886	0.009258325	0.9907417
887	6.168823e-05	0.99993825
888	2.3448405e-05	0.9999765
889	9.1410184e-05	0.99990857
890	0.0028047306	0.99719524
891	8.0008533e-07	0.99999917
892	3.2851033e-06	0.99999666
893	0.0004525766	0.9995474
894	0.00046593783	0.99953413
895	2.3060527e-06	0.99999774
896	0.0026060669	0.99739397
897	0.0019435162	0.9980565
898	0.6468615	0.3531385
899	2.07716e-06	0.999998
900	0.00037282635	0.9996271
901	0.00049553614	0.99950445
902	0.00011102944	0.999889
903	0.00016465344	0.9998354
904	0.00020346287	0.99979657
905	7.443171e-05	0.9999256
906	4.6076264e-05	0.99995387
907	0.00028461101	0.9997154
908	0.00010864114	0.9998914
909	3.1034033e-06	0.9999969
910	0.00011103007	0.999889
911	4.17292e-06	0.9999958
912	0.00013740074	0.99986255
913	0.0030988278	0.99690115
914	0.00559177	0.99440825
915	0.018054383	0.9819456
916	0.00020454885	0.9997955
917	2.9139494e-05	0.9999709
918	0.0013938858	0.99860615
919	0.00032019537	0.9996798
920	0.0050111115	0.99498886
921	8.9644716e-05	0.99991035
922	0.00014340981	0.9998566
923	1.6816173e-05	0.9999832
924	0.00010675066	0.9998932
925	2.1384694e-06	0.99999785
926	2.209438e-05	0.99997795
927	0.00031159434	0.9996884
928	0.0002640759	0.9997359
929	7.6554345e-05	0.99992347
930	3.3759046e-05	0.99996626
931	0.00089915644	0.9991009
932	0.0050850883	0.9949149
933	0.00086304103	0.999137
934	0.011839876	0.98816013
935	3.5580233e-05	0.9999645
936	2.4213217e-05	0.9999758
937	2.9361508e-05	0.9999707
938	0.0046849702	0.9953151
939	7.7525016e-05	0.9999225
940	0.0007212957	0.9992787
941	4.8106725e-05	0.99995184
942	0.014327324	0.9856727
943	0.00097512605	0.99902487
944	0.0027489224	0.9972511
945	0.22994311	0.7700569
946	0.005538539	0.99446154
947	0.0021283715	0.99787164
948	0.00071957003	0.9992804
949	0.002811249	0.99718875
950	2.1552789e-05	0.9999784
951	0.0005127823	0.99948716
952	0.00049452425	0.9995055
953	0.00011644292	0.99988353
954	0.054861113	0.94513893
955	4.2866875e-05	0.9999571
956	0.00020603412	0.99979395
957	4.952929e-07	0.9999995
958	2.7385897e-05	0.9999726
959	0.39975467	0.60024536
960	1.5475784e-05	0.9999845
961	0.0052492963	0.9947507
962	0.004572362	0.9954276
963	2.4966947e-05	0.9999751
964	2.5540758e-05	0.9999745
965	0.00027646663	0.9997235
966	0.0001013114	0.9998987
967	2.821128e-05	0.99997175
968	8.3396015e-05	0.99991655
969	8.495512e-05	0.999915
970	0.00016812289	0.9998318
971	0.0047650402	0.995235
972	2.3076209e-05	0.9999769
973	1.0476526e-05	0.9999895
974	0.0011204008	0.9988796
975	0.0009123081	0.9990877
976	3.8131222e-06	0.9999962
977	0.0005000412	0.9994999
978	0.00018488291	0.99981517
979	7.7993216e-05	0.99992204
980	0.0018271114	0.9981729
981	0.0017570332	0.998243
982	0.061702266	0.93829775
983	6.7508317e-06	0.9999932
984	2.393775e-05	0.99997604
985	0.00035705403	0.99964297
986	0.0008911578	0.99910885
987	0.0065658814	0.9934341
988	6.220702e-05	0.9999378
989	0.004916841	0.9950832
990	0.0030261255	0.9969739
991	0.00078911893	0.99921083
992	0.057845216	0.94215477
993	0.0064447373	0.99355525
994	0.0011076765	0.99889237
995	0.0010757187	0.9989243
996	0.0059061726	0.99409384
997	0.009642072	0.99035794
998	6.219552e-05	0.9999378
999	0.00023877177	0.9997613
1000	0.013903066	0.9860969
1001	0.0021257743	0.99787426
1002	3.952972e-05	0.9999604
1003	2.6974674e-06	0.99999726
1004	0.0035862683	0.99641377
1005	1.8353323e-05	0.99998164
1006	1.1748376e-05	0.9999882
1007	2.9639327e-06	0.999997
1008	1.3190757e-05	0.99998677
1009	0.00021119474	0.9997888
1010	0.005286186	0.99471384
1011	8.848246e-06	0.9999912
1012	0.00017635172	0.99982363
1013	0.053829834	0.9461701
1014	0.00022499138	0.999775
1015	0.0010813221	0.99891865
1016	0.017379737	0.9826203
1017	6.8747926e-05	0.9999312
1018	8.3402054e-05	0.99991655
1019	0.0029748487	0.9970252
1020	3.368331e-07	0.99999964
1021	2.2453032e-05	0.9999776
1022	8.242748e-05	0.9999175
1023	0.0048894132	0.9951106
1024	5.4383985e-05	0.99994564
1025	1.469958e-05	0.99998534
1026	1.5540281e-05	0.9999845
1027	0.00016059038	0.9998394
1028	9.4404495e-06	0.9999906
1029	4.7786434e-05	0.9999522
1030	0.0023047884	0.99769515
1031	9.949635e-05	0.99990046
1032	5.807244e-05	0.99994195
1033	0.0013104117	0.9986896
1034	0.0008287841	0.99917126
1035	0.0033822046	0.99661785
1036	0.0016220139	0.9983779
1037	3.6697867e-05	0.9999633
1038	0.088572375	0.9114277
1039	8.9056243e-07	0.99999917
1040	0.036901526	0.96309847
1041	0.027492534	0.9725074
1042	3.948587e-05	0.99996054
1043	0.021921868	0.97807807
1044	1.5836272e-06	0.99999845
1045	0.019032262	0.9809677
1046	0.1058388	0.89416116
1047	0.0062659853	0.99373406
1048	0.026328275	0.9736717
1049	4.12078e-05	0.99995875
1050	0.00012946666	0.99987054
1051	3.2088362e-06	0.9999968
1052	4.8882204e-05	0.9999511
1053	0.00016909587	0.99983084
1054	0.0015640544	0.9984359
1055	0.0002706419	0.99972934
1056	1.8594896e-05	0.9999814
1057	0.069811024	0.930189
1058	6.894685e-05	0.9999311
1059	0.25798422	0.7420157
1060	0.11754191	0.8824581
1061	7.26855e-05	0.9999273
1062	0.00045717036	0.99954283
1063	0.00095466257	0.9990453
1064	0.00030780616	0.9996922
1065	0.0006220004	0.99937797
1066	0.010359177	0.9896408
1067	0.0020804785	0.9979195
1068	8.3687584e-05	0.9999163
1069	1.512557e-05	0.99998486
1070	0.00043385188	0.99956614
1071	0.05951297	0.940487
1072	0.0011216577	0.9988783
1073	0.0004834088	0.9995166
1074	0.0043008802	0.99569917
1075	0.00026391057	0.99973613
1076	3.57265e-05	0.99996424
1077	3.8003546e-07	0.99999964
1078	5.0834395e-05	0.9999492
1079	5.9376645e-05	0.99994063
1080	0.23446059	0.7655394
1081	0.0081958715	0.9918041
1082	8.810221e-06	0.9999912
1083	0.0005836533	0.99941635
1084	0.0021471507	0.9978529
1085	1.4665764e-05	0.99998534
1086	0.1426708	0.8573292
1087	4.961087e-05	0.9999504
1088	0.000990321	0.9990096
1089	0.00080443616	0.9991955
1090	0.0030220086	0.99697804
1091	7.03494e-05	0.99992967
1092	3.792497e-05	0.9999621
1093	6.472545e-05	0.99993527
1094	1.3671423e-06	0.9999987
1095	5.179483e-06	0.9999949
1096	7.406904e-05	0.999926
1097	0.0015616043	0.9984384
1098	0.00014884303	0.9998511
1099	0.00020921636	0.99979085
1100	3.1742224e-05	0.9999683
1101	5.169587e-05	0.99994826
1102	3.4405824e-05	0.99996555
1103	0.0002789765	0.999721
1104	0.004339822	0.9956601
1105	0.0005537516	0.9994462
1106	0.016436348	0.98356366
1107	3.3627304e-05	0.9999664
1108	0.00011858415	0.9998814
1109	0.00061293715	0.999387
1110	0.7347047	0.2652954
1111	0.00067519577	0.9993248
1112	8.8177876e-05	0.9999118
1113	6.6312737e-06	0.9999933
1114	0.23935641	0.7606436
1115	0.5772108	0.42278922
1116	0.0021834685	0.99781656
1117	0.012866582	0.9871334
1118	4.3887026e-06	0.9999956
1119	0.0013976763	0.99860233
1120	7.0932234e-05	0.9999291
1121	0.00086379884	0.99913627
1122	0.00011277383	0.9998872
1123	0.0011479662	0.998852
1124	8.613647e-06	0.9999914
1125	0.06439446	0.9356056
1126	0.057875313	0.9421246
1127	0.04249217	0.9575078
1128	0.00017533851	0.9998247
1129	0.0005345423	0.9994655
1130	0.0021026114	0.9978974
1131	0.0007775124	0.9992225
1132	0.00011888781	0.99988115
1133	0.051893186	0.94810677
1134	0.00015317604	0.9998468
1135	0.0014195985	0.99858046
1136	0.00015607133	0.99984396
1137	0.0002155458	0.9997844
1138	0.00013198887	0.99986804
1139	3.095753e-06	0.9999969
1140	0.0026537916	0.99734616
1141	0.010481354	0.9895187
1142	0.0001458563	0.9998541
1143	0.010637977	0.98936206
1144	3.9707145e-05	0.9999603
1145	0.00048896257	0.999511
1146	3.226431e-06	0.9999968
1147	3.3018267e-05	0.999967
1148	4.5513345e-05	0.99995446
1149	0.0055803647	0.99441963
1150	2.3639382e-06	0.9999976
1151	9.157107e-05	0.99990845
1152	6.373432e-05	0.9999362
1153	0.00162598	0.998374
1154	5.5916433e-05	0.9999441
1155	0.014308064	0.98569196
1156	0.00074049924	0.99925953
1157	2.3814817e-05	0.99997616
1158	4.2860946e-05	0.9999571
1159	5.8908367e-06	0.99999416
1160	4.6158504e-05	0.99995387
1161	8.308622e-07	0.99999917
1162	0.38992536	0.61007464
1163	0.039116655	0.9608834
1164	1.5941012e-05	0.999984
1165	0.00093788543	0.9990621
1166	0.2236126	0.7763874
1167	2.7262904e-05	0.9999727
1168	1.4550211e-06	0.99999857
1169	3.6551698e-06	0.9999963
1170	0.00036838432	0.99963164
1171	1.2827913e-05	0.9999871
1172	6.5666677e-06	0.99999344
1173	0.12299159	0.8770084
1174	0.00039848156	0.99960154
1175	0.00042896325	0.999571
1176	3.463151e-05	0.9999653
1177	7.665404e-06	0.9999924
1178	0.0022103197	0.9977896
1179	3.954744e-06	0.99999607
1180	6.520605e-07	0.9999994
1181	0.016370738	0.9836293
1182	0.00013809769	0.99986184
1183	0.00023429193	0.9997657
1184	0.000115949966	0.999884
1185	1.9795536e-06	0.999998
1186	0.0017909979	0.998209
1187	0.06555667	0.93444335
1188	0.00036203914	0.99963796
1189	0.0006672165	0.9993327
1190	0.00065497804	0.999345
1191	0.00060685107	0.9993931
1192	0.00029856732	0.99970144
1193	0.00018821168	0.9998118
1194	0.0008164588	0.9991835
1195	0.0002608842	0.9997391
1196	0.18789524	0.81210476
1197	0.04763645	0.9523636
1198	3.3128615e-06	0.99999666
1199	0.00036148788	0.99963856
1200	0.00050304487	0.99949694
1201	1.1085616e-05	0.9999889
1202	0.0001566855	0.99984324
1203	0.0022999384	0.99770004
1204	2.863664e-06	0.99999714
1205	0.0009230188	0.99907696
1206	0.0014613292	0.99853873
1207	3.2648233e-05	0.99996734
1208	0.0019227318	0.9980773
1209	0.0009400828	0.99906
1210	0.009456163	0.9905439
1211	0.00028193946	0.999718
1212	0.008061497	0.99193853
1213	0.00041044143	0.9995896
1214	4.0290565e-06	0.99999595
1215	0.00012870743	0.99987125
1216	0.000279465	0.9997205
1217	0.0020635535	0.9979365
1218	0.00025020633	0.99974984
1219	0.00019974551	0.99980026
1220	4.630334e-06	0.99999535
1221	0.00012720207	0.9998728
1222	0.0001315032	0.9998685
1223	1.5866348e-05	0.99998415
1224	0.0107924845	0.9892075
1225	0.0111778	0.9888222
1226	0.00010155649	0.99989843
1227	0.0005561668	0.9994438
1228	0.00023697597	0.9997631
1229	0.00029619198	0.9997038
1230	7.038133e-06	0.99999297
1231	0.0035406474	0.9964593
1232	0.16839336	0.8316066
1233	3.6725734e-05	0.9999633
1234	6.15981e-06	0.9999938
1235	0.0036754957	0.9963245
1236	0.0004590566	0.9995409
1237	0.00139035	0.99860966
1238	0.00015300626	0.99984694
1239	0.00092481065	0.9990752
1240	0.0004696444	0.9995303
1241	3.5548925e-07	0.99999964
1242	0.00069687126	0.9993031
1243	0.00040834528	0.99959165
1244	0.00787838	0.9921217
1245	0.0004667951	0.9995332
1246	0.0005205431	0.9994795
1247	0.0027192128	0.9972807
1248	3.321486e-05	0.99996674
1249	6.3710777e-06	0.9999937
1250	6.571602e-05	0.9999343
1251	0.00058153714	0.9994185
1252	0.018446505	0.98155344
1253	0.0009887014	0.9990113
1254	0.00035375022	0.9996462
1255	0.0003274825	0.99967253
1256	0.00040098897	0.99959904
1257	0.00027551962	0.99972445
1258	0.0032692652	0.9967307
1259	0.019649839	0.98035014
1260	0.00010452802	0.99989545
1261	0.0034970667	0.996503
1262	0.00017485068	0.9998252
1263	4.87812e-05	0.99995124
1264	0.0009980852	0.9990019
1265	0.00021159848	0.99978846
1266	0.0013084462	0.9986916
1267	6.106864e-06	0.9999939
1268	0.0008794725	0.99912053
1269	6.4161184e-05	0.99993587
1270	0.0026012533	0.99739873
1271	7.7031145e-06	0.99999225
1272	0.0016498067	0.99835026
1273	0.0001343134	0.99986565
1274	0.0017582397	0.9982418
1275	0.017972218	0.98202777
1276	0.0119018145	0.9880982
1277	0.1281143	0.8718857
1278	0.0006885358	0.99931145
1279	0.004027922	0.9959721
1280	0.0003204996	0.99967957
1281	4.670917e-05	0.99995327
1282	3.0401401e-05	0.9999696
1283	0.0009705904	0.9990294
1284	0.003917365	0.99608266
1285	0.00010835414	0.99989164
1286	0.01353728	0.9864628
1287	0.020869562	0.97913045
1288	0.0017764535	0.9982236
1289	3.2217145e-06	0.9999968
1290	6.171636e-05	0.99993825
1291	0.0002026619	0.9997974
1292	0.00013520881	0.9998648
1293	0.004593284	0.99540675
1294	7.217543e-05	0.9999279
1295	1.0340726e-05	0.9999896
1296	0.0004442101	0.99955577
1297	6.5225972e-06	0.99999344
1298	0.0013843628	0.9986156
1299	4.234787e-06	0.9999957
1300	0.0066791167	0.9933209
1301	0.000418332	0.99958163
1302	0.000202733	0.9997973
1303	1.9665954e-07	0.99999976
1304	0.0015826676	0.9984174
1305	0.003150226	0.9968497
1306	0.002436604	0.99756336
1307	0.0005891726	0.99941087
1308	0.00035963804	0.99964035
1309	0.000117094074	0.99988294
1310	0.0017896736	0.9982103
1311	0.015709324	0.9842906
1312	0.00027064607	0.99972934
1313	0.00024888178	0.99975115
1314	0.0001252041	0.99987483
1315	0.0002782532	0.9997217
1316	0.03866974	0.96133024
1317	1.2186724e-05	0.99998784
1318	0.00020184902	0.9997981
1319	0.21629012	0.7837099
1320	0.00086307724	0.999137
1321	5.9838203e-05	0.99994016
1322	0.02143545	0.9785646
1323	8.417116e-05	0.99991584
1324	1.2597739e-05	0.99998736
1325	0.0006274054	0.99937266
1326	0.002806254	0.9971937
1327	1.903222e-05	0.9999809
1328	0.012021422	0.9879786
1329	0.34373277	0.65626717
1330	0.00017179828	0.9998282
1331	0.00017118736	0.9998288
1332	0.00039245034	0.9996076
1333	7.324748e-06	0.9999927
1334	0.010904786	0.9890953
1335	0.0002020512	0.999798
1336	0.00013965258	0.9998603
1337	0.0014724032	0.9985275
1338	0.0034404753	0.99655956
1339	0.5616332	0.43836677
1340	4.3589676e-05	0.99995637
1341	0.0013846292	0.9986154
1342	2.6712263e-05	0.9999733
1343	0.0002934067	0.99970657
1344	0.008750076	0.9912499
1345	0.0017099897	0.99829
1346	0.00036659147	0.99963343
1347	0.5596304	0.44036955
1348	0.5499521	0.45004797
1349	0.0019843888	0.99801564
1350	0.0012275582	0.99877244
1351	0.0052412106	0.9947588
1352	7.264164e-06	0.9999927
1353	0.00026264417	0.9997373
1354	0.00016166785	0.99983835
1355	6.5259633e-06	0.99999344
1356	0.0008878721	0.99911207
1357	0.012138075	0.9878619
1358	3.1577306e-07	0.99999964
1359	0.0008108049	0.9991892
1360	0.00069040625	0.99930954
1361	2.540026e-05	0.9999746
1362	0.0003866979	0.99961334
1363	2.3332168e-05	0.99997663
1364	0.014963022	0.9850369
1365	0.77859277	0.22140722
1366	2.1536084e-06	0.99999785
1367	1.1400133e-05	0.99998856
1368	0.0049756696	0.99502426
1369	0.0006053988	0.99939454
1370	4.3600803e-06	0.9999956
1371	0.0001284992	0.9998715
1372	0.00020261918	0.9997974
1373	0.00013674409	0.99986327
1374	0.6851641	0.31483588
1375	0.009933014	0.990067
1376	2.4684412e-05	0.9999753
1377	3.6293825e-06	0.9999964
1378	0.00010388075	0.99989605
1379	0.0005505652	0.99944943
1380	1.5367027e-06	0.99999845
1381	0.0013012853	0.9986987
1382	0.0058387397	0.9941612
1383	5.5837413e-06	0.9999944
1384	8.772072e-05	0.99991226
1385	8.532517e-08	0.9999999
1386	0.088461965	0.911538
1387	0.00020192526	0.9997981
1388	1.8807394e-06	0.9999981
1389	3.61783e-06	0.9999964
1390	1.6374832e-05	0.99998367
1391	1.3005662e-06	0.9999987
1392	8.652258e-05	0.99991345
1393	0.0019645365	0.9980355
1394	8.841211e-05	0.99991155
1395	0.0015243248	0.99847573
1396	6.6205125e-06	0.9999933
1397	0.024766902	0.9752331
1398	0.00058887503	0.9994111
1399	3.96302e-05	0.9999604
1400	0.00068995135	0.99931
1401	3.9378162e-07	0.99999964
1402	1.1924192e-05	0.9999881
1403	0.0022550037	0.99774504
1404	2.9397931e-06	0.999997
1405	0.0033390883	0.99666095
1406	0.2510113	0.7489887
1407	0.00018397358	0.999816
1408	2.6965567e-06	0.99999726
1409	0.013382036	0.986618
1410	0.013665027	0.9863349
1411	0.0015209335	0.99847907
1412	7.529479e-05	0.99992466
1413	0.00012864586	0.9998714
1414	2.9684434e-05	0.9999703
1415	4.1269068e-05	0.99995875
1416	0.00026909608	0.9997309
1417	0.00019262823	0.9998074
1418	0.00019603717	0.99980396
1419	0.0045699016	0.9954301
1420	0.0013449264	0.9986551
1421	0.00030111687	0.9996989
1422	0.0021856138	0.9978144
1423	0.7800302	0.21996978
1424	1.9009422e-05	0.99998105
1425	4.247896e-06	0.9999957
1426	0.0011952951	0.9988047
1427	5.424026e-05	0.99994576
1428	3.1151252e-05	0.9999689
1429	0.49437237	0.50562763
1430	0.09855073	0.9014492
1431	0.0018825453	0.99811745
1432	0.0017305549	0.99826944
1433	0.0033781403	0.99662185
1434	3.9136885e-05	0.9999609
1435	0.07318429	0.9268157
1436	0.00013049462	0.99986947
1437	0.0004711888	0.9995289
1438	0.0022606172	0.99773943
1439	2.4219085e-05	0.9999758
1440	6.928423e-07	0.9999993
1441	0.0003285119	0.99967146
1442	0.0037212665	0.9962787
1443	5.7988662e-05	0.99994206
1444	0.0013989747	0.998601
1445	0.004669121	0.99533087
1446	0.0027575858	0.99724245
1447	2.7113278e-05	0.99997294
1448	7.542688e-05	0.99992454
1449	3.3000658e-06	0.99999666
1450	3.1627956e-06	0.9999968
1451	0.08413271	0.91586727
1452	0.0040912568	0.99590874
1453	0.0014008785	0.9985991
1454	0.0051267147	0.9948732
1455	0.0020580383	0.9979419
1456	6.664347e-05	0.99993336
1457	0.0021410794	0.99785894
1458	0.0041737016	0.9958263
1459	0.0021064659	0.9978935
1460	9.00297e-05	0.99991
1461	3.1946387e-05	0.99996805
1462	0.00023004654	0.99977
1463	3.5769182e-05	0.99996424
1464	2.7937076e-05	0.9999721
1465	0.00025256886	0.99974746
1466	0.00028286106	0.9997172
1467	0.38714924	0.6128508
1468	7.657369e-05	0.99992347
1469	1.9157393e-07	0.99999976
1470	0.0005472714	0.99945277
1471	0.00078705035	0.999213
1472	0.16250493	0.8374951
1473	0.00022593555	0.99977404
1474	0.00029820373	0.9997018
1475	0.0074699144	0.99253005
1476	3.795439e-06	0.9999962
1477	0.0030154728	0.99698454
1478	0.0061974293	0.99380255
1479	0.00046236752	0.9995377
1480	0.0011125263	0.9988875
1481	0.0068041445	0.9931959
1482	3.631588e-06	0.9999964
1483	0.0004477764	0.9995522
1484	0.22029531	0.7797047
1485	0.0016086495	0.99839133
1486	0.00043830625	0.9995617
1487	0.00013013527	0.9998698
1488	0.0006320772	0.9993679
1489	0.003053221	0.99694675
1490	0.0003257975	0.9996742
1491	8.014883e-05	0.9999199
1492	0.00028004404	0.9997199
1493	0.00014979753	0.99985015
1494	0.003425356	0.99657464
1495	0.00058543275	0.99941456
1496	0.0044250893	0.99557495
1497	7.652902e-05	0.99992347
1498	3.858696e-06	0.9999962
1499	0.00022076607	0.9997793
1500	0.016137073	0.98386294
1501	0.045659427	0.9543406
1502	0.00013437554	0.99986565
1503	9.758774e-05	0.99990237
1504	1.5164062e-05	0.99998486
1505	0.0012024455	0.99879754
1506	0.0002328826	0.9997671
1507	0.0023418171	0.99765813
1508	9.3935705e-06	0.9999906
1509	4.2087017e-06	0.9999958
1510	0.0011056893	0.9988944
1511	1.1467414e-06	0.9999988
1512	3.3878376e-05	0.99996614
1513	2.9350394e-05	0.9999707
1514	0.0014937118	0.99850625
1515	0.031600073	0.9684
1516	1.00942325e-05	0.99998987
1517	5.3685828e-05	0.99994636
1518	0.007594371	0.9924056
1519	0.013846825	0.9861531
1520	0.0019770158	0.99802303
1521	0.00018901324	0.999811
1522	7.344406e-07	0.9999993
1523	5.1834784e-05	0.99994814
1524	3.2436554e-05	0.9999676
1525	2.285287e-05	0.9999771
1526	0.2432881	0.7567119
1527	2.0339735e-06	0.999998
1528	0.0008874091	0.99911255
1529	0.00013478413	0.9998652
1530	0.0011870131	0.99881303
1531	9.907816e-06	0.9999901
1532	0.00029799907	0.9997019
1533	0.00095838995	0.9990416
1534	0.0006387563	0.9993612
1535	1.4397849e-06	0.99999857
1536	0.16277352	0.8372265
1537	0.047614496	0.95238554
1538	0.00086706347	0.99913293
1539	0.00079150515	0.9992085
1540	2.573269e-07	0.99999976
1541	0.001231699	0.99876827
1542	0.00013885747	0.9998611
1543	7.296293e-05	0.99992704
1544	7.030487e-05	0.99992967
1545	0.0027306995	0.99726933
1546	1.7486844e-05	0.9999825
1547	0.00039998905	0.9996
1548	0.0012828454	0.9987172
1549	0.0003397313	0.99966025
1550	8.600009e-05	0.99991405
1551	0.00011175513	0.9998882
1552	0.00017474634	0.9998253
1553	0.0008217832	0.99917823
1554	4.025362e-06	0.99999595
1555	0.00320063	0.99679935
1556	0.0009633151	0.99903667
1557	0.0007732534	0.9992267
1558	4.2836596e-06	0.9999957
1559	1.3993539e-05	0.99998605
1560	0.110692	0.88930804
1561	1.5462155e-06	0.99999845
1562	0.00016285408	0.99983716
1563	0.0006054565	0.99939454
1564	6.872684e-06	0.9999931
1565	2.8686345e-05	0.9999713
1566	0.0045565246	0.99544346
1567	0.02937217	0.9706278
1568	0.0002730414	0.99972695
1569	2.243098e-06	0.99999774
1570	0.0002119571	0.9997881
1571	0.0013193601	0.99868065
1572	0.013951683	0.98604834
1573	0.0009605135	0.9990395
1574	5.2831447e-06	0.99999475
1575	7.526985e-06	0.9999925
1576	0.10987327	0.89012676
1577	0.0039519197	0.99604803
1578	0.046277676	0.95372236
1579	0.00025069012	0.99974936
1580	0.00010200936	0.99989796
1581	0.00025044667	0.9997496
1582	0.000138255	0.9998617
1583	0.41054428	0.5894557
1584	4.264751e-05	0.9999573
1585	0.008980806	0.9910192
1586	3.382875e-05	0.99996614
1587	4.7516693e-05	0.99995244
1588	2.33171e-06	0.9999976
1589	0.009477053	0.9905229
1590	0.00027588656	0.9997241
1591	4.31076e-06	0.9999957
1592	0.006998349	0.99300164
1593	0.00021119232	0.9997888
1594	0.020638075	0.97936195
1595	6.3217805e-05	0.9999368
1596	0.00035056288	0.9996494
1597	6.598843e-05	0.99993396
1598	0.00029179596	0.99970824
1599	0.00028946454	0.9997105
1600	0.028354403	0.9716456
1601	0.00032926508	0.99967074
1602	0.00023722577	0.99976283
1603	3.9123493e-05	0.9999609
1604	0.008807603	0.9911924
1605	0.0003472733	0.99965274
1606	0.020023422	0.97997653
1607	0.0001778404	0.9998222
1608	0.015534998	0.98446506
1609	0.00033407725	0.999666
1610	0.00012596966	0.999874
1611	5.0272615e-06	0.999995
1612	0.00024844223	0.9997515
1613	2.9474622e-05	0.99997056
1614	0.0011443871	0.9988556
1615	0.020132616	0.97986734
1616	0.0010259789	0.9989741
1617	1.0080314e-06	0.99999905
1618	1.160576e-05	0.99998844
1619	1.4788317e-05	0.9999852
1620	0.0017891541	0.9982109
1621	0.3836571	0.6163429
1622	0.0008106762	0.9991893
1623	0.0006922369	0.99930775
1624	1.4790855e-05	0.9999852
1625	3.106936e-05	0.9999689
1626	0.019803796	0.9801962
1627	0.0028339871	0.997166
1628	0.002337368	0.99766266
1629	7.333897e-06	0.9999926
1630	0.00048429615	0.99951565
1631	0.0011861053	0.99881387
1632	0.002605375	0.99739456
1633	4.7820446e-05	0.9999522
1634	0.0005354589	0.9994646
1635	5.8295936e-05	0.9999417
1636	0.004371249	0.9956287
1637	7.463534e-05	0.9999254
1638	0.00012545064	0.9998746
1639	2.5168308e-06	0.9999975
1640	4.357617e-05	0.99995637
1641	0.00013019585	0.9998698
1642	0.00073657074	0.99926347
1643	0.0005102035	0.9994898
1644	0.0056424136	0.9943575
1645	0.0003898318	0.99961025
1646	0.062553324	0.93744665
1647	0.00092844985	0.9990715
1648	0.001603871	0.9983961
1649	9.402925e-05	0.99990594
1650	1.2808772e-05	0.99998724
1651	0.00014129153	0.99985874
1652	0.0013232265	0.9986767
1653	5.040804e-05	0.9999496
1654	1.2914083e-05	0.9999871
1655	0.0001347714	0.9998652
1656	2.6399002e-05	0.99997365
1657	0.00022318237	0.9997768
1658	0.0077913594	0.9922086
1659	4.6808051e-07	0.9999995
1660	0.0074122073	0.99258786
1661	0.0002503829	0.9997496
1662	0.0013291871	0.9986708
1663	0.00095070555	0.99904925
1664	0.00055005506	0.9994499
1665	6.958252e-05	0.9999304
1666	0.00011972148	0.9998803
1667	1.8025416e-05	0.999982
1668	0.00026103872	0.999739
1669	6.871385e-05	0.99993134
1670	0.000117349584	0.9998826
1671	0.002604892	0.99739516
1672	0.92506623	0.07493381
1673	4.0212515e-05	0.9999598
1674	0.00015995264	0.99984
1675	0.00011457971	0.99988544
1676	2.1996408e-05	0.99997795
1677	0.0008695426	0.9991304
1678	0.0007154942	0.99928457
1679	0.00077301246	0.9992269
1680	0.00020282812	0.99979717
1681	3.3049866e-05	0.999967
1682	0.00010842318	0.9998915
1683	0.00013932405	0.99986064
1684	1.3332099e-06	0.9999987
1685	0.21461928	0.7853807
1686	5.41562e-06	0.99999464
1687	5.7021884e-05	0.999943
1688	0.0013402809	0.99865973
1689	0.0013005673	0.9986994
1690	0.0006307374	0.9993693
1691	0.00019989564	0.99980015
1692	0.0010740459	0.998926
1693	0.00022091891	0.99977905
1694	9.826868e-05	0.9999018
1695	5.4925317e-06	0.9999945
1696	0.00019650054	0.9998035
1697	0.0142501155	0.98574984
1698	4.553271e-05	0.99995446
1699	0.00022505985	0.999775
1700	0.00047751097	0.99952245
1701	1.1915712e-05	0.9999881
1702	0.0011651559	0.9988349
1703	1.4143521e-05	0.9999858
1704	0.00019463508	0.9998054
1705	2.9057046e-05	0.9999709
1706	1.073582e-06	0.9999989
1707	9.9813755e-05	0.9999002
1708	3.7877908e-05	0.9999621
1709	0.17954268	0.8204573
1710	0.00013956006	0.9998604
1711	8.30389e-06	0.99999166
1712	2.1721085e-06	0.99999785
1713	0.00020248535	0.9997975
1714	0.0015002864	0.99849975
1715	0.00064142677	0.9993586
1716	4.858741e-05	0.99995136
1717	0.00014433968	0.99985564
1718	0.0001796045	0.9998204
1719	0.0008383161	0.9991617
1720	8.618217e-05	0.9999138
1721	3.0953874e-05	0.999969
1722	0.002437528	0.9975625
1723	5.5325168e-06	0.9999945
1724	2.6251206e-05	0.9999738
1725	0.00021698572	0.999783
1726	0.00031741796	0.99968255
1727	5.2877247e-05	0.9999471
1728	0.082679	0.917321
1729	4.046062e-05	0.9999596
1730	0.00011149542	0.99988854
1731	0.0048214323	0.9951786
1732	2.811033e-05	0.99997187
1733	1.9215655e-05	0.9999808
1734	0.001767024	0.99823296
1735	0.0015476362	0.9984523
1736	1.7174367e-05	0.99998283
1737	2.2137086e-05	0.9999778
1738	0.011478375	0.9885216
1739	0.00082199625	0.999178
1740	5.4624998e-06	0.9999945
1741	0.00060226547	0.99939775
1742	6.947498e-05	0.9999305
1743	0.0002937179	0.9997062
1744	2.0890293e-05	0.99997914
1745	7.068381e-05	0.9999293
1746	5.146773e-06	0.9999949
1747	0.00091737503	0.99908257
1748	0.000505112	0.9994949
1749	0.00042750916	0.99957246
1750	3.0317387e-06	0.999997
1751	0.11800812	0.88199186
1752	0.00037305514	0.9996269
1753	0.00016401365	0.99983597
1754	0.00061904936	0.99938095
1755	6.347145e-05	0.9999366
1756	4.153679e-06	0.9999958
1757	0.00037751714	0.99962246
1758	0.032656837	0.9673431
1759	2.279715e-05	0.99997723
1760	0.009237825	0.9907622
1761	0.0018347508	0.9981653
1762	0.011435711	0.9885643
1763	4.21843e-06	0.9999958
1764	0.0059010824	0.9940989
1765	0.000102268445	0.9998977
1766	1.2953034e-05	0.999987
1767	0.010756706	0.98924327
1768	0.06304605	0.93695396
1769	0.00014714735	0.9998528
1770	8.435878e-05	0.9999156
1771	0.00015882813	0.9998411
1772	9.89052e-07	0.99999905
1773	0.0024354835	0.99756455
1774	0.002080641	0.9979194
1775	0.004276565	0.99572337
1776	0.003438091	0.99656194
1777	0.00017612033	0.99982387
1778	0.00055113697	0.99944884
1779	1.1638578e-05	0.9999883
1780	2.715965e-05	0.9999728
1781	0.00010731293	0.9998927
1782	7.3794718e-06	0.9999926
1783	7.775772e-06	0.99999225
1784	0.00018991399	0.99981016
1785	0.00011847451	0.9998815
1786	2.9737291e-06	0.999997
1787	0.00069745956	0.9993025
1788	5.0252627e-05	0.9999497
1789	0.00029657056	0.99970335
1790	6.5030817e-06	0.99999344
1791	0.0036690284	0.99633104
1792	0.0014392233	0.99856085
1793	0.072751425	0.92724854
1794	0.00012278928	0.9998772
1795	0.00029438938	0.9997056
1796	0.014477377	0.9855226
1797	0.00028620608	0.9997137
1798	0.00018377826	0.99981624
1799	0.00016862348	0.9998313
1800	0.00018991654	0.99981016
1801	3.746906e-07	0.99999964
1802	9.717424e-06	0.9999902
1803	0.00013244704	0.99986756
1804	0.014814978	0.985185
1805	7.517415e-06	0.9999925
1806	2.1934427e-05	0.99997807
1807	0.000737928	0.99926203
1808	0.0007428883	0.99925715
1809	4.8994707e-06	0.9999951
1810	0.00034334714	0.9996567
1811	0.000123059	0.999877
1812	1.2353551e-05	0.9999876
1813	0.0005492692	0.99945074
1814	1.580183e-06	0.99999845
1815	3.219638e-06	0.9999968
1816	0.00013442039	0.99986553
1817	3.1905834e-05	0.99996805
1818	0.002345771	0.99765426
1819	0.00018348063	0.9998166
1820	1.4718859e-06	0.99999857
1821	0.013727167	0.98627275
1822	0.000117919546	0.9998821
1823	3.859167e-05	0.9999614
1824	8.981362e-05	0.99991024
1825	0.0008604726	0.99913955
1826	0.00021293503	0.99978703
1827	4.026017e-05	0.9999597
1828	0.0020715296	0.9979285
1829	0.0011408139	0.99885917
1830	0.0084746145	0.99152535
1831	0.019790588	0.98020947
1832	0.0006496658	0.99935037
1833	0.00047108458	0.9995289
1834	0.0004482588	0.9995517
1835	0.21757786	0.7824221
1836	0.00055057224	0.99944943
1837	0.00010882528	0.99989116
1838	0.00020637464	0.9997936
1839	1.2284904e-05	0.9999877
1840	5.0382e-06	0.999995
1841	0.006575568	0.9934244
1842	1.5776259e-05	0.99998426
1843	3.2335007e-05	0.9999677
1844	9.785958e-05	0.9999021
1845	0.0010719274	0.998928
1846	0.008138101	0.99186194
1847	0.00024393167	0.99975604
1848	0.00023427875	0.9997657
1849	1.0683348e-05	0.9999893
1850	9.649007e-06	0.99999034
1851	7.704863e-05	0.999923
1852	0.0032165535	0.9967835
1853	2.4131108e-05	0.9999759
1854	0.0010874267	0.9989126
1855	0.0010729261	0.99892706
1856	0.001693052	0.998307
1857	0.11538914	0.88461083
1858	0.0012026369	0.9987973
1859	0.00023373324	0.9997663
1860	0.0004893386	0.99951065
1861	1.5404619e-06	0.99999845
1862	0.0003090756	0.9996909
1863	0.0024983909	0.99750155
1864	4.479117e-06	0.99999547
1865	0.0032311024	0.99676895
1866	7.539732e-05	0.99992454
1867	0.00014899368	0.999851
1868	0.0058169444	0.994183
1869	0.0013830193	0.99861693
1870	0.0006408274	0.9993592
1871	0.0012600592	0.99874
1872	0.009920028	0.99008
1873	0.0011192774	0.9988807
1874	0.00013606032	0.99986386
1875	0.00069591927	0.99930406
1876	2.1970395e-06	0.99999785
1877	0.00079755834	0.99920243
1878	3.7763e-05	0.9999622
1879	0.0006249189	0.99937516
1880	0.00031646225	0.9996835
1881	0.0051931357	0.9948068
1882	0.0025581429	0.9974419
1883	1.0675588e-05	0.9999893
1884	2.0979298e-06	0.99999785
1885	0.058877803	0.9411222
1886	0.0396826	0.96031743
1887	5.5365774e-05	0.9999447
1888	0.0017004004	0.99829966
1889	5.017103e-06	0.999995
1890	0.0043830383	0.99561703
1891	5.907527e-05	0.9999409
1892	6.026474e-06	0.9999939
1893	9.22959e-05	0.99990773
1894	0.001645541	0.99835443
1895	4.930788e-06	0.9999951
1896	0.03784465	0.96215534
1897	9.186126e-05	0.9999081
1898	0.0016708967	0.9983291
1899	0.005187269	0.9948127
1900	0.003332276	0.9966677
1901	0.00013058874	0.99986935
1902	0.0004640608	0.9995359
1903	0.21623574	0.78376424
1904	1.5358208e-05	0.9999846
1905	0.00020909651	0.99979097
1906	0.00023511743	0.99976486
1907	0.00023038324	0.9997696
1908	0.0009161827	0.99908376
1909	0.0005402582	0.9994598
1910	0.024164565	0.9758354
1911	4.454026e-05	0.9999554
1912	0.00067850685	0.99932146
1913	4.9634244e-05	0.9999504
1914	3.1815627e-05	0.9999682
1915	0.0002307935	0.9997693
1916	7.176884e-05	0.99992824
1917	0.020502487	0.97949755
1918	8.9501475e-05	0.9999105
1919	0.014154816	0.9858452
1920	3.6320316e-06	0.9999964
1921	9.967821e-05	0.99990034
1922	0.00342505	0.99657494
1923	9.1285445e-05	0.9999087
1924	5.0752824e-05	0.9999492
1925	0.00022794698	0.999772
1926	0.0031440118	0.996856
1927	0.00049271656	0.9995073
1928	6.1011586e-05	0.99993896
1929	4.457183e-05	0.9999554
1930	0.00019072057	0.9998093
1931	1.3558869e-05	0.9999864
1932	2.4418252e-05	0.99997556
1933	5.1018237e-06	0.9999949
1934	4.317466e-06	0.9999957
1935	0.0012854856	0.99871457
1936	1.9194007e-05	0.9999808
1937	0.0009810859	0.9990189
1938	6.566339e-05	0.9999343
1939	0.0054207286	0.9945793
1940	0.010916379	0.9890836
1941	0.0010178079	0.99898213
1942	0.00035197003	0.999648
1943	0.002043667	0.9979563
1944	0.26187372	0.7381263
1945	0.00045923088	0.9995408
1946	0.0003424289	0.99965763
1947	0.0025277196	0.9974722
1948	0.0001659177	0.99983406
1949	0.000118021795	0.999882
1950	4.782861e-05	0.9999522
1951	0.0005961134	0.99940383
1952	0.0016472474	0.99835277
1953	0.0005989542	0.9994011
1954	0.0025481235	0.99745184
1955	0.000717164	0.9992829
1956	0.00037484244	0.9996251
1957	0.0017098857	0.9982901
1958	0.0014432253	0.9985568
1959	0.0004615852	0.9995384
1960	5.001844e-06	0.999995
1961	5.6029126e-06	0.9999944
1962	0.00010844128	0.9998915
1963	0.010198382	0.9898016
1964	0.009351485	0.99064857
1965	0.019461006	0.98053896
1966	0.0001326275	0.9998673
1967	0.019037064	0.9809629
1968	1.5576661e-05	0.9999844
1969	2.1061725e-05	0.9999789
1970	0.004732699	0.9952673
1971	0.0006935006	0.99930644
1972	0.00023517507	0.99976486
1973	9.403912e-05	0.99990594
1974	0.005647211	0.9943528
1975	0.0003032427	0.99969673
1976	0.0020248988	0.99797505
1977	2.1334788e-06	0.99999785
1978	0.075829536	0.92417043
1979	0.00039824116	0.9996018
1980	0.0011433155	0.99885666
1981	3.7228718e-05	0.9999628
1982	1.390717e-05	0.99998605
1983	2.659308e-05	0.9999734
1984	3.529464e-05	0.9999647
1985	0.00046548297	0.9995345
1986	3.0908031e-06	0.9999969
1987	1.3900097e-06	0.99999857
1988	3.728592e-05	0.9999627
1989	0.00041346642	0.9995865
1990	2.6807347e-05	0.9999732
1991	2.9274668e-06	0.999997
1992	0.0010525504	0.99894744
1993	6.909882e-05	0.99993086
1994	0.00010595588	0.999894
1995	2.7944616e-05	0.9999721
1996	1.9917981e-05	0.9999801
1997	1.0394532e-05	0.9999896
1998	0.009862984	0.990137
[truncated: 5,072 more rows]
