# Supplementary material for: Evaluating deep learning-based melanoma classification using immunohistochemistry and routine histology: A three center study
Source: PLoS One. 2024 Jan 19;19(1):e0297146. doi: 10.1371/journal.pone.0297146 (PMC10798511; doi:10.1371/journal.pone.0297146)
Supplement: S5 Dataset — (ZIP) [file pone.0297146.s011.zip › minimal_dataset/tile_predictions/dresden/787884-HE_ind_ISlab_1.0.csv]

	0	1
0	0.45519498	0.544805
1	7.692989e-07	0.9999993
2	0.0016316763	0.9983683
3	0.4686726	0.53132737
4	0.00024549913	0.9997545
5	1.0867244e-05	0.99998915
6	3.7905156e-08	1.0
7	0.004217813	0.99578226
8	2.9000573e-06	0.99999714
9	2.4193746e-06	0.9999976
10	0.014566561	0.98543346
11	6.239503e-06	0.9999938
12	7.5968836e-07	0.9999993
13	1.730984e-05	0.9999827
14	0.062122542	0.9378775
15	0.0609597	0.93904024
16	0.0012297666	0.9987702
17	0.0192844	0.98071563
18	5.373081e-06	0.99999464
19	0.052056875	0.9479431
20	0.010729968	0.98927003
21	4.082421e-05	0.99995923
22	0.004242629	0.9957574
23	6.2042214e-05	0.999938
24	0.0008758686	0.9991241
25	2.2156123e-06	0.99999774
26	9.490475e-06	0.99999046
27	1.3345734e-05	0.99998665
28	5.4960867e-07	0.9999994
29	0.0015259441	0.99847406
30	0.18872903	0.81127095
31	5.559017e-07	0.9999994
32	7.837912e-05	0.99992156
33	5.878759e-06	0.99999416
34	3.145857e-06	0.9999969
35	2.694791e-07	0.99999976
36	0.0035587803	0.9964412
37	1.1905103e-05	0.9999881
38	1.1767034e-05	0.9999882
39	0.024893438	0.9751066
40	0.013024751	0.9869753
41	2.7560848e-06	0.99999726
42	0.00033207258	0.9996679
43	5.592453e-07	0.9999994
44	0.11015849	0.8898415
45	0.00020705524	0.999793
46	0.037696615	0.96230334
47	3.539505e-05	0.9999646
48	0.031378165	0.96862185
49	4.323831e-05	0.9999567
50	2.3140842e-07	0.99999976
51	8.880443e-05	0.9999112
52	0.00020523963	0.9997948
53	0.056480605	0.94351935
54	0.0004532315	0.9995467
55	0.014497748	0.98550224
56	0.006896045	0.9931039
57	0.0022230663	0.9977769
58	3.1244104e-05	0.99996877
59	0.50154525	0.49845475
60	8.704976e-05	0.999913
61	0.0066737123	0.9933263
62	0.00014007885	0.9998599
63	1.1433103e-06	0.9999988
64	0.004707548	0.9952924
65	0.007887087	0.9921129
66	0.07394436	0.9260556
67	1.6928581e-05	0.9999831
68	0.0067830277	0.99321693
69	8.489692e-08	0.9999999
70	0.06602879	0.93397117
71	3.823954e-05	0.99996173
72	7.495701e-08	0.9999999
73	0.0016022737	0.99839777
74	0.00083704764	0.9991629
75	0.005057358	0.9949426
76	6.3724874e-06	0.9999937
77	1.9487621e-07	0.99999976
78	0.19927287	0.8007271
79	0.00013596605	0.999864
80	1.017841e-05	0.99998987
81	0.053349003	0.94665104
82	0.15936907	0.8406309
83	0.09679977	0.90320027
84	3.0836839e-06	0.9999969
85	5.323402e-06	0.99999464
86	5.760751e-08	1.0
87	9.862539e-08	0.9999999
88	6.949705e-07	0.9999993
89	2.3312296e-06	0.9999976
90	4.483532e-06	0.99999547
91	0.00054718344	0.99945277
92	1.1271424e-05	0.9999887
93	5.7431833e-05	0.99994254
94	3.230662e-05	0.9999677
95	0.025549622	0.9744504
96	2.5102139e-08	1.0
97	5.895069e-07	0.9999994
98	1.801753e-08	1.0
99	0.008062037	0.99193794
100	1.6520045e-05	0.99998343
101	0.11739668	0.88260335
102	6.855454e-05	0.99993145
103	5.9434766e-05	0.9999405
104	0.0103448	0.98965514
105	0.01817164	0.9818284
106	0.0050257593	0.99497426
107	0.89582074	0.10417923
108	0.42606485	0.57393515
109	6.789816e-07	0.9999993
110	0.61158323	0.3884167
111	0.029393027	0.97060704
112	1.37339985e-05	0.9999863
113	6.5711474e-06	0.99999344
114	1.3043621e-06	0.9999987
115	2.3948116e-05	0.99997604
116	0.054929618	0.9450704
117	3.059208e-06	0.9999969
118	0.00939042	0.9906096
119	0.14734748	0.85265255
120	0.008990687	0.99100924
121	8.063169e-08	0.9999999
122	1.795182e-05	0.999982
123	5.2763696e-08	1.0
124	0.00065711426	0.99934286
125	0.034595158	0.9654048
126	1.9698552e-06	0.999998
127	1.2015055e-05	0.99998796
128	0.012720397	0.98727965
129	8.382834e-08	0.9999999
130	7.092966e-05	0.9999291
131	5.6079307e-07	0.9999994
132	7.0354074e-09	1.0
133	0.00035497214	0.999645
134	4.0166086e-08	1.0
135	0.15973055	0.84026945
136	9.243975e-08	0.9999999
137	4.6214303e-08	1.0
138	0.044578116	0.95542186
139	0.00012264523	0.99987733
140	0.00010915953	0.9998908
141	0.011683789	0.98831624
142	3.4532502e-07	0.99999964
143	4.1008193e-06	0.99999595
144	0.00021430437	0.9997857
145	1.4361275e-06	0.99999857
146	0.011934326	0.9880656
147	2.1976639e-05	0.99997807
148	6.3953514e-08	0.9999999
149	0.009379298	0.99062073
150	0.0045316513	0.9954684
151	2.239771e-07	0.99999976
152	0.00012404236	0.9998759
153	0.0006337584	0.9993662
154	2.9888377e-06	0.999997
155	0.14246513	0.8575348
156	0.00034244292	0.9996575
157	2.8112852e-06	0.99999714
158	1.4432159e-07	0.9999999
159	7.393242e-05	0.9999261
160	6.47375e-07	0.9999994
161	4.302673e-06	0.9999957
162	1.2275197e-05	0.9999877
163	0.046749473	0.95325047
164	2.3509696e-07	0.99999976
165	4.1846564e-05	0.99995816
166	2.3914677e-07	0.99999976
167	0.6805703	0.3194297
168	7.006083e-06	0.99999297
169	0.00023705573	0.99976295
170	1.8136936e-06	0.9999982
171	0.0015634365	0.9984365
172	6.6658845e-07	0.9999993
173	1.0217817e-05	0.99998975
174	0.0028360444	0.99716395
175	1.1143001e-05	0.9999889
176	4.1741583e-05	0.9999583
177	0.7468088	0.25319117
178	1.6951319e-06	0.99999833
179	4.9992945e-05	0.99995005
180	0.0013433216	0.99865663
181	4.210112e-07	0.9999995
182	0.001116296	0.99888366
183	7.194916e-06	0.99999285
184	0.0001617184	0.99983823
185	0.6777386	0.32226136
186	0.000110641355	0.9998894
187	2.4336662e-06	0.9999976
188	0.0081122685	0.99188775
189	6.341702e-06	0.9999937
190	9.8470316e-08	0.9999999
191	0.002319214	0.9976808
192	0.010993105	0.9890069
193	0.0071181655	0.9928818
194	0.017712474	0.9822875
195	8.5719275e-06	0.9999914
196	0.00799649	0.9920035
197	7.94274e-07	0.99999917
198	0.0025002838	0.99749976
199	8.247154e-06	0.9999918
200	2.3042888e-07	0.99999976
201	0.020562766	0.9794373
202	7.14216e-05	0.9999286
203	0.00020132046	0.9997987
204	0.0055873836	0.9944126
205	0.003239906	0.9967601
206	0.0022636198	0.99773633
207	0.01691052	0.98308945
208	0.0025277932	0.9974722
209	0.19230746	0.8076925
210	0.015305687	0.9846943
211	0.02476536	0.9752347
212	5.580418e-07	0.9999994
213	0.0013690182	0.99863094
214	0.00042098094	0.999579
215	0.18070821	0.8192918
216	5.289948e-07	0.9999995
217	0.0029431456	0.99705684
218	4.0211864e-05	0.9999598
219	0.007868207	0.99213177
220	0.6516515	0.34834847
221	0.0057381033	0.994262
222	0.00014903305	0.999851
223	1.7654102e-05	0.99998236
224	0.45208952	0.54791045
225	0.040535767	0.9594642
226	9.990486e-07	0.99999905
227	0.04875794	0.951242
228	9.551183e-06	0.99999046
229	0.08083885	0.9191611
230	2.8861328e-07	0.99999976
231	4.508515e-07	0.9999995
232	1.6946825e-06	0.99999833
233	0.0060207336	0.99397933
234	8.441931e-06	0.99999154
235	0.00014602554	0.99985397
236	0.17757982	0.8224202
237	0.0055855135	0.99441445
238	5.7263146e-06	0.9999943
239	1.2153553e-06	0.9999988
240	5.582277e-06	0.9999944
241	6.2548856e-06	0.9999938
242	0.009195527	0.99080443
243	1.2548531e-05	0.9999875
244	0.0035120507	0.996488
245	0.013267181	0.9867328
246	5.7171965e-06	0.9999943
247	1.1131318e-08	1.0
248	1.1715132e-06	0.9999988
249	1.553483e-07	0.9999999
250	0.07267937	0.9273206
251	0.00085976126	0.99914026
252	0.0009924708	0.9990075
253	0.029697414	0.9703025
254	1.0831547e-05	0.99998915
255	0.00014174967	0.99985826
256	0.0016231866	0.99837685
257	3.949079e-06	0.99999607
258	8.609073e-06	0.9999914
259	5.376999e-07	0.9999994
260	0.010562647	0.98943734
261	7.0704795e-07	0.9999993
262	0.007122075	0.9928779
263	0.0015313843	0.9984686
264	6.660077e-05	0.99993336
265	0.00017802855	0.99982196
266	0.0011499472	0.99885
267	0.0018842223	0.9981158
268	1.1084632e-05	0.9999889
269	0.07945292	0.9205471
270	0.025578732	0.9744213
271	0.001767389	0.9982326
272	2.0946149e-05	0.999979
273	0.2959085	0.7040915
274	0.15449423	0.8455058
275	0.009797879	0.9902021
276	3.590645e-06	0.9999964
277	1.1232442e-05	0.9999888
278	1.6287831e-05	0.99998367
279	0.0015343144	0.99846566
280	0.54944515	0.45055488
281	0.015488472	0.9845115
282	1.872737e-05	0.9999813
283	0.0013334113	0.99866664
284	0.0009772273	0.9990227
285	0.35727087	0.64272916
286	1.3308305e-05	0.99998665
287	0.055647828	0.9443522
288	0.0027091908	0.9972908
289	0.018330766	0.98166925
290	0.0033407249	0.9966593
291	0.0002704985	0.99972945
292	0.02331673	0.9766833
293	3.7964166e-06	0.9999962
294	0.0004551256	0.9995448
295	0.014843826	0.9851562
296	2.7243683e-09	1.0
297	3.1522455e-07	0.99999964
298	0.004489655	0.99551034
299	8.724413e-05	0.99991274
300	0.00012380377	0.99987614
301	0.0014476377	0.9985524
302	0.00016741008	0.9998325
303	0.00012278401	0.9998772
304	1.6554584e-06	0.99999833
305	6.8306886e-06	0.9999932
306	0.00052831316	0.9994717
307	7.323089e-05	0.9999268
308	0.001872889	0.99812716
309	0.09352524	0.90647477
310	0.64031	0.35968998
311	1.6450933e-06	0.99999833
312	0.0008102217	0.9991898
313	2.7904318e-06	0.99999726
314	0.0014055577	0.99859446
315	3.940866e-08	1.0
316	3.029037e-07	0.99999964
317	7.4368318e-06	0.9999926
318	0.010561557	0.9894385
319	5.0894974e-05	0.9999491
320	0.07375648	0.92624354
321	0.0016798644	0.99832016
322	0.0014183702	0.99858165
323	0.8738841	0.12611596
324	3.466164e-05	0.9999653
325	0.0063015367	0.9936985
326	1.1539028e-06	0.9999988
327	5.6755944e-08	1.0
328	8.6002265e-06	0.9999914
329	2.3245377e-05	0.99997675
330	1.3691682e-07	0.9999999
331	4.997472e-07	0.9999995
332	0.00022851453	0.99977154
333	0.09814608	0.9018539
334	8.1950205e-08	0.9999999
335	1.6230844e-06	0.99999833
336	3.05176e-06	0.9999969
337	0.00037155862	0.9996284
338	0.00015859067	0.99984133
339	2.908048e-07	0.99999976
340	0.0013315539	0.99866843
341	0.00017005973	0.9998299
342	0.030093795	0.9699062
343	6.087826e-05	0.9999391
344	0.22794545	0.7720546
345	0.013987281	0.98601276
346	0.08589193	0.9141081
347	1.0290702e-06	0.9999989
348	0.005734372	0.9942656
349	0.0038328276	0.9961671
350	0.0041474015	0.9958526
351	4.2253689e-07	0.9999995
352	2.7674056e-05	0.99997234
353	1.7402627e-06	0.9999982
354	1.0351815e-05	0.9999896
355	2.7351083e-05	0.9999727
356	5.5595683e-07	0.9999994
357	0.012162011	0.98783803
358	4.1221724e-06	0.9999958
359	4.180859e-06	0.9999958
360	0.00012858683	0.9998714
361	0.0015809324	0.99841905
362	3.4315126e-05	0.99996567
363	4.3595314e-06	0.9999956
364	0.0004494776	0.9995505
365	2.1549296e-05	0.9999784
366	0.0006317677	0.99936825
367	6.7868126e-07	0.9999993
368	8.646655e-07	0.99999917
369	1.1325601e-05	0.9999887
370	1.3966307e-07	0.9999999
371	3.8887516e-05	0.99996114
372	0.00028906742	0.99971086
373	0.6016725	0.39832747
374	0.0126173785	0.9873826
375	1.0321789e-05	0.9999896
376	0.0075231064	0.9924769
377	5.3030863e-08	1.0
378	1.6506172e-05	0.99998355
379	1.6065977e-05	0.9999839
380	1.110515e-06	0.9999989
381	3.1144918e-06	0.9999969
382	2.8641972e-07	0.99999976
383	2.8220322e-05	0.99997175
384	3.048165e-08	1.0
385	9.443975e-05	0.9999056
386	1.7515586e-09	1.0
387	8.746738e-06	0.9999913
388	2.4052073e-05	0.9999759
389	1.6564977e-07	0.9999999
390	2.315487e-06	0.99999774
391	1.8980082e-06	0.9999981
392	0.0001624265	0.9998375
393	2.7338099e-06	0.99999726
394	0.41371873	0.5862813
395	2.9219496e-05	0.9999708
396	8.4811036e-05	0.9999151
397	0.0032531423	0.9967469
398	0.000802978	0.99919707
399	7.310334e-05	0.9999269
400	0.025574956	0.9744251
401	0.005070473	0.99492955
402	0.00025964424	0.9997403
403	0.0060833027	0.9939167
404	4.37339e-06	0.9999956
405	0.19038804	0.809612
406	0.6425703	0.3574297
407	1.2794415e-05	0.99998724
408	5.1193758e-05	0.99994886
409	0.5197489	0.48025107
410	4.3363984e-09	1.0
411	0.40517506	0.59482497
412	0.00880941	0.9911907
413	0.0014018741	0.99859816
414	2.454752e-06	0.9999975
415	3.1663163e-05	0.9999683
416	0.04336473	0.95663524
417	0.0014318908	0.99856806
418	6.090358e-05	0.9999391
419	2.1662292e-05	0.9999783
420	0.00022417407	0.9997758
421	0.00012323995	0.99987674
422	4.0104695e-07	0.99999964
423	0.00016752424	0.9998324
424	0.0040804204	0.9959196
425	9.4180405e-06	0.9999906
426	3.1526442e-06	0.9999969
427	0.0002851265	0.9997149
428	0.039321575	0.9606784
429	0.0037484379	0.99625164
430	0.00026064302	0.99973935
431	0.0006637814	0.9993362
432	3.622516e-05	0.99996376
433	3.7832103e-06	0.9999962
434	0.00015219707	0.99984777
435	0.040297855	0.9597022
436	3.8612948e-06	0.9999962
437	0.018741054	0.9812589
438	0.00082689564	0.9991731
439	7.244198e-06	0.9999927
440	0.759968	0.240032
441	1.4347858e-05	0.9999857
442	5.340898e-08	1.0
443	3.5820935e-07	0.99999964
444	0.008679004	0.991321
445	7.994768e-05	0.99992
446	3.4973073e-06	0.99999654
447	0.00016779892	0.99983215
448	0.0001438796	0.9998561
449	1.9420513e-06	0.9999981
450	1.2720638e-05	0.99998724
451	0.009547569	0.9904524
452	9.918801e-06	0.9999901
453	7.3744945e-07	0.9999993
454	0.00050949346	0.9994905
455	2.6815849e-08	1.0
456	4.557609e-06	0.99999547
457	4.572776e-08	1.0
458	0.0015909488	0.9984091
459	0.00096671056	0.99903333
460	1.4188139e-07	0.9999999
461	0.00027389187	0.9997261
462	4.9037968e-05	0.999951
463	2.874628e-06	0.99999714
464	0.28821898	0.71178097
465	0.045462027	0.954538
466	0.0044631036	0.9955369
467	0.0004018174	0.9995982
468	0.30935618	0.6906438
469	1.0391341e-05	0.9999896
470	4.304027e-05	0.99995697
471	1.1988795e-06	0.9999988
472	0.00014050744	0.99985945
473	0.0053848457	0.99461514
474	0.0001310513	0.999869
475	0.0009691335	0.9990308
476	0.027603963	0.9723961
477	1.6118682e-08	1.0
478	0.006603871	0.9933961
479	2.1595254e-06	0.99999785
480	1.9866764e-06	0.999998
481	1.8449366e-05	0.9999815
482	0.003536476	0.9964636
483	0.13192071	0.8680793
484	2.763723e-06	0.99999726
485	5.4318934e-05	0.99994564
486	0.024017481	0.97598255
487	0.12915772	0.87084234
488	0.37279388	0.6272061
489	2.7433455e-06	0.99999726
490	6.179982e-05	0.99993825
491	0.000467476	0.9995326
492	0.0029689511	0.997031
493	7.290263e-05	0.99992704
494	5.0472114e-05	0.9999496
495	0.041171048	0.95882887
496	0.0322682	0.96773183
497	0.00010853075	0.9998914
498	5.2380292e-05	0.99994767
499	0.00066773244	0.99933225
500	2.0450445e-05	0.9999795
501	0.011374684	0.9886253
502	3.75038e-08	1.0
503	0.0004977028	0.9995023
504	0.26609525	0.7339047
505	0.07427167	0.9257284
506	0.081037536	0.9189624
507	2.0384208e-05	0.9999796
508	4.3952557e-08	1.0
509	0.00047387692	0.99952614
510	9.784696e-06	0.9999902
511	1.7592354e-05	0.99998236
512	2.0681802e-05	0.9999794
513	1.1980022e-05	0.9999881
514	0.0009012926	0.9990988
515	0.26726347	0.7327365
516	4.3583636e-06	0.9999956
517	0.00021258733	0.9997874
518	0.2196825	0.7803175
519	5.378127e-07	0.9999994
520	0.0006877594	0.9993123
521	0.12139142	0.87860864
522	0.00030599412	0.999694
523	7.529199e-05	0.99992466
524	0.76598257	0.23401748
525	0.7048033	0.2951967
526	1.566091e-05	0.9999844
527	0.0017469783	0.99825305
528	0.0055712536	0.99442875
529	0.00039656064	0.99960345
530	0.0011777316	0.9988223
531	0.0018229992	0.99817705
532	0.0025348437	0.99746513
533	1.4477334e-06	0.99999857
534	1.1345558e-05	0.9999887
535	4.4766584e-05	0.9999552
536	3.3024506e-07	0.99999964
537	1.9516856e-06	0.9999981
538	0.4646039	0.53539616
539	6.8673967e-06	0.9999931
540	4.3785798e-07	0.9999995
541	6.444301e-05	0.9999355
542	5.6089782e-05	0.99994385
543	0.00027534502	0.9997247
544	0.6267673	0.37323272
545	2.7640192e-05	0.99997234
546	5.946504e-05	0.9999405
547	0.0028991702	0.9971008
548	0.025789069	0.9742109
549	2.1173737e-05	0.9999788
550	0.00031213815	0.9996879
551	6.2868764e-07	0.9999994
552	1.3687577e-08	1.0
553	0.022321643	0.9776783
554	0.0005269819	0.99947304
555	1.264764e-06	0.9999987
556	4.442532e-06	0.9999956
557	0.06365483	0.9363452
558	2.3233363e-07	0.99999976
559	4.8530597e-05	0.9999515
560	0.0028853223	0.99711466
561	0.01852219	0.98147774
562	2.696752e-06	0.99999726
563	0.34786525	0.6521348
564	7.713773e-07	0.9999993
565	1.2438299e-05	0.9999876
566	0.043276373	0.9567236
567	3.669822e-05	0.9999633
568	0.24948972	0.7505103
569	0.45389712	0.5461029
570	0.00046977133	0.9995302
571	0.024599308	0.9754007
572	6.7406023e-07	0.9999993
573	2.4158186e-05	0.9999758
574	2.4113486e-05	0.9999759
575	3.58428e-05	0.9999641
576	1.4537863e-05	0.99998546
577	0.02357957	0.97642046
578	6.365754e-07	0.9999994
579	0.03289123	0.9671088
580	5.0224276e-07	0.9999995
581	0.008709376	0.9912907
582	0.0016955715	0.99830437
583	1.5781975e-08	1.0
584	0.001237572	0.9987625
585	3.4256134e-06	0.99999654
586	7.0057818e-06	0.99999297
587	0.011617581	0.9883824
588	2.2757486e-05	0.99997723
589	0.00012287092	0.9998771
590	0.052427035	0.947573
591	4.48902e-07	0.9999995
592	0.00016439884	0.9998356
593	0.2177423	0.78225774
594	0.0010079695	0.998992
595	0.0012259462	0.998774
596	5.9230642e-06	0.99999404
597	0.0054724477	0.9945275
598	7.1994364e-05	0.999928
599	0.0064567504	0.99354327
600	1.1996002e-05	0.99998796
601	5.162119e-05	0.9999484
602	0.00041576277	0.99958426
603	0.5555836	0.44441634
604	0.002187857	0.99781215
605	0.76050824	0.23949173
606	0.22804636	0.77195364
607	0.0024970935	0.99750286
608	1.8899222e-07	0.99999976
609	0.06966699	0.930333
610	4.152766e-07	0.99999964
611	3.2241678e-05	0.9999678
612	0.26491535	0.73508465
613	0.039761145	0.9602388
614	6.519712e-06	0.99999344
615	2.2184102e-08	1.0
616	1.4503476e-05	0.99998546
617	0.008889604	0.99111044
618	8.082794e-05	0.9999192
619	0.002827814	0.9971722
620	0.058681086	0.9413189
621	6.253456e-07	0.9999994
622	8.631413e-07	0.99999917
623	0.010886024	0.9891139
624	6.031798e-06	0.9999939
625	2.7044146e-07	0.99999976
626	0.36161014	0.6383898
627	5.652162e-07	0.9999994
628	7.1889466e-05	0.9999281
629	2.73515e-05	0.9999727
630	0.00043518105	0.9995648
631	0.001811904	0.9981881
632	6.37013e-06	0.9999937
633	0.28002444	0.71997553
634	0.03502702	0.96497303
635	0.13575642	0.86424357
636	0.00014672465	0.99985325
637	0.15320462	0.8467954
638	5.5233675e-05	0.9999448
639	0.00031364965	0.99968636
640	1.3140885e-06	0.9999987
641	8.271568e-05	0.99991727
642	3.8051978e-05	0.999962
643	0.0086737955	0.99132615
644	0.0019101342	0.99808985
645	0.004839462	0.9951605
646	1.1542656e-05	0.99998844
647	1.19254655e-05	0.9999881
648	0.00020036373	0.99979967
649	0.016338626	0.98366135
650	0.0028989054	0.9971011
651	0.0020245654	0.9979754
652	0.6096712	0.39032882
653	0.006292627	0.99370736
654	2.4835315e-06	0.9999975
655	0.00010477432	0.9998952
656	0.020291077	0.97970897
657	1.3888813e-08	1.0
658	2.9243945e-06	0.999997
659	5.6124187e-05	0.99994385
660	6.91145e-06	0.9999931
661	1.3624319e-06	0.9999987
662	0.70883906	0.29116088
663	0.85376114	0.1462389
664	0.021843601	0.97815645
665	0.0004869867	0.99951303
666	0.003111276	0.9968887
667	0.0029289534	0.997071
668	6.40147e-05	0.999936
669	5.0389972e-05	0.9999496
670	1.9793802e-06	0.999998
671	1.17733784e-07	0.9999999
672	1.5033785e-07	0.9999999
673	4.1840312e-07	0.9999995
674	5.286651e-05	0.9999472
675	0.00016471138	0.99983525
676	7.0938626e-07	0.9999993
677	0.0040296637	0.99597037
678	4.550768e-06	0.99999547
679	0.0007990767	0.9992009
680	5.459422e-06	0.9999945
681	4.2900533e-06	0.9999957
682	9.997721e-05	0.9999
683	0.80366534	0.1963347
684	4.3252676e-06	0.9999957
685	0.00010005887	0.9999
686	3.0436247e-06	0.9999969
687	2.4852305e-05	0.9999752
688	0.02081932	0.97918075
689	0.23317347	0.7668265
690	1.3294592e-06	0.9999987
691	5.242081e-06	0.99999475
692	0.008890654	0.9911094
693	0.021412108	0.97858787
694	5.2256753e-05	0.9999478
695	1.3797426e-06	0.99999857
696	0.00046149854	0.99953854
697	0.00034345634	0.99965656
698	7.954131e-05	0.9999205
699	4.54526e-06	0.99999547
700	0.00033758752	0.9996624
701	3.9052648e-07	0.99999964
702	1.7927954e-05	0.9999821
703	2.447725e-06	0.9999975
704	0.0013920492	0.99860793
705	5.9490013e-09	1.0
706	1.5743208e-05	0.99998426
707	5.8680453e-05	0.99994135
708	1.0177265e-05	0.99998987
709	1.3268131e-07	0.9999999
710	0.008405074	0.99159485
711	1.2195338e-06	0.9999988
712	5.720436e-08	1.0
713	0.6507945	0.34920546
714	0.013418796	0.9865812
715	2.2503316e-06	0.99999774
716	4.0834112e-07	0.99999964
717	3.369578e-05	0.99996626
718	7.95751e-06	0.999992
719	0.019113561	0.9808865
720	0.80792964	0.19207041
721	3.451558e-07	0.99999964
722	0.098957725	0.9010423
723	0.00760849	0.9923915
724	1.2774657e-06	0.9999987
725	0.00032007575	0.9996799
726	2.7548089e-05	0.99997246
727	0.0026722713	0.9973277
728	0.0012642136	0.99873585
729	0.041860424	0.9581396
730	3.926172e-06	0.99999607
731	0.0023271511	0.99767286
732	2.3415156e-05	0.99997663
733	0.79615813	0.20384188
734	1.5094714e-06	0.99999845
735	1.2571892e-06	0.9999987
736	0.0037621309	0.9962379
737	2.0651547e-05	0.9999794
738	0.05950931	0.9404907
739	0.005017964	0.99498206
740	0.0006047466	0.99939525
741	5.1514427e-05	0.9999485
742	0.04666949	0.9533305
743	0.011346748	0.98865324
744	0.34540042	0.65459955
745	0.07665926	0.92334074
746	0.28044683	0.7195531
747	4.706733e-06	0.99999535
748	0.42948747	0.5705126
749	0.016165853	0.98383415
750	0.0042892587	0.99571073
751	3.440407e-08	1.0
752	0.027151218	0.97284883
753	6.800899e-06	0.9999932
754	1.4249486e-05	0.9999857
755	0.0001348848	0.99986506
756	7.867221e-05	0.9999213
757	2.513604e-05	0.99997485
758	0.25425062	0.74574935
759	0.00044522437	0.9995548
760	0.18972616	0.8102738
761	2.2773767e-05	0.99997723
762	0.1751589	0.82484114
763	0.00012370865	0.99987626
764	0.27224693	0.7277531
765	0.0002633347	0.9997366
766	8.14168e-06	0.9999919
767	0.03931022	0.96068984
768	0.032515027	0.9674849
769	2.4545975e-06	0.9999975
770	0.00145366	0.99854636
771	1.3137578e-05	0.9999869
772	0.0048408224	0.9951592
773	8.216303e-05	0.99991786
774	0.031405788	0.9685942
775	0.0044938126	0.99550617
776	1.0311431e-05	0.99998975
777	0.0013373761	0.9986626
778	0.0007228467	0.9992772
779	4.969515e-05	0.9999503
780	0.070811294	0.9291887
781	0.65114164	0.34885842
782	0.03836931	0.96163064
783	2.4515033e-05	0.99997544
784	2.047437e-05	0.9999795
785	8.896684e-05	0.99991107
786	5.032044e-05	0.9999497
787	0.00068971	0.99931026
788	0.13693054	0.8630695
789	1.8918905e-05	0.99998105
790	0.00035232102	0.9996476
791	1.220388e-05	0.99998784
792	0.010832255	0.9891677
793	1.645751e-07	0.9999999
794	5.0530986e-07	0.9999995
795	6.3384973e-06	0.9999937
796	6.5900014e-05	0.9999341
797	2.1431306e-06	0.99999785
798	0.006326925	0.9936731
799	1.0445647e-07	0.9999999
800	9.833572e-07	0.99999905
801	3.708648e-05	0.9999629
802	6.016655e-06	0.99999404
803	0.003518508	0.9964814
804	1.8637787e-05	0.9999814
805	0.0018481895	0.99815184
806	2.8367035e-07	0.99999976
807	7.3870964e-05	0.9999261
808	0.00012935807	0.99987066
809	1.6873352e-06	0.99999833
810	4.4116842e-07	0.9999995
811	0.00034711917	0.99965286
812	0.09984098	0.900159
813	8.986527e-05	0.9999101
814	0.018461186	0.98153883
815	0.0050325524	0.9949674
816	0.036762543	0.96323746
817	0.009175361	0.99082464
818	0.1896938	0.8103062
819	1.004932e-05	0.99999
820	9.488441e-05	0.9999051
821	0.001282317	0.99871767
822	0.061488647	0.9385114
823	0.02325024	0.9767497
824	0.005744854	0.9942551
825	0.0002630833	0.99973696
826	0.018563593	0.98143643
827	8.330302e-05	0.9999167
828	5.970038e-06	0.99999404
829	0.00015718368	0.99984276
830	2.189144e-05	0.99997807
831	0.010259462	0.9897405
832	0.023142694	0.9768573
833	0.0673025	0.93269753
834	2.2910219e-05	0.9999771
835	0.07049946	0.9295006
836	0.00027643342	0.9997235
837	0.67927927	0.32072073
838	8.0378435e-05	0.99991965
839	2.1393147e-05	0.99997866
840	8.100085e-07	0.99999917
841	0.0054407017	0.9945592
842	0.0029125176	0.99708754
843	0.0008478097	0.9991522
844	6.561496e-05	0.99993443
845	6.269442e-05	0.9999373
846	0.004011486	0.99598855
847	5.145502e-05	0.9999485
848	2.4991243e-05	0.99997497
849	4.2752647e-05	0.9999572
850	3.807953e-05	0.999962
851	2.5339075e-05	0.9999746
852	7.1944925e-08	0.9999999
853	4.328707e-07	0.9999995
854	0.0074985726	0.9925014
855	0.004362902	0.9956371
856	0.046858974	0.9531411
857	5.754267e-06	0.9999943
858	0.0003195355	0.9996805
859	1.4353607e-05	0.9999857
860	0.0007597959	0.9992403
861	0.004251881	0.9957481
862	6.74677e-05	0.9999325
863	0.00039826965	0.9996018
864	0.0022687844	0.99773127
865	0.024088416	0.97591156
866	5.4620088e-08	1.0
867	5.2681237e-08	1.0
868	7.0119256e-07	0.9999993
869	1.1846506e-05	0.9999882
870	0.00028642066	0.9997136
871	0.08865712	0.9113429
872	2.539792e-07	0.99999976
873	0.0001583539	0.9998416
874	0.0013452811	0.9986547
875	7.335817e-07	0.9999993
876	0.0022812507	0.9977188
877	0.00015104956	0.99984896
878	0.00042029403	0.9995797
879	1.1117275e-07	0.9999999
880	0.25620434	0.7437957
881	5.5913756e-07	0.9999994
882	0.0005539472	0.9994461
883	0.00012010325	0.99987984
884	6.2032277e-06	0.9999938
885	0.022485586	0.9775144
886	0.0002511073	0.9997489
887	9.9924604e-05	0.9999001
888	6.0123173e-05	0.9999399
889	0.00026030728	0.9997397
890	0.7643547	0.23564534
891	2.2984972e-05	0.999977
892	0.0083845835	0.99161536
893	0.00032473198	0.9996753
894	0.0035540336	0.99644595
895	0.0007201268	0.9992799
896	5.3057793e-06	0.99999464
897	1.8185576e-05	0.99998176
898	0.0001231428	0.99987686
899	7.65165e-08	0.9999999
900	7.84027e-06	0.99999213
901	0.000497219	0.9995028
902	5.0690774e-06	0.9999949
903	3.462808e-06	0.99999654
904	0.0009799802	0.99902
905	5.863759e-07	0.9999994
906	0.37843594	0.62156403
907	0.013242253	0.9867577
908	3.0445864e-07	0.99999964
909	0.021140127	0.9788599
910	0.036796294	0.9632038
911	0.00010517373	0.99989486
912	0.00089464587	0.9991053
913	0.00015607938	0.99984396
914	0.15400161	0.8459984
915	4.1833115e-05	0.99995816
916	4.0606582e-07	0.99999964
917	6.236762e-08	0.9999999
918	3.997011e-09	1.0
919	0.0003988839	0.9996012
920	0.01031138	0.98968863
921	5.7099487e-07	0.9999994
922	0.0053140903	0.9946859
923	0.026261533	0.9737385
924	0.0041793096	0.99582064
925	0.00044992942	0.99955004
926	0.065170296	0.93482965
927	1.8823098e-07	0.99999976
928	1.2725154e-07	0.9999999
929	3.847386e-05	0.9999615
930	2.4544775e-07	0.99999976
931	1.6562197e-07	0.9999999
932	0.00039382555	0.9996062
933	0.004323707	0.99567634
934	0.0015504138	0.99844956
935	0.61448944	0.38551053
936	0.00014892864	0.9998511
937	4.6358387e-08	1.0
938	1.7644845e-06	0.9999982
939	0.00069504074	0.999305
940	0.00014313574	0.9998568
941	1.9158033e-07	0.99999976
942	0.2838051	0.71619487
943	1.0459557e-06	0.9999989
944	0.00058834633	0.9994117
945	0.0023056825	0.9976943
946	0.3070896	0.6929104
947	5.9617043e-05	0.9999404
948	3.2030164e-07	0.99999964
949	1.7952958e-06	0.9999982
950	2.968895e-06	0.999997
951	1.1259302e-07	0.9999999
952	0.00031515103	0.9996848
953	0.0041627088	0.99583733
954	7.563994e-05	0.9999243
955	0.0003790923	0.9996209
956	3.940138e-07	0.99999964
957	8.416907e-05	0.99991584
958	4.77666e-06	0.99999523
959	0.19851547	0.8014845
960	0.012434531	0.98756546
961	1.3341651e-06	0.9999987
962	1.2746157e-06	0.9999987
963	0.014212996	0.98578703
964	0.00020797033	0.99979204
965	4.3402812e-07	0.9999995
966	1.5524833e-05	0.9999845
967	0.0008097567	0.9991903
968	1.4857787e-07	0.9999999
969	3.0558247e-05	0.9999695
970	0.0024192564	0.99758077
971	0.00032269422	0.9996773
972	3.9842973e-05	0.9999602
973	6.2747946e-05	0.9999373
974	0.0001910114	0.99980897
975	0.0025258872	0.99747413
976	3.8811333e-05	0.99996114
977	1.450593e-06	0.99999857
978	0.014350325	0.98564965
979	0.0200352	0.97996473
980	0.0016922108	0.9983078
981	4.795831e-06	0.99999523
982	1.5581743e-05	0.9999844
983	0.66885144	0.33114856
984	3.266712e-06	0.9999968
985	6.4598394e-06	0.99999356
986	0.00030217666	0.9996978
987	0.00014736713	0.99985266
988	8.178894e-06	0.9999918
989	9.242895e-06	0.9999907
990	0.011657718	0.9883422
991	0.012337332	0.9876627
992	0.13008356	0.8699165
993	0.00019040369	0.99980956
994	0.00027886932	0.9997211
995	0.046202503	0.9537975
996	0.0042869723	0.995713
997	3.396481e-05	0.999966
998	0.026652137	0.9733479
999	1.3506657e-06	0.9999987
1000	8.799489e-08	0.9999999
1001	2.6247979e-05	0.9999738
1002	0.0009626794	0.9990374
1003	2.0763914e-06	0.999998
1004	5.3385834e-06	0.99999464
1005	0.00018553295	0.99981445
1006	0.031376224	0.96862376
1007	0.0023422854	0.99765766
1008	6.302905e-07	0.9999994
1009	5.168e-05	0.99994826
1010	0.65151554	0.34848446
1011	3.749086e-07	0.99999964
1012	2.010298e-06	0.999998
1013	0.012362342	0.98763764
1014	9.496505e-05	0.999905
1015	0.00010945263	0.99989057
1016	8.345935e-06	0.99999166
1017	3.1970103e-07	0.99999964
1018	0.00028583524	0.9997142
1019	0.81253874	0.18746123
1020	1.0888437e-05	0.99998915
1021	0.03256503	0.96743494
1022	2.0434438e-06	0.999998
1023	0.0016441097	0.9983558
1024	7.334992e-07	0.9999993
1025	0.00013640003	0.9998636
1026	0.0001934375	0.9998066
1027	0.015355988	0.98464406
1028	9.596358e-05	0.99990404
1029	7.4232485e-06	0.9999926
1030	4.947849e-07	0.9999995
1031	0.48846874	0.51153123
1032	1.8479035e-05	0.9999815
1033	0.00012266605	0.99987733
1034	0.23608455	0.7639155
1035	4.408023e-05	0.9999559
1036	1.2136851e-05	0.99998784
1037	0.00024459753	0.99975544
1038	0.123999	0.87600094
1039	0.00014865806	0.99985135
1040	0.00029980633	0.9997002
1041	0.0006766562	0.99932337
1042	0.0071123377	0.9928877
1043	0.55361074	0.4463893
1044	0.019884685	0.9801153
1045	0.04327769	0.95672226
1046	0.008901771	0.9910982
1047	0.569363	0.43063706
1048	1.8660644e-06	0.9999981
1049	5.644688e-05	0.9999435
1050	2.461427e-05	0.99997544
1051	8.814636e-05	0.9999119
1052	6.478005e-05	0.99993527
1053	0.00022581345	0.99977416
1054	0.075578034	0.92442197
1055	8.130128e-07	0.99999917
1056	2.4505557e-06	0.9999975
1057	4.6317296e-06	0.99999535
1058	7.253255e-05	0.9999275
1059	1.4287777e-07	0.9999999
1060	1.16697656e-07	0.9999999
1061	0.00018473381	0.9998153
1062	0.5970738	0.4029262
1063	3.1618407e-07	0.99999964
1064	4.8303707e-05	0.9999517
1065	0.1969569	0.80304307
1066	0.29588005	0.70412
1067	0.0013525486	0.9986475
1068	0.4234252	0.57657486
1069	3.1054344e-05	0.9999689
1070	7.4032555e-06	0.9999926
1071	0.002758716	0.99724126
1072	0.7935523	0.20644768
1073	3.6233064e-06	0.9999964
1074	0.0027836119	0.99721634
1075	9.325529e-06	0.9999907
1076	9.048162e-07	0.99999905
1077	9.18491e-06	0.9999908
1078	0.0030149694	0.996985
1079	0.0013062914	0.99869376
1080	0.0005025292	0.9994974
1081	7.736737e-07	0.9999993
1082	1.0057117e-07	0.9999999
1083	1.2031599e-06	0.9999988
1084	0.44625202	0.55374795
1085	0.008472199	0.99152786
1086	0.0069144773	0.9930855
1087	0.017905703	0.98209435
1088	0.056322884	0.94367707
1089	2.1831982e-05	0.9999782
1090	0.00042801804	0.999572
1091	0.0002027098	0.9997973
1092	0.010098697	0.9899013
1093	0.009242143	0.9907578
1094	0.000106478714	0.99989355
1095	2.2882555e-06	0.99999774
1096	3.4505945e-05	0.99996555
1097	8.876456e-07	0.99999917
1098	0.00074844935	0.99925154
1099	0.0020776668	0.99792236
1100	0.015147216	0.98485285
1101	7.166907e-06	0.99999285
1102	0.08479434	0.9152057
1103	0.01023076	0.9897692
1104	0.0033889362	0.99661106
1105	0.0049067	0.99509335
1106	0.021302933	0.97869706
1107	5.91638e-06	0.99999404
1108	0.0032341967	0.99676585
1109	0.18759273	0.81240726
1110	4.5825985e-07	0.9999995
1111	0.00026110964	0.9997389
1112	0.0010808407	0.9989191
1113	0.17474285	0.8252571
1114	5.369152e-06	0.99999464
1115	2.3600164e-06	0.9999976
1116	0.0003314925	0.9996685
1117	0.24006365	0.7599364
1118	0.0011447698	0.99885523
1119	7.944871e-08	0.9999999
1120	8.3297935e-05	0.9999167
1121	0.0001271486	0.9998728
1122	1.184061e-05	0.9999882
1123	0.06617054	0.9338295
1124	8.016864e-06	0.999992
1125	1.5444579e-08	1.0
1126	0.39340478	0.6065952
1127	0.25786814	0.7421318
1128	0.03056809	0.96943194
1129	0.0056353663	0.9943646
1130	0.019525006	0.980475
1131	2.7833696e-08	1.0
1132	0.006391272	0.9936087
1133	0.76352096	0.23647903
1134	0.11986739	0.8801326
1135	0.00028645966	0.9997135
1136	0.000823669	0.9991763
1137	0.00088844134	0.9991116
1138	0.00010118627	0.9998988
1139	4.807599e-07	0.9999995
1140	3.0256213e-06	0.999997
1141	7.887637e-06	0.99999213
1142	2.4487335e-06	0.9999975
1143	5.486284e-08	1.0
1144	0.4431723	0.55682766
1145	0.0030355314	0.9969645
1146	0.0017601077	0.9982399
1147	9.893086e-06	0.9999901
1148	3.605831e-05	0.999964
1149	0.0055215512	0.99447846
1150	0.0008622598	0.99913776
1151	0.00084123516	0.99915874
1152	0.026208851	0.9737912
1153	0.6366057	0.36339435
1154	2.117106e-06	0.99999785
1155	1.7519593e-05	0.9999825
1156	3.4879105e-07	0.99999964
1157	0.025825897	0.9741741
1158	0.40154755	0.5984525
1159	3.038714e-05	0.9999696
1160	0.00010114006	0.9998988
1161	0.000860455	0.99913955
1162	0.0014365175	0.99856347
1163	0.034021903	0.9659781
1164	1.8680197e-07	0.99999976
1165	0.016250316	0.98374975
1166	0.00027023096	0.9997298
1167	0.0066592502	0.9933408
1168	0.009080458	0.9909196
1169	4.9330316e-07	0.9999995
1170	0.033594694	0.96640533
1171	0.002628907	0.9973711
1172	0.00072451704	0.9992755
1173	1.5469972e-06	0.99999845
1174	0.0010605858	0.99893945
1175	5.846418e-05	0.9999416
1176	0.0475976	0.9524024
1177	0.00020290627	0.99979717
1178	0.00025573416	0.99974424
1179	0.0012892829	0.99871075
1180	0.17190555	0.8280944
1181	3.1860684e-05	0.9999682
1182	4.6403102e-07	0.9999995
1183	0.24392611	0.7560739
1184	0.004067483	0.9959325
1185	0.00025443715	0.99974555
1186	0.02349055	0.97650945
1187	0.0010831103	0.99891686
1188	0.009036431	0.9909636
1189	0.00034143237	0.9996586
1190	1.1255217e-06	0.9999989
1191	0.012046326	0.98795366
1192	1.2171485e-05	0.99998784
1193	2.0363495e-07	0.99999976
1194	2.8917888e-05	0.99997103
1195	1.5650234e-05	0.9999844
1196	1.3091302e-05	0.9999869
1197	1.5641415e-05	0.9999844
1198	0.00011398949	0.99988604
1199	0.00071262463	0.9992874
1200	4.85777e-06	0.9999951
1201	0.015627159	0.98437285
1202	0.00016286976	0.99983716
1203	0.26165965	0.7383403
1204	0.5269047	0.47309536
1205	4.1720665e-07	0.99999964
1206	5.2090804e-06	0.99999475
1207	1.4510422e-05	0.99998546
1208	0.0013303143	0.99866974
1209	2.802083e-05	0.999972
1210	6.617193e-05	0.99993384
1211	0.19339196	0.806608
1212	1.5003073e-08	1.0
1213	2.4299128e-05	0.9999757
1214	0.07151741	0.9284826
1215	0.02562439	0.9743756
1216	0.0054597645	0.9945403
1217	0.6470268	0.3529732
1218	7.732068e-06	0.99999225
1219	1.2739457e-07	0.9999999
1220	4.5769084e-06	0.99999547
1221	2.1517915e-06	0.99999785
1222	0.010070701	0.98992926
1223	5.466038e-06	0.9999945
1224	4.131051e-06	0.9999958
1225	6.6157014e-07	0.9999993
1226	3.5303646e-07	0.99999964
1227	0.009400561	0.99059945
1228	0.00092565257	0.99907434
1229	0.0018699549	0.99813
1230	1.147517e-06	0.9999988
1231	0.0057116454	0.9942883
1232	0.0353334	0.96466666
1233	0.013002071	0.98699796
1234	0.01789849	0.9821015
1235	8.186863e-07	0.99999917
1236	1.9910498e-05	0.9999801
1237	0.0051739467	0.994826
1238	8.7737953e-07	0.99999917
1239	0.0009573131	0.9990427
1240	2.6925457e-07	0.99999976
1241	0.018194355	0.9818056
1242	0.11411809	0.8858819
1243	9.655431e-06	0.99999034
1244	0.00023810884	0.9997619
1245	3.8871136e-07	0.99999964
1246	1.793122e-05	0.9999821
1247	0.030867293	0.96913266
1248	4.8596077e-05	0.99995136
1249	0.006230279	0.9937697
1250	8.2136324e-07	0.99999917
1251	4.3648217e-07	0.9999995
1252	0.0025945208	0.99740547
1253	0.06526472	0.9347353
1254	0.029666845	0.97033316
1255	0.16486621	0.8351338
1256	0.0058281207	0.9941719
1257	4.1430667e-07	0.99999964
1258	7.0525795e-07	0.9999993
1259	0.08716396	0.912836
1260	8.110264e-06	0.9999919
1261	0.0031065047	0.9968935
1262	2.195867e-08	1.0
1263	0.00021990304	0.9997801
1264	2.0179226e-05	0.99997985
1265	0.009758482	0.99024147
1266	0.0014573927	0.99854267
1267	1.0312539e-05	0.9999896
1268	0.2533556	0.7466444
1269	1.6251992e-05	0.9999838
1270	0.0012683093	0.9987317
1271	2.5400868e-05	0.9999746
1272	0.006228596	0.9937714
1273	0.0005737596	0.99942625
1274	3.7886804e-07	0.99999964
1275	5.4678108e-06	0.9999945
1276	9.836947e-05	0.99990165
1277	0.0001007359	0.99989927
1278	0.45389318	0.5461068
1279	0.6325936	0.3674065
1280	0.03455787	0.9654421
1281	0.0005758646	0.9994242
1282	0.33049503	0.66950494
1283	4.4332155e-05	0.99995565
1284	0.00030578795	0.9996942
1285	0.0002622693	0.9997377
1286	0.022039747	0.9779603
1287	0.00026198092	0.99973804
1288	0.6225574	0.3774426
1289	6.390373e-06	0.99999356
1290	3.9441784e-06	0.99999607
1291	3.6540616e-06	0.9999963
1292	0.0037990566	0.996201
1293	0.0019911523	0.9980089
1294	4.271801e-05	0.9999573
1295	3.490119e-05	0.9999651
1296	0.043859866	0.9561402
1297	0.00020073797	0.9997993
1298	1.7235895e-07	0.9999999
1299	0.027327761	0.97267216
1300	0.03752278	0.96247727
1301	0.025825882	0.9741741
1302	0.0011347356	0.99886525
1303	1.521885e-06	0.99999845
1304	1.3752676e-05	0.9999863
1305	3.0078218e-05	0.99996996
1306	3.1553875e-06	0.9999969
1307	0.00019620828	0.99980384
1308	1.8458217e-05	0.9999815
1309	1.4657682e-05	0.99998534
1310	0.008308172	0.9916918
1311	0.1755482	0.82445186
1312	1.3366728e-06	0.9999987
1313	0.0023647456	0.99763525
1314	1.3407531e-06	0.9999987
1315	5.806138e-06	0.99999416
1316	0.03505872	0.96494126
1317	0.00036788103	0.9996321
1318	0.0013333687	0.99866664
1319	0.08601476	0.91398525
1320	0.0075111785	0.99248886
1321	0.00016000391	0.99984
1322	1.3438313e-07	0.9999999
1323	0.2612506	0.7387494
1324	0.0028542343	0.9971457
1325	1.4862626e-05	0.9999851
1326	0.00050840556	0.9994916
1327	8.147358e-06	0.9999919
1328	5.5977216e-06	0.9999944
1329	1.1354089e-06	0.9999988
1330	3.3255634e-07	0.99999964
1331	0.0002646579	0.9997353
1332	3.268976e-05	0.99996734
1333	0.00015103589	0.99984896
1334	0.09316027	0.90683967
1335	1.7599084e-06	0.9999982
1336	1.1924771e-08	1.0
1337	7.1278446e-05	0.9999287
1338	4.7765507e-06	0.99999523
1339	0.00036295597	0.999637
1340	0.0062531563	0.9937469
1341	8.685291e-05	0.9999131
1342	0.00072358624	0.99927646
1343	0.0008720871	0.9991279
1344	0.00017086187	0.99982905
1345	0.11947191	0.8805281
1346	0.01022198	0.989778
1347	0.0014352459	0.9985648
1348	1.0341073e-06	0.9999989
1349	0.0006826892	0.9993173
1350	6.276787e-05	0.9999372
1351	1.9366655e-06	0.9999981
1352	0.0006641697	0.9993358
1353	0.000667001	0.99933296
1354	1.1330665e-07	0.9999999
1355	0.00035417342	0.9996458
1356	0.08021241	0.9197876
1357	7.2559067e-07	0.9999993
1358	4.4341537e-05	0.99995565
1359	0.004210445	0.9957896
1360	0.5515201	0.4484799
1361	0.17254826	0.8274517
1362	0.010135443	0.9898645
1363	1.1467283e-06	0.9999988
1364	1.0043628e-06	0.99999905
1365	1.7420017e-07	0.9999999
1366	2.9950152e-06	0.999997
1367	6.2843945e-08	0.9999999
1368	0.002591598	0.99740845
1369	3.155909e-07	0.99999964
1370	8.896356e-06	0.99999106
1371	0.006015029	0.993985
1372	1.4900819e-05	0.9999851
1373	3.207962e-08	1.0
1374	0.0001705843	0.9998294
1375	0.20604658	0.7939534
1376	3.4928293e-05	0.9999651
1377	8.003425e-07	0.99999917
1378	0.02959926	0.97040075
1379	1.2063588e-05	0.99998796
1380	0.00032713427	0.9996729
1381	3.1049814e-05	0.999969
1382	0.0210323	0.9789677
1383	0.00024548415	0.9997545
1384	6.337878e-08	0.9999999
1385	0.03297053	0.96702945
1386	3.20571e-06	0.9999968
1387	0.00017059522	0.9998294
1388	0.6356301	0.36436996
1389	0.14754142	0.85245854
1390	5.134382e-07	0.9999995
1391	0.0004068451	0.9995932
1392	1.7014783e-05	0.99998295
1393	0.005427911	0.9945721
1394	0.6070943	0.3929057
1395	2.387781e-05	0.99997616
1396	2.0100167e-07	0.99999976
1397	0.0071234186	0.9928766
1398	0.0005991809	0.99940085
1399	3.0517017e-06	0.9999969
1400	7.0061566e-07	0.9999993
1401	0.0019295665	0.9980704
1402	1.1587356e-07	0.9999999
1403	0.00035241462	0.9996476
1404	5.3770164e-05	0.99994624
1405	0.012871852	0.98712814
1406	0.091373935	0.90862614
1407	2.1851967e-07	0.99999976
1408	0.6216375	0.3783625
1409	0.6937587	0.30624127
1410	0.00010393495	0.99989605
1411	0.005025125	0.99497485
1412	6.2855815e-07	0.9999994
1413	0.2446119	0.7553881
1414	4.6326e-06	0.99999535
1415	0.0044808825	0.99551904
1416	0.0036150634	0.996385
1417	1.4281921e-05	0.9999857
1418	0.0012930916	0.99870694
1419	1.8977312e-08	1.0
1420	1.5341153e-07	0.9999999
1421	2.9131213e-06	0.99999714
1422	0.00023458475	0.99976546
1423	0.004426253	0.99557376
1424	0.75514907	0.24485092
1425	0.0072262674	0.99277365
1426	1.47202445e-05	0.99998534
1427	7.87547e-05	0.9999212
1428	0.6490653	0.35093465
1429	0.48200423	0.5179958
1430	0.020694373	0.9793057
1431	1.463178e-06	0.99999857
1432	0.20561208	0.79438794
1433	3.7741147e-06	0.9999962
1434	0.0014474564	0.9985525
1435	1.2883465e-05	0.9999871
1436	2.1751129e-07	0.99999976
1437	1.38255e-05	0.9999862
1438	1.3924854e-06	0.99999857
1439	0.00095567235	0.99904436
1440	0.0024046013	0.99759537
1441	1.0154143e-05	0.99998987
1442	1.1008793e-05	0.99998903
1443	7.826232e-05	0.9999217
1444	3.934914e-06	0.99999607
1445	1.3842863e-05	0.9999862
1446	0.09813934	0.90186065
1447	2.4270792e-06	0.9999976
1448	0.00013538735	0.9998646
1449	2.8964198e-06	0.99999714
1450	1.1205298e-05	0.9999888
1451	0.0069701853	0.9930298
1452	0.0001260706	0.9998739
1453	5.0292998e-05	0.9999497
1454	0.001743773	0.99825627
1455	2.6082419e-06	0.9999974
1456	0.00015801228	0.9998419
1457	0.16677542	0.83322453
1458	0.15298626	0.8470137
1459	1.9475785e-05	0.99998057
1460	8.7433764e-05	0.9999125
1461	6.754753e-05	0.9999324
1462	4.7395233e-06	0.99999523
1463	0.0011955042	0.99880445
1464	3.6113587e-08	1.0
1465	7.9745376e-05	0.99992025
1466	1.02573e-05	0.99998975
1467	6.758697e-06	0.9999932
1468	0.000986121	0.9990139
1469	2.2108667e-07	0.99999976
1470	2.4673602e-06	0.9999975
1471	0.05181668	0.9481833
1472	0.031045265	0.9689547
1473	0.00026524017	0.9997347
1474	5.3097057e-05	0.99994695
1475	0.65305656	0.34694344
1476	1.3275223e-05	0.99998677
1477	0.0013289326	0.99867105
1478	0.00017631661	0.99982375
1479	6.6891816e-06	0.9999933
1480	0.14995529	0.85004467
1481	2.18144e-08	1.0
1482	0.00010132474	0.9998987
1483	0.00050411676	0.99949586
1484	0.0022928996	0.9977071
1485	3.460985e-07	0.99999964
1486	8.413717e-08	0.9999999
1487	0.001555422	0.9984446
1488	8.495295e-07	0.99999917
1489	1.2030359e-06	0.9999988
1490	8.446721e-05	0.9999155
1491	4.8732098e-05	0.99995124
1492	1.1108136e-06	0.9999989
1493	6.1181026e-06	0.9999939
1494	1.3917271e-07	0.9999999
1495	0.00049199996	0.999508
1496	6.4445426e-06	0.99999356
1497	0.14787582	0.8521242
1498	1.1810507e-08	1.0
1499	0.0022668657	0.9977331
1500	0.0005592398	0.9994407
1501	1.0385492e-07	0.9999999
1502	0.10995502	0.890045
1503	0.003291745	0.9967083
1504	0.629367	0.370633
1505	0.00013085175	0.9998691
1506	0.005880717	0.9941193
1507	1.1269437e-06	0.9999989
1508	0.004110659	0.99588937
1509	0.010446249	0.9895537
1510	0.04841359	0.95158637
1511	0.15717699	0.84282297
1512	0.00067061314	0.99932945
1513	5.6469707e-05	0.9999435
1514	0.0016332882	0.9983668
1515	0.38033855	0.6196615
1516	0.00021389489	0.9997861
1517	6.031986e-05	0.9999397
1518	3.1109004e-05	0.9999689
1519	0.0017056989	0.9982943
1520	3.17146e-05	0.9999683
1521	0.05910423	0.9408958
1522	0.01317474	0.9868253
1523	0.6533548	0.34664524
1524	4.1367202e-06	0.9999958
1525	0.000105732615	0.99989426
1526	0.098688416	0.9013116
1527	0.0013047217	0.9986953
1528	2.5767766e-05	0.99997425
1529	0.081395954	0.9186041
1530	0.000121494275	0.9998785
1531	4.648447e-06	0.99999535
1532	0.004808728	0.99519134
1533	1.7204545e-07	0.9999999
1534	0.012324857	0.9876751
1535	4.2421576e-07	0.9999995
1536	1.0048476e-05	0.99999
1537	0.0006196284	0.99938035
1538	1.14336665e-07	0.9999999
1539	0.0029494395	0.9970505
1540	8.818138e-06	0.9999912
1541	0.0002331065	0.9997669
1542	0.69968784	0.30031213
1543	1.032423e-05	0.9999896
1544	1.9501877e-05	0.99998045
1545	9.481139e-10	1.0
1546	6.3316304e-07	0.9999994
1547	2.1040847e-05	0.9999789
1548	0.13701938	0.8629806
1549	8.572925e-08	0.9999999
1550	1.086459e-05	0.99998915
1551	5.7531055e-09	1.0
1552	9.406105e-07	0.99999905
1553	0.083685465	0.9163146
1554	0.12462891	0.87537116
1555	6.605264e-06	0.99999344
1556	4.6020934e-05	0.999954
1557	3.6458184e-07	0.99999964
1558	1.8914432e-05	0.99998105
1559	0.0017711737	0.99822885
1560	1.5771926e-05	0.99998426
1561	6.06274e-07	0.9999994
1562	0.0045415913	0.9954585
1563	3.0660786e-07	0.99999964
1564	0.00023057463	0.9997694
1565	0.020581538	0.9794184
1566	4.276741e-05	0.9999572
1567	0.017204003	0.982796
1568	1.7186456e-07	0.9999999
1569	0.00040799627	0.999592
1570	0.039617408	0.96038264
1571	0.016811628	0.98318833
1572	0.00023991436	0.9997601
1573	0.009540366	0.9904597
1574	5.1313753e-05	0.99994874
1575	0.00036703295	0.99963295
1576	2.1139012e-07	0.99999976
1577	0.0011258025	0.9988741
1578	2.3179804e-07	0.99999976
1579	4.6598303e-05	0.9999534
1580	0.0028433965	0.9971566
1581	8.8307115e-06	0.9999912
1582	0.00018658994	0.9998134
1583	0.38594493	0.6140551
1584	0.0024870844	0.99751294
1585	0.00038273956	0.9996172
1586	0.014667672	0.9853323
1587	3.5173103e-05	0.99996483
1588	4.242006e-06	0.9999957
1589	0.002250594	0.9977494
1590	3.7115683e-08	1.0
1591	0.6187303	0.3812697
1592	3.3866003e-05	0.99996614
1593	1.02244215e-07	0.9999999
1594	0.017763026	0.9822369
1595	2.9892938e-08	1.0
1596	0.0001688222	0.9998312
1597	1.8885867e-06	0.9999981
1598	3.3174976e-05	0.99996686
1599	0.016163629	0.98383635
1600	0.043446876	0.9565531
1601	9.029095e-07	0.99999905
1602	0.00029524803	0.9997048
1603	0.30195564	0.6980443
1604	0.13367184	0.8663282
1605	2.0637273e-05	0.9999794
1606	0.0011668473	0.9988331
1607	0.000253266	0.99974674
1608	2.400416e-05	0.99997604
1609	3.2339892e-07	0.99999964
1610	6.988603e-05	0.99993014
1611	0.0046623847	0.9953376
1612	0.015588117	0.9844119
1613	0.0019215314	0.99807847
1614	1.0376285e-07	0.9999999
1615	0.142464	0.8575361
1616	0.011143247	0.98885673
1617	8.818474e-06	0.9999912
1618	0.03227316	0.96772677
1619	7.508953e-06	0.9999925
1620	0.00022587998	0.99977416
1621	0.051868733	0.9481312
1622	1.9640685e-05	0.99998033
1623	1.1768964e-05	0.9999882
1624	2.3857643e-05	0.99997616
1625	0.006571529	0.9934284
1626	2.0822878e-07	0.99999976
1627	7.807321e-06	0.99999225
1628	0.0010972897	0.9989027
1629	0.033892326	0.9661077
1630	6.5510285e-05	0.99993443
1631	0.0071434584	0.9928565
1632	0.6638427	0.3361573
1633	4.563837e-06	0.99999547
1634	3.3447817e-05	0.9999665
1635	1.555564e-05	0.9999845
1636	4.0875491e-07	0.99999964
1637	0.00011425653	0.9998857
1638	7.544074e-06	0.9999925
1639	6.575011e-05	0.9999342
1640	0.00015698625	0.999843
1641	5.03858e-07	0.9999995
1642	2.51089e-06	0.9999975
1643	8.419767e-07	0.99999917
1644	8.125281e-05	0.9999187
1645	3.510483e-06	0.99999654
1646	0.0010040039	0.99899596
1647	1.2626923e-06	0.9999987
1648	2.6287964e-06	0.9999974
1649	6.594495e-06	0.99999344
1650	1.9662573e-05	0.99998033
1651	2.1073383e-06	0.99999785
1652	1.5202872e-08	1.0
1653	0.09614144	0.90385854
1654	0.0066441456	0.9933559
1655	6.364904e-07	0.9999994
1656	0.00012209191	0.9998779
1657	1.1361865e-05	0.9999887
1658	2.6980945e-08	1.0
1659	8.3629817e-07	0.99999917
1660	0.00017373718	0.99982625
1661	1.2979793e-05	0.999987
1662	4.8366537e-06	0.9999951
1663	6.398722e-05	0.999936
1664	4.719664e-06	0.99999523
1665	0.0003337201	0.99966633
1666	0.069653	0.930347
1667	0.12247053	0.8775295
1668	1.4273628e-06	0.99999857
1669	0.0002452759	0.9997547
1670	2.2337129e-07	0.99999976
1671	5.6783506e-06	0.9999943
1672	1.4306593e-07	0.9999999
1673	0.0010714888	0.9989285
1674	4.9151775e-05	0.9999509
1675	0.13214347	0.86785656
1676	7.597159e-07	0.9999993
1677	4.1905642e-07	0.9999995
1678	1.30043745e-05	0.999987
1679	3.7738198e-07	0.99999964
1680	0.001695423	0.9983046
1681	0.00069017627	0.9993098
1682	1.3847087e-05	0.9999862
1683	0.008829752	0.9911703
1684	6.412599e-07	0.9999994
1685	0.00023106165	0.9997689
1686	0.01266522	0.98733485
1687	7.789866e-05	0.99992204
1688	1.0113214e-05	0.99998987
1689	5.196817e-07	0.9999995
1690	0.00029484354	0.99970514
1691	4.966492e-05	0.9999503
1692	0.00018077057	0.9998192
1693	0.045715842	0.95428413
1694	0.032096207	0.96790373
1695	0.006727006	0.993273
1696	6.522249e-05	0.9999348
1697	0.00017096063	0.99982905
1698	0.031213552	0.9687865
1699	1.1314521e-07	0.9999999
1700	8.6117706e-07	0.99999917
1701	0.0064005484	0.9935994
1702	9.264145e-06	0.9999907
1703	0.00031727884	0.9996828
1704	1.0373726e-05	0.9999896
1705	4.1819992e-05	0.99995816
1706	6.010518e-06	0.99999404
1707	5.8080822e-08	1.0
1708	7.0588365e-05	0.9999294
1709	1.0022702e-06	0.99999905
1710	0.0013785384	0.99862146
1711	9.235672e-07	0.99999905
1712	6.7973226e-05	0.99993205
1713	0.0018660983	0.99813396
1714	0.1731607	0.8268393
1715	0.0005864319	0.9994136
1716	0.001415508	0.9985845
1717	1.322876e-07	0.9999999
1718	0.0023245222	0.9976755
1719	0.04079733	0.95920265
1720	0.66971344	0.33028656
1721	1.664469e-05	0.9999833
1722	0.00051168393	0.99948823
1723	0.0013016678	0.99869835
1724	0.00015645217	0.9998435
1725	1.4503547e-07	0.9999999
1726	0.007982034	0.992018
1727	0.030176677	0.9698233
1728	1.1230675e-06	0.9999989
1729	0.54679614	0.45320386
1730	2.4569676e-06	0.9999975
1731	3.2207383e-05	0.9999678
1732	0.033658586	0.96634144
1733	0.0030327272	0.99696726
1734	5.0507606e-06	0.999995
1735	5.414078e-07	0.9999994
1736	0.008959192	0.99104077
1737	2.5104708e-05	0.99997485
1738	0.0013220347	0.9986779
1739	0.00013529096	0.9998647
1740	0.17965043	0.82034963
1741	7.2337048e-06	0.9999927
1742	0.08571953	0.9142804
1743	3.5900996e-07	0.99999964
1744	1.0203084e-06	0.9999989
1745	0.18682294	0.8131771
1746	0.00021030294	0.99978966
1747	2.6699707e-05	0.9999733
1748	1.4591019e-05	0.99998546
1749	1.0512017e-06	0.9999989
1750	4.2912788e-08	1.0
1751	4.2995698e-08	1.0
1752	0.0053254343	0.99467456
1753	3.1605847e-05	0.9999684
1754	1.4026753e-05	0.99998593
1755	0.0035822252	0.99641776
1756	4.1939646e-05	0.99995804
1757	0.054789785	0.94521016
1758	0.00034589527	0.99965405
1759	0.028990097	0.9710099
1760	0.0094399005	0.9905601
1761	0.00795351	0.9920465
1762	0.64811224	0.35188776
1763	0.10754283	0.8924571
1764	0.53305405	0.46694592
1765	1.9986663e-07	0.99999976
1766	0.00014777743	0.9998522
1767	4.3314125e-05	0.9999567
1768	0.004827591	0.99517244
1769	6.894317e-05	0.9999311
1770	1.3584782e-05	0.9999864
1771	0.55873245	0.44126752
1772	1.5631515e-05	0.9999844
1773	0.00013598446	0.999864
1774	2.6861857e-05	0.9999732
1775	2.8724191e-06	0.99999714
1776	0.0011327519	0.9988673
1777	2.0225038e-05	0.99997973
1778	5.0659208e-05	0.99994934
1779	0.011526053	0.98847395
1780	1.2126936e-05	0.99998784
1781	0.664738	0.33526203
1782	9.262203e-07	0.99999905
1783	0.0070177275	0.99298227
1784	0.61986244	0.38013753
1785	0.76053655	0.23946342
1786	0.012620664	0.9873793
1787	3.7937556e-05	0.9999621
1788	8.715035e-09	1.0
1789	0.7503447	0.24965535
1790	1.0803138e-07	0.9999999
1791	0.00039844395	0.99960154
1792	0.036778994	0.963221
1793	0.1995569	0.80044305
1794	3.577498e-05	0.99996424
1795	1.2609856e-05	0.99998736
1796	2.9014957e-06	0.99999714
1797	0.010002138	0.9899978
1798	4.18172e-05	0.99995816
1799	1.0322812e-05	0.9999896
1800	2.5360736e-05	0.9999746
1801	1.2119837e-06	0.9999988
1802	4.4208795e-05	0.9999558
1803	7.6069337e-06	0.9999924
1804	6.5612825e-05	0.99993443
1805	0.00035162023	0.99964833
1806	3.2876576e-06	0.99999666
1807	0.0064199734	0.99358
1808	0.0039821	0.9960179
1809	0.0099279	0.99007213
1810	2.1564672e-06	0.99999785
1811	0.00042175176	0.9995783
1812	0.03665916	0.9633408
1813	0.0002316206	0.99976844
1814	2.3506218e-05	0.9999765
1815	1.1099563e-07	0.9999999
1816	0.0022325965	0.99776745
1817	7.602906e-07	0.9999993
1818	0.0018005095	0.99819946
1819	1.1937406e-07	0.9999999
1820	0.0028295747	0.9971704
1821	6.2256586e-05	0.9999378
1822	0.5629882	0.43701178
1823	0.007350755	0.99264926
1824	0.117611185	0.8823888
1825	8.64125e-06	0.9999914
1826	0.092654474	0.90734553
1827	0.3384406	0.6615594
1828	1.8512847e-06	0.9999981
1829	0.0003717145	0.9996283
1830	0.00025057586	0.99974936
1831	3.590702e-07	0.99999964
1832	0.00014812208	0.9998518
1833	0.00023613425	0.9997639
1834	0.30676615	0.69323385
1835	0.0046899263	0.9953101
1836	0.0030419177	0.99695814
1837	7.214859e-05	0.9999279
1838	4.177325e-07	0.9999995
1839	0.00024000152	0.99976
1840	0.00016889253	0.9998311
1841	0.0001906337	0.99980944
1842	0.002847351	0.99715257
1843	0.004954863	0.9950452
1844	1.0367714e-06	0.9999989
1845	0.037461694	0.9625383
1846	0.0007046484	0.99929535
1847	2.9948924e-06	0.999997
1848	4.672236e-05	0.99995327
1849	0.00042957277	0.9995704
1850	8.6305525e-05	0.9999137
1851	0.1555011	0.84449893
1852	5.060858e-07	0.9999995
1853	0.09195372	0.9080463
1854	5.3688444e-05	0.99994636
1855	0.00061331934	0.99938667
1856	0.0206194	0.97938055
1857	0.00032500457	0.99967504
1858	0.0075019663	0.992498
1859	1.7445269e-05	0.9999826
1860	2.0246548e-06	0.999998
1861	2.8753739e-06	0.99999714
1862	0.00028454643	0.9997154
1863	0.09279285	0.90720713
1864	3.3454553e-06	0.99999666
1865	1.4192253e-07	0.9999999
1866	2.2681627e-06	0.99999774
1867	0.6246073	0.37539268
1868	0.00044907074	0.9995509
1869	0.007175591	0.99282444
1870	1.4426449e-05	0.9999856
1871	0.0031683217	0.9968317
1872	0.017372847	0.9826271
1873	0.0063687223	0.9936313
1874	7.8155295e-05	0.9999218
1875	0.00035111062	0.9996489
1876	1.8210251e-07	0.99999976
1877	2.5584282e-07	0.99999976
1878	4.7637123e-08	1.0
1879	0.0030822223	0.99691784
1880	0.00882256	0.99117744
1881	1.191871e-06	0.9999988
1882	0.009062793	0.9909372
1883	0.22104393	0.7789561
1884	0.0067760604	0.9932239
1885	0.00023340923	0.99976665
1886	0.6781551	0.32184488
1887	0.4750084	0.52499163
1888	4.736636e-06	0.99999523
1889	0.004093138	0.99590683
1890	0.6553255	0.34467456
1891	4.0033922e-07	0.99999964
1892	9.5698115e-06	0.99999046
1893	9.168045e-06	0.9999908
1894	2.1737732e-07	0.99999976
1895	2.9563982e-06	0.999997
1896	9.885347e-05	0.9999012
1897	0.581853	0.41814706
1898	0.113025494	0.8869746
1899	3.0710822e-08	1.0
1900	6.1624326e-07	0.9999994
1901	2.4371998e-08	1.0
1902	0.00015283814	0.9998472
1903	2.0108913e-05	0.99997985
1904	1.9749923e-06	0.999998
1905	0.0008417259	0.99915826
1906	4.013392e-08	1.0
1907	0.025419379	0.9745806
1908	0.9050114	0.09498853
1909	3.2324505e-07	0.99999964
1910	0.0023204212	0.99767965
1911	1.3114945e-05	0.9999869
1912	2.61225e-09	1.0
1913	0.06296785	0.93703216
1914	1.7177591e-07	0.9999999
1915	0.009739755	0.9902602
1916	8.9582855e-08	0.9999999
1917	2.7247625e-06	0.99999726
1918	6.485772e-06	0.99999356
1919	5.715119e-07	0.9999994
1920	1.5617555e-07	0.9999999
1921	0.0021379467	0.99786204
1922	0.005533787	0.99446625
1923	1.0256587e-06	0.9999989
1924	5.974356e-05	0.9999403
1925	0.013397236	0.9866028
1926	0.6048663	0.3951337
1927	0.017738832	0.98226124
1928	2.4739982e-05	0.9999752
1929	0.0012147616	0.9987852
1930	0.4831481	0.5168519
1931	0.0012626942	0.9987373
1932	6.969006e-06	0.9999931
1933	3.0689964e-05	0.99996936
1934	4.5946237e-07	0.9999995
1935	0.00012230211	0.9998777
1936	0.43757	0.56243
1937	5.579685e-06	0.9999944
1938	0.0026055186	0.99739444
1939	0.015145735	0.9848542
1940	5.624813e-07	0.9999994
1941	0.54144806	0.45855194
1942	2.4715695e-05	0.9999753
1943	0.0011409159	0.99885905
1944	1.8901988e-05	0.99998105
1945	0.06938818	0.9306118
1946	2.8755876e-08	1.0
1947	0.016444588	0.9835554
1948	0.6798158	0.32018417
1949	3.0462346e-05	0.9999695
1950	1.2066964e-07	0.9999999
1951	0.0013462469	0.99865377
1952	0.11488791	0.88511205
1953	0.015408592	0.9845915
1954	2.918858e-05	0.9999708
1955	0.011266626	0.9887334
1956	1.15813016e-07	0.9999999
1957	0.026020879	0.9739792
1958	5.7772115e-07	0.9999994
1959	0.007748583	0.99225146
1960	0.06747872	0.9325213
1961	3.0901643e-07	0.99999964
1962	1.6251093e-05	0.9999838
1963	4.105284e-06	0.99999595
1964	0.000956612	0.9990434
1965	0.026986191	0.9730138
1966	0.25622433	0.7437756
1967	4.6921232e-05	0.99995303
1968	0.088451944	0.9115481
1969	0.55443954	0.44556051
1970	1.6474202e-07	0.9999999
1971	0.0001444881	0.9998555
1972	0.00055912096	0.99944085
1973	5.0243666e-06	0.999995
1974	0.032444656	0.96755534
1975	1.5469469e-07	0.9999999
1976	1.33484455e-05	0.99998665
1977	1.7485243e-05	0.9999825
1978	0.00038400773	0.9996159
1979	0.010924378	0.98907566
1980	0.00027917683	0.99972075
1981	0.0020333934	0.99796665
1982	0.0002313006	0.9997687
1983	0.00012406708	0.9998759
1984	0.0024541446	0.9975458
1985	0.7153103	0.28468975
1986	0.00035980868	0.9996402
1987	5.460643e-07	0.9999994
1988	0.6534078	0.34659222
1989	0.00817935	0.9918207
1990	0.0965369	0.9034631
1991	0.00021857524	0.9997814
1992	8.23798e-06	0.9999918
1993	2.0587384e-05	0.9999794
1994	2.1411392e-05	0.99997854
1995	1.7306342e-05	0.9999827
1996	1.8672516e-05	0.9999813
1997	0.20313111	0.79686886
1998	0.032412477	0.9675875
[truncated: 5,743 more rows]
