# Supplementary material for: Evaluating deep learning-based melanoma classification using immunohistochemistry and routine histology: A three center study
Source: PLoS One. 2024 Jan 19;19(1):e0297146. doi: 10.1371/journal.pone.0297146 (PMC10798511; doi:10.1371/journal.pone.0297146)
Supplement: S5 Dataset — (ZIP) [file pone.0297146.s011.zip › minimal_dataset/tile_predictions/dresden/777302-HE_ind_ISlab_0.0.csv]

	0	1
0	0.28141683	0.71858317
1	0.97571623	0.024283756
2	0.8189561	0.18104397
3	0.6104513	0.38954866
4	0.9493622	0.0506378
5	0.95814246	0.041857526
6	0.46597826	0.53402174
7	0.93783945	0.06216057
8	0.9520358	0.047964267
9	0.95721924	0.0427808
10	0.9999312	6.873573e-05
11	0.31950662	0.6804934
12	0.998336	0.0016640583
13	0.98963356	0.010366404
14	0.9969116	0.0030884396
15	0.9901979	0.009802123
16	0.89123297	0.1087671
17	0.719582	0.28041795
18	0.9903502	0.009649798
19	0.99402124	0.005978714
20	0.78858143	0.2114186
21	0.0026309157	0.99736905
22	0.00015889251	0.9998411
23	0.6749105	0.32508954
24	0.96790266	0.03209733
25	0.9989134	0.0010865497
26	0.5885463	0.41145375
27	0.88511646	0.11488354
28	0.98448944	0.01551054
29	0.99866223	0.0013377813
30	0.976454	0.023545964
31	0.62698764	0.37301236
32	0.9970847	0.0029153482
33	0.97096306	0.029037002
34	0.64426225	0.35573772
35	0.8940862	0.105913825
36	0.8879446	0.11205543
37	0.9201718	0.07982823
38	0.38187248	0.6181275
39	0.5801524	0.41984758
40	0.16534674	0.83465326
41	0.97974396	0.020256026
42	0.22752422	0.7724758
43	0.80129063	0.1987094
44	0.8918021	0.10819792
45	0.99067783	0.009322154
46	0.9687584	0.031241588
47	0.79326296	0.20673701
48	0.072076745	0.92792326
49	0.5647216	0.4352784
50	0.70183885	0.29816112
51	0.72866386	0.2713361
52	0.8803006	0.1196994
53	0.99862075	0.0013792929
54	0.6242152	0.3757848
55	0.58647025	0.41352972
56	0.51262134	0.48737872
57	0.9135506	0.08644944
58	0.86382306	0.13617694
59	0.81186694	0.18813308
60	0.9820769	0.017923083
61	0.7793918	0.22060817
62	0.9500624	0.049937595
63	0.89627874	0.1037212
64	2.1644348e-05	0.9999783
65	0.9982181	0.0017819097
66	0.90090483	0.09909509
67	0.33847603	0.66152394
68	0.99995935	4.06796e-05
69	0.95965725	0.04034271
70	0.0223231	0.9776769
71	0.97845596	0.021544104
72	0.99777824	0.0022218134
73	0.9968676	0.003132341
74	0.2898346	0.71016544
75	0.9959247	0.0040753367
76	0.6873766	0.3126234
77	0.99964833	0.00035170073
78	0.9342107	0.06578922
79	0.8800607	0.11993937
80	0.9787579	0.021242103
81	0.98532134	0.014678703
82	0.13084207	0.8691579
83	0.9258228	0.07417726
84	0.9974475	0.0025525289
85	0.9327331	0.067266904
86	0.92918336	0.07081658
87	0.963738	0.03626198
88	0.9803124	0.019687537
89	0.9543595	0.045640495
90	0.99860436	0.0013956784
91	0.9491627	0.05083726
92	0.99871516	0.0012848183
93	0.9808966	0.01910342
94	0.8965049	0.103495054
95	0.44382522	0.55617476
96	0.82463104	0.17536896
97	0.90102136	0.098978646
98	0.99643075	0.0035692456
99	0.9946649	0.005335132
100	0.6361175	0.36388245
101	0.9293283	0.07067169
102	0.08491567	0.9150843
103	0.8970403	0.10295965
104	0.97588706	0.024112975
105	0.05081822	0.94918174
106	0.76174104	0.23825897
107	0.3078442	0.6921558
108	0.96880454	0.031195452
109	0.7122077	0.2877923
110	0.79102784	0.20897217
111	0.6743439	0.32565612
112	0.8444754	0.1555246
113	0.9857093	0.014290718
114	0.99218106	0.007818974
115	0.99916506	0.00083500193
116	0.71069044	0.28930956
117	0.63611144	0.36388853
118	0.99992895	7.106588e-05
119	0.9302167	0.0697833
120	0.8744719	0.12552813
121	0.8987239	0.10127605
122	0.036608607	0.96339136
123	0.970534	0.029466022
124	0.9966002	0.0033998063
125	0.99804854	0.0019514628
126	0.98776	0.012240042
127	0.8609847	0.13901533
128	0.00057777826	0.9994222
129	0.9289778	0.071022175
130	0.9712107	0.028789291
131	0.98492104	0.015078965
132	0.75592023	0.24407977
133	0.53685	0.46315002
134	0.9517764	0.048223574
135	0.8019471	0.19805293
136	0.99478525	0.005214815
137	0.68053013	0.3194698
138	0.071001954	0.92899805
139	0.8242026	0.1757974
140	0.97929895	0.020701027
141	0.9939541	0.0060458947
142	0.9475964	0.052403655
143	0.9049758	0.095024206
144	0.99477756	0.005222439
145	0.88347507	0.116524935
146	0.2917131	0.70828694
147	0.9993728	0.0006272774
148	0.6018904	0.39810959
149	0.3024308	0.6975692
150	0.44638652	0.55361354
151	0.9744179	0.0255821
152	0.20463502	0.795365
153	0.9482362	0.051763747
154	0.82828575	0.17171429
155	0.99916506	0.00083501555
156	0.88212615	0.117873795
157	0.85327446	0.14672548
158	0.17162776	0.8283722
159	0.99200684	0.007993218
160	0.99740857	0.0025914726
161	0.9342876	0.06571234
162	0.9037621	0.096237876
163	0.9284273	0.071572654
164	0.9911528	0.008847146
165	0.3915802	0.6084198
166	0.68934005	0.31065995
167	0.9595092	0.04049079
168	0.90060693	0.09939308
169	0.95114326	0.048856795
170	0.92531693	0.074683
171	0.95284814	0.047151897
172	0.6650564	0.3349436
173	0.9769182	0.023081822
174	0.99280703	0.007192902
175	0.9580684	0.041931666
176	0.99970144	0.0002985223
177	0.99250835	0.0074916454
178	0.99318403	0.0068159997
179	0.92512715	0.074872896
180	0.79822385	0.20177612
181	0.8141992	0.18580084
182	0.10984873	0.8901512
183	0.9924038	0.0075961873
184	0.99404705	0.005952999
185	0.9999689	3.1099218e-05
186	0.05335917	0.9466409
187	0.82809824	0.17190176
188	0.9805368	0.019463185
189	0.7826587	0.21734135
190	0.90296394	0.09703611
191	0.99507564	0.0049243537
192	0.9967829	0.0032171144
193	0.9871356	0.012864407
194	0.0003805567	0.99961936
195	0.98809856	0.01190141
196	0.3303683	0.66963166
197	0.8354347	0.16456535
198	0.9486317	0.05136825
199	0.9866735	0.013326571
200	0.98433876	0.015661223
201	0.99038494	0.009615064
202	0.9838256	0.016174324
203	0.99465734	0.0053426526
204	0.9993249	0.0006750958
205	0.96832645	0.031673595
206	0.97821903	0.021780929
207	0.9527544	0.04724557
208	0.9474974	0.052502517
209	0.87825906	0.12174092
210	0.8212872	0.17871273
211	0.9361545	0.06384552
212	0.6125527	0.3874473
213	0.9259285	0.07407155
214	0.21296687	0.7870331
215	0.8893027	0.1106973
216	0.71567994	0.28432003
217	0.75286007	0.24713992
218	0.016684586	0.98331547
219	0.98641765	0.013582327
220	0.7679262	0.2320738
221	0.9910096	0.008990411
222	0.2850042	0.7149958
223	0.9618469	0.03815312
224	0.7823126	0.21768738
225	0.6651354	0.33486465
226	0.95064616	0.04935388
227	0.33024865	0.66975135
228	0.3556505	0.64434946
229	0.9959771	0.004022883
230	0.5752587	0.4247414
231	0.6534232	0.34657675
232	0.9996075	0.0003925738
233	0.98667693	0.013323048
234	0.9118634	0.08813665
235	0.986479	0.013521053
236	0.86652726	0.13347277
237	0.96647483	0.03352522
238	0.5555653	0.44443467
239	0.9600152	0.039984796
240	0.9895661	0.010433884
241	0.9801485	0.019851498
242	0.992363	0.007637
243	0.9940029	0.005997151
244	0.99978167	0.0002183653
245	0.7639712	0.23602876
246	0.95917314	0.040826872
247	0.3547506	0.6452494
248	0.32100257	0.67899746
249	0.72613865	0.27386132
250	0.7673648	0.23263514
251	0.70412326	0.29587674
252	0.8561524	0.1438476
253	0.69352365	0.30647632
254	0.98702335	0.012976616
255	0.4028321	0.59716797
256	0.98763347	0.012366522
257	0.99846953	0.0015304396
258	0.99744993	0.0025500997
259	0.9980883	0.0019117258
260	0.89440477	0.10559524
261	0.9998462	0.00015379276
262	0.9994893	0.00051061454
263	0.8310205	0.1689795
264	0.99890673	0.0010932309
265	0.9963966	0.0036034784
266	0.9987369	0.0012630732
267	0.9501908	0.049809262
268	0.67159843	0.32840154
269	0.95932496	0.04067503
270	0.99430543	0.005694562
271	0.9954417	0.004558268
272	0.9830912	0.016908778
273	0.9827832	0.017216837
274	0.86524606	0.13475396
275	0.999315	0.00068502314
276	0.96909124	0.030908788
277	0.93868107	0.061318908
278	0.96677554	0.033224434
279	0.9990721	0.00092788215
280	0.784979	0.21502101
281	0.9746488	0.025351288
282	0.9986512	0.0013487603
283	0.9990859	0.00091406086
284	0.95519215	0.04480789
285	0.9382932	0.06170672
286	0.9206825	0.07931751
287	0.9327292	0.06727084
288	0.65172017	0.3482798
289	0.8062574	0.19374259
290	0.9492611	0.05073886
291	0.5486099	0.45139006
292	0.6895001	0.3104999
293	0.8407651	0.15923485
294	0.9758179	0.024182033
295	0.84030485	0.1596951
296	0.989414	0.010585959
297	0.9305196	0.069480434
298	0.24471875	0.7552812
299	0.9038272	0.09617277
300	0.9973506	0.002649379
301	0.8714569	0.12854305
302	0.7736899	0.22631001
303	0.9733021	0.026697906
304	0.6333642	0.3666358
305	0.16074252	0.83925754
306	0.8838556	0.11614445
307	0.73849183	0.26150814
308	0.20913188	0.7908681
309	0.9782835	0.021716487
310	0.9661067	0.03389327
311	0.932373	0.06762707
312	0.9179093	0.082090676
313	0.9934354	0.006564616
314	0.27679995	0.7232001
315	0.9186381	0.081361875
316	0.18786399	0.812136
317	0.98155105	0.018448945
318	0.999775	0.00022502015
319	0.79271936	0.20728059
320	0.70490927	0.2950907
321	0.87340784	0.1265922
322	0.87680835	0.12319158
323	0.5908115	0.4091885
324	0.9644925	0.035507508
325	0.8724697	0.12753025
326	0.9806701	0.019329917
327	0.942993	0.057007052
328	0.2382695	0.76173055
329	0.9974235	0.0025764804
330	0.593116	0.406884
331	0.95592606	0.044073872
332	0.9985524	0.0014475486
333	0.7800313	0.21996868
334	0.1283426	0.87165743
335	0.8281767	0.17182335
336	0.9622545	0.03774541
337	0.9975914	0.002408668
338	0.9698213	0.030178677
339	0.99959236	0.00040760747
340	0.9923269	0.0076730745
341	0.7221147	0.27788526
