# Supplementary material for: Evaluating deep learning-based melanoma classification using immunohistochemistry and routine histology: A three center study
Source: PLoS One. 2024 Jan 19;19(1):e0297146. doi: 10.1371/journal.pone.0297146 (PMC10798511; doi:10.1371/journal.pone.0297146)
Supplement: S5 Dataset — (ZIP) [file pone.0297146.s011.zip › minimal_dataset/tile_predictions/dresden/823353-HE_ind_ISlab_0.0.csv]

	0	1
0	0.97993475	0.020065187
1	0.013059189	0.9869408
2	0.55906403	0.44093597
3	0.19802956	0.8019704
4	0.83078235	0.16921768
5	0.9273643	0.072635695
6	0.97535545	0.024644578
7	0.9894098	0.010590165
8	0.76812494	0.23187506
9	0.9924987	0.007501328
10	0.98154193	0.018457983
11	0.11951948	0.88048047
12	0.9828577	0.017142296
13	0.9978656	0.0021343667
14	0.9613553	0.038644608
15	0.94391847	0.05608151
16	0.9293591	0.07064095
17	0.7506032	0.24939682
18	0.9448686	0.05513136
19	0.7318036	0.26819643
20	0.95632344	0.04367659
21	0.8114073	0.18859273
22	0.058293413	0.94170654
23	0.005486112	0.99451387
24	0.93835694	0.061643034
25	0.4762568	0.5237432
26	2.3344655e-05	0.99997663
27	0.25228605	0.7477139
28	0.84500587	0.15499413
29	0.9781042	0.021895805
30	0.9192977	0.08070236
31	0.9999585	4.1503903e-05
32	0.96054953	0.039450396
33	0.9182163	0.08178374
34	0.97455895	0.025440982
35	0.99953127	0.0004687401
36	0.17625637	0.82374364
37	0.84043807	0.15956196
38	0.7457252	0.25427482
39	0.9950478	0.0049522445
40	0.016103832	0.98389614
41	0.9968154	0.0031846657
42	0.62274194	0.37725803
43	0.4402776	0.55972236
44	0.999064	0.00093602686
45	0.49451897	0.50548106
46	0.9945798	0.0054201833
47	0.08557701	0.9144229
48	0.9982309	0.0017691652
49	0.9531781	0.04682183
50	0.9969777	0.0030223557
51	0.7638307	0.2361693
52	0.97971123	0.020288715
53	0.9032919	0.096708134
54	0.6886563	0.31134373
55	0.87573624	0.1242638
56	4.3171162e-06	0.9999957
57	0.7810929	0.21890713
58	5.136976e-05	0.9999486
59	0.9403639	0.059636164
60	0.99811906	0.0018809466
61	0.9918401	0.008159891
62	0.8946774	0.10532259
63	0.69623333	0.3037666
64	0.99886715	0.00113289
65	0.99130064	0.008699369
66	0.7879441	0.2120559
67	0.9386584	0.06134158
68	0.42420083	0.5757992
69	0.4051537	0.5948463
70	0.97466046	0.025339516
71	0.95714325	0.042856723
72	0.9783532	0.02164672
73	0.81107026	0.18892975
74	0.9999144	8.557362e-05
75	0.9952113	0.004788757
76	0.6946828	0.30531722
77	0.9257331	0.07426693
78	0.99078816	0.009211877
79	0.9568563	0.043143705
80	0.98847777	0.011522201
81	0.35358036	0.6464196
82	0.88181525	0.11818473
83	0.52658796	0.47341204
84	0.9734842	0.02651579
