# Supplementary material for: Evaluating deep learning-based melanoma classification using immunohistochemistry and routine histology: A three center study
Source: PLoS One. 2024 Jan 19;19(1):e0297146. doi: 10.1371/journal.pone.0297146 (PMC10798511; doi:10.1371/journal.pone.0297146)
Supplement: S5 Dataset — (ZIP) [file pone.0297146.s011.zip › minimal_dataset/tile_predictions/dresden/753457-HE_ind_ISlab_1.0.csv]

	0	1
0	0.01101021	0.9889897
1	0.012568955	0.98743105
2	0.021237195	0.9787628
3	0.87907654	0.120923445
4	0.23166235	0.7683376
5	2.522121e-05	0.9999747
6	0.0053212084	0.99467885
7	0.012873106	0.9871269
8	0.46959502	0.53040504
9	0.09180229	0.9081977
10	0.37330964	0.6266904
11	0.000492806	0.9995072
12	0.0018111935	0.9981888
13	0.038050607	0.96194935
14	0.000492795	0.9995072
15	0.009687654	0.99031234
16	1.2476898e-05	0.9999875
17	0.25207162	0.74792844
18	0.5417765	0.45822355
19	0.025948824	0.97405124
20	0.0020529306	0.99794704
21	0.0006753632	0.9993247
22	8.804949e-05	0.9999119
23	0.007163002	0.992837
24	0.015971992	0.98402804
25	0.000110510395	0.9998895
26	0.019582514	0.9804175
27	0.0071722763	0.9928277
28	0.057383202	0.9426168
29	6.5837053e-06	0.99999344
30	6.127615e-06	0.9999939
31	2.5538004e-05	0.9999745
32	0.0005676243	0.9994324
33	0.0045117545	0.9954882
34	0.027059585	0.97294044
35	0.11569922	0.88430077
36	0.003913045	0.99608696
37	0.7458649	0.25413507
38	0.013717868	0.98628217
39	0.6615958	0.33840412
40	0.00010189057	0.9998981
41	0.0097406935	0.9902593
42	0.010074544	0.9899255
43	0.00020234135	0.99979764
44	0.00013043941	0.9998696
45	0.0012783232	0.99872166
46	0.0018817973	0.9981183
47	2.6540572e-06	0.9999974
48	1.2902806e-05	0.9999871
49	0.0075295074	0.9924705
50	0.028872825	0.97112715
51	0.002573471	0.99742645
52	5.555071e-06	0.9999944
53	0.00013922591	0.99986076
54	1.977418e-05	0.9999802
55	0.0022647618	0.99773526
56	0.0010283123	0.9989717
57	0.5489485	0.4510514
58	0.9307304	0.06926964
59	0.0030279388	0.9969721
60	0.075985976	0.92401403
61	0.0016377346	0.99836224
62	0.025884517	0.9741155
63	0.0014653486	0.9985347
64	3.3161974e-05	0.99996686
65	0.764058	0.23594205
66	0.0030779222	0.9969221
67	0.008741273	0.9912587
68	1.9045231e-06	0.9999981
69	0.227311	0.77268904
70	3.111313e-05	0.9999689
71	0.0014838348	0.99851614
72	0.00095200934	0.99904794
73	0.0012256468	0.99877435
74	0.0007260044	0.99927396
75	1.4412395e-05	0.9999856
76	0.003083817	0.9969162
77	0.0001530385	0.99984694
78	0.011888005	0.988112
79	0.020429345	0.9795706
80	0.526046	0.47395405
81	0.0008401201	0.99915993
82	0.004184254	0.9958157
83	0.011536935	0.9884631
84	0.0010850001	0.99891496
85	2.587345e-05	0.99997413
86	0.000120225064	0.9998797
87	1.830354e-05	0.99998164
88	0.086992085	0.9130079
89	0.35774308	0.642257
90	0.00011955126	0.99988043
91	0.6189563	0.38104367
92	0.000100321966	0.9998996
93	0.00023753854	0.9997625
94	0.0022255543	0.9977744
95	0.00011354566	0.9998864
96	0.0012763281	0.9987237
97	0.0022519908	0.99774796
98	0.00019043147	0.99980956
99	0.004352047	0.99564797
100	0.0007777947	0.99922216
101	1.6830822e-05	0.9999832
102	0.002149968	0.99785006
103	0.0017697951	0.9982303
104	0.18559912	0.81440085
105	3.7139132e-06	0.9999963
106	0.00018988826	0.99981016
107	2.4102566e-05	0.9999759
108	0.002293759	0.9977062
109	0.011622883	0.98837715
110	0.00025341695	0.9997466
111	0.14955018	0.8504498
112	0.00035991176	0.9996401
113	0.06342541	0.9365746
114	0.000113537324	0.9998864
115	2.1771891e-06	0.99999785
116	0.05830284	0.9416971
117	0.0056238673	0.9943762
118	0.037239976	0.96276003
119	1.3033727e-05	0.999987
120	0.00010656282	0.9998934
121	0.00039905673	0.99960095
122	0.0056607244	0.9943393
123	0.0028534906	0.99714655
124	0.00021928498	0.9997807
125	0.0011618863	0.9988381
126	3.294448e-05	0.9999671
127	0.009557441	0.9904426
128	4.8460442e-06	0.9999951
129	0.005329068	0.9946709
130	0.39574617	0.6042538
131	0.00013435532	0.99986565
132	0.017940331	0.98205966
133	0.001350106	0.9986499
134	0.20570762	0.7942924
135	0.0025602474	0.99743974
136	0.0015521168	0.9984479
137	0.06861778	0.93138224
138	0.0005615018	0.99943846
139	0.0002488825	0.99975115
140	0.021097073	0.97890294
141	3.353271e-05	0.9999665
142	0.00020206394	0.999798
143	0.028553884	0.9714461
144	0.012667664	0.9873324
145	0.33859167	0.66140836
146	0.045748413	0.9542516
147	0.0006523983	0.9993476
148	1.3507981e-05	0.9999865
149	0.0055689616	0.9944311
150	0.003605804	0.9963942
151	0.0008129428	0.99918705
152	0.0003206481	0.9996793
153	0.00013128694	0.99986875
154	8.426624e-05	0.9999157
155	0.02139588	0.9786041
156	0.006989199	0.9930108
157	0.0005096003	0.9994904
158	0.16415098	0.83584905
159	0.0015145161	0.9984855
160	0.00021079277	0.9997892
161	0.09787153	0.9021285
162	0.00078305625	0.9992169
163	0.09833482	0.9016652
164	0.48348722	0.51651275
165	3.36715e-05	0.9999664
166	0.01382091	0.9861791
167	2.1766267e-05	0.9999782
168	0.0022912289	0.9977088
169	0.015068756	0.98493123
170	0.020738633	0.97926134
171	0.113311715	0.88668823
172	0.00011486555	0.9998851
173	0.00094669266	0.9990533
174	0.0011636508	0.99883634
175	0.001279216	0.9987207
176	0.00037859133	0.9996214
177	0.0007810479	0.99921894
178	0.00022497744	0.999775
179	0.0010653097	0.9989347
180	0.00050644117	0.9994936
181	0.002327951	0.997672
182	0.00024226354	0.9997577
183	2.8011587e-05	0.999972
184	0.98591787	0.014082152
185	0.013328334	0.98667175
186	0.11468392	0.8853161
187	0.009052483	0.99094754
188	0.00031966102	0.9996804
189	0.00024077049	0.99975926
190	2.490051e-05	0.9999751
191	0.0016481879	0.9983518
192	0.018150944	0.9818491
193	0.1477625	0.8522375
194	0.0005275234	0.99947244
195	0.03676657	0.9632334
196	0.0034000052	0.9966
197	0.0005713818	0.9994286
198	6.1848215e-05	0.99993813
199	0.026797932	0.9732021
200	0.018156987	0.98184294
201	0.0067333076	0.9932667
202	0.5503457	0.4496543
203	5.1752944e-05	0.99994826
204	0.0039798836	0.99602014
205	0.008359474	0.99164057
206	5.7276877e-05	0.99994266
207	0.9644824	0.035517577
208	0.00055841904	0.99944156
209	0.00045846496	0.9995415
210	0.0004548717	0.99954516
211	0.020804904	0.9791951
212	0.0006578085	0.99934214
213	0.0004380871	0.99956185
214	0.0013450288	0.99865496
215	0.035713185	0.96428686
216	6.663025e-05	0.99993336
217	4.014404e-05	0.9999598
218	1.0865306e-05	0.99998915
219	0.001841269	0.99815875
220	0.7514488	0.2485512
221	0.023757858	0.9762422
222	3.271846e-05	0.99996734
223	0.00041485028	0.9995852
224	0.048678514	0.9513215
225	0.047069095	0.9529309
226	0.004809317	0.99519074
227	4.2360494e-05	0.9999577
228	0.118617296	0.88138276
229	0.0038681324	0.9961319
230	0.09997408	0.9000259
231	0.0007126219	0.9992874
232	0.003929776	0.99607027
233	9.884618e-06	0.9999901
234	0.006512838	0.9934871
235	0.0006918932	0.9993081
236	0.109893695	0.89010626
237	0.0011738397	0.9988262
238	0.009150247	0.99084973
239	0.044045545	0.95595443
240	0.13714449	0.8628555
241	0.0032250157	0.996775
242	6.4956816e-06	0.99999356
243	0.00025762664	0.9997423
244	0.15682052	0.84317946
245	0.004391054	0.995609
246	0.005369101	0.99463093
247	0.00394035	0.99605966
248	0.0050099944	0.99499005
249	0.009581239	0.99041873
250	0.010086077	0.98991394
251	0.87553054	0.12446947
252	0.083736226	0.91626376
253	0.0019587073	0.9980413
254	0.0017891107	0.9982109
255	0.076018564	0.9239815
256	0.00083378307	0.99916625
257	6.3682375e-05	0.99993634
258	0.0012441511	0.9987558
259	8.977851e-05	0.99991024
260	0.20329507	0.7967049
261	0.0017402032	0.99825984
262	0.112664476	0.8873355
263	0.060898513	0.9391015
264	0.0008228127	0.99917716
265	0.816076	0.18392403
266	0.14100587	0.8589942
267	0.0046845204	0.99531543
268	0.26605994	0.7339401
269	0.8755932	0.12440679
270	0.001883598	0.9981164
271	0.04039175	0.9596082
272	0.0021643683	0.9978357
273	0.00020326761	0.9997968
274	0.00014780634	0.9998522
275	0.21751252	0.78248745
276	4.8437898e-05	0.9999516
277	0.06281032	0.9371897
278	0.0094439145	0.99055606
279	0.0006931623	0.9993068
280	1.40500215e-05	0.99998593
281	0.21714598	0.782854
282	0.09838565	0.9016143
283	0.00020333932	0.9997967
284	0.0029964978	0.9970035
285	0.00028417446	0.99971575
286	0.0015545579	0.99844545
287	0.07206825	0.9279318
288	0.282072	0.717928
289	0.025112214	0.9748878
290	0.0051416503	0.9948584
291	0.0025826069	0.99741733
292	0.002022363	0.9979777
293	0.0013732807	0.9986267
294	0.00076207484	0.9992379
295	0.040537067	0.9594629
296	9.4280025e-05	0.9999057
297	0.00011382156	0.99988616
298	0.78484654	0.21515341
299	0.8699706	0.13002938
300	0.004929359	0.9950707
301	0.009669536	0.99033046
302	0.004884928	0.99511504
303	0.00011017264	0.99988985
304	0.0022245825	0.9977754
305	0.010242732	0.9897573
306	0.13944657	0.86055344
307	0.021509686	0.9784903
308	0.010501199	0.98949885
309	0.0035571302	0.99644285
310	0.41989562	0.58010435
311	0.00024179948	0.9997582
312	0.00073224615	0.99926776
313	0.0018163301	0.99818367
314	0.0018305392	0.9981694
315	0.008360249	0.9916398
316	0.047134183	0.95286584
317	0.0039003652	0.9960996
318	7.995309e-05	0.99992
319	0.0011314037	0.9988686
320	0.023141248	0.9768587
321	0.00048210355	0.9995179
322	0.17569774	0.8243022
323	0.009512862	0.99048716
324	0.008807949	0.99119204
325	0.021688377	0.9783116
326	0.007735169	0.99226487
327	0.0048432257	0.9951567
328	0.04990048	0.95009947
329	3.6035897e-05	0.999964
330	0.1057007	0.8942993
331	0.0028203535	0.9971796
332	0.0006557994	0.99934417
333	0.001880201	0.9981198
334	0.005124813	0.99487513
335	0.008614684	0.99138534
336	0.00087636535	0.99912363
337	0.0009690709	0.99903095
338	0.000100284	0.99989974
339	0.0017540138	0.99824595
340	4.455262e-05	0.9999554
341	0.0003785509	0.9996214
342	0.015590306	0.9844097
343	0.0013518956	0.9986481
344	0.004803081	0.9951969
345	0.0041911425	0.99580884
346	0.0046498636	0.9953501
347	0.003550359	0.9964496
348	5.1781694e-06	0.9999949
349	0.00083025347	0.9991698
350	0.025912544	0.9740874
351	0.25437373	0.7456263
352	0.15628599	0.843714
353	0.0002656228	0.99973434
354	0.0005147058	0.99948525
355	6.932634e-05	0.9999306
356	0.0016614697	0.99833846
357	4.2032743e-06	0.9999958
358	7.870461e-06	0.99999213
359	0.08880286	0.91119707
360	0.00022621232	0.9997738
361	0.0011209528	0.998879
362	0.001033658	0.99896634
363	0.005202283	0.9947977
364	8.149616e-05	0.99991846
365	0.000656487	0.99934345
366	0.0034042252	0.9965958
367	0.0002494679	0.99975055
368	6.518232e-06	0.99999344
369	0.0020714477	0.9979285
370	0.00035329894	0.99964666
371	0.0034810815	0.99651897
372	0.00031125318	0.99968874
373	0.00033542048	0.99966455
374	0.004282954	0.995717
375	0.034250956	0.965749
376	0.12361797	0.87638205
377	0.00085168006	0.99914837
378	0.0043328926	0.9956671
379	0.0012726476	0.9987274
380	0.00019016728	0.9998098
381	0.00029083889	0.9997092
382	0.0034836729	0.99651635
383	0.0069825076	0.99301755
384	0.022089265	0.9779107
385	0.00043138512	0.99956864
386	1.146619e-06	0.9999988
387	0.38178837	0.6182117
388	0.005556672	0.99444336
389	0.010524	0.98947597
390	0.042607773	0.95739216
391	2.4010731e-05	0.99997604
392	0.00030450412	0.99969554
393	0.9349998	0.065000184
394	0.015480804	0.98451924
395	0.0013201595	0.9986798
396	0.00044153127	0.9995585
397	0.7810155	0.21898444
398	0.8501731	0.1498269
399	0.39583442	0.60416555
400	0.50320643	0.49679354
401	0.030671867	0.9693281
402	0.004919993	0.99508
403	0.0002412813	0.99975866
404	0.004625018	0.995375
405	0.0001628713	0.99983716
406	0.018542938	0.9814571
407	0.00072724884	0.99927276
408	0.0023124183	0.9976876
409	0.086961806	0.9130382
410	2.0618978e-05	0.9999794
411	0.0004034542	0.99959654
412	4.1287904e-06	0.9999958
413	0.05136047	0.9486396
414	0.018473994	0.981526
415	0.05193849	0.9480616
416	3.1136224e-05	0.9999689
417	5.1399653e-05	0.9999486
418	0.0040695462	0.9959305
419	2.762741e-05	0.99997234
420	0.002606637	0.99739337
421	0.0031565034	0.99684346
422	0.00015385656	0.9998461
423	0.09315125	0.90684867
424	0.00018888604	0.9998111
425	0.0005142527	0.99948573
426	0.00012606916	0.9998739
427	0.0014281697	0.9985719
428	0.005896382	0.9941036
429	2.539102e-06	0.9999975
430	0.0032315368	0.9967685
431	0.0010955789	0.99890447
432	0.00029422995	0.99970573
433	2.6186544e-05	0.9999738
434	0.0015950927	0.9984049
435	4.9029877e-05	0.999951
436	3.540828e-05	0.9999646
437	0.010849324	0.98915064
438	0.06595815	0.9340418
439	0.27037585	0.7296241
440	0.13610752	0.8638925
441	0.0008922156	0.9991078
442	0.013664044	0.986336
443	0.005106859	0.9948932
444	0.98169357	0.018306427
445	0.40829444	0.5917056
446	0.0059326435	0.9940673
447	0.00014683144	0.99985313
448	0.012658113	0.98734194
449	0.013838657	0.98616135
450	0.00038825074	0.9996118
451	0.017726209	0.98227376
452	1.2005639e-05	0.99998796
453	0.004645514	0.99535453
454	0.0013875635	0.9986124
455	0.033276353	0.9667236
456	0.0005936075	0.99940646
457	9.9481265e-05	0.99990046
458	0.8647892	0.13521087
459	0.00030227867	0.9996978
460	0.91364664	0.08635334
461	0.7424092	0.25759083
462	0.0001416763	0.99985826
463	0.012751454	0.9872485
464	0.009645533	0.9903544
465	0.34573695	0.6542631
466	0.0053853975	0.99461454
467	0.007624821	0.9923752
468	0.103451885	0.8965481
469	0.022582421	0.9774175
470	0.72013426	0.27986577
471	0.0015993554	0.9984006
472	5.822238e-05	0.9999418
473	0.0065626665	0.99343735
474	0.007004854	0.9929952
475	0.26915905	0.7308409
476	0.0007095845	0.99929035
477	0.04629452	0.95370543
478	0.02295499	0.97704506
479	0.6075032	0.39249685
480	0.23716487	0.76283514
481	0.023005025	0.976995
482	0.0951177	0.90488225
483	0.015652684	0.98434734
484	0.28959712	0.7104029
485	1.2448041e-05	0.9999876
486	0.00047202647	0.99952793
487	4.6703008e-06	0.99999535
488	0.0007537791	0.99924624
489	0.004275749	0.9957242
490	0.00010220606	0.99989784
491	7.5191e-06	0.9999925
492	0.10962034	0.89037967
493	0.96675515	0.03324481
494	0.020643234	0.97935677
495	6.328093e-08	0.9999999
496	0.00066661905	0.9993333
497	1.4398411e-05	0.9999856
498	0.00010962298	0.9998903
499	0.0012602721	0.9987398
500	0.17734936	0.8226506
501	0.00013203418	0.9998679
502	3.4497752e-05	0.99996555
503	0.022613138	0.97738683
504	0.060032435	0.9399676
505	0.00015069396	0.9998493
506	0.0014289	0.99857104
507	0.18485774	0.8151423
508	0.027636401	0.9723636
509	0.00010029309	0.99989974
510	1.3602522e-06	0.9999987
511	0.0029550323	0.997045
512	2.5680129e-06	0.9999974
513	0.0006141725	0.99938583
514	0.00031042637	0.9996896
515	0.0006373151	0.99936265
516	0.0015074909	0.9984925
517	0.0032080333	0.9967919
518	0.0063954196	0.9936046
519	0.03607812	0.96392184
520	0.0012319637	0.99876803
521	0.030570712	0.96942925
522	0.13456324	0.8654368
523	0.0028975771	0.99710244
524	0.0076927706	0.99230725
525	0.002347966	0.997652
526	0.009780573	0.9902194
527	6.199537e-06	0.9999938
528	0.683167	0.316833
529	7.3808435e-05	0.9999262
530	0.0011776962	0.9988223
531	7.7239296e-05	0.99992275
532	0.31063506	0.68936497
533	0.001624564	0.9983754
534	0.3065671	0.69343287
535	0.12663224	0.8733677
536	0.0022578754	0.9977422
537	0.00022089176	0.99977916
538	0.13630699	0.863693
539	0.024726227	0.9752738
540	0.029469512	0.97053057
541	0.0034690895	0.99653095
542	0.14300077	0.85699916
543	0.0026681237	0.99733186
544	0.00020003674	0.9998
545	3.3427063e-06	0.99999666
546	0.00054041244	0.99945956
547	5.124227e-07	0.9999995
548	0.00047011208	0.99952996
549	0.00487754	0.9951225
550	0.008345488	0.9916545
551	0.0077585615	0.9922415
552	9.9180346e-05	0.9999008
553	0.010267232	0.9897328
554	0.11282714	0.8871729
555	0.004743075	0.99525696
556	3.983625e-05	0.9999602
557	0.0012152437	0.9987847
558	0.008778429	0.99122155
559	0.0006594521	0.9993405
560	0.6586871	0.34131286
561	2.3052348e-06	0.99999774
562	0.0015810236	0.9984189
563	0.04305956	0.9569405
564	0.6163816	0.38361838
565	0.30516455	0.6948354
566	0.118638724	0.88136125
567	0.026725901	0.9732742
568	0.024481533	0.97551847
569	0.009768219	0.9902318
570	0.0005374269	0.99946254
571	0.6197103	0.38028967
572	8.894325e-05	0.99991107
573	0.0029691756	0.99703085
574	9.940702e-05	0.9999006
575	0.00042720017	0.9995728
576	4.0854784e-06	0.99999595
577	0.021465618	0.97853434
578	0.00045378727	0.99954623
579	0.07967745	0.9203225
580	1.8461684e-05	0.9999815
581	0.0009401329	0.99905986
582	0.00036389643	0.99963605
583	0.00025143623	0.9997485
584	1.0423797e-05	0.9999896
585	0.0017031796	0.9982968
586	0.0087603815	0.9912396
587	0.0070225606	0.99297744
588	0.05103421	0.9489658
589	0.10922733	0.89077264
590	0.00042002808	0.99957997
591	0.00045288837	0.99954706
592	0.012913233	0.9870868
593	0.005033448	0.99496657
594	2.6522446e-05	0.99997354
595	0.37059948	0.62940055
596	0.0001711632	0.9998288
597	0.015864663	0.9841353
598	0.046849024	0.9531509
599	7.9331033e-07	0.99999917
600	0.0004605908	0.9995395
601	0.02141216	0.97858787
602	4.5830424e-05	0.9999542
603	0.0022615788	0.99773836
604	0.18996431	0.8100357
605	0.8801037	0.11989632
606	0.0020991894	0.99790084
607	0.0006140138	0.99938595
608	0.01825454	0.98174554
609	0.000620506	0.9993795
610	0.0016873939	0.9983126
611	0.0008689566	0.999131
612	0.010502805	0.9894972
613	0.0012618828	0.9987381
614	0.000114995644	0.99988496
615	0.005574348	0.99442565
616	0.0046192007	0.9953809
617	0.044739485	0.9552605
618	2.5181846e-05	0.99997485
619	0.00036590762	0.999634
620	0.00010971533	0.9998903
621	0.00011473101	0.9998852
622	2.9745755e-05	0.9999702
623	0.12515192	0.8748481
624	0.08922443	0.91077554
625	1.9746381e-05	0.9999802
626	1.8389395e-05	0.99998164
627	9.7119664e-05	0.99990284
628	0.00036891463	0.99963105
629	0.09217643	0.9078236
630	0.00010452723	0.99989545
631	0.0012090782	0.9987909
632	0.00012897822	0.999871
633	0.0070584062	0.9929416
634	0.0005136024	0.9994863
635	0.0007984305	0.9992016
636	0.0006033665	0.9993967
637	5.1738432e-05	0.99994826
638	0.00043254136	0.99956745
639	0.0472992	0.95270085
640	0.00030418264	0.9996959
641	0.10817925	0.8918208
642	0.012134576	0.9878654
643	0.0039663482	0.9960336
644	0.007322269	0.9926777
645	0.0030066234	0.9969934
646	0.38862342	0.6113766
647	0.42988017	0.57011986
648	0.17586127	0.8241387
649	0.0020315188	0.9979685
650	0.00047063487	0.99952936
651	0.77697104	0.223029
652	0.0005299256	0.99947006
653	0.026116816	0.97388315
654	0.001142984	0.998857
655	3.8218086e-06	0.9999962
656	0.011114753	0.9888853
657	0.05627498	0.94372505
658	0.600259	0.399741
659	6.363083e-05	0.99993634
660	2.2820945e-05	0.99997723
661	0.001607113	0.9983929
662	0.008408039	0.99159193
663	0.0065731113	0.9934269
664	0.018193884	0.98180604
665	1.0346999e-05	0.9999896
666	0.00056092435	0.99943906
667	0.52155924	0.47844076
668	5.88644e-06	0.99999416
669	0.073131554	0.92686844
670	3.5539677e-05	0.9999645
671	0.0011890852	0.9988109
672	0.0019633558	0.9980367
673	0.4062136	0.5937864
674	0.00068039255	0.9993197
675	0.0026532717	0.99734676
676	0.00868347	0.99131656
677	1.9738343e-05	0.9999802
678	0.00089126773	0.99910873
679	0.00812533	0.99187464
680	0.94548225	0.05451769
681	0.0015006777	0.9984993
682	7.169245e-06	0.99999285
683	0.0085261	0.9914739
684	7.8156645e-06	0.99999213
685	0.0007190576	0.999281
686	1.7744271e-06	0.9999982
687	0.0019095634	0.99809045
688	0.031386502	0.96861345
689	0.06932944	0.9306705
690	0.0047741523	0.9952258
691	1.27468675e-05	0.99998724
692	0.0026970152	0.997303
693	7.4229797e-06	0.9999926
694	0.0001138095	0.99988616
695	0.0015850911	0.9984149
696	0.07269227	0.9273078
697	0.0039236196	0.9960764
698	3.2486732e-05	0.99996746
699	0.027665712	0.9723343
700	0.015734525	0.98426545
701	0.020829288	0.9791707
702	0.07559718	0.92440283
703	0.029097775	0.97090226
704	0.0012476952	0.99875224
705	0.19694246	0.80305755
706	0.006566955	0.993433
707	0.003967562	0.9960324
708	0.30529177	0.6947083
709	0.012677006	0.987323
710	0.12104285	0.87895715
711	0.0015006228	0.9984994
712	0.00064868625	0.9993513
713	0.057265185	0.94273484
714	0.0116355885	0.98836446
715	3.1688418e-05	0.9999683
716	0.00042796682	0.999572
717	0.000313874	0.9996861
718	0.006177216	0.9938228
719	0.0055806213	0.9944194
720	0.17296529	0.8270347
721	0.03326034	0.96673965
722	0.07097427	0.9290257
723	0.00017908242	0.9998209
724	0.003681761	0.9963182
725	0.0025244434	0.99747556
726	0.0558808	0.9441192
727	9.886714e-05	0.9999012
728	0.0023248782	0.9976751
729	0.048915513	0.9510845
730	0.02557024	0.9744298
731	0.0005054592	0.99949455
732	0.15204643	0.84795356
733	7.148285e-06	0.99999285
734	0.018453518	0.98154646
735	0.11889717	0.8811028
736	1.4371482e-06	0.99999857
737	0.2911135	0.70888644
738	0.023868512	0.97613156
739	0.01187269	0.9881273
740	8.9853704e-05	0.9999101
741	0.00029387674	0.9997061
742	0.0071759545	0.9928241
743	0.000402313	0.9995977
744	0.033779263	0.9662208
745	0.012645986	0.987354
746	0.029557474	0.97044253
747	1.933637e-06	0.9999981
748	0.074336596	0.9256634
749	0.00015693536	0.999843
750	0.0042743403	0.99572563
751	0.00070333545	0.99929667
752	0.1281401	0.8718599
753	0.03722915	0.9627709
754	0.00018885524	0.9998111
755	5.304591e-06	0.99999475
756	0.007814526	0.99218553
757	0.00016338662	0.99983656
758	0.003795761	0.9962043
759	0.009561918	0.99043804
760	0.34823638	0.6517636
761	5.803989e-05	0.99994195
762	0.0029532237	0.99704677
763	0.033242892	0.96675706
764	0.066579014	0.933421
765	1.3623834e-07	0.9999999
766	0.26032326	0.7396768
767	7.222031e-05	0.99992776
768	0.0014632395	0.9985367
769	0.0003155103	0.99968445
770	0.002838215	0.99716187
771	0.02531463	0.9746854
772	0.7824914	0.2175086
773	9.5147e-06	0.99999046
774	0.0055263103	0.99447364
775	5.7274074e-06	0.9999943
776	0.0008820477	0.9991179
777	0.015452386	0.9845477
778	0.005732437	0.9942676
779	0.0002662968	0.99973375
780	0.0022138658	0.99778616
781	0.0017641633	0.9982358
782	0.0140488325	0.9859512
783	0.0013599306	0.9986401
784	0.0028518913	0.9971481
785	0.03700791	0.96299213
786	0.0076052547	0.9923948
787	0.0014359184	0.99856406
788	0.00663776	0.9933622
789	0.0044215447	0.99557847
790	0.0004473536	0.99955267
791	3.1169284e-06	0.9999969
792	0.002411441	0.9975885
793	0.0015547555	0.9984452
794	8.505271e-05	0.9999149
795	1.9502827e-06	0.9999981
796	3.0166751e-05	0.99996984
797	0.00194888	0.99805117
798	0.0011329139	0.99886715
799	0.00032824272	0.9996718
800	0.00015485134	0.99984515
801	0.0004698065	0.9995302
802	0.00031640765	0.9996836
803	3.1612235e-05	0.9999684
804	0.00534094	0.994659
805	0.00011475968	0.9998852
806	2.7110564e-05	0.99997294
807	0.00889886	0.9911012
808	0.04918661	0.95081335
809	0.21457219	0.7854278
810	0.009515553	0.9904845
811	0.07414854	0.92585146
812	0.012755165	0.9872449
813	0.99463284	0.00536711
814	0.756082	0.24391803
815	0.0008023317	0.99919766
816	0.0020529306	0.99794704
817	0.0013531967	0.9986468
818	0.00026200365	0.99973804
819	0.0026368028	0.99736315
820	4.2647545e-05	0.9999573
821	0.7055759	0.2944241
822	0.038941305	0.9610586
823	0.00021179163	0.9997882
824	2.8844244e-05	0.99997115
825	0.00017349335	0.9998265
826	0.0006798597	0.99932015
827	0.0005144221	0.9994855
828	0.19453497	0.805465
829	0.0008168763	0.9991831
830	0.00610034	0.9938997
831	0.00035454737	0.9996455
832	0.0005941162	0.99940586
833	0.042202283	0.9577977
834	0.00015652903	0.9998435
835	0.0011484202	0.99885154
836	0.0036472725	0.9963527
837	0.00035350095	0.99964654
838	0.000106260035	0.9998938
839	0.00781887	0.9921812
840	0.00086161867	0.99913836
841	0.011031779	0.9889682
842	0.0075741443	0.9924259
843	7.210786e-05	0.9999279
844	0.10909622	0.8909038
845	6.18848e-05	0.99993813
846	0.99152935	0.008470596
847	0.0027910413	0.997209
848	0.10326781	0.8967322
849	7.6024284e-05	0.99992394
850	6.860385e-05	0.99993134
851	0.42307094	0.57692903
852	0.6609501	0.33904985
853	0.019081682	0.9809183
854	0.072846055	0.92715394
855	0.014694753	0.98530525
856	0.023439014	0.97656095
857	4.2130137e-05	0.9999579
858	7.216068e-07	0.9999993
859	8.144592e-06	0.9999919
860	0.00066336157	0.99933666
861	0.0001277169	0.9998722
862	0.00020358608	0.99979645
863	0.58724153	0.4127584
864	0.0008866549	0.9991134
865	0.57737964	0.4226204
866	0.088222384	0.91177756
867	0.003389577	0.99661034
868	0.00014911806	0.99985087
869	5.5674493e-05	0.9999443
870	0.008894461	0.9911055
871	8.206969e-05	0.99991786
872	0.3721607	0.62783927
873	0.0002895656	0.9997104
874	1.5314741e-05	0.99998474
875	0.0029030072	0.997097
876	9.771146e-06	0.9999902
877	5.773671e-05	0.9999423
878	3.197873e-05	0.99996805
879	0.7497205	0.2502795
880	0.00040128935	0.9995987
881	0.00019597214	0.9998041
882	0.01748813	0.9825119
883	3.7517116e-06	0.9999963
884	0.010010895	0.98998904
885	0.0040557017	0.9959443
886	0.03833208	0.9616679
887	0.00018666362	0.9998134
888	0.0003344415	0.9996656
889	4.217561e-06	0.9999958
890	0.9959085	0.0040915543
891	0.017324701	0.9826753
892	0.0027388742	0.99726117
893	5.0731822e-05	0.9999492
894	0.42260435	0.5773957
895	0.0012730149	0.998727
896	8.039303e-06	0.999992
897	0.00044891454	0.9995511
898	0.033573683	0.96642625
899	0.0062122187	0.99378777
900	0.005700859	0.9942992
901	0.104407616	0.8955924
902	0.004867115	0.99513286
903	0.58146644	0.41853353
904	0.0105945235	0.98940545
905	0.006885678	0.9931143
906	0.7371237	0.2628763
907	0.0007019018	0.9992981
908	0.0034566957	0.99654335
909	0.00018249707	0.99981755
910	6.030013e-05	0.9999397
911	0.0065305694	0.9934695
912	0.00023911738	0.9997609
913	9.142813e-06	0.9999908
914	0.003454928	0.996545
915	0.004423224	0.99557674
916	0.3917288	0.60827124
917	0.0010290635	0.998971
918	0.0013057608	0.99869424
919	0.10031761	0.8996824
920	0.0034241776	0.9965758
921	4.078098e-05	0.99995923
922	0.0024615948	0.99753845
923	0.0009281708	0.99907184
924	0.00040081178	0.99959916
925	0.0020803972	0.9979196
926	0.027043145	0.97295684
927	0.0018835247	0.9981165
928	0.14389174	0.8561083
929	0.08602732	0.91397274
930	0.0009306215	0.9990694
931	0.0014640794	0.9985359
932	0.021926206	0.9780738
933	0.0009972812	0.99900275
934	0.1273846	0.8726154
935	0.030986307	0.9690137
936	0.005100859	0.9948992
937	0.0027998886	0.99720013
938	0.00027098635	0.999729
939	0.028400907	0.9715991
940	3.13016e-05	0.99996865
941	0.0013216208	0.9986784
942	0.3656965	0.6343035
943	0.00012618209	0.99987376
944	0.11602745	0.8839726
945	0.00014700335	0.999853
946	0.00018511592	0.9998149
947	2.672215e-05	0.9999733
948	0.0041002915	0.99589974
949	0.000101702644	0.9998983
950	0.012091037	0.987909
951	0.013361244	0.9866388
952	0.0026920137	0.997308
953	0.09439301	0.90560704
954	0.00013251776	0.99986744
955	0.0008790286	0.999121
956	0.030428769	0.96957123
957	0.0011195303	0.99888045
958	0.00025655207	0.9997434
959	0.6692999	0.33070007
960	0.011733481	0.9882665
961	0.0016002938	0.9983997
962	0.0006798471	0.99932015
963	0.00047524256	0.9995247
964	0.0026654382	0.9973346
965	0.009308811	0.9906911
966	0.00064981054	0.99935013
967	0.0002334969	0.9997665
968	0.00010377956	0.99989617
969	0.0005372703	0.9994628
970	0.0014213475	0.99857867
971	0.00012969204	0.9998703
972	0.0009744481	0.9990256
973	0.003089187	0.99691087
974	0.05030787	0.94969213
975	0.00065138366	0.9993486
976	0.00042138124	0.99957865
977	0.00015693565	0.999843
978	2.3615587e-06	0.9999976
979	0.00080006913	0.9991999
980	0.0006367578	0.99936324
981	0.028240275	0.97175974
982	2.7781467e-05	0.9999722
983	0.06884938	0.93115056
984	1.060995e-05	0.9999894
985	3.60801e-06	0.9999964
986	0.0022363279	0.99776363
987	0.97045743	0.0295425
988	0.03227214	0.9677279
989	0.000124044	0.9998759
990	9.9757606e-05	0.9999002
991	0.00071863015	0.99928135
992	0.0445692	0.9554308
993	0.0131614795	0.9868385
994	0.057185978	0.94281405
995	1.0158346e-05	0.99998987
996	4.492053e-06	0.99999547
997	0.00063016353	0.9993698
998	0.016770214	0.9832298
999	0.89037824	0.109621726
1000	5.2848416e-05	0.9999472
1001	0.0005765287	0.9994235
1002	0.73621774	0.26378226
1003	0.5775206	0.42247942
1004	0.00012055799	0.9998795
1005	6.6964963e-06	0.9999933
1006	0.0071521155	0.9928479
1007	2.0363921e-05	0.9999796
1008	0.2113814	0.7886186
1009	0.067810066	0.93219
1010	0.12506625	0.8749338
1011	0.6965499	0.3034501
1012	0.0068478137	0.99315214
1013	0.14671908	0.8532809
1014	0.00642416	0.9935759
1015	0.024996765	0.97500324
1016	0.9634749	0.03652508
1017	0.00042687694	0.9995732
1018	0.00011887069	0.99988115
1019	5.010414e-07	0.9999995
1020	0.00015964273	0.9998404
1021	5.579696e-06	0.9999944
1022	0.18446921	0.81553084
1023	2.899604e-05	0.99997103
1024	0.0006207662	0.99937916
1025	8.359589e-06	0.99999166
1026	2.7085416e-05	0.99997294
1027	0.0050043142	0.9949957
1028	0.09007252	0.9099275
1029	0.0031366246	0.99686337
1030	0.0007187942	0.9992812
1031	0.00032067377	0.9996793
1032	0.008043978	0.991956
1033	0.0024984742	0.99750155
1034	0.114111304	0.88588876
1035	0.00064207905	0.9993579
1036	0.046347108	0.95365286
1037	0.023734234	0.97626585
1038	0.014083451	0.98591655
1039	0.33326447	0.6667355
1040	0.0036002418	0.99639976
1041	6.4188425e-05	0.99993587
1042	6.0026473e-06	0.99999404
1043	0.0018790871	0.99812084
1044	0.0005247121	0.9994753
1045	0.8884966	0.1115034
1046	0.16459593	0.83540404
1047	0.0006366121	0.99936336
1048	7.1168724e-06	0.99999285
1049	0.057051204	0.94294876
1050	0.115100175	0.88489985
1051	0.0015152062	0.9984848
1052	0.001827984	0.99817204
1053	6.1867155e-05	0.99993813
1054	0.00018843148	0.9998116
1055	0.0018818725	0.99811816
1056	0.03753718	0.9624628
1057	0.000108806606	0.99989116
1058	0.0014938633	0.9985061
1059	0.02145974	0.9785403
1060	9.138474e-05	0.99990857
1061	0.0009504298	0.9990496
1062	0.0033187694	0.99668115
1063	1.0254092e-05	0.99998975
1064	0.0001001761	0.99989986
1065	5.3355405e-05	0.9999466
1066	0.68987197	0.31012803
1067	0.0053134123	0.9946866
1068	0.016789598	0.98321044
1069	0.0004137391	0.9995863
1070	0.000279734	0.9997203
1071	3.978898e-05	0.9999602
1072	0.07628189	0.9237181
1073	0.0014205615	0.9985795
1074	0.00044903375	0.999551
1075	0.00015344121	0.9998466
1076	0.0018750892	0.9981249
1077	0.0016236764	0.99837625
1078	0.0077840276	0.99221605
1079	0.38311824	0.6168818
1080	0.0011697253	0.99883026
1081	0.0025137076	0.99748623
1082	6.483485e-05	0.99993515
1083	0.04110755	0.95889246
1084	0.00600101	0.993999
1085	0.011683101	0.98831695
1086	0.0014083887	0.9985916
1087	0.0035898383	0.9964102
1088	0.0024939624	0.9975061
1089	0.003636557	0.99636346
1090	0.00013147635	0.9998685
1091	0.05627242	0.9437276
1092	0.01493489	0.98506516
1093	3.254587e-05	0.99996746
1094	0.0028363613	0.9971636
1095	0.792248	0.20775199
1096	0.28263906	0.717361
1097	0.0025224679	0.9974775
1098	0.0003855915	0.99961436
1099	0.01170488	0.9882951
1100	0.00010544706	0.9998945
1101	0.008619776	0.99138016
1102	0.28574625	0.7142537
1103	2.5979816e-06	0.9999974
1104	0.0009364747	0.99906355
1105	2.4854223e-06	0.9999975
1106	0.0002543217	0.99974567
1107	0.0033734012	0.9966266
1108	4.331855e-05	0.9999567
1109	6.2870117e-06	0.9999937
1110	0.14775258	0.8522474
1111	0.0009837854	0.99901617
1112	0.0050846953	0.99491525
1113	0.00036839276	0.99963164
1114	5.4149816e-05	0.9999459
1115	0.0006566591	0.99934334
1116	0.00013256086	0.99986744
1117	0.00017289404	0.9998271
1118	0.00041326723	0.99958676
1119	0.15078226	0.8492178
1120	0.029941946	0.970058
1121	0.0518892	0.9481109
1122	0.041910876	0.9580892
1123	0.05230283	0.94769716
1124	0.4589307	0.54106927
1125	0.01874404	0.98125595
1126	0.115687445	0.8843125
1127	8.283218e-05	0.99991715
1128	0.015454161	0.9845458
1129	0.003663176	0.9963368
1130	0.0009709529	0.99902904
1131	0.00013082454	0.9998691
1132	0.00013675088	0.99986327
1133	8.9861416e-05	0.9999101
1134	0.00020368413	0.99979633
1135	0.0005193009	0.9994808
1136	6.445489e-06	0.99999356
1137	0.00036703015	0.99963295
1138	0.04375776	0.9562422
1139	3.3852248e-05	0.99996614
1140	4.871758e-06	0.9999951
1141	1.7325661e-05	0.9999827
1142	8.520297e-05	0.99991477
1143	0.0002310011	0.99976903
1144	0.015961835	0.98403823
1145	0.0004940376	0.999506
1146	0.1414886	0.85851145
1147	0.025025196	0.9749748
1148	1.4100009e-05	0.99998593
1149	0.000995303	0.99900466
1150	0.030986696	0.96901333
1151	0.00070133654	0.9992987
1152	0.09082826	0.90917176
1153	0.019876659	0.98012334
1154	0.0020456752	0.99795425
1155	0.019483387	0.9805166
1156	1.4118106e-05	0.99998593
1157	1.7436918e-05	0.9999826
1158	0.05250361	0.94749635
1159	0.08021704	0.91978294
1160	0.013792587	0.98620737
1161	0.00013693355	0.999863
1162	0.00039585965	0.99960417
1163	0.007064562	0.9929355
1164	0.13409516	0.8659048
1165	0.026728107	0.9732719
1166	0.000496647	0.9995034
1167	0.0018180704	0.99818194
1168	0.11995611	0.88004386
1169	0.0016878255	0.99831223
1170	0.00015171545	0.99984825
1171	0.00010569209	0.99989426
1172	0.008604819	0.9913952
1173	0.0029553836	0.9970446
1174	0.03126638	0.9687336
1175	6.16151e-05	0.99993837
1176	0.093699425	0.9063006
1177	0.0022772278	0.9977228
1178	0.0060110358	0.993989
1179	0.000740276	0.99925977
1180	0.0001282879	0.99987173
1181	0.006707138	0.9932929
1182	0.0029087614	0.9970912
1183	0.28030765	0.7196924
1184	0.00033696307	0.999663
1185	0.000108866196	0.99989116
1186	0.90429777	0.09570224
1187	7.110506e-05	0.99992883
1188	0.0009473352	0.9990527
1189	0.6528838	0.3471162
1190	1.3856136e-05	0.9999862
1191	0.00025435278	0.99974567
1192	0.0008399584	0.99916005
1193	0.0051012337	0.99489874
1194	0.24721621	0.7527837
1195	0.009377518	0.99062246
1196	0.24729759	0.7527024
1197	0.00022600064	0.99977404
1198	0.001574487	0.9984255
1199	0.053859245	0.94614077
1200	0.00039462678	0.99960536
1201	0.060837504	0.9391625
1202	0.036404423	0.96359557
1203	0.0024826708	0.99751735
1204	0.53560877	0.4643912
1205	0.00020333195	0.9997967
1206	0.0012125648	0.99878746
1207	0.095938124	0.90406185
1208	0.020646993	0.979353
1209	0.00088353903	0.9991165
1210	0.3183778	0.68162215
1211	0.0041255234	0.99587446
1212	0.0013591057	0.99864084
1213	0.016387077	0.9836129
1214	0.8368768	0.16312318
1215	0.00066796987	0.999332
1216	0.0008002579	0.9991998
1217	0.0005069545	0.999493
1218	0.1959827	0.80401725
1219	4.343818e-05	0.9999566
1220	0.0011903555	0.9988097
1221	0.00088215776	0.9991178
1222	0.09761201	0.90238804
1223	0.001917511	0.9980825
1224	7.896745e-06	0.99999213
1225	0.013274819	0.9867252
1226	4.665967e-05	0.9999534
1227	0.0004039012	0.99959606
1228	0.007684425	0.99231553
1229	0.006253189	0.99374676
1230	0.0014120714	0.9985879
1231	9.0580135e-05	0.9999094
1232	0.022631768	0.97736824
1233	0.008024858	0.9919751
1234	0.00036526847	0.99963474
1235	0.0034387098	0.9965612
1236	0.0021587857	0.99784124
1237	0.00073111034	0.99926895
1238	0.0010755095	0.99892443
1239	0.04893839	0.9510616
1240	0.00020723279	0.99979275
1241	0.0068032127	0.99319685
1242	0.051119104	0.9488809
1243	0.96102184	0.038978122
1244	0.000109969216	0.99988997
1245	0.019075582	0.9809245
1246	0.00471354	0.9952865
1247	0.0047362233	0.9952638
1248	0.2907873	0.70921266
1249	6.406598e-06	0.99999356
1250	0.0011179199	0.9988821
1251	0.3404681	0.6595319
1252	0.05902883	0.94097114
1253	0.0002803513	0.9997197
1254	0.0077083507	0.9922916
1255	0.009683688	0.99031633
1256	0.3954059	0.6045941
1257	0.0049929847	0.99500704
1258	0.0003065536	0.9996935
1259	0.061777286	0.9382227
1260	0.005821171	0.9941789
1261	0.062997796	0.93700224
1262	0.00023158747	0.99976844
1263	0.0007346534	0.9992654
1264	0.17097029	0.8290297
1265	0.09528402	0.90471596
1266	0.006253367	0.99374664
1267	0.0016630413	0.9983369
1268	0.06432953	0.9356705
1269	7.093574e-05	0.9999291
1270	0.019334648	0.98066527
1271	0.009810942	0.990189
1272	0.033102147	0.9668979
1273	0.009323582	0.9906764
1274	0.002714727	0.99728525
1275	0.00052691315	0.99947315
1276	0.03571141	0.9642886
1277	0.00017815558	0.99982184
1278	0.0017293658	0.99827063
1279	0.03826613	0.9617338
1280	0.021778865	0.9782211
1281	0.000665297	0.99933463
1282	0.0005725062	0.99942756
1283	0.0036286144	0.9963714
1284	0.00058742706	0.99941254
1285	0.00068115676	0.99931884
1286	0.02876962	0.9712304
1287	0.10333311	0.8966668
1288	0.004773256	0.99522674
1289	0.0110811815	0.98891884
1290	0.0012441309	0.9987558
1291	0.019828457	0.98017156
1292	0.053230785	0.9467692
1293	4.109701e-05	0.9999589
1294	0.00021889266	0.9997811
1295	0.00013956925	0.9998604
1296	0.00014093227	0.9998591
1297	3.281307e-05	0.9999672
1298	0.010657035	0.9893429
1299	0.0010880982	0.99891186
1300	0.0007436817	0.9992563
1301	0.0002604716	0.99973947
1302	0.0030144395	0.9969856
1303	0.03166311	0.96833694
1304	0.0027926154	0.99720734
1305	1.3847325e-05	0.9999862
1306	0.0007002402	0.99929976
1307	0.0020219195	0.99797815
1308	0.004820698	0.9951793
1309	0.18637322	0.8136268
1310	1.8205148e-05	0.99998176
1311	0.018548066	0.9814519
1312	0.08720137	0.9127986
1313	0.01656067	0.9834394
1314	0.00075597566	0.9992441
1315	0.0058736578	0.9941263
1316	0.012203694	0.9877963
1317	0.024515687	0.9754843
1318	0.00026548555	0.99973446
1319	0.00012738949	0.99987257
1320	0.12775514	0.87224483
1321	0.06923001	0.93077
1322	0.00032553295	0.99967444
1323	0.017332762	0.98266727
1324	0.0053716386	0.99462837
1325	0.020033024	0.97996694
1326	0.9953881	0.0046118875
1327	0.9560254	0.0439746
1328	0.19278428	0.8072157
1329	0.0006838138	0.9993162
1330	0.0010329658	0.99896705
1331	0.049927697	0.9500723
1332	0.08555648	0.9144435
1333	0.0007990127	0.999201
1334	0.029795622	0.97020435
1335	2.2798107e-05	0.99997723
1336	3.176188e-05	0.9999683
1337	0.07597466	0.92402536
1338	0.30649766	0.6935023
1339	0.00668073	0.9933193
1340	9.04241e-05	0.9999095
1341	1.665725e-05	0.9999833
1342	0.5703441	0.42965594
1343	0.026022261	0.9739777
1344	2.639523e-07	0.99999976
1345	0.15657339	0.8434266
1346	0.049819622	0.9501804
1347	0.001352461	0.9986475
1348	0.3960525	0.60394746
1349	0.050778598	0.9492214
1350	0.47471404	0.52528596
1351	0.0002511329	0.9997489
1352	0.0017752438	0.9982248
1353	0.045214113	0.95478594
1354	0.33490303	0.665097
1355	0.0001935351	0.99980646
1356	2.924626e-06	0.999997
1357	0.00025403552	0.9997459
1358	0.00022457991	0.99977547
1359	3.054333e-05	0.9999695
1360	0.00020404704	0.999796
1361	0.00016040227	0.99983954
1362	0.00013570933	0.9998642
1363	2.709872e-06	0.99999726
1364	0.008968199	0.9910319
1365	0.00027449	0.9997255
1366	0.0007170239	0.999283
1367	0.07538487	0.92461514
1368	0.78231436	0.21768561
1369	0.00018150287	0.9998185
1370	0.013900169	0.9860998
1371	0.0006388157	0.9993612
1372	0.0007622645	0.9992378
1373	0.0018020045	0.998198
1374	6.186556e-05	0.99993813
1375	7.7253295e-05	0.99992275
1376	0.00026713393	0.9997329
1377	0.029677141	0.97032285
1378	0.005253845	0.9947462
1379	0.037575237	0.9624248
1380	0.028083742	0.97191626
1381	5.125331e-07	0.9999995
1382	0.008626438	0.9913736
1383	0.006008056	0.9939919
1384	0.0067391777	0.9932608
1385	0.08406512	0.91593486
1386	0.00065101875	0.99934894
1387	0.0002207587	0.9997793
1388	0.0003691387	0.9996308
1389	0.00046285434	0.9995371
1390	0.0038193148	0.99618065
1391	0.025233962	0.974766
1392	0.010595642	0.9894043
1393	0.001612325	0.9983877
1394	4.1782838e-05	0.99995816
1395	0.00021895634	0.9997811
1396	0.00077897037	0.99922097
1397	0.013919156	0.98608077
1398	0.00024047175	0.9997595
1399	0.9682262	0.03177387
1400	0.12239332	0.8776067
1401	0.00017056592	0.9998294
1402	0.0011180409	0.998882
1403	0.006310064	0.9936899
1404	0.001296962	0.998703
1405	5.3767595e-05	0.99994624
1406	2.183677e-05	0.9999782
1407	0.0004887023	0.99951124
1408	0.99147207	0.008527926
1409	0.0013648928	0.9986351
1410	8.517071e-06	0.99999154
1411	0.020169761	0.97983027
1412	0.0006644789	0.99933547
1413	0.0020453688	0.9979546
1414	0.00579827	0.9942017
1415	0.05044777	0.9495522
1416	0.0008040492	0.999196
1417	0.047996152	0.9520039
1418	0.00047058912	0.9995295
1419	0.00012418734	0.9998758
1420	1.3150877e-05	0.9999869
1421	4.1352627e-07	0.99999964
1422	0.006781811	0.99321824
1423	0.07509425	0.9249057
1424	0.0010603433	0.9989397
1425	2.1834396e-06	0.99999785
1426	0.0028448852	0.9971551
1427	1.3052734e-05	0.999987
1428	0.033947017	0.96605295
1429	6.0233586e-05	0.9999398
1430	0.000113429014	0.9998865
1431	0.0007084815	0.99929154
1432	0.22586244	0.77413756
1433	0.0021701513	0.99782985
1434	0.01912763	0.9808724
1435	0.001082139	0.99891794
1436	0.00026050364	0.99973947
1437	3.4314425e-07	0.99999964
1438	0.00028014363	0.9997198
1439	0.0009699364	0.9990301
1440	0.12348278	0.8765172
1441	0.28682554	0.7131745
1442	6.240374e-05	0.99993753
1443	0.00017005033	0.9998299
1444	0.010126247	0.98987377
1445	8.4544143e-07	0.99999917
1446	0.01903274	0.9809672
1447	8.1984335e-06	0.9999918
1448	0.001818377	0.9981817
1449	0.00019498318	0.99980503
1450	0.041551366	0.95844865
1451	1.9378054e-05	0.99998057
1452	2.4517722e-05	0.99997544
1453	0.9237354	0.07626461
1454	0.91277266	0.087227374
1455	0.0003751302	0.99962485
1456	0.0010222149	0.9989778
1457	0.16046685	0.8395332
1458	0.0069189	0.99308115
1459	0.00010578727	0.99989414
1460	4.3089635e-06	0.9999957
1461	0.0017698152	0.99823016
1462	0.17657524	0.8234248
1463	0.0007344175	0.9992656
1464	0.0007034131	0.99929655
1465	0.00011950304	0.99988043
1466	0.028412594	0.9715874
1467	0.06971485	0.93028516
1468	0.00017534789	0.9998247
1469	7.186952e-05	0.9999281
1470	0.004807868	0.99519217
1471	0.0018262827	0.9981737
1472	0.0015297411	0.99847025
1473	0.0019619667	0.998038
1474	0.18356693	0.8164331
1475	0.20121032	0.7987897
1476	0.07569339	0.9243066
1477	0.00014774982	0.9998522
1478	0.49315277	0.5068472
1479	0.24336764	0.7566323
1480	0.0015724772	0.9984275
1481	1.0293666e-05	0.99998975
1482	0.87796044	0.12203954
1483	0.1971955	0.8028045
1484	0.00042468598	0.9995753
1485	0.0018256579	0.9981743
1486	5.7965112e-06	0.99999416
1487	0.0005938632	0.9994061
1488	0.00042279315	0.9995772
1489	0.011577384	0.9884226
1490	0.00084316276	0.99915683
1491	0.00476075	0.99523926
1492	0.028788453	0.9712116
1493	0.5459916	0.4540084
1494	4.0388724e-07	0.99999964
1495	0.00041760507	0.99958235
1496	0.004437206	0.9955628
1497	5.7407735e-05	0.99994254
1498	0.021941857	0.97805816
1499	5.5115315e-06	0.9999945
1500	0.044930607	0.9550694
1501	0.0045843967	0.99541557
1502	0.19497319	0.8050268
1503	1.7204415e-05	0.99998283
1504	9.5663345e-06	0.99999046
1505	0.02471815	0.97528183
1506	0.0034450463	0.996555
1507	0.00055963016	0.9994404
1508	0.7602048	0.23979521
1509	0.0046914495	0.9953086
1510	9.3143266e-05	0.9999069
1511	0.003940369	0.99605966
1512	0.0011319084	0.9988681
1513	0.018609535	0.9813905
1514	0.058118857	0.9418811
1515	0.0037005912	0.99629945
1516	0.0040946333	0.9959054
1517	0.00017889043	0.9998211
1518	1.376165e-05	0.9999863
1519	0.0021708328	0.99782914
1520	0.14165412	0.85834587
1521	8.460401e-05	0.99991536
1522	0.011865912	0.9881341
1523	2.001175e-05	0.99998
1524	0.00090033136	0.99909973
1525	0.40052554	0.5994745
1526	0.0020026832	0.99799734
1527	0.00092898746	0.999071
1528	0.0021214108	0.99787855
1529	0.0015500572	0.9984499
1530	2.6381792e-07	0.99999976
1531	0.06851919	0.9314808
1532	0.0005854425	0.99941456
1533	0.00083939114	0.99916065
1534	0.041751664	0.95824826
1535	0.97001654	0.029983498
1536	0.00065829104	0.99934167
1537	0.32908404	0.67091596
1538	0.03673378	0.96326625
1539	0.0014702756	0.9985297
1540	0.010012805	0.9899872
1541	1.0948652e-06	0.9999989
1542	0.000579232	0.99942076
1543	0.11557735	0.8844226
1544	0.6494493	0.35055074
1545	6.813805e-06	0.9999932
1546	0.0008578933	0.99914205
1547	0.4262165	0.5737835
1548	6.7704364e-05	0.9999323
1549	0.0031044434	0.99689555
1550	2.5653313e-05	0.99997437
1551	0.019547325	0.98045266
1552	0.6887303	0.31126976
1553	1.2016659e-05	0.99998796
1554	0.00017418372	0.9998259
1555	0.034754872	0.9652452
1556	0.04558509	0.95441484
1557	0.0025521636	0.99744785
1558	0.00020811472	0.9997919
1559	0.024914593	0.9750854
1560	3.197933e-06	0.9999968
1561	0.08245588	0.9175442
1562	3.1345513e-05	0.99996865
1563	0.016336728	0.9836633
1564	0.00042769237	0.99957234
1565	0.0047425977	0.99525744
1566	0.0015199172	0.99848014
1567	0.00049484015	0.99950516
1568	0.0007022551	0.99929774
1569	0.010989948	0.98901004
1570	0.09430215	0.9056979
1571	0.26650268	0.73349726
1572	0.0010855513	0.9989145
1573	0.012193525	0.9878065
1574	6.7522874e-06	0.9999932
1575	0.013369495	0.9866305
1576	0.029581428	0.97041863
1577	0.019294502	0.98070556
1578	0.00014587773	0.9998541
1579	0.005290561	0.9947095
1580	0.00066054787	0.9993394
1581	0.0057638767	0.9942362
1582	7.913691e-05	0.99992085
1583	0.0023570352	0.99764293
1584	3.5373848e-06	0.9999964
1585	0.010972993	0.989027
1586	0.0035941694	0.99640584
1587	0.0027603384	0.9972397
1588	0.003928957	0.9960711
1589	0.0016592274	0.9983407
1590	0.023099905	0.9769001
1591	1.4679141e-05	0.99998534
1592	0.1914142	0.8085858
1593	0.60813993	0.39186004
1594	0.00079809356	0.99920195
1595	6.9775574e-06	0.99999297
1596	0.00012028275	0.9998797
1597	0.00738303	0.99261695
1598	0.020126013	0.97987396
1599	0.0005174535	0.9994825
1600	0.065013565	0.9349865
1601	0.06843338	0.9315666
1602	0.0012672932	0.99873275
1603	0.015282756	0.9847172
1604	0.00013924757	0.99986076
1605	0.13492408	0.8650759
1606	0.14483915	0.85516083
1607	1.8275056e-06	0.9999982
1608	0.64389926	0.35610074
1609	0.0058682947	0.99413174
1610	0.0513831	0.9486169
1611	0.001244093	0.99875593
1612	0.002239652	0.9977603
1613	0.00013781172	0.9998622
1614	7.3363975e-05	0.9999267
1615	0.0071913945	0.9928086
1616	0.0029695202	0.9970305
1617	0.00064701546	0.999353
1618	0.009627304	0.99037266
1619	6.87983e-05	0.9999312
1620	0.0005343752	0.99946564
1621	0.0012158875	0.9987841
1622	0.003016247	0.9969837
1623	0.00030558367	0.99969447
1624	1.9793235e-05	0.9999802
1625	0.001361682	0.99863833
1626	0.0034300862	0.9965699
1627	0.006087912	0.9939121
1628	0.0002616726	0.9997383
1629	0.11628042	0.88371956
1630	0.02252426	0.97747576
1631	0.05584041	0.9441596
1632	0.0033836144	0.9966164
1633	0.1369505	0.8630495
1634	2.425801e-05	0.9999758
1635	0.00025697044	0.99974304
1636	0.0015911094	0.998409
1637	1.0353593e-05	0.9999896
1638	1.660298e-05	0.99998343
1639	0.54960847	0.45039153
1640	0.00037433018	0.9996257
1641	0.014828459	0.9851716
1642	0.003233336	0.9967667
1643	0.017127145	0.9828729
1644	0.00025635643	0.99974364
1645	0.0028210643	0.9971789
1646	0.00040268176	0.9995974
1647	0.00012173537	0.9998783
1648	0.0030119738	0.996988
1649	0.0014920378	0.9985079
1650	0.0030203909	0.9969796
1651	0.0017839522	0.998216
1652	0.015939731	0.9840603
1653	0.001732858	0.99826705
1654	0.0011827479	0.99881727
1655	1.5088817e-05	0.99998486
1656	7.898327e-06	0.99999213
1657	0.2244775	0.7755225
1658	2.1755952e-05	0.9999782
1659	0.00029936424	0.99970067
1660	0.024501277	0.97549874
1661	0.8480885	0.15191145
1662	4.087251e-05	0.9999591
1663	0.0011590797	0.998841
1664	0.001747834	0.9982521
1665	0.0005120172	0.999488
1666	0.0011049492	0.9988951
1667	0.058122456	0.94187754
1668	0.028927345	0.9710726
1669	0.3467124	0.65328753
1670	0.004232363	0.9957676
1671	0.0018300305	0.9981699
1672	0.06015141	0.93984854
1673	0.018782621	0.9812174
1674	4.7158846e-05	0.9999528
1675	3.8605176e-06	0.9999962
1676	0.00019765036	0.9998024
1677	0.014958927	0.9850411
1678	0.20455953	0.7954405
1679	0.00093196536	0.9990681
1680	0.00030191636	0.99969816
1681	0.057995554	0.94200444
1682	0.00018614711	0.99981385
1683	0.040642425	0.95935756
1684	0.20007779	0.79992217
1685	0.00011573357	0.99988425
1686	0.017610064	0.9823899
1687	0.010384012	0.98961604
1688	3.6754922e-05	0.9999633
1689	8.029845e-05	0.99991965
1690	0.0086704595	0.99132955
1691	0.00023525962	0.99976474
1692	0.05905024	0.9409497
1693	0.0007601695	0.9992398
1694	0.28501827	0.71498173
1695	0.0807388	0.9192612
1696	0.035961617	0.9640384
1697	0.015661009	0.984339
1698	0.13957658	0.86042345
1699	0.00062850176	0.99937147
1700	0.0051695188	0.99483055
1701	0.001235216	0.99876475
1702	0.030042732	0.9699573
1703	0.00026403164	0.999736
1704	0.055813048	0.9441869
1705	0.0034691228	0.99653095
1706	0.09463819	0.9053618
1707	0.00012095675	0.999879
1708	0.00016986446	0.9998301
1709	5.5676087e-06	0.9999944
1710	0.0013463657	0.99865365
1711	0.00021893316	0.9997811
1712	0.115547836	0.88445216
1713	0.00012858832	0.9998714
1714	4.9630315e-05	0.9999504
1715	0.00029058664	0.9997094
1716	7.835417e-05	0.9999217
1717	6.958022e-06	0.9999931
1718	0.033322766	0.9666772
1719	0.14049147	0.8595085
1720	0.0055979667	0.994402
1721	0.0008430857	0.99915695
1722	0.0012982207	0.9987018
1723	0.04362103	0.95637894
1724	0.031250667	0.96874934
1725	0.039259	0.960741
1726	0.0050054328	0.9949945
1727	5.228761e-05	0.99994767
1728	0.009859633	0.9901404
1729	0.13688762	0.86311233
1730	0.484946	0.515054
1731	0.00022265528	0.9997774
1732	4.0820278e-06	0.99999595
1733	2.0316663e-06	0.999998
1734	0.49272737	0.5072726
1735	0.98622733	0.013772697
1736	0.0028523242	0.99714774
1737	0.00069945515	0.9993005
1738	0.045985613	0.95401436
1739	0.029656854	0.9703432
1740	0.06955156	0.9304485
1741	0.0065090377	0.9934909
1742	0.057705034	0.942295
1743	0.019247675	0.9807523
1744	0.13789171	0.86210823
1745	0.01127153	0.9887285
1746	0.000102264254	0.9998977
1747	0.001310031	0.99868995
1748	0.00030187977	0.99969816
1749	2.0848936e-05	0.99997914
1750	0.0045276433	0.9954724
1751	0.0009547781	0.9990452
1752	0.003391762	0.99660826
1753	0.032161	0.967839
1754	0.16438207	0.83561796
1755	7.544962e-05	0.99992454
1756	0.0072971703	0.99270284
1757	6.392088e-05	0.9999361
1758	9.677899e-05	0.9999032
1759	4.779439e-06	0.99999523
1760	0.0010693561	0.99893063
1761	3.130802e-05	0.99996865
1762	0.002133966	0.9978661
1763	0.5049948	0.49500516
1764	0.1375302	0.8624698
1765	0.3531305	0.64686954
1766	1.0248176e-05	0.99998975
1767	0.00021267474	0.9997874
1768	0.0001228456	0.9998771
1769	0.0010081552	0.9989918
1770	7.495694e-05	0.999925
1771	0.008145355	0.99185467
1772	0.0015735982	0.99842644
1773	8.885653e-05	0.9999112
1774	0.0013363449	0.99866366
1775	0.4103693	0.58963066
1776	0.044217017	0.95578295
1777	0.016562765	0.9834372
1778	0.004727653	0.99527234
1779	0.80557245	0.19442752
1780	0.111257	0.888743
1781	0.006401728	0.9935982
1782	0.0013349697	0.998665
1783	0.018428791	0.98157126
1784	0.005296903	0.9947031
1785	0.7671509	0.23284909
1786	0.010910666	0.9890893
1787	0.0010209803	0.9989791
1788	0.00014555469	0.99985445
1789	0.00035069295	0.9996493
1790	0.0008183706	0.99918157
1791	0.088465124	0.9115349
1792	0.0019886333	0.99801135
1793	0.00030571275	0.99969435
1794	0.1265312	0.87346876
1795	1.1511359e-05	0.99998844
1796	0.00069063564	0.9993094
1797	0.12194494	0.8780551
1798	0.010817448	0.98918253
1799	5.7133737e-05	0.9999429
1800	0.045069415	0.9549306
1801	0.007878459	0.9921216
1802	8.831176e-05	0.99991167
1803	5.481835e-06	0.9999945
1804	4.413605e-06	0.9999956
1805	4.6906116e-05	0.99995315
1806	0.00017131555	0.9998287
1807	0.012815302	0.9871847
1808	0.0021006262	0.9978994
1809	2.8073144e-05	0.99997187
1810	0.0003263953	0.9996736
1811	0.0002610917	0.9997389
1812	0.00020350961	0.99979645
1813	0.01565881	0.9843412
1814	0.008733856	0.9912662
1815	0.0015529366	0.9984471
1816	0.0008049614	0.99919504
1817	0.016135378	0.98386467
1818	0.020608556	0.9793914
1819	0.004167985	0.995832
1820	0.00015027825	0.9998497
1821	0.019835252	0.98016477
1822	4.9158996e-05	0.9999509
1823	0.00032567824	0.9996743
1824	0.08147333	0.91852665
1825	0.002459661	0.99754035
1826	4.869384e-06	0.9999951
1827	0.0006119437	0.9993881
1828	0.00011927262	0.9998807
1829	0.03626801	0.96373206
1830	0.0071103377	0.99288964
1831	0.00035073407	0.9996493
1832	0.057529125	0.94247085
1833	0.0004558818	0.9995441
1834	6.785988e-05	0.99993217
1835	0.00019195038	0.999808
1836	0.09131535	0.9086847
1837	0.04326408	0.9567359
1838	0.011841962	0.98815805
1839	0.00024863612	0.9997514
1840	0.05838481	0.9416152
1841	4.2622814e-06	0.9999957
1842	0.0006564154	0.9993436
1843	0.030249747	0.9697502
1844	0.045484312	0.95451564
1845	0.0030582864	0.99694175
1846	0.00057718577	0.9994228
1847	0.038101308	0.9618987
1848	0.0034790442	0.996521
1849	0.0010645625	0.9989354
1850	0.00016898144	0.99983096
1851	0.0032044062	0.9967956
1852	0.43187234	0.56812763
1853	0.00019657137	0.9998035
1854	0.16848747	0.8315126
1855	0.0005449227	0.99945503
1856	0.25777325	0.7422267
1857	0.021416895	0.9785831
1858	0.0012810706	0.998719
1859	0.099911384	0.9000886
1860	0.0063787815	0.9936212
1861	0.021907343	0.9780927
1862	0.06882246	0.93117756
1863	6.5067047e-06	0.99999344
1864	0.015706701	0.9842933
1865	0.033692002	0.96630806
1866	2.6959657e-07	0.99999976
1867	0.0012242381	0.9987758
1868	0.038383983	0.961616
1869	0.011537999	0.988462
1870	0.002266055	0.99773395
1871	4.7915346e-05	0.9999521
1872	0.016458122	0.98354185
1873	0.008213522	0.9917864
1874	0.0051714387	0.9948285
1875	0.29714626	0.70285374
1876	0.040104277	0.9598957
1877	0.00031763353	0.9996824
1878	0.9719991	0.028000908
1879	5.3949384e-06	0.99999464
1880	0.0012729985	0.998727
1881	0.020790827	0.9792092
1882	0.00055247283	0.9994475
1883	0.0004107859	0.99958926
1884	2.176197e-05	0.9999782
1885	0.00013960998	0.9998604
1886	0.13417707	0.865823
1887	9.109293e-05	0.9999089
1888	0.020557098	0.9794429
1889	0.808385	0.19161499
1890	6.2642334e-06	0.9999937
1891	3.0417672e-05	0.9999696
1892	0.00076530105	0.9992347
1893	0.0019382862	0.9980617
1894	0.0001181736	0.99988186
1895	0.02001461	0.97998536
1896	2.872582e-05	0.9999713
1897	5.4610835e-05	0.9999454
1898	0.00161692	0.99838305
1899	3.7148104e-05	0.9999628
1900	0.0014228048	0.99857724
1901	0.03514257	0.96485746
1902	0.11090814	0.88909185
1903	0.06571532	0.93428475
1904	0.0006128241	0.99938715
1905	1.8348948e-05	0.99998164
1906	0.0047157407	0.99528426
1907	0.00017676772	0.9998233
1908	0.011768228	0.9882317
1909	0.0034324685	0.9965675
1910	0.00600536	0.99399465
1911	0.0005956812	0.9994043
1912	5.904504e-06	0.99999404
1913	0.003947536	0.9960524
1914	0.00021333316	0.9997867
1915	7.884614e-06	0.99999213
1916	3.3516946e-05	0.9999665
1917	0.00023369513	0.9997663
1918	0.00058601785	0.99941397
1919	0.3847076	0.6152924
1920	6.891586e-06	0.9999931
1921	0.0014493625	0.9985506
1922	0.8834247	0.116575256
1923	0.004470969	0.995529
1924	0.0003210026	0.99967897
1925	0.00047161878	0.9995284
1926	7.3409087e-06	0.9999926
1927	1.253155e-05	0.9999875
1928	0.018687464	0.9813126
1929	0.00031349747	0.9996865
1930	0.006813334	0.9931867
1931	0.021646617	0.9783533
1932	0.0006145305	0.9993855
1933	3.1972875e-05	0.99996805
1934	0.031414334	0.9685857
1935	0.017594777	0.98240525
1936	0.0009307767	0.9990693
1937	4.411097e-06	0.9999956
1938	0.00270613	0.9972939
1939	0.0010103928	0.99898964
1940	0.0022954994	0.99770457
1941	0.007846655	0.99215335
1942	0.005052284	0.9949477
1943	3.0969343e-06	0.9999969
1944	0.304791	0.69520897
1945	0.44565538	0.55434465
1946	0.06664497	0.9333551
1947	0.003166247	0.99683374
1948	0.0007925475	0.99920744
1949	0.13244332	0.8675567
1950	0.00026215633	0.9997378
1951	0.0007180688	0.99928194
1952	0.003107902	0.99689215
1953	0.57950336	0.42049667
1954	0.00013366732	0.99986637
1955	0.00059809425	0.9994019
1956	0.0017213164	0.99827874
1957	0.015777074	0.98422295
1958	5.798413e-05	0.99994206
1959	0.8636297	0.13637027
1960	9.536125e-05	0.99990463
1961	6.0234157e-05	0.9999398
1962	0.01759035	0.9824096
1963	8.805517e-06	0.9999912
1964	0.0027793702	0.99722064
1965	0.0040612924	0.99593866
1966	0.0050271475	0.9949728
1967	0.002359068	0.99764097
1968	0.008814458	0.9911855
1969	0.00020392452	0.9997961
1970	0.00021814699	0.9997819
1971	7.6962475e-05	0.999923
1972	2.251313e-05	0.99997747
1973	0.07737706	0.922623
1974	0.00013886913	0.9998611
1975	0.021235466	0.97876453
1976	0.0061154673	0.9938845
1977	0.0005382523	0.9994617
1978	0.0005125634	0.9994874
1979	0.02330704	0.976693
1980	0.00027352604	0.9997265
1981	0.00024874305	0.99975127
1982	0.0022427957	0.99775726
1983	1.9868996e-05	0.9999801
1984	1.261123e-06	0.9999987
1985	0.02675379	0.9732463
1986	0.023361849	0.9766382
1987	0.9889881	0.01101191
1988	0.0003908037	0.9996092
1989	3.766316e-05	0.99996233
1990	0.70851344	0.29148653
1991	0.019991064	0.98000896
1992	0.00012724867	0.9998727
1993	0.0002088339	0.9997912
1994	2.173758e-05	0.9999783
1995	0.004477995	0.995522
1996	0.0005236514	0.9994764
1997	0.00015643399	0.9998436
1998	0.0011663851	0.9988336
[truncated: 8,327 more rows]
