# Supplementary material for: Evaluating deep learning-based melanoma classification using immunohistochemistry and routine histology: A three center study
Source: PLoS One. 2024 Jan 19;19(1):e0297146. doi: 10.1371/journal.pone.0297146 (PMC10798511; doi:10.1371/journal.pone.0297146)
Supplement: S5 Dataset — (ZIP) [file pone.0297146.s011.zip › minimal_dataset/tile_predictions/dresden/771394-HE_ind_ISlab_1.0.csv]

	0	1
0	0.0025822155	0.9974178
1	0.0022076597	0.99779236
2	0.909705	0.090295054
3	0.06884681	0.9311532
4	0.0013691774	0.9986308
5	0.053542636	0.9464574
6	0.8476214	0.15237857
7	0.0014545642	0.9985454
8	0.4122338	0.5877662
9	0.02389687	0.9761031
10	0.9544214	0.045578662
11	0.8836773	0.11632268
12	0.275476	0.724524
13	0.23613784	0.76386213
14	0.4604055	0.5395945
15	0.0064647794	0.9935353
16	0.23731893	0.762681
17	0.6662148	0.3337852
18	0.056902196	0.94309783
19	0.007852225	0.99214774
20	0.44452488	0.5554752
21	0.24739857	0.7526014
22	0.9814455	0.018554522
23	0.15834731	0.84165275
24	0.03510912	0.9648909
25	0.47458416	0.5254159
26	0.012427548	0.98757243
27	0.001261494	0.99873847
28	0.07124779	0.92875224
29	0.0073477663	0.99265224
30	0.99191576	0.008084223
31	0.03445946	0.9655406
32	0.93224263	0.067757435
33	0.9155797	0.084420346
34	0.7130098	0.28699023
35	0.7477892	0.25221077
36	0.023877881	0.97612214
37	0.60475504	0.39524496
38	0.025365418	0.9746346
39	0.030851131	0.96914893
40	0.5116033	0.48839667
41	0.010460189	0.9895398
42	0.8003708	0.19962922
43	0.28998327	0.7100167
44	0.39245972	0.6075403
45	0.42940125	0.5705987
46	0.69314486	0.3068552
47	0.6394505	0.36054948
48	0.0066098613	0.9933902
49	0.60770243	0.39229754
50	0.7257852	0.2742148
51	0.3181247	0.6818752
52	0.5980855	0.40191448
53	0.64586586	0.35413417
54	0.020730473	0.97926956
55	0.3558269	0.64417315
56	0.29848742	0.7015126
57	0.00012805764	0.99987197
58	0.66060215	0.33939788
59	0.47114697	0.528853
60	0.00054160313	0.9994584
61	0.9264157	0.07358431
62	0.9762738	0.023726214
63	0.8363311	0.16366881
64	0.9472843	0.052715637
65	0.8183263	0.18167368
66	0.0034456437	0.9965544
67	0.09334397	0.906656
68	0.6765264	0.32347354
69	0.003548673	0.9964514
70	0.041215494	0.9587845
71	0.34008697	0.65991306
72	0.19527228	0.80472773
73	0.019693123	0.9803068
74	0.078647494	0.9213525
75	0.029251402	0.97074866
76	0.0726565	0.9273435
77	0.791288	0.20871197
78	0.47638902	0.52361095
79	0.40160167	0.5983984
80	0.6488653	0.35113478
81	0.0059092026	0.99409074
82	0.75256604	0.24743396
83	0.07362001	0.92638
84	0.10057387	0.89942616
85	0.33136323	0.6686368
86	0.4838828	0.51611716
87	0.83986527	0.16013472
88	0.0026856358	0.9973144
89	0.13287419	0.8671258
90	0.44080994	0.55919003
91	0.088498645	0.91150135
92	0.93410814	0.065891884
93	0.021252817	0.9787472
94	0.99615073	0.003849248
95	0.020284627	0.97971535
96	0.947044	0.052956037
97	0.0014407474	0.9985593
98	1.743898e-05	0.9999826
99	0.90585446	0.094145596
100	0.053845733	0.94615424
101	0.043132916	0.9568671
102	0.004165568	0.99583447
103	0.0035468894	0.99645317
104	0.23031037	0.7696896
105	0.7991274	0.20087259
106	0.90973824	0.09026173
107	0.0005968116	0.99940324
108	0.7118247	0.2881753
109	0.053095747	0.9469043
110	0.0031244	0.9968755
111	0.56996495	0.43003505
112	0.002068936	0.9979311
113	0.00528401	0.994716
114	0.048417773	0.9515822
115	0.00018569117	0.99981433
116	0.751103	0.24889705
117	0.04065739	0.9593426
118	0.023252904	0.9767471
119	6.9054017e-06	0.9999931
120	0.053572048	0.94642794
121	0.054281894	0.94571805
122	0.08867003	0.9113299
123	0.14309026	0.8569097
124	0.64231634	0.3576837
125	0.002301299	0.9976987
126	0.95791596	0.042084057
127	0.04468016	0.9553198
128	0.6796613	0.3203387
129	0.057125	0.942875
130	0.99610895	0.0038910226
131	0.77189773	0.2281022
132	0.9414603	0.05853975
133	0.93535733	0.064642675
134	0.039289698	0.9607103
135	0.041809052	0.9581909
136	0.069906846	0.93009317
137	0.015943397	0.9840566
138	0.4092944	0.59070563
139	0.23285714	0.7671429
140	0.03262654	0.9673735
141	0.9507129	0.0492871
142	0.2258929	0.77410704
143	0.0025891364	0.99741083
144	0.7777191	0.2222809
145	0.24998458	0.7500154
146	0.93860275	0.06139728
147	0.99474514	0.005254859
148	0.8503525	0.14964744
149	0.6208585	0.37914145
150	0.05264399	0.947356
151	0.11908152	0.8809185
152	0.0032915382	0.9967084
153	0.059007667	0.94099236
154	0.11045424	0.8895458
155	0.006865367	0.9931346
156	0.65043527	0.34956476
157	0.000102515376	0.9998975
158	0.0051275706	0.9948724
159	0.39868623	0.60131377
160	0.29896098	0.701039
161	0.8553414	0.14465867
162	0.20384201	0.796158
163	0.25179294	0.74820703
164	0.9872623	0.012737655
165	0.45711637	0.5428837
166	0.8111293	0.1888707
167	0.051054746	0.9489453
168	0.0139140915	0.9860859
169	0.41839665	0.58160335
170	0.5093783	0.49062166
171	0.034686256	0.96531373
172	0.14521876	0.85478127
173	0.0029563592	0.99704367
174	0.00149574	0.9985043
175	0.59949493	0.4005051
176	0.19871561	0.80128443
177	0.9345583	0.06544171
178	0.13798977	0.86201024
179	0.21480745	0.78519255
180	0.46008053	0.5399195
181	0.92734766	0.07265229
182	0.06682484	0.93317515
183	0.10075636	0.89924365
184	0.0017535242	0.99824655
185	0.11487087	0.88512915
186	0.104810245	0.8951897
187	0.025975363	0.97402465
188	0.91408616	0.08591386
189	0.61611223	0.38388774
190	0.00516653	0.99483347
191	0.8104683	0.18953173
192	0.24684538	0.7531546
193	0.106420256	0.89357966
194	0.020729726	0.9792702
195	0.15211923	0.8478808
196	0.03563165	0.96436834
197	0.62609136	0.37390864
198	0.045819707	0.95418024
199	0.020542515	0.9794575
200	0.189142	0.810858
201	0.38091567	0.61908436
202	0.41212037	0.58787966
203	0.025570724	0.97442925
204	0.9081506	0.09184938
205	0.35741958	0.64258045
206	0.8439567	0.15604334
207	0.7040009	0.2959991
208	0.4138213	0.58617866
209	0.006366366	0.9936336
210	0.44964108	0.5503589
211	0.72538966	0.27461034
212	0.89587617	0.10412384
213	0.09649556	0.9035045
214	0.04524277	0.9547573
215	0.20130281	0.7986972
216	0.002583535	0.9974165
217	0.023226969	0.976773
218	0.026430193	0.97356975
219	0.92558545	0.07441456
220	9.714653e-05	0.99990284
221	0.999521	0.00047894305
222	0.038300186	0.9616998
223	0.08115732	0.9188427
224	0.64267194	0.3573281
225	0.022966165	0.9770338
226	0.9383369	0.061663076
227	0.108599514	0.89140046
228	0.2251066	0.77489334
229	0.017393472	0.98260653
230	0.9346851	0.065314956
231	0.42902264	0.5709774
232	0.00649924	0.99350077
233	0.919628	0.08037191
234	0.7265603	0.2734397
235	0.22263077	0.77736926
236	0.43194282	0.5680572
237	0.0026821601	0.99731785
238	0.9913448	0.008655227
239	0.89909685	0.100903176
240	0.39963144	0.60036856
241	0.0061910357	0.9938089
242	0.00026416857	0.9997358
243	0.002580023	0.99741995
244	0.2712742	0.7287258
245	0.29303816	0.7069618
246	0.37234437	0.6276557
247	0.3058956	0.6941044
248	0.08387085	0.9161292
249	0.015274048	0.984726
250	0.013291679	0.9867083
251	0.0022372452	0.9977628
252	0.7427196	0.25728038
253	0.14058137	0.85941863
254	0.9868504	0.013149612
255	0.5757659	0.4242341
256	0.19994219	0.8000578
257	0.99943596	0.00056397036
258	0.06467636	0.9353236
259	0.0027971284	0.9972029
260	0.5083212	0.4916787
261	0.58746946	0.41253057
262	0.05697709	0.94302285
263	0.002429477	0.99757046
264	0.027991168	0.9720088
265	0.028417977	0.971582
266	0.98237604	0.017623996
267	0.04293602	0.9570639
268	0.0023599302	0.99764013
269	0.0044187703	0.9955812
270	0.0084064845	0.9915935
271	0.29656848	0.70343155
272	0.00397854	0.99602145
273	0.0008165713	0.9991835
274	0.99595404	0.004046031
275	0.063428864	0.9365711
276	0.1816742	0.8183258
277	0.08141952	0.9185805
278	0.0958401	0.90415996
279	0.00027651884	0.9997235
280	0.0017891132	0.9982109
281	0.0020472102	0.9979528
282	0.79539704	0.20460296
283	0.7007753	0.29922467
284	0.090571694	0.90942836
285	0.66168517	0.3383148
286	0.51699126	0.4830087
287	0.12444062	0.87555933
288	0.69654	0.30346
289	0.87332463	0.12667534
290	7.980411e-05	0.99992025
291	0.03065746	0.9693425
292	0.438825	0.561175
293	0.008795888	0.99120414
294	0.13588881	0.8641112
295	0.5170496	0.4829504
296	0.07511161	0.9248884
297	0.04013129	0.95986867
298	0.00014360849	0.99985635
299	0.9860227	0.013977236
300	0.009335278	0.9906647
301	0.45341697	0.54658306
302	0.7031055	0.29689443
303	0.5004142	0.49958578
304	0.034124143	0.9658759
305	0.9657047	0.034295287
306	0.6480694	0.35193062
307	0.08789299	0.912107
308	0.13230926	0.8676908
309	0.93346435	0.06653562
310	0.1932756	0.80672437
311	0.23914698	0.76085305
312	0.63652664	0.36347333
313	0.09969838	0.90030164
314	0.9903771	0.009622921
315	0.6692143	0.33078572
316	0.9148577	0.08514237
317	0.007697749	0.9923023
318	0.45839083	0.54160917
319	0.054364447	0.94563556
320	0.9925079	0.0074921423
321	0.02122743	0.97877264
322	0.6449171	0.35508287
323	0.80453855	0.19546145
324	0.009283315	0.99071664
325	0.004447839	0.9955521
326	0.0019566186	0.9980434
327	0.014762247	0.9852378
328	0.9914062	0.008593752
329	0.0051735104	0.9948265
330	0.14417185	0.8558281
331	0.00054917973	0.99945086
332	0.8326864	0.16731358
333	0.0013844676	0.9986155
334	0.17447269	0.8255273
335	0.15155602	0.848444
336	0.008772282	0.99122775
337	0.3073772	0.6926228
338	0.27697992	0.72302014
339	0.10606398	0.89393604
340	0.893622	0.106378056
341	0.14569475	0.85430527
342	0.0023710593	0.997629
343	0.95479596	0.04520402
344	0.041775748	0.9582242
345	0.5538398	0.44616026
346	0.02709665	0.9729033
347	0.021366369	0.97863364
348	0.1759321	0.8240679
349	0.09166856	0.90833145
350	0.94643104	0.053568993
351	0.082834266	0.91716576
352	0.69254637	0.3074536
353	0.19650918	0.8034908
354	0.9011134	0.09888657
355	0.01197035	0.98802966
356	0.1436062	0.85639375
357	0.5707669	0.42923304
358	0.9297738	0.070226155
359	0.25806415	0.7419358
360	0.0008896569	0.9991103
361	0.9999249	7.515563e-05
362	0.068440445	0.93155956
363	0.4481093	0.5518907
364	0.072099224	0.9279008
365	0.091864884	0.90813506
366	0.13632151	0.8636785
367	0.08175117	0.91824883
368	0.00096601265	0.99903405
369	0.67818666	0.32181337
370	0.021389784	0.9786103
371	0.0023201439	0.9976799
372	0.29476067	0.7052393
373	0.028480541	0.9715195
374	0.99965155	0.00034847335
375	0.09015279	0.90984714
376	0.54922736	0.45077264
377	0.061681848	0.93831813
378	0.008408556	0.99159145
379	0.32974032	0.67025965
380	0.5695471	0.43045282
381	0.028109383	0.9718907
382	0.010732798	0.98926723
383	0.020882588	0.9791174
384	0.97209936	0.0279006
385	0.12532364	0.87467635
386	0.618117	0.381883
387	0.044497274	0.95550275
388	0.97754	0.022460049
389	0.97110546	0.028894566
390	0.68396014	0.31603986
391	0.028137859	0.9718622
392	0.5399968	0.4600032
393	0.21248437	0.78751564
394	0.002587898	0.99741215
395	0.0001979319	0.99980205
396	0.53360945	0.46639055
397	0.17098777	0.8290122
398	0.98917377	0.010826187
399	0.1401441	0.8598559
400	0.46102053	0.5389794
401	0.005892054	0.99410796
402	0.002533525	0.99746644
403	0.32487068	0.6751293
404	0.005526245	0.99447376
405	0.028545847	0.9714542
406	0.01792388	0.98207605
407	0.96778816	0.03221187
408	0.007821697	0.9921783
409	0.048960365	0.9510396
410	0.10725802	0.892742
411	0.020230953	0.97976905
412	0.1269274	0.87307256
413	0.16002664	0.83997333
414	0.99602073	0.003979304
415	0.92275023	0.07724978
416	0.009559579	0.99044037
417	0.99545056	0.0045494465
418	0.001934538	0.9980654
419	0.7448767	0.25512335
420	0.03617496	0.96382505
421	0.9575851	0.042414885
422	0.86654544	0.13345459
423	0.043170422	0.95682955
424	0.0023124074	0.9976876
425	0.485334	0.514666
426	0.97429085	0.025709223
427	0.0011273136	0.9988727
428	0.009449523	0.9905504
429	0.06256034	0.93743974
430	0.8466393	0.15336071
431	0.0037691093	0.9962309
432	0.23142055	0.7685794
433	0.020938976	0.97906107
434	0.027519919	0.97248006
435	0.24457458	0.7554254
436	0.13388953	0.86611044
437	0.5659792	0.43402082
438	0.68798304	0.312017
439	0.015764195	0.98423576
440	0.40865782	0.59134215
441	0.7008435	0.29915643
442	0.011992223	0.9880078
443	0.04082222	0.95917773
444	0.9516546	0.048345394
445	0.023288881	0.9767111
446	0.043699525	0.95630044
447	0.023776809	0.97622323
448	0.008524528	0.99147546
449	0.99217165	0.007828323
450	0.9479768	0.05202322
451	0.00047254263	0.99952745
452	0.49771622	0.50228375
453	0.97844774	0.021552226
454	0.036265742	0.96373427
455	0.10274108	0.8972589
456	0.9490952	0.050904777
457	0.75525963	0.24474037
458	0.008517696	0.9914824
459	0.08213184	0.91786814
460	0.26933286	0.7306671
461	0.1963008	0.8036992
462	0.8493883	0.15061165
463	0.912532	0.08746807
464	0.522899	0.47710106
465	0.0037095184	0.99629045
466	0.008944188	0.99105585
467	0.0641517	0.9358483
468	0.30780548	0.6921945
469	0.014892654	0.98510736
470	0.04741224	0.9525878
471	0.18984096	0.810159
472	0.4309407	0.5690593
473	0.19074821	0.8092518
474	0.8452477	0.15475236
475	0.14396317	0.85603684
476	0.99842346	0.0015765566
477	0.26634768	0.7336523
478	0.92212003	0.077879936
479	0.9707782	0.029221762
480	0.007818538	0.99218154
481	0.79636455	0.20363548
482	0.004016435	0.9959836
483	0.16605417	0.8339459
484	0.344953	0.655047
485	0.1221121	0.8778879
486	0.9345427	0.06545729
487	0.87927	0.12073
488	0.6451629	0.35483715
489	0.0020511427	0.9979488
490	0.920176	0.079823956
491	0.006111878	0.9938882
492	0.79037684	0.20962316
493	0.43442765	0.5655723
494	0.9852084	0.014791576
495	0.6711797	0.32882026
496	0.37936404	0.6206359
497	0.017422883	0.98257715
498	0.0034541453	0.99654585
499	0.0005171586	0.99948287
500	0.5964186	0.40358138
501	0.32739916	0.6726008
502	0.77489793	0.22510207
503	0.022041334	0.9779587
504	0.98579794	0.014202043
505	0.024444196	0.9755558
506	0.3927935	0.60720646
507	0.0004164444	0.99958354
508	0.27007353	0.72992647
509	0.04869079	0.95130914
510	0.4989471	0.50105286
511	0.19903739	0.8009626
512	0.00018454052	0.9998155
513	2.0592923e-05	0.9999794
514	0.8625832	0.1374168
515	0.27082348	0.72917646
516	0.6922441	0.3077559
517	0.03204765	0.9679524
518	0.014153991	0.985846
519	0.014546957	0.98545307
520	0.022267835	0.97773224
521	0.096140705	0.9038593
522	0.72951543	0.2704846
523	0.10020436	0.8997956
524	0.89944285	0.100557126
525	0.5888164	0.41118357
526	0.90587753	0.09412247
527	0.0017559029	0.99824417
528	0.8280904	0.1719096
529	0.92151994	0.07848008
530	0.048780084	0.95122
531	0.018948093	0.9810519
532	0.29295635	0.70704365
533	0.16390479	0.83609515
534	0.004585794	0.99541414
535	0.30259016	0.6974098
536	0.4131198	0.58688027
537	0.084733814	0.9152662
538	0.97386587	0.026134156
539	0.0533366	0.94666344
540	0.10672727	0.8932727
541	0.9239842	0.07601578
542	0.10342944	0.89657056
543	0.1865901	0.8134099
544	0.9607214	0.0392786
545	0.956043	0.043957032
546	0.20113239	0.7988676
547	0.9520983	0.047901623
548	0.4454199	0.55458015
549	0.10032404	0.8996759
550	0.020504588	0.97949535
551	0.2937989	0.70620114
552	0.8986567	0.1013433
553	0.032639183	0.96736085
554	0.02396769	0.97603226
555	0.3651634	0.6348366
556	0.6588357	0.3411643
557	0.0080669345	0.99193305
558	0.550498	0.449502
559	0.94031876	0.05968121
560	0.12197963	0.87802035
561	0.23491004	0.7650899
562	0.017405732	0.9825943
563	0.014071259	0.9859287
564	0.8389944	0.16100568
565	0.13948597	0.860514
566	0.01305834	0.98694164
567	0.8044906	0.19550934
568	0.046735324	0.95326465
569	0.06891985	0.9310802
570	0.5027085	0.49729154
571	0.04074356	0.9592564
572	0.0024385797	0.99756145
573	0.2463367	0.7536633
574	0.06410186	0.93589807
575	0.3204145	0.6795855
576	0.11642007	0.8835799
577	0.0012500784	0.99874985
578	0.8052396	0.19476034
579	0.1514717	0.84852827
580	0.2916088	0.70839113
581	0.09450541	0.90549463
582	0.8947727	0.105227284
583	0.346866	0.653134
584	0.52102065	0.4789793
585	0.0012640528	0.99873596
586	0.091541946	0.90845805
587	0.007848226	0.99215186
588	0.29999787	0.7000021
589	0.2820686	0.71793145
590	0.99683374	0.0031662772
591	0.011343524	0.9886565
592	0.011373735	0.9886263
593	0.29082474	0.7091753
594	0.009771942	0.99022806
595	0.06432562	0.93567437
596	0.37228867	0.6277113
597	0.012154634	0.98784536
598	0.015237278	0.9847627
599	0.72263855	0.27736148
600	0.0028328986	0.99716705
601	0.53667504	0.4633249
602	0.97906417	0.020935878
603	0.13308534	0.8669147
604	0.0008606545	0.9991393
605	0.6336504	0.3663496
606	0.81435204	0.185648
607	0.669023	0.33097705
608	0.07301124	0.9269888
609	0.4541859	0.5458141
610	0.98593813	0.014061868
611	0.00011302736	0.999887
612	0.002670127	0.99732983
613	0.14027885	0.8597212
614	0.11791029	0.88208973
615	0.036704566	0.96329546
616	0.7958255	0.20417447
617	0.97327846	0.026721595
618	0.0007260439	0.99927396
619	0.8695447	0.1304553
620	0.005294994	0.994705
621	0.8470496	0.15295039
622	0.0657298	0.93427026
623	0.2282539	0.77174616
624	0.1053015	0.8946985
625	0.0022683763	0.9977316
626	0.13050406	0.8694959
627	0.5178622	0.48213783
628	0.48748752	0.5125125
629	0.003701143	0.99629885
630	0.08104938	0.9189507
631	0.0876795	0.9123205
632	0.39281756	0.60718244
633	0.5361009	0.4638991
634	0.06875556	0.93124443
635	0.8039034	0.19609658
636	0.15633291	0.8436671
637	0.46553323	0.5344668
638	0.14550452	0.8544955
639	0.9863622	0.013637771
640	0.9374305	0.06256948
641	0.33081934	0.6691807
642	0.10693602	0.89306396
643	0.8030689	0.19693108
644	0.0043733083	0.9956267
645	0.8958822	0.10411786
646	0.17221585	0.8277841
647	0.933506	0.06649398
648	0.98594844	0.01405162
649	0.9058917	0.094108306
650	0.032242455	0.9677576
651	0.03694293	0.96305704
652	0.055797536	0.9442024
653	0.9749629	0.025037104
654	0.046061046	0.95393896
655	0.8552137	0.1447863
656	0.18495582	0.8150442
657	0.8016927	0.19830726
658	0.055960894	0.9440391
659	0.5254107	0.4745893
660	0.96611905	0.03388093
661	0.41141015	0.58858985
662	0.003069472	0.99693054
663	0.86466867	0.13533133
664	0.0030972033	0.99690276
665	0.20954876	0.79045117
666	0.13114376	0.86885625
667	0.9753376	0.024662398
668	0.23618631	0.7638137
669	0.8373404	0.16265956
670	0.00014958374	0.9998504
671	0.0031308734	0.99686915
672	0.9842242	0.015775792
673	0.000992035	0.999008
674	0.94277614	0.057223912
675	0.10245274	0.8975473
676	0.013444469	0.9865556
677	0.0027220193	0.99727803
678	0.6579846	0.34201533
679	0.008734474	0.9912655
680	0.8866904	0.11330964
681	0.4223493	0.57765067
682	0.19198596	0.80801404
683	0.00013973037	0.9998603
684	0.11694432	0.8830557
685	0.21630347	0.78369653
686	0.020135142	0.97986484
687	0.9172901	0.08270988
688	0.09004602	0.90995395
689	0.082649395	0.9173506
690	0.9001317	0.09986832
691	0.9454158	0.05458428
692	0.10495462	0.8950454
693	0.0059218328	0.99407816
694	0.06991176	0.9300882
695	0.19158079	0.8084192
696	0.011499789	0.98850024
697	0.0026852628	0.99731475
698	0.9162937	0.08370631
699	0.47523606	0.52476394
700	0.81144005	0.18855996
701	0.020284593	0.97971535
702	0.014001454	0.9859985
703	0.082012996	0.91798705
704	0.8651765	0.13482344
705	0.9881455	0.011854535
706	0.16678762	0.8332124
707	0.088404045	0.91159594
708	0.8076177	0.19238234
709	0.9750795	0.02492048
710	0.80481964	0.19518034
711	0.018959908	0.9810401
712	0.016700288	0.9832998
713	0.013533147	0.9864668
714	0.06538971	0.9346103
715	0.088724665	0.91127527
716	0.05745995	0.94254
717	0.23360667	0.7663933
718	0.3081085	0.6918915
719	0.9702856	0.029714452
720	0.052415058	0.947585
721	0.9973304	0.002669622
722	0.06808768	0.93191236
723	0.119854674	0.8801453
724	0.1698577	0.8301423
725	0.1449254	0.85507464
726	0.04334498	0.95665497
727	0.9716421	0.028357912
728	0.8503766	0.14962344
729	0.85220116	0.14779882
730	0.21083732	0.78916264
731	0.00048888405	0.9995111
732	0.93816775	0.061832283
733	0.241323	0.758677
734	0.015970523	0.9840295
735	0.6189104	0.38108963
736	0.36325064	0.6367493
737	0.07190895	0.928091
738	0.014924747	0.98507524
739	0.0033075176	0.9966924
740	0.9704432	0.029556848
741	0.9396779	0.0603221
742	0.43065256	0.56934744
743	0.21785627	0.7821437
744	0.18988308	0.81011695
745	0.06939844	0.93060154
746	0.010554691	0.98944527
747	0.015022565	0.9849775
748	0.17663398	0.82336605
749	0.059080116	0.94091994
750	0.97882724	0.021172794
751	0.54143107	0.45856893
752	0.49372816	0.50627184
753	0.86793524	0.13206473
754	0.15213843	0.8478615
755	0.031732995	0.96826696
756	0.0012579437	0.99874204
757	0.2616912	0.73830885
758	0.042918667	0.9570813
759	0.03513888	0.96486115
760	0.09122284	0.90877724
761	0.87400126	0.12599875
762	0.05615852	0.94384146
763	0.7859533	0.21404679
764	0.21391518	0.7860848
765	0.67606103	0.32393897
766	0.85979533	0.14020467
767	0.5265567	0.47344333
768	0.94770557	0.052294485
769	0.39016995	0.60983
770	0.001504087	0.99849594
771	0.014119248	0.98588073
772	0.002083536	0.9979165
773	0.83668464	0.16331531
774	0.094841935	0.9051581
775	0.086248145	0.9137519
776	0.87631565	0.123684354
777	0.0021843903	0.9978156
778	0.9908602	0.009139713
779	0.4531034	0.54689664
780	0.05164271	0.9483573
781	0.05529519	0.9447048
782	0.31582725	0.68417275
783	0.9843031	0.015696922
784	0.0012573333	0.99874264
785	0.9298209	0.07017906
786	0.6108296	0.38917038
787	0.9824479	0.0175521
788	0.06209765	0.93790233
789	0.9394391	0.060560882
790	0.3450088	0.6549912
791	0.03870146	0.9612985
792	0.083576314	0.9164237
793	0.011222792	0.9887772
794	0.9782615	0.02173847
795	0.07882209	0.9211779
796	0.21595684	0.7840432
797	0.8912515	0.108748466
798	0.2860829	0.71391714
799	0.017369153	0.9826309
800	0.97784674	0.022153275
801	0.006336075	0.9936639
802	0.68696463	0.3130354
803	0.05487739	0.94512266
804	0.90791774	0.09208224
805	0.06088157	0.93911844
806	0.97419196	0.025808051
807	0.085645385	0.91435456
808	0.007300269	0.9926998
809	0.22025467	0.77974534
810	0.6899479	0.3100521
811	0.33538592	0.6646141
812	0.0062104	0.9937896
813	0.022646477	0.9773536
814	0.39765698	0.602343
815	0.06873639	0.93126357
816	0.044920433	0.95507956
817	0.697891	0.302109
818	0.5894661	0.41053393
819	0.2057606	0.7942394
820	0.10315258	0.89684737
821	0.5483832	0.45161682
822	0.30323556	0.69676447
823	0.28061408	0.7193859
824	0.36793053	0.6320694
825	0.25189385	0.7481062
826	0.7158071	0.28419292
827	0.0016570551	0.998343
828	0.8451518	0.15484819
829	0.10251264	0.89748734
830	0.00025055822	0.9997495
831	0.08908685	0.9109131
832	0.004858462	0.9951415
833	0.9776914	0.022308575
834	0.9177103	0.082289755
835	0.13731416	0.86268586
836	0.31793916	0.68206084
837	0.13999645	0.86000353
838	0.23122434	0.7687757
839	0.10452426	0.89547575
840	0.02841761	0.97158235
841	0.80535275	0.19464728
842	0.14154498	0.85845506
843	0.006125545	0.9938745
844	0.0060762144	0.9939237
845	0.030068042	0.96993196
846	0.88202	0.11797998
847	0.9684253	0.031574734
848	0.81522626	0.18477371
849	0.027427783	0.97257215
850	0.24611613	0.75388384
851	0.056942195	0.94305784
852	0.015444689	0.9845553
853	0.0020348846	0.9979651
854	0.81925666	0.18074341
855	0.8407487	0.15925126
856	0.94952273	0.050477214
857	0.025325991	0.97467405
858	0.15708956	0.84291047
859	0.051026534	0.94897354
860	0.714763	0.28523698
861	0.056060843	0.94393915
862	0.7423048	0.25769514
863	0.14456087	0.8554391
864	0.069010064	0.93099
865	0.02220008	0.9777999
866	0.06847882	0.9315212
867	0.0014740805	0.9985259
868	0.9770866	0.022913352
869	0.027181663	0.9728184
870	0.013672555	0.9863274
871	0.42211643	0.57788354
872	0.5378347	0.46216533
873	0.61676335	0.38323668
874	0.14226548	0.8577345
875	0.1390237	0.8609763
876	0.3102747	0.6897253
877	0.980261	0.019738963
878	0.1581839	0.84181607
879	0.80172414	0.19827583
880	0.0010517938	0.9989483
881	0.005015733	0.99498427
882	0.091240816	0.9087592
883	0.01139893	0.988601
884	0.0005766805	0.9994234
885	0.41856006	0.58144
886	0.009679885	0.99032015
887	0.0007283849	0.9992716
888	0.006903636	0.9930964
889	0.51049864	0.48950133
890	0.034688212	0.9653118
891	0.15161893	0.8483811
892	0.14525197	0.854748
893	0.2884417	0.71155834
894	0.01332629	0.9866737
895	0.5329798	0.46702024
896	0.17216794	0.8278321
897	0.44018155	0.5598185
898	0.006857027	0.99314296
899	0.18657243	0.8134275
900	0.052446812	0.9475532
901	0.089721724	0.9102782
902	0.15309368	0.8469063
903	0.005713338	0.9942867
904	0.007517153	0.99248284
905	0.24661572	0.75338423
906	0.12912755	0.8708725
907	0.71419394	0.28580603
908	0.6668564	0.33314356
909	0.16290316	0.83709687
910	0.08019524	0.9198047
911	0.002107296	0.9978927
912	0.5091727	0.4908273
913	0.45692602	0.543074
914	0.10674214	0.89325786
915	0.054810848	0.9451892
916	0.49816483	0.50183517
917	0.7922481	0.20775189
918	0.19577178	0.80422825
919	0.0015430984	0.99845695
920	0.7992177	0.20078236
921	0.40810752	0.5918925
922	0.004361647	0.99563843
923	0.985044	0.014955976
924	0.013529838	0.98647016
925	0.10531924	0.89468074
926	0.41871867	0.5812813
927	0.9567438	0.043256212
928	0.00012735961	0.99987257
929	0.1310785	0.86892146
930	0.30755064	0.6924494
931	0.061335687	0.93866426
932	0.013194778	0.9868052
933	0.028216481	0.97178346
934	0.0013602386	0.99863976
935	0.79038626	0.20961374
936	0.6672963	0.3327037
937	0.022787564	0.97721237
938	0.9937736	0.0062263473
939	0.99566877	0.00433122
940	0.39074695	0.60925305
941	0.43381688	0.56618315
942	0.9170674	0.082932584
943	0.49443513	0.5055649
944	0.17937508	0.82062495
945	0.05696537	0.94303465
946	0.0018407082	0.99815935
947	0.07790971	0.92209035
948	0.03737848	0.9626215
949	0.48433784	0.5156622
950	0.71963423	0.2803658
951	0.22285897	0.77714103
952	0.011052582	0.9889474
953	0.07782698	0.922173
954	0.87219393	0.12780602
955	0.0068643987	0.9931356
956	0.06582212	0.9341779
957	0.565624	0.43437597
958	0.2985404	0.7014596
959	0.0016786929	0.99832124
960	0.34849614	0.6515039
961	0.0012362201	0.9987638
962	0.05353415	0.94646585
963	0.04635273	0.9536473
964	0.12657927	0.8734208
965	0.9116981	0.0883019
966	0.51069283	0.48930717
967	0.0005654179	0.99943453
968	0.88944167	0.11055839
969	0.51764417	0.4823558
970	0.6523338	0.34766626
971	0.08982744	0.9101725
972	0.23610039	0.7638996
973	0.4985163	0.50148374
974	0.89638925	0.10361078
975	0.07748588	0.9225141
976	0.41881865	0.58118135
977	0.10503604	0.8949639
978	0.33782974	0.66217023
979	0.0041634757	0.9958365
980	0.06767321	0.93232685
981	0.057807814	0.94219214
982	0.42214996	0.5778501
983	0.24935731	0.7506427
984	0.24865618	0.75134385
985	0.99009705	0.009902976
986	0.59586686	0.40413314
987	0.018678475	0.9813215
988	0.9523716	0.04762839
989	0.0061219367	0.99387807
990	0.027517725	0.9724823
991	0.87061864	0.1293814
992	0.003708352	0.99629164
993	0.065047696	0.9349523
994	0.0694451	0.93055487
995	0.0041908138	0.9958092
996	0.08531329	0.9146867
997	0.019951519	0.9800484
998	0.43662223	0.56337774
999	0.027622798	0.97237724
1000	0.10635421	0.89364576
1001	0.012910649	0.98708934
1002	0.0023331263	0.99766695
1003	0.91984105	0.08015901
1004	0.6888926	0.31110743
1005	0.09085222	0.90914774
1006	0.99398106	0.006018956
1007	0.36066604	0.639334
1008	0.08992589	0.9100741
1009	0.0020470894	0.99795294
1010	0.4802288	0.51977116
1011	0.05668628	0.9433137
1012	0.1802817	0.81971824
1013	0.0025814576	0.9974185
1014	0.9362527	0.06374729
1015	0.000570945	0.99942905
1016	0.7734592	0.22654082
1017	0.3334295	0.6665705
1018	0.90429175	0.09570832
1019	0.003201284	0.99679863
1020	0.05830788	0.9416922
1021	0.01265853	0.98734146
1022	0.9128884	0.08711157
1023	0.9851462	0.014853738
1024	0.003631388	0.99636865
1025	0.0003762444	0.9996238
1026	0.03100275	0.96899724
1027	0.96847916	0.031520873
1028	0.29088813	0.70911187
1029	0.77232933	0.22767064
1030	0.096035376	0.9039646
1031	0.972787	0.027213015
1032	0.04519377	0.95480627
1033	0.3669502	0.6330498
1034	0.0013545247	0.9986455
1035	0.0011232874	0.99887675
1036	0.04249453	0.9575055
1037	0.01949192	0.980508
1038	0.2685848	0.73141515
1039	0.0005045167	0.9994955
1040	0.15136415	0.8486359
1041	0.09978693	0.9002131
1042	0.23119642	0.7688036
1043	0.0048725707	0.99512744
1044	0.001212857	0.9987871
1045	0.15524648	0.84475344
1046	0.0527597	0.94724035
1047	0.59366435	0.4063356
1048	0.9224081	0.07759194
1049	0.8774229	0.122577116
1050	0.01858802	0.981412
1051	0.049564507	0.95043546
1052	0.5755144	0.42448565
1053	0.03407945	0.9659206
1054	0.88472915	0.115270875
1055	0.004824229	0.9951757
1056	0.8444507	0.15554927
1057	0.12921432	0.8707857
1058	0.09758114	0.9024189
1059	0.10426586	0.8957341
1060	0.77091116	0.22908883
1061	0.13594438	0.86405563
1062	0.84440416	0.15559585
1063	0.0792434	0.9207566
1064	0.5360006	0.46399936
1065	0.019350622	0.98064935
1066	0.029587375	0.9704127
1067	0.15829667	0.8417033
1068	0.063912146	0.93608785
1069	0.44050103	0.55949897
1070	0.9263868	0.07361327
1071	0.76713747	0.23286253
1072	0.6997623	0.30023772
1073	0.067649685	0.9323503
1074	0.10682338	0.8931767
1075	0.4892188	0.51078117
1076	0.9438712	0.05612886
1077	0.07199683	0.9280032
1078	0.80102396	0.19897604
1079	0.086676605	0.9133234
1080	0.15800191	0.8419981
1081	0.17631686	0.82368314
1082	0.5895413	0.41045874
1083	0.22188056	0.77811944
1084	0.8189748	0.18102524
1085	0.20863059	0.7913694
1086	0.0017150979	0.9982849
1087	0.11261961	0.88738036
1088	0.119213976	0.88078606
1089	0.39917368	0.6008264
1090	0.3061335	0.6938665
1091	0.44628832	0.5537117
1092	0.033051416	0.9669486
1093	0.5119211	0.4880789
1094	0.016761364	0.9832387
1095	0.0535706	0.94642943
1096	0.10509339	0.89490664
1097	0.39388892	0.6061111
1098	0.03966593	0.960334
1099	0.0044725267	0.99552745
1100	0.79621595	0.2037841
1101	0.01191673	0.9880833
1102	0.042008746	0.95799124
1103	0.40103474	0.5989653
1104	0.0046702446	0.99532974
1105	0.6361602	0.36383978
1106	0.57012594	0.42987406
1107	0.7052395	0.2947605
1108	0.9423542	0.05764577
1109	0.53748584	0.46251416
1110	0.028685747	0.97131425
1111	0.07672107	0.923279
1112	0.015105248	0.9848948
1113	0.8697333	0.1302667
1114	0.31558642	0.68441355
1115	0.9382304	0.061769646
1116	0.004047835	0.9959521
1117	0.9061302	0.09386981
1118	0.9753269	0.024673129
1119	0.98443466	0.015565333
1120	0.98617977	0.013820221
1121	0.022599405	0.9774006
1122	0.01638458	0.98361546
1123	0.061660912	0.9383391
1124	0.03901626	0.96098375
1125	0.0007588515	0.9992411
1126	0.045368984	0.95463103
1127	0.5066869	0.49331307
1128	0.903365	0.096634984
1129	0.08385741	0.9161426
1130	0.9269229	0.07307704
1131	0.5154977	0.48450235
1132	0.5173871	0.48261288
1133	0.68941534	0.31058463
1134	0.13630249	0.8636975
1135	0.16165791	0.838342
1136	0.9729074	0.027092654
1137	0.20912962	0.79087037
1138	0.2882095	0.7117905
1139	0.4419731	0.5580269
1140	0.055406876	0.9445931
1141	0.07883669	0.9211633
1142	0.8922797	0.1077203
1143	0.0470546	0.9529454
1144	0.0008358963	0.9991641
1145	0.037770737	0.96222925
1146	0.08033316	0.9196669
1147	0.20915887	0.7908411
1148	0.20781071	0.7921893
1149	0.13435684	0.8656431
1150	0.72249156	0.2775085
1151	0.5326876	0.46731234
1152	0.2825501	0.7174499
1153	0.2815764	0.7184236
1154	0.043417737	0.9565823
1155	0.0050688423	0.99493116
1156	0.84721726	0.15278271
1157	0.006774783	0.99322516
1158	0.008344691	0.99165535
1159	0.083552495	0.9164475
1160	0.40125516	0.59874487
1161	0.16946231	0.8305377
1162	0.025918035	0.974082
1163	0.1659379	0.8340621
1164	0.03383207	0.9661679
1165	0.41273826	0.5872618
1166	0.003412252	0.99658775
1167	0.025889471	0.9741105
1168	0.33526975	0.6647302
1169	0.027904132	0.97209585
1170	0.00010149474	0.99989855
1171	0.6893705	0.31062943
1172	0.059187796	0.9408122
1173	0.060072947	0.93992704
1174	0.0073643615	0.99263567
1175	0.30307335	0.69692665
1176	0.18699713	0.8130028
1177	0.039576687	0.9604233
1178	0.0402368	0.9597632
1179	0.0052450458	0.9947549
1180	0.08829963	0.91170037
1181	0.019916646	0.98008335
1182	0.002486183	0.9975138
1183	0.04580236	0.95419765
1184	0.8736534	0.12634654
1185	0.9389981	0.061001886
1186	0.0028976845	0.9971023
1187	0.13556533	0.86443466
1188	0.60637075	0.39362928
1189	0.019893546	0.9801065
1190	0.6292428	0.37075716
1191	0.9853065	0.01469354
1192	0.09983429	0.9001657
1193	0.42615473	0.57384527
1194	0.9667771	0.033222888
1195	0.014903143	0.9850969
1196	0.30799842	0.6920016
1197	0.73228925	0.26771072
1198	0.0070314044	0.9929686
1199	0.06890094	0.9310991
1200	0.001415355	0.9985846
1201	0.33906943	0.6609306
1202	0.043175343	0.95682466
1203	0.005285243	0.9947148
1204	0.86501247	0.13498755
1205	0.43815365	0.5618463
1206	0.036510568	0.9634894
1207	0.06598979	0.9340102
1208	0.12646097	0.873539
1209	0.34803042	0.65196955
1210	0.015147458	0.9848526
1211	0.73876506	0.2612349
1212	0.45143372	0.5485663
1213	0.0027951144	0.99720484
1214	0.66907907	0.33092096
1215	0.93893164	0.06106832
1216	0.9811701	0.018829908
1217	0.97015566	0.02984434
1218	0.8378273	0.16217269
1219	0.81376	0.18624002
1220	0.06155216	0.93844783
1221	0.9951414	0.0048586437
1222	0.06806156	0.9319384
1223	0.9957457	0.00425432
1224	0.7339036	0.26609647
1225	0.7792785	0.22072151
1226	0.0004480913	0.99955183
1227	0.0047324533	0.9952676
1228	0.5064017	0.49359828
1229	0.02111282	0.9788872
1230	0.028178494	0.97182155
1231	0.004900683	0.99509937
1232	0.7100708	0.28992918
1233	0.10785908	0.89214087
1234	0.023661077	0.97633886
1235	0.045368772	0.9546312
1236	0.020614205	0.9793858
1237	0.0011349433	0.9988651
1238	0.85617805	0.14382195
1239	0.4765865	0.5234135
1240	0.50244313	0.4975568
1241	0.017136242	0.98286384
1242	0.48443165	0.5155683
1243	0.027610082	0.9723899
1244	0.13108236	0.86891764
1245	0.80923223	0.19076775
1246	0.56118923	0.4388108
1247	0.17152661	0.8284734
1248	0.33280632	0.66719365
1249	0.63495237	0.3650476
1250	0.67591274	0.32408732
1251	0.9216075	0.07839251
1252	0.7496349	0.2503651
1253	0.040326204	0.95967376
1254	0.009714273	0.9902857
1255	9.07521e-05	0.9999093
1256	0.00019898721	0.999801
1257	0.0008537283	0.9991462
1258	0.10465357	0.8953464
1259	0.014090418	0.98590964
1260	0.34714842	0.6528516
1261	0.014479038	0.985521
1262	0.17797348	0.8220265
1263	0.08046263	0.9195373
1264	0.008576719	0.9914233
1265	0.8056164	0.1943836
1266	0.00095722283	0.9990428
1267	0.058377977	0.94162196
1268	0.54546803	0.4545319
1269	0.0072760405	0.992724
1270	0.0048151747	0.99518484
1271	0.7898131	0.21018696
1272	0.04770848	0.9522915
1273	0.03724147	0.9627585
1274	0.72433215	0.27566788
1275	0.025194248	0.9748058
1276	0.0004851674	0.9995148
1277	0.85945207	0.14054793
1278	0.17688939	0.8231106
1279	0.15871078	0.84128916
1280	0.0066512083	0.9933488
1281	0.19570787	0.8042921
1282	0.016914312	0.98308563
1283	0.0029977541	0.9970022
1284	0.04140648	0.95859355
1285	0.9595993	0.0404007
1286	0.12520914	0.87479085
1287	0.00939653	0.9906034
1288	0.31390333	0.6860967
1289	0.9901944	0.009805641
1290	0.135801	0.86419904
1291	0.16326812	0.8367319
1292	0.016514186	0.9834858
1293	0.3947005	0.60529953
1294	0.84924614	0.15075381
1295	0.56828815	0.43171182
1296	0.120039724	0.87996024
1297	0.1344403	0.8655597
1298	0.3118524	0.68814766
1299	0.50589013	0.49410987
1300	0.95232564	0.047674417
1301	0.36778533	0.6322146
1302	0.9944629	0.0055370415
1303	0.0025695895	0.9974304
1304	0.83451873	0.16548125
1305	0.10805427	0.8919458
1306	0.21283899	0.787161
1307	0.9641648	0.03583524
1308	0.0021794857	0.9978205
1309	0.12851644	0.87148356
1310	0.0047133514	0.9952866
1311	0.02650403	0.97349596
1312	0.14832224	0.8516778
1313	0.36359483	0.63640517
1314	0.9993339	0.0006660946
1315	0.98949325	0.010506754
1316	5.26903e-05	0.9999473
1317	0.007872624	0.9921274
1318	0.034430873	0.96556914
1319	0.9917508	0.008249195
1320	0.39283088	0.60716915
1321	0.20827676	0.79172325
1322	0.6406474	0.35935262
1323	0.01019767	0.9898023
1324	0.0012846605	0.9987154
1325	0.31245604	0.6875439
1326	0.50857764	0.49142233
1327	0.32474345	0.67525655
1328	0.8983216	0.101678416
1329	0.00030046707	0.9996996
1330	0.14233537	0.85766464
1331	0.10324571	0.89675426
1332	0.025586605	0.9744134
1333	0.10385707	0.89614296
1334	0.0002491368	0.9997509
1335	0.0005738916	0.9994261
1336	0.13221815	0.8677819
1337	0.0074379216	0.9925621
1338	0.8061781	0.19382189
1339	0.29877275	0.70122725
1340	0.0004931154	0.99950683
1341	0.8566141	0.14338584
1342	0.33495238	0.6650476
1343	0.956466	0.04353396
1344	0.4847801	0.51521987
1345	0.49480292	0.5051971
1346	0.019301929	0.9806981
1347	0.0035971384	0.99640286
1348	0.20088258	0.7991174
1349	0.12753327	0.87246674
1350	0.3465856	0.65341437
1351	0.069723174	0.9302769
1352	0.096683435	0.9033166
1353	0.7395126	0.26048738
1354	0.42187324	0.5781268
1355	0.09548075	0.9045192
1356	0.006410104	0.9935899
1357	0.2065151	0.79348487
1358	0.7294817	0.27051824
1359	0.036958948	0.9630411
1360	0.99260324	0.0073967725
1361	0.29446554	0.7055344
1362	0.17068174	0.8293182
1363	0.54382044	0.4561795
1364	0.025231065	0.97476894
1365	0.06547692	0.93452305
1366	0.20360976	0.79639024
1367	0.99497104	0.0050288932
1368	0.007937002	0.992063
1369	0.98269504	0.017305009
1370	0.796856	0.20314398
1371	0.5110016	0.48899838
1372	0.0062709753	0.993729
1373	0.01345094	0.9865491
1374	0.7480997	0.2519003
1375	0.011697706	0.9883023
1376	0.86948484	0.13051517
1377	0.14785466	0.8521453
1378	0.0015638587	0.99843615
1379	0.5539313	0.44606873
1380	0.29320514	0.7067949
1381	0.7066212	0.29337874
1382	0.923689	0.07631099
1383	0.9387826	0.0612174
1384	0.0007828814	0.99921715
1385	0.044439863	0.9555601
1386	0.020327043	0.9796729
1387	0.6890884	0.31091163
1388	0.0006687272	0.99933136
1389	0.061023336	0.93897665
1390	0.8160132	0.18398677
1391	0.31241065	0.68758935
1392	0.036611564	0.9633884
1393	0.31347793	0.68652207
1394	0.0049450407	0.99505496
1395	0.22387047	0.7761295
1396	0.10157225	0.8984277
1397	0.30257052	0.6974295
1398	0.24207532	0.7579247
1399	0.107084915	0.8929151
1400	0.9466013	0.0533987
1401	0.8030128	0.19698721
1402	0.97517526	0.02482466
1403	0.9224035	0.077596515
1404	0.4924098	0.5075902
1405	0.6154623	0.38453767
1406	0.01423239	0.98576754
1407	0.9895606	0.010439421
1408	0.0029029052	0.99709713
1409	0.16860807	0.83139193
1410	0.7401343	0.2598657
1411	0.037843626	0.9621563
1412	0.23148395	0.76851606
1413	0.11070579	0.8892942
1414	0.9907671	0.0092329215
1415	0.96032745	0.039672516
1416	0.027786123	0.9722138
1417	0.010486775	0.9895132
1418	0.0050308267	0.9949692
1419	0.32014313	0.67985684
1420	0.0032367	0.9967632
1421	0.60074294	0.39925706
1422	0.7840812	0.21591882
1423	0.7428141	0.25718588
1424	0.9597498	0.040250193
1425	0.7565182	0.24348181
1426	0.6724958	0.32750422
1427	0.17723137	0.82276857
1428	0.09307399	0.90692604
1429	0.010234089	0.98976594
1430	0.25924292	0.7407571
1431	0.09256502	0.90743494
1432	0.07356675	0.9264332
1433	0.7561328	0.24386723
1434	0.010581686	0.9894183
1435	0.033050533	0.9669495
1436	0.6980253	0.30197474
1437	0.19963987	0.80036014
1438	0.0022604128	0.99773955
1439	0.8593079	0.14069217
1440	0.08227688	0.9177231
1441	0.1079916	0.89200836
1442	0.97084504	0.02915492
1443	0.07670845	0.92329156
1444	0.0037815894	0.9962184
1445	0.3083675	0.6916325
1446	0.023629673	0.97637033
1447	0.068935804	0.9310642
1448	0.0006276153	0.9993724
1449	0.050702885	0.9492971
1450	0.14509049	0.8549095
1451	0.012933556	0.98706645
1452	0.5885978	0.41140223
1453	0.5913445	0.4086555
1454	0.81849843	0.18150152
1455	0.9489249	0.051075075
1456	0.07867974	0.92132026
1457	0.1570026	0.8429974
1458	0.7137003	0.2862997
1459	0.42013046	0.57986957
1460	0.30766013	0.6923399
1461	0.44201204	0.557988
1462	0.062660016	0.93733996
1463	0.043448523	0.95655143
1464	0.14355224	0.85644776
1465	0.09918541	0.9008146
1466	0.345092	0.654908
1467	0.040517986	0.95948195
1468	0.4267548	0.5732452
1469	0.9963058	0.0036942041
1470	0.9820185	0.017981553
1471	0.97256213	0.027437843
1472	0.44638562	0.5536143
1473	0.40626505	0.593735
1474	0.06923418	0.9307658
1475	0.010962989	0.989037
1476	0.05836489	0.9416351
1477	0.43208992	0.5679101
1478	0.17130858	0.8286914
1479	0.11153173	0.88846827
1480	0.047878258	0.9521218
1481	0.051026795	0.9489732
1482	0.6372514	0.36274865
1483	0.5248023	0.47519767
1484	0.0066353837	0.9933647
1485	0.57688123	0.42311877
1486	0.48828983	0.51171017
1487	0.013513709	0.9864863
1488	0.9318212	0.06817873
1489	0.99988365	0.000116351905
1490	0.14597222	0.8540278
1491	0.8866398	0.11336018
1492	0.007652545	0.9923475
1493	0.05929215	0.94070786
1494	0.01728363	0.9827163
1495	0.08378052	0.91621953
1496	0.24108589	0.75891405
1497	0.004901657	0.9950983
1498	0.04558905	0.954411
1499	0.039272852	0.9607271
1500	0.060698997	0.939301
1501	0.0019396344	0.9980604
1502	0.93717027	0.06282977
1503	4.5858003e-05	0.9999541
1504	0.023055311	0.9769447
1505	0.4743122	0.52568775
1506	0.99849427	0.001505699
1507	0.009634999	0.99036497
1508	0.0034572722	0.99654275
1509	0.037686568	0.9623134
1510	0.67042017	0.3295798
1511	0.023649018	0.9763509
1512	0.17688915	0.8231109
1513	0.027601512	0.9723985
1514	0.04024761	0.9597524
1515	0.12818143	0.8718186
1516	0.009238488	0.99076146
1517	0.032230895	0.9677691
1518	0.98775	0.012250054
1519	8.8037064e-05	0.9999119
1520	0.9880372	0.011962801
1521	0.011121421	0.9888786
1522	0.0016728091	0.9983272
1523	0.25464484	0.7453552
1524	0.64855886	0.35144114
1525	0.67840976	0.32159021
1526	0.0016190638	0.9983809
1527	0.0048086406	0.99519134
1528	0.08739798	0.91260207
1529	0.5214018	0.47859818
1530	0.8962531	0.1037469
1531	0.15394042	0.84605956
1532	0.0009072925	0.9990927
1533	0.16079527	0.8392047
1534	0.002912962	0.99708706
1535	0.2263363	0.7736637
1536	0.0007380377	0.9992619
1537	0.13691568	0.8630843
1538	0.00020172837	0.99979824
1539	0.96031547	0.039684575
1540	0.56603825	0.4339617
1541	0.13698642	0.8630136
1542	0.007922033	0.992078
1543	0.0034840102	0.996516
1544	0.09557996	0.90442
1545	0.34673893	0.65326107
1546	0.19878294	0.8012171
1547	0.26917636	0.73082364
1548	0.010213343	0.9897866
1549	0.097626776	0.90237325
1550	0.40949628	0.5905037
1551	0.48598683	0.5140132
1552	0.06862933	0.9313707
1553	0.43766373	0.5623363
1554	0.93915576	0.060844176
1555	0.8073297	0.19267027
1556	0.57749397	0.422506
1557	0.011845422	0.98815453
1558	0.077942446	0.92205757
1559	0.74239856	0.25760138
1560	0.33315912	0.6668409
1561	0.28704202	0.712958
1562	0.6017419	0.39825815
1563	0.85916185	0.14083816
1564	0.90821356	0.09178651
1565	0.9402034	0.059796542
1566	0.9231834	0.07681662
1567	0.011879203	0.9881208
1568	0.052577533	0.94742244
1569	0.8985592	0.10144083
1570	0.7016345	0.2983654
1571	0.2503997	0.74960035
1572	0.399794	0.600206
1573	0.03405159	0.9659484
1574	0.086376525	0.9136235
1575	0.9429175	0.057082538
1576	0.8046896	0.19531043
1577	0.7284707	0.2715293
1578	0.7891463	0.21085368
1579	0.553699	0.44630095
1580	0.09198741	0.90801257
1581	0.70402884	0.2959711
1582	0.16966443	0.83033556
1583	0.731239	0.268761
1584	0.95179707	0.048202995
1585	0.032648325	0.96735173
1586	0.07451403	0.925486
1587	0.012564487	0.98743546
1588	0.00016664182	0.99983335
1589	0.7061705	0.29382944
1590	0.99336547	0.0066345227
1591	0.048509985	0.95149
1592	0.008514052	0.991486
1593	0.045601815	0.95439816
1594	0.7099613	0.29003868
1595	0.63921183	0.3607882
1596	0.096177794	0.9038222
1597	0.0070162127	0.9929838
1598	0.07378029	0.9262197
1599	0.8985765	0.10142349
1600	0.0074960855	0.9925039
1601	0.43055078	0.56944925
1602	0.43249574	0.5675043
1603	0.8853811	0.1146189
1604	0.07399278	0.9260073
1605	0.12594943	0.8740506
1606	0.17462152	0.8253785
1607	0.577458	0.422542
1608	0.9079427	0.09205733
1609	0.15939303	0.840607
1610	0.026474414	0.9735256
1611	0.4271434	0.57285655
1612	0.16803999	0.83196
1613	0.92379856	0.0762015
1614	0.017273681	0.98272634
1615	0.13102762	0.8689724
1616	0.014510651	0.9854894
1617	0.69537973	0.30462024
1618	0.005462403	0.99453753
1619	0.58018696	0.419813
1620	0.38996738	0.6100326
1621	0.26275864	0.7372414
1622	0.8236743	0.17632571
1623	0.95307297	0.046927016
1624	0.23585181	0.7641482
1625	0.09259783	0.90740216
1626	0.15161735	0.8483827
1627	0.10011711	0.89988285
1628	0.029295264	0.97070473
1629	0.04137275	0.9586273
1630	0.17546089	0.8245391
1631	0.004041247	0.99595875
1632	0.12959428	0.8704057
1633	0.0470845	0.95291555
1634	0.13657336	0.8634267
1635	0.024196407	0.9758036
1636	0.03796962	0.9620304
1637	0.17806967	0.82193035
1638	0.01329873	0.9867013
1639	0.8506738	0.14932626
1640	0.44698578	0.5530143
1641	0.35095865	0.64904135
1642	0.022672158	0.9773278
1643	0.01618268	0.98381734
1644	0.036999926	0.96300006
1645	0.5805983	0.41940174
1646	0.017767297	0.9822327
1647	0.030595435	0.9694046
1648	0.15127611	0.8487239
1649	0.232551	0.7674491
1650	0.49887776	0.50112224
1651	0.8735451	0.12645495
1652	0.6406664	0.35933354
1653	0.0038709054	0.99612904
1654	0.00513606	0.9948639
1655	0.23517562	0.7648244
1656	0.55128926	0.44871074
1657	0.08696987	0.91303015
1658	0.74954	0.25046
1659	0.96758705	0.032412935
1660	0.016786475	0.98321354
1661	0.95328516	0.046714827
1662	0.09892121	0.90107876
1663	0.9993505	0.00064946106
1664	0.0055983383	0.99440163
1665	0.018493311	0.9815067
1666	0.67963755	0.32036242
1667	0.020116113	0.9798839
1668	0.30575475	0.6942453
1669	0.07729176	0.9227082
1670	0.24134392	0.75865614
1671	0.3198661	0.68013394
1672	0.005731637	0.9942683
1673	0.9397632	0.060236778
1674	0.92045087	0.079549156
1675	0.96900314	0.030996803
1676	0.27365088	0.7263492
1677	0.3757519	0.6242481
1678	0.016148712	0.98385125
1679	0.80224365	0.19775636
1680	0.31783676	0.68216324
1681	0.062977396	0.9370226
1682	0.39711455	0.6028855
1683	0.43145168	0.5685483
1684	0.8792456	0.12075442
1685	0.42979726	0.5702027
1686	0.18802258	0.8119774
1687	0.63303435	0.36696565
1688	0.21084061	0.78915936
1689	0.011712561	0.9882875
1690	0.008221805	0.99177825
1691	0.08562681	0.9143732
1692	0.4290431	0.5709569
1693	0.9127925	0.087207444
1694	0.19654536	0.80345464
1695	0.012898752	0.9871013
1696	0.0008059155	0.9991941
1697	0.029894881	0.9701052
1698	0.3364774	0.6635226
1699	0.23959449	0.7604055
1700	0.00789669	0.9921033
1701	0.99547654	0.00452351
1702	0.04602963	0.9539704
1703	0.16372085	0.8362791
1704	0.09354796	0.906452
1705	0.2175067	0.7824933
1706	0.4779396	0.52206045
1707	0.9279092	0.0720908
1708	0.9485548	0.051445175
1709	0.9919884	0.008011553
1710	0.93035406	0.06964598
1711	0.48839983	0.5116002
1712	0.07022347	0.9297765
1713	0.1903795	0.80962056
1714	0.04809236	0.95190763
1715	0.0011282933	0.9988716
1716	0.0036334053	0.9963666
1717	0.7661701	0.23382986
1718	0.49721798	0.502782
1719	0.30797908	0.69202095
1720	0.4226642	0.5773358
1721	0.32325223	0.67674774
1722	0.08111737	0.9188826
1723	0.0018376758	0.9981623
1724	0.2449688	0.75503117
1725	0.91565907	0.084341
1726	0.4765447	0.52345526
1727	0.2952378	0.70476216
1728	0.99382955	0.006170516
1729	0.075953305	0.92404675
1730	0.0043398202	0.9956601
1731	0.3202046	0.6797954
1732	0.6291657	0.3708343
1733	0.12002509	0.8799749
1734	0.36153775	0.6384622
1735	0.00033626508	0.9996637
1736	0.008958892	0.9910411
1737	0.14679539	0.8532046
1738	0.0029869669	0.997013
1739	0.0179804	0.9820196
1740	0.15089242	0.84910756
1741	0.20066279	0.79933727
1742	0.12614213	0.87385786
1743	0.91221166	0.087788336
1744	0.34759748	0.6524025
1745	0.06634471	0.93365526
1746	0.0039146454	0.9960854
1747	0.96481186	0.03518811
1748	0.0023209543	0.99767905
1749	0.5447202	0.4552798
1750	0.98498315	0.015016849
1751	0.81354666	0.18645334
1752	0.03666948	0.9633305
1753	0.48730004	0.51269996
1754	0.00017634936	0.99982363
1755	0.020758322	0.97924167
1756	0.6768043	0.32319564
1757	0.00010047496	0.9998995
1758	0.8846262	0.11537382
1759	0.5496528	0.45034721
1760	0.13009405	0.869906
1761	0.17851745	0.8214825
1762	0.1943776	0.80562246
1763	0.7631168	0.23688322
1764	0.55541974	0.44458026
1765	0.004911451	0.9950885
1766	0.15005235	0.8499477
1767	0.99412525	0.0058747493
1768	0.97215277	0.02784729
1769	0.9593645	0.040635582
1770	0.30790004	0.6920999
1771	0.27434573	0.72565424
1772	0.8391974	0.16080257
1773	0.16123262	0.83876735
1774	0.32604074	0.6739592
1775	0.9397664	0.060233556
1776	0.0004872623	0.9995128
1777	0.04128954	0.95871043
1778	0.052756302	0.9472437
1779	0.9919641	0.008035852
1780	0.0005218009	0.9994783
1781	0.9405309	0.059469115
1782	0.025765616	0.97423434
1783	0.20005366	0.7999463
1784	0.03744863	0.96255136
1785	0.7457739	0.2542261
1786	0.96892816	0.031071886
1787	0.9790436	0.020956457
1788	0.38529313	0.6147068
1789	0.09597517	0.9040248
1790	0.0029945464	0.9970054
1791	0.69236773	0.3076322
1792	0.030659245	0.96934074
1793	0.92714584	0.0728541
1794	0.075817004	0.9241831
1795	0.3981846	0.6018154
1796	0.0047757714	0.99522424
1797	0.82541937	0.17458066
1798	0.99883264	0.0011673127
1799	0.006842245	0.9931578
1800	0.0059124418	0.9940876
1801	0.15515733	0.8448426
1802	0.056901813	0.9430981
1803	0.2084598	0.79154015
1804	0.64618945	0.35381055
1805	0.04571389	0.9542861
1806	0.17625129	0.8237487
1807	0.023470113	0.97652996
1808	0.6935654	0.30643457
1809	0.4478927	0.55210733
1810	0.5782188	0.4217812
1811	0.5411848	0.4588152
1812	0.3580938	0.6419062
1813	0.85296845	0.14703156
1814	0.38457462	0.6154254
1815	0.15200281	0.8479972
1816	0.6046808	0.3953192
1817	0.00046161356	0.9995384
1818	0.016778708	0.9832213
1819	0.978388	0.021611977
1820	0.17999597	0.820004
1821	0.014019668	0.9859803
1822	0.0011564944	0.99884343
1823	0.13223392	0.8677661
1824	0.03939902	0.9606009
1825	0.000664484	0.99933547
1826	0.052933298	0.94706666
1827	0.2934495	0.7065505
1828	0.3228162	0.6771838
1829	0.7052615	0.29473847
1830	0.24501039	0.7549896
1831	0.99981517	0.00018485205
1832	0.09457725	0.90542275
1833	0.38682017	0.61317986
1834	0.99914825	0.00085168605
1835	0.14359389	0.85640615
1836	0.13888042	0.8611195
1837	0.46862763	0.53137237
1838	0.17974646	0.8202535
1839	0.019079473	0.98092055
1840	0.70707774	0.2929223
1841	0.012358675	0.9876414
1842	0.04250322	0.95749676
1843	0.3290467	0.6709533
1844	0.89925444	0.10074558
1845	0.31228444	0.6877156
1846	0.0033529908	0.99664694
1847	0.08826467	0.91173536
1848	0.021540323	0.9784597
1849	0.3188629	0.6811371
1850	0.016437411	0.98356265
1851	0.9944929	0.0055071716
1852	0.02044971	0.9795503
1853	0.07248098	0.927519
1854	0.0005739655	0.999426
1855	0.07681496	0.92318505
1856	0.9853513	0.014648726
1857	0.029332936	0.9706671
1858	0.7519162	0.2480838
1859	0.04661964	0.95338035
1860	0.30189973	0.6981003
1861	0.15200448	0.8479955
1862	0.3199773	0.6800227
1863	0.012656915	0.9873431
1864	0.005821452	0.99417853
1865	0.006324557	0.9936754
1866	0.005075494	0.9949244
1867	0.7232481	0.2767519
1868	0.9570979	0.04290215
1869	0.34987155	0.6501285
1870	0.05775319	0.94224674
1871	0.011324833	0.9886751
1872	0.16278972	0.83721024
1873	0.24862313	0.75137687
1874	0.082282454	0.9177175
1875	0.98318475	0.016815303
1876	0.04371609	0.956284
1877	0.08686155	0.9131384
1878	0.01549155	0.9845085
1879	0.011166411	0.98883367
1880	0.5142557	0.48574427
1881	0.9818918	0.01810825
1882	0.11495928	0.8850407
1883	0.83687705	0.1631229
1884	0.34672487	0.65327513
1885	0.003611199	0.9963888
1886	0.00073629624	0.9992637
1887	0.88625956	0.113740414
1888	0.16555294	0.8344471
1889	0.51462424	0.48537576
1890	0.023719696	0.9762803
1891	0.025890218	0.9741098
1892	0.002983395	0.99701667
1893	0.6326707	0.3673293
1894	0.06508764	0.9349124
1895	0.077316485	0.92268354
1896	0.0016759814	0.998324
1897	0.9713424	0.028657662
1898	0.94277453	0.05722548
1899	0.0050111995	0.99498874
1900	0.19163801	0.80836195
1901	0.06647228	0.9335277
1902	0.2943403	0.7056597
1903	0.962169	0.03783098
1904	0.05305518	0.9469448
1905	0.9999037	9.627577e-05
1906	0.30664247	0.6933575
1907	0.9813991	0.018600939
1908	0.1563883	0.84361166
1909	0.05318399	0.946816
1910	0.65687335	0.34312662
1911	0.13749139	0.86250865
1912	0.039899208	0.96010077
1913	0.38368666	0.61631334
1914	0.3721237	0.6278763
1915	0.53525525	0.46474478
1916	0.09378437	0.90621567
1917	0.95114917	0.048850752
1918	0.621921	0.378079
1919	0.21757816	0.7824218
1920	0.09444369	0.90555626
1921	0.007844598	0.9921554
1922	0.00017026336	0.99982965
1923	0.99869436	0.0013056776
1924	0.06377894	0.93622106
1925	0.00018729977	0.9998128
1926	0.13040692	0.8695931
1927	0.037906893	0.9620931
1928	0.9139074	0.08609259
1929	0.0003395665	0.9996605
1930	0.8404671	0.15953293
1931	0.02629795	0.9737021
1932	0.00023096628	0.99976903
1933	0.0089825075	0.99101746
1934	0.12015756	0.87984246
1935	0.07024416	0.92975587
1936	0.8145947	0.18540533
1937	0.19811322	0.80188674
1938	0.33623883	0.66376114
1939	0.05513967	0.94486034
1940	0.9846395	0.015360466
1941	0.66582036	0.3341796
1942	0.84767115	0.15232888
1943	0.47030786	0.5296922
1944	0.03470384	0.96529615
1945	0.5115244	0.48847565
1946	0.87925214	0.120747834
1947	0.37178767	0.6282123
1948	0.24176633	0.7582337
1949	0.99023765	0.009762381
1950	0.32087967	0.6791203
1951	0.12495911	0.87504095
1952	0.6765396	0.3234604
1953	0.013622219	0.9863777
1954	0.013672568	0.9863274
1955	0.024810955	0.97518903
1956	0.53890437	0.4610956
1957	0.20364791	0.7963521
1958	0.99534225	0.004657797
1959	0.023264598	0.9767354
1960	0.08567059	0.91432935
1961	0.8904871	0.10951296
1962	0.022794483	0.9772056
1963	0.021089958	0.97891
1964	0.9723422	0.027657863
1965	0.009083732	0.9909163
1966	0.007238504	0.99276143
1967	0.021348834	0.9786511
1968	0.98129165	0.01870836
1969	0.8306018	0.16939817
1970	0.11449887	0.88550115
1971	0.94255155	0.05744845
1972	0.47680512	0.5231949
1973	0.3878474	0.6121526
1974	0.07641701	0.92358303
1975	0.0027967151	0.99720335
1976	0.45737132	0.5426287
1977	0.88858795	0.111412056
1978	0.06725721	0.9327428
1979	0.847141	0.15285903
1980	0.1271689	0.8728311
1981	0.99606556	0.003934471
1982	0.38593277	0.61406726
1983	0.5425652	0.45743477
1984	0.834222	0.16577792
1985	0.004532072	0.9954679
1986	0.10486387	0.8951361
1987	0.008408572	0.99159145
1988	0.0021442026	0.9978557
1989	0.0015999312	0.99840003
1990	0.18831922	0.8116808
1991	0.012478037	0.98752195
1992	0.44544095	0.554559
1993	0.12568222	0.8743178
1994	0.23444168	0.7655583
1995	0.0006435497	0.99935645
1996	0.05957348	0.94042647
1997	0.09872852	0.9012715
1998	0.000786285	0.9992137
[truncated: 579 more rows]
