# Supplementary material for: Evaluating deep learning-based melanoma classification using immunohistochemistry and routine histology: A three center study
Source: PLoS One. 2024 Jan 19;19(1):e0297146. doi: 10.1371/journal.pone.0297146 (PMC10798511; doi:10.1371/journal.pone.0297146)
Supplement: S5 Dataset — (ZIP) [file pone.0297146.s011.zip › minimal_dataset/tile_predictions/dresden/737569-HE_ind_ISlab_1.0.csv]

	0	1
0	0.08304998	0.91695
1	0.08079821	0.9192018
2	0.016760357	0.9832396
3	0.46754646	0.5324536
4	0.049769897	0.9502301
5	0.057822827	0.9421771
6	0.01915109	0.98084885
7	0.002733573	0.9972664
8	4.93875e-05	0.99995065
9	1.3415969e-05	0.9999865
10	0.9932249	0.006775086
11	0.19205992	0.8079401
12	0.012720816	0.9872792
13	0.2688363	0.7311637
14	5.018199e-06	0.999995
15	0.00033202703	0.999668
16	0.08212693	0.9178731
17	0.00065104634	0.99934894
18	0.27627176	0.72372824
19	0.091248736	0.90875125
20	0.489798	0.51020205
21	0.009863129	0.99013686
22	0.009298229	0.9907018
23	0.1576673	0.8423327
24	0.08290659	0.91709346
25	0.07930264	0.92069733
26	0.21844663	0.7815534
27	0.21507198	0.7849281
28	0.1342727	0.86572737
29	0.4164308	0.5835692
30	0.31489953	0.68510044
31	7.349014e-05	0.99992645
32	0.00024016864	0.99975985
33	0.0015443675	0.99845564
34	0.0025507158	0.9974492
35	0.019101286	0.98089874
36	0.06695815	0.9330419
37	0.0011301953	0.99886984
38	1.4988454e-05	0.999985
39	0.0203346	0.97966534
40	0.0031755765	0.9968244
41	0.005734285	0.99426574
42	0.0012084905	0.9987915
43	0.0053979377	0.9946021
44	0.02506194	0.9749381
45	0.04249609	0.95750386
46	0.0005598526	0.99944013
47	0.004318588	0.9956814
48	0.0008146162	0.9991854
49	0.0004142606	0.9995857
50	0.00017595249	0.9998241
51	0.02154423	0.97845584
52	1.8494304e-05	0.9999815
53	4.6139492e-05	0.99995387
54	0.002733181	0.9972669
55	0.0013611991	0.9986388
56	0.0003988061	0.9996012
57	6.0225255e-05	0.9999398
58	0.37841508	0.6215849
59	0.027812643	0.97218734
60	0.86159056	0.13840938
61	0.00049653364	0.9995035
62	0.025140045	0.97486
63	0.52954274	0.4704573
64	9.217716e-05	0.99990785
65	0.013602729	0.9863972
66	0.0046322197	0.99536777
67	0.01188096	0.98811907
68	0.45489505	0.5451049
69	0.24184087	0.75815916
70	0.049870126	0.95012987
71	0.070539474	0.9294605
72	0.52640504	0.47359496
73	0.022259852	0.97774017
74	0.017246779	0.9827533
75	0.43950894	0.5604911
76	0.0005784941	0.9994215
77	3.236848e-05	0.9999676
78	0.09657623	0.9034238
79	0.00044789744	0.9995521
80	0.021732239	0.9782678
81	0.004087027	0.99591297
82	0.0015424842	0.99845755
83	0.0006664882	0.99933344
84	0.19113049	0.80886954
85	0.01198798	0.98801196
86	0.6238814	0.37611857
87	0.72285026	0.27714968
88	0.067687236	0.9323127
89	0.5149743	0.48502573
90	0.022595266	0.9774047
91	0.10455636	0.8954436
92	0.0124019645	0.987598
93	0.025470488	0.97452956
94	0.064009376	0.93599063
95	0.0025897005	0.99741036
96	0.0017808989	0.9982191
97	7.73065e-05	0.99992263
98	0.00019984228	0.99980015
99	0.05752334	0.9424767
100	0.0017728909	0.99822706
101	0.0036670035	0.996333
102	0.001135728	0.9988643
103	0.044640172	0.9553599
104	0.40723717	0.5927628
105	0.52761924	0.47238076
106	0.17190243	0.8280975
107	0.00031019235	0.9996898
108	0.0018632059	0.99813676
109	0.17412286	0.8258772
110	0.013976441	0.98602355
111	0.0034278736	0.99657214
112	0.0340703	0.96592975
113	0.041297674	0.9587023
114	0.0004102376	0.99958974
115	0.0008658774	0.9991341
116	0.14952166	0.85047835
117	2.923795e-05	0.9999708
118	0.75492173	0.2450783
119	0.017967438	0.9820326
120	0.00018926915	0.99981076
121	0.016965276	0.98303473
122	0.015917711	0.98408234
123	0.8854498	0.11455014
124	0.0004561585	0.99954385
125	0.6153912	0.3846088
126	0.011527596	0.9884724
127	0.36835754	0.6316424
128	0.05666329	0.9433368
129	0.01708238	0.9829176
130	0.080226704	0.9197733
131	0.0009056605	0.99909437
132	0.00010932558	0.9998907
133	0.19064692	0.80935305
134	0.007937792	0.9920622
135	0.07714691	0.92285305
136	0.45988226	0.54011774
137	0.02020766	0.97979236
138	0.01765106	0.982349
139	0.0009624317	0.9990376
140	0.003827664	0.99617237
141	0.0327004	0.96729964
142	0.020041833	0.97995824
143	0.0010987511	0.99890125
144	0.020324035	0.979676
145	0.56492805	0.43507195
146	0.0011423902	0.9988576
147	9.38655e-05	0.9999062
148	0.043339398	0.9566606
149	0.07933555	0.9206644
150	0.002285585	0.9977144
151	0.0039974577	0.9960025
152	0.0004774006	0.99952257
153	1.1555558e-06	0.9999988
154	0.0003570731	0.99964297
155	0.0022510835	0.9977489
156	0.005255386	0.99474466
157	0.022514991	0.977485
158	6.2075116e-05	0.9999379
159	0.19896513	0.80103487
160	0.46170706	0.5382929
161	0.006586093	0.993414
162	0.042658877	0.95734113
163	0.04294097	0.957059
164	0.0084628835	0.9915371
165	0.9597412	0.040258795
166	0.00014972614	0.9998503
167	2.9872826e-05	0.9999701
168	0.53421295	0.46578705
169	0.12454998	0.8754501
170	0.054585975	0.94541407
171	0.051078297	0.9489217
172	0.00075000554	0.99925
173	0.17255796	0.827442
174	0.02074166	0.97925836
175	0.0005397674	0.9994603
176	0.018802237	0.9811978
177	0.0022842742	0.9977157
178	0.095725246	0.90427476
179	0.0041093654	0.9958906
180	0.00024189493	0.99975806
181	0.091124766	0.9088753
182	0.00025683522	0.99974316
183	0.0033117537	0.9966883
184	0.00063914905	0.99936086
185	6.6916786e-05	0.9999331
186	0.002346809	0.9976532
187	0.06933211	0.93066794
188	0.016583921	0.9834161
189	0.21917091	0.78082913
190	0.004980965	0.99501896
191	0.07231205	0.92768794
192	0.09266396	0.907336
193	0.025873603	0.97412646
194	0.043879304	0.95612067
195	0.21672243	0.7832776
196	0.022725042	0.977275
197	0.0018042277	0.9981958
198	0.2615295	0.7384705
199	0.045450196	0.95454973
200	1.0939717e-06	0.9999989
201	0.08104506	0.9189549
202	0.12503369	0.87496626
203	0.40273514	0.5972648
204	0.007203575	0.9927965
205	0.0005627718	0.99943715
206	0.06743472	0.9325652
207	0.0003100788	0.99968994
208	3.13407e-05	0.99996865
209	0.0044201263	0.9955799
210	0.010662968	0.98933697
211	0.017736904	0.982263
212	0.37926805	0.620732
213	0.496107	0.503893
214	0.017944492	0.9820555
215	0.014635571	0.9853644
216	0.05305686	0.94694316
217	0.01245976	0.9875402
218	0.0045462586	0.9954537
219	0.15725043	0.8427496
220	0.0005398289	0.99946016
221	0.00080433115	0.99919564
222	0.0065073175	0.99349266
223	0.008112659	0.9918873
224	0.0006793814	0.9993206
225	0.2188339	0.7811661
226	0.019739578	0.98026043
227	0.026022304	0.9739777
228	0.013016526	0.9869834
229	0.66680986	0.3331901
230	0.0037324915	0.9962675
231	0.12737896	0.872621
232	0.88210696	0.11789301
233	5.5750574e-05	0.9999442
234	0.062010452	0.9379896
235	3.7695754e-05	0.99996233
236	0.0005377467	0.9994623
237	0.003283251	0.9967167
238	0.32067388	0.6793262
239	9.309834e-05	0.9999069
240	9.930367e-06	0.9999901
241	0.11728033	0.8827197
242	0.003879181	0.99612075
243	0.0010464644	0.99895346
244	0.00059598195	0.9994041
245	0.7305989	0.26940113
246	0.101900995	0.89809895
247	0.22893462	0.7710654
248	0.25348103	0.74651897
249	0.069316626	0.9306833
250	0.0023188575	0.99768114
251	0.0020303542	0.9979697
252	0.00012351277	0.9998765
253	0.018689308	0.9813107
254	0.0040318347	0.9959682
255	0.0044573	0.9955427
256	0.0023573157	0.9976427
257	0.8548988	0.14510122
258	0.0036705416	0.9963295
259	0.04575426	0.9542457
260	0.0015476077	0.9984524
261	0.0014580507	0.99854195
262	3.1915726e-05	0.99996805
263	5.806635e-05	0.99994195
264	0.120733656	0.8792663
265	0.24375394	0.7562461
266	0.0038163138	0.9961837
267	0.00010392395	0.99989605
268	0.4071587	0.59284127
269	0.0997638	0.9002362
270	0.6208617	0.37913832
271	0.03904983	0.9609502
272	0.02292623	0.9770737
273	0.6454845	0.35451555
274	0.030284148	0.9697158
275	0.012508116	0.98749185
276	0.18599193	0.81400806
277	0.34466708	0.655333
278	0.002570055	0.9974299
279	0.00048693284	0.99951303
280	0.000120237324	0.9998797
281	0.72357714	0.2764229
282	0.00056113524	0.9994388
283	0.054179028	0.9458209
284	0.0026970366	0.9973029
285	0.019081818	0.98091817
286	0.0025833147	0.9974166
287	0.18403007	0.8159699
288	0.0073352745	0.99266475
289	0.49778363	0.5022164
290	0.12343614	0.87656385
291	0.00023305962	0.9997669
292	2.747683e-05	0.9999726
293	0.027875366	0.9721246
294	0.0070173154	0.9929826
295	0.056590915	0.94340914
296	0.008999111	0.99100083
297	0.00023124505	0.9997688
298	0.13339521	0.8666048
299	0.0045107435	0.9954893
300	0.022917159	0.97708285
301	0.45965788	0.5403421
302	0.15611683	0.84388316
303	0.012313648	0.9876864
304	0.9019352	0.09806477
305	0.024512129	0.9754878
306	0.0004072304	0.99959284
307	0.0065002134	0.9934999
308	0.002191322	0.99780864
309	0.0026746513	0.9973253
310	0.083599076	0.91640097
311	0.0010273658	0.99897265
312	0.16817333	0.8318267
313	0.0011240483	0.9988759
314	0.0025103423	0.9974897
315	0.0009649295	0.9990351
316	0.3884958	0.61150414
317	0.00043389056	0.99956614
318	0.00073838455	0.99926156
319	0.057459008	0.94254094
320	0.5816168	0.41838315
321	0.0017202499	0.9982798
322	0.022659874	0.9773401
323	0.2847629	0.71523714
324	0.00037315884	0.9996269
325	8.135252e-05	0.9999187
326	0.035002913	0.9649971
327	0.00030349262	0.9996965
328	0.04472931	0.95527065
329	0.3880225	0.6119775
330	0.00038415362	0.9996158
331	0.2858997	0.71410036
332	0.08310974	0.91689026
333	0.022520714	0.9774793
334	0.03517241	0.96482766
335	0.26449895	0.735501
336	0.067845955	0.93215406
337	0.012420567	0.9875794
338	0.100730054	0.89927
339	0.026823241	0.9731767
340	0.0019209958	0.99807906
341	0.0029809277	0.99701905
342	0.0029555243	0.9970445
343	0.00028902886	0.999711
344	0.0011455168	0.9988545
345	0.00027895975	0.999721
346	0.0008314735	0.9991685
347	0.052499376	0.94750065
348	0.003022893	0.9969771
349	0.00060714444	0.99939287
350	0.0025559473	0.99744403
351	0.11065656	0.8893434
352	0.0005294084	0.99947065
353	0.0077038626	0.99229616
354	0.12576213	0.8742379
355	0.0001309134	0.9998691
356	3.3594613e-05	0.9999664
357	0.059923824	0.9400762
358	0.06505388	0.9349462
359	5.7904163e-05	0.99994206
360	0.52348673	0.47651324
361	0.04369261	0.9563074
362	0.026841642	0.9731584
363	0.002663835	0.9973361
364	0.06287898	0.93712103
365	0.25641543	0.7435846
366	0.022352735	0.9776472
367	6.776091e-06	0.9999932
368	0.0022182148	0.9977818
369	0.0043542236	0.9956457
370	0.22070585	0.77929413
371	0.010432516	0.98956746
372	0.0005171669	0.99948275
373	0.12872954	0.8712705
374	0.04199781	0.95800215
375	0.011796784	0.9882032
376	0.15083231	0.84916764
377	0.03845094	0.9615491
378	0.05303696	0.9469631
379	0.0041773818	0.99582267
380	0.038290687	0.9617094
381	0.0743691	0.9256309
382	0.0064506996	0.9935493
383	0.00096902973	0.99903095
384	0.002143584	0.99785644
385	0.007196956	0.99280304
386	0.00026509052	0.99973494
387	0.16246094	0.8375391
388	0.0022642338	0.99773574
389	0.043792948	0.956207
390	0.000337772	0.9996623
391	0.92921907	0.07078096
392	0.000121761004	0.99987817
393	0.18464875	0.8153512
394	0.0018744584	0.9981255
395	0.07808719	0.9219128
396	0.016857987	0.983142
397	0.11036625	0.8896338
398	0.00048361876	0.99951637
399	0.11236361	0.8876364
400	0.07367014	0.92632985
401	0.03855787	0.9614422
402	0.34003708	0.65996295
403	0.014577948	0.985422
404	0.09219417	0.90780586
405	0.023890998	0.976109
406	0.02385554	0.9761445
407	0.04102369	0.9589763
408	0.0013734187	0.9986266
409	0.007656804	0.9923431
410	0.00019693871	0.9998031
411	0.07478585	0.9252142
412	0.003340515	0.9966595
413	0.03721877	0.96278125
414	0.0044936673	0.9955063
415	0.030707818	0.96929216
416	0.38758525	0.6124148
417	0.00012574668	0.99987423
418	0.00018199763	0.999818
419	0.04389607	0.9561039
420	0.0013549813	0.998645
421	0.53300357	0.46699643
422	0.09036972	0.9096303
423	0.012607479	0.9873925
424	0.04929076	0.9507093
425	0.011505784	0.9884942
426	0.31987527	0.6801247
427	0.0039844248	0.9960156
428	0.010263292	0.9897367
429	0.020528758	0.97947127
430	0.044915687	0.9550843
431	0.018014438	0.98198557
432	0.0136993965	0.9863006
433	0.006009563	0.9939904
434	3.136618e-05	0.99996865
435	0.19206537	0.8079346
436	0.048059594	0.95194036
437	0.01858374	0.9814162
438	0.008012006	0.99198806
439	0.0045586685	0.9954413
440	0.08777543	0.91222453
441	8.668073e-05	0.99991333
442	0.003609055	0.9963909
443	3.4510776e-05	0.9999654
444	0.005417799	0.99458224
445	0.031162683	0.9688373
446	0.046394408	0.9536056
447	0.32933027	0.67066973
448	0.4794981	0.52050185
449	0.72783387	0.2721661
450	0.010995823	0.9890042
451	7.064803e-05	0.9999293
452	0.019461673	0.9805383
453	0.00023580348	0.99976414
454	0.008205358	0.99179465
455	0.0024512154	0.99754876
456	0.0351356	0.9648644
457	0.025268827	0.9747312
458	0.50495315	0.49504688
459	0.0027401666	0.99725986
460	0.25520536	0.74479467
461	0.00071330875	0.9992867
462	0.00060905534	0.99939096
463	0.022764528	0.9772355
464	0.96781933	0.032180697
465	0.027168933	0.97283113
466	0.0025341322	0.99746585
467	0.008297898	0.99170214
468	0.011174522	0.9888255
469	0.010478357	0.9895216
470	0.0030710252	0.996929
471	0.00069929054	0.9993007
472	0.0036799386	0.99632
473	4.6726684e-05	0.99995327
474	0.022741092	0.9772589
475	0.014762748	0.9852373
476	0.41934896	0.58065104
477	0.06858378	0.9314162
478	0.0045271856	0.99547285
479	0.033498995	0.966501
480	0.7895987	0.21040134
481	0.06387758	0.9361224
482	0.006037771	0.9939622
483	8.9893165e-06	0.99999106
484	0.16929704	0.83070296
485	0.0028354675	0.99716455
486	0.0042145513	0.9957854
487	0.13111019	0.8688898
488	0.0050155125	0.9949845
489	0.05468216	0.94531786
490	0.09978249	0.9002175
491	0.8158614	0.18413858
492	0.00025730656	0.9997427
493	0.00014122808	0.99985874
494	0.0076066	0.9923934
495	0.016329272	0.9836707
496	0.01156964	0.9884304
497	0.0006334471	0.9993666
498	0.00209152	0.9979085
499	0.01020521	0.9897948
500	0.068088606	0.9319114
501	0.0019316851	0.9980683
502	0.22955394	0.7704461
503	0.11349273	0.8865073
504	0.0023544051	0.99764556
505	0.15704745	0.84295255
506	0.8146893	0.18531075
507	0.023282273	0.97671777
508	0.0012631413	0.9987369
509	0.22816527	0.77183473
510	0.23765129	0.7623487
511	0.024716685	0.9752833
512	0.005914721	0.9940853
513	0.00016577207	0.9998342
514	0.0032811626	0.9967188
515	0.31916666	0.68083334
516	0.0038391026	0.99616086
517	0.0019660064	0.99803394
518	0.36853826	0.63146174
519	0.008505414	0.99149454
520	0.65348583	0.34651417
521	0.0010375511	0.9989624
522	0.00012931305	0.99987066
523	7.909e-06	0.99999213
524	0.0013045291	0.99869555
525	0.0118457675	0.9881542
526	0.09486908	0.905131
527	0.020250168	0.9797498
528	0.3170031	0.68299687
529	0.23202688	0.7679731
530	0.07622446	0.92377555
531	0.17520991	0.8247901
532	0.00014095941	0.999859
533	0.68699163	0.3130084
534	0.2559934	0.74400663
535	0.07241558	0.9275844
536	0.0013442809	0.9986557
537	0.0096411975	0.99035877
538	0.65389204	0.34610793
539	0.0011457277	0.9988543
540	0.2151506	0.7848494
541	0.02087592	0.979124
542	0.12201308	0.8779869
543	0.14612637	0.8538736
544	0.0052470015	0.994753
545	0.0059632957	0.9940367
546	3.2308405e-06	0.9999968
547	0.00010593112	0.999894
548	0.0018201085	0.9981799
549	0.012523214	0.98747677
550	0.0012699679	0.99873
551	0.00040042898	0.99959964
552	0.12403705	0.8759629
553	0.0004362429	0.99956375
554	6.757344e-06	0.9999932
555	0.0043810382	0.9956189
556	0.0003474268	0.9996526
557	0.73003125	0.26996872
558	0.52044153	0.4795585
559	0.0020337852	0.9979663
560	0.066590786	0.93340915
561	0.0002721232	0.9997279
562	0.31494197	0.685058
563	0.0010113221	0.9989887
564	0.26297486	0.73702514
565	0.013844162	0.9861558
566	0.01005495	0.989945
567	0.018448591	0.98155135
568	0.17141595	0.828584
569	0.0031967969	0.99680316
570	0.0015582972	0.99844176
571	0.0004354097	0.9995646
572	0.00054235733	0.99945766
573	0.009425002	0.990575
574	3.624721e-05	0.99996376
575	0.004275067	0.9957249
576	0.02616749	0.97383255
577	3.2516058e-05	0.99996746
578	0.09655353	0.9034465
579	0.042423252	0.95757675
580	0.00039250622	0.9996075
581	0.9895158	0.010484242
582	0.00093215454	0.99906784
583	0.03150573	0.96849424
584	0.00030564074	0.99969435
585	0.00022850581	0.99977154
586	1.8544777e-05	0.9999814
587	0.29583696	0.704163
588	0.019575145	0.9804248
589	0.004254284	0.9957457
590	0.024683379	0.97531664
591	0.0020164456	0.9979836
592	0.13912487	0.86087507
593	0.03215483	0.96784514
594	0.42783058	0.5721694
595	0.000102560065	0.9998975
596	0.0029375565	0.9970624
597	0.0006168866	0.9993831
598	0.08464499	0.915355
599	0.048936017	0.951064
600	0.75095856	0.24904142
601	0.6462021	0.35379785
602	0.07626093	0.923739
603	0.013122333	0.9868776
604	0.00010409415	0.99989593
605	0.0027998618	0.99720013
606	0.25521186	0.7447881
607	0.024871605	0.97512835
608	0.060353085	0.93964696
609	0.0037605101	0.9962394
610	0.96077234	0.039227657
611	0.004194937	0.995805
612	0.0009962944	0.9990037
613	0.006605939	0.9933941
614	0.39150384	0.6084961
615	0.05302214	0.94697785
616	0.032707322	0.9672927
617	0.0183186	0.9816814
618	0.017903656	0.9820963
619	0.005047749	0.9949523
620	6.8837164e-07	0.9999993
621	0.000102517435	0.9998975
622	0.8039966	0.19600338
623	0.0021801447	0.9978199
624	0.0056905565	0.9943094
625	0.013756978	0.98624295
626	0.89395994	0.10604011
627	0.19807982	0.8019202
628	0.64545876	0.35454127
629	0.016535688	0.9834643
630	0.045765653	0.9542343
631	0.01786227	0.9821377
632	0.19701715	0.80298287
633	6.6904664e-05	0.9999331
634	0.3766778	0.6233222
635	0.011320482	0.9886796
636	0.0020121292	0.99798787
637	0.0020032802	0.99799675
638	0.029143894	0.9708561
639	1.9172396e-06	0.9999981
640	0.0006447496	0.99935526
641	0.006159338	0.9938407
642	0.40142605	0.5985739
643	0.7437375	0.2562625
644	2.4611452e-05	0.99997544
645	0.055950474	0.94404954
646	0.0059523727	0.99404764
647	0.00092910434	0.9990709
648	1.403762e-05	0.99998593
649	0.00037877218	0.99962115
650	0.0010697535	0.9989303
651	0.00066503935	0.999335
652	0.21057118	0.78942883
653	0.00026430562	0.99973565
654	0.0021438817	0.9978561
655	0.24675064	0.75324935
656	0.0015389484	0.998461
657	0.064612396	0.93538755
658	0.0017202187	0.9982798
659	0.00054042146	0.99945956
660	0.17631122	0.8236888
661	0.003379369	0.99662066
662	2.3181974e-05	0.9999769
663	0.058975805	0.94102424
664	0.07273303	0.927267
665	0.01632676	0.9836732
666	0.04341833	0.95658165
667	0.0006326269	0.9993674
668	0.06776197	0.93223804
669	0.0054269433	0.99457306
670	0.005424679	0.99457526
671	0.0040331446	0.9959669
672	0.0084340945	0.99156594
673	0.50839376	0.49160627
674	0.0002702119	0.9997298
675	0.07864154	0.9213585
676	0.39227727	0.6077227
677	0.009918918	0.99008113
678	0.56939405	0.43060595
679	0.108336285	0.8916637
680	0.00010151466	0.99989843
681	0.0011056315	0.9988944
682	0.971094	0.028906059
683	0.010634575	0.98936546
684	0.0898956	0.9101044
685	6.95434e-05	0.9999305
686	0.19461162	0.8053884
687	0.049340565	0.9506594
688	0.028491111	0.97150886
689	0.09105539	0.9089446
690	0.013581281	0.98641866
691	0.014515581	0.9854844
692	0.22048648	0.7795135
693	0.15704864	0.8429514
694	0.00012780269	0.9998722
695	0.0016620456	0.998338
696	0.23271921	0.7672808
697	0.0022351684	0.9977648
698	0.03171674	0.9682833
699	0.058570582	0.94142944
700	0.1252247	0.8747753
701	0.00877873	0.9912212
702	0.002301184	0.99769884
703	0.002498838	0.9975012
704	0.117448635	0.8825513
705	0.109389566	0.89061046
706	0.025065385	0.9749346
707	0.008541402	0.9914586
708	0.010100933	0.9898991
709	0.121718094	0.87828195
710	0.00041320518	0.99958676
711	0.002536058	0.99746394
712	0.02585415	0.9741459
713	0.055354457	0.9446455
714	0.37835342	0.6216466
715	0.00012246364	0.9998776
716	0.0009756349	0.9990244
717	0.16759539	0.8324047
718	0.2355211	0.7644789
719	0.0106067555	0.98939323
720	0.0027053861	0.9972946
721	0.056644004	0.943356
722	2.9836841e-05	0.9999702
723	0.0044270605	0.9955729
724	0.0058132918	0.99418664
725	0.0024425015	0.9975575
726	0.15826456	0.8417354
727	0.003963343	0.9960367
728	0.0027777494	0.9972223
729	0.40014923	0.5998508
730	0.017977394	0.9820226
731	0.007326762	0.9926732
732	0.00067212956	0.9993279
733	0.06792577	0.9320742
734	0.002919548	0.9970804
735	0.007879923	0.99212
736	7.874312e-06	0.99999213
737	0.0060119447	0.99398804
738	0.22189806	0.7781019
739	0.005919677	0.99408025
740	0.036668077	0.96333194
741	0.24830414	0.7516959
742	4.4802787e-06	0.99999547
743	0.7689345	0.23106544
744	0.00012387606	0.99987614
745	0.0018926134	0.99810743
746	0.006467857	0.99353206
747	0.0023913055	0.99760866
748	0.002050568	0.9979494
749	0.0368835	0.9631165
750	0.0006972945	0.99930274
751	0.010169235	0.9898308
752	0.0039034865	0.99609655
753	6.217808e-05	0.9999378
754	0.07615147	0.92384857
755	0.0009770012	0.99902296
756	0.02991967	0.9700804
757	0.0030122115	0.99698776
758	0.07594712	0.92405295
759	0.3115775	0.68842244
760	0.005387702	0.99461234
761	8.328062e-05	0.9999167
762	0.031023415	0.9689766
763	4.5520897e-05	0.99995446
764	0.08506337	0.9149366
765	0.0002169549	0.9997831
766	7.82468e-05	0.9999218
767	0.029021235	0.9709788
768	0.020482909	0.9795171
769	0.00013429484	0.99986565
770	0.6825251	0.3174749
771	0.013021508	0.98697853
772	0.0007921609	0.9992079
773	0.08013065	0.91986936
774	0.02635008	0.97364986
775	0.0010460684	0.99895394
776	0.50539833	0.49460167
777	0.02899781	0.97100216
778	0.19507444	0.80492556
779	0.009542735	0.99045724
780	0.023893144	0.9761069
781	0.07169465	0.9283053
782	0.007894479	0.9921055
783	0.14187832	0.8581217
784	0.086327195	0.9136728
785	0.12387876	0.87612116
786	0.10149966	0.8985004
787	1.6638012e-06	0.99999833
788	0.01507464	0.9849253
789	0.053175516	0.94682443
790	0.014722126	0.98527795
791	0.075167455	0.9248326
792	0.057245236	0.94275475
793	0.046105172	0.9538948
794	2.6758513e-05	0.9999733
795	0.0026673682	0.9973327
796	0.09318516	0.9068149
797	0.15165944	0.8483406
798	0.045892138	0.9541079
799	0.03035924	0.9696407
800	0.014921271	0.9850787
801	0.29532722	0.70467275
802	0.036567606	0.96343243
803	0.009252194	0.9907478
804	0.00069827697	0.9993017
805	0.00070806866	0.9992919
806	0.00028798883	0.99971193
807	0.0075667463	0.9924333
808	0.035071917	0.9649281
809	0.004871431	0.9951285
810	0.75528926	0.24471074
811	0.49833226	0.50166774
812	0.00021720288	0.99978286
813	0.05550502	0.944495
814	0.29184958	0.7081504
815	0.17245713	0.8275429
816	0.08401452	0.9159855
817	0.0010822142	0.9989178
818	0.024594424	0.9754056
819	0.0024084775	0.9975915
820	0.00437941	0.99562055
821	7.927725e-05	0.9999207
822	0.014715751	0.98528427
823	0.013254953	0.98674506
824	0.13017577	0.8698243
825	0.0059278705	0.99407214
826	0.0008424645	0.99915755
827	0.02340953	0.9765904
828	0.0074761994	0.99252385
829	0.0060170703	0.993983
830	0.0058857067	0.99411434
831	0.6965465	0.30345356
832	0.08530219	0.9146978
833	0.0011057013	0.9988943
834	0.6415436	0.3584564
835	0.20483807	0.7951619
836	0.00039588907	0.99960417
837	1.443198e-05	0.9999856
838	0.012326333	0.9876737
839	0.34166405	0.658336
840	0.0022549243	0.9977451
841	0.00026061817	0.99973935
842	0.027899953	0.9721
843	4.318853e-05	0.99995685
844	0.0068020527	0.9931979
845	0.0059053837	0.99409467
846	0.16550206	0.834498
847	0.0011356464	0.9988644
848	0.08404252	0.9159575
849	0.006187152	0.9938128
850	0.6502202	0.34977978
851	0.0016637634	0.99833626
852	0.002072619	0.9979274
853	0.5434473	0.45655265
854	0.0054570334	0.99454296
855	0.017105116	0.9828949
856	0.013818439	0.98618156
857	2.7185459e-05	0.9999728
858	0.0001887368	0.99981123
859	0.8535028	0.14649723
860	0.0033880153	0.996612
861	0.011218804	0.9887812
862	0.14014123	0.85985875
863	0.0103858495	0.9896142
864	0.09055527	0.9094447
865	0.20308445	0.79691553
866	0.012438105	0.98756194
867	0.70500743	0.29499254
868	0.004163829	0.99583614
869	0.262369	0.73763096
870	0.6360329	0.36396718
871	0.0037381947	0.9962618
872	0.00023138178	0.9997687
873	0.004210083	0.99578995
874	0.010179398	0.9898206
875	0.1374611	0.8625389
876	0.013645908	0.98635405
877	0.033058025	0.96694195
878	0.06686902	0.93313104
879	0.0011729442	0.99882704
880	0.92675376	0.07324626
881	0.0007332824	0.9992667
882	0.07666805	0.9233319
883	0.15795924	0.8420408
884	0.0003229472	0.99967706
885	0.0008210177	0.99917895
886	0.64718837	0.35281166
887	0.012053268	0.9879467
888	0.028570887	0.9714291
889	0.10497156	0.8950285
890	0.0054826275	0.9945174
891	0.012266126	0.98773384
892	0.915538	0.084462
893	0.10239023	0.89760983
894	0.00859932	0.99140066
895	0.00014122836	0.99985874
896	0.0005094784	0.9994905
897	0.0030398692	0.99696016
898	0.053204816	0.94679517
899	0.00010704209	0.99989295
900	0.060048193	0.9399518
901	0.023271268	0.9767287
902	0.006115569	0.9938844
903	0.1573337	0.84266627
904	0.85048336	0.14951661
905	0.010504652	0.98949534
906	0.015223838	0.98477614
907	7.067431e-05	0.9999293
908	0.0065570637	0.9934429
909	0.00840827	0.9915917
910	0.08628907	0.9137109
911	0.0007056399	0.9992943
912	0.0006175443	0.9993824
913	0.0008894683	0.9991105
914	0.0040035187	0.9959965
915	0.7360595	0.2639405
916	0.22900404	0.770996
917	0.0007236728	0.99927634
918	0.0073058447	0.99269414
919	0.7488949	0.2511052
920	0.41178983	0.58821017
921	0.011567666	0.98843235
922	0.11723906	0.88276094
923	0.0010915087	0.9989085
924	0.0014345148	0.9985655
925	1.434039e-05	0.9999857
926	0.0061223865	0.9938776
927	6.901527e-05	0.999931
928	0.9949698	0.0050302083
929	0.0070558996	0.99294406
930	0.30432257	0.69567746
931	0.0023029395	0.99769706
932	0.27739105	0.722609
933	0.0019219815	0.998078
934	0.38328353	0.61671644
935	0.008868425	0.9911316
936	0.0070412527	0.9929588
937	0.09642811	0.9035719
938	0.005002866	0.99499714
939	0.0023988376	0.9976012
940	0.35175705	0.6482429
941	0.0074178637	0.9925821
942	0.068898775	0.9311012
943	0.0004235531	0.9995764
944	1.7237159e-06	0.99999833
945	0.039107345	0.9608926
946	0.009236982	0.990763
947	0.01638786	0.9836121
948	0.026530482	0.97346956
949	0.19822398	0.801776
950	0.005944472	0.9940555
951	0.21971448	0.78028554
952	0.0024856795	0.99751437
953	0.006816352	0.9931837
954	0.0048630773	0.9951369
955	5.8120695e-05	0.9999418
956	0.0060776747	0.99392235
957	0.008274297	0.9917257
958	0.015507432	0.98449254
959	0.02841225	0.9715878
960	0.00031622397	0.99968374
961	0.00021224302	0.99978775
962	0.00021024501	0.9997898
963	0.12776326	0.8722368
964	0.00024527404	0.9997547
965	0.049094938	0.9509051
966	0.7123467	0.2876533
967	0.1026059	0.89739406
968	0.0008398768	0.9991602
969	0.0177358	0.9822642
970	1.7191689e-05	0.99998283
971	0.03469848	0.9653015
972	0.019735444	0.98026454
973	0.28506106	0.71493894
974	0.0016515354	0.9983485
975	0.019591436	0.98040855
976	0.020219246	0.9797807
977	0.005150235	0.99484974
978	0.0039828997	0.99601704
979	0.7310306	0.2689694
980	0.056562573	0.94343746
981	0.00025740862	0.99974257
982	0.43742704	0.5625729
983	0.011410544	0.9885895
984	0.014080802	0.98591924
985	0.15965995	0.8403401
986	0.0032068563	0.9967931
987	0.017129472	0.9828705
988	0.2232065	0.7767934
989	0.45360228	0.5463977
990	0.0046354216	0.99536455
991	0.030468004	0.969532
992	0.38108212	0.61891794
993	0.0010346249	0.9989654
994	0.7994033	0.20059673
995	0.011890504	0.9881095
996	0.14677097	0.853229
997	0.00027265327	0.9997273
998	5.3505305e-06	0.99999464
999	0.0031811395	0.9968189
1000	0.38685682	0.6131432
1001	0.04594297	0.954057
1002	0.24610412	0.7538959
1003	3.4875637e-05	0.9999651
1004	0.9515922	0.04840778
1005	0.00032913763	0.99967086
1006	0.07668995	0.92331004
1007	0.0037511862	0.9962488
1008	0.0015475994	0.9984524
1009	0.00048152672	0.9995185
1010	0.6354841	0.3645159
1011	0.28370023	0.7162998
1012	0.028101975	0.97189796
1013	1.5655383e-05	0.9999844
1014	0.0073721698	0.9926278
1015	0.0033002729	0.99669975
1016	0.015613828	0.98438615
1017	0.0027673892	0.9972326
1018	0.017346753	0.98265326
1019	0.0015138952	0.9984861
1020	0.042586677	0.9574134
1021	0.020947386	0.9790526
1022	0.000527668	0.9994723
1023	0.013129845	0.9868702
1024	0.8133635	0.18663657
1025	0.107225336	0.89277464
1026	0.011341984	0.988658
1027	0.057042472	0.9429576
1028	0.0372162	0.96278375
1029	0.004824651	0.99517536
1030	0.16219538	0.8378047
1031	3.5651528e-06	0.9999964
1032	0.009043659	0.99095637
1033	0.03276489	0.96723515
1034	0.010280244	0.98971975
1035	0.90636426	0.09363573
1036	0.03495947	0.9650405
1037	0.018414058	0.9815859
1038	0.0012493435	0.9987507
1039	0.000929295	0.9990707
1040	0.0002363622	0.99976367
1041	0.078251936	0.9217481
1042	0.008968918	0.99103105
1043	0.047001995	0.95299804
1044	0.00027828873	0.9997217
1045	0.22880186	0.7711981
1046	0.49882925	0.50117075
1047	0.002668577	0.9973314
1048	0.021600721	0.97839934
1049	8.490536e-06	0.99999154
1050	0.0019999433	0.9980001
1051	0.000118710064	0.99988127
1052	0.010031493	0.9899685
1053	0.44636187	0.5536381
1054	0.00090666243	0.9990933
1055	0.0073501808	0.99264985
1056	0.0296493	0.9703507
1057	0.00038736698	0.9996126
1058	0.34859923	0.6514008
1059	0.7960103	0.20398973
1060	0.0099424245	0.9900575
1061	0.08590614	0.91409385
1062	1.128272e-06	0.9999989
1063	0.009538155	0.9904619
1064	0.00022029485	0.99977976
1065	0.18016385	0.8198362
1066	0.03570307	0.96429694
1067	8.928296e-07	0.99999917
1068	0.046692368	0.9533077
1069	0.77133715	0.2286628
1070	0.6381694	0.3618306
1071	0.016619679	0.9833803
1072	0.0019018721	0.9980982
1073	0.0013029745	0.9986971
1074	0.2761711	0.7238289
1075	0.00032758678	0.9996724
1076	0.11993488	0.8800651
1077	0.0077143423	0.9922856
1078	0.0032508548	0.99674916
1079	0.003787418	0.9962126
1080	0.0017199649	0.99828005
1081	0.07799674	0.92200327
1082	0.00036907327	0.9996309
1083	0.00023094624	0.99976903
1084	0.5173629	0.4826371
1085	0.038471784	0.96152824
1086	0.028493831	0.9715062
1087	0.0015366327	0.9984634
1088	4.233856e-05	0.9999577
1089	0.0059438804	0.9940561
1090	0.00041983876	0.9995802
1091	0.36003715	0.6399629
1092	0.35831466	0.6416853
1093	0.2579941	0.7420059
1094	0.054350574	0.9456494
1095	0.00702281	0.9929772
1096	0.0002481934	0.99975175
1097	0.95509326	0.044906788
1098	0.23733638	0.7626636
1099	0.020203598	0.97979635
1100	0.0030529029	0.9969471
1101	0.00017544186	0.9998246
1102	4.6940067e-06	0.99999535
1103	0.14000759	0.8599924
1104	0.3653419	0.63465816
1105	7.166195e-05	0.99992836
1106	0.08338139	0.91661865
1107	0.04304169	0.95695823
1108	1.2307796e-05	0.9999877
1109	0.69491464	0.3050853
1110	0.004215052	0.99578494
1111	0.061799098	0.9382009
1112	0.011420795	0.9885793
1113	0.123534665	0.8764654
1114	0.00030866807	0.99969137
1115	0.22823231	0.77176774
1116	0.0017023076	0.99829775
1117	0.003947311	0.9960526
1118	0.99788505	0.0021149314
1119	0.007783025	0.99221694
1120	0.0007631967	0.9992368
1121	0.13842937	0.8615706
1122	0.00034771473	0.99965227
1123	0.2067511	0.7932489
1124	0.09848255	0.90151745
1125	0.00062035525	0.99937963
1126	0.0006636025	0.9993364
1127	0.7472174	0.25278255
1128	0.013141886	0.9868581
1129	0.0007784706	0.99922156
1130	0.01980355	0.9801964
1131	0.0077192094	0.9922808
1132	0.004017495	0.9959825
1133	0.016662907	0.9833371
1134	0.0064915563	0.99350846
1135	0.008815049	0.9911849
1136	0.028186325	0.9718137
1137	3.3184206e-06	0.99999666
1138	0.00065605016	0.99934393
1139	0.0019160687	0.99808395
1140	0.56079036	0.43920967
1141	8.803216e-06	0.9999912
1142	0.0006606905	0.9993393
1143	0.50198853	0.49801144
1144	0.00039208817	0.999608
1145	0.009026936	0.9909731
1146	4.8489155e-06	0.9999951
1147	0.0073055583	0.9926945
1148	0.00079547486	0.9992046
1149	0.00052611815	0.99947387
1150	4.123209e-05	0.99995875
1151	0.00080257637	0.9991974
1152	0.0045692422	0.9954307
1153	0.00015504682	0.9998449
1154	0.003929287	0.99607074
1155	0.0004118308	0.9995882
1156	9.781133e-05	0.9999021
1157	0.049333647	0.95066637
1158	0.00021290562	0.99978715
1159	0.001523869	0.9984761
1160	0.0014120949	0.9985879
1161	0.0076903035	0.9923097
1162	0.16268224	0.83731776
1163	0.0023098895	0.9976901
1164	0.022098128	0.97790194
1165	0.0003011436	0.9996989
1166	0.006371104	0.9936289
1167	0.0124058025	0.9875942
1168	0.24769765	0.7523024
1169	0.00015666177	0.99984336
1170	0.21817696	0.78182304
1171	0.007393745	0.9926063
1172	0.007218452	0.9927816
1173	0.0014562384	0.99854374
1174	0.004133929	0.99586606
1175	1.7240316e-05	0.9999827
1176	7.9848917e-07	0.99999917
1177	0.00023923801	0.9997608
1178	0.029422306	0.9705777
1179	0.047913183	0.95208675
1180	1.6125303e-05	0.9999839
1181	0.00021708777	0.999783
1182	0.031811118	0.9681889
1183	0.0031113222	0.9968887
1184	1.3333345e-06	0.9999987
1185	0.00022173773	0.99977833
1186	0.7358206	0.2641794
1187	7.022484e-06	0.99999297
1188	0.22304906	0.77695096
1189	0.13674608	0.86325395
1190	0.082851104	0.9171489
1191	0.004007234	0.9959928
1192	0.0148120755	0.9851879
1193	0.04486302	0.95513695
1194	0.00047490836	0.99952507
1195	0.027910937	0.9720891
1196	0.011729855	0.98827016
1197	1.6097985e-05	0.9999839
1198	0.12924464	0.8707554
1199	0.00040101958	0.99959904
1200	0.069950834	0.9300491
1201	0.059677515	0.94032246
1202	0.0009878275	0.9990121
1203	0.00058447773	0.9994155
1204	0.3376668	0.66233325
1205	0.014845557	0.98515445
1206	0.008204375	0.9917956
1207	0.004219413	0.9957806
1208	0.47686097	0.523139
1209	0.0008515145	0.9991485
1210	0.16835216	0.8316478
1211	0.119459346	0.88054067
1212	0.018643526	0.9813565
1213	0.19901097	0.800989
1214	0.0001719197	0.9998281
1215	0.00034547082	0.99965453
1216	0.5949348	0.4050652
1217	0.086064026	0.91393596
1218	0.11764908	0.8823509
1219	0.030775847	0.96922415
1220	0.3871857	0.6128143
1221	0.4980037	0.50199634
1222	0.0014944603	0.9985056
1223	0.004662301	0.9953377
1224	0.001092472	0.99890757
1225	5.270608e-05	0.9999473
1226	0.9825462	0.01745379
1227	5.131296e-06	0.9999949
1228	0.04747061	0.9525294
1229	0.0035928497	0.9964071
1230	0.0106468545	0.9893532
1231	0.004913175	0.99508685
1232	0.14755617	0.8524438
1233	0.07762401	0.9223759
1234	0.38194942	0.6180506
1235	0.23571144	0.76428854
1236	0.009055469	0.9909445
1237	0.0052607525	0.99473923
1238	0.007066555	0.9929335
1239	0.0002483719	0.9997516
1240	0.58660764	0.4133924
1241	0.015194099	0.9848059
1242	0.36179364	0.63820636
1243	0.047390994	0.952609
1244	0.03509419	0.96490574
1245	0.18293397	0.8170661
1246	0.07730645	0.9226936
1247	0.05308344	0.9469166
1248	0.012746329	0.9872537
1249	0.00010052135	0.9998995
1250	0.005056617	0.9949433
1251	0.0048692636	0.9951308
1252	0.0020659568	0.9979341
1253	0.018687367	0.98131263
1254	0.15105437	0.8489456
1255	6.031748e-07	0.9999994
1256	0.040073656	0.9599263
1257	0.13064364	0.86935633
1258	0.00015540989	0.99984455
1259	0.83437073	0.16562924
1260	0.00040501702	0.999595
1261	0.025474759	0.9745252
1262	0.014667949	0.9853321
1263	0.32674474	0.6732552
1264	0.001226948	0.99877304
1265	0.063621625	0.9363784
1266	0.002630578	0.9973694
1267	0.026340147	0.9736598
1268	0.002247706	0.99775225
1269	0.0021894407	0.99781054
1270	0.028504364	0.97149557
1271	0.049909845	0.9500901
1272	0.025056629	0.9749434
1273	0.00021203754	0.999788
1274	0.013817289	0.9861827
1275	0.019234631	0.9807654
1276	0.9768395	0.023160573
1277	0.029946344	0.9700537
1278	0.06827273	0.9317273
1279	0.025748618	0.97425133
1280	0.08411364	0.9158864
1281	0.10183425	0.89816576
1282	0.014237254	0.9857627
1283	0.0033026405	0.9966974
1284	0.0009262052	0.99907374
1285	0.58853996	0.4114601
1286	0.00028040927	0.99971956
1287	0.06924284	0.93075716
1288	0.21450382	0.78549623
1289	0.1873295	0.81267047
1290	0.0024792014	0.99752074
1291	0.008224421	0.9917755
1292	0.26694947	0.7330505
1293	0.00010991922	0.9998901
1294	0.03861141	0.96138865
1295	0.26011366	0.73988634
1296	0.6662484	0.3337516
1297	0.0030814458	0.99691856
1298	0.18776251	0.8122375
1299	0.11536003	0.8846399
1300	0.465135	0.53486496
1301	0.7619965	0.23800349
1302	0.00097022974	0.99902976
1303	0.028790547	0.97120947
1304	0.0055439333	0.9944561
1305	0.0002730643	0.99972695
1306	0.26913622	0.73086375
1307	0.0002066243	0.99979335
1308	0.009400041	0.99059993
1309	0.03922567	0.9607743
1310	0.01784991	0.98215014
1311	0.0014987607	0.9985013
1312	0.0037125384	0.99628747
1313	0.12011153	0.87988853
1314	0.001365857	0.99863416
1315	0.039919555	0.96008044
1316	0.0006865322	0.9993135
1317	0.13643177	0.8635682
1318	0.023143604	0.9768564
1319	0.047780428	0.9522196
1320	0.033681568	0.96631837
1321	0.00038034984	0.9996196
1322	0.01076235	0.98923767
1323	0.01555283	0.9844471
1324	6.085446e-05	0.9999391
1325	0.07736611	0.92263395
1326	0.002656918	0.9973431
1327	0.15416591	0.84583414
1328	0.00010588981	0.99989414
1329	0.14769886	0.8523012
1330	0.0040577054	0.9959423
1331	0.0046635307	0.9953365
1332	0.0010072096	0.99899274
1333	0.016567256	0.98343277
1334	0.0015524746	0.99844754
1335	0.003077739	0.9969222
1336	0.874976	0.12502404
1337	0.012230677	0.9877693
1338	0.010032122	0.98996794
1339	0.0020759748	0.997924
1340	8.234667e-06	0.9999918
1341	0.0021328868	0.9978671
1342	0.0080043115	0.9919957
1343	0.75335425	0.24664572
1344	0.05833634	0.9416636
1345	1.07589685e-05	0.9999893
1346	2.2941307e-05	0.9999771
1347	0.20003945	0.79996055
1348	0.061476566	0.9385235
1349	0.0013311596	0.9986689
1350	0.014590948	0.9854091
1351	0.033221107	0.9667789
1352	0.00015128973	0.9998487
1353	0.0045989053	0.995401
1354	0.000112062466	0.99988794
1355	0.02184521	0.97815484
1356	0.0029849214	0.9970151
1357	0.15649009	0.8435099
1358	0.0244309	0.97556907
1359	1.7846074e-05	0.9999821
1360	0.013085224	0.9869148
1361	0.9948377	0.0051623066
1362	0.0027081922	0.99729174
1363	0.36248598	0.637514
1364	0.0037449242	0.99625504
1365	7.1536255e-05	0.9999285
1366	0.015721621	0.9842784
1367	0.054439455	0.9455605
1368	0.009768583	0.99023145
1369	0.893883	0.10611701
1370	0.0012726828	0.99872726
1371	1.9686497e-05	0.99998033
1372	0.036656313	0.9633437
1373	0.002987055	0.997013
1374	0.0032694486	0.99673057
1375	0.0001972042	0.99980277
1376	0.069668576	0.93033147
1377	0.0012751289	0.9987249
1378	0.00013364857	0.99986637
1379	0.0025681404	0.9974318
1380	0.22830823	0.77169174
1381	0.0052610645	0.994739
1382	0.0020419639	0.99795806
1383	0.06978482	0.9302152
1384	0.00039322118	0.9996068
1385	0.00015316113	0.9998468
1386	1.2083565e-05	0.99998796
1387	0.17375866	0.8262414
1388	0.8476855	0.15231441
1389	0.0904433	0.90955675
1390	0.081784494	0.9182156
1391	0.34107164	0.6589284
1392	0.0054673683	0.9945326
1393	3.3071967e-05	0.999967
1394	0.124767184	0.8752329
1395	0.1688306	0.8311694
1396	0.029603988	0.97039604
1397	0.1009169	0.8990831
1398	0.34765998	0.65234
1399	0.03877833	0.96122164
1400	0.7786935	0.2213065
1401	0.07239103	0.92760897
1402	0.0011870448	0.99881303
1403	0.035970155	0.96402985
1404	0.00980203	0.990198
1405	0.46310136	0.5368986
1406	0.0016136175	0.9983864
1407	0.0004921479	0.9995079
1408	0.11192938	0.88807064
1409	0.054986257	0.9450137
1410	0.005790161	0.9942099
1411	0.20684648	0.7931535
1412	0.10996454	0.89003545
1413	0.1736367	0.82636327
1414	0.0043494278	0.9956506
1415	0.000708309	0.99929166
1416	0.39683443	0.60316557
1417	0.038303237	0.9616968
1418	0.9634902	0.03650983
1419	0.0006657987	0.99933416
1420	3.7447022e-05	0.99996257
1421	0.008919019	0.99108106
1422	0.0022770152	0.9977229
1423	0.00014406178	0.9998559
1424	0.0070022997	0.99299765
1425	0.0012742255	0.9987257
1426	0.06129979	0.9387002
1427	0.011296326	0.98870367
1428	0.0004696252	0.99953043
1429	0.10221157	0.8977884
1430	0.0014810128	0.998519
1431	3.1742497e-05	0.9999683
1432	0.00017623675	0.99982375
1433	0.0006927764	0.9993073
1434	0.10589658	0.8941034
1435	0.0032035643	0.9967964
1436	0.02719006	0.9728099
1437	0.0438016	0.9561984
1438	0.0006856468	0.9993143
1439	0.003987175	0.9960128
1440	0.003674244	0.9963258
1441	0.6651814	0.33481863
1442	0.0059597236	0.9940402
1443	0.48426783	0.51573217
1444	0.027405072	0.9725949
1445	5.2143405e-05	0.9999479
1446	0.0022870959	0.99771285
1447	0.12108506	0.87891495
1448	0.0030758432	0.9969241
1449	0.00947972	0.99052024
1450	0.008251946	0.9917481
1451	0.00021797753	0.999782
1452	0.043240774	0.9567593
1453	0.042570177	0.9574299
1454	0.0028964805	0.9971035
1455	0.0030889122	0.9969111
1456	0.008432013	0.991568
1457	0.014955892	0.9850441
1458	0.0063326713	0.9936673
1459	0.035383686	0.9646163
1460	0.00097452605	0.99902546
1461	0.0004678489	0.9995322
1462	0.061108485	0.93889153
1463	0.27637145	0.7236285
1464	0.020418981	0.97958106
1465	0.5005083	0.49949175
1466	0.00359306	0.996407
1467	0.043912984	0.956087
1468	0.036196876	0.9638031
1469	0.010327899	0.98967206
1470	0.0006178935	0.99938214
1471	0.01184818	0.98815185
1472	0.027220562	0.97277945
1473	0.1245824	0.87541765
1474	0.45791343	0.54208654
1475	0.4954828	0.50451726
1476	0.012360625	0.98763937
1477	0.23626429	0.7637357
1478	0.0058738193	0.9941262
1479	0.04449669	0.9555033
1480	0.00083096186	0.9991691
1481	0.00035178117	0.9996482
1482	0.007832516	0.9921674
1483	0.81173986	0.18826015
1484	0.042761922	0.95723814
1485	0.04022603	0.959774
1486	0.018309811	0.9816901
1487	0.00053484377	0.99946517
1488	0.35699221	0.64300776
1489	0.032611772	0.9673882
1490	0.047200046	0.9528
1491	0.00229617	0.99770385
1492	0.017214794	0.98278517
1493	1.4423476e-05	0.9999856
1494	0.0015649536	0.9984351
1495	0.00026663925	0.9997334
1496	0.30025944	0.6997405
1497	0.01807013	0.98192984
1498	0.9274389	0.072561085
1499	0.12470112	0.87529886
1500	0.07633833	0.9236616
1501	0.24283594	0.75716406
1502	0.00501765	0.9949824
1503	0.07318867	0.9268113
1504	0.10249962	0.89750046
1505	0.3523372	0.64766276
1506	0.0051723076	0.9948277
1507	0.06732398	0.9326761
1508	0.009038233	0.99096173
1509	0.30120245	0.6987976
1510	0.020264562	0.9797354
1511	0.007735498	0.9922645
1512	0.21942367	0.78057635
1513	0.021511348	0.9784887
1514	0.4570591	0.5429409
1515	0.06139427	0.93860567
1516	0.0017520022	0.998248
1517	0.00027279262	0.9997272
1518	0.0856484	0.9143516
1519	0.1191166	0.88088346
1520	0.06742469	0.9325753
1521	0.5987964	0.40120357
1522	0.00072497426	0.999275
1523	0.02434004	0.9756599
1524	0.031025412	0.9689746
1525	0.0008308352	0.99916923
1526	0.0077237985	0.99227625
1527	0.20182085	0.79817915
1528	0.14151905	0.85848093
1529	0.0014808134	0.99851924
1530	8.634093e-05	0.9999137
1531	0.7260059	0.27399403
1532	0.00039712168	0.99960285
1533	0.00038163227	0.9996183
1534	0.03707889	0.96292114
1535	6.018548e-06	0.99999404
1536	0.06464375	0.93535626
1537	0.29889092	0.70110905
1538	0.009900448	0.9900996
1539	0.0008361437	0.99916387
1540	0.014881557	0.9851185
1541	0.040449772	0.95955026
1542	0.0013337497	0.9986663
1543	0.013642854	0.9863572
1544	0.05061219	0.9493878
1545	0.0060234307	0.9939766
1546	0.0012058137	0.9987942
1547	0.0030872459	0.9969127
1548	0.030382957	0.96961707
1549	8.081465e-06	0.9999919
1550	0.00038679206	0.9996132
1551	0.005858208	0.99414176
1552	0.006518993	0.99348104
1553	0.00015130978	0.9998487
1554	0.48919374	0.51080626
1555	0.30471304	0.695287
1556	4.225725e-05	0.9999578
1557	0.027346909	0.97265315
1558	0.047050066	0.95295
1559	0.14792341	0.8520766
1560	0.017893866	0.9821061
1561	0.06662521	0.9333748
1562	0.039116677	0.9608834
1563	0.028249474	0.9717505
1564	0.3515973	0.64840263
1565	0.02758836	0.97241163
1566	0.8514578	0.14854223
1567	0.004375173	0.99562484
1568	0.21953955	0.7804604
1569	2.7104228e-05	0.99997294
1570	0.0057554236	0.99424464
1571	0.0009709719	0.99902904
1572	0.39872798	0.601272
1573	0.00015897374	0.999841
1574	0.05489288	0.9451071
1575	0.023726497	0.97627354
1576	1.309701e-05	0.9999869
1577	0.030269468	0.9697305
1578	0.18758498	0.81241506
1579	0.003665986	0.99633396
1580	0.00040207297	0.99959797
1581	0.008871837	0.9911281
1582	0.009198413	0.99080163
1583	0.003426382	0.9965737
1584	0.117350236	0.8826498
1585	0.0061480687	0.9938519
1586	0.044605073	0.9553949
1587	0.004291789	0.9957082
1588	5.522045e-05	0.9999448
1589	0.20923714	0.7907628
1590	0.13149881	0.8685012
1591	0.95588994	0.04411005
1592	0.00034112652	0.9996588
1593	0.33016056	0.66983944
1594	0.0052317474	0.99476826
1595	0.026868371	0.97313166
1596	0.03648627	0.96351373
1597	0.39075592	0.6092441
1598	0.00096044934	0.9990395
1599	0.7988163	0.20118372
1600	0.0003898071	0.99961025
1601	0.00057981204	0.99942017
1602	0.0024224997	0.9975775
1603	0.005911495	0.99408853
1604	0.06491918	0.9350808
1605	0.0006533421	0.9993467
1606	0.2662361	0.73376393
1607	0.036711678	0.96328837
1608	0.0009675616	0.9990325
1609	0.0046184463	0.9953816
1610	0.5669851	0.4330149
1611	0.0010864803	0.9989135
1612	0.00046440953	0.99953556
1613	0.0011409356	0.99885905
1614	0.2230017	0.7769983
1615	0.0011232563	0.99887675
1616	0.030627701	0.96937233
1617	0.0019260196	0.99807394
1618	0.013286053	0.98671395
1619	0.041978355	0.95802164
1620	0.0019475885	0.9980525
1621	0.18424653	0.81575346
1622	0.00013453735	0.9998654
1623	0.0017181997	0.99828184
1624	0.40783823	0.59216183
1625	0.0044558635	0.99554414
1626	0.0006853182	0.99931467
1627	0.006066928	0.993933
1628	0.015823694	0.9841763
1629	0.0435164	0.9564836
1630	0.119637005	0.880363
1631	0.025170656	0.9748293
1632	0.16888052	0.8311195
1633	0.18000433	0.81999564
1634	0.05137009	0.9486299
1635	0.00035904936	0.99964094
1636	0.00091497676	0.99908507
1637	0.4479856	0.55201447
1638	0.002416773	0.99758327
1639	0.0022193538	0.9977806
1640	0.001993924	0.99800605
1641	0.00033713403	0.9996629
1642	0.2508922	0.7491078
1643	0.006821764	0.99317825
1644	0.0020484095	0.99795157
1645	0.31662312	0.68337685
1646	1.4380009e-06	0.99999857
1647	0.024194233	0.97580576
1648	0.06305769	0.93694234
1649	0.34646258	0.65353745
1650	0.31064084	0.6893592
1651	0.49758276	0.5024172
1652	0.19285604	0.807144
1653	0.0051913722	0.9948086
1654	9.143966e-05	0.99990857
1655	0.00013731679	0.9998627
1656	0.30524945	0.6947505
1657	0.1666584	0.8333416
1658	2.1349657e-05	0.99997866
1659	5.5907426e-06	0.9999944
1660	4.3730575e-05	0.99995625
1661	0.40365487	0.5963451
1662	0.0012957001	0.9987043
1663	0.017592289	0.98240775
1664	0.019101009	0.980899
1665	0.0039156233	0.99608433
1666	0.032033604	0.96796644
1667	0.11890383	0.8810961
1668	0.120430104	0.87956995
1669	0.013080655	0.98691934
1670	0.00032219925	0.9996778
1671	0.0025889396	0.9974111
1672	0.4534612	0.5465388
1673	0.004729092	0.9952709
1674	0.004795925	0.9952041
1675	0.0459089	0.9540911
1676	0.0054855244	0.99451447
1677	0.0029080661	0.9970919
1678	2.617244e-05	0.9999738
1679	0.09326354	0.90673643
1680	0.029235104	0.97076494
1681	0.00038069405	0.99961925
1682	0.12697497	0.87302506
1683	0.7849969	0.21500312
1684	0.02304917	0.9769508
1685	0.008998398	0.99100167
1686	0.008114616	0.9918854
1687	0.022096215	0.9779037
1688	0.011806978	0.9881931
1689	0.069069676	0.9309304
1690	0.0011017785	0.99889815
1691	0.693218	0.30678204
1692	0.0019443174	0.9980557
1693	0.09610656	0.9038934
1694	0.0037617702	0.99623823
1695	0.012603782	0.9873962
1696	0.013031439	0.9869686
1697	0.034915723	0.96508425
1698	0.0011871826	0.9988128
1699	0.008819983	0.99118
1700	0.004402643	0.9955974
1701	4.554635e-05	0.99995446
1702	0.013957758	0.9860422
1703	3.3451517e-05	0.9999665
1704	0.9541743	0.04582575
1705	0.002875842	0.99712414
1706	0.25332642	0.74667364
1707	0.0013390853	0.9986609
1708	0.27753004	0.7224699
1709	0.0050259307	0.994974
1710	0.005188871	0.9948112
1711	0.0005969199	0.9994031
1712	0.020196162	0.9798038
1713	0.0682821	0.9317179
1714	0.32663316	0.67336684
1715	0.08683179	0.9131682
1716	0.00055108836	0.99944896
1717	0.012363623	0.9876364
1718	0.0017502852	0.9982497
1719	0.096960366	0.90303963
1720	0.006003753	0.99399626
1721	0.0012895057	0.9987105
1722	0.012303899	0.9876961
1723	0.0006549038	0.9993451
1724	0.00024188226	0.99975806
1725	0.001900003	0.9981
1726	0.019586476	0.9804135
1727	2.3120272e-06	0.99999774
1728	0.003211784	0.99678826
1729	0.06749454	0.9325054
1730	0.0017069757	0.998293
1731	0.00034152728	0.99965847
1732	0.25751713	0.74248284
1733	0.00017421428	0.9998258
1734	0.41310748	0.58689255
1735	0.063804455	0.93619555
1736	0.05638308	0.9436169
1737	0.005126253	0.9948737
1738	0.00044635494	0.9995536
1739	3.332149e-05	0.9999666
1740	0.040210754	0.9597893
1741	1.3914917e-05	0.99998605
1742	0.0050963718	0.9949037
1743	0.11426377	0.8857363
1744	5.7335988e-06	0.9999943
1745	0.052969597	0.9470304
1746	0.41212752	0.58787245
1747	0.005693687	0.99430627
1748	0.0017227287	0.9982773
1749	0.091244385	0.90875566
1750	0.039909244	0.9600908
1751	0.6454359	0.35456413
1752	0.0006400927	0.9993599
1753	0.11498684	0.88501316
1754	0.44496113	0.55503887
1755	0.0009440905	0.9990559
1756	0.006235099	0.9937649
1757	0.0020596038	0.99794036
1758	0.43041393	0.56958604
1759	7.777531e-05	0.9999223
1760	0.0027907756	0.99720925
1761	0.021751313	0.9782487
1762	0.0023819096	0.997618
1763	0.07742978	0.9225702
1764	0.007856878	0.99214315
1765	0.12941214	0.8705879
1766	0.1239214	0.8760786
1767	0.0006833122	0.9993167
1768	8.1496786e-05	0.99991846
1769	0.002859774	0.9971403
1770	0.13071132	0.8692887
1771	0.113469705	0.88653034
1772	0.15587826	0.8441217
1773	0.01333207	0.9866679
1774	0.08174369	0.91825634
1775	0.0026071572	0.9973928
1776	0.015896183	0.9841038
1777	0.00040514025	0.99959487
1778	0.023125043	0.97687495
1779	0.042459257	0.9575407
1780	0.002085737	0.99791425
1781	0.032062195	0.9679378
1782	0.07779772	0.9222022
1783	0.00097537047	0.9990246
1784	0.34777114	0.6522289
1785	0.00014088766	0.9998591
1786	0.006946235	0.99305373
1787	0.039454192	0.96054584
1788	0.0013008162	0.9986992
1789	0.018525407	0.9814745
1790	0.02395113	0.9760489
1791	0.095938876	0.90406114
1792	0.0034470537	0.99655294
1793	0.0410063	0.9589937
1794	0.008584624	0.9914153
1795	0.4882081	0.5117919
1796	0.02298281	0.97701716
1797	0.45698488	0.5430152
1798	0.03477884	0.96522117
1799	0.7108222	0.28917775
1800	2.5065165e-06	0.9999975
1801	0.02840726	0.9715927
1802	0.0018648063	0.9981352
1803	0.1927814	0.8072186
1804	0.1621073	0.8378927
1805	0.00075983925	0.99924016
1806	0.018252172	0.9817478
1807	0.0007731554	0.9992268
1808	2.757653e-05	0.99997246
1809	0.36946523	0.63053477
1810	0.0003802632	0.9996197
1811	0.18945996	0.81054
1812	0.005219029	0.99478096
1813	0.00020905424	0.99979097
1814	0.96825814	0.031741887
1815	0.013573707	0.98642635
1816	0.36724484	0.63275516
1817	0.015636625	0.9843634
1818	0.007991215	0.9920088
1819	0.2707032	0.7292968
1820	0.009373385	0.9906266
1821	8.232851e-05	0.9999176
1822	0.031774513	0.9682255
1823	0.0013816587	0.99861836
1824	0.01085609	0.9891439
1825	0.41275004	0.58725
1826	0.21029824	0.78970176
1827	0.01020037	0.9897996
1828	0.076194346	0.92380565
1829	0.073776975	0.926223
1830	0.38440233	0.61559767
1831	0.00025314334	0.99974686
1832	0.00026386575	0.99973613
1833	0.0002953621	0.99970466
1834	0.7055237	0.2944763
1835	0.019973295	0.98002666
1836	0.005647258	0.9943527
1837	0.031420246	0.96857977
1838	0.03248901	0.96751106
1839	0.005828925	0.9941711
1840	0.6952039	0.3047961
1841	0.053599805	0.94640017
1842	0.0009238863	0.9990761
1843	0.000996715	0.99900335
1844	6.4398104e-05	0.9999356
1845	0.7128984	0.2871016
1846	0.50560355	0.49439642
1847	0.00015644172	0.9998435
1848	0.0107480725	0.9892519
1849	0.09938972	0.90061027
1850	0.02113838	0.9788616
1851	0.058686532	0.94131345
1852	0.12961072	0.8703893
1853	0.0036918041	0.9963082
1854	0.20631762	0.79368234
1855	0.00027922928	0.99972075
1856	0.011521348	0.9884786
1857	0.0092015425	0.9907985
1858	0.0022797068	0.9977203
1859	0.0075228047	0.99247724
1860	0.006969628	0.99303037
1861	0.012399774	0.9876002
1862	0.030171547	0.9698285
1863	0.0018494698	0.9981505
1864	0.12780346	0.8721965
1865	4.1749863e-05	0.9999583
1866	0.0048493748	0.99515057
1867	0.03445048	0.96554947
1868	0.004427468	0.99557257
1869	0.18727604	0.81272393
1870	0.011853372	0.98814666
1871	0.015026248	0.9849738
1872	0.0029753142	0.9970247
1873	0.013602986	0.98639697
1874	0.0061995145	0.99380046
1875	0.108922265	0.8910777
1876	0.72254854	0.2774515
1877	0.00064269407	0.9993573
1878	0.0011988671	0.9988011
1879	0.008702823	0.9912971
1880	0.09854679	0.9014532
1881	0.07041808	0.92958194
1882	0.00025340315	0.9997466
1883	8.290109e-05	0.99991715
1884	0.004585729	0.99541426
1885	0.015098191	0.98490185
1886	0.062366717	0.9376332
1887	0.00039772177	0.99960226
1888	0.0032298968	0.99677014
1889	0.18580897	0.814191
1890	0.1898464	0.8101536
1891	5.5203967e-05	0.9999448
1892	0.0010694095	0.99893063
1893	0.19600983	0.8039901
1894	0.034782108	0.9652178
1895	0.09104946	0.9089505
1896	0.035410263	0.9645898
1897	0.24697591	0.7530241
1898	0.81268907	0.18731096
1899	0.003935491	0.9960645
1900	0.3882187	0.6117813
1901	0.004778407	0.99522156
1902	0.0033873466	0.9966126
1903	0.00043056303	0.9995695
1904	1.3623405e-05	0.9999864
1905	0.014135859	0.9858642
1906	0.03470405	0.9652959
1907	0.0063352194	0.99366486
1908	0.0007928863	0.9992072
1909	0.0005345909	0.9994654
1910	0.002898558	0.99710137
1911	0.0020738442	0.9979261
1912	0.0055879774	0.994412
1913	0.0011229845	0.998877
1914	0.0018809234	0.99811906
1915	0.047098022	0.952902
1916	0.006827022	0.99317294
1917	0.05046488	0.9495351
1918	0.063590914	0.93640906
1919	0.43411344	0.56588656
1920	0.043152552	0.9568475
1921	2.4416122e-06	0.9999976
1922	0.6635876	0.3364123
1923	0.004315188	0.99568486
1924	0.113723494	0.8862765
1925	0.21782134	0.78217864
1926	2.5231793e-05	0.9999747
1927	1.7770957e-05	0.99998224
1928	0.017675592	0.98232436
1929	9.744801e-06	0.9999902
1930	0.15828528	0.84171474
1931	0.6072852	0.39271483
1932	0.00055833865	0.9994417
1933	0.0027208207	0.9972792
1934	0.0012447188	0.99875534
1935	0.12135646	0.8786436
1936	0.0009218341	0.99907815
1937	4.2814052e-05	0.9999572
1938	0.109730534	0.8902695
1939	0.0033326976	0.9966673
1940	0.06913461	0.9308654
1941	0.0021109462	0.9978891
1942	0.4232478	0.5767522
1943	0.0006537772	0.9993462
1944	0.39929196	0.60070807
1945	0.11199613	0.8880038
1946	0.009879697	0.9901203
1947	0.14536937	0.8546306
1948	0.07627915	0.92372084
1949	0.0060082474	0.9939918
1950	0.09798536	0.9020146
1951	0.10408754	0.8959124
1952	0.00038679576	0.9996132
1953	0.7005891	0.2994109
1954	0.26238796	0.73761207
1955	0.0066043185	0.99339575
1956	0.0021029154	0.997897
1957	0.16923374	0.8307662
1958	0.5202284	0.47977164
1959	0.016010702	0.9839893
1960	4.0709325e-05	0.99995923
1961	0.14277466	0.8572253
1962	0.0003313857	0.9996686
1963	0.0001712579	0.9998287
1964	0.022282518	0.9777175
1965	0.053542897	0.9464571
1966	0.043316092	0.9566839
1967	0.0003041348	0.9996959
1968	0.033617593	0.9663824
1969	0.0046820273	0.99531806
1970	0.44312477	0.5568752
1971	8.587585e-05	0.99991417
1972	8.305538e-05	0.9999169
1973	0.3390842	0.66091585
1974	0.8594465	0.14055347
1975	0.0009528098	0.9990472
1976	0.0061155865	0.9938844
1977	0.0476155	0.9523845
1978	0.0011641558	0.99883586
1979	0.0029961043	0.99700385
1980	0.002168184	0.99783176
1981	0.7541226	0.24587741
1982	0.034805983	0.965194
1983	0.009568605	0.99043137
1984	0.0028418284	0.99715817
1985	0.00029767025	0.9997023
1986	0.00017466288	0.9998254
1987	0.044751573	0.9552485
1988	0.5365342	0.46346584
1989	0.98435366	0.015646292
1990	0.48219472	0.5178053
1991	0.094941825	0.9050582
1992	0.048830245	0.9511698
1993	0.013189762	0.9868102
1994	6.919293e-05	0.99993086
1995	0.0016676125	0.99833244
1996	0.0036360885	0.99636394
1997	0.008829285	0.99117076
1998	0.00053364143	0.99946636
[truncated: 3,254 more rows]
