# Supplementary material for: Evaluating deep learning-based melanoma classification using immunohistochemistry and routine histology: A three center study
Source: PLoS One. 2024 Jan 19;19(1):e0297146. doi: 10.1371/journal.pone.0297146 (PMC10798511; doi:10.1371/journal.pone.0297146)
Supplement: S5 Dataset — (ZIP) [file pone.0297146.s011.zip › minimal_dataset/tile_predictions/dresden/720107-HE_ind_ISlab_1.0.csv]

	0	1
0	0.00021715648	0.99978286
1	8.209856e-06	0.9999918
2	0.0016809083	0.9983191
3	0.1764947	0.8235053
4	0.025593838	0.9744061
5	0.013256799	0.9867432
6	3.210459e-05	0.99996793
7	0.00022168952	0.99977833
8	1.5485116e-06	0.99999845
9	0.012624967	0.987375
10	0.021101424	0.9788986
11	0.57009465	0.42990535
12	0.006095852	0.9939042
13	0.000818761	0.9991812
14	0.006072938	0.99392706
15	0.003037064	0.99696296
16	0.000118391734	0.9998816
17	0.025631588	0.97436845
18	0.18293417	0.81706583
19	0.0011542338	0.9988457
20	0.00018627815	0.99981374
21	0.0037173263	0.99628264
22	0.00018863658	0.99981135
23	0.0012023569	0.99879766
24	2.5081401e-05	0.99997497
25	0.0067705046	0.9932295
26	4.3965447e-05	0.999956
27	6.622127e-07	0.9999993
28	0.00611441	0.9938856
29	0.00048033756	0.9995197
30	0.0015155612	0.99848443
31	0.0010107452	0.9989893
32	0.09379043	0.9062096
33	5.5788656e-05	0.9999442
34	0.00821524	0.9917848
35	0.06132135	0.9386787
36	0.00053172826	0.99946827
37	0.024719901	0.97528005
38	0.27300152	0.72699845
39	0.010587689	0.98941237
40	0.003407509	0.99659246
41	0.06450191	0.9354981
42	0.011181295	0.9888187
43	2.333059e-05	0.99997663
44	0.08335874	0.9166413
45	0.06950243	0.9304976
46	5.1790117e-05	0.99994826
47	8.9022324e-05	0.99991095
48	0.9486548	0.051345207
49	0.0008470724	0.9991529
50	2.7597014e-07	0.99999976
51	0.19896437	0.80103564
52	0.0023396758	0.9976603
53	0.00011103557	0.9998889
54	0.00016654207	0.99983346
55	0.00022326346	0.9997768
56	0.00021648088	0.9997836
57	0.0076328097	0.9923672
58	0.0002586389	0.9997414
59	0.009273378	0.9907266
60	0.004004998	0.99599504
61	0.00029503898	0.9997049
62	0.00045402112	0.999546
63	0.00011556483	0.99988437
64	6.890347e-05	0.9999311
65	0.01770938	0.9822907
66	0.0040198634	0.99598014
67	0.028362209	0.97163785
68	0.008539872	0.9914601
69	0.0013639468	0.99863607
70	0.0008210978	0.9991788
71	0.07097427	0.9290257
72	0.0004173297	0.9995827
73	0.014570373	0.98542964
74	0.0001580905	0.9998419
75	0.4082281	0.5917719
76	0.00011445773	0.99988556
77	0.013780885	0.9862191
78	0.013448699	0.9865513
79	0.002497063	0.997503
80	3.1686544e-05	0.9999683
81	1.7325563e-05	0.9999827
82	0.04653819	0.9534619
83	0.1334909	0.86650914
84	9.150455e-05	0.99990845
85	0.15792413	0.8420758
86	8.853825e-05	0.9999114
87	0.0038937684	0.9961062
88	5.2496704e-05	0.99994755
89	2.9016146e-06	0.99999714
90	0.010864368	0.9891356
91	0.0038813485	0.99611866
92	3.745417e-05	0.99996257
93	6.9571775e-05	0.9999304
94	0.010655757	0.98934424
95	0.16198614	0.8380139
96	1.3592078e-05	0.9999864
97	0.0012603999	0.99873966
98	0.01096511	0.9890349
99	0.0053812442	0.9946188
100	9.395685e-06	0.9999906
101	5.490042e-05	0.99994504
102	0.00029808262	0.9997019
103	1.4116343e-05	0.99998593
104	0.0013131853	0.99868685
105	0.00084124313	0.99915874
106	0.02761427	0.9723857
107	8.085114e-05	0.9999192
108	0.0026031209	0.9973968
109	0.034938868	0.9650612
110	0.0008068741	0.99919313
111	2.4706835e-05	0.9999753
112	1.1320582e-06	0.9999989
113	5.998252e-06	0.99999404
114	0.96666193	0.0333381
115	0.003966443	0.9960336
116	0.1120746	0.88792545
117	0.0010327578	0.9989673
118	0.00013837345	0.9998616
119	0.0004396421	0.9995603
120	0.0018327171	0.9981673
121	6.677422e-06	0.9999933
122	0.5937617	0.4062383
123	0.018079838	0.9819202
124	1.740369e-05	0.9999826
125	0.00076262414	0.9992374
126	0.007075179	0.9929248
127	3.5844027e-05	0.9999641
128	1.9445626e-05	0.99998057
129	0.031136975	0.968863
130	0.04375957	0.9562405
131	0.09532681	0.9046732
132	0.0029228828	0.9970771
133	0.000101097736	0.9998989
134	0.0041535706	0.99584645
135	0.00049129466	0.99950874
136	0.0014329057	0.9985671
137	0.017261185	0.9827388
138	0.0076266252	0.9923734
139	1.1835438e-05	0.9999882
140	0.008982966	0.991017
141	0.009637729	0.9903623
142	1.3458489e-05	0.9999865
143	0.001594909	0.99840516
144	0.01017944	0.9898205
145	0.0034699535	0.9965301
146	0.00030545375	0.9996946
147	0.0344167	0.96558326
148	0.0008780923	0.99912196
149	0.025987618	0.97401243
150	3.4873177e-05	0.9999651
151	0.00033820796	0.9996618
152	0.61656326	0.3834367
153	0.0065206084	0.9934794
154	0.029399635	0.97060037
155	6.6591114e-05	0.99993336
156	0.015460278	0.9845397
157	0.02390212	0.97609794
158	0.025517527	0.9744824
159	0.0020709776	0.997929
160	0.0035183714	0.99648166
161	3.4039065e-05	0.9999659
162	0.0033226188	0.9966774
163	7.0497954e-06	0.99999297
164	0.00011104033	0.9998889
165	0.00064529735	0.99935466
166	0.00020141779	0.9997986
167	0.0011095062	0.99889046
168	0.0011690727	0.998831
169	0.0036625252	0.99633753
170	0.01046628	0.9895337
171	0.00048509063	0.99951494
172	0.0009615335	0.99903846
173	0.0003504002	0.99964964
174	0.0002907826	0.9997092
175	0.0013574873	0.9986425
176	0.5926148	0.40738517
177	0.0001417821	0.99985814
178	0.00017236796	0.9998276
179	0.019320054	0.98068
180	0.0028073003	0.9971927
181	0.0015774072	0.9984226
182	0.000108328	0.99989164
183	0.002845045	0.99715495
184	1.1146995e-05	0.9999888
185	0.0009923573	0.99900764
186	0.0031173714	0.9968827
187	0.001942732	0.9980572
188	0.00046064478	0.9995394
189	1.2371379e-06	0.9999988
190	0.0007928126	0.9992072
191	0.0008794105	0.99912053
192	0.00068465044	0.9993154
193	0.00675151	0.99324846
194	0.0004164079	0.99958354
195	0.09747642	0.9025236
196	8.4561514e-05	0.9999155
197	0.13178562	0.86821437
198	0.0022724287	0.9977276
199	0.03453843	0.9654616
200	0.024068182	0.97593176
201	0.0015360453	0.998464
202	3.6082594e-05	0.9999639
203	0.00077290786	0.99922705
204	1.7895463e-05	0.9999821
205	0.0010568353	0.99894315
206	0.22336431	0.77663565
207	0.007924442	0.99207556
208	1.9709003e-05	0.99998033
209	0.0029571434	0.99704283
210	0.10798647	0.89201355
211	7.2883246e-05	0.99992716
212	3.686427e-05	0.99996316
213	8.8208793e-07	0.99999917
214	0.045659535	0.95434046
215	0.54523635	0.45476368
216	0.033422522	0.9665775
217	0.0013979399	0.9986021
218	0.0021497747	0.9978503
219	0.585447	0.41455296
220	0.0001572748	0.99984264
221	0.0020138044	0.9979862
222	0.023440992	0.97655904
223	0.0006539221	0.9993461
224	0.392563	0.607437
225	0.0002106891	0.9997893
226	6.3567095e-05	0.99993646
227	0.7003684	0.29963157
228	0.00047215854	0.9995278
229	0.00019742754	0.99980265
230	1.0131517e-05	0.99998987
231	0.00023061156	0.9997694
232	0.0007774219	0.9992225
233	2.1293898e-05	0.99997866
234	3.95743e-05	0.9999604
235	3.045272e-07	0.99999964
236	0.5015697	0.49843028
237	0.04301844	0.9569815
238	0.0052957325	0.9947043
239	0.0077791223	0.9922208
240	0.0011016772	0.99889827
241	8.722041e-06	0.9999913
242	0.00013156225	0.9998684
243	0.006036992	0.99396294
244	0.00015151275	0.9998485
245	0.091839544	0.90816045
246	0.7745274	0.22547261
247	0.0067308205	0.99326915
248	0.06078474	0.9392153
249	2.7487391e-05	0.99997246
250	0.00028332445	0.9997167
251	0.00048562008	0.99951434
252	0.0033208714	0.9966792
253	0.04456585	0.9554342
254	0.0015303487	0.99846965
255	0.012781889	0.98721814
256	0.0011020156	0.9988979
257	0.039299417	0.9607006
258	0.00027385322	0.9997261
259	0.0038805301	0.9961195
260	0.00017120923	0.9998288
261	0.0041857366	0.99581426
262	1.0466223e-06	0.9999989
263	0.00030863308	0.99969137
264	0.0037369344	0.9962631
265	3.9629973e-05	0.9999604
266	0.006285856	0.99371415
267	0.0007033823	0.99929655
268	0.0025156732	0.9974843
269	2.8166198e-06	0.99999714
270	0.058153257	0.9418467
271	0.00018359594	0.9998165
272	0.99957174	0.0004282194
273	0.0051081884	0.99489176
274	3.6077363e-05	0.9999639
275	0.0037660717	0.9962339
276	0.0015627765	0.9984372
277	0.018794818	0.9812052
278	0.00019479179	0.9998053
279	0.0017591596	0.9982408
280	0.010053911	0.98994607
281	0.0005646962	0.99943525
282	0.75806427	0.24193573
283	0.026417583	0.9735824
284	0.0010707027	0.9989293
285	4.6224804e-06	0.99999535
286	4.436916e-05	0.99995565
287	0.00017763248	0.99982244
288	0.03129396	0.9687061
289	0.00078886666	0.9992111
290	0.007510805	0.9924892
291	5.148531e-06	0.9999949
292	0.031169653	0.96883035
293	3.18989e-05	0.99996805
294	0.00031434745	0.99968565
295	1.16150275e-07	0.9999999
296	0.0380312	0.9619688
297	0.01999872	0.9800013
298	0.00010143726	0.99989855
299	4.068363e-06	0.99999595
300	0.0030080585	0.9969919
301	0.003620686	0.9963793
302	3.8219667e-05	0.99996173
303	0.016241971	0.98375803
304	0.7100317	0.28996837
305	5.8895e-06	0.99999416
306	0.003598913	0.9964011
307	0.00027804528	0.99972194
308	0.00022252432	0.9997775
309	0.0013939461	0.998606
310	0.0076940446	0.99230593
311	0.005781203	0.9942188
312	0.0074685537	0.9925315
313	4.4790227e-06	0.99999547
314	0.053685017	0.94631493
315	0.00092077634	0.9990792
316	0.00010675616	0.9998932
317	0.000102733306	0.99989724
318	0.0064606643	0.9935394
319	0.017347192	0.9826528
320	3.4470326e-05	0.99996555
321	0.027407657	0.97259235
322	9.0684356e-05	0.9999093
323	2.3343932e-06	0.9999976
324	0.0646731	0.9353269
325	0.001536414	0.99846363
326	0.009744825	0.9902552
327	0.0009918676	0.9990081
328	2.9943155e-06	0.999997
329	0.39301944	0.60698056
330	0.0058617075	0.99413824
331	0.00039827288	0.9996018
332	0.004678491	0.9953216
333	0.0017214072	0.9982786
334	6.0326956e-06	0.9999939
335	0.0048819208	0.99511814
336	0.0013650872	0.9986349
337	0.03430933	0.9656907
338	0.019385582	0.9806144
339	0.00049755035	0.9995024
340	0.0047264597	0.99527353
341	4.609977e-06	0.99999535
342	0.29132417	0.7086758
343	0.00032170262	0.99967825
344	0.00015598994	0.99984396
345	0.03626313	0.9637369
346	0.0016233751	0.9983766
347	8.510325e-05	0.9999149
348	0.0019743782	0.99802566
349	2.2528107e-07	0.99999976
350	0.13132012	0.8686799
351	0.00068492	0.99931514
352	0.0009445161	0.99905545
353	4.2885236e-05	0.9999571
354	0.1515184	0.84848154
355	0.5088871	0.4911129
356	0.021322582	0.9786774
357	0.0020415753	0.9979584
358	4.770867e-05	0.9999523
359	0.006509544	0.99349046
360	5.49987e-06	0.9999945
361	0.060100928	0.9398991
362	2.5584586e-05	0.99997437
363	3.2974593e-05	0.999967
364	0.0021364589	0.9978636
365	0.020671202	0.97932875
366	0.0043784105	0.9956216
367	0.006503484	0.99349654
368	0.44527173	0.5547283
369	7.559977e-06	0.9999925
370	0.00048429135	0.9995158
371	0.020829825	0.9791702
372	0.0022250833	0.9977749
373	7.836099e-06	0.99999213
374	0.06156343	0.9384366
375	0.19759326	0.8024067
376	0.22091702	0.779083
377	0.0007128658	0.9992872
378	7.053076e-05	0.9999294
379	0.011181468	0.98881847
380	5.796688e-06	0.99999416
381	0.000592464	0.99940753
382	0.002938406	0.99706155
383	0.35297313	0.6470269
384	6.920697e-05	0.99993074
385	0.000540836	0.9994592
386	4.232706e-05	0.9999577
387	0.0015706426	0.99842936
388	0.05344799	0.94655204
389	0.041720066	0.9582799
390	3.50765e-05	0.99996495
391	0.00044939833	0.9995505
392	0.00021991396	0.9997801
393	0.0025123034	0.99748766
394	7.66235e-05	0.99992335
395	0.0002142092	0.99978584
396	0.0016957419	0.99830425
397	0.01119841	0.9888016
398	0.0060683545	0.99393165
399	0.028723182	0.9712768
400	7.5475714e-06	0.9999925
401	0.0021445702	0.99785537
402	0.0896508	0.91034913
403	0.03211446	0.96788555
404	0.0001280071	0.99987197
405	1.4769909e-05	0.9999852
406	0.00012612628	0.9998739
407	0.05463721	0.9453628
408	4.0551473e-05	0.99995947
409	0.00268688	0.9973131
410	0.85773385	0.1422661
411	0.06829534	0.9317047
412	0.0045242347	0.9954757
413	0.00016297291	0.99983704
414	0.0003719584	0.99962807
415	0.0061151814	0.99388486
416	3.6871163e-05	0.99996316
417	0.06280546	0.9371945
418	0.3022701	0.6977299
419	0.0007862408	0.9992137
420	0.118620455	0.88137954
421	0.0076619145	0.9923381
422	0.013288672	0.9867113
423	0.0032135595	0.9967865
424	0.0025959378	0.99740404
425	0.008466048	0.99153394
426	0.00010509231	0.99989486
427	0.00013535158	0.9998646
428	0.020793544	0.97920644
429	4.1685573e-05	0.9999583
430	1.0331696e-05	0.9999896
431	0.000856935	0.999143
432	0.0058014593	0.99419856
433	5.710772e-06	0.9999943
434	0.009942688	0.9900573
435	0.004362227	0.99563783
436	0.0002694098	0.9997305
437	0.00087166054	0.9991284
438	0.0055875	0.9944125
439	0.0012484578	0.9987515
440	5.871437e-06	0.99999416
441	2.9485362e-05	0.99997056
442	0.0003350561	0.9996649
443	0.00015724964	0.99984276
444	0.45168403	0.54831594
445	0.0027762929	0.99722373
446	0.03888519	0.9611148
447	1.5810747e-05	0.99998415
448	0.004725383	0.99527454
449	0.0007863756	0.9992136
450	6.299028e-05	0.99993706
451	0.15313774	0.8468623
452	0.0019691337	0.99803084
453	0.0014270316	0.99857295
454	0.014497575	0.98550236
455	0.53849983	0.46150014
456	0.00479924	0.99520075
457	0.0069577335	0.99304223
458	0.0005319255	0.99946815
459	5.4666583e-05	0.9999453
460	0.001460701	0.9985393
461	0.011318145	0.9886819
462	0.0075922306	0.9924078
463	1.576367e-05	0.99998426
464	0.0018326446	0.9981673
465	0.00017507421	0.99982494
466	0.00023578732	0.99976426
467	0.029807916	0.97019213
468	0.019186405	0.98081356
469	0.0034280755	0.9965719
470	1.115843e-05	0.9999888
471	0.0061987685	0.9938013
472	0.0027491893	0.99725085
473	0.014261784	0.9857383
474	0.00031631987	0.99968374
475	0.00013888303	0.9998611
476	2.3497632e-05	0.9999765
477	1.1940407e-05	0.9999881
478	0.1629007	0.8370993
479	0.00015206447	0.9998479
480	0.0058243866	0.99417555
481	1.9104589e-06	0.9999981
482	0.17751706	0.82248294
483	0.0010622685	0.9989378
484	6.256624e-05	0.9999374
485	0.00029282962	0.99970716
486	0.0037069465	0.996293
487	0.44533184	0.5546681
488	0.16369478	0.8363052
489	0.654907	0.34509304
490	0.0026492067	0.9973508
491	0.5722629	0.4277371
492	5.4195276e-05	0.99994576
493	0.0010982795	0.9989017
494	0.00056903454	0.99943095
495	0.11706285	0.8829372
496	5.0132963e-05	0.9999498
497	0.52716184	0.47283813
498	0.005834396	0.99416554
499	0.2385712	0.76142883
500	0.16112551	0.83887446
501	0.0007490488	0.99925095
502	0.064081274	0.93591875
503	5.7417754e-05	0.99994254
504	0.00043895995	0.999561
505	0.00012529462	0.9998747
506	3.570699e-06	0.9999964
507	2.3423869e-05	0.99997663
508	0.014124154	0.9858759
509	0.0045703924	0.99542964
510	0.0019214492	0.9980786
511	0.008675023	0.991325
512	0.027472448	0.9725275
513	0.0010802451	0.9989197
514	0.0015709552	0.998429
515	0.003939847	0.9960601
516	0.0007452005	0.99925476
517	4.8486e-05	0.9999515
518	0.083035275	0.9169647
519	3.5689587e-05	0.99996436
520	0.007019173	0.99298084
521	0.074133426	0.9258666
522	0.00026055457	0.99973947
523	4.277063e-06	0.9999957
524	0.0018281032	0.9981719
525	0.077205606	0.9227944
526	0.00411024	0.99588984
527	0.0030933	0.9969067
528	0.22521438	0.77478564
529	0.09127803	0.908722
530	0.49667943	0.5033206
531	0.00011258912	0.99988735
532	0.0040684175	0.99593157
533	0.00016826467	0.9998317
534	0.00019397333	0.9998061
535	0.0011796228	0.99882036
536	0.00011093948	0.999889
537	5.9947637e-05	0.99994004
538	0.00022524233	0.99977475
539	0.0013277574	0.99867225
540	0.00036629086	0.99963367
541	3.6649258e-06	0.9999963
542	0.0025338756	0.9974661
543	9.505249e-05	0.999905
544	3.2461514e-07	0.99999964
545	0.00024704222	0.99975294
546	0.0018172694	0.9981828
547	8.080096e-05	0.9999192
548	0.001104659	0.9988953
549	0.81655157	0.18344842
550	0.005345806	0.9946542
551	2.8924645e-05	0.99997103
552	0.00016654523	0.99983346
553	0.14243059	0.85756934
554	6.561733e-05	0.99993443
555	0.048813064	0.95118695
556	0.35937804	0.640622
557	0.0005767877	0.99942327
558	0.36694467	0.6330554
559	2.040097e-05	0.9999796
560	0.00030746945	0.99969256
561	0.004364605	0.99563545
562	0.0011775498	0.9988224
563	0.0061785094	0.9938215
564	5.4038205e-06	0.99999464
565	0.00026262086	0.9997373
566	0.00085615105	0.99914384
567	0.00047435236	0.99952567
568	2.2692384e-05	0.99997735
569	0.000114755305	0.9998852
570	8.614716e-05	0.9999138
571	0.00012992995	0.99987006
572	0.00054474105	0.9994553
573	7.257047e-05	0.9999274
574	0.0067820004	0.993218
575	0.009071992	0.990928
576	0.020169372	0.9798306
577	2.380948e-05	0.99997616
578	0.14852817	0.85147184
579	0.00013185677	0.99986815
580	0.07254791	0.927452
581	0.0001183441	0.9998816
582	0.005393899	0.9946061
583	0.044587437	0.9554125
584	0.0011503153	0.99884963
585	0.0012576538	0.9987424
586	0.00046135622	0.99953866
587	1.3754775e-05	0.9999863
588	0.00011315764	0.9998869
589	5.1023635e-06	0.9999949
590	0.000117313124	0.9998827
591	3.0909192e-05	0.9999691
592	0.0011511545	0.9988488
593	0.00043327612	0.99956673
594	0.00014690986	0.999853
595	0.9922011	0.0077988785
596	1.7173658e-06	0.99999833
597	0.0016498899	0.99835014
598	0.0025391066	0.99746084
599	0.43528977	0.56471026
600	0.0020192156	0.9979808
601	0.0019581295	0.99804187
602	0.81372565	0.18627438
603	3.7887776e-06	0.9999962
604	0.0004553745	0.99954456
605	0.67578703	0.324213
606	0.00091080304	0.99908924
607	6.836703e-05	0.9999316
608	0.9541999	0.04580011
609	2.934281e-05	0.9999707
610	0.004395643	0.9956044
611	0.0025850763	0.99741495
612	5.833197e-05	0.9999417
613	0.0066356407	0.99336433
614	0.0020607517	0.99793917
615	0.015360741	0.9846393
616	0.001662158	0.99833786
617	0.10024586	0.8997541
618	0.04715231	0.95284766
619	0.0044051474	0.9955948
620	3.870862e-06	0.9999962
621	0.0009786604	0.9990213
622	0.030333634	0.96966636
623	0.00017470734	0.9998253
624	4.3650607e-06	0.9999956
625	0.24125183	0.7587482
626	0.0026096264	0.99739045
627	0.48145998	0.51853997
628	0.0016818941	0.9983181
629	0.0005535864	0.99944645
630	1.608241e-05	0.9999839
631	0.48663485	0.51336515
632	3.8777896e-05	0.99996126
633	0.013118493	0.9868815
634	0.0010737374	0.9989262
635	0.97817147	0.021828465
636	8.842173e-05	0.99991155
637	7.9728015e-06	0.999992
638	0.00036964932	0.99963033
639	1.0608078e-05	0.9999894
640	0.011188646	0.9888114
641	2.3616652e-05	0.9999764
642	0.008732818	0.99126714
643	0.018324036	0.981676
644	0.002061971	0.997938
645	0.0038144162	0.9961856
646	0.00012503979	0.99987495
647	0.0055094203	0.9944906
648	0.0015221448	0.9984779
649	8.564786e-06	0.9999914
650	0.06519388	0.9348061
651	1.3765671e-06	0.99999857
652	0.0001107354	0.99988925
653	0.008513656	0.9914863
654	0.006843865	0.99315614
655	9.681886e-06	0.99999034
656	0.001401814	0.99859816
657	0.00015240793	0.99984753
658	0.007995396	0.9920046
659	0.9971572	0.0028427884
660	0.00096273614	0.99903727
661	0.35521454	0.6447854
662	8.4237645e-06	0.99999154
663	1.9542838e-06	0.9999981
664	0.016904062	0.9830959
665	0.00016200826	0.999838
666	0.00014241175	0.99985754
667	0.002601136	0.99739885
668	0.0024869023	0.99751306
669	0.10858114	0.8914189
670	0.002256753	0.99774325
671	0.0018913776	0.9981086
672	0.002023811	0.99797624
673	6.067106e-06	0.9999939
674	0.00037489532	0.9996251
675	0.00039837827	0.99960166
676	0.00025966673	0.9997403
677	0.024905281	0.9750947
678	0.012147824	0.9878522
679	0.0045151184	0.99548495
680	0.0066941637	0.99330586
681	0.0005955245	0.99940443
682	0.011196408	0.98880357
683	0.00011094202	0.999889
684	1.0421411e-05	0.9999896
685	0.00043483524	0.9995652
686	0.0052819382	0.99471813
687	0.029451657	0.9705483
688	5.5353667e-06	0.9999945
689	0.00029178205	0.99970824
690	0.011064875	0.9889352
691	0.044776868	0.95522314
692	1.5775477e-05	0.99998426
693	0.024474807	0.97552514
694	0.0004982458	0.9995017
695	0.23337486	0.76662517
696	0.0004258113	0.99957424
697	0.00018524306	0.9998148
698	0.043660823	0.9563391
699	2.4120658e-07	0.99999976
700	0.050187614	0.94981235
701	0.0019171451	0.9980829
702	1.3893886e-05	0.99998605
703	0.0013385892	0.9986614
704	0.0061472417	0.99385273
705	0.013692788	0.9863072
706	0.001259597	0.9987404
707	0.009882375	0.9901176
708	0.00011302952	0.999887
709	0.00081551244	0.9991844
710	2.0450603e-05	0.9999795
711	0.00095456897	0.99904543
712	0.0041767447	0.99582326
713	0.00030764772	0.9996923
714	0.0014318703	0.99856806
715	0.0028411245	0.9971589
716	0.0014531797	0.9985468
717	0.00032763273	0.9996724
718	0.0020086006	0.99799144
719	0.000106177984	0.9998938
720	0.82245284	0.17754714
721	1.8478295e-05	0.9999815
722	2.8718496e-06	0.99999714
723	9.008208e-05	0.9999099
724	4.641509e-05	0.9999536
725	0.0004888514	0.9995111
726	0.002884591	0.9971154
727	1.3132994e-05	0.9999869
728	0.010222145	0.98977786
729	0.00022166141	0.99977833
730	0.014812173	0.98518777
731	0.0004500869	0.9995499
732	0.44752708	0.5524729
733	0.0010795781	0.99892044
734	0.02317901	0.97682106
735	0.00038216182	0.9996178
736	0.00058427337	0.99941576
737	0.00010525699	0.99989474
738	0.00021836486	0.99978167
739	0.0008714143	0.99912864
740	0.014534351	0.98546565
741	0.0010682122	0.9989318
742	0.00041461107	0.99958545
743	0.0010903064	0.9989097
744	0.00539102	0.994609
745	0.0007190765	0.999281
746	0.00012635163	0.99987364
747	0.0032729777	0.996727
748	0.0034403626	0.9965597
749	0.0023606038	0.9976394
750	0.0036774084	0.99632263
751	0.17912522	0.82087475
752	0.0062111006	0.9937889
753	0.0029658452	0.9970342
754	0.11865977	0.88134027
755	0.001990707	0.99800926
756	0.0035679603	0.99643207
757	0.49886742	0.50113255
758	0.00048101242	0.999519
759	0.0018273776	0.99817264
760	4.3488955e-05	0.9999565
761	0.029805757	0.9701942
762	0.0001576356	0.9998423
763	0.1789569	0.8210431
764	0.012921118	0.9870789
765	0.0011103991	0.9988896
766	0.99845874	0.0015412759
767	0.003457658	0.9965423
768	0.03229899	0.967701
769	5.7550693e-05	0.9999424
770	0.022687934	0.9773121
771	0.10487011	0.8951299
772	0.00030091227	0.9996991
773	0.06294009	0.9370599
774	0.02039023	0.9796098
775	3.379531e-05	0.99996614
776	0.56130856	0.4386914
777	0.0026212442	0.9973788
778	0.011977158	0.9880228
779	0.5355746	0.4644254
780	1.0121292e-06	0.99999905
781	8.120898e-05	0.9999188
782	3.268831e-06	0.9999968
783	0.00028973294	0.99971026
784	0.002807223	0.9971928
785	0.035003863	0.9649961
786	0.46789813	0.53210187
787	0.0017995412	0.9982004
788	0.00020910587	0.99979097
789	1.1323164e-06	0.9999989
790	0.00019684312	0.9998031
791	0.0016974726	0.99830246
792	0.00286963	0.99713045
793	2.2939077e-05	0.9999771
794	0.0020324579	0.99796754
795	5.1371426e-06	0.9999949
796	0.7706576	0.22934242
797	0.1702724	0.82972765
798	4.6375685e-06	0.99999535
799	0.00020029057	0.9997998
800	0.00955944	0.9904406
801	0.00053142785	0.9994686
802	0.0036763356	0.9963237
803	0.008488076	0.9915119
804	0.25894266	0.74105734
805	0.00040623645	0.9995938
806	6.1422584e-06	0.9999938
807	0.025348457	0.9746515
808	0.0020536594	0.9979463
809	0.0031301533	0.99686986
810	7.1585244e-05	0.99992836
811	2.2166114e-05	0.9999778
812	5.5716668e-05	0.9999443
813	0.088218465	0.91178155
814	0.0002524357	0.9997476
815	0.0011606198	0.99883944
816	0.0012207335	0.99877924
817	0.000515388	0.99948454
818	0.054355882	0.94564414
819	0.0049154065	0.9950846
820	0.0006408292	0.9993592
821	0.006468664	0.9935314
822	0.00037550647	0.9996245
823	0.042606577	0.95739335
824	0.00032276654	0.9996773
825	0.00031756688	0.9996824
826	0.0016470413	0.998353
827	0.00043720065	0.9995628
828	0.0006335688	0.99936646
829	0.011423093	0.98857695
830	0.007832236	0.9921678
831	0.0008087034	0.99919134
832	0.0055914307	0.99440855
833	0.011374399	0.98862565
834	0.02654404	0.97345597
835	0.010985627	0.9890143
836	0.000105757426	0.99989426
837	0.00026578823	0.9997342
838	1.2764197e-06	0.9999987
839	0.00018876127	0.99981123
840	0.029639652	0.97036034
841	0.013478564	0.9865215
842	0.00021113396	0.99978894
843	0.0036046563	0.9963954
844	0.0011286745	0.99887127
845	0.0026188078	0.99738115
846	2.949228e-05	0.99997056
847	0.23622857	0.76377136
848	0.0004922659	0.9995078
849	0.017712656	0.98228735
850	0.04817297	0.95182705
851	0.0015968076	0.99840325
852	0.2649358	0.73506415
853	0.6215957	0.37840435
854	0.030815857	0.96918416
855	0.0015557032	0.99844426
856	0.0040389597	0.995961
857	0.0034327132	0.99656725
858	0.0009658005	0.99903417
859	1.8730856e-06	0.9999981
860	0.0024863193	0.99751365
861	0.26808536	0.7319146
862	0.00033304244	0.9996669
863	0.04289016	0.9571098
864	0.001106421	0.99889356
865	4.9215046e-06	0.9999951
866	0.43915126	0.5608488
867	1.4476256e-05	0.9999856
868	0.021315727	0.97868425
869	0.00011024304	0.99988973
870	0.009796191	0.99020386
871	0.000103145394	0.9998969
872	0.011739377	0.9882606
873	3.8182026e-07	0.99999964
874	3.343615e-05	0.9999666
875	0.849504	0.15049598
876	1.1368281e-06	0.9999988
877	0.00019895405	0.9998011
878	0.0006485583	0.99935144
879	0.013830351	0.9861697
880	0.0011902903	0.9988097
881	2.3768851e-05	0.9999763
882	3.8115588e-06	0.9999962
883	0.0033495082	0.9966505
884	0.0036145325	0.99638546
885	0.04776808	0.9522319
886	0.0009312811	0.9990688
887	0.019796042	0.9802039
888	0.0036062542	0.99639374
889	7.6460376e-05	0.9999236
890	1.1510163e-05	0.99998844
891	0.16145489	0.8385451
892	0.03272195	0.96727806
893	6.307755e-05	0.99993694
894	0.008486106	0.9915139
895	0.0012900591	0.9987099
896	2.444957e-05	0.99997556
897	0.0021532665	0.9978467
898	0.0021498618	0.9978502
899	1.4799963e-06	0.99999857
900	0.5722	0.4278
901	0.00029359135	0.9997063
902	0.00019751584	0.99980253
903	0.00093539833	0.9990646
904	0.0026168549	0.9973832
905	0.00091863243	0.9990814
906	0.022531187	0.9774688
907	0.00052594166	0.9994741
908	0.0006525468	0.9993474
909	0.0110628195	0.98893714
910	0.00064024894	0.9993598
911	0.045879714	0.9541202
912	2.3459216e-07	0.99999976
913	0.020189479	0.9798106
914	0.4739296	0.5260704
915	0.00068144116	0.9993186
916	0.021904925	0.97809505
917	0.005882825	0.99411714
918	0.092657104	0.90734285
919	0.0070925523	0.9929074
920	6.867991e-05	0.99993134
921	0.09409315	0.90590686
922	0.008539025	0.99146104
923	3.73936e-05	0.99996257
924	0.7932364	0.2067636
925	0.0018655105	0.9981345
926	0.0011813978	0.9988186
927	0.0018088158	0.9981912
928	0.0002662732	0.99973375
929	0.0025826849	0.99741733
930	6.799306e-05	0.99993205
931	0.0018592433	0.9981407
932	0.0017767907	0.99822325
933	1.2278533e-05	0.9999877
934	0.31263745	0.68736255
935	0.009147195	0.9908528
936	0.046438035	0.953562
937	0.00026491415	0.99973506
938	0.011262994	0.98873705
939	0.0004160447	0.999584
940	5.6986657e-05	0.999943
941	0.00022877657	0.9997712
942	0.00017519947	0.9998248
943	0.0008320394	0.99916804
944	0.011131567	0.98886836
945	0.23543218	0.7645678
946	0.14668964	0.8533104
947	0.00015573061	0.9998442
948	0.013339713	0.98666024
949	0.0011252376	0.9988747
950	0.0017807878	0.9982192
951	0.0055652494	0.9944348
952	1.0548036e-05	0.9999895
953	0.041656844	0.9583432
954	0.00021160697	0.99978846
955	1.9512632e-05	0.99998045
956	0.026182499	0.97381747
957	0.008219449	0.9917806
958	1.05852e-05	0.9999894
959	6.84264e-06	0.9999932
960	0.0006354301	0.99936455
961	9.257063e-05	0.9999074
962	0.009238143	0.9907618
963	0.00034773262	0.99965227
964	0.040290497	0.9597095
965	0.24129881	0.7587012
966	0.0028478005	0.9971522
967	0.012635445	0.9873646
968	0.0085234195	0.9914766
969	0.0005339854	0.999466
970	0.004776308	0.9952237
971	1.2115423e-05	0.99998784
972	0.1681294	0.8318706
973	4.9893588e-05	0.99995005
974	2.2811914e-06	0.99999774
975	0.4529413	0.5470587
976	0.0014121218	0.9985879
977	0.0098665655	0.9901334
978	0.036237206	0.9637628
979	1.22104575e-05	0.99998784
980	0.0009458208	0.99905413
981	0.14742787	0.85257214
982	0.00018276961	0.9998173
983	0.0015905111	0.99840957
984	0.0018064429	0.99819356
985	0.011529193	0.9884708
986	6.39104e-05	0.9999361
987	0.000103304454	0.99989665
988	4.0425446e-05	0.9999596
989	0.009867727	0.99013233
990	0.117316045	0.88268393
991	0.0007480034	0.999252
992	0.0003328333	0.99966717
993	0.0005441225	0.99945587
994	0.00393823	0.99606174
995	0.004652402	0.99534756
996	0.00020270188	0.9997973
997	0.0011146776	0.99888533
998	0.21599029	0.7840097
999	0.0002751642	0.9997248
1000	0.00022333351	0.99977666
1001	0.00068149477	0.9993185
1002	6.009233e-05	0.9999399
1003	0.07595789	0.92404217
1004	0.024117522	0.97588253
1005	0.06663747	0.93336254
1006	0.000601922	0.9993981
1007	0.0031821264	0.9968178
1008	4.93616e-05	0.99995065
1009	4.414746e-06	0.9999956
1010	0.00023439334	0.9997656
1011	0.039514214	0.96048576
1012	0.077011526	0.9229884
1013	2.6130245e-05	0.9999739
1014	0.0030617686	0.9969382
1015	0.00014562283	0.9998543
1016	0.03098705	0.9690129
1017	1.1276241e-05	0.9999887
1018	0.00017957488	0.9998204
1019	0.00027948048	0.9997205
1020	0.07631993	0.92368
1021	2.6923457e-05	0.99997306
1022	0.00064269744	0.9993573
1023	0.68185705	0.31814298
1024	0.0017789402	0.9982211
1025	0.0022950973	0.9977049
1026	0.14942002	0.85058
1027	0.000114776325	0.9998852
1028	0.010038105	0.98996186
1029	0.018071316	0.9819287
1030	0.0027346406	0.99726534
1031	0.41962636	0.58037364
1032	1.7418752e-05	0.9999826
1033	4.876864e-05	0.99995124
1034	1.199679e-06	0.9999988
1035	7.5700376e-07	0.9999993
1036	0.021378646	0.9786213
1037	0.103880525	0.89611953
1038	6.813832e-05	0.9999318
1039	0.0018589533	0.99814105
1040	0.01862579	0.9813742
1041	0.18596523	0.81403476
1042	2.62587e-06	0.9999974
1043	0.00017149842	0.99982846
1044	0.020432396	0.97956765
1045	1.1967719e-06	0.9999988
1046	0.00010500135	0.999895
1047	0.7964979	0.2035021
1048	0.037505053	0.9624949
1049	0.008280134	0.99171984
1050	0.07040271	0.9295973
1051	0.0009445052	0.99905545
1052	0.36277294	0.63722706
1053	8.3044375e-05	0.9999169
1054	0.00042532836	0.9995747
1055	0.037160825	0.9628391
1056	8.029252e-08	0.9999999
1057	0.006023513	0.9939765
1058	3.1498428e-05	0.9999685
1059	0.229618	0.770382
1060	5.5868404e-05	0.9999441
1061	0.013439055	0.9865609
1062	0.00033360464	0.99966645
1063	0.00041463535	0.99958533
1064	0.0014264175	0.99857354
1065	0.059071645	0.9409284
1066	0.0005922941	0.99940777
1067	6.879632e-09	1.0
1068	1.4866568e-05	0.9999851
1069	0.00017479381	0.9998252
1070	0.0070164115	0.9929836
1071	5.8695452e-05	0.99994135
1072	0.024269402	0.97573066
1073	0.00022912126	0.99977094
1074	0.019827344	0.9801727
1075	0.00075119693	0.9992488
1076	0.0003591728	0.9996408
1077	0.003668014	0.996332
1078	0.0010002299	0.9989998
1079	0.010483218	0.9895168
1080	0.018965133	0.9810348
1081	0.008245904	0.99175406
1082	0.000101538775	0.99989843
1083	7.394681e-05	0.9999261
1084	0.0009618913	0.9990381
1085	0.22317682	0.77682316
1086	0.034310974	0.965689
1087	0.00057206105	0.99942786
1088	0.041749146	0.9582508
1089	1.4771756e-05	0.9999852
1090	0.030987727	0.9690122
1091	0.035767708	0.9642323
1092	6.614692e-07	0.9999993
1093	1.6083928e-05	0.9999839
1094	0.0001444789	0.9998555
1095	2.5219533e-06	0.9999975
1096	0.0017525227	0.9982475
1097	0.0048323735	0.9951676
1098	5.4264606e-06	0.9999945
1099	0.00026160004	0.9997384
1100	0.69970745	0.30029255
1101	0.010452215	0.9895477
1102	0.006549675	0.9934503
1103	0.0007662504	0.9992337
1104	0.16386779	0.8361322
1105	0.00026609324	0.99973387
1106	8.7668544e-05	0.9999124
1107	0.0012986189	0.99870133
1108	0.10620547	0.8937945
1109	0.35617158	0.64382845
1110	1.8898401e-05	0.99998105
1111	0.16855715	0.83144283
1112	2.3834198e-06	0.9999976
1113	0.00028910875	0.99971086
1114	0.03814549	0.96185446
1115	0.0001659087	0.99983406
1116	4.8500937e-05	0.9999515
1117	1.6307697e-05	0.99998367
1118	0.014252148	0.9857479
1119	0.00016795595	0.99983203
1120	0.0005049336	0.999495
1121	0.0108934	0.9891066
1122	0.009083359	0.99091667
1123	0.00028509306	0.9997149
1124	0.015551757	0.9844483
1125	0.030731654	0.96926826
1126	0.035464365	0.96453565
1127	6.0028424e-06	0.99999404
1128	0.0026801697	0.9973199
1129	0.005695126	0.99430484
1130	0.007856572	0.9921434
1131	0.59619147	0.4038085
1132	0.0023877912	0.99761224
1133	0.001020614	0.9989794
1134	4.9383827e-05	0.99995065
1135	2.154346e-05	0.9999784
1136	0.00082568027	0.9991743
1137	0.7393052	0.26069483
1138	0.044043895	0.95595604
1139	7.87716e-05	0.9999212
1140	0.00023113593	0.9997689
1141	0.0010390106	0.998961
1142	0.1198718	0.88012815
1143	3.3642158e-05	0.9999664
1144	0.015694188	0.98430574
1145	0.0013846739	0.99861526
1146	0.8496347	0.15036528
1147	0.0027240487	0.997276
1148	0.00074217224	0.99925786
1149	0.0032761432	0.99672383
1150	4.927018e-06	0.9999951
1151	3.513703e-05	0.99996483
1152	0.008086334	0.9919137
1153	0.08037406	0.91962594
1154	0.14862946	0.8513705
1155	0.04486609	0.9551339
1156	0.026805818	0.9731942
1157	1.4257819e-05	0.9999857
1158	0.005615359	0.99438465
1159	0.00014071648	0.9998592
1160	0.00048140602	0.99951863
1161	0.0010603181	0.9989397
1162	0.0005660942	0.99943393
1163	0.52037394	0.47962606
1164	0.00036446794	0.9996356
1165	0.0033171757	0.9966828
1166	5.9918773e-05	0.99994004
1167	0.00013976955	0.99986017
1168	0.26529938	0.7347007
1169	0.009921025	0.9900789
1170	5.089114e-05	0.9999491
1171	0.9959566	0.0040433374
1172	0.0037597995	0.99624014
1173	0.0014463451	0.9985537
1174	0.0013551911	0.99864477
1175	0.001971417	0.9980286
1176	0.015029	0.984971
1177	0.005776272	0.9942238
1178	4.9646696e-05	0.9999504
1179	0.16372555	0.83627445
1180	0.04000346	0.9599965
1181	0.02017705	0.97982293
1182	0.011764552	0.9882355
1183	0.011491054	0.988509
1184	0.13575749	0.86424255
1185	0.000108531895	0.9998914
1186	7.359899e-05	0.99992645
1187	4.579499e-05	0.9999542
1188	2.0440855e-05	0.9999796
1189	0.04002259	0.9599774
1190	0.3520686	0.64793134
1191	0.0009381809	0.9990619
1192	3.5765167e-06	0.9999964
1193	0.9861768	0.013823196
1194	0.016099693	0.9839003
1195	0.8292152	0.17078474
1196	0.16748258	0.83251745
1197	0.047985476	0.9520145
1198	0.88861203	0.1113879
1199	0.0005799953	0.99942005
1200	0.00041762696	0.99958235
1201	8.747722e-06	0.9999913
1202	0.00025665676	0.9997433
1203	3.890888e-05	0.99996114
1204	0.00027302367	0.99972695
1205	0.01575418	0.98424584
1206	0.013009384	0.98699063
1207	0.742483	0.25751698
1208	0.006133448	0.9938665
1209	0.0054761316	0.9945239
1210	0.0054655205	0.9945345
1211	0.00044458697	0.9995554
1212	0.0008133844	0.9991866
1213	0.0035512366	0.99644876
1214	4.867453e-06	0.9999951
1215	0.16070464	0.8392954
1216	0.00043956167	0.9995604
1217	1.6918517e-06	0.99999833
1218	0.004302884	0.99569714
1219	0.005906238	0.99409384
1220	7.9835154e-05	0.9999201
1221	1.9648758e-05	0.99998033
1222	0.00027331646	0.9997267
1223	0.00085213425	0.9991479
1224	0.0011550885	0.99884486
1225	0.053609	0.946391
1226	0.00080092775	0.9991991
1227	0.5997825	0.40021747
1228	0.09478148	0.9052185
1229	0.004357156	0.9956429
1230	0.115716115	0.8842839
1231	0.0012506646	0.9987494
1232	0.0012053251	0.9987947
1233	0.054749355	0.94525063
1234	0.6273811	0.3726189
1235	0.0009893149	0.9990107
1236	0.083158195	0.91684175
1237	0.0070420788	0.99295795
1238	0.081449285	0.91855067
1239	0.0010054263	0.9989945
1240	0.0016633106	0.9983367
1241	4.169224e-06	0.9999958
1242	0.00019017619	0.9998098
1243	0.0037857664	0.9962142
1244	4.8290352e-05	0.9999517
1245	0.00087697845	0.99912304
1246	0.014721731	0.98527825
1247	5.1531383e-06	0.9999949
1248	0.0053762873	0.9946238
1249	0.005573648	0.99442637
1250	0.01429425	0.98570573
1251	0.00064239616	0.99935764
1252	0.017276805	0.98272324
1253	0.0025931257	0.9974069
1254	0.014837272	0.9851627
1255	0.014911323	0.98508865
1256	0.19453403	0.805466
1257	0.004640969	0.995359
1258	0.00072805386	0.9992719
1259	0.0019323131	0.9980677
1260	1.4090088e-05	0.99998593
1261	7.2990915e-05	0.99992704
1262	5.7488054e-05	0.99994254
1263	0.008163744	0.99183625
1264	0.1511741	0.8488259
1265	0.99622726	0.0037727833
1266	3.3738317e-05	0.99996626
1267	0.002061397	0.9979386
1268	0.013688976	0.986311
1269	0.07771887	0.92228115
1270	5.2430463e-05	0.99994755
1271	0.008020347	0.9919796
1272	0.00012667457	0.9998733
1273	3.134871e-05	0.99996865
1274	1.4633631e-05	0.99998534
1275	0.007303072	0.99269694
1276	0.00018061585	0.99981946
1277	0.0074029197	0.9925971
1278	0.00018107696	0.999819
1279	0.010006039	0.989994
1280	2.8066777e-05	0.999972
1281	0.34853065	0.6514693
1282	0.00016707393	0.99983287
1283	0.0035854676	0.99641454
1284	0.014338554	0.98566145
1285	1.8577047e-06	0.9999981
1286	1.2715537e-06	0.9999987
1287	0.026345138	0.97365487
1288	0.007046662	0.99295336
1289	0.00011915792	0.9998808
1290	0.0004215068	0.99957854
1291	0.96584064	0.03415934
1292	1.3098521e-05	0.9999869
1293	0.19244654	0.80755347
1294	4.177312e-05	0.9999583
1295	0.0026053593	0.9973947
1296	0.0003844859	0.99961543
1297	0.012895345	0.98710465
1298	0.0047737816	0.99522626
1299	0.0027721822	0.99722785
1300	0.09918693	0.90081304
1301	0.00079155725	0.9992085
1302	0.00012845952	0.9998715
1303	0.054045502	0.9459545
1304	0.06842023	0.9315797
1305	0.0032633971	0.9967366
1306	0.012246097	0.9877539
1307	0.0033149645	0.9966851
1308	2.9010557e-06	0.99999714
1309	8.594319e-05	0.99991405
1310	0.1211761	0.87882394
1311	0.04609081	0.9539092
1312	0.0068297	0.99317026
1313	4.9438346e-05	0.9999505
1314	0.0003843967	0.99961555
1315	0.928755	0.071244985
1316	0.00051504694	0.9994849
1317	0.0074442066	0.9925558
1318	0.007051641	0.9929483
1319	0.16416503	0.835835
1320	2.4418682e-06	0.9999976
1321	0.003779302	0.99622077
1322	0.0002471153	0.99975294
1323	0.00963843	0.9903616
1324	6.474768e-05	0.99993527
1325	0.0026115284	0.99738854
1326	3.710886e-06	0.9999963
1327	0.017876346	0.9821237
1328	0.00011639972	0.99988353
1329	2.5198879e-05	0.99997485
1330	0.0011095373	0.99889046
1331	0.10527276	0.89472723
1332	8.0397454e-05	0.99991965
1333	0.0005533575	0.9994467
1334	0.0009979539	0.99900204
1335	0.0002821976	0.9997178
1336	5.5563955e-06	0.9999944
1337	0.003966465	0.9960335
1338	4.7957024e-06	0.99999523
1339	0.0061689867	0.99383104
1340	4.137397e-05	0.99995863
1341	7.1445093e-06	0.99999285
1342	0.0009169272	0.99908304
1343	0.66399884	0.33600116
1344	0.0012030207	0.99879694
1345	0.005933639	0.99406636
1346	0.008135409	0.99186456
1347	0.0030095149	0.99699044
1348	0.00344756	0.99655247
1349	0.7163324	0.28366762
1350	0.0063150288	0.99368495
1351	0.0013674299	0.9986325
1352	0.0049255528	0.99507445
1353	2.2394544e-05	0.9999776
1354	0.00066544826	0.9993345
1355	2.2949755e-05	0.999977
1356	5.5362816e-05	0.9999447
1357	0.05096406	0.9490359
1358	3.6297738e-06	0.9999964
1359	0.010821966	0.98917806
1360	0.0007383068	0.9992617
1361	3.8682418e-05	0.99996126
1362	0.026103867	0.9738962
1363	0.43148664	0.5685134
1364	0.00086064066	0.9991393
1365	0.0018183534	0.9981817
1366	0.001192639	0.9988073
1367	1.8426768e-05	0.9999815
1368	0.0007513521	0.99924856
1369	0.005033495	0.99496645
1370	0.0016965873	0.9983034
1371	0.020327719	0.9796723
1372	0.00063816726	0.9993618
1373	7.569297e-06	0.9999925
1374	0.26457196	0.735428
1375	0.04769278	0.9523073
1376	0.0028640332	0.997136
1377	0.0004371835	0.9995628
1378	0.0029100068	0.99709
1379	0.0773102	0.92268974
1380	0.046263218	0.9537368
1381	0.6216429	0.37835714
1382	0.5926101	0.40738988
1383	0.04774886	0.95225114
1384	0.0008168701	0.9991831
1385	0.0076190173	0.9923809
1386	0.0010634671	0.9989365
1387	5.1127645e-05	0.99994886
1388	0.02116957	0.9788304
1389	1.2357401e-07	0.9999999
1390	0.0012290546	0.9987709
1391	7.283003e-05	0.99992716
1392	0.00030189936	0.99969816
1393	2.2066879e-05	0.99997795
1394	0.014016136	0.9859839
1395	7.1993514e-07	0.9999993
1396	0.0028287745	0.9971712
1397	1.9401023e-05	0.99998057
1398	0.00060840027	0.99939156
1399	0.34233376	0.65766627
1400	0.00031331193	0.9996867
1401	0.044705	0.955295
1402	0.009995195	0.99000484
1403	0.00087909127	0.9991209
1404	0.5754065	0.4245935
1405	7.4413954e-05	0.9999256
1406	0.00044822285	0.9995517
1407	0.016980812	0.9830192
1408	0.00028477953	0.99971515
1409	0.0035316215	0.9964684
1410	0.00010176977	0.9998982
1411	6.2057425e-06	0.9999938
1412	0.0036502574	0.9963497
1413	0.014499313	0.98550063
1414	8.199397e-05	0.999918
1415	4.5560817e-05	0.99995446
1416	0.0008436607	0.99915636
1417	0.00029758713	0.9997024
1418	0.0010931017	0.99890685
1419	0.004736439	0.9952636
1420	0.0011051924	0.9988949
1421	2.4855121e-06	0.9999975
1422	5.711796e-06	0.9999943
1423	0.4389776	0.5610224
1424	0.0086149005	0.9913851
1425	0.00045615894	0.99954385
1426	0.00013666457	0.99986327
1427	0.00074884814	0.99925107
1428	0.032316215	0.9676838
1429	0.0015497664	0.99845016
1430	0.0033401088	0.9966599
1431	0.0008695484	0.9991304
1432	6.5480686e-05	0.99993455
1433	0.010420492	0.9895795
1434	0.00077769277	0.9992223
1435	0.0004941586	0.9995059
1436	0.014133274	0.9858667
1437	1.9807434e-05	0.9999802
1438	0.0042051044	0.9957949
1439	0.005291946	0.99470806
1440	0.00080939336	0.9991906
1441	5.626244e-05	0.99994373
1442	0.020978363	0.97902167
1443	0.0019647428	0.99803525
1444	0.001775509	0.99822444
1445	0.026405275	0.9735947
1446	0.00082084996	0.9991792
1447	0.014872561	0.9851274
1448	0.6882684	0.3117316
1449	0.9481868	0.05181315
1450	0.011049962	0.98894995
1451	0.00022678591	0.9997732
1452	1.9117175e-05	0.9999809
1453	0.00015631797	0.9998437
1454	7.875144e-07	0.99999917
1455	0.001466647	0.99853337
1456	1.0984851e-05	0.99998903
1457	0.045343827	0.9546562
1458	0.0011253426	0.9988746
1459	0.000298487	0.99970144
1460	0.0016183179	0.99838173
1461	0.0007433408	0.9992567
1462	0.00079173525	0.9992083
1463	6.974244e-06	0.99999297
1464	0.020094573	0.9799054
1465	0.21356714	0.78643286
1466	0.0008824075	0.99911755
1467	0.2751294	0.72487056
1468	0.021160774	0.9788392
1469	8.320045e-05	0.9999168
1470	0.07867093	0.9213291
1471	0.03908964	0.9609103
1472	0.000333583	0.99966645
1473	0.06932097	0.93067896
1474	0.00016321817	0.9998368
1475	0.00038926527	0.9996107
1476	0.003758869	0.9962411
1477	0.010927134	0.98907286
1478	0.00015050855	0.99984944
1479	0.02222236	0.97777766
1480	0.0052163415	0.9947837
1481	0.0005741324	0.9994259
1482	2.8159242e-05	0.99997187
1483	0.00032858396	0.99967146
1484	3.7976428e-05	0.999962
1485	5.8085743e-06	0.99999416
1486	0.016831322	0.9831687
1487	0.0003260252	0.99967396
1488	4.476845e-06	0.99999547
1489	0.10135207	0.89864796
1490	0.9350014	0.06499857
1491	0.06111549	0.9388845
1492	0.028797306	0.97120273
1493	0.0004836003	0.99951637
1494	0.00021134866	0.9997887
1495	0.00037214035	0.9996278
1496	0.001076739	0.99892324
1497	0.008564057	0.99143595
1498	0.0047843885	0.99521565
1499	0.00308669	0.9969133
1500	0.11023498	0.8897651
1501	0.10520897	0.89479107
1502	0.0008619439	0.999138
1503	0.0068991585	0.9931009
1504	0.005291103	0.9947089
1505	0.00014204883	0.9998579
1506	0.00010791488	0.9998921
1507	0.00024590603	0.99975413
1508	0.00377197	0.9962281
1509	0.0081638405	0.99183613
1510	0.0011220766	0.99887794
1511	0.10618958	0.8938104
1512	0.33553186	0.66446817
1513	0.0047098813	0.99529016
1514	0.6446431	0.35535693
1515	2.5308142e-05	0.9999747
1516	6.0638663e-06	0.9999939
1517	0.040961195	0.9590388
1518	0.05891089	0.94108915
1519	4.256718e-05	0.99995744
1520	0.07163967	0.9283603
1521	0.34508365	0.6549164
1522	0.00016433315	0.9998356
1523	0.042122044	0.957878
1524	6.3170623e-06	0.9999937
1525	0.10079885	0.89920115
1526	0.00025791491	0.9997421
1527	0.000111180714	0.9998888
1528	1.8142939e-06	0.9999982
1529	8.554108e-06	0.9999914
1530	0.0026209275	0.99737906
1531	0.0055823736	0.99441767
1532	0.00046614194	0.9995339
1533	0.00048342012	0.9995166
1534	3.068809e-05	0.99996936
1535	0.002065943	0.9979341
1536	3.543223e-05	0.9999646
1537	4.3622073e-05	0.99995637
1538	1.4256828e-05	0.9999857
1539	3.967739e-05	0.9999603
1540	0.00046743988	0.9995326
1541	0.0011270967	0.99887294
1542	0.008912016	0.991088
1543	0.00018245375	0.99981755
1544	0.0008209297	0.99917907
1545	0.0033658415	0.9966342
1546	0.0026988715	0.99730116
1547	1.7613405e-05	0.99998236
1548	0.00243699	0.997563
1549	0.000111399335	0.99988854
1550	0.0008135705	0.99918646
1551	0.010677057	0.98932296
1552	5.335795e-05	0.9999466
1553	0.0068779215	0.99312204
1554	0.90786	0.09213998
1555	0.0054138354	0.9945861
1556	0.012966272	0.9870337
1557	1.1362287e-05	0.9999887
1558	0.0004808428	0.9995191
1559	0.06488494	0.9351151
1560	0.018623907	0.9813762
1561	5.3177115e-05	0.99994683
1562	3.8047587e-05	0.999962
1563	0.002854355	0.9971456
1564	0.0033786155	0.9966214
1565	0.0003719268	0.99962807
1566	0.20944253	0.7905575
1567	0.0003273976	0.99967265
1568	0.0005959501	0.9994041
1569	0.019204551	0.98079544
1570	0.00023091257	0.99976915
1571	0.18598983	0.8140102
1572	0.020475501	0.97952455
1573	0.0026879096	0.99731207
1574	0.00091171724	0.9990883
1575	0.0003877259	0.9996123
1576	0.00342646	0.99657357
1577	0.8051255	0.19487448
1578	0.036449477	0.9635505
1579	0.00023536124	0.9997646
1580	0.2243692	0.77563083
1581	2.5839869e-05	0.99997413
1582	7.600464e-05	0.99992394
1583	0.0020218734	0.99797815
1584	0.0029896093	0.99701035
1585	0.00013444784	0.99986553
1586	0.0011952582	0.9988047
1587	3.0016406e-06	0.999997
1588	6.6305847e-06	0.9999933
1589	0.004591174	0.99540883
1590	0.008231652	0.99176836
1591	0.0020886261	0.9979114
1592	1.2140185e-05	0.99998784
1593	0.0065360437	0.99346393
1594	0.002222877	0.99777716
1595	0.0001474637	0.99985254
1596	0.0018149285	0.9981851
1597	0.006334997	0.993665
1598	0.0013652132	0.99863476
1599	0.1926342	0.8073658
1600	0.00537038	0.9946296
1601	0.2789081	0.72109187
1602	0.0004458729	0.9995541
1603	0.0051338556	0.99486613
1604	0.00012703892	0.9998729
1605	0.12942526	0.8705748
1606	0.0006628218	0.99933714
1607	2.9363411e-05	0.9999707
1608	6.535535e-05	0.9999347
1609	0.00027787592	0.99972206
1610	7.3617516e-06	0.9999926
1611	0.012971968	0.987028
1612	0.0023810545	0.997619
1613	1.7371685e-06	0.9999982
1614	4.4853678e-05	0.9999552
1615	0.016036054	0.983964
1616	5.8122027e-05	0.9999418
1617	9.504479e-05	0.999905
1618	2.0207148e-05	0.99997973
1619	0.00027598048	0.999724
1620	0.0019998148	0.9980002
1621	0.0007518241	0.9992481
1622	0.0008022147	0.9991978
1623	0.0013090732	0.9986909
1624	0.037601143	0.9623988
1625	5.2562077e-06	0.99999475
1626	0.00028374238	0.9997162
1627	0.00073506444	0.9992649
1628	0.0008171091	0.9991829
1629	5.731914e-07	0.9999994
1630	0.017838394	0.98216164
1631	0.0011037434	0.99889624
1632	0.23885742	0.7611426
1633	0.002424905	0.9975751
1634	4.2045725e-05	0.9999579
1635	0.0009083442	0.9990916
1636	0.0053738295	0.9946261
1637	0.0005857587	0.9994142
1638	0.031993877	0.9680061
1639	0.0058465754	0.99415344
1640	0.00036722366	0.9996327
1641	0.31192783	0.6880722
1642	0.0066695786	0.9933304
1643	0.33233875	0.66766125
1644	0.0363661	0.96363384
1645	0.00055366236	0.99944633
1646	1.5515611e-06	0.99999845
1647	0.00029802322	0.9997019
1648	5.7389325e-06	0.9999943
1649	0.003010113	0.99698985
1650	2.2004653e-05	0.99997795
1651	0.24241397	0.75758606
1652	0.010693147	0.98930687
1653	0.0006946116	0.99930537
1654	0.0010981843	0.99890184
1655	0.00047222205	0.9995278
1656	0.08743551	0.9125645
1657	0.020992314	0.9790077
1658	0.0011279335	0.9988721
1659	0.034046985	0.965953
1660	0.017480437	0.9825196
1661	4.718512e-06	0.99999523
1662	0.111074165	0.8889258
1663	1.1299083e-05	0.9999887
1664	0.10913943	0.8908606
1665	0.00010901983	0.9998909
1666	0.0018526785	0.99814737
1667	0.9154239	0.08457608
1668	1.9682706e-05	0.99998033
1669	0.08345329	0.91654676
1670	3.2530446e-05	0.99996746
1671	0.0075439382	0.9924561
1672	0.008174442	0.9918256
1673	0.9512537	0.048746288
1674	0.037058078	0.96294194
1675	0.0004031567	0.9995969
1676	0.008491728	0.99150825
1677	3.1466639e-06	0.9999969
1678	0.00011985316	0.9998801
1679	0.00015855033	0.99984145
1680	6.4023205e-08	0.9999999
1681	9.659451e-05	0.99990344
1682	0.7273162	0.27268386
1683	0.000114489376	0.99988544
1684	0.00010661435	0.9998934
1685	2.2929189e-05	0.9999771
1686	0.00029851805	0.99970144
1687	0.26351446	0.7364855
1688	0.014082887	0.98591715
1689	0.9615428	0.038457155
1690	6.2901904e-06	0.9999937
1691	4.1035488e-05	0.999959
1692	3.1447104e-05	0.9999685
1693	0.0001391167	0.9998609
1694	0.0064357575	0.9935642
1695	0.00053002813	0.99946994
1696	0.008969383	0.9910306
1697	0.0042488337	0.99575114
1698	0.0039032567	0.9960968
1699	0.63169396	0.36830607
1700	0.00014946882	0.9998505
1701	0.00031921148	0.99968076
1702	0.03855249	0.9614475
1703	0.00559801	0.994402
1704	0.00046929446	0.9995307
1705	0.0001319545	0.99986804
1706	0.0002204581	0.9997795
1707	0.112061076	0.887939
1708	1.960197e-06	0.9999981
1709	2.3041357e-05	0.999977
1710	0.0011415553	0.99885845
1711	5.58077e-05	0.9999442
1712	0.000482292	0.9995177
1713	8.191759e-06	0.9999918
1714	0.00081363175	0.99918634
1715	1.3649868e-05	0.9999863
1716	0.0076374016	0.9923626
1717	3.301172e-05	0.999967
1718	8.985142e-06	0.99999106
1719	0.0028293154	0.99717075
1720	0.0039275032	0.99607253
1721	0.00051088235	0.99948907
1722	0.0010149456	0.998985
1723	0.040014528	0.95998544
1724	0.0012939355	0.9987061
1725	0.018840613	0.98115945
1726	0.00048721815	0.9995128
1727	0.012208542	0.98779154
1728	0.0017555016	0.9982445
1729	0.070644684	0.92935526
1730	0.0044802786	0.99551976
1731	0.00026178116	0.99973816
1732	3.3232473e-06	0.99999666
1733	0.00015826951	0.9998417
1734	4.501874e-06	0.99999547
1735	0.055364724	0.9446353
1736	0.0049120206	0.99508804
1737	9.331678e-07	0.99999905
1738	0.03765526	0.96234477
1739	0.0427619	0.95723814
1740	0.021378249	0.9786218
1741	0.13988739	0.8601126
1742	9.7890654e-05	0.9999021
1743	0.011969137	0.98803085
1744	8.699266e-05	0.999913
1745	0.9656384	0.03436165
1746	1.3853115e-07	0.9999999
1747	3.124938e-05	0.99996877
1748	0.080340005	0.91966003
1749	0.4290023	0.57099766
1750	2.2723936e-05	0.99997723
1751	1.103345e-06	0.9999989
1752	0.30898643	0.6910136
1753	0.00014244314	0.99985754
1754	1.5402093e-06	0.99999845
1755	0.0005630082	0.9994369
1756	0.034425933	0.965574
1757	0.000643948	0.9993561
1758	0.00042675488	0.9995733
1759	0.002804348	0.9971956
1760	0.0008860809	0.99911386
1761	0.011681762	0.98831826
1762	0.005624118	0.99437594
1763	0.013219848	0.9867801
1764	0.00036044052	0.9996395
1765	0.015003293	0.9849967
1766	0.00010474375	0.9998952
1767	0.004747957	0.995252
1768	0.0032289699	0.99677104
1769	4.935615e-06	0.9999951
1770	0.0059282132	0.9940718
1771	0.0013925644	0.99860746
1772	0.0008889121	0.9991111
1773	0.04491761	0.9550824
1774	0.00011403851	0.9998859
1775	0.017827384	0.98217267
1776	0.0021716333	0.9978283
1777	0.0019925646	0.9980075
1778	0.0007667175	0.99923325
1779	0.0072648544	0.99273515
1780	1.1308796e-05	0.9999887
1781	5.5130215e-05	0.9999449
1782	0.00017105976	0.99982893
1783	0.051796496	0.94820344
1784	0.00023226744	0.9997677
1785	0.009916062	0.99008393
1786	0.0025433216	0.9974567
1787	0.0051728864	0.9948271
1788	0.00058043736	0.99941957
1789	0.0014404338	0.99855953
1790	0.026565833	0.9734342
1791	0.7598764	0.24012363
1792	0.016978925	0.983021
1793	0.01005207	0.9899479
1794	0.0050789765	0.994921
1795	0.17453335	0.82546663
1796	0.010872191	0.9891278
1797	0.00013754678	0.99986243
1798	0.0035652553	0.9964347
1799	0.00036233815	0.9996376
1800	0.02819342	0.9718066
1801	5.462255e-06	0.9999945
1802	0.00080023694	0.9991998
1803	0.003982805	0.99601716
1804	0.02459283	0.9754072
1805	0.01327164	0.98672837
1806	0.15894337	0.84105664
1807	0.00029841816	0.99970156
1808	1.2610112e-06	0.9999987
1809	0.06377441	0.93622553
1810	0.24639499	0.753605
1811	4.312996e-05	0.99995685
1812	0.0009414465	0.99905854
1813	0.038860124	0.9611399
1814	6.501379e-05	0.99993503
1815	0.00051146554	0.9994885
1816	0.00029672703	0.9997032
1817	0.00057787495	0.9994222
1818	0.6297715	0.3702285
1819	2.147741e-05	0.99997854
1820	0.045880865	0.95411915
1821	0.0015395039	0.99846053
1822	0.00025538355	0.9997446
1823	0.0018868705	0.99811316
1824	0.08120099	0.918799
1825	0.005300155	0.99469984
1826	0.00076376664	0.9992362
1827	0.00059637736	0.9994036
1828	0.002373124	0.99762684
1829	1.2778507e-06	0.9999987
1830	7.908652e-05	0.99992096
1831	0.00017396096	0.999826
1832	2.5197411e-07	0.99999976
1833	3.439165e-05	0.99996555
1834	0.0021980216	0.99780196
1835	0.006895285	0.99310476
1836	0.0002053438	0.99979466
1837	2.0481362e-05	0.9999795
1838	0.005864949	0.9941351
1839	0.0003902808	0.99960977
1840	0.00024186708	0.9997582
1841	0.00012985045	0.9998702
1842	0.028332852	0.9716671
1843	0.46994376	0.5300563
1844	0.0056215874	0.9943784
1845	0.033705615	0.96629435
1846	0.031206869	0.9687931
1847	0.070204146	0.92979586
1848	6.4877786e-05	0.99993515
1849	0.00042214978	0.9995778
1850	0.053196978	0.9468031
1851	0.0023662453	0.9976337
1852	4.705907e-06	0.99999535
1853	0.00012054189	0.9998795
1854	0.00014234809	0.99985766
1855	0.001138238	0.9988618
1856	0.00034704612	0.999653
1857	0.042016447	0.95798355
1858	2.8970118e-07	0.99999976
1859	0.12218101	0.87781894
1860	5.2781226e-05	0.9999472
1861	0.0015898986	0.9984101
1862	0.65211546	0.34788454
1863	0.0010357961	0.9989642
1864	0.00018468186	0.9998153
1865	0.0009631288	0.9990369
1866	0.10555332	0.89444673
1867	0.00049524417	0.9995048
1868	0.015924225	0.9840757
1869	0.0003084557	0.9996916
1870	0.00015028684	0.9998497
1871	0.010855093	0.989145
1872	1.0824646e-06	0.9999989
1873	0.00024843155	0.9997515
1874	0.189986	0.810014
1875	1.8714427e-05	0.9999813
1876	0.017615674	0.9823843
1877	0.07092746	0.92907256
1878	0.00159291	0.99840707
1879	5.2322716e-06	0.99999475
1880	0.0058161286	0.99418384
1881	8.4458836e-05	0.9999155
1882	0.00012573613	0.99987423
1883	0.0007787329	0.9992212
1884	0.63939947	0.36060056
1885	7.615339e-06	0.9999924
1886	0.002543493	0.9974565
1887	0.044167396	0.95583266
1888	0.009787443	0.9902125
1889	0.3572048	0.6427952
1890	0.016376473	0.9836235
1891	6.570136e-05	0.9999343
1892	4.7066926e-05	0.9999529
1893	0.0002668063	0.99973315
1894	1.463116e-05	0.99998534
1895	0.6347881	0.3652119
1896	0.95501375	0.044986174
1897	0.1184052	0.8815948
1898	2.0034875e-05	0.99998
1899	0.004354329	0.9956456
1900	0.0005053034	0.9994947
1901	0.00029941733	0.99970067
1902	0.017418817	0.9825812
1903	0.0027410318	0.9972589
1904	6.994924e-05	0.99993
1905	0.17916998	0.82083005
1906	0.00019184298	0.99980813
1907	0.025016822	0.97498316
1908	6.151278e-05	0.9999385
1909	8.658828e-05	0.99991345
1910	0.5506757	0.44932428
1911	0.2594586	0.7405414
1912	0.119724765	0.8802753
1913	0.00018960693	0.9998104
1914	0.015664943	0.98433506
1915	0.022860477	0.97713953
1916	8.41555e-06	0.99999154
1917	0.003886108	0.9961139
1918	0.00081648596	0.9991835
1919	0.0074982825	0.99250174
1920	0.32133302	0.67866695
1921	0.0016117641	0.9983883
1922	0.0031972525	0.9968027
1923	0.00052749156	0.99947256
1924	0.091225386	0.9087747
1925	3.691901e-05	0.99996305
1926	0.014712736	0.9852873
1927	0.00026005675	0.99973994
1928	0.0009688894	0.99903107
1929	0.08545977	0.9145402
1930	0.0007204706	0.99927956
1931	0.00028760277	0.9997124
1932	0.00012448957	0.99987555
1933	0.00010293943	0.999897
1934	0.008609556	0.99139047
1935	8.694626e-06	0.9999913
1936	0.00810034	0.9918996
1937	0.007416857	0.99258316
1938	0.00016805623	0.9998319
1939	0.0006938808	0.9993061
1940	1.248367e-05	0.9999875
1941	0.009101119	0.99089885
1942	1.8390534e-05	0.99998164
1943	0.00044384337	0.9995561
1944	0.00049652037	0.9995035
1945	0.00033705757	0.999663
1946	4.020666e-06	0.99999595
1947	0.0015358829	0.9984641
1948	0.00010540534	0.9998946
1949	0.014761581	0.9852385
1950	2.1795096e-05	0.9999782
1951	0.005008005	0.99499196
1952	0.0106758075	0.98932415
1953	0.0023945146	0.99760544
1954	0.05325427	0.9467457
1955	0.00983448	0.99016553
1956	0.0011074012	0.9988926
1957	0.027706927	0.972293
1958	0.00024118311	0.9997588
1959	1.7732951e-05	0.99998224
1960	0.022447594	0.9775524
1961	2.3286977e-05	0.99997675
1962	1.1433766e-05	0.99998856
1963	0.00022275528	0.99977726
1964	0.6804252	0.3195748
1965	0.092115134	0.90788484
1966	5.965384e-05	0.9999404
1967	0.0072961887	0.9927038
1968	0.015261545	0.98473847
1969	6.253848e-06	0.9999938
1970	0.0034952362	0.9965048
1971	0.10626342	0.8937366
1972	0.000114288014	0.9998857
1973	0.08239733	0.91760266
1974	0.813742	0.18625802
1975	0.00044400926	0.999556
1976	0.0025678768	0.9974322
1977	0.06313836	0.9368617
1978	0.00013307872	0.99986696
1979	0.0020341026	0.99796593
1980	0.011533792	0.98846626
1981	0.0005599219	0.99944
1982	0.0011495841	0.99885035
1983	0.00050331134	0.9994967
1984	0.0031514287	0.9968485
1985	0.00047832078	0.99952173
1986	4.1244375e-06	0.9999958
1987	0.015160808	0.9848392
1988	0.00028680402	0.9997131
1989	0.00014700362	0.999853
1990	2.6784604e-05	0.9999732
1991	0.00034017855	0.9996598
1992	0.0011239487	0.99887604
1993	0.0004423051	0.9995577
1994	0.0003446685	0.99965537
1995	0.0012686593	0.9987313
1996	0.47059968	0.52940035
1997	0.012112625	0.9878874
1998	0.00053752377	0.9994624
[truncated: 4,602 more rows]
