# Supplementary material for: Evaluating deep learning-based melanoma classification using immunohistochemistry and routine histology: A three center study
Source: PLoS One. 2024 Jan 19;19(1):e0297146. doi: 10.1371/journal.pone.0297146 (PMC10798511; doi:10.1371/journal.pone.0297146)
Supplement: S5 Dataset — (ZIP) [file pone.0297146.s011.zip › minimal_dataset/tile_predictions/dresden/737207-HE_ind_ISlab_1.0.csv]

	0	1
0	0.0043095443	0.9956904
1	8.3229367e-07	0.99999917
2	1.3240868e-06	0.9999987
3	0.006269341	0.99373066
4	1.3130814e-05	0.9999869
5	4.0251914e-05	0.9999597
6	0.017452875	0.9825471
7	0.006298349	0.9937017
8	0.00012491038	0.99987507
9	0.03291322	0.96708673
10	0.0091654	0.9908346
11	0.0042610522	0.995739
12	0.00022822188	0.9997718
13	0.12994535	0.8700547
14	9.024837e-05	0.99990976
15	0.00013099221	0.999869
16	0.007761954	0.9922381
17	0.00065236905	0.9993476
18	0.00023572888	0.99976426
19	0.0059195817	0.99408036
20	5.099209e-05	0.999949
21	0.5611752	0.43882477
22	6.209311e-05	0.9999379
23	0.00020250831	0.9997975
24	0.0003715691	0.9996284
25	7.1143145e-06	0.99999285
26	0.00023894824	0.99976104
27	5.7649336e-06	0.9999943
28	0.01900324	0.9809967
29	0.00027339306	0.9997266
30	0.045201726	0.9547982
31	0.0032398137	0.9967602
32	0.00037184425	0.9996282
33	0.001163142	0.9988368
34	0.0005088484	0.9994911
35	0.02248644	0.97751355
36	2.7180588e-06	0.99999726
37	0.09545695	0.90454304
38	1.0528519e-05	0.9999895
39	9.240119e-06	0.9999907
40	0.03688577	0.9631142
41	0.098235905	0.9017641
42	0.039292872	0.96070707
43	0.019657744	0.9803422
44	0.030817237	0.9691827
45	0.0033864246	0.99661356
46	6.393856e-05	0.9999361
47	8.600492e-05	0.99991393
48	0.0013108611	0.9986891
49	6.881997e-07	0.9999993
50	0.004995113	0.99500495
51	2.0275016e-05	0.99997973
52	0.00046698566	0.99953306
53	0.0021826022	0.9978174
54	5.279337e-06	0.99999475
55	0.0044817803	0.99551827
56	0.0032611908	0.99673885
57	0.4187207	0.58127934
58	7.793582e-06	0.99999225
59	0.2137102	0.78628975
60	0.027724199	0.9722758
61	0.0041256687	0.99587435
62	0.04739638	0.9526036
63	0.0004849679	0.99951506
64	0.6809113	0.31908867
65	0.8708642	0.12913586
66	0.013448543	0.9865515
67	0.018352985	0.9816471
68	0.0002936731	0.9997063
69	0.00012137523	0.99987864
70	1.6269794e-05	0.9999838
71	0.004865935	0.99513406
72	0.058470383	0.94152963
73	0.007422345	0.9925776
74	1.432228e-06	0.99999857
75	0.022963822	0.9770362
76	2.602912e-05	0.999974
77	0.85632503	0.14367494
78	0.03419244	0.9658075
79	4.162125e-06	0.9999958
80	0.00902167	0.99097836
81	0.002123059	0.997877
82	0.00019858674	0.99980146
83	0.0003687508	0.9996313
84	1.4769767e-05	0.9999852
85	0.0008637724	0.99913627
86	0.0006676109	0.99933237
87	0.0009470129	0.99905294
88	0.00013428152	0.99986565
89	0.00064605795	0.99935395
90	0.0068544843	0.9931456
91	0.0019988224	0.99800116
92	0.0005904061	0.99940956
93	0.018006606	0.98199344
94	0.26414883	0.73585117
95	3.094591e-07	0.99999964
96	1.0457728e-05	0.9999895
97	0.0015755765	0.9984244
98	2.479267e-06	0.9999975
99	0.00016462551	0.9998354
100	0.00026710334	0.9997329
101	4.482553e-06	0.99999547
102	0.0019079864	0.998092
103	0.00936265	0.99063736
104	0.00026686487	0.99973315
105	5.338822e-06	0.99999464
106	4.334046e-06	0.9999957
107	0.0008084476	0.9991916
108	0.0011137787	0.9988863
109	0.002465409	0.99753463
110	0.00010270666	0.99989724
111	0.016950026	0.9830499
112	0.0024995392	0.9975005
113	0.016138026	0.983862
114	0.004532931	0.99546707
115	2.4405986e-07	0.99999976
116	0.005992568	0.99400747
117	0.00062804675	0.99937195
118	1.2776667e-06	0.9999987
119	0.0026736923	0.99732625
120	7.515892e-05	0.9999248
121	0.37122765	0.6287724
122	0.0003578067	0.99964213
123	0.0023912075	0.9976088
124	0.0001792512	0.99982077
125	0.00049352966	0.9995065
126	0.4423196	0.5576804
127	2.7246067e-06	0.99999726
128	0.00616097	0.9938391
129	0.0006663831	0.99933356
130	0.006390858	0.9936092
131	0.0003413126	0.9996587
132	0.0033379856	0.996662
133	8.2145647e-07	0.99999917
134	1.3401214e-05	0.99998665
135	0.5373035	0.46269646
136	0.2198258	0.7801742
137	0.00028196845	0.999718
138	0.00035629948	0.9996437
139	2.4631174e-05	0.9999753
140	0.30754736	0.6924526
141	0.07898265	0.9210174
142	2.1673077e-05	0.9999783
143	0.20151329	0.79848665
144	0.0517381	0.94826186
145	0.0061316467	0.9938684
146	0.17800276	0.8219972
147	0.14305799	0.856942
148	6.128468e-06	0.9999939
149	0.00014870329	0.9998512
150	0.0097055435	0.99029446
151	1.6189775e-05	0.9999838
152	0.0006729608	0.99932706
153	0.018334487	0.98166555
154	6.4269756e-05	0.99993575
155	9.227729e-06	0.9999908
156	0.09110418	0.9088958
157	0.00024133288	0.99975866
158	2.4469442e-05	0.99997556
159	0.014279861	0.9857202
160	0.00430734	0.9956927
161	0.0005596237	0.9994404
162	1.9170355e-05	0.9999808
163	3.9046256e-05	0.9999609
164	9.725397e-06	0.9999902
165	0.3505437	0.6494563
166	0.00029155376	0.9997085
167	0.00019975503	0.99980026
168	5.9513946e-05	0.9999405
169	0.00024182461	0.9997582
170	0.0008808895	0.9991191
171	0.0029843268	0.9970157
172	0.19500883	0.8049911
173	0.00032012945	0.9996799
174	2.0030211e-05	0.99998
175	0.004138093	0.9958619
176	0.0019378231	0.9980622
177	0.001165136	0.9988349
178	0.053473685	0.9465263
179	0.0069472776	0.99305266
180	3.2499693e-06	0.9999968
181	0.0005805126	0.99941945
182	0.00053981214	0.99946016
183	0.008028823	0.99197114
184	8.599505e-06	0.9999914
185	0.00022015144	0.9997799
186	0.0004286197	0.9995714
187	0.010189544	0.98981047
188	0.0010428305	0.99895716
189	6.353988e-05	0.99993646
190	0.017811129	0.9821889
191	4.597346e-06	0.99999535
192	0.004603708	0.9953963
193	0.021122495	0.9788775
194	3.153822e-05	0.9999684
195	6.101391e-05	0.99993896
196	0.00032125393	0.99967873
197	0.02400558	0.97599447
198	0.0040867436	0.9959132
199	0.0005661446	0.9994338
200	3.3420367e-06	0.99999666
201	4.154445e-05	0.9999584
202	0.18760622	0.81239384
203	3.6724963e-05	0.9999633
204	9.869654e-05	0.9999013
205	0.00014405174	0.9998559
206	0.8669535	0.13304657
207	0.26763818	0.7323618
208	0.027744984	0.97225505
209	0.04261613	0.9573839
210	4.4713302e-05	0.9999553
211	4.0968553e-06	0.99999595
212	0.026762078	0.9732379
213	0.9276535	0.07234655
214	0.030315125	0.96968484
215	3.138862e-05	0.99996865
216	0.00014170466	0.99985826
217	0.1232113	0.87678874
218	4.7969894e-05	0.9999521
219	0.008902683	0.99109733
220	0.03708963	0.9629103
221	0.028588293	0.97141165
222	0.0002038553	0.9997962
223	3.0093797e-05	0.99996996
224	1.622971e-08	1.0
225	2.1688254e-06	0.99999785
226	2.5784064e-05	0.99997425
227	0.99740356	0.0025963574
228	2.6841728e-05	0.9999732
229	0.36214626	0.63785374
230	0.0049918955	0.9950081
231	0.00013563895	0.99986434
232	0.0024675967	0.99753237
233	0.0004887205	0.99951124
234	2.8585368e-06	0.99999714
235	0.0001694841	0.9998305
236	0.0011096431	0.99889034
237	0.00019549028	0.99980456
238	3.8336182e-07	0.99999964
239	1.6204278e-05	0.9999838
240	0.0017199264	0.99828005
241	1.9052433e-05	0.9999809
242	1.5668083e-07	0.9999999
243	0.00029320034	0.9997068
244	0.99810094	0.0018991225
245	1.732414e-05	0.9999827
246	5.311347e-07	0.9999995
247	0.00022703297	0.99977297
248	3.1422012e-05	0.9999685
249	2.1508647e-05	0.99997854
250	0.02966374	0.9703362
251	5.003515e-05	0.99994993
252	0.000106288	0.99989367
253	0.0046434943	0.9953565
254	0.006642352	0.9933576
255	8.3209896e-05	0.9999168
256	1.5996065e-05	0.999984
257	4.0409486e-07	0.99999964
258	3.581041e-05	0.99996424
259	1.1438339e-06	0.9999988
260	0.00021832531	0.99978167
261	9.300374e-05	0.999907
262	4.484863e-05	0.9999552
263	8.012033e-06	0.999992
264	2.2844135e-05	0.9999771
265	0.009990633	0.99000937
266	0.20725018	0.7927499
267	0.0059681595	0.99403185
268	3.6609643e-05	0.9999634
269	0.049737915	0.9502621
270	1.3341535e-05	0.99998665
271	2.1870366e-05	0.9999782
272	6.2119885e-05	0.9999379
273	4.4021588e-05	0.999956
274	0.00021694374	0.9997831
275	0.0039898483	0.9960102
276	0.000104883075	0.9998951
277	2.2702385e-05	0.99997735
278	0.012175842	0.9878242
279	0.00040677254	0.9995932
280	0.0012852987	0.9987147
281	0.00014621376	0.99985373
282	0.028448155	0.97155184
283	9.182115e-05	0.9999082
284	1.3793523e-05	0.9999862
285	7.2920247e-06	0.9999927
286	3.8862745e-05	0.99996114
287	0.0013172057	0.9986828
288	0.010177091	0.989823
289	0.0059247613	0.9940752
290	0.087494835	0.91250515
291	0.00036585916	0.99963415
292	1.9950683e-06	0.999998
293	3.5728244e-06	0.9999964
294	7.560079e-05	0.9999244
295	3.7983216e-06	0.9999962
296	0.008946787	0.99105316
297	0.0008167935	0.99918324
298	0.0015961546	0.99840385
299	0.0007026421	0.9992974
300	8.408907e-06	0.99999154
301	0.0163357	0.9836642
302	7.45742e-06	0.9999925
303	5.4382894e-05	0.99994564
304	0.0012439899	0.99875605
305	2.7428903e-06	0.99999726
306	0.0002832707	0.9997167
307	0.0006519995	0.999348
308	0.00072814507	0.9992718
309	0.5797803	0.42021972
310	0.00022579105	0.99977416
311	0.00060871965	0.9993913
312	0.0008911306	0.99910885
313	0.0012336752	0.9987663
314	0.0009130761	0.999087
315	0.00014998621	0.99985003
316	0.16647585	0.83352417
317	0.00039380076	0.9996062
318	6.742493e-05	0.9999325
319	0.54604673	0.45395324
320	0.0058283643	0.9941717
321	0.00019251477	0.99980754
322	0.06927344	0.9307266
323	4.0990355e-05	0.999959
324	0.00024922824	0.9997508
325	1.9927595e-05	0.9999801
326	9.7198514e-05	0.99990284
327	0.074713	0.92528707
328	0.0023282387	0.9976718
329	0.0028393338	0.9971607
330	0.022102948	0.97789705
331	3.123612e-05	0.99996877
332	7.938293e-05	0.9999206
333	0.049574036	0.950426
334	0.001147723	0.99885225
335	0.002264671	0.99773526
336	0.0034452425	0.99655473
337	0.3939993	0.60600066
338	0.00054260244	0.9994574
339	0.004408851	0.99559116
340	0.0013408911	0.99865913
341	0.05679156	0.9432084
342	4.172598e-05	0.9999583
343	0.0004349762	0.99956506
344	0.0033010822	0.9966989
345	4.423418e-05	0.9999558
346	0.0020662348	0.99793375
347	0.0002407427	0.99975926
348	0.0001283109	0.99987173
349	1.4382875e-06	0.99999857
350	0.00018133371	0.99981874
351	0.0009864861	0.99901354
352	0.0024347687	0.99756527
353	0.020266535	0.97973347
354	0.0006029552	0.99939704
355	0.0033045106	0.9966955
356	0.0005450584	0.9994549
357	0.0008712075	0.99912876
358	3.945914e-05	0.99996054
359	0.04329788	0.9567021
360	6.076828e-06	0.9999939
361	0.0037635467	0.9962365
362	7.889572e-05	0.9999211
363	0.44091448	0.5590855
364	0.00036674997	0.9996332
365	0.00022532287	0.99977463
366	0.001493699	0.99850625
367	0.002100041	0.9979
368	0.00021981123	0.99978024
369	0.00019924523	0.99980074
370	1.0170541e-05	0.99998987
371	0.00040505722	0.999595
372	0.006269834	0.9937302
373	0.00082760275	0.99917245
374	0.016200889	0.9837991
375	0.0041851485	0.99581486
376	0.00015011699	0.9998499
377	2.4321525e-05	0.9999757
378	9.299533e-05	0.999907
379	4.6254034e-05	0.99995375
380	0.042382855	0.9576171
381	0.5671905	0.43280947
382	5.9070033e-05	0.9999409
383	0.00013074261	0.9998692
384	4.0735113e-06	0.99999595
385	0.0027077002	0.9972922
386	0.00032945658	0.9996705
387	2.8240323e-05	0.99997175
388	0.30036005	0.6996399
389	0.0007295023	0.9992705
390	0.0077645434	0.9922355
391	6.554734e-05	0.99993443
392	0.0006126122	0.9993874
393	5.8107067e-05	0.99994195
394	0.00987014	0.9901299
395	0.00012776478	0.9998722
396	1.3354203e-06	0.9999987
397	0.4061996	0.59380037
398	0.00013828863	0.9998617
399	0.00091635826	0.99908364
400	0.0010288076	0.9989712
401	1.0754071e-06	0.9999989
402	0.00033479847	0.99966526
403	0.0001532501	0.9998467
404	0.038404666	0.96159536
405	0.010433393	0.9895667
406	0.0107811745	0.9892188
407	0.47270706	0.52729297
408	0.0043489966	0.99565107
409	0.022821562	0.97717845
410	0.020064717	0.97993535
411	0.00031652322	0.9996835
412	0.43634564	0.5636543
413	9.436606e-06	0.9999906
414	2.8391354e-05	0.9999716
415	0.1268395	0.8731605
416	0.014790967	0.98520905
417	6.9827493e-06	0.99999297
418	0.0036040018	0.996396
419	0.00016181682	0.9998381
420	0.00561072	0.99438924
421	0.2812376	0.71876234
422	0.00026015693	0.9997398
423	0.0017500934	0.9982498
424	4.900435e-05	0.999951
425	2.4168576e-05	0.9999758
426	0.0013569928	0.998643
427	0.37768853	0.6223115
428	1.1751526e-05	0.9999882
429	0.00013236243	0.9998677
430	0.00069457677	0.99930537
431	1.1634754e-06	0.9999988
432	0.00021420061	0.99978584
433	0.0016254854	0.99837446
434	0.0008449096	0.99915504
435	0.052088045	0.94791204
436	0.0007355634	0.9992644
437	0.4179308	0.5820692
438	1.25694905e-05	0.9999875
439	0.00037477096	0.9996252
440	7.709641e-06	0.99999225
441	0.00018517805	0.9998148
442	0.00010432727	0.9998957
443	0.020327112	0.9796729
444	0.004626151	0.9953739
445	6.584344e-07	0.9999993
446	7.700199e-06	0.99999225
447	0.029903818	0.9700962
448	6.9114576e-05	0.99993086
449	0.023112819	0.97688717
450	3.2745396e-05	0.9999672
451	0.00067962875	0.9993204
452	0.006976955	0.99302304
453	1.5408736e-05	0.9999846
454	0.00021705152	0.999783
455	3.8487e-05	0.9999615
456	2.20588e-05	0.99997795
457	9.813965e-05	0.9999019
458	0.00045633895	0.9995436
459	1.679347e-06	0.99999833
460	2.7284652e-06	0.99999726
461	5.3705793e-05	0.99994624
462	0.0006654657	0.9993345
463	0.0016698287	0.9983302
464	5.9444516e-05	0.9999405
465	3.773589e-05	0.9999622
466	0.00899532	0.9910047
467	7.210704e-05	0.9999279
468	0.00017178273	0.9998282
469	0.00024740404	0.9997526
470	2.6281292e-05	0.9999738
471	0.003967686	0.9960323
472	1.5290268e-05	0.99998474
473	8.07236e-06	0.9999919
474	2.5221812e-05	0.9999747
475	1.9649997e-05	0.99998033
476	9.011069e-05	0.9999099
477	3.4391321e-06	0.99999654
478	6.852656e-05	0.99993145
479	3.9344653e-05	0.99996066
480	9.51479e-06	0.99999046
481	1.7020819e-05	0.99998295
482	2.6853525e-06	0.99999726
483	0.00027638022	0.9997236
484	1.5741531e-06	0.99999845
485	0.00039956835	0.99960047
486	4.2952768e-05	0.9999571
487	0.7547056	0.24529439
488	0.0040891436	0.9959109
489	0.02456974	0.9754303
490	6.6615e-05	0.99993336
491	0.06523051	0.93476945
492	0.0032281014	0.9967719
493	0.0007484302	0.99925154
494	0.18964463	0.81035537
495	2.8403356e-06	0.99999714
496	0.0019055471	0.9980945
497	0.14622857	0.8537714
498	0.101749614	0.8982504
499	6.243167e-05	0.99993753
500	5.6059947e-05	0.999944
501	6.3950733e-06	0.99999356
502	1.634723e-05	0.99998367
503	0.0025552816	0.99744475
504	0.40647164	0.59352833
505	0.004433395	0.99556655
506	0.014018001	0.98598206
507	0.021917915	0.97808206
508	0.0008307868	0.99916923
509	2.0156607e-05	0.99997985
510	0.07188107	0.92811894
511	0.00093721907	0.99906284
512	0.0013075443	0.99869245
513	8.756629e-06	0.9999913
514	4.4525487e-07	0.9999995
515	2.5464087e-06	0.9999975
516	0.0005657007	0.9994343
517	2.739159e-05	0.9999726
518	0.0008156446	0.9991843
519	4.6058994e-06	0.99999535
520	0.005052689	0.9949473
521	0.0033887944	0.9966112
522	0.048353292	0.95164675
523	0.0004061671	0.9995938
524	0.0015204014	0.99847966
525	0.00062026776	0.99937975
526	0.5121361	0.4878639
527	0.0013776919	0.9986223
528	8.8655004e-05	0.9999113
529	0.07738853	0.92261153
530	0.019253634	0.9807463
531	2.5235719e-05	0.9999747
532	0.00068621495	0.99931383
533	0.0004936144	0.99950635
534	0.09064318	0.9093569
535	5.780458e-05	0.9999422
536	0.0005014249	0.9994986
537	0.00089116755	0.99910885
538	1.4489942e-05	0.99998546
539	0.0006126638	0.99938726
540	0.03719612	0.9628039
541	0.00221063	0.9977894
542	0.016667916	0.98333204
543	5.1841507e-05	0.99994814
544	0.06014406	0.93985593
545	9.804498e-05	0.9999019
546	0.10664993	0.89335006
547	0.00094457006	0.99905545
548	0.00020474689	0.99979526
549	6.23542e-05	0.99993765
550	0.45077035	0.5492297
551	6.8717663e-06	0.9999931
552	0.0027854634	0.9972146
553	0.0006970347	0.999303
554	0.0003219929	0.999678
555	0.21428001	0.78572
556	0.00010072716	0.99989927
557	0.0005564627	0.9994435
558	0.00038176854	0.9996182
559	1.5032946e-05	0.999985
560	0.0020843123	0.9979157
561	9.8340615e-06	0.9999902
562	0.08786627	0.9121337
563	2.5434476e-06	0.9999975
564	0.00026005873	0.99973994
565	0.44709724	0.55290276
566	0.001718666	0.99828136
567	2.7319122e-05	0.9999727
568	0.005514355	0.9944857
569	1.34389675e-05	0.9999865
570	0.00020583208	0.9997942
571	0.014919387	0.98508066
572	0.00023929296	0.9997607
573	0.0016121401	0.99838793
574	0.5867319	0.41326815
575	0.00025475537	0.9997452
576	0.00088738045	0.99911267
577	0.0010268934	0.99897313
578	1.6757876e-07	0.9999999
579	0.010184053	0.98981595
580	0.004609962	0.99539006
581	2.2732149e-05	0.99997723
582	1.091525e-05	0.99998903
583	0.03278628	0.96721375
584	0.00011024252	0.99988973
585	2.1929052e-05	0.99997807
586	8.2945204e-05	0.99991703
587	0.00014362301	0.99985635
588	0.0005800469	0.9994199
589	0.0068105888	0.99318945
590	0.33542937	0.6645706
591	1.8330107e-06	0.9999982
592	0.0039664055	0.9960336
593	0.00023974878	0.9997602
594	0.00010928847	0.9998907
595	0.003562482	0.99643755
596	0.0006997185	0.99930024
597	3.1437718e-05	0.9999685
598	0.027873468	0.9721265
599	0.00441617	0.99558383
600	0.27427202	0.725728
601	2.6826654e-05	0.9999732
602	0.0019712923	0.9980287
603	0.0029906146	0.9970094
604	0.0001350744	0.99986494
605	0.005085984	0.99491405
606	0.013436956	0.98656297
607	1.8606124e-06	0.9999981
608	0.16564985	0.8343501
609	0.0001542495	0.99984574
610	0.00031953305	0.9996805
611	0.00046485846	0.9995352
612	0.00014217568	0.9998578
613	0.002050734	0.9979493
614	0.85781866	0.14218128
615	3.3747692e-06	0.99999666
616	0.03163412	0.9683659
617	0.08293425	0.9170658
618	0.4700576	0.5299424
619	0.050173875	0.9498261
620	0.0030645935	0.99693537
621	0.0007263979	0.9992736
622	0.000214553	0.9997855
623	3.2367676e-05	0.9999676
624	7.966952e-05	0.99992037
625	0.37624612	0.6237539
626	0.0045728134	0.99542713
627	3.6586363e-05	0.9999634
628	0.0010338677	0.9989661
629	0.00026240764	0.99973756
630	0.0003936465	0.99960643
631	0.4637041	0.5362959
632	0.0010986201	0.99890137
633	0.00040798477	0.999592
634	0.0028948176	0.9971052
635	1.6926344e-06	0.99999833
636	0.0005750388	0.99942493
637	0.038855582	0.9611444
638	0.00038665367	0.99961334
639	0.023672234	0.9763277
640	0.07428873	0.92571133
641	0.000323193	0.9996768
642	0.00021395364	0.9997861
643	0.00043083748	0.9995691
644	0.00032355957	0.99967647
645	0.0003239889	0.999676
646	0.005730404	0.9942696
647	0.0001926848	0.9998073
648	0.001371121	0.99862885
649	0.02450391	0.9754961
650	0.001266407	0.9987336
651	0.00041087772	0.99958915
652	0.7112375	0.28876257
653	0.002094861	0.99790514
654	0.011109953	0.98889005
655	1.1394764e-05	0.99998856
656	0.0023755606	0.99762446
657	4.7041747e-05	0.9999529
658	4.4588924e-05	0.9999554
659	0.52648145	0.47351858
660	0.0022719165	0.99772805
661	4.1087305e-06	0.99999595
662	0.0063011544	0.99369884
663	0.04975764	0.95024234
664	0.000348249	0.9996518
665	7.617816e-06	0.9999924
666	5.853909e-06	0.99999416
667	0.012386252	0.9876137
668	0.012759187	0.98724085
669	0.0048122886	0.99518764
670	0.00022793375	0.99977213
671	0.0004931601	0.99950683
672	0.0105353175	0.98946464
673	0.001742311	0.9982577
674	2.3182947e-05	0.9999769
675	0.00026118956	0.99973875
676	0.0008815687	0.9991184
677	2.4510498e-05	0.99997544
678	0.0002095949	0.9997904
679	0.00043420354	0.9995658
680	0.11652787	0.8834721
681	0.00572683	0.9942731
682	0.0019665754	0.99803346
683	0.33471695	0.6652831
684	0.14140718	0.8585928
685	0.00023917003	0.9997608
686	0.002590797	0.99740916
687	0.00045689745	0.9995432
688	0.45923597	0.540764
689	0.6848086	0.31519136
690	3.7767826e-05	0.9999622
691	5.5946475e-06	0.9999944
692	1.1590551e-05	0.99998844
693	1.782283e-06	0.9999982
694	7.582945e-05	0.9999242
695	0.39250526	0.6074947
696	1.687925e-05	0.9999831
697	0.0026556093	0.99734443
698	1.9611616e-05	0.99998033
699	4.555547e-05	0.99995446
700	0.021748155	0.9782518
701	0.1634232	0.83657676
702	6.5350127e-06	0.99999344
703	0.0017705398	0.99822944
704	0.0437323	0.9562677
705	7.377671e-06	0.9999926
706	0.027258374	0.97274166
707	4.5832944e-06	0.99999547
708	0.0600835	0.9399165
709	0.0069903336	0.9930097
710	4.2670938e-05	0.9999573
711	5.000904e-06	0.999995
712	0.011606308	0.9883937
713	7.548637e-06	0.9999925
714	0.0082486775	0.9917514
715	2.5220736e-06	0.9999975
716	8.637663e-07	0.99999917
717	0.00037332176	0.99962664
718	9.959811e-05	0.99990034
719	0.24652138	0.75347865
720	0.00031235188	0.9996877
721	0.09963732	0.9003627
722	0.00011473671	0.9998852
723	0.06968848	0.93031156
724	0.002606436	0.9973935
725	0.0035462268	0.99645376
726	0.049930766	0.95006925
727	0.003576117	0.9964239
728	0.007258416	0.9927416
729	0.00015875515	0.9998412
730	3.4807126e-05	0.9999652
731	0.0013836239	0.99861634
732	0.027701905	0.97229815
733	0.23006327	0.7699367
734	1.9922292e-05	0.9999801
735	0.47165626	0.5283437
736	0.3046245	0.6953755
737	1.9057703e-05	0.9999809
738	0.0020238303	0.9979761
739	0.00298086	0.9970192
740	0.016577384	0.98342264
741	0.00015631439	0.9998437
742	0.0060319896	0.993968
743	3.7503014e-08	1.0
744	5.2499104e-06	0.99999475
745	0.00024233865	0.9997577
746	0.062711135	0.9372889
747	0.006824061	0.9931759
748	0.919751	0.080249034
749	7.487393e-05	0.99992514
750	0.14656973	0.85343033
751	1.0522015e-05	0.9999895
752	3.3455923e-05	0.9999665
753	0.00010826326	0.99989176
754	0.000121936115	0.99987805
755	0.00028857813	0.99971145
756	0.00039979923	0.99960023
757	9.2601265e-05	0.9999074
758	0.00028512432	0.9997149
759	0.003262082	0.9967379
760	0.00034374374	0.9996562
761	0.0009209939	0.999079
762	0.2702846	0.72971547
763	2.1203847e-05	0.9999788
764	0.00046187436	0.9995382
765	0.00024408616	0.9997559
766	6.158215e-05	0.99993837
767	0.000522831	0.9994772
768	6.3298376e-07	0.9999994
769	4.4414437e-06	0.9999956
770	0.0019008215	0.99809915
771	0.0016036602	0.99839634
772	3.1375064e-06	0.9999969
773	0.114135146	0.88586485
774	7.929474e-08	0.9999999
775	0.00094889523	0.99905115
776	0.0006997796	0.99930024
777	1.3996849e-05	0.99998605
778	7.77635e-06	0.99999225
779	2.9624733e-05	0.9999703
780	0.0028428342	0.9971572
781	0.00013330391	0.9998667
782	0.000458316	0.99954176
783	0.05562345	0.9443766
784	0.003340966	0.99665904
785	5.4516917e-05	0.9999455
786	0.056946166	0.94305384
787	0.6172811	0.38271892
788	0.0030229837	0.996977
789	0.07248585	0.9275142
790	6.2184854e-06	0.9999938
791	0.00064314104	0.9993568
792	7.072177e-05	0.9999293
793	0.003111513	0.99688846
794	1.5678419e-05	0.99998426
795	0.0005996676	0.9994004
796	0.00023794633	0.999762
797	6.633242e-05	0.9999337
798	0.00018975922	0.9998103
799	0.0016352744	0.99836475
800	0.00044247572	0.99955755
801	0.1010084	0.8989916
802	0.0025227582	0.99747723
803	6.514312e-05	0.9999349
804	0.0033694536	0.9966305
805	0.0068841	0.99311596
806	0.012853442	0.9871466
807	0.009186239	0.9908138
808	8.703677e-06	0.9999913
809	3.8235747e-05	0.99996173
810	0.00042715436	0.9995728
811	0.00022334947	0.99977666
812	0.26605234	0.7339477
813	0.00024439656	0.99975556
814	0.3075777	0.69242233
815	0.017686358	0.9823137
816	0.10483528	0.89516467
817	0.005490782	0.9945093
818	0.00021707741	0.999783
819	0.00082284614	0.99917716
820	0.0029008437	0.99709916
821	0.050312333	0.94968766
822	0.0013691887	0.9986308
823	0.02292863	0.97707134
824	0.001766526	0.99823344
825	0.01911906	0.980881
826	5.412803e-05	0.9999459
827	7.3198076e-05	0.9999268
828	0.93270624	0.0672937
829	0.002432803	0.9975672
830	0.0006012299	0.9993987
831	0.0008731226	0.99912685
832	4.7703228e-08	1.0
833	0.028034754	0.9719652
834	1.5440817e-07	0.9999999
835	0.00016531369	0.99983466
836	0.026492763	0.9735073
837	1.5668144e-06	0.99999845
838	0.0050113113	0.9949886
839	6.1659836e-07	0.9999994
840	0.0034998297	0.99650013
841	0.031282295	0.9687177
842	0.000104203995	0.9998958
843	0.0076280753	0.9923719
844	0.0040305364	0.99596953
845	3.007991e-05	0.99996996
846	0.00051397266	0.99948597
847	0.00024341451	0.99975663
848	9.500963e-06	0.99999046
849	0.0100250635	0.9899749
850	8.288652e-06	0.99999166
851	4.836478e-06	0.9999951
852	0.37291792	0.6270821
853	0.048080966	0.95191896
854	0.00065146753	0.9993486
855	0.0051176166	0.99488235
856	0.0010810909	0.9989189
857	0.00013698789	0.999863
858	0.030303128	0.9696969
859	0.1206166	0.8793834
860	7.967423e-05	0.99992037
861	4.5649645e-06	0.99999547
862	0.00042736917	0.9995726
863	0.00015122813	0.9998487
864	0.149279	0.85072106
865	3.1728756e-05	0.9999683
866	0.00037869244	0.9996213
867	2.8660861e-05	0.9999714
868	0.55891806	0.44108188
869	0.00014812435	0.9998518
870	0.0071280063	0.99287206
871	0.003971291	0.9960288
872	0.016672466	0.98332757
873	0.0038638848	0.9961361
874	0.0025763223	0.99742365
875	0.0003876178	0.9996124
876	0.00042234923	0.9995777
877	0.019522902	0.9804771
878	5.3549847e-08	1.0
879	0.00017379186	0.99982625
880	0.0012513687	0.99874866
881	1.2752382e-06	0.9999987
882	0.008762443	0.99123764
883	0.0002481797	0.99975187
884	8.300251e-05	0.99991703
885	0.0002732789	0.9997267
886	5.343517e-07	0.9999995
887	0.009164174	0.9908358
888	0.032023873	0.96797615
889	0.00018144543	0.9998186
890	0.00026925624	0.99973077
891	0.12122308	0.87877697
892	0.0035848643	0.99641514
893	0.00041174347	0.9995883
894	9.439652e-05	0.9999056
895	0.00025752353	0.99974245
896	3.645492e-05	0.9999635
897	0.004497658	0.9955023
898	0.09120907	0.9087909
899	1.5553891e-05	0.9999845
900	0.406734	0.593266
901	0.34420887	0.65579116
902	3.820127e-05	0.99996185
903	4.4141812e-05	0.9999559
904	0.01451981	0.9854801
905	6.485186e-05	0.99993515
906	0.0002793462	0.99972063
907	6.3021153e-06	0.9999937
908	0.0008671998	0.9991328
909	2.378364e-08	1.0
910	0.00083614094	0.99916387
911	0.00015410484	0.99984586
912	0.00037524395	0.9996247
913	0.13273342	0.86726654
914	0.0020523153	0.99794775
915	1.7597924e-05	0.99998236
916	0.044645105	0.95535487
917	0.5330946	0.46690544
918	0.06615345	0.93384653
919	0.015663221	0.98433685
920	0.0002888269	0.9997111
921	0.0022914251	0.99770856
922	0.0019061791	0.9980938
923	0.36609823	0.6339017
924	0.029577408	0.9704225
925	0.034714088	0.96528596
926	0.20691891	0.79308105
927	2.4463084e-06	0.9999975
928	0.014582935	0.98541707
929	0.8265413	0.17345871
930	3.850131e-05	0.9999615
931	0.05931913	0.94068086
932	3.3421006e-06	0.99999666
933	0.0061289594	0.9938711
934	0.00012052109	0.9998795
935	0.00017122783	0.9998287
936	3.3014667e-06	0.99999666
937	0.028689	0.971311
938	0.120494366	0.87950563
939	0.00069973455	0.99930024
940	1.6991734e-06	0.99999833
941	3.755284e-05	0.99996245
942	0.0006369223	0.9993631
943	0.00017157513	0.99982834
944	0.000718309	0.9992817
945	0.000920764	0.9990792
946	1.5772483e-05	0.99998426
947	0.0004060709	0.9995939
948	0.0029267638	0.9970732
949	0.00032607748	0.99967396
950	9.301005e-05	0.999907
951	0.00014363452	0.99985635
952	0.019056894	0.98094314
953	0.564335	0.43566498
954	0.056842938	0.9431571
955	0.001677717	0.9983223
956	0.0012168584	0.9987832
957	1.9092922e-05	0.9999809
958	0.009187285	0.9908127
959	0.23760971	0.7623903
960	1.8285853e-05	0.99998176
961	1.4218512e-05	0.9999858
962	0.014845815	0.9851542
963	0.2533639	0.7466361
964	0.00065465766	0.99934536
965	0.00068472093	0.99931526
966	0.3992073	0.6007927
967	0.0014135218	0.99858654
968	5.3806583e-05	0.99994624
969	0.0032816068	0.99671835
970	9.602382e-06	0.99999034
971	0.29945728	0.7005427
972	0.012629205	0.9873707
973	0.015156067	0.9848439
974	6.493825e-05	0.99993503
975	2.6832458e-06	0.99999726
976	0.031516474	0.9684835
977	0.23570743	0.7642926
978	0.07245247	0.9275475
979	0.006446991	0.99355304
980	0.0003363443	0.9996637
981	0.0924025	0.90759754
982	0.035484828	0.96451515
983	1.7404753e-05	0.9999826
984	9.258624e-06	0.9999907
985	4.107166e-05	0.9999589
986	0.0034366483	0.9965634
987	1.0491794e-05	0.9999895
988	1.4708654e-05	0.99998534
989	1.9287789e-07	0.99999976
990	3.2368294e-05	0.9999676
991	3.33045e-05	0.99996674
992	0.009434676	0.9905653
993	0.0006655348	0.9993344
994	8.011688e-05	0.9999199
995	0.04372933	0.95627064
996	8.016618e-06	0.999992
997	6.826918e-05	0.9999317
998	0.018815286	0.98118466
999	0.00027758494	0.9997224
1000	0.36428544	0.63571453
1001	0.014513248	0.98548675
1002	0.0024513097	0.99754864
1003	5.323622e-05	0.9999467
1004	0.018199641	0.9818003
1005	3.7915354e-06	0.9999962
1006	0.025237441	0.9747626
1007	0.00017501347	0.99982506
1008	2.0992484e-05	0.999979
1009	7.212775e-05	0.9999279
1010	0.0036079374	0.9963921
1011	4.7128495e-07	0.9999995
1012	0.0022582652	0.9977417
1013	0.020893013	0.979107
1014	0.030626202	0.9693738
1015	0.00033944478	0.9996606
1016	9.822617e-06	0.9999902
1017	0.000124641	0.9998753
1018	1.6059343e-05	0.9999839
1019	0.0068122665	0.9931878
1020	6.607445e-05	0.99993396
1021	0.0005152063	0.9994848
1022	0.00089852355	0.9991015
1023	0.0027690043	0.99723095
1024	0.0002737428	0.99972624
1025	0.05121877	0.9487812
1026	0.00067938236	0.9993206
1027	1.3188065e-05	0.99998677
1028	9.274745e-05	0.99990726
1029	1.088506e-06	0.9999989
1030	0.0017351261	0.99826485
1031	0.668908	0.33109197
1032	0.0015963933	0.9984036
1033	0.03337974	0.96662027
1034	0.001582416	0.9984176
1035	0.00044241894	0.99955755
1036	0.00014769981	0.9998523
1037	0.12898491	0.87101513
1038	6.191555e-06	0.9999938
1039	4.45384e-07	0.9999995
1040	0.00060692	0.9993931
1041	0.099623725	0.9003763
1042	0.00036971504	0.9996302
1043	0.21609248	0.7839075
1044	1.7046648e-05	0.99998295
1045	2.3243124e-06	0.99999774
1046	3.4474273e-05	0.99996555
1047	0.00013561749	0.99986434
1048	4.407165e-05	0.9999559
1049	0.8826819	0.117318146
1050	0.007693281	0.99230677
1051	0.00022419223	0.9997758
1052	0.027820991	0.972179
1053	9.885271e-05	0.9999012
1054	0.00065747293	0.9993425
1055	0.0005947009	0.99940526
1056	3.1809956e-05	0.9999682
1057	0.008201792	0.99179816
1058	6.021143e-06	0.9999939
1059	8.265891e-05	0.9999174
1060	7.782114e-05	0.99992216
1061	1.4492945e-06	0.99999857
1062	0.06787527	0.93212473
1063	0.15610002	0.84389997
1064	1.5696492e-05	0.99998426
1065	2.3625911e-05	0.9999764
1066	0.032070495	0.9679294
1067	0.00094347226	0.9990565
1068	0.00010727957	0.9998927
1069	0.00018215824	0.9998179
1070	5.4238176e-06	0.99999464
1071	5.8339316e-05	0.9999417
1072	3.680167e-05	0.99996316
1073	0.0026073323	0.99739265
1074	0.000396451	0.99960357
1075	0.00010990748	0.9998901
1076	0.0805097	0.9194903
1077	0.013770968	0.98622906
1078	8.4272115e-06	0.99999154
1079	0.013216378	0.9867836
1080	0.0002173491	0.9997826
1081	0.00056114706	0.9994388
1082	0.038398493	0.96160156
1083	0.014583319	0.9854167
1084	8.35173e-05	0.99991643
1085	0.005453	0.994547
1086	6.611491e-05	0.99993384
1087	4.4596913e-05	0.9999554
1088	0.0021641424	0.9978358
1089	0.000104519255	0.99989545
1090	0.0027485895	0.99725145
1091	3.1505554e-06	0.9999969
1092	0.00033871987	0.9996613
1093	0.00038877592	0.9996112
1094	0.14891995	0.8510801
1095	0.00019111088	0.99980897
1096	0.00025694593	0.99974304
1097	2.5140432e-07	0.99999976
1098	0.0012820563	0.998718
1099	2.3599084e-06	0.9999976
1100	0.6439256	0.35607445
1101	0.00025018054	0.99974984
1102	5.4779615e-05	0.99994516
1103	4.089243e-05	0.9999591
1104	2.8950175e-05	0.99997103
1105	1.3795339e-05	0.9999862
1106	0.00012515979	0.99987483
1107	0.005757489	0.9942425
1108	4.6539328e-05	0.9999535
1109	0.055319995	0.94468
1110	0.068812884	0.9311871
1111	0.0016521534	0.9983479
1112	0.0015211914	0.99847883
1113	1.3133495e-05	0.9999869
1114	0.0007572359	0.9992428
1115	5.5335106e-05	0.9999447
1116	0.0017724234	0.99822754
1117	0.08906982	0.91093016
1118	0.014933675	0.9850663
1119	5.7336943e-05	0.99994266
1120	0.00012590627	0.9998741
1121	0.00038308225	0.99961686
1122	0.00048665513	0.9995134
1123	1.6577333e-05	0.99998343
1124	0.00026134003	0.99973863
1125	0.00022910006	0.99977094
1126	0.049905278	0.95009476
1127	2.3519794e-06	0.9999976
1128	0.0004778732	0.9995221
1129	5.0399005e-05	0.9999496
1130	1.5970924e-06	0.99999845
1131	0.0002784907	0.99972147
1132	4.503759e-06	0.99999547
1133	0.00013415852	0.9998658
1134	1.0357405e-05	0.9999896
1135	0.00027697292	0.999723
1136	0.001541882	0.99845815
1137	0.16751112	0.83248895
1138	3.0941126e-07	0.99999964
1139	3.489906e-05	0.9999651
1140	0.0035171395	0.99648285
1141	0.00013797816	0.99986196
1142	0.0006441846	0.99935585
1143	0.00060963753	0.99939036
1144	0.0005052478	0.9994948
1145	0.04176964	0.9582303
1146	0.0014912453	0.99850875
1147	0.0018292696	0.99817073
1148	0.020102942	0.9798971
1149	0.001492182	0.9985078
1150	0.05408872	0.9459113
1151	0.0005476225	0.9994524
1152	0.0005699742	0.99943
1153	9.738465e-06	0.9999902
1154	1.881663e-05	0.99998116
1155	0.0026421102	0.9973579
1156	2.453248e-05	0.99997544
1157	0.0005445285	0.9994555
1158	0.23971528	0.7602848
1159	0.006827323	0.9931727
1160	4.5140358e-05	0.9999548
1161	6.18307e-05	0.99993813
1162	0.0070942715	0.99290574
1163	0.16003016	0.8399698
1164	0.5708586	0.42914143
1165	0.010035318	0.98996466
1166	0.08390969	0.9160903
1167	0.061339423	0.9386606
1168	0.00044898235	0.999551
1169	0.00018970892	0.9998103
1170	0.00776784	0.9922322
1171	0.003388176	0.9966118
1172	0.00030245393	0.99969757
1173	0.00024047613	0.9997595
1174	3.3225913e-06	0.99999666
1175	0.00012725206	0.9998727
1176	0.00080189295	0.99919814
1177	0.017253423	0.9827466
1178	0.0015060912	0.9984939
1179	0.0021444682	0.9978555
1180	1.1530728e-05	0.99998844
1181	0.01956499	0.980435
1182	0.00028319648	0.9997168
1183	0.0016320383	0.99836797
1184	6.116235e-05	0.99993885
1185	0.049112927	0.9508871
1186	2.7448177e-05	0.9999726
1187	7.6489005e-06	0.9999924
1188	0.00013826846	0.9998617
1189	0.00011821518	0.99988174
1190	1.8603941e-05	0.9999814
1191	0.00049838715	0.9995016
1192	0.040842406	0.9591576
1193	0.012420072	0.98758
1194	0.0021187982	0.9978811
1195	0.004529212	0.99547076
1196	7.964885e-05	0.99992037
1197	0.0040137745	0.99598616
1198	3.8509537e-05	0.9999615
1199	0.0005196768	0.9994803
1200	0.0066264165	0.99337363
1201	1.9507328e-05	0.99998045
1202	0.000118585165	0.9998814
1203	6.4291584e-05	0.99993575
1204	0.0025992102	0.99740076
1205	1.4644772e-05	0.99998534
1206	0.027023805	0.9729762
1207	0.0103221685	0.9896778
1208	0.0016479903	0.99835205
1209	4.5279576e-05	0.9999547
1210	0.016479092	0.98352087
1211	0.09215311	0.9078469
1212	0.0066897892	0.9933102
1213	7.251485e-05	0.9999275
1214	0.09221253	0.90778744
1215	3.225853e-05	0.9999677
1216	6.957483e-05	0.9999304
1217	2.1512997e-05	0.99997854
1218	0.00037458632	0.99962544
1219	7.233777e-05	0.99992764
1220	7.335866e-05	0.9999267
1221	8.134959e-06	0.9999919
1222	0.0016591239	0.99834085
1223	0.0012395699	0.99876046
1224	0.1126484	0.88735163
1225	0.012647396	0.9873526
1226	2.9707357e-06	0.999997
1227	3.958762e-06	0.99999607
1228	0.0009370566	0.99906296
1229	0.0038053798	0.9961946
1230	0.0010348428	0.99896514
1231	0.00087934645	0.99912065
1232	1.016261e-05	0.99998987
1233	6.0775823e-05	0.9999392
1234	0.0061416794	0.9938583
1235	0.00016460367	0.9998354
1236	0.054627325	0.94537264
1237	2.2869832e-05	0.9999771
1238	0.0037883467	0.99621165
1239	0.0011309923	0.998869
1240	0.00022298988	0.999777
1241	0.0014218986	0.9985781
1242	2.0894198e-05	0.99997914
1243	1.1975738e-05	0.9999881
1244	0.46909514	0.5309049
1245	0.00041948052	0.99958056
1246	0.0036558183	0.99634415
1247	1.7342767e-06	0.9999982
1248	0.018955037	0.9810449
1249	0.00046677247	0.9995333
1250	0.12015484	0.87984514
1251	5.383893e-06	0.99999464
1252	0.00014469768	0.9998553
1253	2.513535e-06	0.9999975
1254	0.00071911037	0.99928087
1255	0.016972179	0.9830278
1256	4.6070552e-05	0.999954
1257	0.0013750835	0.9986249
1258	4.4820995e-06	0.99999547
1259	4.781277e-06	0.99999523
1260	0.006701905	0.9932981
1261	0.0026150132	0.99738497
1262	1.6869724e-05	0.9999831
1263	0.71173996	0.28826
1264	2.1494891e-07	0.99999976
1265	0.11371658	0.88628346
1266	0.25569412	0.7443059
1267	3.1187334e-05	0.99996877
1268	0.00011235713	0.9998876
1269	0.00018283076	0.9998172
1270	9.426001e-06	0.9999906
1271	1.5799502e-05	0.99998415
1272	0.00019432152	0.99980575
1273	0.1471111	0.8528889
1274	5.196651e-06	0.99999475
1275	0.0053402134	0.99465984
1276	0.00051204115	0.9994879
1277	0.00023583409	0.99976414
1278	0.124430835	0.8755691
1279	0.019705657	0.98029435
1280	1.6214785e-06	0.99999833
1281	5.5113396e-05	0.9999449
1282	4.520563e-06	0.99999547
1283	6.3310667e-06	0.9999937
1284	0.0686515	0.93134844
1285	0.009554774	0.99044526
1286	3.9296465e-05	0.99996066
1287	0.010206486	0.98979354
1288	0.002551142	0.99744886
1289	0.006058639	0.9939414
1290	0.008227615	0.99177235
1291	0.90938795	0.09061212
1292	2.3200506e-05	0.99997675
1293	0.008008424	0.9919916
1294	0.010801744	0.98919827
1295	0.005116124	0.99488384
1296	1.7214164e-05	0.99998283
1297	0.008854028	0.991146
1298	0.00023215497	0.99976784
1299	8.88791e-06	0.99999106
1300	0.00127243	0.9987275
1301	2.5340863e-05	0.9999746
1302	0.00064351386	0.99935645
1303	2.2778135e-05	0.99997723
1304	0.009018097	0.9909819
1305	1.3044359e-05	0.999987
1306	0.0010125899	0.9989874
1307	3.5364952e-05	0.9999646
1308	0.0021414368	0.9978586
1309	0.016944164	0.98305583
1310	0.00018403937	0.999816
1311	0.023554662	0.9764454
1312	0.00032679108	0.99967325
1313	0.07110088	0.9288991
1314	0.00039692488	0.9996031
1315	0.9544407	0.04555925
1316	0.0011588335	0.9988412
1317	0.023098791	0.97690123
1318	0.00013130596	0.99986863
1319	0.049053326	0.9509467
1320	0.0009455694	0.9990544
1321	0.020480001	0.97951996
1322	4.5370098e-06	0.99999547
1323	0.006494358	0.9935056
1324	5.9788917e-06	0.99999404
1325	0.0038509378	0.99614906
1326	0.0007688694	0.9992311
1327	0.00018128357	0.99981874
1328	0.001046652	0.99895334
1329	5.2862642e-06	0.99999475
1330	6.855585e-05	0.99993145
1331	0.504439	0.495561
1332	0.0053848894	0.99461514
1333	0.0039735925	0.9960264
1334	0.00013626197	0.99986374
1335	0.02798476	0.9720152
1336	0.0076413923	0.9923586
1337	8.368347e-06	0.99999166
1338	0.010052331	0.98994774
1339	3.748858e-05	0.99996257
1340	0.034671202	0.9653288
1341	1.0807979e-05	0.99998915
1342	2.1589715e-06	0.99999785
1343	0.011032926	0.9889671
1344	0.00026998526	0.99973005
1345	6.6204285e-07	0.9999993
1346	0.00023864523	0.9997614
1347	0.0005388319	0.99946123
1348	1.569105e-06	0.99999845
1349	0.0016420338	0.99835795
1350	1.4891267e-06	0.99999857
1351	2.7019728e-06	0.99999726
1352	0.0024491993	0.9975508
1353	0.018636134	0.98136383
1354	0.00013136082	0.99986863
1355	0.004038068	0.99596196
1356	0.00067916285	0.99932086
1357	0.00080829044	0.9991917
1358	0.06340453	0.9365955
1359	0.112732366	0.88726765
1360	2.4998515e-05	0.99997497
1361	1.8687588e-05	0.9999813
1362	7.2935477e-06	0.9999927
1363	0.008943642	0.9910563
1364	0.00023125565	0.9997688
1365	0.044303183	0.9556968
1366	0.00070756004	0.9992924
1367	6.389636e-06	0.99999356
1368	0.0044366373	0.9955634
1369	0.003238508	0.9967615
1370	0.45080483	0.5491952
1371	0.018391619	0.98160833
1372	2.351041e-08	1.0
1373	0.9061336	0.09386639
1374	1.3833282e-05	0.9999862
1375	0.00042070608	0.99957925
1376	0.00033730923	0.99966264
1377	9.02334e-05	0.99990976
1378	0.0026656177	0.99733436
1379	0.0017352691	0.99826473
1380	1.3138406e-05	0.9999869
1381	0.0034300878	0.9965699
1382	1.5151485e-05	0.99998486
1383	0.000110175475	0.99988985
1384	0.99006826	0.0099317515
1385	0.13318998	0.86681
1386	6.0239913e-06	0.9999939
1387	0.7389966	0.26100338
1388	0.0065379944	0.99346197
1389	0.009078587	0.99092144
1390	0.38273183	0.6172682
1391	0.18848759	0.8115124
1392	1.5421598e-05	0.9999846
1393	0.0033991297	0.9966009
1394	0.004434243	0.9955657
1395	4.5943175e-06	0.99999535
1396	0.00013552596	0.99986446
1397	0.00015005916	0.9998499
1398	0.076931134	0.9230689
1399	3.3457554e-06	0.99999666
1400	0.0075862533	0.9924137
1401	9.63929e-05	0.99990356
1402	0.31560132	0.6843987
1403	5.1750244e-06	0.9999949
1404	0.0051703453	0.9948297
1405	2.7322378e-05	0.9999727
1406	0.00017549525	0.9998246
1407	0.012037631	0.9879624
1408	6.7551982e-06	0.9999932
1409	0.00031744372	0.99968255
1410	0.0036964018	0.99630356
1411	0.31306756	0.68693244
1412	3.881182e-05	0.99996114
1413	0.000266059	0.999734
1414	6.4284526e-05	0.99993575
1415	3.2793894e-05	0.9999672
1416	0.016250417	0.9837496
1417	0.108523235	0.89147675
1418	0.29124716	0.7087529
1419	5.9596634e-05	0.9999404
1420	0.00027148833	0.9997285
1421	0.5991387	0.4008613
1422	0.0032372586	0.99676275
1423	0.001229763	0.9987702
1424	7.8959465e-06	0.99999213
1425	0.00013467339	0.9998653
1426	8.558955e-06	0.9999914
1427	0.0027959663	0.99720407
1428	0.00074593374	0.99925405
1429	0.99917656	0.00082335743
1430	4.7454935e-07	0.9999995
1431	0.0003919338	0.9996081
1432	0.00024043141	0.9997596
1433	0.00066449604	0.99933547
1434	0.0010257307	0.9989743
1435	0.0018494873	0.9981505
1436	0.3465404	0.65345955
1437	0.00019607905	0.99980396
1438	3.747521e-05	0.99996257
1439	1.207481e-05	0.99998796
1440	0.022430213	0.97756976
1441	0.6392332	0.3607668
1442	1.4024412e-05	0.99998593
1443	0.0030833168	0.99691665
1444	0.38956913	0.61043084
1445	0.0004182016	0.99958175
1446	0.049281288	0.95071876
1447	2.6388228e-05	0.99997365
1448	0.08892387	0.9110762
1449	0.0006138012	0.9993862
1450	0.13919006	0.8608099
1451	3.948843e-05	0.99996054
1452	0.014142936	0.985857
1453	5.5528512e-06	0.9999944
1454	0.034126326	0.96587366
1455	0.0002801979	0.9997198
1456	0.0011229914	0.998877
1457	0.0066125607	0.99338746
1458	0.008565128	0.9914349
1459	3.499364e-05	0.99996495
1460	5.4399584e-06	0.9999945
1461	0.0001781109	0.99982196
1462	0.082913145	0.91708684
1463	2.093279e-05	0.999979
1464	0.0043538455	0.9956462
1465	0.00031218902	0.9996878
1466	0.003667615	0.99633247
1467	0.004993264	0.9950067
1468	1.1821165e-06	0.9999988
1469	0.018952427	0.9810476
1470	0.041953813	0.95804614
1471	0.0002531677	0.99974686
1472	2.2381992e-05	0.9999776
1473	0.0026007523	0.9973992
1474	0.00041742378	0.9995826
1475	0.0004936838	0.99950635
1476	0.06617911	0.93382084
1477	0.00041907062	0.9995809
1478	0.7344734	0.26552656
1479	0.0034120881	0.9965879
1480	0.0003177771	0.9996822
1481	0.046740573	0.95325947
1482	0.00055497483	0.999445
1483	0.83601886	0.16398112
1484	0.00044459457	0.9995554
1485	0.0006436004	0.99935645
1486	0.00044867842	0.99955136
1487	2.8491628e-05	0.9999715
1488	0.0013293504	0.9986707
1489	0.00079671433	0.99920326
1490	0.11687854	0.88312143
1491	0.0019363528	0.9980636
1492	9.214832e-05	0.99990785
1493	1.6475836e-07	0.9999999
1494	0.0055716718	0.9944284
1495	0.0035084845	0.9964915
1496	0.00020948143	0.9997905
1497	2.6082043e-05	0.9999739
1498	0.08345503	0.916545
1499	0.16656405	0.83343595
1500	0.004919391	0.9950806
1501	0.067007154	0.9329929
1502	0.06451295	0.9354871
1503	5.0404e-05	0.9999496
1504	0.022020813	0.97797924
1505	0.0022741042	0.9977259
1506	0.008551968	0.99144804
1507	0.00026212033	0.9997379
1508	0.0014084238	0.9985916
1509	0.0005435714	0.99945647
1510	0.00042601168	0.999574
1511	0.0016953037	0.9983047
1512	3.4159188e-05	0.9999658
1513	2.2837905e-06	0.99999774
1514	0.028327893	0.9716722
1515	0.00019520566	0.9998048
1516	0.0034145329	0.9965855
1517	2.299995e-05	0.999977
1518	0.00016044574	0.99983954
1519	0.0018611734	0.9981388
1520	0.00045042593	0.99954957
1521	9.3815564e-05	0.9999062
1522	0.00011265388	0.99988735
1523	1.7635997e-06	0.9999982
1524	0.008996297	0.99100375
1525	0.107883915	0.8921161
1526	0.063196726	0.9368033
1527	1.0798913e-05	0.99998915
1528	0.017286992	0.982713
1529	0.0016433493	0.99835664
1530	0.02115282	0.9788472
1531	0.00037209986	0.9996278
1532	0.0013540436	0.99864596
1533	9.538171e-05	0.99990463
1534	0.73606074	0.2639393
1535	0.00019115898	0.99980885
1536	0.008698674	0.99130136
1537	0.0010305832	0.99896944
1538	0.0012809463	0.9987191
1539	0.010300739	0.9896993
1540	0.10037684	0.89962316
1541	0.00084815954	0.9991518
1542	0.005608015	0.994392
1543	0.0019405882	0.99805945
1544	0.0046070353	0.99539304
1545	0.0011273705	0.9988726
1546	0.00014064215	0.99985933
1547	5.1737237e-07	0.9999995
1548	0.00019422833	0.99980575
1549	0.0015991514	0.99840087
1550	0.0018668567	0.9981331
1551	0.00018272288	0.9998173
1552	3.2778204e-05	0.9999672
1553	5.2414463e-05	0.99994755
1554	9.08323e-06	0.99999094
1555	3.0353196e-05	0.9999696
1556	3.9745333e-05	0.9999603
1557	0.00063845137	0.9993616
1558	0.00016587452	0.99983406
1559	0.016625352	0.9833747
1560	0.012966902	0.9870331
1561	1.7565888e-07	0.9999999
1562	0.001255988	0.998744
1563	0.0013167673	0.9986833
1564	0.008805606	0.99119437
1565	0.0009531576	0.99904686
1566	4.1021644e-06	0.99999595
1567	0.0005569495	0.999443
1568	0.00018391886	0.9998161
1569	9.089474e-05	0.99990904
1570	0.0002492121	0.9997508
1571	0.0064456314	0.99355435
1572	8.89117e-05	0.99991107
1573	0.0067237923	0.99327624
1574	1.4666339e-05	0.99998534
1575	2.6000715e-05	0.999974
1576	0.004332405	0.9956676
1577	0.30709615	0.6929039
1578	0.00010697669	0.99989307
1579	0.00033364372	0.99966633
1580	1.14526565e-05	0.99998856
1581	0.0016029365	0.99839705
1582	0.0007685093	0.99923146
1583	7.394822e-05	0.9999261
1584	1.7648076e-06	0.9999982
1585	0.055352002	0.94464797
1586	9.265878e-07	0.99999905
1587	1.0946972e-06	0.9999989
1588	1.9697463e-05	0.99998033
1589	3.073893e-05	0.99996924
1590	8.5800944e-05	0.99991417
1591	0.0026391188	0.9973609
1592	0.002494105	0.99750596
1593	0.0005801066	0.9994199
1594	0.00038728374	0.99961275
1595	0.0030557986	0.99694425
1596	0.0022229808	0.99777704
1597	1.7220353e-05	0.99998283
1598	0.0028989618	0.997101
1599	0.0017251215	0.9982749
1600	0.004053406	0.9959466
1601	0.0031287961	0.9968712
1602	0.5910521	0.40894786
1603	0.0016029961	0.99839705
1604	5.1609866e-05	0.9999484
1605	0.0004240832	0.9995759
1606	0.004134589	0.99586546
1607	0.0035525667	0.99644744
1608	2.1061926e-05	0.9999789
1609	0.004063122	0.9959369
1610	3.364775e-06	0.99999666
1611	0.0010330103	0.99896705
1612	0.0019938215	0.99800617
1613	0.016972441	0.9830276
1614	0.002351203	0.9976488
1615	0.00096274127	0.99903727
1616	0.0013554267	0.99864453
1617	0.0005459632	0.9994541
1618	0.00010166124	0.9998983
1619	1.0350592e-05	0.9999896
1620	0.16290745	0.8370925
1621	1.0406802e-05	0.9999896
1622	0.003203785	0.9967962
1623	0.00086005736	0.9991399
1624	1.0141068e-05	0.99998987
1625	1.1214107e-06	0.9999989
1626	1.4078376e-05	0.99998593
1627	0.0025397567	0.99746025
1628	0.00017396164	0.999826
1629	0.03254909	0.9674509
1630	0.013711592	0.9862884
1631	1.8501783e-05	0.9999815
1632	0.37159395	0.628406
1633	0.00028867743	0.99971133
1634	4.828372e-05	0.9999517
1635	0.0028292653	0.99717075
1636	0.016587064	0.983413
1637	0.5591801	0.44081992
1638	0.00064916845	0.99935085
1639	0.00064635416	0.9993536
1640	2.4311877e-05	0.9999757
1641	0.0006659781	0.99933404
1642	0.041488603	0.9585114
1643	3.4302816e-06	0.99999654
1644	1.4170645e-05	0.9999858
1645	0.069025196	0.9309748
1646	1.685596e-05	0.9999832
1647	0.4372144	0.56278557
1648	4.8712725e-05	0.99995124
1649	0.0006358372	0.9993642
1650	4.2870182e-05	0.9999571
1651	1.0760856e-05	0.9999893
1652	3.305188e-05	0.999967
1653	2.9963837e-06	0.999997
1654	0.0014128294	0.99858725
1655	0.0060812845	0.99391866
1656	7.476505e-05	0.99992526
1657	1.788364e-05	0.9999821
1658	0.00043663546	0.9995634
1659	0.0009401633	0.99905986
1660	0.03593469	0.9640653
1661	0.00012727984	0.9998727
1662	0.00017886912	0.9998211
1663	0.03343275	0.9665672
1664	0.83323586	0.1667641
1665	0.0036237456	0.9963762
1666	0.00048752126	0.99951243
1667	0.3074134	0.6925866
1668	0.001322749	0.9986772
1669	0.0028697771	0.9971302
1670	8.613172e-05	0.9999138
1671	3.6677227e-06	0.9999963
1672	0.2397283	0.76027167
1673	0.0007580207	0.99924195
1674	1.5442729e-05	0.9999845
1675	0.00083187764	0.99916816
1676	0.0014847703	0.9985152
1677	0.004297294	0.9957027
1678	4.073573e-05	0.99995923
1679	4.8473612e-05	0.9999515
1680	0.20476857	0.7952314
1681	0.00019051395	0.99980956
1682	0.0013522865	0.99864775
1683	0.0006317046	0.99936837
1684	1.6269423e-05	0.9999838
1685	0.2837456	0.71625435
1686	8.7552915e-05	0.9999124
1687	0.007878771	0.9921212
1688	0.0051787323	0.9948212
1689	2.1236438e-06	0.99999785
1690	0.005893141	0.9941069
1691	0.0004286518	0.9995714
1692	0.00024478696	0.9997552
1693	0.00054372277	0.9994562
1694	2.4975707e-05	0.99997497
1695	2.0649164e-05	0.9999794
1696	3.2954804e-06	0.99999666
1697	0.0018267042	0.99817324
1698	0.0003035253	0.9996965
1699	3.552792e-05	0.9999645
1700	1.6036693e-05	0.9999839
1701	0.0010199812	0.99898
1702	0.00057024613	0.99942976
1703	0.030222114	0.9697779
1704	0.00035656962	0.99964345
1705	0.0002419314	0.99975806
1706	0.0024470554	0.99755293
1707	5.8426645e-06	0.99999416
1708	0.017515348	0.98248464
1709	1.9747229e-05	0.9999802
1710	4.8900833e-06	0.9999951
1711	0.15514697	0.844853
1712	0.036377948	0.963622
1713	0.00026885787	0.9997311
1714	0.0022720008	0.99772805
1715	0.0013314481	0.99866855
1716	0.0024926437	0.9975074
1717	3.078411e-05	0.99996924
1718	0.00043292128	0.9995671
1719	0.00048413884	0.9995159
1720	0.0212688	0.97873116
1721	0.07177761	0.9282224
1722	3.5015984e-07	0.99999964
1723	0.0036488948	0.9963511
1724	6.3378266e-06	0.9999937
1725	0.0001048145	0.9998952
1726	0.0005077055	0.9994923
1727	0.0002790393	0.999721
1728	0.043215293	0.9567847
1729	7.654668e-05	0.99992347
1730	5.3826952e-05	0.9999461
1731	0.52653086	0.47346914
1732	2.2189143e-07	0.99999976
1733	0.025048159	0.9749518
1734	0.0002486425	0.9997514
1735	1.1300032e-05	0.9999887
1736	0.016828425	0.98317164
1737	0.00020751554	0.9997925
1738	8.188902e-05	0.9999181
1739	0.1393345	0.8606655
1740	0.056610778	0.9433893
1741	0.0047103753	0.9952897
1742	0.013790136	0.9862098
1743	0.00019062242	0.99980944
1744	0.67705846	0.3229415
1745	0.004596979	0.99540305
1746	0.0033237133	0.9966763
1747	1.0202053e-06	0.9999989
1748	5.9862583e-07	0.9999994
1749	7.85398e-06	0.99999213
1750	2.8712143e-06	0.99999714
1751	0.0009870657	0.99901295
1752	5.134958e-05	0.9999486
1753	3.9838196e-06	0.99999607
1754	0.12890735	0.8710926
1755	7.417506e-05	0.99992585
1756	0.018138342	0.9818617
1757	0.00028682672	0.9997131
1758	2.1148737e-05	0.9999789
1759	4.7211e-05	0.9999528
1760	0.0091625685	0.99083745
1761	0.02905512	0.9709448
1762	2.941776e-06	0.999997
1763	1.6548789e-05	0.99998343
1764	5.3611902e-06	0.99999464
1765	1.6544971e-05	0.99998343
1766	1.4236298e-06	0.99999857
1767	0.00062878884	0.99937123
1768	0.0018366143	0.9981634
1769	0.020384088	0.9796159
1770	0.0023186202	0.9976814
1771	0.051071227	0.9489288
1772	0.13800672	0.86199325
1773	0.084333636	0.91566634
1774	0.013603345	0.9863966
1775	2.9087407e-05	0.9999709
1776	0.87691516	0.12308485
1777	0.08205321	0.91794676
1778	0.00028542048	0.99971455
1779	0.0087403385	0.99125963
1780	0.7056436	0.2943564
1781	3.421265e-05	0.9999658
1782	0.09182118	0.9081788
1783	2.8761402e-05	0.9999713
1784	0.6416747	0.35832536
1785	0.00020480549	0.99979526
1786	1.1502526e-05	0.99998856
1787	8.655872e-05	0.99991345
1788	5.2411564e-05	0.99994755
1789	0.11489749	0.8851025
1790	0.15419209	0.8458079
1791	0.00028972962	0.99971026
1792	0.000247595	0.99975246
1793	1.15067705e-05	0.99998844
1794	0.020337198	0.97966284
1795	5.4678472e-05	0.9999453
1796	0.001282494	0.99871755
1797	5.904876e-07	0.9999994
1798	4.0390456e-05	0.9999596
1799	0.018618185	0.9813818
1800	0.0015015446	0.99849844
1801	0.00025023948	0.9997497
1802	0.0018325897	0.9981674
1803	0.005406266	0.9945937
1804	0.006397383	0.9936026
1805	1.9667374e-05	0.99998033
1806	2.6187124e-06	0.9999974
1807	0.0032784252	0.99672157
1808	0.010603869	0.98939615
1809	4.825914e-05	0.9999517
1810	0.0044392324	0.99556077
1811	0.000198469	0.9998016
1812	2.7714574e-05	0.99997234
1813	0.01954968	0.9804503
1814	0.0001754673	0.9998246
1815	0.0004918766	0.99950814
1816	9.848144e-05	0.99990153
1817	0.0014342901	0.99856573
1818	0.00052131544	0.99947876
1819	9.893569e-08	0.9999999
1820	0.5944705	0.40552953
1821	9.630167e-05	0.9999037
1822	5.6059807e-06	0.9999944
1823	4.6236664e-06	0.99999535
1824	0.0004220095	0.99957794
1825	0.001771065	0.99822897
1826	0.0074535706	0.9925464
1827	5.404027e-06	0.99999464
1828	2.9551515e-05	0.99997044
1829	0.0005180694	0.999482
1830	2.4571184e-05	0.99997544
1831	0.0014465497	0.99855345
1832	0.0016730903	0.99832696
1833	5.6735327e-05	0.99994326
1834	0.030838763	0.9691612
1835	8.1463375e-05	0.9999186
1836	0.0064104088	0.99358964
1837	0.6487409	0.35125908
1838	0.00014214354	0.9998578
1839	0.0010643926	0.99893564
1840	0.0011814389	0.9988186
1841	0.0014891614	0.9985108
1842	0.0008561858	0.99914384
1843	4.352451e-05	0.9999565
1844	0.93873626	0.061263718
1845	0.0793522	0.92064786
1846	0.05545152	0.9445485
1847	0.086726315	0.9132737
1848	0.000621071	0.9993789
1849	2.604039e-06	0.9999974
1850	0.0007016751	0.99929833
1851	6.9425056e-05	0.9999306
1852	0.00017482633	0.9998252
1853	0.00010847199	0.9998915
1854	9.118853e-05	0.9999088
1855	0.00022862217	0.9997714
1856	0.034344222	0.96565574
1857	0.0004759521	0.9995241
1858	0.12226552	0.87773454
1859	0.008874019	0.991126
1860	4.7492967e-06	0.99999523
1861	9.149093e-06	0.9999908
1862	0.019606458	0.9803935
1863	0.002140254	0.9978598
1864	0.00200682	0.99799323
1865	0.00023725537	0.9997627
1866	0.0006986078	0.99930143
1867	0.0072154724	0.9927845
1868	0.11719926	0.8828007
1869	9.300286e-05	0.999907
1870	0.91565263	0.08434736
1871	8.156516e-06	0.9999919
1872	0.0027955489	0.99720436
1873	0.0006875732	0.9993124
1874	0.004772094	0.99522793
1875	3.8943363e-05	0.999961
1876	0.04553395	0.954466
1877	0.010281604	0.98971844
1878	0.04137872	0.95862126
1879	2.537011e-06	0.9999975
1880	0.0018396109	0.9981604
1881	0.0038715901	0.99612844
1882	0.0041744383	0.9958255
1883	0.02265598	0.977344
1884	1.2131667e-05	0.99998784
1885	4.0473074e-06	0.99999595
1886	0.012747294	0.98725265
1887	0.0009511228	0.9990489
1888	8.5305815e-05	0.99991465
1889	3.153467e-05	0.9999684
1890	9.570405e-05	0.9999043
1891	0.0006028337	0.99939716
1892	4.1312283e-06	0.9999958
1893	2.5585587e-05	0.99997437
1894	0.0089039365	0.991096
1895	6.186379e-05	0.99993813
1896	0.0040442823	0.9959557
1897	0.0014456745	0.9985543
1898	0.006128341	0.9938717
1899	0.0002110136	0.99978906
1900	0.0005725678	0.99942744
1901	0.003927348	0.99607265
1902	6.321159e-05	0.9999368
1903	0.013219493	0.98678046
1904	0.0011359211	0.99886405
1905	0.0003079926	0.9996921
1906	0.0009034911	0.9990965
1907	0.01057904	0.989421
1908	0.052052483	0.94794756
1909	0.00032034714	0.9996797
1910	6.088535e-05	0.9999391
1911	0.0006338022	0.9993662
1912	0.033570953	0.96642905
1913	9.756485e-05	0.99990237
1914	0.02670329	0.9732967
1915	7.189763e-05	0.9999281
1916	0.0015644366	0.99843556
1917	0.00024586782	0.99975413
1918	1.6694034e-05	0.9999833
1919	0.0037514768	0.99624854
1920	0.0023924229	0.9976076
1921	0.00033517432	0.9996648
1922	0.0063245003	0.99367553
1923	5.5016557e-05	0.9999449
1924	8.921048e-05	0.99991083
1925	0.83074707	0.1692529
1926	5.728259e-06	0.9999943
1927	0.000187818	0.9998122
1928	7.968562e-05	0.99992025
1929	0.0077872314	0.9922127
1930	1.7055674e-05	0.99998295
1931	0.039765373	0.96023464
1932	0.00033320094	0.9996668
1933	5.071524e-06	0.9999949
1934	0.0015292664	0.9984707
1935	3.2233647e-06	0.9999968
1936	0.0030454614	0.99695456
1937	0.0032651378	0.9967348
1938	0.0026262852	0.9973737
1939	3.6663656e-05	0.9999633
1940	0.24464945	0.75535053
1941	0.0007734369	0.99922657
1942	0.00035849834	0.99964154
1943	0.29750162	0.7024984
1944	0.004558869	0.9954411
1945	0.0002728704	0.9997271
1946	0.94165266	0.05834741
1947	0.031792942	0.96820706
1948	0.000100016114	0.9999
1949	0.017240332	0.9827597
1950	1.3774333e-05	0.9999862
1951	0.0006371903	0.99936277
1952	0.0036469498	0.99635303
1953	0.14801082	0.8519892
1954	4.9387592e-05	0.99995065
1955	0.05370065	0.9462994
1956	4.246513e-05	0.99995756
1957	0.017118141	0.9828819
1958	8.401831e-05	0.99991596
1959	3.5282749e-06	0.9999964
1960	0.0035509563	0.996449
1961	7.3288784e-06	0.9999927
1962	0.0005344951	0.9994655
1963	0.010618276	0.9893817
1964	0.24449983	0.75550014
1965	0.0006787947	0.9993212
1966	4.0869176e-07	0.99999964
1967	0.0026754488	0.99732447
1968	3.8718554e-05	0.99996126
1969	0.0026088592	0.9973911
1970	4.6329165e-05	0.9999536
1971	6.3484156e-05	0.99993646
1972	7.965994e-05	0.99992037
1973	0.18977427	0.8102257
1974	0.00052494544	0.99947506
1975	0.8691163	0.13088365
1976	8.637946e-05	0.9999136
1977	0.20048702	0.799513
1978	0.0013212381	0.99867874
1979	3.7905513e-05	0.9999621
1980	0.0027363147	0.99726367
1981	5.102205e-05	0.999949
1982	1.8856726e-05	0.99998116
1983	3.4286924e-05	0.99996567
1984	0.00061204575	0.999388
1985	6.6452326e-06	0.9999933
1986	0.0046813027	0.9953187
1987	0.0038892068	0.99611086
1988	0.99172616	0.00827378
1989	0.067040324	0.9329597
1990	0.1358821	0.8641179
1991	0.00019703449	0.999803
1992	0.00019325317	0.9998068
1993	0.001974383	0.99802566
1994	0.00060336484	0.9993967
1995	0.003679867	0.9963201
1996	0.005892297	0.9941077
1997	0.010903273	0.9890967
1998	0.00019167131	0.9998084
[truncated: 10,621 more rows]
