# Supplementary material for: Evaluating deep learning-based melanoma classification using immunohistochemistry and routine histology: A three center study
Source: PLoS One. 2024 Jan 19;19(1):e0297146. doi: 10.1371/journal.pone.0297146 (PMC10798511; doi:10.1371/journal.pone.0297146)
Supplement: S5 Dataset — (ZIP) [file pone.0297146.s011.zip › minimal_dataset/tile_predictions/dresden/792025-HE_ind_ISlab_0.0.csv]

	0	1
0	0.44207197	0.557928
1	0.8923771	0.10762291
2	0.9833786	0.016621431
3	0.96128553	0.038714543
4	0.459438	0.54056203
5	0.84848714	0.15151285
6	0.9769742	0.023025805
7	0.95821774	0.0417823
8	0.84945136	0.15054867
9	0.5942118	0.4057882
10	0.83065426	0.16934574
11	0.9104272	0.089572825
12	0.95908946	0.04091053
13	0.46190622	0.53809375
14	0.38938126	0.6106187
15	0.5648135	0.43518645
16	0.5570022	0.4429978
17	0.9466755	0.053324535
18	0.47537962	0.5246204
19	0.636356	0.36364394
20	0.93826425	0.06173569
21	0.801963	0.19803703
22	0.6118859	0.38811406
23	0.7061504	0.29384956
24	0.327927	0.672073
25	0.8348492	0.16515079
26	0.5168043	0.48319575
27	0.78379905	0.21620089
28	0.67949814	0.32050183
29	0.8054641	0.19453591
30	0.5055665	0.4944335
31	0.98641115	0.013588859
32	0.41183373	0.58816624
33	0.9701043	0.02989575
34	0.33603847	0.6639615
35	0.94959724	0.050402746
36	0.70561713	0.29438287
37	0.8293998	0.17060015
38	0.54026514	0.45973486
39	0.8874887	0.11251132
40	0.34581324	0.6541868
41	0.59561723	0.40438274
42	0.6011212	0.39887875
43	0.99174666	0.008253315
44	0.45335537	0.5466447
45	0.96951	0.030489927
46	0.94055533	0.05944467
47	0.81277937	0.1872206
48	0.95245475	0.047545284
49	0.3814049	0.61859506
50	0.65398306	0.34601694
51	0.88950175	0.11049829
52	0.47397554	0.52602446
53	0.4320524	0.56794757
54	0.9712191	0.028780922
55	0.8673704	0.13262957
56	0.9767015	0.023298517
57	0.9331134	0.0668866
58	0.24856025	0.75143975
59	0.8897389	0.11026113
60	0.37643966	0.62356037
61	0.97693413	0.023065906
62	0.8701047	0.12989527
63	0.79432493	0.20567507
64	0.9356006	0.06439945
65	0.9652222	0.03477786
66	0.6560127	0.34398726
67	0.8408907	0.15910932
68	0.2062952	0.7937048
69	0.66718405	0.33281595
70	0.40549698	0.59450305
71	0.79893374	0.20106621
72	0.59199053	0.40800947
73	0.9999244	7.55494e-05
74	0.48165813	0.5183419
75	0.75949025	0.24050973
76	0.9820467	0.017953241
77	0.747772	0.25222805
78	0.7835572	0.21644278
79	0.43198404	0.568016
80	0.77876395	0.22123602
81	0.9642918	0.035708226
82	0.7798851	0.22011484
83	0.05314147	0.9468585
84	0.3274664	0.67253363
85	0.8798642	0.12013582
86	0.7513126	0.24868743
87	0.9727528	0.027247205
88	0.51263386	0.48736614
89	0.6830615	0.3169385
90	0.7321493	0.26785073
91	0.85727316	0.14272684
92	0.5793892	0.42061076
93	0.72051984	0.27948022
94	0.9747263	0.025273701
95	0.10906126	0.89093876
96	0.41645297	0.583547
97	0.39575833	0.6042417
98	0.46845174	0.53154826
99	0.62199676	0.37800324
100	0.54334116	0.45665884
101	0.47655052	0.5234495
102	0.58440167	0.4155983
103	0.6124543	0.38754565
104	0.9680324	0.031967606
105	0.8797217	0.12027833
106	0.75222576	0.24777429
107	0.13755038	0.8624496
108	0.9772893	0.022710666
109	0.6724116	0.3275884
110	0.6722142	0.3277858
111	0.48279777	0.5172022
112	0.9929893	0.0070106937
113	0.502883	0.49711692
114	0.47826618	0.52173376
115	0.97092235	0.029077629
116	0.8928079	0.10719213
117	0.83247197	0.167528
118	0.037155338	0.96284467
119	0.09577145	0.90422857
120	0.5505148	0.44948515
121	0.78276736	0.21723267
122	0.6759086	0.3240914
123	0.91715	0.08285003
124	0.8801289	0.11987114
125	0.49331826	0.5066817
126	0.31549913	0.6845009
127	0.8103722	0.18962783
128	0.6928793	0.30712068
129	0.24709539	0.7529046
130	0.97777176	0.022228226
131	0.3680497	0.6319503
132	0.90479326	0.095206715
133	0.9281863	0.071813755
134	0.79749	0.20251006
135	0.975764	0.024235953
136	0.7892316	0.2107684
137	0.94446164	0.05553837
138	0.54620916	0.45379084
139	0.9880927	0.011907255
140	0.63621163	0.36378843
141	0.060802475	0.93919754
142	0.895047	0.10495297
143	0.94506484	0.054935213
144	0.729552	0.27044806
145	0.9472747	0.052725334
146	0.98449636	0.015503641
147	0.76516724	0.23483278
148	0.97253865	0.02746129
149	0.6142782	0.38572177
150	0.60359585	0.39640415
151	0.9883895	0.011610476
152	0.69695246	0.3030476
153	0.99729794	0.0027020124
154	0.44536746	0.55463254
155	0.5293067	0.4706933
156	0.49789494	0.50210506
157	0.9071008	0.09289918
158	0.9656316	0.034368325
159	0.2745234	0.72547656
160	0.28653347	0.71346647
161	0.71880734	0.28119266
162	0.96891004	0.031089963
163	0.87002224	0.12997784
164	0.53334457	0.46665543
165	0.0338206	0.9661794
166	0.90677565	0.09322435
167	0.4395667	0.56043327
168	0.5501155	0.44988444
169	0.9759093	0.024090664
170	0.735209	0.26479107
171	0.9381803	0.061819665
172	0.8182454	0.18175451
173	0.8317461	0.16825385
174	0.5896746	0.4103254
175	0.6742108	0.3257892
176	0.2290714	0.77092856
177	0.990695	0.009304947
178	0.8245017	0.17549829
179	0.6996091	0.30039096
180	0.5911	0.40890005
181	0.48401424	0.5159857
182	0.048174802	0.9518252
183	0.9007908	0.09920924
184	0.97601026	0.023989782
185	0.82233053	0.17766947
186	0.35396913	0.6460309
187	0.12886272	0.8711373
188	0.32408577	0.6759142
189	0.5421321	0.45786792
190	0.24535994	0.7546401
191	0.72556	0.27443996
192	0.44217274	0.5578273
193	0.95196265	0.04803738
194	0.9250081	0.07499196
195	0.9148167	0.08518338
196	0.8585202	0.14147972
197	0.955684	0.044316057
198	0.7142059	0.28579408
199	0.95172006	0.048279975
200	0.47546676	0.5245333
201	0.87380403	0.12619591
202	0.14729798	0.852702
203	0.8453174	0.1546826
204	0.8601425	0.13985744
205	0.4126117	0.58738834
206	0.84357727	0.1564228
207	0.6145898	0.38541016
208	0.9333782	0.06662175
209	0.9976368	0.0023632264
210	0.99823725	0.0017627849
211	0.9737961	0.026203893
212	0.6872689	0.31273106
213	0.7600086	0.2399915
214	0.1411855	0.8588145
215	0.40424645	0.59575355
216	0.74904007	0.25096
217	0.6642005	0.33579955
218	0.4377102	0.5622898
219	0.9683461	0.03165384
220	0.79260606	0.20739397
221	0.8540506	0.14594945
222	0.9023249	0.09767509
223	0.99666566	0.0033343579
224	0.67538244	0.32461753
225	0.81200725	0.18799274
226	0.21930051	0.7806995
227	0.6341942	0.36580586
228	0.24225979	0.75774014
229	0.5066598	0.4933402
230	0.97680783	0.023192145
231	0.64882463	0.3511754
232	0.56589675	0.4341032
233	0.83824134	0.16175868
234	0.31005841	0.6899416
235	0.66393	0.33607
236	0.994472	0.005528001
237	0.5967962	0.40320385
238	0.24628945	0.75371057
239	0.9929571	0.007042933
240	0.9982496	0.0017504367
241	0.972947	0.027052956
242	0.842841	0.15715899
243	0.29327878	0.7067212
244	0.5327122	0.46728772
245	0.041171823	0.95882815
246	0.73840034	0.26159966
247	0.99176556	0.0082344
248	0.47280785	0.5271921
249	0.99400556	0.005994389
250	0.9661981	0.03380197
251	0.86467224	0.13532782
252	0.3011036	0.69889647
253	0.70134145	0.29865858
254	0.9668989	0.03310115
255	0.4544485	0.54555154
256	0.44269073	0.55730927
257	0.28161106	0.718389
258	0.5687919	0.43120804
259	0.959876	0.040123943
260	0.7891433	0.21085665
261	0.9435732	0.056426797
262	0.9690708	0.030929226
263	0.5536096	0.44639042
264	0.34206465	0.6579354
265	0.7904229	0.20957713
266	0.982024	0.017975979
267	0.33532572	0.6646743
268	0.1304916	0.8695084
269	0.8490587	0.15094131
270	0.85232306	0.14767687
271	0.8048097	0.19519028
272	0.05939777	0.94060224
273	0.76805276	0.23194717
274	0.96652615	0.033473913
275	0.15931769	0.8406823
276	0.5663106	0.43368942
277	0.15427493	0.84572506
278	0.40462688	0.59537315
279	0.051092353	0.9489076
280	0.95871043	0.041289587
281	0.6667533	0.33324668
282	0.87101716	0.12898283
283	0.7700644	0.22993557
284	0.3581023	0.6418977
285	0.977634	0.022366023
286	0.9607907	0.039209332
287	0.8175811	0.18241888
288	0.34048438	0.6595156
289	0.813508	0.18649197
290	0.54324985	0.45675018
291	0.21603331	0.78396666
292	0.38686797	0.61313206
293	0.9504085	0.04959145
294	0.751161	0.248839
295	0.85376525	0.14623477
296	0.6818899	0.31811008
297	0.9030133	0.09698674
298	0.5464696	0.4535304
299	0.2939254	0.7060746
300	0.9625787	0.0374213
301	0.33853254	0.66146743
302	0.29831207	0.7016879
303	0.8053863	0.1946137
304	0.17608416	0.8239158
305	0.3757974	0.6242026
306	0.210781	0.789219
307	0.8855364	0.114463605
308	0.97538143	0.024618536
309	0.90185654	0.09814348
310	0.92560273	0.074397214
311	0.09072089	0.9092791
312	0.8486059	0.15139411
313	0.9978028	0.00219725
314	0.7010597	0.2989403
315	0.6217288	0.37827125
316	0.6036332	0.39636672
317	0.8140775	0.18592247
318	0.99203753	0.007962492
319	0.9806489	0.019351095
320	0.8838867	0.11611332
321	0.7660823	0.23391773
322	0.5618299	0.43817008
323	0.5441081	0.45589194
324	0.7979067	0.20209326
325	0.9955604	0.004439612
326	0.8317897	0.16821028
327	0.7052649	0.29473504
328	0.48892066	0.5110794
329	0.560071	0.43992895
330	0.4438081	0.5561919
331	0.6159633	0.38403675
332	0.2661275	0.73387253
333	0.9956831	0.0043169297
334	0.19489151	0.8051085
335	0.9856521	0.014347889
336	0.9122789	0.08772109
337	0.59527194	0.40472803
338	0.6445044	0.35549554
339	0.44634354	0.5536564
340	0.9048239	0.095176116
341	0.94443375	0.055566203
342	0.6016385	0.39836153
343	0.99977654	0.00022346068
344	0.7603053	0.2396947
345	0.31423518	0.68576485
346	0.9292669	0.070733
347	0.69152206	0.30847797
348	0.3921728	0.6078271
349	0.9141614	0.085838616
350	0.14087144	0.8591286
351	0.47914672	0.5208533
352	0.99917716	0.00082276925
353	0.47623703	0.523763
354	0.9998616	0.00013843997
355	0.90744555	0.092554495
356	0.55372375	0.44627625
357	0.9649466	0.035053406
358	0.90313023	0.09686979
359	0.9159217	0.084078275
360	0.78313416	0.21686582
361	0.9797006	0.020299431
362	0.74759567	0.25240436
363	0.91743547	0.082564496
364	0.39832515	0.6016748
365	0.9828485	0.017151548
366	0.47212213	0.5278779
367	0.7492034	0.2507966
368	0.960582	0.039417993
369	0.75986314	0.24013685
370	0.8834787	0.11652136
371	0.8830375	0.116962515
372	0.6069311	0.39306897
373	0.8175506	0.18244937
374	0.21386798	0.78613204
375	0.088015616	0.9119843
376	0.59297955	0.40702048
377	0.9999465	5.3529195e-05
378	0.91655135	0.08344863
379	0.41545835	0.5845416
380	0.9010383	0.09896168
381	0.9362165	0.063783586
382	0.82289475	0.1771053
383	0.349045	0.65095496
384	0.4156522	0.5843478
385	0.77645135	0.22354868
386	0.16964771	0.83035237
387	0.8448117	0.15518829
388	0.4297349	0.5702651
389	0.89168805	0.10831197
390	0.93100363	0.06899633
391	0.85205877	0.14794125
392	0.36523804	0.634762
393	0.16621739	0.83378255
394	0.89809483	0.10190519
395	0.22649315	0.7735068
396	0.6477912	0.3522088
397	0.81559783	0.18440217
398	0.5861249	0.41387513
399	0.08165346	0.9183465
400	0.76554835	0.23445165
401	0.54866815	0.45133182
402	0.9604904	0.03950958
403	0.9455212	0.054478794
404	0.78571975	0.21428025
405	0.002548504	0.9974515
406	0.9712449	0.028755115
407	0.5891627	0.41083735
408	0.57291055	0.42708948
409	0.9532508	0.04674922
410	0.40161926	0.59838074
411	0.9713779	0.028622096
412	0.5225432	0.4774568
413	0.38665998	0.61334
414	0.7518184	0.24818163
415	0.8040437	0.19595629
416	0.9462601	0.05373994
417	0.7801484	0.21985161
418	0.73441625	0.26558372
419	0.21490389	0.7850961
420	0.3123906	0.68760943
421	0.6356893	0.36431068
422	0.27429393	0.7257061
423	0.9384663	0.061533656
424	0.8384175	0.16158259
425	0.40223774	0.5977622
426	0.9592325	0.040767472
427	0.98494935	0.015050571
428	0.5778153	0.42218474
429	0.08886766	0.9111324
430	0.71990764	0.28009236
431	0.06151649	0.93848354
432	0.6627681	0.33723184
433	0.43595096	0.564049
434	0.21364887	0.7863511
435	0.13487089	0.8651292
436	0.9636094	0.036390584
437	0.092887364	0.9071126
438	0.6279642	0.37203577
439	0.8017495	0.19825049
440	0.2571154	0.7428846
441	0.901082	0.09891801
442	0.97553444	0.024465503
443	0.8815821	0.11841795
444	0.99457645	0.0054234928
445	0.89029974	0.109700225
446	0.6552951	0.34470496
447	0.8470453	0.15295476
448	0.99857783	0.0014222054
449	0.8812083	0.11879168
450	0.60544974	0.3945503
451	0.9364021	0.063598
452	0.5769856	0.4230144
453	0.9660285	0.033971526
454	0.6020698	0.39793018
455	0.74888706	0.25111297
456	0.4610528	0.53894717
457	0.91257983	0.087420166
458	0.76816815	0.2318319
459	0.9639723	0.036027737
460	0.98727757	0.012722493
461	0.39503905	0.604961
462	0.8853327	0.11466726
463	0.55689454	0.44310546
464	0.6140046	0.38599545
465	0.6234896	0.37651035
466	0.5583577	0.44164225
467	0.9632639	0.036736056
468	0.543326	0.45667398
469	0.98738676	0.012613257
470	0.9677867	0.03221331
471	0.35743356	0.6425664
472	0.97290516	0.027094912
473	0.99760085	0.0023991147
474	0.7551334	0.24486661
475	0.9338536	0.06614637
476	0.09571676	0.9042832
477	0.73244196	0.26755804
478	0.7956902	0.20430982
479	0.71205235	0.28794768
480	0.92825407	0.07174596
481	0.9633388	0.03666113
482	0.7730649	0.22693504
483	0.91858786	0.0814121
484	0.7899505	0.21004951
485	0.58836794	0.41163203
486	0.9600088	0.039991155
487	0.74135244	0.25864756
488	0.9869021	0.013097904
489	0.44572046	0.5542795
490	0.86581194	0.13418803
491	0.39882714	0.6011729
492	0.81003577	0.18996423
493	0.2451095	0.75489056
494	0.90314263	0.09685739
495	0.88001674	0.119983256
496	0.7510803	0.2489198
497	0.24711117	0.75288886
498	0.5443959	0.45560408
499	0.94345635	0.056543633
500	0.6951777	0.30482236
501	0.834117	0.16588297
502	0.55197376	0.44802624
503	0.25443733	0.74556273
504	0.86821854	0.13178147
505	0.027000075	0.97299993
506	0.9798584	0.020141564
507	0.9925137	0.0074862116
508	0.8043745	0.19562545
509	0.9853263	0.014673717
510	0.99916863	0.0008314363
511	0.9418799	0.05812004
512	0.72455436	0.27544558
513	0.9591661	0.040833894
514	0.6502947	0.34970528
515	0.8195106	0.18048938
516	0.45376968	0.5462304
517	0.9649935	0.03500658
518	0.8852052	0.11479476
519	0.9012685	0.09873151
520	0.3043756	0.69562435
521	0.23474078	0.76525927
522	0.8382303	0.1617697
523	0.36525238	0.6347477
524	0.9066375	0.09336254
525	0.79774374	0.20225629
