# Supplementary material for: Evaluating deep learning-based melanoma classification using immunohistochemistry and routine histology: A three center study
Source: PLoS One. 2024 Jan 19;19(1):e0297146. doi: 10.1371/journal.pone.0297146 (PMC10798511; doi:10.1371/journal.pone.0297146)
Supplement: S5 Dataset — (ZIP) [file pone.0297146.s011.zip › minimal_dataset/tile_predictions/dresden/774309-1-HE_ind_ISlab_1.0.csv]

	0	1
0	0.027817115	0.97218287
1	0.26455164	0.73544836
2	0.3625313	0.6374687
3	0.06587087	0.9341292
4	0.8486694	0.15133063
5	0.012545652	0.9874543
6	0.42377672	0.5762233
7	0.0028261621	0.9971738
8	0.17050432	0.8294957
9	0.19291444	0.8070855
10	0.09305782	0.9069421
11	0.72538906	0.27461094
12	0.4142669	0.58573306
13	0.8190659	0.18093407
14	0.17316464	0.8268354
15	0.19146343	0.8085365
16	0.09124756	0.9087524
17	0.7125817	0.28741828
18	0.00043507075	0.99956495
19	0.3443144	0.6556856
20	0.2624477	0.7375523
21	0.35643128	0.6435687
22	0.00994775	0.9900523
23	0.008943929	0.9910561
24	0.59380996	0.40619004
25	0.84312135	0.15687862
26	0.6146539	0.3853461
27	0.8872494	0.11275055
28	0.007799067	0.9922009
29	0.006253927	0.99374604
30	0.9994555	0.0005445409
31	0.08921088	0.9107891
32	0.3475845	0.6524156
33	0.6843669	0.31563312
34	0.02488042	0.97511965
35	0.9308842	0.06911585
36	0.11076088	0.88923913
37	0.0067558247	0.99324423
38	0.03093763	0.9690624
39	0.67132705	0.32867295
40	0.14733651	0.85266346
41	0.025387328	0.97461265
42	0.13316801	0.866832
43	0.22731778	0.7726822
44	0.009809187	0.99019074
45	0.8182615	0.18173856
46	0.005412016	0.994588
47	0.5922418	0.40775818
48	0.56155205	0.43844792
49	0.0042643556	0.99573565
50	0.00026535144	0.9997346
51	0.020733299	0.9792667
52	0.7442337	0.25576624
53	0.0026613344	0.9973387
54	0.017926559	0.9820734
55	0.057188775	0.9428112
56	0.18722637	0.8127736
57	0.07792098	0.92207897
58	0.22129492	0.77870506
59	0.003657352	0.9963426
60	0.00034292872	0.99965703
61	0.34465715	0.6553428
62	0.94506675	0.054933306
63	0.15906373	0.8409363
64	0.1508049	0.84919506
65	0.47254512	0.5274549
66	0.12120944	0.87879056
67	0.0026730187	0.99732697
68	0.0051222416	0.9948777
69	0.61576635	0.3842337
70	0.12725925	0.87274075
71	0.17528123	0.8247188
72	0.058639217	0.9413608
73	0.017423242	0.9825768
74	0.009664282	0.9903357
75	0.88295	0.11704993
76	0.0032097935	0.99679023
77	0.007606801	0.99239314
78	0.101203024	0.898797
79	0.9966583	0.0033416708
80	0.8288688	0.1711312
81	0.42951486	0.5704851
82	0.823781	0.17621903
83	0.0115192635	0.9884807
84	0.0029178637	0.9970822
85	0.98388517	0.016114784
86	0.015225297	0.98477465
87	0.013874455	0.9861255
88	0.22126447	0.7787356
89	0.015626865	0.9843731
90	0.5149569	0.4850431
91	0.29537997	0.70462006
92	0.4297342	0.5702658
93	0.11321841	0.8867816
94	0.81780255	0.18219747
95	0.04553572	0.95446426
96	0.93796086	0.062039133
97	0.021293813	0.9787062
98	0.21527375	0.7847262
99	0.21784945	0.78215057
100	0.0022576828	0.9977423
101	0.07074701	0.9292529
102	0.47965536	0.5203446
103	0.002638948	0.997361
104	0.007854841	0.9921451
105	0.56895334	0.4310467
106	0.9797151	0.02028483
107	0.7311165	0.26888353
108	0.79822665	0.2017733
109	0.055782896	0.9442171
110	0.05172072	0.94827926
111	0.015925718	0.98407423
112	0.11972709	0.88027287
113	0.0030089715	0.99699104
114	0.9043769	0.09562309
115	0.0013571823	0.99864286
116	0.003226957	0.99677306
117	0.39429057	0.60570943
118	0.7167298	0.28327018
119	0.77579147	0.22420853
120	0.4632828	0.5367172
121	0.020339707	0.97966033
122	0.507067	0.49293298
123	0.13805272	0.8619473
124	0.58885705	0.41114292
125	0.02957543	0.97042453
126	0.15985522	0.8401448
127	0.015426992	0.98457295
128	0.60371447	0.39628547
129	0.030235372	0.96976465
130	0.031176005	0.96882397
131	0.006074921	0.99392503
132	0.66088784	0.33911222
133	0.957328	0.042671993
134	0.004394303	0.99560565
135	0.14352992	0.8564701
136	0.017017042	0.9829829
137	0.31170008	0.68829995
138	0.01161791	0.98838204
139	0.12440067	0.8755994
140	0.98400396	0.015996097
141	0.082285956	0.9177141
142	0.38149142	0.6185086
143	0.7543492	0.24565083
144	0.029932227	0.9700678
145	3.283292e-05	0.9999672
146	0.013799388	0.98620063
147	0.07205736	0.92794263
148	0.6064245	0.39357552
149	0.11436618	0.88563377
150	0.39354554	0.6064545
151	0.52057225	0.47942775
152	0.124465026	0.87553495
153	0.99708563	0.0029143777
154	0.5096001	0.49039993
155	0.01283969	0.9871603
156	0.9509896	0.049010377
157	0.6667068	0.33329323
158	0.3901511	0.60984886
159	0.6582644	0.3417356
160	0.13568869	0.86431134
161	0.5074289	0.49257112
162	0.58835566	0.41164437
163	0.049484324	0.9505157
164	0.035277862	0.9647221
165	0.4066805	0.5933195
166	0.0114887785	0.9885112
167	0.9802669	0.019733083
168	0.9225392	0.077460855
169	0.17672458	0.8232754
170	0.33969882	0.66030115
171	0.08508466	0.9149153
172	0.17647976	0.82352024
173	0.39091295	0.6090871
174	0.6674762	0.33252388
175	0.6500704	0.3499295
176	0.11997124	0.8800287
177	0.7143778	0.28562218
178	0.0026149312	0.9973851
179	0.019963944	0.9800361
180	0.15903872	0.8409613
181	0.004944376	0.99505556
182	0.052863277	0.9471367
183	0.10880283	0.89119714
184	0.99784493	0.0021550665
185	0.17233984	0.82766014
186	0.99789715	0.0021027985
187	0.43312928	0.5668707
188	0.055807635	0.94419235
189	0.43237823	0.5676217
190	0.6249455	0.37505448
191	0.529742	0.470258
192	0.32861668	0.6713833
193	0.006249857	0.99375015
194	0.0053052153	0.99469477
195	0.8021934	0.1978066
196	0.021951187	0.9780488
197	0.14051442	0.8594856
198	0.006911689	0.9930883
199	0.246208	0.75379205
200	0.88646466	0.11353537
201	0.115745105	0.88425493
202	0.003506878	0.99649316
203	0.49395564	0.5060443
204	0.56603134	0.43396866
205	0.0029156485	0.9970843
206	0.58091784	0.4190822
207	0.005188726	0.9948113
208	0.005910626	0.99408937
209	0.9579039	0.042096034
210	0.06908385	0.93091613
211	0.06598554	0.93401444
212	0.0012997667	0.99870026
213	0.0006252597	0.9993748
214	0.121006556	0.87899345
215	0.0072077233	0.99279225
216	0.05611359	0.9438864
217	0.77028155	0.22971846
218	0.009017288	0.9909827
219	0.66118795	0.33881205
220	0.021172808	0.97882724
221	0.938254	0.06174602
222	0.12745127	0.87254876
223	0.12543549	0.8745645
224	0.004095732	0.99590427
225	0.22373594	0.776264
226	0.5341949	0.4658051
227	0.40790176	0.5920982
228	0.00036817644	0.99963176
229	0.05172926	0.94827074
230	0.36132202	0.63867795
231	0.2635322	0.73646784
232	0.30608657	0.6939134
233	0.029820658	0.9701793
234	0.3272003	0.6727997
235	0.05059716	0.9494028
236	0.06311152	0.93688846
237	0.8732445	0.12675549
238	0.61583704	0.38416296
239	0.68917185	0.31082815
240	0.0983418	0.90165824
241	0.20404324	0.79595673
242	0.27652696	0.7234731
243	0.013506534	0.98649347
244	0.14184862	0.8581514
245	0.025281794	0.9747182
246	0.83883077	0.16116925
247	0.15283997	0.84716
248	0.44746515	0.5525348
249	0.019419603	0.98058033
250	0.194189	0.8058109
251	0.7076081	0.29239187
252	0.009431646	0.99056834
253	0.70375896	0.29624104
254	0.0945643	0.9054357
255	0.019813964	0.9801861
256	0.03161937	0.96838063
257	0.7759004	0.22409955
258	0.5383997	0.46160027
259	0.87082064	0.12917937
260	0.0034420092	0.996558
261	0.22534221	0.7746578
262	0.0066699707	0.99333006
263	0.0609339	0.9390661
264	0.11985162	0.8801484
265	0.00342861	0.9965714
266	0.3680114	0.6319886
267	0.42474905	0.5752509
268	0.9291196	0.070880435
269	0.930082	0.069918
270	0.056234375	0.94376564
271	0.8946842	0.10531581
272	0.063707516	0.9362925
273	0.81883097	0.18116906
274	0.0018221039	0.9981779
275	0.03327612	0.96672386
276	0.39682382	0.60317624
277	0.014650598	0.9853495
278	0.0016120287	0.99838793
279	0.0071647484	0.9928352
280	0.8655581	0.13444188
281	0.8103567	0.18964334
282	0.047373164	0.9526268
283	0.09020065	0.90979934
284	0.014195556	0.98580444
285	0.95849264	0.041507304
286	0.076864146	0.9231358
287	0.0016800825	0.9983199
288	0.00043518294	0.9995648
289	0.00035258965	0.9996474
290	0.54743254	0.4525675
291	0.14936133	0.8506386
292	0.9358147	0.06418534
293	0.8891801	0.11081983
294	0.004172144	0.99582785
295	0.106896326	0.8931037
296	0.00088449765	0.9991155
297	0.8180522	0.18194783
298	0.1709003	0.8290997
299	0.32790342	0.67209655
300	0.88184285	0.1181571
301	0.72645074	0.27354923
302	0.31333297	0.686667
303	0.00044677738	0.99955314
304	0.61503613	0.38496384
305	0.0026043667	0.99739563
306	0.28530484	0.71469516
307	0.01058971	0.9894103
308	0.021552918	0.978447
309	0.15498006	0.84502
310	0.11451755	0.88548243
311	0.00014607719	0.99985385
312	0.33261892	0.66738105
313	0.014917179	0.98508286
314	0.012973457	0.9870265
315	0.8295814	0.17041862
316	0.22058003	0.77941996
317	0.11363775	0.8863622
318	0.7544968	0.2455032
319	0.091896124	0.9081039
320	0.60315394	0.3968461
321	0.007517095	0.99248284
322	0.019520046	0.98047996
323	0.1354386	0.86456144
324	0.1780963	0.8219037
325	0.00013317952	0.99986684
326	0.53738624	0.4626138
327	0.076656826	0.9233432
328	0.00060505205	0.9993949
329	0.8490328	0.15096723
330	0.008089808	0.99191016
331	0.5690932	0.43090677
332	0.08948572	0.9105143
333	0.034863155	0.9651369
334	0.0066782394	0.9933217
335	0.022163806	0.97783613
336	0.05634405	0.94365597
337	0.11526361	0.8847364
338	0.7294087	0.27059138
339	0.07455449	0.9254455
340	0.026036099	0.9739639
341	0.83295316	0.16704683
342	0.017698856	0.9823011
343	0.01698582	0.9830142
344	0.25079834	0.7492016
345	0.15284623	0.8471538
346	0.0010801305	0.99891984
347	0.18123972	0.81876034
348	0.04183169	0.95816827
349	0.017154088	0.98284596
350	0.05164995	0.9483501
351	0.11890325	0.8810968
352	0.5460985	0.45390147
353	0.0036517426	0.9963483
354	0.04381611	0.9561839
355	0.028261254	0.9717388
356	0.65972364	0.3402763
357	0.6965951	0.30340493
358	0.08652496	0.913475
359	0.05526094	0.94473904
360	0.26802334	0.7319767
361	0.7781509	0.22184904
362	0.5949556	0.40504432
363	0.0031815353	0.9968184
364	0.17139928	0.8286007
365	0.2734776	0.7265223
366	0.018057192	0.98194283
367	0.1902615	0.8097386
368	0.027599266	0.97240067
369	0.61307853	0.3869215
370	0.021067282	0.97893274
371	0.00085658475	0.99914336
372	0.1137997	0.8862003
373	0.5141698	0.4858302
374	0.29510784	0.70489216
375	0.3572114	0.6427886
376	0.020606507	0.9793935
377	0.12937918	0.8706208
378	0.16190852	0.8380915
379	0.09344168	0.90655833
380	0.0020390314	0.9979609
381	0.25128785	0.7487122
382	0.12577993	0.87422013
383	0.0685087	0.93149126
384	0.6648866	0.33511338
385	0.7274308	0.27256918
386	0.030408394	0.9695916
387	0.025364095	0.97463584
388	0.0709162	0.92908376
389	0.17265059	0.82734936
390	0.42050764	0.5794924
391	0.030188737	0.9698113
392	0.97495145	0.025048573
393	0.304834	0.695166
394	0.25559732	0.74440265
395	0.008428135	0.9915719
396	0.9730882	0.026911844
397	0.9725504	0.027449602
398	0.2819865	0.7180135
399	0.45173174	0.5482683
400	0.7400524	0.2599476
401	0.3310945	0.6689055
402	0.00058417144	0.9994159
403	0.3808553	0.6191447
404	0.5866815	0.41331854
405	0.69104135	0.30895865
406	0.00041586524	0.99958414
407	0.7086118	0.29138824
408	0.29887888	0.70112115
409	0.028295571	0.9717045
410	0.039209787	0.96079016
411	0.12913893	0.8708611
412	0.28363428	0.7163657
413	0.023139065	0.976861
414	0.8585059	0.1414941
415	0.056482118	0.94351786
416	0.28411853	0.71588147
417	0.020527495	0.9794725
418	0.92939883	0.070601135
419	0.5155285	0.4844715
420	0.8857077	0.11429239
421	0.081614435	0.91838557
422	0.029754506	0.97024554
423	0.62631226	0.3736878
424	0.60288364	0.39711636
425	6.341167e-05	0.9999366
426	0.8046143	0.19538563
427	0.27852818	0.7214718
428	0.00012073377	0.99987924
429	0.40163907	0.59836096
430	0.11026491	0.88973504
431	0.6684606	0.33153936
432	0.036420967	0.96357906
433	0.031424057	0.96857595
434	0.23624326	0.76375675
435	0.74936557	0.25063443
436	0.9382725	0.0617275
437	0.04479023	0.95520973
438	0.13251695	0.8674831
439	0.29865927	0.7013408
440	0.09593633	0.9040637
441	0.10319634	0.8968036
442	0.65760916	0.34239084
443	0.5852725	0.4147275
444	0.058704816	0.9412952
445	0.014642394	0.9853576
446	0.042399492	0.9576005
447	0.01084636	0.98915356
448	0.10328278	0.89671725
449	0.0014911777	0.99850875
450	0.0011479937	0.998852
451	0.020741945	0.979258
452	0.028646564	0.9713534
453	0.003898443	0.9961016
454	0.80670255	0.19329743
455	0.013313141	0.9866868
456	0.3187265	0.68127346
457	0.7360956	0.2639044
458	0.93817604	0.06182397
459	0.0030013192	0.99699867
460	0.025670512	0.97432953
461	0.2254617	0.77453834
462	0.0789764	0.92102355
463	0.07272161	0.92727834
464	0.06980797	0.93019205
465	0.43793193	0.5620681
466	0.008252956	0.991747
467	0.65726936	0.34273064
468	0.073813275	0.9261867
469	0.11671295	0.8832871
470	0.9855247	0.01447524
471	0.8860934	0.1139066
472	0.019946534	0.9800535
473	0.014019687	0.9859803
474	0.11560175	0.8843983
475	0.21799189	0.7820081
476	1.350014e-06	0.9999987
477	0.097161	0.90283906
478	0.0003054587	0.9996946
479	0.0033444008	0.9966556
480	0.3491437	0.65085626
481	0.00026637982	0.9997336
482	0.6529674	0.34703258
483	0.08834567	0.9116543
484	0.0090746125	0.99092543
485	0.08857372	0.9114263
486	0.79800934	0.20199063
487	0.64292175	0.3570782
488	0.06685456	0.93314546
489	0.8186639	0.1813361
490	0.8556819	0.14431809
491	0.0037916952	0.9962083
492	0.43780038	0.56219965
493	0.40613294	0.593867
494	0.7342625	0.26573744
495	0.25856978	0.7414302
496	0.9972703	0.002729684
497	0.2102137	0.78978634
498	0.88099575	0.11900429
499	0.5428911	0.4571089
500	0.0013654167	0.9986345
501	0.79665667	0.2033434
502	0.14893302	0.85106695
503	0.05234529	0.94765466
504	0.0531295	0.9468705
505	0.09698781	0.90301216
506	0.00025130942	0.99974865
507	0.027609231	0.9723908
508	0.05734417	0.94265586
509	0.30434525	0.69565475
510	0.6702736	0.32972637
511	0.47092977	0.52907026
512	0.0073359027	0.9926641
513	0.27968347	0.7203165
514	0.01276066	0.9872393
515	0.2721705	0.7278295
516	0.06394637	0.9360537
517	0.60092187	0.39907813
518	0.49501204	0.50498796
519	0.010897387	0.9891026
520	0.022537576	0.9774624
521	0.58748186	0.4125181
522	0.007465143	0.9925349
523	0.98414665	0.015853334
524	0.33184603	0.668154
525	0.006074254	0.99392575
526	0.015231405	0.9847686
527	0.9125676	0.08743237
528	0.0008205938	0.9991794
529	0.6451613	0.35483873
530	0.110710695	0.88928926
531	0.030641211	0.9693588
532	0.004910963	0.9950891
533	0.2795227	0.7204773
534	0.026227832	0.97377217
535	0.08374865	0.9162513
536	0.99606377	0.0039362763
537	0.0004067574	0.9995932
538	0.33239144	0.66760856
539	0.48268247	0.51731753
540	0.04053201	0.95946795
541	0.4970918	0.5029082
542	0.17059451	0.8294055
543	0.02690359	0.97309643
544	0.01600597	0.983994
545	0.012338646	0.98766136
546	0.068500675	0.93149936
547	0.3517905	0.6482095
548	0.6440829	0.3559171
549	0.3458728	0.6541272
550	0.5004386	0.49956143
551	0.5747589	0.42524114
552	0.8364727	0.16352738
553	0.004222194	0.9957777
554	0.5570563	0.44294372
555	0.017540388	0.98245966
556	0.4110219	0.5889781
557	0.84666914	0.15333085
558	0.77833056	0.2216694
559	0.01788868	0.9821114
560	0.1590402	0.84095985
561	0.040430292	0.9595697
562	2.1717107e-05	0.9999783
563	0.0015277177	0.9984723
564	0.26029897	0.73970103
565	0.8615205	0.13847946
566	0.48102888	0.51897115
567	0.9073292	0.092670776
568	0.07274136	0.9272586
569	0.97895503	0.021044904
570	0.053927362	0.9460726
571	0.50355065	0.49644932
572	0.5597063	0.44029367
573	0.6772169	0.32278308
574	0.07174395	0.92825603
575	0.069599435	0.9304006
576	0.012039802	0.9879602
577	0.11689356	0.88310647
578	0.29987898	0.70012105
579	0.9007465	0.09925352
580	0.2621127	0.73788726
581	5.6558853e-05	0.9999435
582	0.100106634	0.89989334
583	7.148265e-06	0.99999285
584	0.007194152	0.9928059
585	0.70071924	0.29928073
586	0.01762577	0.9823742
587	0.12553878	0.8744612
588	0.00010403838	0.99989593
589	0.03306431	0.9669357
590	0.624635	0.37536505
591	0.65019035	0.34980968
592	0.3635186	0.6364814
593	0.05167487	0.9483251
594	0.63718957	0.36281046
595	0.94599366	0.054006364
596	0.5392635	0.46073648
597	0.6725248	0.32747516
598	0.70465374	0.29534632
599	0.004752033	0.995248
600	0.097453736	0.9025463
601	0.011503953	0.98849607
602	0.19488367	0.80511636
603	0.09484958	0.9051504
604	0.046106573	0.95389336
605	0.5595166	0.4404834
606	0.6620114	0.3379886
607	0.95498586	0.045014214
608	0.31063518	0.6893648
609	0.20818135	0.7918186
610	0.019138591	0.98086137
611	0.004175557	0.99582446
612	0.039127063	0.96087295
613	0.017033482	0.98296654
614	0.8392241	0.1607759
615	0.9248657	0.075134225
616	0.008224538	0.9917754
617	0.052249674	0.9477503
618	0.13374612	0.86625385
619	0.9902784	0.009721574
620	0.04218773	0.95781225
621	0.01182153	0.98817855
622	0.0040465784	0.99595344
623	0.32262585	0.6773741
624	0.61303055	0.3869695
625	0.42972755	0.5702724
626	0.0041860426	0.9958139
627	0.0934569	0.90654314
628	0.05697028	0.94302976
629	0.002438828	0.9975612
630	0.8429263	0.15707368
631	0.0072452305	0.99275476
632	0.6925209	0.30747908
633	0.00036927668	0.9996307
634	0.026290936	0.9737091
635	0.97391677	0.026083294
636	0.018272642	0.98172736
637	0.025787849	0.97421217
638	0.055063915	0.9449361
639	0.009329326	0.9906707
640	0.14560656	0.8543934
641	0.103234984	0.896765
642	0.50420254	0.49579746
643	0.014310419	0.98568964
644	0.7746135	0.22538652
645	0.45880693	0.54119307
646	0.0086141145	0.99138594
647	0.074073344	0.9259267
648	0.8768521	0.12314792
649	0.03390146	0.9660985
650	0.009027162	0.9909729
651	0.053866483	0.9461335
652	0.3916518	0.6083482
653	0.012824884	0.98717505
654	0.09773184	0.9022682
655	0.62409973	0.37590033
656	0.33431804	0.6656819
657	0.9358699	0.064130135
658	0.057380147	0.94261986
659	0.30480775	0.6951922
660	0.26002327	0.7399767
661	0.31514212	0.68485785
662	0.9348936	0.06510633
663	0.33615112	0.6638489
664	0.051225677	0.94877434
665	0.58042496	0.419575
666	0.00317931	0.9968207
667	0.0061840485	0.993816
668	0.013218354	0.98678166
669	0.092016935	0.9079831
670	0.31519157	0.68480843
671	0.09028415	0.90971583
672	0.10071603	0.89928395
673	0.61668825	0.38331172
674	0.2240165	0.77598345
675	0.7578095	0.2421905
676	0.0036419528	0.996358
677	0.1591214	0.84087855
678	0.4464682	0.55353177
679	0.03404787	0.9659521
680	0.19267634	0.8073237
681	0.11772914	0.8822708
682	0.006220786	0.99377924
683	0.0016199697	0.99838006
684	0.014417006	0.98558295
685	0.015506756	0.98449326
686	0.6274445	0.37255552
687	0.00793961	0.9920604
688	0.0049247653	0.9950753
689	0.08424709	0.9157529
690	0.06785136	0.93214864
691	0.0028430042	0.997157
692	0.032601524	0.96739846
693	0.17764385	0.8223561
694	3.4243534e-05	0.9999658
695	0.7287613	0.2712387
696	0.10902505	0.8909749
697	0.14125612	0.8587439
698	0.98781955	0.012180459
699	0.34689683	0.65310323
700	0.3526853	0.64731467
701	0.6317999	0.36820015
702	0.0045175743	0.99548244
703	0.96354145	0.036458626
704	0.037451982	0.962548
705	0.050375957	0.949624
706	0.19333804	0.806662
707	0.52309	0.47690997
708	0.08363515	0.91636485
709	0.5140334	0.48596668
710	0.025297523	0.9747025
711	0.026274752	0.97372526
712	0.79707843	0.2029216
713	0.63712615	0.36287382
714	0.02953259	0.97046745
715	0.12175607	0.87824386
716	0.22060394	0.77939606
717	0.88044596	0.119554095
718	0.13859731	0.8614027
719	0.49240607	0.5075939
720	0.00027247032	0.99972755
721	0.16857909	0.8314209
722	0.7658322	0.23416783
723	1.252622e-05	0.9999875
724	0.84232277	0.1576772
725	0.7927226	0.2072774
726	0.034281835	0.9657181
727	0.20383957	0.7961604
728	0.0058295135	0.9941705
729	0.66019356	0.33980647
730	0.3436958	0.6563042
731	0.100951225	0.8990488
732	0.004618983	0.995381
733	0.6078123	0.39218768
734	0.34074327	0.6592567
735	0.9890506	0.010949379
736	0.0031329992	0.996867
737	0.09411586	0.9058841
738	0.005667908	0.9943321
739	0.051059626	0.94894034
740	0.30586872	0.69413126
741	0.010087067	0.98991287
742	0.37854278	0.6214572
743	0.007294045	0.992706
744	0.99240595	0.007594077
745	0.45427337	0.5457266
746	0.62129325	0.37870672
747	0.004022259	0.9959778
748	0.3703389	0.62966114
749	0.18950634	0.8104937
750	0.31250873	0.6874913
751	0.71976125	0.28023872
752	0.0005636552	0.9994363
753	0.49371263	0.50628734
754	0.03179472	0.9682053
755	0.14380683	0.8561931
756	0.0036817186	0.9963182
757	0.7889049	0.21109512
758	0.36544517	0.6345548
759	0.54727906	0.45272094
760	0.0071339137	0.99286604
761	0.023560973	0.976439
762	0.07543931	0.9245607
763	0.3485559	0.65144414
764	0.39203528	0.60796475
765	0.13360536	0.86639464
766	0.24747087	0.75252914
767	0.6371422	0.36285785
768	0.03062215	0.9693778
769	0.38338226	0.61661774
770	0.00032664	0.99967337
771	0.0030273113	0.9969727
772	0.7847997	0.21520026
773	0.2915118	0.7084882
774	0.051049672	0.94895035
775	0.038274363	0.96172565
776	0.20474726	0.7952528
777	0.26945737	0.73054266
778	0.0044162185	0.99558383
779	0.41896406	0.581036
780	0.51106834	0.48893166
781	0.068127766	0.93187225
782	0.00410205	0.99589795
783	0.13721935	0.86278063
784	0.07203696	0.9279631
785	0.14659244	0.85340756
786	0.9922231	0.007776986
787	0.5702351	0.42976493
788	0.42819813	0.5718019
789	0.37169084	0.62830913
790	0.96122646	0.03877348
791	0.328455	0.67154497
792	0.050916504	0.94908345
793	0.6302477	0.3697523
794	0.16268246	0.8373175
795	0.028807126	0.9711929
796	0.55290234	0.4470977
797	0.04251718	0.95748276
798	0.34842986	0.6515701
799	0.8188826	0.18111736
800	0.13427848	0.8657215
801	0.9369816	0.063018434
802	0.9164874	0.083512604
803	0.121101625	0.8788984
804	0.06149099	0.938509
805	0.41305295	0.586947
806	0.9556888	0.04431123
807	0.0074994103	0.9925006
808	0.9685326	0.031467423
809	0.0014888615	0.99851114
810	0.0044650044	0.995535
811	0.9457667	0.0542333
812	0.06008907	0.9399109
813	0.14802794	0.85197204
814	0.002328996	0.99767095
815	0.010768341	0.98923165
816	0.04755582	0.95244414
817	0.01890437	0.9810956
818	0.64937174	0.3506283
819	0.07151907	0.9284809
820	0.057104766	0.94289523
821	0.9681791	0.03182092
822	0.7927017	0.20729828
823	0.6980068	0.3019932
824	0.26079038	0.73920965
825	0.11902743	0.8809725
826	0.5369887	0.46301132
827	0.047864188	0.9521358
828	0.09215028	0.9078497
829	0.032340825	0.9676591
830	0.96591806	0.034081962
831	0.1083142	0.8916858
832	0.008167543	0.9918324
833	0.91286814	0.087131865
834	0.03190849	0.96809155
835	0.15028425	0.84971577
836	0.32995176	0.6700482
837	0.43522412	0.5647759
838	0.026984548	0.97301537
839	0.74769217	0.25230783
840	0.45006356	0.5499365
841	0.2914409	0.7085591
842	0.05470568	0.9452943
843	0.23096097	0.76903903
844	0.010138002	0.98986197
845	0.38778058	0.61221945
846	0.38590276	0.61409724
847	0.9863942	0.013605775
848	0.31191304	0.6880869
849	0.5513493	0.44865078
850	0.931523	0.06847697
851	0.0019360938	0.99806386
852	0.2368423	0.76315767
853	0.9751976	0.024802323
854	0.54582155	0.45417848
855	0.66137147	0.3386286
856	0.009515207	0.99048483
857	0.36126813	0.6387319
858	0.00425874	0.99574125
859	0.8763286	0.12367146
860	0.56289786	0.4371021
861	0.23115802	0.768842
862	0.54348105	0.456519
863	0.13627385	0.8637262
864	0.16222247	0.83777755
865	0.9575232	0.042476796
866	0.37061092	0.62938905
867	0.9278705	0.07212957
868	0.79093367	0.2090663
869	0.00049866945	0.99950135
870	0.34099236	0.6590076
871	0.6499304	0.35006955
872	0.007720568	0.9922794
873	0.88837606	0.11162397
874	0.023685215	0.9763148
875	0.6523483	0.34765175
876	0.0005529757	0.99944705
877	0.074950315	0.9250497
878	0.9762207	0.023779323
879	0.34004912	0.6599509
880	0.010716108	0.98928386
881	0.9775647	0.022435248
882	0.37856516	0.62143487
883	0.96653694	0.033463087
884	0.53639865	0.46360135
885	0.0013942908	0.9986058
886	0.39183006	0.6081699
887	0.1337812	0.86621886
888	0.96088016	0.03911976
889	0.48226878	0.5177312
890	0.00079882855	0.99920124
891	0.001452979	0.998547
892	0.11399182	0.8860082
893	0.47797355	0.5220265
894	0.8093077	0.19069232
895	0.240162	0.75983804
896	0.43150035	0.5684996
897	0.7167518	0.28324825
898	0.49142596	0.508574
899	0.02129688	0.9787031
900	0.95322144	0.046778508
901	0.5362551	0.4637449
902	0.0006027412	0.9993973
903	0.047426857	0.9525732
904	0.9957029	0.004297049
905	0.17223667	0.8277633
906	0.062450755	0.9375492
907	0.038996454	0.9610036
908	0.44232407	0.5576759
909	0.644614	0.355386
910	0.036070563	0.9639295
911	0.10273629	0.8972637
912	0.039019004	0.960981
913	0.02324789	0.9767521
914	0.67380285	0.32619718
915	0.29379255	0.7062075
916	0.009791999	0.99020797
917	0.14228338	0.8577167
918	0.16414078	0.83585924
919	0.005072013	0.994928
920	0.115867354	0.8841326
921	0.92494863	0.07505136
922	0.7991762	0.20082378
923	0.29711783	0.7028821
924	0.053685065	0.94631493
925	0.17406389	0.82593614
926	0.20384188	0.79615813
927	0.42069286	0.57930714
928	0.12346111	0.87653893
929	0.39005318	0.6099468
930	0.068901815	0.93109816
931	0.091320194	0.9086798
932	0.14377418	0.85622585
933	0.18636519	0.8136349
934	0.7916838	0.20831619
935	0.057247374	0.9427526
936	0.00035153344	0.99964845
937	0.0022737656	0.99772626
938	0.7320227	0.26797736
939	0.73372746	0.2662725
940	0.09690694	0.90309304
941	0.08694461	0.9130554
942	0.13289	0.86711
943	0.10110702	0.898893
944	0.0037948128	0.9962053
945	0.00054817746	0.9994518
946	0.24501415	0.7549858
947	0.27893466	0.72106534
948	0.8717968	0.12820321
949	0.0043945448	0.9956054
950	0.23797403	0.76202595
951	0.006395186	0.99360484
952	0.6387631	0.36123687
953	0.3476964	0.65230364
954	0.62474096	0.375259
955	0.18215024	0.81784976
956	0.05699644	0.9430036
957	0.05596949	0.9440305
958	0.03437402	0.96562594
959	0.002628402	0.99737155
960	0.006794001	0.993206
961	0.0056123612	0.99438757
962	0.5568629	0.44313708
963	0.046637002	0.95336306
964	0.007862939	0.992137
965	0.05370144	0.94629854
966	0.008543789	0.9914562
967	0.004782119	0.9952179
968	0.95598996	0.044010043
969	0.00701911	0.99298084
970	0.5681356	0.43186435
971	0.33443034	0.6655696
972	0.47178888	0.5282112
973	0.5011815	0.49881858
974	0.24056576	0.7594342
975	0.4746962	0.5253038
976	0.76950985	0.2304901
977	0.26495913	0.7350409
978	0.017855937	0.982144
979	0.01719018	0.9828098
980	0.083386816	0.91661316
981	0.7769334	0.22306664
982	0.28091857	0.71908146
983	0.76838964	0.23161034
984	0.9810002	0.018999826
985	0.52774197	0.47225803
986	0.894575	0.10542494
987	0.0068703108	0.9931297
988	0.14188267	0.8581173
989	0.34049162	0.6595084
990	0.78701544	0.21298458
991	0.02985592	0.9701441
992	0.292762	0.707238
993	0.64107966	0.3589203
994	0.22195664	0.7780433
995	0.09363451	0.90636545
996	0.042021032	0.95797896
997	0.60423386	0.39576608
998	0.16102381	0.83897614
999	0.15862603	0.841374
1000	0.76793873	0.23206124
1001	0.26654875	0.73345125
1002	0.010777722	0.9892223
1003	0.0014872737	0.9985127
1004	0.5959733	0.40402672
1005	0.20488806	0.795112
1006	0.82441264	0.17558731
1007	0.0013892767	0.99861073
1008	0.51152223	0.48847777
1009	0.19566624	0.80433375
1010	0.002195593	0.99780446
1011	0.024741853	0.9752582
1012	0.006736746	0.9932633
1013	0.018777367	0.9812227
1014	0.9809873	0.019012637
1015	0.0009354019	0.9990646
1016	0.15846704	0.841533
1017	0.019875733	0.98012424
1018	0.99406165	0.0059383893
1019	0.26393202	0.73606795
1020	0.16902864	0.8309714
1021	0.37445313	0.6255468
1022	0.0066750087	0.99332505
1023	0.21470906	0.7852909
1024	0.057627216	0.9423728
1025	0.008065989	0.99193394
1026	0.5160719	0.48392802
1027	0.44251952	0.5574805
1028	0.54270464	0.4572954
1029	0.011265531	0.9887344
1030	0.3716092	0.62839085
1031	0.09046907	0.9095309
1032	0.03378778	0.9662122
1033	0.10032281	0.89967716
1034	0.18089923	0.8191008
1035	0.0074700066	0.9925299
1036	0.07612754	0.9238725
1037	0.04058237	0.9594177
1038	0.094254754	0.90574527
1039	0.63394976	0.3660502
1040	0.09406768	0.9059323
1041	0.3489054	0.6510946
1042	0.009371176	0.9906288
1043	0.3505288	0.6494712
1044	0.5699311	0.43006897
1045	0.034584943	0.965415
1046	0.28317985	0.7168202
1047	0.12553445	0.8744655
1048	0.054572318	0.9454277
1049	0.0002925698	0.9997074
1050	0.73505694	0.2649431
1051	0.018665185	0.9813348
1052	0.9548305	0.045169525
1053	0.15229708	0.8477029
1054	0.027390141	0.9726098
1055	0.5549436	0.44505632
1056	0.036281444	0.96371853
1057	0.5103051	0.48969486
1058	0.0001498864	0.99985003
1059	0.48994204	0.510058
1060	0.0014683149	0.9985317
1061	0.15062332	0.8493767
1062	0.082178965	0.91782105
1063	0.096877284	0.90312266
1064	0.16895919	0.8310408
1065	0.11187268	0.8881273
1066	0.016342258	0.9836578
1067	0.0090122605	0.9909877
1068	0.024415921	0.97558403
1069	0.9992478	0.00075221615
1070	0.8393979	0.16060211
1071	0.01826521	0.9817348
1072	0.00071343966	0.9992866
1073	0.97480553	0.025194447
1074	0.8936427	0.10635727
1075	0.0027217825	0.9972783
1076	0.32801324	0.67198676
1077	0.7573614	0.24263854
1078	0.029135127	0.97086483
1079	0.015878865	0.9841211
1080	0.107723325	0.8922767
1081	0.0030770807	0.9969229
1082	0.11512346	0.8848765
1083	0.013808331	0.98619163
1084	0.20479538	0.79520464
1085	0.07549257	0.92450744
1086	0.018786786	0.9812133
1087	0.24316324	0.7568368
1088	0.48186073	0.51813924
1089	0.023174612	0.97682536
1090	0.006523874	0.9934761
1091	0.6608094	0.33919063
1092	0.9982162	0.0017837028
1093	0.6835139	0.3164861
1094	0.42650244	0.57349753
1095	0.93419534	0.06580469
1096	0.33914098	0.660859
1097	0.001123457	0.9988765
1098	0.40964383	0.5903562
1099	0.04902834	0.9509716
1100	0.27282768	0.7271723
1101	0.19827269	0.80172735
1102	0.026785549	0.9732144
1103	0.4301061	0.5698939
1104	0.28498885	0.7150111
1105	0.6209777	0.3790223
1106	0.82591265	0.17408735
1107	0.88517064	0.11482943
1108	0.2811777	0.7188223
1109	0.0060636774	0.99393636
1110	0.08103743	0.91896254
1111	0.008729398	0.99127066
1112	0.89793813	0.1020619
1113	0.067072965	0.932927
1114	0.43475387	0.5652461
1115	0.9619312	0.03806876
1116	0.9021863	0.097813785
1117	0.0010246764	0.9989754
1118	0.0013644678	0.9986355
1119	0.25812244	0.7418775
1120	0.27643785	0.7235622
1121	0.0070724366	0.9929276
1122	0.3559018	0.6440982
1123	0.14088546	0.8591146
1124	0.12745105	0.87254894
1125	0.0761875	0.92381245
1126	0.08132619	0.9186738
1127	0.46362463	0.5363754
1128	0.007884416	0.99211556
1129	0.48638394	0.5136161
1130	0.12793666	0.8720634
1131	0.09362006	0.90637994
1132	0.25306126	0.7469387
1133	0.038597014	0.96140295
1134	0.0031276469	0.99687237
1135	0.006140667	0.99385935
1136	0.046440773	0.9535592
1137	0.634543	0.36545703
1138	0.076401845	0.9235982
1139	0.008752254	0.9912478
1140	0.010072612	0.98992735
1141	0.020372676	0.9796274
1142	0.21993107	0.78006893
1143	0.0010255724	0.99897444
1144	0.023018416	0.9769816
1145	0.0076666586	0.9923334
1146	0.8212492	0.17875081
1147	0.25300488	0.7469951
1148	0.6042251	0.3957749
1149	0.22458673	0.7754132
1150	0.999501	0.0004990461
1151	0.6223342	0.37766585
1152	0.035977185	0.96402276
1153	0.045216188	0.9547838
1154	0.12138146	0.87861854
1155	0.17116508	0.82883495
1156	0.9754944	0.024505572
1157	1.3352176e-05	0.99998665
1158	0.0003878279	0.99961215
1159	0.94517714	0.054822803
1160	0.7007433	0.29925665
1161	0.7651806	0.23481941
1162	0.9986595	0.0013404395
1163	0.9926117	0.0073882947
1164	0.11928826	0.8807117
1165	0.7535691	0.24643083
1166	0.0056145233	0.9943855
1167	0.018614471	0.9813856
1168	0.17027064	0.8297294
1169	0.71075284	0.28924713
1170	0.060810424	0.93918955
1171	0.86356753	0.13643248
1172	0.56621534	0.43378472
1173	0.8403366	0.15966336
1174	0.01917759	0.9808224
1175	0.7957504	0.20424962
1176	0.8084801	0.1915199
1177	0.84844476	0.15155526
1178	0.013816705	0.9861833
1179	0.0019851367	0.9980148
1180	0.0640051	0.93599486
1181	0.48056668	0.5194333
1182	0.0050588646	0.9949411
1183	0.5293576	0.47064245
1184	0.003096547	0.9969035
1185	0.19687675	0.80312324
1186	0.06080185	0.93919814
1187	0.3033463	0.6966537
1188	0.80363417	0.1963659
1189	0.8793975	0.120602466
1190	0.85031134	0.14968869
1191	0.013135264	0.98686475
1192	0.81634176	0.18365827
1193	0.17804344	0.82195663
1194	0.03976217	0.96023786
1195	0.16338438	0.8366157
1196	0.733473	0.26652703
1197	0.0034393717	0.99656063
1198	0.36232984	0.63767016
1199	0.48940548	0.5105945
1200	0.00412833	0.9958716
1201	0.77830887	0.22169119
1202	0.27558282	0.7244172
1203	0.030287327	0.9697127
1204	0.67349714	0.3265029
1205	0.14536813	0.85463184
1206	0.5957977	0.40420222
1207	0.033340394	0.9666596
1208	0.07984528	0.92015475
1209	0.74846673	0.25153327
1210	0.9632553	0.036744647
1211	0.04062904	0.9593709
1212	0.011642197	0.98835784
1213	0.70368415	0.29631588
1214	0.049791865	0.95020807
1215	0.49720636	0.5027936
1216	0.004174284	0.99582577
1217	0.3857116	0.6142884
1218	0.021817042	0.97818303
1219	0.021581944	0.97841805
1220	0.00034576145	0.9996543
1221	0.85526276	0.14473726
1222	0.010987626	0.98901236
1223	0.007751809	0.9922482
1224	0.25327107	0.74672896
1225	0.75404656	0.24595341
1226	0.9642158	0.035784245
1227	0.13281564	0.86718434
1228	0.9232048	0.07679517
1229	0.21626784	0.7837321
1230	0.5197329	0.4802671
1231	0.94261795	0.057382092
1232	0.053407744	0.9465923
