# Supplementary material for: Evaluating deep learning-based melanoma classification using immunohistochemistry and routine histology: A three center study
Source: PLoS One. 2024 Jan 19;19(1):e0297146. doi: 10.1371/journal.pone.0297146 (PMC10798511; doi:10.1371/journal.pone.0297146)
Supplement: S5 Dataset — (ZIP) [file pone.0297146.s011.zip › minimal_dataset/tile_predictions/dresden/786363-HE_ind_ISlab_1.0.csv]

	0	1
0	0.1814454	0.8185546
1	0.005533328	0.9944667
2	0.012307479	0.98769253
3	0.788224	0.21177602
4	0.0011828516	0.9988172
5	0.7846839	0.21531618
6	0.49756458	0.50243545
7	0.15835081	0.8416492
8	0.34559774	0.6544022
9	0.038995583	0.9610045
10	0.046013847	0.9539861
11	0.22974849	0.7702515
12	0.92272466	0.07727529
13	0.3099075	0.6900925
14	0.14153403	0.8584659
15	0.4967708	0.5032292
16	0.25595355	0.7440465
17	0.31879926	0.68120074
18	0.7296443	0.27035576
19	0.18211296	0.81788707
20	0.009952644	0.9900474
21	0.9042049	0.095795125
22	0.059385113	0.94061494
23	0.05042323	0.9495768
24	0.0049887863	0.9950112
25	0.00054505473	0.9994549
26	0.3171455	0.6828545
27	0.014422495	0.9855775
28	0.22321628	0.77678365
29	0.17185639	0.82814366
30	0.28259495	0.7174051
31	0.0026908796	0.9973091
32	0.8517817	0.14821829
33	0.66215295	0.33784708
34	0.017897656	0.9821024
35	0.5319372	0.46806285
36	0.5043665	0.49563345
37	0.39163682	0.6083632
38	0.1319247	0.86807525
39	0.051182497	0.94881755
40	0.070065066	0.9299349
41	0.24822232	0.7517777
42	0.9590228	0.040977173
43	0.46551785	0.5344821
44	0.0020598865	0.9979401
45	0.24245395	0.7575461
46	0.21833493	0.7816651
47	0.5292871	0.47071284
48	0.024592593	0.9754074
49	0.25051677	0.7494833
50	0.06260938	0.93739057
51	0.11109893	0.88890105
52	0.04015698	0.95984304
53	0.9184219	0.081578076
54	0.027777553	0.9722225
55	0.16618183	0.8338182
56	0.8925822	0.10741779
57	0.036897425	0.9631026
58	0.008375225	0.9916248
59	0.20281361	0.79718643
60	0.4112163	0.58878374
61	0.17913035	0.8208696
62	0.49061817	0.50938183
63	0.014785839	0.9852142
64	0.06098591	0.9390141
65	0.0015440448	0.998456
66	0.0039804718	0.99601954
67	0.61387813	0.3861218
68	0.70362157	0.29637846
69	0.012235032	0.987765
70	0.08161856	0.91838145
71	0.057552762	0.94244725
72	0.14076124	0.85923874
73	0.10984002	0.89016
74	0.001473905	0.9985261
75	0.040858123	0.9591419
76	0.26338986	0.7366102
77	0.717997	0.282003
78	0.13633204	0.8636679
79	0.23368955	0.7663105
80	0.4886109	0.5113891
81	0.75938165	0.24061832
82	0.033900324	0.9660997
83	0.19533712	0.8046629
84	0.60627496	0.39372507
85	0.35291743	0.6470826
86	0.878326	0.12167396
87	0.011392633	0.98860735
88	0.09442363	0.9055764
89	0.4573327	0.5426673
90	0.4992522	0.5007478
91	0.63350344	0.36649656
92	0.9772117	0.022788351
93	0.0045369714	0.9954631
94	0.10419581	0.8958042
95	0.49391153	0.50608844
96	0.14117478	0.8588252
97	0.6167512	0.38324887
98	0.6401614	0.35983866
99	0.7966877	0.20331226
100	0.06874838	0.9312516
101	0.40515387	0.5948461
102	5.9867998e-05	0.99994016
103	0.019091425	0.98090863
104	0.778881	0.22111894
105	0.35139626	0.64860374
106	0.07333332	0.92666674
107	0.45308506	0.54691494
108	0.11154645	0.88845354
109	0.10467861	0.89532137
110	0.08570573	0.9142943
111	0.8724613	0.12753873
112	0.7396233	0.2603767
113	0.38539824	0.6146018
114	0.04700091	0.9529991
115	0.4705888	0.5294112
116	0.9103455	0.08965454
117	0.056840632	0.94315934
118	0.245466	0.754534
119	0.2144696	0.7855303
120	0.18097512	0.81902486
121	0.19549963	0.8045004
122	0.23543067	0.76456934
123	0.6584944	0.34150553
124	0.08371253	0.9162875
125	0.015963921	0.984036
126	0.22978431	0.77021563
127	0.37964356	0.6203564
128	0.7143276	0.2856724
129	0.009348314	0.9906517
130	0.66698194	0.333018
131	0.7223637	0.27763632
132	0.041726246	0.95827377
133	0.8037406	0.1962594
134	0.6947318	0.30526826
135	0.5641563	0.4358437
136	0.017430246	0.9825698
137	0.91802824	0.08197178
138	0.007230271	0.99276966
139	0.7893566	0.21064338
140	0.18629582	0.81370413
141	0.35362518	0.6463748
142	0.8413453	0.15865475
143	0.01047996	0.9895201
144	0.61763144	0.3823686
145	0.04559798	0.954402
146	0.017690558	0.9823094
147	0.05650488	0.94349515
148	0.768867	0.23113303
149	0.012784096	0.9872158
150	0.61897033	0.3810296
151	0.2257689	0.7742311
152	0.0020549188	0.99794513
153	0.37502086	0.6249792
154	0.13283087	0.8671691
155	0.35962862	0.6403714
156	0.026794171	0.9732058
157	0.5643212	0.43567878
158	0.27493224	0.72506773
159	0.76343	0.23656996
160	1.2429383e-05	0.9999876
161	0.07588175	0.9241183
162	0.14677253	0.85322744
163	0.025683811	0.9743162
164	0.047666676	0.95233333
165	0.06421071	0.9357893
166	0.015683098	0.9843168
167	0.065790236	0.9342098
168	0.05969612	0.94030386
169	0.019874744	0.98012525
170	0.16739921	0.83260083
171	0.0181648	0.98183525
172	0.098790295	0.9012097
173	0.4626789	0.5373211
174	0.12533498	0.874665
175	0.5975353	0.40246466
176	0.6847161	0.3152839
177	0.73877263	0.26122737
178	0.015802765	0.9841972
179	0.4233977	0.5766023
180	0.66218096	0.33781907
181	0.19368926	0.8063108
182	0.49745587	0.50254416
183	0.65753853	0.34246144
184	0.512826	0.487174
185	0.12291214	0.8770879
186	0.8122135	0.18778656
187	0.2048229	0.7951771
188	0.25254366	0.7474563
189	0.011913002	0.98808706
190	0.926993	0.07300698
191	0.010170752	0.98982924
192	0.00083751767	0.99916255
193	0.4701038	0.52989614
194	0.010363617	0.98963636
195	0.5712498	0.42875016
196	0.0046033324	0.9953967
197	0.48657975	0.5134202
198	0.24194996	0.7580501
199	0.104690015	0.89531
200	0.32136235	0.6786376
201	0.07536362	0.92463636
202	0.3546443	0.6453557
203	0.0022906892	0.9977093
204	0.8917208	0.1082792
205	0.0045578987	0.99544215
206	0.25617903	0.74382097
207	0.35507077	0.6449292
208	0.1303259	0.86967415
209	0.0037681374	0.99623185
210	0.01628545	0.9837145
211	0.239928	0.760072
212	0.43554902	0.564451
213	0.59099895	0.4090011
214	0.0047749956	0.99522495
215	0.031731557	0.9682684
216	0.22982599	0.7701741
217	0.14364879	0.85635126
218	0.4192066	0.5807934
219	0.028412856	0.9715872
220	0.29841292	0.7015871
221	0.13514128	0.8648587
222	0.7728683	0.22713174
223	0.6455138	0.35448626
224	0.5123224	0.4876775
225	0.22711481	0.77288514
226	0.004430464	0.9955695
227	0.06314672	0.9368533
228	0.01699573	0.98300433
229	0.031818677	0.9681814
230	0.32850602	0.67149395
231	0.0036629394	0.99633706
232	0.8267526	0.1732474
233	0.06933574	0.93066424
234	0.89713943	0.10286056
235	0.90081114	0.09918887
236	0.0039763944	0.99602354
237	0.00040656322	0.99959344
238	0.122100815	0.8778992
239	0.023793736	0.9762063
240	6.8850924e-05	0.9999311
241	0.027766889	0.9722331
242	0.8616516	0.13834843
243	0.006365362	0.9936346
244	0.38268074	0.6173192
245	0.00023512507	0.99976486
246	0.8371125	0.16288748
247	0.00058177	0.99941826
248	0.49523193	0.5047681
249	0.5331731	0.46682695
250	0.015960282	0.9840397
251	0.14145496	0.858545
252	0.06261138	0.9373886
253	0.03544304	0.96455693
254	0.7244891	0.27551088
255	0.07298622	0.9270138
256	0.41956326	0.58043677
257	0.52302617	0.47697383
258	0.012193799	0.98780614
259	0.6498115	0.35018852
260	0.18734726	0.81265277
261	0.6662795	0.3337205
262	0.7816254	0.21837457
263	0.32157156	0.6784285
264	0.7827788	0.21722123
265	0.0022047018	0.99779534
266	0.5200108	0.4799891
267	0.054277517	0.9457225
268	0.035657395	0.9643426
269	0.038904853	0.9610952
270	0.32507268	0.67492735
271	0.9130084	0.086991616
272	0.6120275	0.3879725
273	0.057210546	0.9427895
274	0.34891316	0.6510868
275	0.8082537	0.1917463
276	0.030815272	0.96918476
277	0.010186178	0.98981386
278	0.00036710958	0.99963284
279	0.8802228	0.119777136
280	0.00064485654	0.99935514
281	0.08925417	0.9107458
282	0.06419237	0.93580765
283	0.0091595985	0.9908404
284	0.06543919	0.9345608
285	0.04905479	0.9509452
286	0.21416642	0.78583354
287	0.009836848	0.9901632
288	0.007224664	0.9927753
289	0.11839599	0.88160396
290	0.85302895	0.14697102
291	0.13611102	0.863889
292	0.18045644	0.8195436
293	0.4592228	0.5407772
294	1.5910083e-06	0.99999845
295	0.13645285	0.8635471
296	0.65124065	0.34875935
297	0.79150313	0.20849691
298	0.33900517	0.6609949
299	0.72122836	0.2787716
300	0.08916857	0.9108314
301	0.4323315	0.5676685
302	0.026699219	0.9733008
303	0.5916759	0.40832415
304	0.28161287	0.7183871
305	0.0006067939	0.9993932
306	0.81050867	0.18949136
307	0.0024021594	0.9975979
308	0.36971912	0.63028085
309	0.003288913	0.99671113
310	0.7423638	0.2576362
311	0.66934943	0.3306506
312	0.88003576	0.11996428
313	0.0008269523	0.999173
314	0.012727213	0.9872728
315	0.06230819	0.9376918
316	0.030911958	0.969088
317	0.99644715	0.0035528603
318	0.3981688	0.60183126
319	0.52325237	0.4767476
320	0.11876236	0.8812377
321	0.490808	0.509192
322	0.39655507	0.603445
323	0.0070548607	0.99294513
324	0.0005076182	0.9994924
325	0.09307338	0.90692663
326	0.9513823	0.048617672
327	0.062188026	0.937812
328	0.24074087	0.75925916
329	0.28039926	0.71960074
330	0.14543393	0.8545661
331	0.017843356	0.9821567
332	0.16538292	0.8346171
333	0.7062029	0.29379708
334	0.24453072	0.75546926
335	0.85755676	0.14244322
336	0.5959822	0.4040178
337	0.774751	0.22524898
338	0.014262098	0.9857379
339	0.006722423	0.9932776
340	0.08372584	0.91627413
341	0.70402074	0.29597923
342	0.051527053	0.948473
343	0.049902767	0.95009726
344	0.15579176	0.8442082
345	0.059694137	0.9403059
346	0.031175988	0.96882397
347	0.041762773	0.95823723
348	0.56056947	0.43943053
349	0.022304	0.977696
350	0.9574479	0.042552125
351	0.06500179	0.9349983
352	0.036001254	0.96399873
353	0.18588811	0.8141119
354	0.94249344	0.057506587
355	0.40306067	0.5969393
356	0.14826916	0.85173076
357	0.06732139	0.9326786
358	0.027651964	0.97234803
359	0.1615437	0.83845633
360	0.63015604	0.369844
361	0.6764429	0.32355708
362	0.31697774	0.68302226
363	0.15744099	0.84255904
364	0.037461773	0.9625382
365	0.89760596	0.10239404
366	0.9142734	0.0857266
367	0.107367285	0.8926327
368	0.07681141	0.9231885
369	0.18106657	0.8189334
370	0.00055514934	0.9994448
371	0.01559783	0.9844022
372	0.5464294	0.45357057
373	0.13971885	0.8602812
374	0.009289351	0.9907107
375	0.73008704	0.26991293
376	0.8656837	0.13431635
377	3.7825066e-05	0.9999622
378	0.09374256	0.90625745
379	0.53383064	0.4661694
380	0.0063837916	0.9936162
381	0.40661192	0.59338814
382	0.71440476	0.28559518
383	0.645827	0.35417306
384	0.0064824265	0.99351764
385	0.26146474	0.7385352
386	0.99051124	0.0094888145
387	0.07078903	0.92921096
388	0.0016226883	0.9983773
389	0.54686314	0.45313692
390	0.06903559	0.93096447
391	0.0008622888	0.99913764
392	0.16210511	0.83789486
393	0.756489	0.24351107
394	0.08119818	0.9188018
395	0.001045709	0.9989543
396	0.36243033	0.6375696
397	0.015404823	0.9845952
398	0.77473944	0.22526062
399	0.17003873	0.8299613
400	0.49819338	0.5018066
401	0.06337566	0.93662435
402	0.23303102	0.76696897
403	0.6889951	0.3110049
404	0.5459734	0.45402658
405	0.034404453	0.9655955
406	0.5027079	0.49729213
407	0.21872526	0.78127474
408	0.61984766	0.3801523
409	0.5391499	0.46085012
410	0.28556585	0.7144341
411	0.044172633	0.9558274
412	0.26592588	0.73407406
413	0.6239363	0.37606364
414	0.00023623828	0.9997638
415	0.6011803	0.3988197
416	0.0025887128	0.9974113
417	0.9638903	0.036109675
418	0.070505016	0.92949504
419	0.71505696	0.284943
420	0.10268039	0.89731956
421	0.22522064	0.7747793
422	0.6357811	0.36421883
423	0.3530875	0.64691246
424	0.40079775	0.5992022
425	0.051563088	0.9484369
426	0.007268412	0.99273163
427	0.035669412	0.9643306
428	0.92145646	0.07854352
429	0.09719196	0.90280807
430	0.66206473	0.33793524
431	0.026040789	0.97395915
432	0.24238856	0.75761145
433	0.0071524195	0.99284756
434	0.13030867	0.8696914
435	0.011003516	0.9889965
436	0.74197257	0.2580274
437	0.022050684	0.9779494
438	0.0058057923	0.9941942
439	0.1914525	0.80854744
440	0.00090584473	0.9990941
441	0.041149464	0.9588505
442	0.17399445	0.8260056
443	0.001832869	0.99816716
444	0.00827899	0.99172103
445	0.0033192905	0.9966807
446	0.931449	0.06855104
447	0.3338642	0.6661358
448	0.00755914	0.9924408
449	0.39578906	0.604211
450	0.9590021	0.04099794
451	0.28156206	0.71843797
452	0.031952485	0.9680475
453	0.06506956	0.93493044
454	0.019667033	0.9803329
455	0.09386628	0.9061337
456	0.2503894	0.74961066
457	0.27229798	0.727702
458	0.079259396	0.9207406
459	0.007444799	0.9925552
460	0.003915776	0.9960842
461	0.029477395	0.9705226
462	0.07764711	0.9223529
463	0.7742838	0.22571613
464	0.92621255	0.07378743
465	0.31121978	0.6887802
466	0.9937782	0.006221791
467	0.0028159502	0.997184
468	0.5890843	0.4109157
469	0.7513076	0.24869241
470	0.21117376	0.7888263
471	0.0030750306	0.99692494
472	0.8480611	0.15193893
473	0.0061760037	0.993824
474	0.13136232	0.8686377
475	0.13314237	0.8668576
476	0.00010265497	0.99989736
477	0.56172913	0.43827084
478	0.9388479	0.061152093
479	0.01749552	0.98250455
480	0.049091574	0.9509084
481	0.13904445	0.8609556
482	0.12854274	0.8714572
483	0.02163607	0.97836393
484	0.10186308	0.8981369
485	0.36127543	0.6387246
486	0.35126424	0.64873576
487	0.016482841	0.98351717
488	8.432525e-05	0.9999157
489	0.81795037	0.18204957
490	0.030866409	0.96913356
491	0.3361293	0.6638707
492	0.36234146	0.63765854
493	0.7640189	0.23598114
494	0.5374415	0.46255848
495	0.014632786	0.9853672
496	0.23410107	0.76589894
497	0.009479313	0.9905207
498	1.2223948e-05	0.9999877
499	0.1335398	0.86646014
500	0.85461867	0.14538135
501	0.5710265	0.42897347
502	0.079778925	0.92022103
503	0.1305995	0.8694005
504	0.009301805	0.99069816
505	0.06544583	0.9345542
506	0.27223858	0.72776145
507	0.15801862	0.84198135
508	0.008440389	0.99155957
509	0.37611592	0.6238841
510	0.20798287	0.7920171
511	0.52837384	0.47162613
512	0.06379526	0.93620473
513	0.05055652	0.9494434
514	0.05693574	0.9430642
515	0.06378432	0.9362157
516	0.059949614	0.94005036
517	0.18232997	0.81767005
518	0.085953414	0.91404665
519	0.089570425	0.9104296
520	0.4125591	0.5874409
521	0.20973231	0.7902677
522	0.0018792984	0.9981207
523	0.4655391	0.5344609
524	0.09421799	0.905782
525	0.12471265	0.87528735
526	0.627344	0.37265605
527	0.58826405	0.41173598
528	0.6387796	0.36122045
529	0.018674463	0.9813255
530	0.600185	0.39981505
531	0.569889	0.43011093
532	0.3036441	0.69635594
533	0.2866534	0.7133466
534	0.039505836	0.9604941
535	0.21294394	0.7870561
536	0.028725479	0.97127455
537	0.13568741	0.8643125
538	0.0347736	0.9652264
539	0.014972156	0.9850278
540	0.95282453	0.04717548
541	0.0074616815	0.9925383
542	0.6640239	0.33597618
543	0.7924255	0.20757444
544	0.69975567	0.30024433
545	0.095917456	0.9040826
546	0.13727175	0.86272824
547	0.64504266	0.3549573
548	0.1246349	0.8753651
549	0.015073499	0.98492646
550	0.42286345	0.5771365
551	0.021924408	0.97807556
552	0.55392784	0.4460722
553	0.17515634	0.82484365
554	0.012135086	0.9878649
555	0.8280801	0.17191988
556	0.009109449	0.99089056
557	0.053184666	0.9468154
558	0.0024373855	0.99756265
559	0.6940531	0.30594683
560	0.1060212	0.8939788
561	0.25635302	0.743647
562	0.57199776	0.42800227
563	0.05291157	0.94708836
564	0.7027585	0.2972415
565	0.053704195	0.94629586
566	0.42647687	0.5735231
567	0.09690287	0.9030971
568	0.07383608	0.92616385
569	0.023240844	0.9767592
570	0.03632321	0.9636768
571	0.019855332	0.9801446
572	0.83905035	0.16094963
573	0.1445201	0.85547984
574	0.9064407	0.09355931
575	0.19046727	0.8095327
576	0.73324376	0.26675624
577	0.39608067	0.6039194
578	0.071010515	0.9289895
579	0.20923033	0.7907697
580	0.86628497	0.133715
581	0.0006999413	0.9993
582	0.028051859	0.9719481
583	0.47502416	0.52497584
584	0.0017714688	0.9982285
585	0.5838125	0.41618755
586	0.38651106	0.613489
587	0.00087042095	0.9991296
588	0.0006781197	0.99932194
589	0.08216444	0.9178356
590	0.6296347	0.37036535
591	0.0183714	0.98162854
592	0.007975897	0.99202406
593	0.25596353	0.7440365
594	0.22840275	0.77159727
595	0.9870675	0.012932471
596	0.0028159372	0.9971841
597	0.020807488	0.9791925
598	0.45605937	0.54394066
599	0.70312953	0.29687047
600	0.011744601	0.9882554
601	0.097459376	0.9025406
602	0.063848175	0.93615186
603	0.9686623	0.03133767
604	0.68517226	0.31482768
605	0.89555097	0.10444902
606	0.040423546	0.9595765
607	0.057054956	0.94294506
608	0.3799121	0.62008786
609	0.44108918	0.5589108
610	0.005322568	0.9946774
611	0.9096236	0.090376444
612	0.056184433	0.9438155
613	0.0018901465	0.9981098
614	0.059238415	0.94076157
615	0.8265596	0.17344041
616	0.9703959	0.029604027
617	0.90531653	0.094683446
618	0.024107758	0.97589225
619	0.10964801	0.890352
620	0.07421992	0.92578006
621	0.19954275	0.80045724
622	0.00558914	0.9944108
623	1.6060018e-05	0.9999839
624	0.7214717	0.2785283
625	0.33731815	0.6626819
626	0.008198984	0.99180096
627	0.10568212	0.8943179
628	0.0009949617	0.999005
629	0.24138702	0.758613
630	3.7205227e-05	0.9999628
631	0.06446638	0.9355336
632	0.21721692	0.7827831
633	0.01582751	0.98417246
634	0.52947986	0.4705201
635	0.3483685	0.6516315
636	0.07241312	0.9275869
637	0.2025194	0.79748064
638	0.4925216	0.50747836
639	0.09232461	0.9076754
640	0.00024958327	0.99975044
641	0.03469674	0.96530324
642	0.0854988	0.9145012
643	0.04091961	0.9590804
644	0.24219707	0.75780296
645	0.0013398941	0.9986601
646	0.010494457	0.98950547
647	0.9266164	0.073383674
648	0.101603486	0.89839655
649	0.04604004	0.95396
650	0.021456154	0.9785438
651	0.012241846	0.9877581
652	0.0022059395	0.99779403
653	0.15875944	0.8412405
654	0.43467203	0.565328
655	0.2651267	0.7348733
656	0.0012663474	0.9987337
657	0.92211616	0.07788386
658	0.0107217105	0.9892783
659	0.07566394	0.9243361
660	0.40714377	0.59285617
661	0.2317855	0.76821446
662	0.019392667	0.9806073
663	0.029130286	0.9708698
664	0.7071085	0.29289153
665	0.094591446	0.9054086
666	0.04766119	0.9523388
667	0.3778303	0.6221697
668	0.7941387	0.20586126
669	0.63168573	0.36831424
670	0.8547075	0.14529248
671	0.83575714	0.16424285
672	0.076434836	0.9235651
673	0.18044461	0.81955534
674	0.41275734	0.58724266
675	0.0052828346	0.9947172
676	0.6140327	0.3859673
677	0.75250626	0.24749371
678	0.839787	0.16021296
679	0.02470185	0.97529817
680	0.06546272	0.93453723
681	0.6004305	0.39956948
682	0.3046963	0.6953037
683	0.19106749	0.8089325
684	0.10672664	0.8932734
685	0.29818624	0.70181376
686	0.30497375	0.6950262
687	0.012152137	0.9878478
688	0.07855919	0.9214408
689	0.20561802	0.7943819
690	0.6322601	0.36773992
691	0.011901152	0.9880988
692	0.92682725	0.07317274
693	0.3037433	0.6962567
694	0.66242254	0.33757743
695	0.49299562	0.5070044
696	0.4733447	0.5266553
697	0.0020142384	0.9979857
698	0.8755826	0.12441742
699	0.6984241	0.3015759
700	0.6966805	0.30331948
701	0.92811215	0.07188788
702	0.008905179	0.9910948
703	0.011018658	0.98898137
704	0.24707283	0.7529271
705	0.057570253	0.9424298
706	0.0010337416	0.9989662
707	0.49677992	0.50322014
708	0.1616145	0.8383855
709	0.26573232	0.7342677
710	0.725729	0.27427098
711	0.03848193	0.9615181
712	0.047126032	0.952874
713	0.9357539	0.064246126
714	0.6439723	0.35602775
715	0.59993386	0.4000661
716	0.03080519	0.9691948
717	0.016665509	0.9833345
718	0.84103733	0.15896267
719	0.07723712	0.92276293
720	0.11847864	0.88152134
721	0.77511287	0.22488707
722	0.44916198	0.550838
723	0.16153894	0.83846104
724	0.29222822	0.70777184
725	0.74745905	0.25254098
726	0.15407659	0.8459234
727	0.046366148	0.9536339
728	0.23591225	0.7640878
729	0.5209478	0.47905222
730	0.049169857	0.95083016
731	0.93753004	0.062469944
732	0.27456936	0.72543067
733	0.6398594	0.36014065
734	0.051386718	0.9486133
735	0.47522798	0.524772
736	0.020799011	0.97920096
737	0.107311845	0.8926882
738	0.40154132	0.59845865
739	0.00048937084	0.99951065
740	0.005439551	0.9945604
741	0.8082195	0.19178054
742	0.016331118	0.98366886
743	0.8612289	0.13877107
744	0.32302922	0.6769708
745	0.02734271	0.9726573
746	0.019676901	0.9803231
747	0.011835753	0.9881642
748	0.59675723	0.40324274
749	0.00034395864	0.9996561
750	0.086390406	0.9136096
751	0.2790546	0.72094536
752	0.00044457358	0.9995554
753	0.3069887	0.6930113
754	0.07390815	0.9260918
755	0.009225626	0.99077433
756	0.046777807	0.9532222
757	0.063417934	0.9365821
758	0.08494279	0.91505724
759	0.029864237	0.9701358
760	0.0047827065	0.9952173
761	0.0146673955	0.98533255
762	0.07512079	0.9248792
763	0.5572747	0.44272533
764	0.09393251	0.90606743
765	0.74891186	0.25108817
766	0.008437892	0.9915622
767	0.9167698	0.0832302
768	0.68694204	0.31305796
769	0.1234734	0.87652665
770	0.00018427694	0.99981576
771	0.51184636	0.48815367
772	0.1618068	0.8381932
773	0.19554296	0.80445707
774	0.74629635	0.25370362
775	1.1392569e-05	0.99998856
776	0.002757452	0.99724257
777	0.66696197	0.33303803
778	0.077414066	0.92258596
779	0.68577355	0.3142264
780	0.25910446	0.74089557
781	0.73971087	0.2602891
782	0.61501753	0.38498244
783	0.002914699	0.9970853
784	0.793858	0.20614195
785	0.0546369	0.94536316
786	0.6510579	0.34894213
787	0.11870612	0.8812939
788	0.6879577	0.3120423
789	0.0066764182	0.9933236
790	0.15529338	0.84470665
791	0.0014009785	0.998599
792	0.79683536	0.20316467
793	0.04186202	0.9581379
794	0.22284581	0.77715415
795	0.07237222	0.9276278
796	0.034768086	0.96523196
797	0.030827299	0.96917266
798	0.6947604	0.30523956
799	0.122094475	0.8779055
800	0.40354493	0.5964551
801	0.34368297	0.656317
802	0.008339769	0.9916603
803	0.67633516	0.32366478
804	0.671378	0.328622
805	0.76456064	0.23543936
806	0.7855202	0.21447977
807	0.48830417	0.51169586
808	0.65445846	0.3455415
809	0.20587166	0.79412836
810	0.58312005	0.41687995
811	0.023046922	0.97695315
812	0.5121863	0.48781368
813	0.45461023	0.54538983
814	0.1053307	0.8946693
815	0.07684544	0.9231546
816	0.00096302654	0.999037
817	0.0033012014	0.9966988
818	0.95434016	0.045659836
819	0.0016602656	0.9983398
820	0.032408018	0.96759194
821	0.95953006	0.04046995
822	0.18209037	0.81790966
823	0.3393626	0.6606374
824	0.00072733755	0.99927264
825	0.0013533372	0.9986467
826	0.4494979	0.55050206
827	0.9399547	0.060045306
828	0.9087839	0.09121605
829	0.79818785	0.2018122
830	0.005221062	0.994779
831	0.7227366	0.27726337
832	0.3669724	0.63302755
833	0.030749729	0.96925026
834	0.0013877738	0.99861217
835	0.25761005	0.7423899
836	0.035938755	0.9640612
837	0.12206471	0.87793523
838	0.0005359891	0.999464
839	0.20568444	0.7943156
840	0.7366344	0.26336566
841	0.3675053	0.63249475
842	0.14441311	0.8555868
843	0.740102	0.259898
844	0.1369267	0.8630733
845	0.53968567	0.46031433
846	0.95905316	0.040946867
847	0.021614444	0.9783855
848	0.17732851	0.8226715
849	0.53765875	0.4623412
850	0.015689915	0.98431003
851	0.026022032	0.9739779
852	0.12824623	0.87175375
853	0.95597655	0.044023424
854	0.49663013	0.5033698
855	0.27368748	0.7263126
856	0.49589157	0.5041084
857	0.15170614	0.84829384
858	0.3692928	0.6307072
859	0.075333476	0.9246665
860	0.5638377	0.43616232
861	0.12018164	0.8798184
862	0.15868348	0.8413165
863	0.6282551	0.37174493
864	0.0124849435	0.9875151
865	0.048654556	0.9513454
866	0.99635506	0.0036449719
867	0.12126377	0.87873626
868	0.07580431	0.92419565
869	0.36407134	0.6359287
870	0.28020647	0.71979356
871	0.8665221	0.13347785
872	0.03496025	0.96503973
873	0.09688496	0.903115
874	0.17249572	0.8275043
875	0.05020149	0.9497985
876	0.9202986	0.07970142
877	0.11423947	0.8857606
878	0.24407078	0.75592923
879	0.013653611	0.9863464
880	0.044373445	0.9556265
881	0.6118287	0.3881713
882	0.13258077	0.8674192
883	0.05745698	0.94254297
884	0.007654841	0.99234515
885	0.048626475	0.9513736
886	0.011518558	0.9884814
887	0.10840948	0.89159054
888	0.49907306	0.5009269
889	0.4036851	0.59631485
890	0.27115294	0.728847
891	0.1292491	0.8707509
892	0.49057627	0.50942373
893	0.88218546	0.1178145
894	0.37883767	0.6211623
895	0.7392003	0.26079977
896	0.020554382	0.97944564
897	0.08419124	0.9158088
898	0.09040595	0.909594
899	0.3713102	0.6286898
900	0.12961015	0.8703899
901	0.19717006	0.80283
902	0.88472325	0.11527676
903	0.01793867	0.9820613
904	0.015801199	0.9841988
905	0.38616928	0.6138307
906	0.0024501535	0.99754983
907	0.018927526	0.9810724
908	0.9753268	0.024673179
909	0.9042393	0.0957607
910	0.8506201	0.14937988
911	0.4035645	0.59643555
912	0.2821226	0.71787745
913	0.0024780205	0.99752194
914	0.24943927	0.75056076
915	0.024257278	0.97574276
916	0.0124130845	0.987587
917	0.19413027	0.80586976
918	0.23818429	0.7618157
919	0.86120075	0.13879922
920	0.04542593	0.9545741
921	0.006284692	0.99371535
922	0.00032006964	0.9996799
923	0.0002639591	0.999736
924	0.22557515	0.77442485
925	0.9663165	0.033683557
926	0.9800265	0.019973515
927	0.023475302	0.9765247
928	0.43785298	0.562147
929	0.0637603	0.93623966
930	0.059726723	0.94027334
931	0.0008967957	0.9991032
932	0.5450273	0.4549727
933	0.8019782	0.19802187
934	0.909744	0.09025591
935	0.59266764	0.4073324
936	0.13234234	0.86765766
937	0.29981697	0.70018303
938	0.097948976	0.90205103
939	0.013413217	0.9865868
940	0.13268737	0.86731267
941	0.02826168	0.97173834
942	0.75575036	0.24424969
943	0.048752345	0.9512477
944	0.3816328	0.61836714
945	0.02582261	0.97417736
946	0.042922024	0.95707804
947	0.39659396	0.6034061
948	0.22757013	0.7724299
949	0.13834278	0.86165726
950	0.026308354	0.9736917
951	0.005412447	0.99458754
952	0.40811184	0.5918881
953	0.55471927	0.44528076
954	2.6022617e-05	0.999974
955	0.27421573	0.7257843
956	0.15371947	0.84628046
957	0.17703405	0.822966
958	0.08280572	0.91719425
959	0.19843218	0.80156785
960	0.08379125	0.9162088
961	0.892056	0.10794402
962	0.15437265	0.84562737
963	0.19812173	0.8018783
964	0.029326342	0.9706736
965	0.14341111	0.85658884
966	0.7564554	0.24354456
967	0.023668505	0.9763315
968	0.005939757	0.9940602
969	1.9447889e-05	0.99998057
970	0.008252286	0.99174774
971	0.048759554	0.9512404
972	0.518468	0.48153198
973	0.018787287	0.9812127
974	0.0053875796	0.99461246
975	0.62913346	0.37086648
976	0.8725906	0.12740935
977	0.9287439	0.0712561
978	0.0622991	0.9377009
979	0.03133456	0.9686655
980	0.68474394	0.315256
981	0.94404167	0.05595828
982	0.006913981	0.9930861
983	0.5629027	0.43709734
984	0.056494962	0.94350505
985	0.67258185	0.32741815
986	0.03784918	0.9621508
987	0.05592605	0.944074
988	0.016056819	0.9839432
989	0.28301543	0.71698457
990	0.80298275	0.19701731
991	0.30284867	0.69715136
992	0.51667833	0.48332167
993	0.91765976	0.082340196
994	0.14848529	0.85151476
995	0.0141594745	0.98584056
996	0.03188024	0.9681198
997	0.9138629	0.08613712
998	0.07887764	0.9211224
999	0.23814248	0.76185757
1000	0.4498782	0.5501218
1001	0.005484094	0.99451584
1002	0.25016436	0.74983567
1003	0.0031855663	0.9968144
1004	0.296473	0.703527
1005	0.6728724	0.3271276
1006	0.10146717	0.8985328
1007	0.00057428953	0.99942577
1008	4.261405e-05	0.99995744
1009	0.087441646	0.9125584
1010	0.3475383	0.6524617
1011	0.455204	0.54479605
1012	0.040631536	0.9593685
1013	0.12055322	0.87944674
1014	0.19875753	0.8012425
1015	0.014846805	0.9851532
1016	0.3298627	0.6701373
1017	0.0015387221	0.99846125
1018	0.2571379	0.74286216
1019	0.86713743	0.13286251
1020	0.8795904	0.120409615
1021	0.8218455	0.17815453
1022	0.084744096	0.9152559
1023	0.44082326	0.5591768
1024	0.0019482522	0.99805176
1025	0.780946	0.21905404
1026	0.05997363	0.94002634
1027	0.64306724	0.35693276
1028	0.98547167	0.014528329
1029	0.019428425	0.9805715
1030	0.09263589	0.9073641
1031	0.03702221	0.96297777
1032	0.008986384	0.9910136
1033	0.00015876499	0.9998412
1034	0.02890145	0.9710986
1035	0.001753277	0.9982468
1036	0.2097461	0.7902539
1037	0.20785278	0.7921472
1038	0.0084552085	0.99154484
1039	0.07261018	0.9273898
1040	0.02972166	0.9702783
1041	0.13963366	0.86036634
1042	0.17819215	0.8218078
1043	0.72795296	0.2720471
1044	0.0011641962	0.99883586
1045	0.06271388	0.93728614
1046	0.19420792	0.80579203
1047	0.39597332	0.6040267
1048	0.01613073	0.98386925
1049	0.17737256	0.8226274
1050	0.38295308	0.6170469
1051	0.17149681	0.8285032
1052	0.0003788694	0.99962115
1053	0.05083261	0.9491673
1054	0.5641291	0.43587092
1055	0.005336119	0.99466383
1056	0.32246882	0.6775311
1057	0.59115404	0.40884593
1058	0.3468726	0.65312743
1059	0.0041198344	0.9958801
1060	0.014126995	0.985873
1061	0.11193682	0.88806313
1062	0.23327366	0.7667263
1063	0.7878602	0.21213979
1064	0.34456325	0.65543675
1065	0.6891905	0.3108095
1066	0.0068342322	0.9931658
1067	0.0081788935	0.99182117
1068	0.00027080945	0.9997292
1069	0.6409046	0.35909536
1070	0.25836447	0.7416355
1071	0.063800946	0.936199
1072	0.025652073	0.97434795
1073	0.1649205	0.83507955
1074	0.22805871	0.7719413
1075	0.92415464	0.07584541
1076	0.045430087	0.95456994
1077	0.03530195	0.964698
1078	0.6070092	0.39299083
1079	0.1402253	0.8597747
1080	0.0014921529	0.9985078
1081	0.2917436	0.7082564
1082	0.0010093758	0.9989906
1083	0.18659227	0.8134077
1084	0.023630673	0.9763693
1085	0.40202227	0.59797776
1086	0.3375482	0.66245174
1087	0.051842786	0.94815725
1088	0.0026677307	0.99733233
1089	0.03719992	0.96280015
1090	0.036999296	0.9630007
1091	0.7283563	0.27164364
1092	0.65967476	0.34032524
1093	0.95148104	0.048518978
1094	0.5212452	0.4787548
1095	0.014186484	0.98581356
1096	0.0017626942	0.99823725
1097	0.057595372	0.94240457
1098	0.45628107	0.54371893
1099	0.13447158	0.8655284
1100	0.012176181	0.98782384
1101	0.54735863	0.45264134
1102	0.9149835	0.085016556
1103	0.0038268755	0.9961732
1104	0.00040751699	0.9995925
1105	0.8321902	0.16780977
1106	0.58117217	0.41882786
1107	0.004292162	0.99570787
1108	0.236624	0.76337606
1109	0.5899867	0.41001332
1110	0.40752363	0.5924763
1111	0.6724078	0.3275922
1112	0.74333364	0.25666633
1113	0.8585233	0.14147672
1114	0.011893418	0.9881066
1115	0.013247327	0.9867526
1116	0.0022629146	0.99773705
1117	0.46290123	0.53709877
1118	0.00624607	0.99375397
1119	0.057573583	0.9424264
1120	0.008089279	0.99191076
1121	0.00703573	0.99296427
1122	0.35979682	0.6402032
1123	0.26932248	0.73067755
1124	0.94699085	0.053009152
1125	0.0011099646	0.9988901
1126	0.31343988	0.68656015
1127	0.24080466	0.7591954
1128	0.8146967	0.18530327
1129	0.048169907	0.9518301
1130	0.06723811	0.93276197
1131	0.00010854639	0.9998914
1132	0.01622546	0.98377454
1133	0.69798255	0.30201748
1134	0.8840935	0.11590653
1135	0.5299275	0.47007248
1136	0.0042656753	0.9957344
1137	0.9132742	0.08672584
1138	0.8475941	0.15240596
1139	0.70415163	0.2958483
1140	0.6315188	0.36848125
1141	0.21599081	0.78400916
1142	0.22905767	0.77094233
1143	0.03371712	0.9662829
1144	0.093528636	0.9064713
1145	0.009928624	0.9900713
1146	0.097225085	0.90277493
1147	0.19837709	0.8016229
1148	0.4943921	0.5056079
1149	0.62157875	0.37842128
1150	0.32057887	0.6794211
1151	0.1158122	0.8841878
1152	0.12775469	0.8722453
1153	0.20464066	0.7953593
1154	0.13763393	0.8623661
1155	0.86247563	0.13752438
1156	0.5420203	0.45797965
1157	0.04568651	0.95431346
1158	0.00065077306	0.9993492
1159	0.18025695	0.8197431
1160	0.9444548	0.05554515
1161	0.011719733	0.9882803
1162	0.82106185	0.17893814
1163	0.64631367	0.35368633
1164	0.7589399	0.24106008
1165	0.4337902	0.5662098
1166	0.23277804	0.767222
1167	0.7217605	0.2782395
1168	0.0013517482	0.9986482
1169	0.02511447	0.9748855
1170	0.032484885	0.9675152
1171	0.071191125	0.92880887
1172	0.11202746	0.88797253
1173	0.7788508	0.22114916
1174	0.4930621	0.5069379
1175	0.053241495	0.9467585
1176	0.0028662414	0.99713373
1177	0.09569296	0.90430707
1178	0.0031049307	0.9968951
1179	0.12868166	0.87131834
1180	0.6423332	0.35766682
1181	0.26385993	0.73614013
1182	0.0013064675	0.9986935
1183	0.06766217	0.9323378
1184	0.092380725	0.9076193
1185	0.63344103	0.36655897
1186	0.38606045	0.6139396
1187	0.5939583	0.40604168
1188	0.09160874	0.90839124
1189	0.014464851	0.98553514
1190	0.12345924	0.8765407
1191	0.020534176	0.97946584
1192	0.016235016	0.98376495
1193	0.049748488	0.95025146
1194	0.7084286	0.29157138
1195	0.010473938	0.98952603
1196	0.14563824	0.8543617
1197	0.69369924	0.30630073
1198	0.32685557	0.67314446
1199	0.35547602	0.6445239
1200	0.0164624	0.9835376
1201	0.6991546	0.30084538
1202	0.1161446	0.8838554
1203	0.016203618	0.98379636
1204	0.15551521	0.8444848
1205	0.07902567	0.9209743
1206	0.0077797784	0.9922202
1207	0.24114038	0.75885963
1208	0.04100092	0.95899916
1209	0.14143105	0.8585689
1210	0.103535615	0.89646435
1211	0.1685697	0.8314303
1212	0.014407882	0.9855921
1213	0.72353005	0.27646998
1214	0.038510986	0.961489
1215	0.03617485	0.96382517
1216	0.79886794	0.20113203
1217	0.62106735	0.37893265
1218	0.73295164	0.26704842
1219	0.6351351	0.3648649
1220	0.02997777	0.97002226
1221	0.5812746	0.4187253
1222	0.43990818	0.56009185
1223	0.57604444	0.42395553
1224	0.06839803	0.93160194
1225	0.29703274	0.7029672
1226	0.16444448	0.8355555
1227	0.059019957	0.94098
1228	0.09644678	0.90355325
1229	0.09419871	0.90580136
1230	0.6658605	0.33413953
1231	0.005179344	0.9948206
1232	0.05609798	0.943902
1233	0.1869649	0.8130351
1234	0.37418818	0.6258118
1235	0.8117165	0.18828344
1236	0.50143707	0.4985629
1237	0.9756345	0.024365485
1238	0.0635316	0.9364684
1239	0.2576563	0.7423437
1240	0.12261967	0.8773804
1241	0.5151606	0.48483938
1242	0.035520412	0.9644796
1243	0.0054392237	0.9945608
1244	0.22239044	0.7776096
1245	0.47279772	0.52720225
1246	0.0055930186	0.99440694
1247	0.009437975	0.990562
1248	0.8498969	0.15010315
1249	0.023551213	0.9764488
1250	0.0038715051	0.99612844
1251	0.11936352	0.88063645
1252	0.23827355	0.7617265
1253	0.0002646695	0.9997353
1254	0.0016725328	0.99832743
1255	0.21932797	0.780672
1256	0.018992977	0.98100704
1257	0.16671018	0.83328986
1258	0.26389486	0.7361051
1259	0.018035019	0.981965
1260	0.63594913	0.3640508
1261	0.74356407	0.25643593
1262	0.31558582	0.68441415
1263	0.72867143	0.27132863
1264	0.7278597	0.27214035
1265	0.241303	0.75869703
1266	0.13612674	0.8638732
1267	0.02676456	0.9732354
1268	0.0025416333	0.9974584
1269	0.35839957	0.6416005
1270	0.93603575	0.06396426
1271	0.09912609	0.9008739
1272	0.15400396	0.845996
1273	0.20867778	0.7913222
1274	0.007981268	0.99201876
1275	0.9701872	0.02981286
1276	0.10887808	0.89112186
1277	0.20489785	0.7951022
1278	0.09491376	0.9050862
1279	0.26168206	0.73831797
1280	0.14623387	0.8537661
1281	0.5838529	0.41614714
1282	0.7804647	0.2195353
1283	0.039459273	0.9605408
1284	0.25068673	0.7493133
1285	0.045311578	0.9546885
1286	0.002951828	0.9970482
1287	0.038821336	0.96117866
1288	0.66368026	0.33631968
1289	0.6190563	0.38094375
1290	0.3994543	0.60054564
1291	0.082277544	0.9177224
1292	0.51834065	0.48165935
1293	0.22763278	0.77236724
1294	0.032397375	0.96760267
1295	0.053262144	0.9467379
1296	0.13466792	0.86533207
1297	0.04188526	0.95811474
1298	0.18334147	0.81665856
1299	0.53994006	0.4600599
1300	0.0004369421	0.99956304
1301	0.15591456	0.84408545
1302	0.06580408	0.93419594
1303	0.0089666005	0.9910334
1304	0.11054802	0.8894519
1305	0.15815945	0.84184057
1306	0.03825934	0.9617407
1307	0.17119734	0.82880265
1308	0.28593227	0.71406776
1309	0.078552835	0.92144716
1310	0.7748884	0.2251116
1311	0.769678	0.23032206
1312	0.33274978	0.6672502
1313	0.65764886	0.34235114
1314	0.088336475	0.91166353
1315	0.31753397	0.68246603
1316	0.02566844	0.97433156
1317	0.14984658	0.8501534
1318	0.36538285	0.63461715
1319	0.5837979	0.4162021
1320	0.048499763	0.95150024
1321	0.24298131	0.7570187
1322	0.0026523077	0.9973477
1323	0.3313165	0.66868347
1324	0.9743215	0.025678534
1325	0.06727081	0.9327292
1326	0.0018250688	0.9981749
1327	0.17635617	0.8236438
1328	0.05169611	0.9483039
1329	0.37304455	0.6269555
1330	0.54999816	0.4500018
1331	0.94074637	0.059253614
1332	0.7602543	0.23974565
1333	0.92436534	0.07563472
1334	0.44646162	0.5535383
1335	0.0365675	0.96343255
1336	0.0018658763	0.9981342
1337	0.6759871	0.32401285
1338	0.22186373	0.7781363
1339	0.014193687	0.9858063
1340	0.0025641639	0.99743587
1341	0.55631286	0.4436872
1342	0.31787938	0.6821206
1343	0.023907017	0.97609305
1344	0.28463635	0.7153637
1345	0.32678467	0.6732153
1346	6.0018963e-05	0.9999399
1347	0.043741774	0.95625824
1348	0.19697912	0.80302083
1349	0.30120313	0.69879687
1350	0.00070504204	0.999295
1351	0.005780852	0.9942192
1352	0.021450108	0.9785499
1353	0.073715925	0.926284
1354	0.09991935	0.9000807
1355	0.011997931	0.98800206
1356	0.046361666	0.9536383
1357	0.2923809	0.70761913
1358	0.07436255	0.9256375
1359	0.076671936	0.92332804
1360	0.69636524	0.30363473
1361	0.8290266	0.1709735
1362	0.6287602	0.37123975
1363	0.5929481	0.40705192
1364	0.31944802	0.68055195
1365	0.011312842	0.98868716
1366	0.1077266	0.89227337
1367	0.114058174	0.88594186
1368	0.0041773096	0.99582267
1369	0.50228226	0.49771777
1370	0.00045658307	0.99954337
1371	0.030334799	0.9696652
1372	0.0057214787	0.99427855
1373	0.16729896	0.8327011
1374	0.902365	0.09763501
1375	0.61199516	0.38800487
1376	0.47014976	0.52985024
1377	0.8578779	0.14212213
1378	0.2791726	0.7208274
1379	0.0029007972	0.9970993
1380	0.28351852	0.71648145
1381	0.027996961	0.97200304
1382	0.019032685	0.98096734
1383	0.056024905	0.9439751
1384	0.086577505	0.91342247
1385	0.02168818	0.97831184
1386	0.02886647	0.9711336
1387	0.00010342736	0.9998965
1388	0.66698277	0.33301723
1389	0.027747728	0.97225225
1390	1.5735011e-05	0.99998426
1391	0.0438614	0.95613855
1392	0.11673508	0.8832649
1393	0.018843936	0.9811561
1394	0.21347861	0.78652143
1395	0.017653326	0.98234665
1396	0.80666566	0.19333439
1397	0.11711619	0.88288385
1398	0.2892647	0.71073526
1399	0.123593785	0.8764062
1400	0.08415966	0.9158404
1401	0.5051133	0.49488667
1402	0.48148766	0.5185123
1403	0.71751696	0.28248304
1404	0.46287972	0.5371203
1405	0.3914654	0.6085346
1406	0.92035824	0.079641744
1407	0.07441912	0.92558086
1408	0.0052971193	0.9947029
1409	0.90307736	0.09692267
1410	0.059953406	0.94004655
1411	0.18610705	0.8138929
1412	0.022597782	0.9774022
1413	0.24866208	0.7513379
1414	0.23596233	0.76403767
1415	0.12288387	0.87711614
1416	0.4076475	0.5923525
1417	0.016800275	0.9831997
1418	0.31302816	0.68697184
1419	0.0016526546	0.9983474
1420	0.8404269	0.1595731
1421	0.0010140033	0.99898595
1422	0.36266962	0.63733035
1423	0.07252947	0.9274705
1424	0.05950636	0.94049364
1425	0.8088139	0.19118607
1426	0.3581104	0.6418896
1427	0.052959576	0.9470405
1428	0.12971622	0.8702838
1429	0.81907994	0.18092002
1430	0.1843448	0.81565523
1431	0.08037036	0.9196297
1432	0.05712002	0.94288
1433	0.07012381	0.92987615
1434	0.245054	0.754946
1435	0.006844617	0.9931553
1436	0.035180163	0.96481985
1437	0.0037523536	0.9962476
1438	0.38340223	0.6165978
1439	0.0048965556	0.9951035
1440	0.11433812	0.88566184
1441	0.5574886	0.44251138
1442	0.80267817	0.19732186
1443	0.014758392	0.9852416
1444	0.044252135	0.9557479
1445	0.038893398	0.96110666
1446	0.09780177	0.9021982
1447	0.13595258	0.8640474
1448	0.13666317	0.8633368
1449	0.052054197	0.9479458
1450	0.66914886	0.3308511
1451	0.112484604	0.88751537
1452	0.24292143	0.7570786
1453	0.011014496	0.98898554
1454	0.051066488	0.9489335
1455	0.34375533	0.6562447
1456	0.16437806	0.83562195
1457	0.59248316	0.40751678
1458	0.97446895	0.025531081
1459	0.09273376	0.9072662
1460	0.37219965	0.62780035
1461	0.027702572	0.97229743
1462	0.016319362	0.9836806
1463	0.24494848	0.7550515
1464	0.000403154	0.9995969
1465	0.7075977	0.29240233
1466	0.042256884	0.95774317
1467	0.13994315	0.8600569
1468	0.2828297	0.7171703
1469	0.0850911	0.91490895
1470	0.63167465	0.36832532
1471	0.010758877	0.98924106
1472	0.31743848	0.6825615
1473	0.44496915	0.5550309
1474	0.05454503	0.945455
1475	0.13247907	0.8675209
1476	0.17711994	0.82288
1477	0.4281237	0.57187635
1478	0.47494236	0.5250576
1479	0.00031191058	0.99968815
1480	0.11329836	0.88670164
1481	0.0022441638	0.9977558
1482	0.0016954584	0.9983045
1483	0.13611957	0.8638804
1484	0.27913383	0.7208662
1485	0.5498778	0.4501222
1486	0.11095894	0.889041
1487	0.23485528	0.7651447
1488	0.4511752	0.5488248
1489	0.6568448	0.34315524
1490	0.8002588	0.1997412
1491	0.95417786	0.04582218
1492	0.23203132	0.7679687
1493	0.00039445717	0.9996056
1494	0.1135977	0.88640225
1495	0.7585361	0.24146397
1496	0.2882213	0.7117787
1497	0.32314447	0.67685556
1498	0.00035927378	0.9996407
1499	0.67579204	0.32420796
1500	0.8730022	0.12699784
1501	0.1812151	0.81878495
1502	0.07641071	0.9235893
1503	0.86462283	0.13537712
1504	0.719452	0.28054792
1505	0.308656	0.69134396
1506	0.003859169	0.9961409
1507	0.027669784	0.9723302
1508	0.049103264	0.9508968
1509	0.0024522266	0.9975478
1510	0.5370137	0.46298635
1511	0.054654434	0.9453456
1512	0.00012006547	0.99987996
1513	0.011845533	0.9881544
1514	0.016422484	0.9835775
1515	0.025068283	0.9749317
1516	0.15111285	0.8488872
1517	0.93201125	0.06798879
1518	0.16368915	0.8363108
1519	0.122974835	0.8770252
1520	0.009815974	0.990184
1521	0.2767672	0.7232328
1522	0.18143693	0.81856304
1523	0.36443666	0.6355634
1524	0.46737266	0.53262734
1525	0.4875446	0.5124554
1526	0.009331848	0.9906681
1527	0.12532721	0.8746728
1528	0.1103073	0.88969266
1529	0.007930847	0.9920691
1530	0.004522767	0.99547726
1531	0.3715566	0.62844336
1532	0.2060712	0.7939288
1533	0.18138188	0.8186181
1534	6.010654e-05	0.9999399
1535	0.6816798	0.31832018
1536	0.5186263	0.48137373
1537	0.01204025	0.98795974
1538	0.0035360022	0.9964641
1539	0.12654158	0.8734584
1540	0.1477627	0.8522373
1541	0.17032114	0.8296789
1542	0.06487333	0.93512666
1543	0.025708014	0.974292
1544	0.18422857	0.81577146
1545	0.01907482	0.98092514
1546	0.08401371	0.9159863
1547	0.8546398	0.14536011
1548	0.4563706	0.5436294
1549	0.00742677	0.99257326
1550	0.08387019	0.9161298
1551	0.017660018	0.98234
1552	0.04687413	0.9531259
1553	0.41581842	0.5841816
1554	0.0031360507	0.99686396
1555	0.737518	0.26248196
1556	0.17629509	0.82370496
1557	0.16054197	0.83945805
1558	0.16803788	0.8319621
1559	0.41968983	0.5803102
1560	0.93307817	0.06692183
1561	0.9596725	0.04032744
1562	0.6259415	0.37405846
1563	0.008069233	0.9919308
1564	0.039784018	0.960216
1565	0.0038287644	0.9961713
1566	0.006404504	0.99359554
1567	0.1733276	0.82667243
1568	0.3576505	0.64234954
1569	0.40501487	0.59498507
1570	0.65355295	0.34644702
1571	0.8132547	0.18674526
1572	0.53603333	0.46396667
1573	0.13590561	0.86409444
1574	0.033542275	0.9664578
1575	0.010396122	0.9896039
1576	0.16364959	0.8363504
1577	0.7381029	0.26189712
1578	0.6709366	0.32906345
1579	0.1278783	0.8721217
1580	0.24499784	0.75500214
1581	0.04898264	0.9510173
1582	0.31446025	0.6855398
1583	0.045206446	0.9547936
1584	0.045871846	0.95412815
1585	0.4900472	0.5099528
1586	0.26875636	0.73124367
1587	0.23312546	0.7668745
1588	0.10994727	0.89005274
1589	0.3870197	0.6129803
1590	0.0033126492	0.99668735
1591	0.28437576	0.7156243
1592	0.18891552	0.8110845
1593	0.98752546	0.012474505
1594	0.4996184	0.5003816
1595	0.0037547715	0.9962452
1596	0.020990148	0.97900987
1597	0.49718004	0.5028199
1598	0.54685146	0.45314854
1599	0.015010383	0.98498964
1600	0.010983658	0.98901635
1601	0.16287027	0.8371298
1602	0.028400257	0.9715998
1603	0.18427552	0.8157245
1604	0.27739733	0.7226027
1605	0.033216745	0.9667832
1606	0.9620272	0.037972726
1607	0.33277968	0.6672203
1608	0.010784078	0.98921585
1609	0.23084074	0.76915926
1610	0.42026967	0.5797303
1611	0.049662832	0.9503372
1612	0.062984	0.93701607
1613	0.010025508	0.98997444
1614	0.17857681	0.8214231
1615	0.56097937	0.43902063
1616	0.065183185	0.93481684
1617	0.42126462	0.5787354
1618	0.018022146	0.9819779
1619	0.12139378	0.8786062
1620	0.58839035	0.41160962
1621	0.48614746	0.51385254
1622	0.5790698	0.4209302
1623	0.5818629	0.4181371
1624	0.053867966	0.946132
1625	0.5097388	0.49026123
1626	0.6527497	0.34725025
1627	0.30047065	0.69952935
1628	0.009784736	0.9902153
1629	0.05497907	0.945021
1630	0.0032084787	0.99679154
1631	0.6415409	0.35845906
1632	0.43584988	0.56415015
1633	0.0018606085	0.9981394
1634	0.06353707	0.9364629
1635	0.097127646	0.9028724
1636	0.0008667256	0.9991333
1637	0.12062205	0.87937796
1638	0.4303101	0.56968987
1639	0.09547888	0.90452105
1640	0.48024186	0.51975816
1641	0.14438818	0.8556118
1642	0.016966322	0.9830337
1643	0.89386	0.10613999
1644	0.42497468	0.5750254
1645	0.34974718	0.65025276
1646	0.51113063	0.4888694
1647	0.14063303	0.85936695
1648	0.76404566	0.23595434
1649	0.093794055	0.90620595
1650	0.8309323	0.16906774
1651	0.0022123428	0.9977876
1652	0.9158057	0.084194265
1653	0.022770792	0.97722924
1654	6.3451174e-05	0.9999366
1655	0.01980209	0.9801979
1656	0.68327695	0.31672308
1657	0.41355076	0.58644927
1658	0.011210164	0.9887898
1659	0.8306142	0.16938582
1660	0.11333086	0.8866691
1661	0.24670225	0.75329775
1662	0.0022910973	0.9977089
1663	0.23001364	0.7699864
1664	0.0385513	0.96144867
1665	0.13964695	0.860353
1666	0.036419097	0.9635809
1667	0.27330023	0.72669977
1668	0.41036502	0.58963495
1669	0.109665446	0.8903346
1670	0.005873449	0.99412656
1671	0.6239311	0.37606892
1672	0.031714056	0.968286
1673	0.12923874	0.8707612
1674	0.031822987	0.968177
1675	0.04835583	0.9516441
1676	0.78507066	0.21492931
1677	0.9061051	0.09389491
1678	0.18704416	0.8129558
1679	0.083710976	0.91628903
1680	0.12766126	0.8723387
1681	0.1470156	0.8529844
1682	0.052724544	0.94727546
1683	0.15375216	0.84624785
1684	0.0017512136	0.9982488
1685	0.08466727	0.91533273
1686	0.790889	0.20911099
1687	0.09690878	0.90309125
1688	0.0022277294	0.9977723
1689	0.20197201	0.79802793
1690	0.15764377	0.84235626
1691	0.052888677	0.94711137
1692	0.3536744	0.6463256
1693	0.94964194	0.050358012
1694	0.018936897	0.9810632
1695	0.12632568	0.8736743
1696	0.108973764	0.8910262
1697	0.034797445	0.9652025
1698	0.930258	0.06974204
1699	0.176503	0.823497
1700	0.584103	0.41589698
1701	0.008514221	0.9914858
1702	0.30035585	0.6996442
1703	0.6071067	0.39289328
1704	0.22758579	0.7724142
1705	0.19171855	0.8082815
1706	0.42720714	0.5727929
1707	0.08570674	0.9142933
1708	0.007432407	0.99256766
1709	0.011879674	0.9881203
1710	0.29594362	0.7040564
1711	0.114873916	0.88512605
1712	0.37075558	0.6292444
1713	0.80164033	0.19835971
1714	0.22462375	0.77537626
1715	0.0020481253	0.9979519
1716	0.8787116	0.12128841
1717	0.00024097326	0.999759
1718	0.2728832	0.72711676
1719	0.026764192	0.97323585
1720	0.8440173	0.15598267
1721	0.1365192	0.8634808
1722	0.054565273	0.94543475
1723	0.7937255	0.20627446
1724	0.07065786	0.9293421
1725	0.37655026	0.6234498
1726	0.5794853	0.4205147
1727	0.78252894	0.21747106
1728	0.60261637	0.3973836
1729	0.47645715	0.5235429
1730	0.39986438	0.6001356
1731	0.44148713	0.5585128
1732	0.783798	0.216202
1733	0.007842761	0.9921572
1734	0.7118374	0.2881626
1735	0.010639868	0.9893601
1736	0.06591398	0.934086
1737	0.10240034	0.89759964
1738	0.56255984	0.4374402
1739	0.15220256	0.84779745
1740	0.08152779	0.91847223
1741	0.050854903	0.9491451
1742	0.40663138	0.59336865
1743	0.02617416	0.9738259
1744	0.5343943	0.4656057
1745	0.6577012	0.34229875
1746	0.7704679	0.22953205
1747	0.018228006	0.98177195
1748	0.08428319	0.9157168
1749	0.16146573	0.8385343
1750	0.15922666	0.8407733
1751	0.73693854	0.26306152
1752	0.10271489	0.8972851
1753	0.00088711025	0.9991129
1754	0.018944707	0.98105526
1755	0.004271634	0.9957283
1756	0.016872426	0.9831276
1757	0.1559273	0.8440727
1758	0.29126114	0.70873886
1759	0.37683442	0.62316555
1760	0.00061083183	0.9993892
1761	0.71178997	0.28821003
1762	0.28098926	0.7190108
1763	0.56943345	0.43056658
1764	0.07876609	0.92123395
1765	0.5090443	0.49095574
1766	0.00044440068	0.9995555
1767	0.6424847	0.35751534
1768	0.07300807	0.92699194
1769	0.28220493	0.71779513
1770	0.3675507	0.6324493
1771	0.6623981	0.33760196
1772	0.22273743	0.77726257
1773	0.016710453	0.9832895
1774	0.0038111291	0.99618894
1775	0.7747638	0.2252362
1776	0.19667114	0.8033289
1777	0.32166955	0.6783305
1778	0.8981946	0.10180534
1779	0.002966096	0.99703395
1780	0.11578577	0.8842143
1781	1.7566488e-05	0.9999825
1782	0.76159674	0.23840329
1783	0.0007454662	0.9992545
1784	0.06352838	0.9364716
1785	0.8460575	0.15394257
1786	0.62727135	0.3727286
1787	0.0011460164	0.9988539
1788	0.706511	0.29348898
1789	0.02527485	0.9747251
1790	0.9325339	0.06746612
1791	0.73929447	0.26070556
1792	0.07755654	0.9224435
1793	0.0028111993	0.99718875
1794	0.0383728	0.96162724
1795	0.42347455	0.57652545
1796	0.0033652515	0.9966348
1797	0.2189824	0.7810176
1798	0.02815124	0.9718488
1799	0.077832416	0.9221676
1800	0.023633325	0.9763667
1801	0.17202726	0.82797277
1802	0.91694146	0.08305856
1803	0.1124453	0.8875547
1804	0.0027209194	0.9972791
1805	0.016642623	0.9833574
1806	0.041954014	0.958046
1807	0.22331801	0.77668196
1808	0.17753237	0.8224676
1809	0.0034702437	0.99652976
1810	0.8816827	0.11831728
1811	0.8554508	0.14454916
1812	0.6621851	0.3378149
1813	0.00020621218	0.9997938
1814	1.003507e-05	0.99999
1815	0.0003049213	0.99969506
1816	0.40211144	0.5978885
1817	0.97252196	0.02747796
1818	0.49716914	0.50283086
1819	0.49993756	0.50006247
1820	0.01773581	0.9822642
1821	0.1657168	0.8342832
1822	0.012073466	0.98792654
1823	0.9694835	0.03051648
1824	0.81806237	0.18193766
1825	0.2150949	0.7849051
1826	0.7804182	0.21958174
1827	0.14664173	0.85335827
1828	0.0045588026	0.9954412
1829	0.32739252	0.6726074
1830	0.017557496	0.9824425
1831	0.54941696	0.45058304
1832	0.93365717	0.06634279
1833	0.7805632	0.21943676
1834	0.81533337	0.18466666
1835	0.71971846	0.28028154
1836	0.47356033	0.52643967
1837	0.21367742	0.7863226
1838	0.14548647	0.8545135
1839	0.020293135	0.9797069
1840	0.08737217	0.9126279
1841	0.53881097	0.46118903
1842	0.09473203	0.905268
1843	0.8436513	0.15634872
1844	7.020177e-05	0.9999298
1845	0.0016147086	0.9983853
1846	0.05843188	0.9415681
1847	0.051976345	0.9480236
1848	0.08777725	0.91222274
1849	0.031740528	0.96825945
1850	0.019796584	0.9802034
1851	0.00067315233	0.9993268
1852	0.00022101142	0.99977905
1853	0.0017999234	0.99820006
1854	0.13843253	0.8615675
1855	0.15611637	0.8438836
1856	0.04932786	0.9506721
1857	0.016508516	0.9834915
1858	0.5315973	0.4684027
1859	0.025114084	0.97488594
1860	0.6392808	0.36071923
1861	0.07808616	0.9219138
1862	0.085933544	0.91406643
1863	0.30652055	0.6934794
1864	0.8491087	0.15089129
1865	0.42483708	0.5751629
1866	0.49539614	0.50460386
1867	0.025467234	0.97453284
1868	0.06385095	0.93614906
1869	0.8437753	0.15622473
1870	0.5886044	0.4113956
1871	0.58140177	0.4185982
1872	0.8690835	0.13091652
1873	0.012650361	0.98734957
1874	0.13911721	0.86088276
1875	0.057839956	0.94216007
1876	0.03934222	0.9606578
1877	0.3589867	0.6410133
1878	0.020179534	0.97982043
1879	0.63216233	0.36783764
1880	0.24827756	0.75172246
1881	0.14139453	0.85860544
1882	0.10239125	0.89760876
1883	0.5252261	0.47477388
1884	0.6852935	0.31470653
1885	0.95113117	0.04886879
1886	4.402415e-05	0.999956
1887	0.3634695	0.63653046
1888	0.17756884	0.82243115
1889	0.008219072	0.99178094
1890	0.50211024	0.4978898
1891	0.92474127	0.07525875
1892	0.25722164	0.7427784
1893	0.03982389	0.96017605
1894	0.055733185	0.94426686
1895	0.027138764	0.97286123
1896	0.7428111	0.25718892
1897	0.003651461	0.99634856
1898	0.91396755	0.08603249
1899	0.025794856	0.9742052
1900	0.09847705	0.90152293
1901	0.61122185	0.38877818
1902	0.10596389	0.8940362
1903	0.7361322	0.26386777
1904	0.10494202	0.895058
1905	6.92715e-05	0.99993074
1906	0.013770773	0.9862292
1907	0.808342	0.19165802
1908	0.013512336	0.9864877
1909	0.11421156	0.88578844
1910	0.06833649	0.9316635
1911	0.027714571	0.9722854
1912	0.04517683	0.9548232
1913	0.26510197	0.73489803
1914	0.15240993	0.84759015
1915	0.64271003	0.35729
1916	0.1658031	0.83419687
1917	0.1463835	0.8536165
1918	0.5299407	0.47005928
1919	0.013815841	0.9861842
1920	0.08355916	0.9164408
1921	0.9412757	0.05872423
1922	0.490052	0.50994796
1923	0.8667103	0.13328966
1924	0.59176993	0.40823007
1925	0.016074983	0.983925
1926	0.008706699	0.99129325
1927	0.71352243	0.2864775
1928	0.29126227	0.7087377
1929	0.8413361	0.15866393
1930	0.4755322	0.52446777
1931	0.092241265	0.9077587
1932	0.043186042	0.95681393
1933	0.19757678	0.80242324
1934	0.14298886	0.8570111
1935	0.77946496	0.22053505
1936	0.8961553	0.10384466
1937	0.5680178	0.4319822
1938	0.1645981	0.8354019
1939	0.57581	0.42418998
1940	0.033974133	0.9660258
1941	0.7859515	0.21404846
1942	0.33551964	0.6644803
1943	0.08532476	0.91467524
1944	0.8043532	0.19564687
1945	0.17247765	0.82752234
1946	0.011548805	0.98845124
1947	0.32511455	0.6748855
1948	0.010673849	0.9893261
1949	0.4511524	0.5488476
1950	0.07297569	0.92702436
1951	0.80788565	0.19211435
1952	0.08557689	0.91442317
1953	0.048434295	0.9515657
1954	0.17894696	0.8210531
1955	0.6817627	0.3182373
1956	0.011091334	0.9889087
1957	0.1469596	0.8530404
1958	0.10036326	0.89963675
1959	0.0025429886	0.99745697
1960	0.021537501	0.9784626
1961	0.07036039	0.92963964
1962	0.16870342	0.83129656
1963	0.104005404	0.8959946
1964	0.35071447	0.64928555
1965	0.5829836	0.4170164
1966	0.01248352	0.9875165
1967	0.067515925	0.9324841
1968	0.07219047	0.92780954
1969	0.7174399	0.28256008
1970	0.5831461	0.41685387
1971	0.8540414	0.1459586
1972	0.7430887	0.25691128
1973	0.026783722	0.97321635
1974	0.56558734	0.43441266
1975	0.62204564	0.37795433
1976	0.17712063	0.82287943
1977	0.009702514	0.9902975
1978	0.0027514007	0.9972486
1979	0.23069037	0.7693096
1980	0.013055655	0.9869443
1981	0.0076138414	0.9923861
1982	0.6641839	0.33581614
1983	0.030741366	0.96925867
1984	0.17234723	0.8276528
1985	0.2861817	0.71381825
1986	0.015934931	0.9840651
1987	1.14110535e-05	0.99998856
1988	0.83105373	0.16894624
1989	3.169694e-05	0.9999683
1990	0.07387227	0.9261277
1991	0.005011777	0.9949882
1992	0.064669326	0.9353307
1993	0.059673894	0.94032615
1994	0.14597525	0.85402477
1995	0.20545821	0.7945417
1996	0.25369325	0.7463068
1997	0.38289368	0.6171064
1998	0.020395344	0.9796046
[truncated: 186 more rows]
