# Supplementary material for: Evaluating deep learning-based melanoma classification using immunohistochemistry and routine histology: A three center study
Source: PLoS One. 2024 Jan 19;19(1):e0297146. doi: 10.1371/journal.pone.0297146 (PMC10798511; doi:10.1371/journal.pone.0297146)
Supplement: S5 Dataset — (ZIP) [file pone.0297146.s011.zip › minimal_dataset/tile_predictions/dresden/782679-HE_ind_ISlab_0.0.csv]

	0	1
0	0.894019	0.105981015
1	0.3140495	0.6859505
2	0.99458754	0.00541246
3	0.0010517467	0.9989483
4	0.703467	0.29653293
5	0.6923674	0.30763265
6	0.44795534	0.5520447
7	0.14828727	0.8517127
8	0.522793	0.477207
9	0.010701676	0.98929834
10	0.99430275	0.0056973165
11	0.9191735	0.08082647
12	0.8191927	0.18080729
13	0.58746403	0.412536
14	0.11818727	0.88181275
15	0.014992281	0.98500764
16	0.2674281	0.7325719
17	0.776731	0.223269
18	0.14283647	0.85716355
19	0.9986731	0.0013269306
20	0.8470718	0.1529282
21	0.011967931	0.9880321
22	0.49804872	0.5019513
23	0.23149328	0.76850677
24	0.9825716	0.017428368
25	0.95081866	0.049181383
26	0.99856406	0.001435965
27	0.92090213	0.079097904
28	0.28912947	0.71087056
29	0.1459296	0.8540704
30	0.44791704	0.55208296
31	0.9562519	0.04374808
32	0.6940687	0.30593136
33	0.83668756	0.1633124
34	0.7917391	0.2082609
35	0.37735254	0.62264746
36	0.99206054	0.007939413
37	0.510984	0.48901594
38	0.88781625	0.112183824
39	0.97307813	0.026921859
40	0.053939555	0.9460604
41	0.43288845	0.5671116
42	0.05678703	0.943213
43	0.00027210402	0.9997279
44	0.45323157	0.54676837
45	0.16622832	0.83377165
46	0.026587395	0.97341263
47	0.7875652	0.2124348
48	0.04407057	0.95592946
49	0.3785525	0.6214475
50	0.9813037	0.018696306
51	0.9896924	0.010307594
52	0.008148113	0.99185187
53	0.989061	0.010939041
54	0.12166549	0.87833446
55	0.71354276	0.2864572
56	0.7703357	0.22966436
57	0.22799733	0.77200264
58	0.12615512	0.8738449
59	0.8314148	0.1685852
60	0.6031107	0.39688933
61	0.62209004	0.37790996
62	0.01149412	0.98850584
63	0.13872446	0.8612755
64	0.17904034	0.8209596
65	0.22308178	0.7769182
66	0.42207646	0.5779235
67	0.99725634	0.0027436505
68	0.07617268	0.92382735
69	0.012762013	0.98723805
70	0.6542333	0.34576675
71	0.46178183	0.53821814
72	0.46844333	0.53155667
73	0.24013653	0.75986344
74	0.64004874	0.35995123
75	0.91487014	0.08512991
76	0.050388742	0.9496113
77	0.45331517	0.54668486
78	0.8213969	0.17860304
79	0.010827514	0.98917246
80	0.52396804	0.47603193
81	0.005534115	0.9944659
82	0.69564664	0.30435333
83	0.00011458834	0.99988544
84	0.1527872	0.8472128
85	0.40372407	0.5962759
86	0.6877541	0.3122459
87	0.91485506	0.08514499
88	0.48404464	0.5159553
89	0.72653955	0.27346048
90	0.09658137	0.90341866
91	0.3125469	0.6874531
92	0.1914377	0.8085623
93	0.7544533	0.24554664
94	0.0039997743	0.99600023
95	0.27300382	0.72699624
96	0.01506834	0.9849317
97	0.03668243	0.9633176
98	0.5178675	0.48213252
99	0.0020459322	0.997954
100	0.376722	0.62327796
101	0.9973869	0.0026131659
102	0.53007	0.46993
103	0.90800905	0.09199091
104	0.59255147	0.40744856
105	0.8802306	0.11976947
106	0.5986277	0.4013723
107	0.05336149	0.9466385
108	0.91847765	0.08152237
109	0.020577598	0.9794224
110	0.32472032	0.6752797
111	0.97798324	0.022016747
112	0.060212478	0.9397875
113	0.0077034505	0.9922965
114	0.1457265	0.8542735
115	0.8521093	0.14789067
116	0.96408945	0.03591048
117	0.7999521	0.20004788
118	0.26033837	0.7396617
119	0.9444476	0.05555239
120	0.78031856	0.21968143
121	0.8440933	0.15590669
122	0.007901174	0.9920988
123	0.14992209	0.8500779
124	0.7903097	0.20969035
125	0.91236156	0.087638386
126	9.4140205e-07	0.99999905
127	0.07215686	0.9278432
128	0.9073132	0.09268682
129	0.85004723	0.14995275
130	0.028588455	0.9714116
131	0.48690104	0.51309896
132	0.9530433	0.04695665
133	0.011729025	0.98827094
134	0.22192226	0.7780778
135	0.46441308	0.53558695
136	0.34161624	0.6583837
137	0.0007521668	0.99924785
138	0.06688597	0.933114
139	0.8877433	0.11225667
140	0.0017837307	0.9982162
141	0.7511906	0.2488094
142	0.547849	0.452151
143	0.6933759	0.3066241
144	0.013003007	0.986997
145	0.79170173	0.20829828
146	0.8435445	0.1564555
147	0.97411555	0.02588447
148	0.009971941	0.9900281
149	0.049531244	0.9504687
150	0.2599324	0.7400676
151	0.002427197	0.99757284
152	0.45994484	0.5400551
153	0.10932248	0.89067745
154	0.72158384	0.27841616
155	0.04322103	0.95677894
156	0.3512441	0.6487559
157	0.18264978	0.8173502
158	0.62737495	0.37262505
159	0.024843195	0.9751568
160	0.001393568	0.9986065
161	0.5273909	0.47260913
162	0.5440724	0.45592758
163	0.044238247	0.95576173
164	0.08502292	0.91497713
165	0.95050716	0.049492836
166	0.02635676	0.9736432
167	0.34146893	0.65853107
168	0.107548095	0.89245194
169	0.16839562	0.83160436
170	0.51883566	0.48116434
171	0.24741018	0.75258976
172	0.90171015	0.0982898
173	0.6421742	0.3578258
174	0.16549641	0.8345036
175	0.78312546	0.21687457
176	0.021653434	0.9783466
177	0.9957963	0.004203647
178	0.926228	0.07377202
179	0.011276202	0.9887239
180	0.011330413	0.9886696
181	0.6772005	0.3227995
182	0.008493857	0.99150616
183	0.58055747	0.41944253
184	0.5489397	0.45106032
185	0.031519357	0.9684806
186	0.8705063	0.12949368
187	0.80068505	0.19931497
188	0.866245	0.13375507
189	0.0020478864	0.99795216
190	0.30351153	0.69648844
191	0.80298287	0.19701716
192	0.75264764	0.24735233
193	0.7679473	0.23205271
194	0.09761465	0.9023853
195	0.42509013	0.57490987
196	0.062692046	0.93730795
197	0.26108426	0.73891574
198	0.91466254	0.08533741
199	0.041291974	0.95870805
200	0.0013139547	0.998686
201	0.6795064	0.32049355
202	0.6983445	0.30165544
203	0.9823323	0.01766767
204	0.06932999	0.93067
205	0.29494572	0.70505434
206	0.21433738	0.78566265
207	0.03966266	0.96033734
208	0.94245225	0.057547797
209	0.016652113	0.98334783
210	0.997897	0.0021029145
211	0.8648633	0.1351367
212	0.47209364	0.52790636
213	0.021337653	0.9786623
214	0.7800706	0.21992943
215	0.5633541	0.43664595
216	0.73680294	0.2631971
217	0.79311895	0.20688106
218	0.32639292	0.67360705
219	0.066766806	0.93323314
220	0.8845907	0.11540932
221	0.78271025	0.21728976
222	0.19576661	0.80423343
223	0.9065391	0.09346091
224	0.57193327	0.42806673
225	0.2778767	0.7221233
226	0.9253038	0.07469622
227	0.7877021	0.21229795
228	0.5691329	0.43086708
229	0.9548494	0.045150585
230	0.98981726	0.010182712
231	0.95143896	0.04856105
232	0.000109860004	0.9998901
233	0.9817676	0.018232414
234	0.40349	0.59651
235	0.03257388	0.9674261
236	0.008496306	0.99150366
237	0.94925725	0.050742805
238	0.432593	0.567407
239	0.08202179	0.9179782
240	0.0005369738	0.999463
241	0.14506729	0.85493267
242	0.21747915	0.7825209
243	0.8220436	0.17795639
244	0.9656182	0.034381844
245	3.0107805e-05	0.99996984
246	0.09400304	0.905997
247	0.41484967	0.5851503
248	0.020161074	0.97983897
249	0.32558388	0.6744162
250	0.82425547	0.17574456
251	0.21087548	0.7891245
252	0.9614219	0.03857811
253	0.7798393	0.2201607
254	0.02544693	0.9745531
255	0.44994298	0.55005705
256	0.79987687	0.20012315
257	0.6155512	0.38444886
258	0.43793666	0.5620633
259	2.9076231e-05	0.9999709
260	0.9805392	0.019460851
261	0.5545234	0.4454766
262	0.010679794	0.98932016
263	0.00013821968	0.9998617
264	0.76249975	0.23750027
265	0.0061810073	0.99381894
266	0.3774438	0.6225562
267	0.38754034	0.61245966
268	0.9340569	0.06594308
269	0.009375763	0.99062425
270	0.99902856	0.00097139605
271	0.38769943	0.6123006
272	0.67676175	0.32323828
273	0.9606224	0.039377607
274	0.37672982	0.62327015
275	0.33531445	0.66468555
276	8.4099665e-05	0.99991584
277	0.40648332	0.59351665
278	0.9915759	0.008424171
279	0.69057214	0.30942786
280	0.9981793	0.001820743
281	0.94569194	0.05430803
282	0.06500754	0.93499243
283	0.09916898	0.90083104
284	0.98625433	0.01374561
285	0.017680552	0.9823194
286	0.08964483	0.91035515
287	0.83494025	0.16505978
288	0.99678826	0.0032118065
289	0.8624018	0.13759819
290	0.99995315	4.6811467e-05
291	0.9871113	0.012888725
292	0.41859093	0.5814091
293	0.3530309	0.64696914
294	0.8685948	0.13140522
295	0.8127895	0.18721049
296	0.3745974	0.6254026
297	0.3823488	0.61765116
298	0.32153362	0.6784664
299	0.8849171	0.115082905
300	0.7637228	0.23627721
301	0.8431611	0.15683892
302	0.2496882	0.75031185
303	0.012575194	0.9874248
304	0.00033537683	0.99966466
305	0.31877786	0.68122214
306	0.336639	0.66336095
307	0.7078371	0.29216287
308	0.99412906	0.0058709686
309	0.6461486	0.35385138
310	0.9345212	0.06547877
311	0.04679093	0.9532091
312	0.20931508	0.79068494
313	0.08875031	0.91124964
314	0.18823317	0.8117668
315	0.9746198	0.025380202
316	0.5707181	0.42928183
317	0.00027640184	0.9997236
318	0.91931117	0.0806888
319	0.17047991	0.82952005
320	0.78460026	0.21539974
321	0.60801184	0.3919882
322	0.001171043	0.99882895
323	0.0012767646	0.9987232
324	0.010562198	0.9894378
325	0.0538681	0.9461319
326	0.20986943	0.7901306
327	0.0066220583	0.993378
328	0.3754057	0.62459433
329	0.99419653	0.005803456
330	0.80996895	0.19003105
331	0.57733965	0.4226603
332	0.02061919	0.9793808
333	0.78741366	0.21258634
334	0.09685829	0.90314174
335	0.5774314	0.42256865
336	0.6750907	0.32490933
337	0.8698322	0.13016781
338	0.8212376	0.17876235
339	0.0001592608	0.99984074
340	0.35384175	0.6461582
341	0.02733329	0.9726667
342	0.5311933	0.46880665
343	0.0052936208	0.99470645
344	0.68819606	0.31180394
345	0.6223471	0.37765285
346	0.03149179	0.96850824
347	0.8661867	0.13381335
348	0.8776787	0.12232134
349	0.99116313	0.008836929
350	0.94061935	0.059380677
351	0.09637792	0.90362215
352	0.054900613	0.9450994
353	0.095857486	0.9041425
354	0.21661437	0.78338563
355	0.9683528	0.031647235
356	0.8114076	0.18859236
357	0.6716556	0.3283444
358	0.88292617	0.11707389
359	0.7348233	0.26517674
360	0.87120605	0.12879388
361	0.758643	0.24135709
362	0.9979493	0.0020507474
363	0.9716107	0.028389264
364	0.4490782	0.5509218
365	0.5002057	0.49979427
366	0.93262434	0.06737571
367	0.0011314832	0.9988686
368	0.25905433	0.7409457
369	0.8702141	0.12978588
370	0.69553804	0.304462
371	0.037780374	0.96221966
372	0.48078987	0.5192101
373	0.7052951	0.29470485
374	0.8906235	0.10937647
375	0.0003129522	0.9996871
376	0.020157598	0.97984236
377	0.8185971	0.18140286
378	0.8782784	0.12172164
379	0.31517327	0.68482673
380	0.7471033	0.2528967
381	0.44291934	0.5570806
382	0.08439407	0.91560596
383	0.7603316	0.23966843
384	0.29640183	0.70359814
385	0.94213384	0.05786615
386	0.16488299	0.83511704
387	0.33372924	0.6662708
388	0.9781737	0.021826303
389	0.018721262	0.98127866
390	0.28779665	0.7122033
391	0.02489258	0.9751074
392	0.7513867	0.24861333
393	0.9976222	0.0023777753
394	0.8232918	0.17670819
395	0.40740323	0.59259677
396	0.5472984	0.45270163
397	0.9749543	0.025045672
398	0.070743255	0.92925674
399	0.007990216	0.99200976
400	0.3836745	0.6163255
401	0.38264036	0.6173597
402	0.24061644	0.75938356
403	0.92614734	0.07385273
404	0.6344717	0.36552826
405	0.87183017	0.12816983
406	0.58236295	0.41763705
407	0.11544305	0.88455695
408	0.77090216	0.22909784
409	0.9846985	0.015301482
410	0.6939811	0.30601883
411	0.09497981	0.90502024
412	0.29183066	0.70816934
413	0.19821215	0.8017878
414	0.69072914	0.30927086
415	0.92113286	0.07886708
416	0.0014473958	0.9985526
417	0.44274342	0.5572566
418	0.045225315	0.9547746
419	0.47018364	0.5298164
420	0.6691067	0.33089328
421	0.42922163	0.5707783
422	0.34000668	0.65999335
423	0.13714507	0.8628549
424	0.31080422	0.68919575
425	0.05893961	0.9410604
426	0.8378932	0.1621068
427	0.00034352916	0.99965644
428	6.291505e-05	0.99993706
429	0.095765784	0.90423423
430	0.004581791	0.9954182
431	0.9973139	0.0026860416
432	0.5589554	0.44104463
433	0.013917587	0.98608243
434	0.3137467	0.6862533
435	0.065600224	0.93439984
436	0.018125826	0.9818742
437	0.9908957	0.009104231
438	0.99666256	0.0033373605
439	0.4575246	0.5424754
440	0.58765113	0.41234893
441	0.00023172551	0.9997683
442	0.8570503	0.14294969
443	0.86625	0.13374999
444	0.10442351	0.8955765
445	0.60828745	0.39171255
446	0.002090366	0.9979096
447	0.69593847	0.30406153
448	0.9713562	0.028643794
449	0.6176982	0.3823018
450	0.7253675	0.2746325
451	0.25660846	0.7433916
452	0.8249749	0.17502508
453	0.839822	0.16017804
454	0.1860989	0.8139011
455	0.0032046728	0.99679536
456	0.8537457	0.14625429
457	0.9884466	0.011553411
458	0.44612372	0.5538763
459	0.65006435	0.34993565
460	0.5720949	0.42790505
461	0.91932714	0.08067287
462	0.23650533	0.7634947
463	0.97738737	0.022612596
464	0.017681636	0.9823184
465	0.99532783	0.004672225
466	0.0569377	0.9430623
467	0.7254864	0.2745136
468	0.010389334	0.9896107
469	0.48342094	0.5165791
470	2.2007905e-05	0.99997795
471	0.8932032	0.10679682
472	0.003581871	0.9964181
473	0.0023634601	0.99763656
474	0.9161882	0.08381181
475	0.1200517	0.8799483
476	0.8746714	0.12532859
477	0.6626561	0.33734384
478	0.99702317	0.0029768848
479	1.0041425e-05	0.99999
480	0.7286915	0.27130845
481	0.96291465	0.03708536
482	0.95803916	0.041960817
483	0.98504215	0.014957867
484	0.11339274	0.8866073
485	0.8194109	0.18058911
486	0.8301638	0.16983624
487	0.16987774	0.8301223
488	0.99065864	0.009341326
489	0.9159146	0.084085405
490	0.23672321	0.76327676
491	0.11765525	0.8823448
492	0.9981736	0.0018264594
493	0.1959326	0.80406743
494	0.91928077	0.080719285
495	0.7128911	0.28710887
496	0.94218284	0.05781718
497	0.60619277	0.3938072
498	0.9121043	0.087895684
499	0.29579696	0.704203
500	0.77439016	0.22560987
501	0.8610233	0.13897674
502	0.28803435	0.7119657
503	0.15713039	0.84286964
504	0.25477317	0.74522686
505	0.9574856	0.04251437
506	0.9770576	0.022942452
507	0.7510542	0.24894576
508	0.99501413	0.0049858717
509	0.99069095	0.009309129
510	0.90264773	0.09735228
511	0.0043421797	0.9956578
512	0.18022493	0.8197751
513	0.27348882	0.72651124
514	0.9219856	0.07801437
515	0.929661	0.07033908
516	0.97777975	0.022220232
517	0.6449804	0.35501966
518	0.61285037	0.38714963
519	0.2555197	0.7444804
520	0.5177171	0.4822829
521	0.9568524	0.043147575
522	0.8802352	0.11976485
523	0.02968714	0.9703129
524	0.024186566	0.9758134
525	0.27672178	0.7232782
526	0.3226862	0.67731375
527	0.83134884	0.1686512
528	0.1592211	0.84077895
529	0.03454056	0.96545947
530	0.054477595	0.9455224
531	0.9631332	0.036866773
532	0.9018652	0.09813476
533	0.0022103062	0.99778974
534	0.80523306	0.19476692
535	0.53851885	0.46148112
536	0.00837852	0.9916215
537	0.009982877	0.9900171
538	0.7776579	0.22234207
539	0.9524836	0.047516424
540	0.018765097	0.98123497
541	0.34282377	0.65717626
542	0.018063081	0.981937
543	0.011846806	0.98815316
544	0.30747715	0.6925228
545	0.002438967	0.997561
546	0.8000905	0.1999095
547	1.5097853e-06	0.99999845
548	0.98436105	0.015638942
549	0.5440731	0.4559269
550	0.46659493	0.53340507
551	0.8656445	0.1343555
552	0.587719	0.41228092
553	0.99819785	0.0018022114
554	0.58171487	0.4182851
555	0.5517189	0.44828108
556	0.78898734	0.21101266
557	0.72744167	0.2725583
558	0.15659076	0.84340924
559	0.98785955	0.012140489
560	0.4587673	0.5412327
561	0.53342074	0.46657923
562	0.025410477	0.9745895
563	0.81303287	0.18696713
564	0.17926717	0.8207328
565	0.4712129	0.52878714
566	0.0005273593	0.9994727
567	0.6402504	0.3597496
568	0.644378	0.35562196
569	0.00011047067	0.9998895
570	0.9259391	0.07406091
571	0.01797804	0.9820219
572	0.5857753	0.41422465
573	0.052047633	0.9479524
574	0.50244665	0.49755332
575	0.9827793	0.017220749
576	0.5331517	0.4668483
577	0.5873803	0.41261968
578	0.99089885	0.009101145
579	0.7645675	0.23543258
580	0.2789541	0.7210459
581	0.9802429	0.019757155
582	0.034369122	0.9656308
583	0.09864448	0.90135556
584	0.87766325	0.122336715
585	0.44255057	0.5574494
586	0.15883629	0.84116375
587	0.89976335	0.10023664
588	0.80250555	0.19749449
589	0.95240986	0.04759013
590	0.0014461047	0.99855393
591	0.7782783	0.22172172
592	0.07989508	0.920105
593	0.95091283	0.04908715
594	0.061980754	0.9380193
595	0.44763875	0.5523612
596	0.05646008	0.94354
597	0.99458116	0.0054188473
598	0.11243242	0.8875676
599	0.9454389	0.05456109
600	0.80016583	0.19983414
601	0.9484526	0.051547457
602	0.90799206	0.092008
603	0.053625505	0.94637454
604	0.33000124	0.66999876
605	0.74273485	0.25726512
606	0.014004851	0.9859951
607	0.13066499	0.869335
608	0.0005260183	0.999474
609	0.7274453	0.27255473
610	0.5850628	0.41493717
611	0.33991423	0.6600858
612	0.553368	0.446632
613	0.83372563	0.1662744
614	0.3366899	0.6633101
615	0.19593334	0.80406666
616	0.73649824	0.26350176
617	0.94745356	0.052546404
618	0.9249885	0.07501147
619	0.8267959	0.17320408
620	0.0005769613	0.999423
621	0.85990113	0.14009885
622	0.80043334	0.19956662
623	0.36277437	0.6372256
624	0.972295	0.027705
625	0.6194973	0.38050267
626	0.9905453	0.00945472
627	0.18440026	0.81559974
628	0.7930956	0.20690441
629	0.009738113	0.99026185
630	0.33190444	0.6680956
631	0.23902914	0.7609709
632	0.006388603	0.9936114
633	0.7640659	0.2359341
634	0.5925846	0.40741533
635	0.56991404	0.43008596
636	4.6888024e-07	0.9999995
637	0.32110843	0.6788916
638	0.96431357	0.035686478
639	0.4767866	0.5232134
640	0.019916289	0.9800837
641	0.7252586	0.27474138
642	0.14432214	0.85567784
643	0.030548938	0.96945107
644	0.45694908	0.54305094
645	0.4372336	0.56276643
646	0.0016314822	0.99836856
647	0.99568343	0.00431659
648	0.8105897	0.18941034
649	0.9567668	0.043233138
650	0.055043	0.94495696
651	4.9571943e-05	0.9999504
652	0.9646882	0.035311855
653	0.5712253	0.42877465
654	0.14031659	0.85968345
655	0.107341446	0.8926586
656	0.04656939	0.95343065
657	0.9971054	0.002894578
658	0.43348506	0.56651497
659	0.0019785648	0.9980215
660	0.3256254	0.67437464
661	0.9194407	0.08055929
662	0.6598398	0.34016025
663	0.011985309	0.98801464
664	0.013570603	0.98642933
665	0.116659194	0.88334084
666	0.8482556	0.15174444
667	0.3033599	0.69664013
668	0.0014012008	0.99859875
669	0.010713384	0.9892866
670	0.77520514	0.22479491
671	0.41258526	0.58741474
672	0.88729674	0.11270324
673	0.7427054	0.25729457
674	0.6568872	0.34311283
675	0.4498716	0.5501284
676	0.7692321	0.23076795
677	0.8371722	0.16282779
678	0.96288294	0.03711706
679	0.94637156	0.053628508
680	0.38491848	0.61508155
681	0.86243576	0.13756429
682	0.046037156	0.9539628
683	0.02730763	0.9726924
684	0.95273036	0.04726965
685	0.93654484	0.0634551
686	0.93451494	0.0654851
687	0.18790376	0.81209624
688	0.009465065	0.99053496
689	0.8774573	0.1225427
690	0.86496276	0.13503717
691	0.046541676	0.9534583
692	0.8406107	0.15938927
693	0.9803571	0.019642862
694	0.6382775	0.3617225
695	0.99607265	0.0039273384
696	0.1258979	0.8741022
697	0.9169104	0.08308958
698	0.9573364	0.042663537
699	0.14573938	0.8542606
700	0.40568122	0.5943188
701	0.23004681	0.7699532
702	0.6049012	0.39509875
703	0.9342584	0.06574162
704	0.64995056	0.3500494
705	0.2801785	0.71982145
706	0.16303721	0.83696276
707	0.004171411	0.99582857
708	0.40395123	0.5960488
709	0.8243229	0.17567715
710	1.271835e-06	0.9999987
711	0.36074954	0.6392505
712	0.0111165345	0.98888344
713	0.007892515	0.99210745
714	0.73486364	0.2651364
715	0.6777849	0.3222151
716	0.9663208	0.033679165
717	0.40154156	0.59845847
718	0.5334275	0.46657255
719	0.94462794	0.05537208
720	0.37208325	0.6279168
721	0.98738736	0.012612652
722	0.25171068	0.7482893
723	0.104899235	0.8951008
724	0.88871056	0.11128944
725	0.039073117	0.96092683
726	0.010422822	0.9895772
727	0.7367753	0.26322475
728	0.16998239	0.8300176
729	0.92503107	0.07496893
730	0.40501055	0.5949894
731	0.96311396	0.036886003
732	0.6418939	0.35810608
733	0.6177269	0.3822731
734	0.038240086	0.96175987
735	0.77275634	0.22724363
736	0.90788287	0.09211715
737	0.52863765	0.47136235
738	0.6430044	0.35699558
739	0.71992874	0.2800713
740	0.31895262	0.6810474
741	0.88195664	0.11804332
742	0.82049227	0.17950775
743	0.7155433	0.28445664
744	0.88903517	0.11096477
745	0.16820022	0.83179975
746	0.9147296	0.085270375
747	5.863598e-05	0.99994135
748	0.9272005	0.072799474
749	0.9931109	0.0068891384
750	0.0048842076	0.99511576
751	0.96748227	0.03251776
752	0.8717933	0.12820669
753	0.5103399	0.48966008
754	0.31505334	0.68494666
755	0.8805019	0.11949804
756	0.45894745	0.5410525
757	0.75353056	0.2464695
758	0.5100626	0.48993745
759	0.7154635	0.28453645
760	0.7433387	0.25666127
761	0.16154933	0.83845073
762	0.16188852	0.8381115
763	0.778666	0.22133394
764	0.24256591	0.75743407
765	0.98524195	0.014758079
766	0.9691041	0.030895902
767	0.96154755	0.038452484
768	0.13417271	0.86582726
769	0.08151218	0.9184878
770	0.33020607	0.6697939
771	0.31465355	0.6853464
772	0.13224052	0.86775947
773	0.7892913	0.21070865
774	0.6431996	0.35680038
775	0.0012282378	0.9987717
776	0.8646117	0.13538824
777	0.018348642	0.9816513
778	0.05889747	0.94110256
779	0.42016998	0.57983
780	0.8756351	0.12436491
781	0.3031089	0.6968911
782	0.9757102	0.024289796
783	0.95744383	0.042556103
784	0.58802134	0.4119787
785	0.36676362	0.6332364
786	0.65569377	0.3443062
787	0.38396227	0.6160377
788	0.96692556	0.033074446
789	0.00070782175	0.99929214
790	0.16045702	0.839543
791	0.34819636	0.6518036
792	0.7548887	0.2451113
793	0.51599634	0.48400366
794	0.0010841148	0.9989159
795	0.0010461105	0.9989538
796	0.4399683	0.5600318
797	0.00019813339	0.99980193
798	0.5347751	0.4652249
799	0.006712725	0.99328727
800	0.014811234	0.9851887
801	0.2879287	0.7120713
802	0.06831976	0.93168026
803	0.026626986	0.97337294
804	0.23306651	0.7669335
805	0.85223943	0.1477606
806	0.6325518	0.36744824
807	0.9854914	0.014508638
808	0.40952843	0.5904715
809	0.54437375	0.45562628
810	0.007075809	0.9929242
811	0.41212574	0.58787423
812	0.81821567	0.18178436
813	0.70543617	0.2945638
814	0.95398355	0.04601653
815	0.017236896	0.98276305
816	0.99343723	0.0065626907
817	0.9669777	0.03302227
818	0.95631206	0.04368791
819	0.87652886	0.1234712
820	0.04010683	0.95989317
821	0.003550906	0.9964491
822	0.50928193	0.4907181
823	0.0016503062	0.99834967
824	0.2696838	0.73031616
825	0.18594156	0.8140585
826	0.9532767	0.046723343
827	0.4817612	0.5182388
828	0.8947235	0.10527655
829	0.47361928	0.5263808
830	0.15823473	0.8417653
831	0.02997309	0.97002685
832	0.473346	0.526654
833	0.019249134	0.9807508
834	0.007600915	0.99239916
835	0.3221117	0.6778883
836	0.67765594	0.32234403
837	0.87791246	0.12208753
838	0.6064078	0.3935922
839	0.36724874	0.6327512
840	0.987035	0.01296501
841	0.54991287	0.45008713
842	0.17891033	0.8210897
843	0.22531143	0.77468854
844	0.6001541	0.39984593
845	0.98912024	0.010879783
846	0.8724676	0.12753247
847	0.9861145	0.013885505
848	0.03968988	0.96031016
849	0.7046726	0.29532743
850	0.9840842	0.015915822
851	0.94717413	0.052825857
852	0.6813638	0.31863618
853	0.17802595	0.8219741
854	0.8584859	0.14151415
855	0.33241042	0.66758955
856	0.035351705	0.96464837
857	0.03705896	0.96294105
858	0.25079817	0.7492019
859	0.8316421	0.16835791
860	0.35315594	0.6468441
861	0.09964321	0.90035677
862	0.957245	0.04275501
863	0.016149722	0.98385036
864	0.9456849	0.05431515
865	0.82533896	0.17466103
866	0.73890764	0.26109236
867	0.24568151	0.75431854
868	0.0038845006	0.99611545
869	0.016334184	0.9836659
870	0.14870548	0.8512946
871	0.43364716	0.56635284
872	0.8611204	0.13887961
873	0.9790654	0.020934587
874	0.26891887	0.7310812
875	0.096100785	0.90389925
876	0.64808005	0.35192
877	0.16557278	0.83442724
878	0.025356483	0.9746436
879	0.02726676	0.9727332
880	0.002977905	0.9970221
881	0.009788692	0.9902113
882	0.97844225	0.021557746
883	0.7625203	0.23747966
884	0.12517665	0.8748234
885	0.785627	0.21437295
886	0.3073155	0.6926845
887	0.3186253	0.68137467
888	0.6063003	0.3936997
889	0.0042348998	0.9957651
890	0.0046778116	0.99532217
891	0.008130836	0.9918691
892	0.0019563965	0.99804354
893	0.8942122	0.10578787
894	0.45508516	0.54491484
895	0.046788678	0.95321137
896	0.52032214	0.47967786
897	0.95747924	0.0425207
898	0.09419093	0.90580904
899	0.6678081	0.33219188
900	0.015853096	0.98414683
901	0.14528239	0.8547176
902	0.33809453	0.6619055
903	0.24095131	0.75904864
904	0.13901421	0.8609858
905	0.015511314	0.9844887
906	0.3008316	0.6991684
907	0.8848317	0.1151683
908	0.011718998	0.98828095
909	0.32908756	0.6709125
910	0.03914108	0.96085894
911	0.00061322085	0.9993868
912	0.5459275	0.45407242
913	0.4620573	0.53794265
914	0.29177815	0.7082219
915	0.89625454	0.10374553
916	0.13213861	0.86786145
917	0.11636114	0.88363886
918	0.12774867	0.8722513
919	0.72865105	0.27134895
920	0.43422464	0.56577533
921	0.54786634	0.45213366
922	0.11185064	0.8881494
923	0.34808466	0.6519153
924	0.0236855	0.9763144
925	0.26016384	0.73983616
926	0.9689836	0.031016435
927	0.92760915	0.072390795
928	0.7567393	0.2432607
929	0.11810261	0.8818974
930	0.97677475	0.023225306
931	0.83230686	0.16769308
932	0.5745561	0.42544386
933	0.3299256	0.6700744
934	2.4588133e-05	0.99997544
935	0.98472875	0.015271221
936	0.7307596	0.2692404
937	0.92792	0.072080046
938	0.989256	0.010744029
939	0.018010262	0.98198974
940	0.8996021	0.10039784
941	0.40102607	0.59897393
942	0.8099037	0.19009636
943	0.9738255	0.026174475
944	0.96578306	0.034216966
945	0.9463073	0.053692695
946	0.33168936	0.66831064
947	0.074829966	0.92517
948	0.99527305	0.0047269915
949	0.051380057	0.9486199
950	0.14501944	0.8549805
951	0.6096423	0.3903577
952	0.23104295	0.7689571
953	0.7692575	0.23074251
954	0.96350235	0.03649759
955	0.07040387	0.9295962
956	0.4028973	0.5971027
957	0.75494283	0.24505712
958	0.0023815224	0.9976185
959	0.33705953	0.66294044
960	0.045455255	0.9545447
961	0.8059142	0.19408582
962	0.45210767	0.5478924
963	0.9831602	0.01683978
964	0.98034644	0.019653553
965	0.96944034	0.030559607
966	0.9527058	0.0472942
967	0.9433167	0.056683294
968	0.8259494	0.17405057
969	0.8320708	0.16792917
970	0.9084848	0.09151522
971	0.34480926	0.6551907
972	0.09939071	0.90060925
973	0.82828945	0.17171057
974	0.85182524	0.14817476
975	0.5222581	0.47774193
976	0.00027918137	0.99972075
977	0.79824907	0.20175089
978	0.07708678	0.92291325
979	0.9169638	0.08303614
980	0.9379958	0.062004242
981	0.42303157	0.57696843
982	0.7341673	0.2658327
983	0.00050108094	0.99949896
984	0.71329695	0.28670308
985	0.24033277	0.7596672
986	0.21119557	0.78880435
987	0.9789699	0.02103006
988	0.7943529	0.20564708
989	4.7465433e-06	0.99999523
990	0.77540416	0.22459589
991	0.8916239	0.108376116
992	0.020172762	0.9798273
993	0.9659755	0.034024462
994	0.7883636	0.21163645
995	0.97459745	0.025402518
996	0.8372546	0.16274542
997	0.9656372	0.03436282
998	0.010819092	0.98918086
999	0.3956488	0.60435116
1000	0.0008426447	0.9991573
1001	0.6562564	0.3437436
1002	0.002266443	0.9977336
1003	0.6386552	0.36134487
1004	0.32392707	0.67607296
1005	0.49219647	0.5078035
1006	0.004563834	0.99543613
1007	0.6141018	0.3858982
1008	0.9761153	0.023884716
1009	0.2305735	0.7694265
1010	0.55498254	0.4450174
1011	0.057228178	0.9427718
1012	0.8674497	0.13255027
1013	0.00936895	0.99063104
1014	0.37674212	0.6232578
1015	0.98801893	0.011980996
1016	0.06674311	0.93325686
1017	0.5088741	0.49112582
1018	0.097145066	0.902855
1019	0.55583364	0.4441664
1020	0.9953885	0.004611522
1021	0.021421863	0.9785782
1022	0.5126835	0.4873165
1023	0.15223965	0.8477603
1024	0.022022199	0.9779779
1025	0.056423206	0.94357675
1026	0.25464344	0.74535656
1027	0.006254362	0.99374557
1028	0.5872521	0.41274795
1029	0.73031443	0.26968554
1030	0.04959756	0.9504024
1031	0.84146196	0.15853806
1032	0.99492127	0.0050787553
1033	0.1371919	0.8628081
1034	0.5140099	0.4859901
1035	0.7461513	0.25384867
1036	0.7254453	0.2745547
1037	0.15213688	0.84786314
1038	0.9776853	0.022314683
1039	0.5268933	0.4731067
1040	0.23354773	0.7664523
1041	0.77035344	0.22964662
1042	0.83831805	0.16168192
1043	0.098300785	0.90169924
1044	0.12337081	0.87662923
1045	0.69744664	0.3025533
1046	0.7242974	0.27570266
1047	0.18937837	0.8106217
1048	0.39409417	0.6059059
1049	0.39772886	0.60227114
1050	0.35112774	0.6488723
1051	0.056093186	0.9439068
1052	0.9923768	0.007623212
1053	0.16475151	0.83524853
1054	0.091038354	0.90896165
1055	0.96740794	0.032592036
1056	6.158755e-07	0.9999994
1057	0.2823401	0.7176599
1058	0.8989554	0.101044565
1059	0.74519634	0.2548037
1060	0.88678217	0.11321786
1061	0.73511803	0.264882
1062	0.38189834	0.6181016
1063	0.8326527	0.16734731
1064	0.04948897	0.95051104
1065	0.99652183	0.0034781347
1066	0.41202393	0.58797604
1067	0.347083	0.65291697
1068	0.0008593795	0.9991406
1069	0.708244	0.29175597
1070	0.030161273	0.9698387
1071	0.12386284	0.8761371
1072	0.39198646	0.6080135
1073	0.9094741	0.090525866
1074	0.08018366	0.9198163
1075	3.6080858e-06	0.9999964
1076	0.0849371	0.91506296
1077	0.6370294	0.36297062
1078	0.1226189	0.8773811
1079	0.041008815	0.9589912
1080	0.97589207	0.02410792
1081	0.99938416	0.00061581575
1082	0.37807283	0.62192714
1083	0.008817725	0.9911823
1084	0.0035933547	0.9964066
1085	0.9972536	0.0027464125
1086	0.23758537	0.76241463
1087	0.7882112	0.2117888
1088	0.20118368	0.7988163
1089	0.7798442	0.22015584
1090	0.9940303	0.0059696813
1091	0.26854214	0.7314578
1092	0.016247496	0.9837525
1093	0.11935047	0.88064957
1094	0.96546334	0.034536604
1095	0.09775188	0.90224814
1096	0.2524478	0.7475522
1097	0.020793943	0.9792061
1098	0.83025765	0.16974236
1099	0.5939438	0.40605626
1100	0.7303278	0.26967224
1101	0.41680405	0.583196
1102	0.99529904	0.004700964
1103	0.9117421	0.088257894
1104	0.0874542	0.91254574
1105	0.0029454175	0.9970546
1106	0.85025644	0.14974353
1107	0.6782337	0.32176632
1108	0.83171463	0.16828538
1109	0.010449528	0.9895504
1110	0.6445207	0.35547933
1111	0.0064736702	0.99352634
1112	0.09186842	0.90813154
1113	0.00068896584	0.9993111
1114	0.021254266	0.9787458
1115	0.44122887	0.5587711
1116	0.9327334	0.06726657
1117	0.13356684	0.86643314
1118	0.72946715	0.27053288
1119	0.7539413	0.24605867
1120	0.036993474	0.9630065
1121	0.9707456	0.029254423
1122	0.8869166	0.11308337
1123	0.04770188	0.95229816
1124	0.7136596	0.28634042
1125	0.9830809	0.016919028
1126	0.926535	0.07346497
1127	0.00069237675	0.99930763
1128	0.29932982	0.7006701
1129	0.067806035	0.93219393
1130	0.0009093661	0.9990907
1131	0.017178273	0.98282176
1132	0.0015578972	0.9984421
1133	0.016773809	0.98322624
1134	0.38987216	0.61012787
1135	0.48687494	0.513125
1136	0.52230024	0.47769973
1137	0.121780016	0.87821996
1138	0.30629575	0.69370425
1139	0.555555	0.44444504
1140	0.9811133	0.018886661
1141	0.7560095	0.24399048
1142	0.9783211	0.02167894
1143	0.09325704	0.90674293
1144	0.81167907	0.18832092
1145	0.020252367	0.97974765
1146	0.0012982622	0.9987017
1147	0.16724294	0.832757
1148	0.76015484	0.23984522
1149	0.09303941	0.90696055
1150	0.17639261	0.82360744
1151	0.9238278	0.07617213
1152	0.01680654	0.9831935
1153	0.9388491	0.06115098
1154	0.7456577	0.25434232
1155	0.22438563	0.7756143
1156	0.6457332	0.35426682
1157	0.034587014	0.96541303
1158	0.2966091	0.70339096
1159	0.84626323	0.15373681
1160	0.89792705	0.10207298
1161	0.001296757	0.99870324
1162	0.20230092	0.79769903
1163	0.00010424791	0.9998957
1164	0.99136543	0.00863456
1165	0.0020819223	0.99791807
1166	0.37150827	0.6284917
1167	0.11430833	0.88569164
1168	0.35656458	0.6434354
1169	0.07781066	0.92218935
1170	0.6012751	0.39872485
1171	0.5230483	0.47695172
1172	0.5764886	0.42351142
1173	0.05479262	0.9452074
1174	0.24344675	0.75655323
1175	0.9286649	0.0713351
1176	0.020928249	0.9790717
1177	0.9581349	0.041865107
1178	0.9657552	0.034244735
1179	0.0020172852	0.99798274
1180	0.51883745	0.48116255
1181	0.00014437271	0.99985564
1182	0.83399695	0.1660031
1183	0.44814798	0.551852
1184	0.84390414	0.1560959
1185	0.54291224	0.45708773
1186	0.8212943	0.17870566
1187	0.10445215	0.8955479
1188	0.75567997	0.24432011
1189	0.60907716	0.39092284
1190	0.917792	0.08220799
1191	0.11559302	0.884407
1192	0.4766071	0.5233929
1193	0.3011326	0.69886744
1194	0.14451027	0.85548973
1195	0.0015339289	0.99846613
1196	0.51428574	0.48571426
1197	0.9739376	0.026062416
1198	0.028725078	0.9712749
1199	0.94581467	0.05418531
1200	0.21292432	0.7870757
1201	0.21744005	0.78255993
1202	0.8039466	0.19605342
1203	0.34589937	0.65410066
1204	0.9454751	0.05452487
1205	0.041084968	0.95891505
1206	0.90744025	0.09255982
1207	0.017618952	0.98238105
1208	0.009189021	0.990811
1209	0.4257205	0.5742795
1210	0.9205377	0.07946223
1211	0.6966605	0.30333945
1212	0.31776655	0.68223345
1213	0.7768468	0.22315313
1214	0.29744405	0.70255595
1215	0.0021685637	0.9978314
1216	0.60530406	0.39469594
1217	0.5662029	0.4337971
1218	3.3043343e-05	0.999967
1219	0.8968575	0.10314245
1220	0.21241319	0.78758687
1221	0.88847286	0.111527115
1222	0.719987	0.28001302
1223	0.06597145	0.9340286
1224	0.91466635	0.08533367
1225	0.95603484	0.043965187
1226	0.01953216	0.9804678
1227	0.5881438	0.41185614
1228	0.727385	0.27261502
1229	5.1865143e-05	0.99994814
1230	0.73124516	0.26875487
1231	0.9701895	0.029810458
1232	0.111806214	0.8881937
1233	0.85290474	0.14709531
1234	0.7632052	0.23679477
1235	0.71967775	0.2803222
1236	0.019096412	0.98090357
1237	3.146334e-06	0.9999969
1238	0.86238617	0.13761382
1239	0.8706003	0.1293997
1240	0.9788952	0.02110484
1241	0.9667146	0.03328534
1242	0.46103883	0.5389612
1243	0.6698241	0.3301759
1244	0.66677076	0.3332293
1245	0.8432662	0.15673375
1246	0.01134177	0.98865825
1247	0.42695007	0.5730499
1248	0.023633821	0.97636616
1249	0.14218287	0.8578171
1250	0.99343723	0.0065627317
1251	0.24458835	0.7554117
1252	0.39145964	0.60854036
1253	0.81993127	0.18006872
1254	0.9849258	0.015074164
1255	0.6906686	0.30933136
1256	0.81875926	0.18124071
1257	2.3773453e-05	0.9999763
1258	0.98081964	0.019180333
1259	0.2243484	0.77565163
1260	0.77897376	0.22102618
1261	0.0017071726	0.99829286
1262	0.9108702	0.08912981
1263	0.002613156	0.9973869
1264	0.75398076	0.24601924
1265	0.97406423	0.025935786
1266	0.5554064	0.44459367
1267	0.31048593	0.68951404
1268	0.7451262	0.25487384
1269	0.8500518	0.14994822
1270	0.99302566	0.006974385
1271	0.8257074	0.17429265
1272	0.9910954	0.008904547
1273	0.47163412	0.52836585
1274	0.8758561	0.12414395
1275	0.060088463	0.93991154
1276	0.9151537	0.08484628
1277	0.00027344623	0.9997266
1278	0.38589227	0.6141077
1279	0.7584876	0.24151239
1280	0.0008774574	0.99912256
1281	0.9699987	0.03000131
1282	0.8792562	0.12074377
1283	0.992105	0.007894979
1284	0.004528924	0.9954711
1285	0.37172547	0.62827456
1286	0.007155061	0.9928449
1287	0.59610254	0.4038974
1288	0.023512842	0.9764872
1289	0.86156625	0.13843377
1290	0.05891901	0.94108105
1291	0.9140094	0.08599059
1292	0.23704912	0.76295084
1293	0.9032977	0.09670228
1294	0.18333094	0.81666905
1295	0.98260707	0.0173929
1296	0.0684852	0.93151486
1297	0.48211688	0.51788306
1298	0.028256396	0.97174364
1299	0.000800151	0.9991998
1300	0.86595625	0.1340438
1301	0.9850638	0.01493625
1302	0.42015815	0.57984185
1303	0.019211972	0.980788
1304	0.38215816	0.61784184
1305	0.88365114	0.11634882
1306	0.7747716	0.22522847
1307	0.9805162	0.019483823
1308	0.9674675	0.03253253
1309	0.5344465	0.46555355
1310	0.59918296	0.400817
1311	0.96936035	0.03063968
1312	0.80423295	0.19576703
1313	0.015156074	0.9848439
1314	0.76790553	0.23209442
1315	0.55678344	0.44321662
1316	0.2980012	0.7019988
1317	0.43048728	0.5695127
1318	0.10444008	0.89555997
1319	0.35109	0.64891005
1320	0.27423757	0.7257624
1321	0.7751448	0.22485517
1322	0.12319343	0.87680656
1323	0.80136204	0.19863799
1324	0.973138	0.026862036
1325	0.8831776	0.11682246
1326	0.58962816	0.41037187
1327	0.031778555	0.9682215
1328	0.7053479	0.29465213
1329	0.5368386	0.46316135
1330	0.9549877	0.04501227
1331	0.21132396	0.7886761
1332	0.20410724	0.7958928
1333	9.004536e-06	0.99999094
1334	0.06380265	0.93619734
1335	0.035053585	0.9649464
1336	0.7905539	0.20944607
1337	0.4304912	0.5695088
1338	0.9955135	0.004486459
1339	0.9598396	0.04016045
1340	0.7532182	0.24678184
1341	0.7746484	0.22535162
1342	0.9341948	0.065805234
1343	0.64971775	0.35028225
1344	0.3172969	0.68270314
1345	0.5491357	0.4508643
1346	0.7481102	0.25188982
1347	0.032762002	0.96723807
1348	0.001388957	0.998611
1349	0.00028090057	0.9997191
1350	0.38099545	0.6190045
1351	0.5991031	0.40089688
1352	0.98659223	0.013407741
1353	0.889373	0.11062694
1354	0.007751747	0.9922483
1355	0.38706484	0.6129351
1356	0.73227763	0.2677224
1357	0.8085268	0.19147317
1358	0.28641558	0.7135844
1359	0.8645933	0.13540663
1360	0.9799913	0.020008672
1361	0.028889677	0.9711103
1362	2.1667582e-05	0.9999783
1363	0.0022424606	0.9977576
1364	0.5007473	0.49925274
1365	0.15276197	0.84723806
1366	0.9907953	0.009204673
1367	0.048371643	0.9516284
1368	0.981086	0.018914055
1369	0.90449315	0.09550687
1370	0.29267198	0.707328
1371	0.824659	0.17534102
1372	0.025463112	0.9745369
1373	0.12499715	0.87500286
1374	0.9328966	0.06710341
1375	0.9427257	0.057274286
1376	0.81926435	0.18073568
1377	0.16560811	0.8343919
1378	0.8786454	0.1213546
1379	0.5422546	0.45774537
1380	0.5989786	0.40102142
