# Supplementary material for: Evaluating deep learning-based melanoma classification using immunohistochemistry and routine histology: A three center study
Source: PLoS One. 2024 Jan 19;19(1):e0297146. doi: 10.1371/journal.pone.0297146 (PMC10798511; doi:10.1371/journal.pone.0297146)
Supplement: S5 Dataset — (ZIP) [file pone.0297146.s011.zip › minimal_dataset/tile_predictions/dresden/813015-HE_ind_ISlab_1.0.csv]

	0	1
0	0.028775923	0.97122407
1	0.36426863	0.6357314
2	0.559794	0.44020602
3	0.4415675	0.5584325
4	0.06521484	0.9347852
5	0.028297422	0.9717026
6	0.20658813	0.79341185
7	0.20480259	0.79519737
8	0.18987764	0.8101224
9	0.978156	0.021844039
10	0.0125614945	0.9874385
11	0.43868488	0.5613152
12	0.005917943	0.99408203
13	0.1369736	0.8630264
14	0.47855565	0.5214444
15	0.00026195546	0.99973804
16	0.8439995	0.15600054
17	0.23757459	0.76242536
18	0.6082646	0.39173532
19	0.0041567474	0.99584323
20	7.332984e-05	0.9999267
21	0.30083695	0.699163
22	0.19390033	0.8060996
23	0.012369307	0.98763067
24	0.0075077415	0.99249226
25	0.015292972	0.98470706
26	0.0020532433	0.9979468
27	0.000104472434	0.9998956
28	0.29328415	0.7067159
29	0.9146646	0.085335344
30	0.24647516	0.75352484
31	0.02436415	0.9756359
32	0.0035753318	0.9964246
33	0.009879706	0.9901203
34	0.9223506	0.07764939
35	0.10275634	0.8972436
36	0.025708292	0.97429174
37	0.010816188	0.9891838
38	0.00011309862	0.9998869
39	0.0019691451	0.99803084
40	0.5470313	0.45296872
41	0.36482024	0.63517976
42	0.09938136	0.9006187
43	0.59477764	0.40522233
44	0.0015066571	0.9984933
45	0.002197685	0.9978023
46	0.0068458905	0.99315417
47	0.26713905	0.732861
48	0.58326167	0.4167383
49	0.04423843	0.9557615
50	0.76043653	0.23956352
51	0.38028342	0.6197166
52	0.101283826	0.8987162
53	0.009970938	0.99002904
54	0.0015681806	0.99843174
55	0.8354397	0.16456032
56	0.31041396	0.68958604
57	0.054535665	0.9454644
58	0.057344902	0.94265515
59	0.00032304943	0.99967694
60	0.44698215	0.55301785
61	0.108589634	0.89141035
62	0.0052414937	0.9947584
63	0.950675	0.04932498
64	0.69746363	0.30253637
65	0.0448703	0.9551297
66	0.06341781	0.9365822
67	0.09845766	0.9015423
68	0.25242797	0.74757206
69	0.23415364	0.7658464
70	0.007384666	0.99261534
71	0.03511038	0.96488965
72	2.351227e-05	0.9999765
73	0.029656485	0.97034353
74	0.00089195796	0.999108
75	0.63649637	0.3635036
76	0.002881329	0.9971187
77	0.3952639	0.60473615
78	0.039601427	0.96039855
79	0.10406648	0.89593357
80	0.04632313	0.9536768
81	0.1584353	0.8415648
82	0.028003374	0.97199667
83	0.025335547	0.9746645
84	0.28313702	0.716863
85	0.32729563	0.67270434
86	0.0014535063	0.9985464
87	0.61428565	0.38571435
88	0.6552002	0.34479985
89	0.12319163	0.87680835
90	0.25279504	0.74720496
91	0.19278535	0.8072147
92	0.027889118	0.97211087
93	0.01327039	0.9867296
94	0.004753296	0.9952467
95	0.27728948	0.72271055
96	0.00060697546	0.999393
97	0.12767568	0.8723243
98	0.29747245	0.7025275
99	0.57552874	0.42447123
100	0.43547824	0.56452173
101	0.54891354	0.45108646
102	0.032186944	0.9678131
103	0.0006894341	0.9993106
104	0.08099863	0.9190014
105	0.2516795	0.7483205
106	0.2840319	0.7159681
107	0.055852138	0.9441478
108	0.015544444	0.9844556
109	0.006257493	0.9937425
110	0.0019691414	0.99803084
111	0.41897243	0.58102757
112	0.08017343	0.9198266
113	0.22680737	0.77319264
114	0.0008780085	0.99912196
115	0.27326068	0.7267393
116	0.4047275	0.59527254
117	0.006255504	0.99374455
118	0.7764007	0.22359934
119	0.05105989	0.94894016
120	0.039575793	0.9604242
121	2.4942767e-05	0.9999751
122	0.00035542028	0.9996445
123	0.17822435	0.8217756
124	0.0820568	0.9179432
125	0.50119954	0.4988005
126	0.0018296395	0.9981704
127	0.084692776	0.9153073
128	0.058451507	0.9415485
129	0.14284065	0.8571594
130	0.46410653	0.5358935
131	0.00062544533	0.99937457
132	0.869873	0.13012698
133	0.27944574	0.72055423
134	0.041400608	0.9585993
135	0.0060636834	0.99393636
136	0.003743409	0.9962566
137	0.10684694	0.8931531
138	0.020638287	0.9793617
139	0.798983	0.201017
140	0.42001364	0.5799864
141	0.002951963	0.9970481
142	0.48817575	0.51182425
143	0.12799522	0.8720048
144	0.013841541	0.98615843
145	0.69863	0.30137005
146	0.002067867	0.9979322
147	0.7394785	0.2605215
148	0.0090250205	0.99097496
149	0.28296092	0.7170391
150	0.58572227	0.41427767
151	0.1564242	0.8435758
152	0.6822019	0.31779808
153	0.007343838	0.99265623
154	0.00054231496	0.99945766
155	0.20957638	0.79042363
156	0.29312184	0.7068782
157	0.0045891805	0.99541086
158	0.045145817	0.9548542
159	0.32904604	0.6709539
160	3.5324774e-05	0.9999647
161	0.17171317	0.8282868
162	0.60150015	0.39849988
163	0.03425414	0.9657459
164	0.0438172	0.9561828
165	0.21372858	0.78627145
166	0.020349389	0.9796506
167	0.010228065	0.9897719
168	0.015203935	0.98479605
169	0.45623428	0.54376566
170	0.059745066	0.940255
171	0.0045899446	0.99541
172	0.06153416	0.93846583
173	0.0017566786	0.99824333
174	0.22573799	0.774262
175	0.7924643	0.20753571
176	0.3033919	0.6966081
177	0.0057431087	0.9942569
178	0.0030186453	0.9969813
179	0.013273644	0.9867264
180	0.17818688	0.8218131
181	0.016507741	0.9834923
182	0.0016004217	0.99839956
183	0.73335224	0.26664773
184	0.0078095985	0.9921904
185	0.086752735	0.9132472
186	0.10757592	0.8924241
187	0.6565373	0.3434627
188	0.93206984	0.06793022
189	0.46612203	0.53387797
190	0.33835754	0.6616425
191	0.0011161296	0.9988839
192	0.0028410922	0.9971589
193	0.0016926071	0.99830735
194	0.006185831	0.99381423
195	0.21046488	0.78953505
196	0.0033104927	0.99668944
197	0.6263843	0.37361562
198	0.005193515	0.99480647
199	0.0050196475	0.9949804
200	0.46853602	0.531464
201	0.0037549566	0.99624497
202	0.08099959	0.9190004
203	0.34595078	0.6540492
204	0.001428975	0.99857104
205	0.0044144094	0.99558556
206	0.77319455	0.22680545
207	0.3131199	0.6868801
208	0.002750762	0.9972492
209	0.05192907	0.9480709
210	0.43971103	0.56028897
211	0.45353568	0.5464643
212	0.012061567	0.98793846
213	0.042006694	0.9579933
214	0.22177617	0.7782239
215	0.33219457	0.66780543
216	0.00015646947	0.9998435
217	0.09816275	0.9018373
218	0.061528146	0.9384719
219	0.14140931	0.8585907
220	0.059600014	0.9404
221	0.91430235	0.08569769
222	0.16299465	0.8370053
223	0.3324266	0.66757333
224	0.6214699	0.37853006
225	0.4087361	0.59126383
226	0.05989823	0.94010174
227	0.09625642	0.9037436
228	0.08308688	0.9169131
229	0.20218901	0.79781103
230	0.2488212	0.75117886
231	0.00029840964	0.99970156
232	0.00031881157	0.99968123
233	0.44688785	0.55311215
234	0.020157643	0.97984236
235	0.13399358	0.8660065
236	0.26024437	0.7397556
237	0.011688669	0.98831135
238	0.28837717	0.71162283
239	0.005661411	0.9943386
240	0.13000666	0.8699933
241	0.9646346	0.035365395
242	0.23594815	0.76405185
243	0.29143777	0.7085622
244	0.13655344	0.8634466
245	0.2892312	0.71076876
246	0.22200313	0.77799684
247	0.6014482	0.39855188
248	0.011192814	0.9888072
249	0.0103967	0.98960334
250	0.00040729757	0.9995927
251	0.7205639	0.2794361
252	0.27843404	0.7215659
253	0.0019014685	0.99809855
254	0.36731407	0.6326859
255	0.037871208	0.9621288
256	0.002991297	0.99700874
257	0.5566674	0.44333264
258	0.0153085245	0.98469144
259	0.11334874	0.8866513
260	0.06814545	0.93185455
261	0.0034669174	0.99653304
262	0.22950514	0.7704949
263	0.0006476392	0.9993524
264	0.6665764	0.33342355
265	0.0038800638	0.99612
266	0.00030460663	0.9996954
267	0.0031685687	0.9968315
268	0.00039090656	0.9996092
269	0.000104234605	0.9998958
270	0.024848344	0.9751517
271	0.920781	0.07921895
272	0.7388909	0.26110914
273	0.016303556	0.9836964
274	0.20524028	0.79475975
275	0.3316331	0.66836697
276	0.008611931	0.991388
277	0.006467854	0.99353206
278	0.5908976	0.40910244
279	0.08867676	0.9113232
280	0.05449631	0.9455037
281	0.011541911	0.9884581
282	0.000536177	0.99946386
283	0.0030256796	0.99697435
284	0.03987484	0.9601252
285	0.0077175368	0.99228245
286	0.022733843	0.97726613
287	0.00045211305	0.9995479
288	0.010952394	0.9890476
289	0.7736386	0.2263614
290	0.019423388	0.9805766
291	0.8709211	0.12907898
292	0.0434424	0.9565576
293	0.021355944	0.9786441
294	0.41359544	0.58640456
295	0.13639365	0.86360633
296	0.8997866	0.10021343
297	0.01873536	0.98126465
298	0.06859188	0.9314081
299	0.007918155	0.9920819
300	0.30759066	0.69240934
301	0.0010034024	0.99899656
302	1.6401431e-05	0.99998355
303	0.46424186	0.53575814
304	0.02839375	0.9716062
305	0.0014949271	0.9985051
306	0.07177339	0.92822665
307	0.01043167	0.9895683
308	0.049567655	0.95043236
309	0.29133838	0.7086616
310	0.0076002893	0.99239975
311	0.4022417	0.59775835
312	0.4366111	0.56338894
313	0.109284446	0.8907156
314	0.19055264	0.80944735
315	0.004420659	0.9955793
316	0.09482105	0.9051789
317	0.48078462	0.51921535
318	0.002118242	0.9978817
319	0.008015534	0.99198455
320	0.14587645	0.85412353
321	0.13941288	0.8605871
322	0.6356509	0.36434916
323	0.0036470143	0.99635303
324	0.0012062048	0.9987937
325	0.044205066	0.95579493
326	0.26628596	0.733714
327	0.0061671534	0.9938328
328	0.003253597	0.9967464
329	0.03666695	0.9633331
330	0.0068024658	0.99319756
331	0.1882926	0.8117074
332	0.0012565085	0.9987435
333	0.053775046	0.946225
334	0.64719903	0.35280094
335	0.18775736	0.8122426
336	0.92154664	0.0784533
337	0.07320878	0.92679125
338	0.11686393	0.8831361
339	0.2091633	0.7908367
340	0.011641973	0.9883581
341	0.41393656	0.5860634
342	0.0064430153	0.99355704
343	0.17785619	0.8221438
344	0.20598432	0.79401565
345	0.8441667	0.15583324
346	0.0004781163	0.99952185
347	0.023881786	0.97611827
348	0.27633074	0.7236693
349	0.40455806	0.59544194
350	0.018923994	0.981076
351	0.24000815	0.7599919
352	0.000121029436	0.999879
353	0.6740121	0.3259879
354	0.03132789	0.96867216
355	0.24125879	0.7587412
356	0.012606757	0.98739326
357	0.86374956	0.13625047
358	0.82842106	0.17157897
359	0.07365251	0.92634743
360	0.43743187	0.5625682
361	0.72950786	0.27049217
362	0.3062764	0.6937236
363	0.15505803	0.8449419
364	0.0719422	0.92805785
365	0.018594988	0.98140496
366	6.360281e-05	0.99993634
367	0.22985452	0.7701455
368	0.13818644	0.86181355
369	2.888402e-05	0.99997115
370	0.020550253	0.97944975
371	0.5611302	0.43886977
372	0.0001705552	0.9998294
373	0.012658517	0.98734146
374	0.028156558	0.9718435
375	0.001131889	0.9988681
376	0.0037578123	0.99624217
377	0.20792945	0.7920705
378	0.733627	0.26637298
379	0.0001495726	0.9998504
380	0.71377873	0.28622127
381	0.01629647	0.98370355
382	0.6337866	0.36621335
383	0.00011708581	0.99988294
384	0.028755847	0.9712442
385	0.23715946	0.7628405
386	0.05523031	0.9447697
387	0.6087575	0.39124247
388	0.018214127	0.98178583
389	0.4817219	0.51827806
390	0.01113939	0.98886055
391	0.33666584	0.6633342
392	0.057811245	0.94218874
393	0.46183568	0.5381643
394	0.0012397246	0.99876034
395	0.0024813581	0.99751866
396	0.0023905968	0.9976094
397	0.005290023	0.99470997
398	0.53788066	0.46211934
399	0.09623539	0.90376467
400	0.22910802	0.770892
401	0.19780351	0.8021965
402	0.47363076	0.5263692
403	0.7592824	0.24071762
404	0.71563727	0.28436273
405	0.85526705	0.14473292
406	0.1449172	0.85508275
407	0.014612895	0.9853871
408	0.005756468	0.99424356
409	0.41123325	0.5887667
410	0.3707916	0.62920845
411	0.52492523	0.4750747
412	0.023096202	0.97690374
413	0.0037530493	0.996247
414	0.43840593	0.56159407
415	0.5522444	0.4477556
416	0.0015037261	0.9984963
417	0.04072286	0.95927715
418	0.040682174	0.9593178
419	0.007017196	0.99298286
420	0.46317244	0.53682756
421	0.34816515	0.6518348
422	0.13230103	0.86769897
423	0.4073768	0.5926232
424	0.016743394	0.98325664
425	0.5138585	0.4861415
426	0.00093915337	0.9990608
427	0.001704621	0.99829537
428	0.32829413	0.67170584
429	0.26402146	0.7359785
430	0.9354684	0.06453159
431	0.007026941	0.9929731
432	0.0065877372	0.9934123
433	0.013678124	0.9863218
434	0.3370125	0.6629875
435	0.14886668	0.8511333
436	0.13832845	0.86167157
437	0.008232377	0.99176764
438	0.8306525	0.16934758
439	0.5792886	0.4207114
440	0.01923317	0.9807669
441	0.046554398	0.9534456
442	0.0039288723	0.9960711
443	0.86434776	0.13565229
444	0.115215175	0.8847849
445	0.6497959	0.3502041
446	0.00015905182	0.999841
447	0.46477798	0.535222
448	0.048144683	0.95185536
449	0.22179869	0.77820134
450	0.0066131805	0.9933868
451	0.004210083	0.99578995
452	0.1137906	0.88620937
453	0.03948636	0.9605136
454	0.08230962	0.9176904
455	0.062119152	0.9378809
456	0.0019508658	0.99804914
457	0.007080762	0.99291927
458	0.010752926	0.989247
459	0.0004882642	0.9995117
460	0.8307148	0.16928521
461	0.040130664	0.9598693
462	0.74207747	0.25792253
463	0.1469853	0.8530147
464	0.39671445	0.60328555
465	1.5789095e-05	0.99998426
466	0.272527	0.72747296
467	0.0069433874	0.9930566
468	0.004848722	0.9951513
469	0.0024942588	0.9975057
470	0.00060322223	0.9993968
471	0.03116617	0.9688338
472	0.19115208	0.8088479
473	0.19523385	0.8047662
474	0.0036383937	0.99636155
475	0.11514318	0.8848568
476	0.0028951727	0.9971048
477	0.16560328	0.8343967
478	0.00073872035	0.9992613
479	0.00012663241	0.9998734
480	0.454238	0.54576194
481	0.18743461	0.8125654
482	0.25195652	0.7480435
483	0.51714796	0.48285207
484	0.20158246	0.7984175
485	0.00078306114	0.9992169
486	0.0041194707	0.9958805
487	0.002340189	0.9976598
488	0.007706615	0.99229336
489	0.028258301	0.97174174
490	1.1337619e-06	0.9999988
491	0.67705137	0.32294866
492	0.00032435296	0.99967563
493	0.25493547	0.74506456
494	0.21677871	0.7832213
495	0.35628664	0.64371336
496	0.44051602	0.55948395
497	0.0012811774	0.99871886
498	0.84597194	0.15402804
499	0.6450658	0.35493422
500	0.008483896	0.9915161
501	0.088877365	0.9111227
502	0.049731918	0.95026803
503	0.07994475	0.9200552
504	0.4118729	0.5881271
505	0.0057209358	0.994279
506	0.008457871	0.9915421
507	0.022516847	0.97748315
508	0.020684736	0.9793153
509	0.09297878	0.9070213
510	0.071097784	0.92890215
511	0.23736237	0.7626376
512	0.004363318	0.99563664
513	0.29559293	0.7044071
514	0.18297899	0.817021
515	0.07938753	0.92061245
516	0.17701577	0.8229842
517	0.30937946	0.69062054
518	0.2275789	0.7724211
519	0.46795988	0.5320401
520	0.009246296	0.99075377
521	0.9348605	0.06513947
522	0.65552133	0.34447873
523	0.7244569	0.27554312
524	0.045697168	0.9543028
525	0.20586728	0.7941327
526	0.5436084	0.45639157
527	0.028930733	0.9710693
528	0.22427635	0.77572364
529	0.17448343	0.8255166
530	0.013061599	0.98693836
531	0.026898047	0.973102
532	0.0026499184	0.9973501
533	0.021971717	0.97802824
534	0.00052939146	0.99947065
535	0.29084718	0.70915276
536	0.012634476	0.9873655
537	0.09449733	0.90550274
538	0.044740386	0.9552597
539	0.02972156	0.97027844
540	0.8239458	0.17605421
541	0.37350586	0.62649417
542	0.13023339	0.8697666
543	0.26488483	0.7351152
544	0.4881948	0.5118052
545	0.014452606	0.9855474
546	0.00010263921	0.99989736
547	0.1819467	0.8180533
548	0.03467744	0.9653226
549	0.018482532	0.9815175
550	0.18451251	0.81548744
551	0.00093794806	0.9990621
552	0.038495958	0.961504
553	0.6360253	0.36397472
554	0.13711557	0.86288446
555	0.027383396	0.9726166
556	0.29489395	0.7051061
557	0.9618182	0.03818186
558	0.0009267931	0.99907315
559	0.12486897	0.8751311
560	0.38170713	0.61829287
561	0.9842106	0.01578946
562	0.00026756673	0.99973243
563	0.0087445695	0.9912554
564	0.2953434	0.7046566
565	0.406668	0.593332
566	0.00062420784	0.99937576
567	0.008028633	0.9919714
568	0.33642	0.66358
569	0.00032740418	0.99967265
570	0.02872369	0.97127634
571	0.082186304	0.9178137
572	0.14423814	0.8557618
573	0.95251876	0.04748119
574	0.00041018013	0.99958986
575	0.0035899251	0.9964101
576	2.2722441e-05	0.99997723
577	0.005075166	0.9949248
578	0.853345	0.14665507
579	0.06024828	0.9397517
580	0.19029853	0.8097015
581	3.917652e-06	0.99999607
582	0.92246765	0.07753237
583	0.8840453	0.11595471
584	1.9139901e-05	0.9999808
585	0.049857646	0.9501423
586	0.9062212	0.09377875
587	0.0013580912	0.9986419
588	0.0891158	0.91088426
589	0.499506	0.500494
590	0.21380624	0.7861938
591	0.063553214	0.9364468
592	0.04109708	0.9589029
593	0.091143966	0.9088561
594	0.3300379	0.66996217
595	0.043627787	0.95637214
596	0.2740813	0.7259187
597	0.43391642	0.56608355
598	0.23294295	0.76705706
599	0.032609355	0.96739066
600	0.008808719	0.9911912
601	0.007323503	0.9926765
602	0.7805968	0.2194032
603	0.11582391	0.8841761
604	0.7593265	0.24067351
605	0.15188178	0.8481182
606	0.044380616	0.95561945
607	0.24598987	0.75401014
608	0.3620242	0.6379758
