# Supplementary material for: Evaluating deep learning-based melanoma classification using immunohistochemistry and routine histology: A three center study
Source: PLoS One. 2024 Jan 19;19(1):e0297146. doi: 10.1371/journal.pone.0297146 (PMC10798511; doi:10.1371/journal.pone.0297146)
Supplement: S5 Dataset — (ZIP) [file pone.0297146.s011.zip › minimal_dataset/tile_predictions/dresden/792537-HE_ind_ISlab_0.0.csv]

	0	1
0	0.70177984	0.29822016
1	0.06662122	0.93337876
2	0.9459084	0.054091547
3	0.9850641	0.014935828
4	0.94873834	0.05126165
5	0.59818196	0.40181804
6	0.9935868	0.0064132
7	0.8250967	0.17490326
8	0.14916511	0.85083497
9	0.37666038	0.62333965
10	0.9414896	0.058510453
11	0.006805082	0.99319494
12	0.16001241	0.8399876
13	0.016004011	0.983996
14	0.18078151	0.81921846
15	0.49663654	0.50336343
16	0.78660405	0.21339603
17	0.9956944	0.0043056062
18	0.36578593	0.6342141
19	0.94882387	0.051176082
20	0.3964725	0.6035275
21	0.6582312	0.34176883
22	0.8652364	0.13476357
23	0.99777395	0.0022260628
24	0.9992855	0.00071456376
25	0.2567132	0.7432868
26	0.004413048	0.995587
27	0.30930287	0.69069713
28	0.30037817	0.69962186
29	0.9695266	0.030473357
30	0.9996445	0.00035545774
31	0.17353632	0.8264637
32	0.128195	0.871805
33	0.9866464	0.013353604
34	0.21211195	0.78788805
35	0.98977697	0.010223106
36	0.8593761	0.14062388
37	0.86419624	0.13580368
38	0.59778386	0.4022161
39	0.35402554	0.6459745
40	0.99993026	6.979126e-05
41	0.9411395	0.0588605
42	0.43996078	0.5600392
43	0.9667353	0.033264678
44	0.6049795	0.39502048
45	0.9905131	0.009486905
46	0.1632764	0.83672357
47	0.97409624	0.025903748
48	0.8575705	0.14242952
49	0.84290177	0.15709826
50	0.051817756	0.9481822
51	0.94791853	0.052081507
52	0.9840074	0.015992554
53	0.65300095	0.34699902
54	0.99189305	0.008106987
55	0.40038246	0.5996176
56	0.9787321	0.021267934
57	0.22159292	0.77840704
58	0.09734392	0.90265614
59	0.14515533	0.8548447
60	0.98667127	0.013328734
61	0.08009719	0.91990274
62	0.9722554	0.027744569
63	0.9866888	0.013311263
64	0.9948428	0.0051571834
65	0.85825753	0.14174253
66	0.925843	0.07415702
67	0.9865752	0.013424774
68	0.99618405	0.0038159
69	0.75307524	0.24692479
70	0.99187887	0.008121101
71	0.63036114	0.3696389
72	0.93055964	0.06944039
73	0.65453947	0.34546056
74	0.6240071	0.3759929
75	0.8046841	0.19531596
76	0.9818333	0.018166654
77	0.9956923	0.0043077
78	0.41900963	0.5809904
79	0.97181344	0.028186554
80	0.96232057	0.03767944
81	0.818515	0.18148504
82	0.85741633	0.1425837
83	0.5393657	0.46063426
84	0.5117737	0.48822626
85	0.48183212	0.5181679
86	0.91712874	0.082871266
87	0.88256896	0.117431015
88	0.0634604	0.93653965
89	0.800243	0.19975702
90	0.84151936	0.1584807
91	0.93566394	0.064336084
92	0.26650634	0.7334936
93	0.90424824	0.09575174
94	0.9241301	0.07586992
95	0.8373058	0.16269422
96	0.884383	0.11561698
97	0.101671204	0.89832884
98	0.22479653	0.77520347
99	0.13722049	0.86277944
100	0.99641585	0.003584079
101	0.99649245	0.0035076016
102	0.9222666	0.07773337
103	0.22512382	0.7748762
104	0.74332863	0.25667137
105	0.08971205	0.9102879
106	0.790046	0.20995401
107	0.75062203	0.24937797
108	0.9286131	0.07138692
109	0.8857787	0.114221245
110	0.22065681	0.7793431
111	0.8804853	0.119514726
112	0.477621	0.522379
113	0.90204626	0.09795379
114	0.9658283	0.034171756
115	0.766394	0.233606
116	0.7038904	0.2961096
117	0.99761164	0.0023883155
118	0.8779642	0.12203585
119	0.441651	0.558349
120	0.99990547	9.45458e-05
121	0.9962269	0.0037731132
122	0.36015397	0.639846
123	0.9871848	0.012815181
124	0.87209123	0.12790878
125	0.98402345	0.015976511
126	0.8567631	0.14323688
127	0.70708346	0.29291657
128	0.7630552	0.23694475
129	0.99797267	0.0020273372
130	0.7953742	0.20462583
131	0.09609656	0.9039034
132	0.9157064	0.08429361
133	0.8837429	0.11625713
134	0.9859962	0.014003851
135	0.2313761	0.7686239
136	0.96638197	0.0336181
137	0.9756242	0.024375828
138	0.9908206	0.009179476
139	0.43339702	0.56660295
140	0.3593119	0.64068806
141	0.9625915	0.037408464
142	0.11362871	0.88637125
143	0.73589003	0.26410994
144	0.24252082	0.7574792
145	0.9883613	0.011638714
146	0.88934094	0.1106591
147	0.65906954	0.34093043
148	0.96032333	0.03967661
149	0.99939036	0.000609639
150	0.3630147	0.6369853
151	0.94891554	0.051084496
152	0.8518779	0.14812209
153	0.8305737	0.1694263
154	0.06731419	0.93268585
155	0.9309174	0.069082655
156	0.8734042	0.12659582
157	0.9999659	3.4101184e-05
158	0.5498773	0.45012274
159	0.4116627	0.58833724
160	0.20034797	0.79965204
161	0.85691977	0.14308025
162	0.90535533	0.094644636
163	0.5953403	0.40465972
164	0.7228962	0.27710372
165	0.8662753	0.13372466
166	0.9923915	0.00760845
167	0.27303493	0.726965
168	0.634746	0.36525398
169	0.9851113	0.014888667
170	0.89536065	0.10463938
171	0.30940592	0.69059414
172	0.8705259	0.12947407
173	0.118586056	0.881414
174	0.9997706	0.00022937305
175	0.25485837	0.7451416
176	0.79606766	0.20393234
177	0.43927526	0.56072474
178	0.9846043	0.015395728
179	0.9709783	0.029021623
180	0.06941774	0.9305822
181	0.86620206	0.13379796
182	0.88265336	0.117346644
183	0.99196553	0.008034513
184	0.21530584	0.78469414
185	0.5021841	0.4978159
186	0.9109842	0.08901575
187	0.6005296	0.3994704
188	0.34023654	0.6597635
189	0.27693635	0.72306365
190	0.13393375	0.8660663
191	0.44943467	0.5505653
192	0.80790186	0.19209813
193	0.3810235	0.61897653
194	0.82769084	0.1723091
195	0.9661392	0.03386081
196	0.7703243	0.22967574
197	0.99467236	0.0053276727
198	0.9710254	0.028974593
199	0.67275256	0.3272474
200	0.5954221	0.40457785
201	0.85286015	0.14713988
202	0.9786604	0.021339666
203	0.17250516	0.8274948
204	0.646911	0.35308897
205	0.1519967	0.84800327
206	0.60425043	0.39574957
207	0.998111	0.0018890398
208	0.81601137	0.1839887
209	0.9846635	0.01533657
210	0.12561813	0.87438184
211	0.34831545	0.6516845
212	0.9350377	0.06496234
213	0.9992835	0.0007165687
214	0.51187027	0.48812973
215	0.9693829	0.03061718
216	0.76238996	0.23761004
217	0.3231577	0.67684233
218	0.0913921	0.9086079
219	0.0011692507	0.99883074
220	0.8720195	0.12798052
221	0.5777854	0.4222146
222	0.5169696	0.48303035
223	0.99779606	0.0022039653
224	0.7693858	0.2306142
225	0.9017165	0.0982835
226	0.99778914	0.002210835
227	0.91473943	0.08526055
228	0.88714427	0.11285574
229	0.84049714	0.15950285
230	0.91184497	0.08815507
231	0.8377287	0.16227128
232	0.124164335	0.8758357
233	0.9771413	0.022858597
234	0.60315424	0.39684573
235	0.9793585	0.020641463
236	0.7468262	0.25317383
237	0.013289299	0.9867107
238	0.44752812	0.5524719
239	0.6606456	0.33935443
240	0.9759011	0.02409892
241	0.9980502	0.001949828
242	0.20866263	0.7913374
243	0.716591	0.283409
244	0.84936213	0.15063785
245	0.044328716	0.95567125
246	0.39116636	0.6088336
247	0.97518843	0.024811616
248	0.88226175	0.117738314
249	0.60309124	0.3969088
250	0.9105193	0.089480646
251	0.87772274	0.12227719
252	0.8235573	0.17644274
253	0.47687802	0.52312195
254	0.50504136	0.49495864
255	0.011634008	0.988366
256	0.95132554	0.048674453
257	0.96058804	0.039411984
258	0.09986204	0.90013796
259	0.90999925	0.09000079
260	0.8671071	0.13289292
261	0.74666095	0.25333905
262	0.32936928	0.6706307
263	0.9670523	0.032947764
264	0.5101665	0.48983347
265	0.2808775	0.71912247
266	0.9703974	0.029602617
267	0.012875784	0.9871242
268	0.5026191	0.49738088
269	0.99921393	0.00078608945
270	0.9676311	0.032368924
271	0.013412106	0.98658794
272	0.7690475	0.23095247
273	0.73661256	0.26338744
274	0.87723464	0.12276536
275	0.6465318	0.35346824
276	0.96891963	0.031080335
277	0.19472332	0.80527663
278	0.9610483	0.038951706
279	0.96782774	0.0321723
280	0.9961797	0.0038203332
281	0.01120392	0.9887961
282	0.99775356	0.0022464478
283	0.5753135	0.42468652
284	0.82717025	0.17282973
285	0.038826995	0.96117306
286	0.011559282	0.98844075
287	0.87972885	0.120271094
288	0.8110143	0.1889857
289	0.9436716	0.056328412
290	0.9992079	0.0007921217
291	0.060813535	0.9391865
292	0.7806932	0.21930687
293	0.7539363	0.24606371
294	0.89768636	0.1023136
295	0.9248475	0.07515248
296	0.017108195	0.9828918
297	0.907706	0.092293985
298	0.9495966	0.050403386
299	0.9872846	0.012715314
300	0.22890167	0.7710983
301	0.94316125	0.05683877
302	0.9801516	0.019848345
303	0.8982571	0.10174296
304	0.21448828	0.7855117
305	0.25205484	0.74794513
306	0.97114414	0.028855827
307	0.9720914	0.0279086
308	0.93676156	0.06323848
309	0.72245073	0.27754933
310	0.9980153	0.0019846587
311	0.0079705035	0.9920294
312	0.9807618	0.01923821
313	0.48256725	0.51743275
314	0.13421397	0.8657861
315	0.827027	0.17297293
316	0.12911189	0.87088805
317	0.8125132	0.1874868
318	0.9551411	0.04485894
319	0.95245236	0.047547605
320	0.9956987	0.004301315
321	0.28485417	0.7151458
322	0.9915065	0.008493463
323	0.9736259	0.02637405
324	0.1066156	0.8933844
325	0.96309626	0.036903676
326	0.002841211	0.99715877
327	0.98416847	0.015831536
328	0.7058804	0.2941196
329	0.5991167	0.4008833
330	0.5622831	0.4377169
331	0.2746528	0.7253472
332	0.80124104	0.198759
333	0.5719368	0.42806327
334	0.9790947	0.020905353
335	0.4509595	0.5490405
336	0.7487831	0.2512169
337	0.812468	0.18753202
338	0.98427874	0.015721304
339	0.35058257	0.6494174
340	0.36802366	0.6319763
341	0.32814664	0.67185336
342	0.989664	0.010335944
343	0.82160157	0.17839839
344	0.29773286	0.70226717
345	0.96344316	0.036556806
346	0.020279042	0.97972095
347	0.8225385	0.17746153
348	0.9702267	0.02977327
349	0.5518487	0.44815126
350	0.99807334	0.0019266705
351	0.7222857	0.27771428
352	0.41701508	0.5829849
353	0.9998056	0.00019433947
354	0.72646123	0.2735387
355	0.061791454	0.9382085
356	0.016978614	0.9830214
357	0.60548866	0.3945113
358	0.80522394	0.19477604
359	0.95137036	0.048629716
360	0.9217949	0.07820509
361	0.19013315	0.80986685
362	0.46592492	0.5340751
363	0.10227669	0.8977234
364	0.95893633	0.041063644
365	0.97258526	0.02741481
366	0.49534434	0.50465566
367	0.12148198	0.878518
368	0.36796016	0.6320398
369	0.99553937	0.0044606365
370	0.97980654	0.020193456
371	0.6292273	0.37077266
372	0.99423945	0.0057604974
373	0.7129644	0.28703558
374	0.39978087	0.60021913
375	0.39907312	0.60092694
376	0.70645314	0.29354692
377	0.9724577	0.027542314
378	0.9096388	0.09036119
379	0.77665347	0.22334646
380	0.9593047	0.040695366
381	0.9849493	0.015050792
382	0.51569384	0.48430613
383	0.9690832	0.030916844
384	0.8756756	0.12432436
385	0.90662897	0.09337099
386	0.5002122	0.4997878
387	0.9967158	0.0032842564
388	0.99015266	0.009847326
389	0.33122584	0.6687741
390	0.9930869	0.006913089
391	0.9741339	0.025866043
392	0.09417061	0.9058294
393	0.9986511	0.0013488991
394	0.99393094	0.006069065
395	0.28498808	0.71501195
396	0.8420509	0.15794912
397	0.9251141	0.07488591
398	0.9989262	0.001073724
399	0.88414025	0.11585974
400	0.9695766	0.030423382
401	0.7505994	0.24940063
402	0.9598812	0.04011885
403	0.9421363	0.057863787
404	0.9322907	0.06770937
405	0.9764906	0.02350941
406	0.9327637	0.067236274
407	0.032254335	0.96774566
408	0.047505144	0.95249486
409	0.99228764	0.007712342
410	0.3165909	0.6834091
411	0.21184823	0.78815174
412	0.9693992	0.030600786
413	0.99469525	0.005304717
414	0.85896903	0.14103095
415	0.52457476	0.47542524
416	0.9970974	0.002902643
417	0.70946527	0.2905348
418	0.46949333	0.5305067
419	0.5493023	0.45069775
420	0.9966247	0.0033753195
421	0.9094641	0.090535834
422	0.99410796	0.005892049
423	0.3878669	0.6121331
424	0.6575561	0.34244382
425	0.97830826	0.021691753
426	0.24016854	0.7598315
427	0.9932134	0.006786533
428	0.9952898	0.0047102435
429	0.011776473	0.98822355
430	0.9854984	0.014501515
431	0.77615905	0.22384095
432	0.8046037	0.19539638
433	0.90871835	0.09128171
434	0.9862499	0.013750053
435	0.25007805	0.749922
436	0.99985147	0.00014851327
437	0.76664996	0.23335001
438	0.9253285	0.074671544
439	0.4948867	0.5051133
440	0.025042469	0.9749576
441	0.594428	0.40557206
442	0.84141773	0.15858234
443	0.8304426	0.16955736
444	0.86567193	0.13432801
445	0.20318197	0.7968181
446	0.08210523	0.9178947
447	0.34120253	0.6587975
448	0.9976793	0.0023206747
449	0.7709344	0.22906561
450	0.740152	0.25984803
451	0.7247199	0.2752801
452	0.9666032	0.033396788
453	0.15346366	0.84653634
454	0.98717403	0.012826026
455	0.7294682	0.27053177
456	0.99517703	0.004822945
457	0.6006066	0.3993934
458	0.2829482	0.71705186
459	0.85722244	0.14277758
460	0.11072471	0.88927525
461	0.036115613	0.9638844
462	0.63014376	0.36985624
463	0.9462918	0.053708233
464	0.29274264	0.7072574
465	0.9524077	0.047592282
466	0.5075636	0.49243644
467	0.21730678	0.78269315
468	0.29247424	0.7075258
469	0.24225846	0.7577415
470	0.9806889	0.019311056
471	0.87842274	0.12157722
472	0.91589916	0.08410083
473	0.9979341	0.0020659382
474	0.99865806	0.0013419503
475	0.22901663	0.77098334
476	0.99514955	0.004850526
477	0.81049156	0.1895084
478	0.98534596	0.014654054
479	0.10295894	0.8970411
480	0.58357006	0.41642997
481	0.4562213	0.5437787
482	0.83642924	0.16357075
483	0.6711931	0.32880685
484	0.90862316	0.09137683
485	0.9599974	0.0400026
486	0.97309077	0.026909232
487	0.93448776	0.0655122
488	0.99933904	0.00066089164
489	0.9390335	0.06096646
490	0.14462928	0.85537076
491	0.42832786	0.57167214
492	0.80217373	0.19782628
493	0.04021146	0.9597885
494	0.9647495	0.035250504
495	0.061669238	0.9383308
496	0.8747854	0.1252145
497	0.75668335	0.24331668
498	0.70453465	0.29546535
499	0.971922	0.028078016
500	0.9954482	0.0045518684
501	0.98242235	0.017577676
502	0.8486984	0.15130162
503	0.642812	0.35718802
504	0.95304775	0.04695225
505	0.4237386	0.5762614
506	0.6816352	0.3183648
507	0.99968886	0.00031113953
508	0.4316249	0.56837505
509	0.2879292	0.71207076
510	0.56459874	0.43540132
511	0.14299347	0.85700655
512	0.3704472	0.6295528
513	0.87600994	0.12399006
514	0.95075023	0.04924979
515	0.9623476	0.03765236
516	0.13119896	0.86880106
517	0.4493068	0.5506933
518	0.9681552	0.031844813
519	0.2553945	0.7446055
520	0.4892892	0.51071084
521	0.46025133	0.53974867
522	0.99822944	0.0017706192
523	0.95406574	0.045934226
524	0.99996364	3.6309237e-05
525	0.93119097	0.06880904
526	0.5546436	0.4453564
527	0.30693322	0.6930667
528	0.26951075	0.7304892
529	0.9055555	0.09444455
530	0.94686455	0.05313551
531	0.9884227	0.011577353
532	0.982904	0.017096035
