# Supplementary material for: Evaluating deep learning-based melanoma classification using immunohistochemistry and routine histology: A three center study
Source: PLoS One. 2024 Jan 19;19(1):e0297146. doi: 10.1371/journal.pone.0297146 (PMC10798511; doi:10.1371/journal.pone.0297146)
Supplement: S5 Dataset — (ZIP) [file pone.0297146.s011.zip › minimal_dataset/tile_predictions/dresden/127678-S8_ind_ISlab_1.0.csv]

	0	1
0	0.00086512667	0.99913496
1	0.8092793	0.19072074
2	0.8624076	0.13759236
3	0.8882868	0.11171319
4	0.95235914	0.047640804
5	0.9986065	0.0013934897
6	0.99933857	0.0006613869
7	0.9999075	9.248751e-05
8	0.36893886	0.63106114
9	0.99720734	0.0027926073
10	0.62179	0.37821
11	0.85327125	0.14672871
12	0.98455	0.015450019
13	0.9716914	0.028308645
14	0.999959	4.0985546e-05
15	0.23398083	0.76601917
16	0.00020314923	0.9997969
17	0.771692	0.22830808
18	0.998256	0.0017439397
19	0.9848475	0.015152457
20	0.9999436	5.6392542e-05
21	0.2070033	0.7929967
22	0.9998379	0.00016204936
