# Supplementary material for: Evaluating deep learning-based melanoma classification using immunohistochemistry and routine histology: A three center study
Source: PLoS One. 2024 Jan 19;19(1):e0297146. doi: 10.1371/journal.pone.0297146 (PMC10798511; doi:10.1371/journal.pone.0297146)
Supplement: S5 Dataset — (ZIP) [file pone.0297146.s011.zip › minimal_dataset/tile_predictions/dresden/960456-S8_ind_ISlab_0.0.csv]

	0	1
0	3.8628492e-05	0.9999614
1	0.021468628	0.97853136
2	0.31029084	0.6897091
3	4.818418e-05	0.99995184
4	0.08000835	0.9199917
5	0.3110766	0.68892336
6	0.0002784241	0.9997216
7	0.021865215	0.97813475
8	0.67627156	0.3237284
