# Supplementary material for: Evaluating deep learning-based melanoma classification using immunohistochemistry and routine histology: A three center study
Source: PLoS One. 2024 Jan 19;19(1):e0297146. doi: 10.1371/journal.pone.0297146 (PMC10798511; doi:10.1371/journal.pone.0297146)
Supplement: S5 Dataset — (ZIP) [file pone.0297146.s011.zip › minimal_dataset/tile_predictions/dresden/977302-1-S8_ind_ISlab_0.0.csv]

	0	1
0	0.9956399	0.0043600798
1	0.99996364	3.6339967e-05
2	0.9975062	0.0024937796
3	0.00087058765	0.9991295
4	0.4384213	0.56157863
5	0.99904317	0.00095680426
