# Supplementary material for: Evaluating deep learning-based melanoma classification using immunohistochemistry and routine histology: A three center study
Source: PLoS One. 2024 Jan 19;19(1):e0297146. doi: 10.1371/journal.pone.0297146 (PMC10798511; doi:10.1371/journal.pone.0297146)
Supplement: S5 Dataset — (ZIP) [file pone.0297146.s011.zip › minimal_dataset/tile_predictions/dresden/101417-S8_ind_ISlab_0.0.csv]

	0	1
0	0.9998332	0.00016676787
1	0.99426234	0.00573769
2	0.3456786	0.6543214
3	0.96430725	0.03569271
4	0.99887544	0.0011245646
