# Supplementary material for: Evaluating deep learning-based melanoma classification using immunohistochemistry and routine histology: A three center study
Source: PLoS One. 2024 Jan 19;19(1):e0297146. doi: 10.1371/journal.pone.0297146 (PMC10798511; doi:10.1371/journal.pone.0297146)
Supplement: S5 Dataset — (ZIP) [file pone.0297146.s011.zip › minimal_dataset/tile_predictions/dresden/959494-S8_ind_ISlab_0.0.csv]

	0	1
0	0.77705383	0.22294617
1	0.9718553	0.028144658
2	0.31380528	0.6861948
3	0.011565494	0.98843443
4	0.028930059	0.97106993
