# Supplementary material for: Evaluating deep learning-based melanoma classification using immunohistochemistry and routine histology: A three center study
Source: PLoS One. 2024 Jan 19;19(1):e0297146. doi: 10.1371/journal.pone.0297146 (PMC10798511; doi:10.1371/journal.pone.0297146)
Supplement: S5 Dataset — (ZIP) [file pone.0297146.s011.zip › minimal_dataset/tile_predictions/dresden/957404-2-S8_ind_ISlab_0.0.csv]

	0	1
0	0.99945825	0.00054174924
1	0.9999052	9.47674e-05
2	0.99964356	0.00035640565
3	0.9999888	1.1260574e-05
4	0.999912	8.7957764e-05
5	0.99999857	1.4810129e-06
