# Supplementary material for: Evaluating deep learning-based melanoma classification using immunohistochemistry and routine histology: A three center study
Source: PLoS One. 2024 Jan 19;19(1):e0297146. doi: 10.1371/journal.pone.0297146 (PMC10798511; doi:10.1371/journal.pone.0297146)
Supplement: S5 Dataset — (ZIP) [file pone.0297146.s011.zip › minimal_dataset/tile_predictions/dresden/959489-S8_ind_ISlab_0.0.csv]

	0	1
0	0.9998599	0.00014002582
1	0.9145612	0.08543882
2	0.99887353	0.0011264065
3	0.9751879	0.024812147
4	0.9755638	0.024436172
5	0.96814895	0.031851094
6	0.9996499	0.0003500591
7	0.997074	0.0029259988
8	0.99156934	0.0084307175
9	0.99944204	0.0005579415
10	0.99875605	0.0012439484
11	0.87244034	0.12755962
12	0.99818414	0.001815815
13	0.99997735	2.2593376e-05
14	0.99992883	7.112269e-05
15	0.9998437	0.00015629292
16	0.9999989	1.0838395e-06
17	0.99999285	7.180576e-06
18	0.99638796	0.003612081
19	0.8118442	0.1881558
20	0.99610484	0.0038951645
21	0.97363055	0.026369479
22	0.9971392	0.0028607857
23	0.99803966	0.001960371
24	0.9747922	0.025207808
25	0.9513382	0.0486618
26	0.90246683	0.09753314
27	0.97418517	0.025814898
28	0.9999763	2.3676388e-05
29	0.99984944	0.00015055994
30	0.9951324	0.004867614
31	0.9914561	0.008543919
32	0.95325166	0.046748295
33	0.55814886	0.44185117
34	0.9998087	0.00019129828
35	0.9944062	0.0055937963
36	0.9881396	0.011860356
37	0.99771106	0.002288906
38	0.9999453	5.4674612e-05
39	0.9436053	0.056394704
40	0.9992669	0.0007331176
41	0.9804151	0.019584915
42	0.9997149	0.00028506533
43	0.997767	0.002232983
44	0.993302	0.006698065
45	0.96220446	0.0377956
46	0.9731487	0.026851239
47	0.9994412	0.00055882527
48	0.99815744	0.0018425621
49	0.99305964	0.00694034
50	0.9994873	0.0005126861
51	0.9998307	0.00016928044
52	0.931858	0.06814204
53	0.9999865	1.3519464e-05
54	0.7806565	0.21934344
55	0.9113789	0.08862101
56	0.99996674	3.3267293e-05
57	0.9878656	0.012134406
58	0.6852023	0.31479776
59	0.9988167	0.0011833052
60	0.9903742	0.009625831
61	0.9978935	0.002106475
62	0.9996277	0.00037231704
63	0.80348295	0.196517
64	0.9999807	1.9334348e-05
65	0.9843129	0.015687082
66	0.99357903	0.0064209956
67	0.9713508	0.028649228
68	0.99934477	0.00065518095
69	0.9996767	0.00032331684
70	0.9904743	0.009525671
71	0.9823334	0.017666528
72	0.99053615	0.009463885
73	0.998686	0.0013140168
74	0.99564373	0.0043563307
75	0.9335322	0.06646789
76	0.90110964	0.09889037
77	0.9997867	0.0002133181
78	0.9999933	6.654365e-06
79	0.9915359	0.0084641315
