# Supplementary material for: Evaluating deep learning-based melanoma classification using immunohistochemistry and routine histology: A three center study
Source: PLoS One. 2024 Jan 19;19(1):e0297146. doi: 10.1371/journal.pone.0297146 (PMC10798511; doi:10.1371/journal.pone.0297146)
Supplement: S5 Dataset — (ZIP) [file pone.0297146.s011.zip › minimal_dataset/tile_predictions/dresden/117956-2-S8_ind_ISlab_1.0.csv]

	0	1
0	0.99931705	0.00068297423
1	0.26649633	0.7335037
2	0.42745453	0.57254547
3	0.9999759	2.412485e-05
4	0.7485451	0.25145495
5	0.00020239348	0.99979764
6	0.99774504	0.0022549974
7	0.9650428	0.03495715
8	0.84195024	0.15804979
9	0.24579042	0.7542095
10	0.093461655	0.9065383
11	0.23447962	0.76552033
12	0.10592667	0.8940733
13	0.9995266	0.00047338885
14	0.18480429	0.8151957
15	0.00485541	0.99514455
16	0.86152	0.13848005
17	0.99299353	0.007006499
