# Supplementary material for: Evaluating deep learning-based melanoma classification using immunohistochemistry and routine histology: A three center study
Source: PLoS One. 2024 Jan 19;19(1):e0297146. doi: 10.1371/journal.pone.0297146 (PMC10798511; doi:10.1371/journal.pone.0297146)
Supplement: S5 Dataset — (ZIP) [file pone.0297146.s011.zip › minimal_dataset/tile_predictions/dresden/999620-S8_ind_ISlab_1.0.csv]

	0	1
0	0.0008487045	0.99915135
1	0.0007363917	0.9992636
2	0.002114854	0.99788517
3	0.004446213	0.9955538
4	6.025306e-05	0.9999398
5	1.4668498e-06	0.99999857
6	0.23450884	0.7654911
7	0.0006884795	0.99931157
8	0.0007827572	0.9992173
9	2.857008e-06	0.99999714
10	0.0008956933	0.9991043
11	0.00012476063	0.9998752
12	0.8173002	0.18269983
13	0.12118502	0.878815
14	0.00035453014	0.9996455
15	0.6021704	0.39782956
16	2.4233634e-08	1.0
17	0.0015738695	0.9984262
18	0.04329754	0.9567024
19	0.00042520167	0.99957484
20	0.31219634	0.6878036
