# Supplementary material for: Evaluating deep learning-based melanoma classification using immunohistochemistry and routine histology: A three center study
Source: PLoS One. 2024 Jan 19;19(1):e0297146. doi: 10.1371/journal.pone.0297146 (PMC10798511; doi:10.1371/journal.pone.0297146)
Supplement: S5 Dataset — (ZIP) [file pone.0297146.s011.zip › minimal_dataset/tile_predictions/dresden/957404-1-S8_ind_ISlab_0.0.csv]

	0	1
0	0.9986823	0.001317639
1	0.93494314	0.06505689
2	0.9946557	0.005344257
3	0.10245603	0.897544
4	0.99883705	0.0011629675
5	0.9911345	0.008865446
6	0.76409346	0.23590651
7	0.73939764	0.2606024
