# Supplementary material for: Evaluating deep learning-based melanoma classification using immunohistochemistry and routine histology: A three center study
Source: PLoS One. 2024 Jan 19;19(1):e0297146. doi: 10.1371/journal.pone.0297146 (PMC10798511; doi:10.1371/journal.pone.0297146)
Supplement: S5 Dataset — (ZIP) [file pone.0297146.s011.zip › minimal_dataset/tile_predictions/dresden/136919-S8_ind_ISlab_1.0.csv]

	0	1
0	0.21477288	0.7852271
1	0.019885402	0.98011464
2	0.0038297048	0.99617034
3	0.1698939	0.8301061
4	0.4079459	0.5920541
5	0.019472858	0.98052716
6	0.031758152	0.9682418
7	0.70702356	0.29297644
8	0.0009556145	0.99904436
9	0.000105559244	0.9998944
10	0.13923045	0.8607695
11	0.13731563	0.86268437
