# Supplementary material for: Evaluating deep learning-based melanoma classification using immunohistochemistry and routine histology: A three center study
Source: PLoS One. 2024 Jan 19;19(1):e0297146. doi: 10.1371/journal.pone.0297146 (PMC10798511; doi:10.1371/journal.pone.0297146)
Supplement: S5 Dataset — (ZIP) [file pone.0297146.s011.zip › minimal_dataset/tile_predictions/dresden/127678-S4_ind_ISlab_1.0.csv]

	0	1
0	0.39862913	0.6013709
1	0.22935101	0.77064896
2	0.6520923	0.34790772
3	0.31684893	0.68315107
4	0.9812965	0.018703578
5	0.00937227	0.99062777
6	0.1654006	0.83459944
7	0.4312685	0.5687315
8	0.11097806	0.88902193
9	0.1962879	0.8037121
10	0.2075658	0.7924342
11	0.9769174	0.023082651
12	0.86275214	0.13724792
13	0.7078875	0.29211253
14	0.5694906	0.43050942
15	0.31092694	0.689073
16	0.13803639	0.86196357
17	0.005316525	0.99468344
18	0.47227514	0.52772486
19	0.54700685	0.45299312
20	0.33132517	0.6686748
21	0.7720931	0.22790693
22	0.75539446	0.24460553
23	0.73532015	0.26467982
24	0.5551062	0.44489375
25	0.012421176	0.9875788
26	0.52948034	0.4705197
27	0.360932	0.639068
28	0.777803	0.222197
29	0.037863478	0.96213657
30	0.36094922	0.6390508
31	0.79683983	0.20316015
32	0.31842077	0.6815792
33	0.613008	0.386992
34	0.2954711	0.7045289
35	0.14222287	0.8577771
36	0.36242318	0.63757676
37	0.38497862	0.6150214
38	0.45662975	0.5433702
39	0.44514984	0.5548501
40	0.83199817	0.16800189
41	0.37347704	0.6265229
42	0.014244818	0.9857552
43	0.13459538	0.86540467
44	0.039619856	0.9603801
45	0.537035	0.46296504
46	0.75586975	0.24413027
47	0.9031674	0.096832626
48	0.5297676	0.47023246
49	0.6962488	0.3037511
50	0.11089384	0.88910615
51	0.39586747	0.6041325
52	0.004249027	0.9957509
53	0.4917612	0.5082388
54	0.28787255	0.71212745
55	0.44061548	0.5593846
56	0.5760986	0.42390132
57	0.21039918	0.78960085
58	0.9641962	0.035803806
59	0.78044975	0.21955022
60	0.23261034	0.76738966
61	0.020066012	0.979934
62	0.63507384	0.3649262
63	0.8769591	0.12304095
64	0.08638886	0.9136112
65	0.0059902305	0.99400973
66	0.947579	0.052420963
67	0.036149796	0.9638502
68	0.7935391	0.20646091
69	0.91652983	0.08347013
70	0.16621149	0.8337885
71	0.21298136	0.7870186
72	0.41776884	0.5822311
73	0.25288755	0.74711245
74	0.08794291	0.9120571
75	0.117070794	0.8829292
