# Supplementary material for: Evaluating deep learning-based melanoma classification using immunohistochemistry and routine histology: A three center study
Source: PLoS One. 2024 Jan 19;19(1):e0297146. doi: 10.1371/journal.pone.0297146 (PMC10798511; doi:10.1371/journal.pone.0297146)
Supplement: S5 Dataset — (ZIP) [file pone.0297146.s011.zip › minimal_dataset/tile_predictions/dresden/117956-1-S4_ind_ISlab_0.0.csv]

	0	1
0	0.8750673	0.12493269
1	0.8924579	0.10754213
2	0.6626842	0.3373158
3	0.75342345	0.24657647
4	0.8218255	0.17817447
5	0.86456794	0.13543202
6	0.9735337	0.02646628
7	0.8965097	0.10349028
8	0.90245694	0.09754304
9	0.87183017	0.12816983
10	0.9004771	0.09952292
11	0.9031995	0.09680048
12	0.78389853	0.21610141
13	0.84983885	0.15016118
14	0.9017166	0.09828342
15	0.8852348	0.11476516
16	0.97256315	0.027436864
17	0.41049147	0.5895086
18	0.90832394	0.091676064
19	0.8021339	0.1978661
20	0.44398612	0.5560139
21	0.98111033	0.018889684
22	0.82870895	0.17129107
23	0.98693454	0.013065453
