# Supplementary material for: Evaluating deep learning-based melanoma classification using immunohistochemistry and routine histology: A three center study
Source: PLoS One. 2024 Jan 19;19(1):e0297146. doi: 10.1371/journal.pone.0297146 (PMC10798511; doi:10.1371/journal.pone.0297146)
Supplement: S5 Dataset — (ZIP) [file pone.0297146.s011.zip › minimal_dataset/tile_predictions/dresden/112284-S4_ind_ISlab_1.0.csv]

	0	1
0	0.102473475	0.89752656
1	0.7210482	0.2789518
2	0.15326929	0.8467307
3	0.19740348	0.8025965
4	0.23335454	0.7666455
5	0.35326865	0.6467314
6	0.15629303	0.84370697
7	0.8044627	0.19553727
8	0.101674974	0.8983251
