# Supplementary material for: Evaluating deep learning-based melanoma classification using immunohistochemistry and routine histology: A three center study
Source: PLoS One. 2024 Jan 19;19(1):e0297146. doi: 10.1371/journal.pone.0297146 (PMC10798511; doi:10.1371/journal.pone.0297146)
Supplement: S5 Dataset — (ZIP) [file pone.0297146.s011.zip › minimal_dataset/tile_predictions/dresden/133084-S4_ind_ISlab_0.0.csv]

	0	1
0	0.54042083	0.45957914
1	0.3142835	0.6857165
2	0.66007835	0.33992162
3	0.86337185	0.13662817
4	0.48178282	0.5182172
5	0.8901257	0.10987425
6	0.43914297	0.56085706
7	0.61065555	0.38934442
8	0.2876001	0.7123999
9	0.69777805	0.302222
10	0.79721206	0.2027879
11	0.061857708	0.93814236
12	0.5438153	0.45618472
13	0.27388215	0.7261178
14	0.57691777	0.4230822
15	0.5589686	0.44103143
16	0.79248685	0.20751315
17	0.5040917	0.4959083
18	0.67675817	0.32324183
19	0.701514	0.29848593
20	0.53306216	0.4669379
21	0.3663301	0.63366985
22	0.03351526	0.9664847
23	0.46271375	0.5372863
24	0.75789255	0.24210739
25	0.6033123	0.39668766
26	0.21439801	0.78560203
27	0.27713946	0.7228606
28	0.09781534	0.90218467
29	0.41534773	0.58465225
30	0.017206743	0.9827932
31	0.41927928	0.5807207
32	0.9217577	0.07824234
33	0.5248189	0.4751811
34	0.17498912	0.82501084
35	0.103569284	0.89643073
36	0.9499186	0.05008139
37	0.4091775	0.59082246
38	0.03242541	0.96757466
39	0.1418783	0.8581217
40	0.6256241	0.37437588
41	0.56760085	0.43239915
42	0.97642875	0.023571238
43	0.6234992	0.3765008
44	0.45138294	0.5486171
45	0.018631464	0.98136854
46	0.901744	0.09825599
47	0.9771583	0.02284164
48	0.090253904	0.9097461
49	0.7397827	0.2602173
50	0.80391854	0.19608146
51	0.71729887	0.28270113
52	0.7379884	0.26201162
53	0.12605073	0.8739492
