# Supplementary material for: Evaluating deep learning-based melanoma classification using immunohistochemistry and routine histology: A three center study
Source: PLoS One. 2024 Jan 19;19(1):e0297146. doi: 10.1371/journal.pone.0297146 (PMC10798511; doi:10.1371/journal.pone.0297146)
Supplement: S5 Dataset — (ZIP) [file pone.0297146.s011.zip › minimal_dataset/tile_predictions/dresden/101417-S4_ind_ISlab_0.0.csv]

	0	1
0	0.9706946	0.029305352
1	0.67996484	0.32003516
2	0.7184567	0.28154337
3	0.9162411	0.083758846
4	0.16823097	0.83176905
5	0.9409692	0.059030805
6	0.6735686	0.32643136
7	0.7757101	0.2242899
8	0.95415866	0.045841355
9	0.9337694	0.06623065
10	0.7988194	0.2011806
11	0.89205796	0.10794202
12	0.4095006	0.59049934
13	0.96810126	0.031898778
