# Supplementary material for: Evaluating deep learning-based melanoma classification using immunohistochemistry and routine histology: A three center study
Source: PLoS One. 2024 Jan 19;19(1):e0297146. doi: 10.1371/journal.pone.0297146 (PMC10798511; doi:10.1371/journal.pone.0297146)
Supplement: S5 Dataset — (ZIP) [file pone.0297146.s011.zip › minimal_dataset/tile_predictions/dresden/978853-1-S4_ind_ISlab_0.0.csv]

	0	1
0	0.19085622	0.8091438
1	0.35862222	0.64137775
2	0.10195674	0.8980433
3	0.29859433	0.70140564
4	0.21105981	0.78894013
5	0.050112836	0.9498871
6	0.72204626	0.27795368
7	0.057255507	0.94274443
8	0.20851262	0.79148734
9	0.32149982	0.6785001
10	0.10570364	0.89429635
11	0.07964822	0.9203518
12	0.07353094	0.926469
13	0.0071683927	0.9928316
14	0.056661166	0.94333875
15	0.39247206	0.607528
16	0.009513203	0.9904868
17	0.36580086	0.63419914
18	0.39467236	0.6053276
19	0.10660419	0.89339584
20	0.73078644	0.26921353
21	0.22260031	0.77739966
22	0.1432536	0.85674644
23	0.08007409	0.919926
24	0.06846055	0.9315395
25	0.75888777	0.24111222
26	0.11839567	0.8816043
