# Supplementary material for: Evaluating deep learning-based melanoma classification using immunohistochemistry and routine histology: A three center study
Source: PLoS One. 2024 Jan 19;19(1):e0297146. doi: 10.1371/journal.pone.0297146 (PMC10798511; doi:10.1371/journal.pone.0297146)
Supplement: S5 Dataset — (ZIP) [file pone.0297146.s011.zip › minimal_dataset/tile_predictions/dresden/959494-S4_ind_ISlab_0.0.csv]

	0	1
0	0.029995328	0.9700047
1	0.91839176	0.08160824
2	0.2020822	0.7979178
3	0.7047085	0.29529145
4	0.7013926	0.29860735
5	0.16713992	0.83286005
6	0.083520055	0.91647995
7	0.5528385	0.44716147
8	0.07346244	0.9265376
9	0.006286285	0.9937137
10	0.27903107	0.7209689
11	0.17396453	0.82603544
12	0.028115999	0.971884
13	0.8991774	0.10082267
14	0.045965854	0.9540342
15	0.020575026	0.97942495
16	0.2021723	0.7978277
