# Supplementary material for: Evaluating deep learning-based melanoma classification using immunohistochemistry and routine histology: A three center study
Source: PLoS One. 2024 Jan 19;19(1):e0297146. doi: 10.1371/journal.pone.0297146 (PMC10798511; doi:10.1371/journal.pone.0297146)
Supplement: S5 Dataset — (ZIP) [file pone.0297146.s011.zip › minimal_dataset/tile_predictions/dresden/957404-2-S4_ind_ISlab_0.0.csv]

	0	1
0	0.97993565	0.02006433
1	0.47139138	0.52860856
2	0.71613955	0.2838605
3	0.9495261	0.05047398
4	0.65729254	0.34270748
5	0.6513633	0.3486367
6	0.5336246	0.4663754
7	0.9912531	0.008746915
8	0.82891905	0.17108089
9	0.993012	0.0069880146
10	0.93829554	0.061704464
11	0.6047449	0.39525503
12	0.6576051	0.3423949
13	0.6349854	0.3650146
14	0.99751556	0.002484493
15	0.9599079	0.040092073
16	0.99634653	0.0036534811
17	0.5658342	0.43416572
18	0.9629879	0.037012126
19	0.87424237	0.12575766
20	0.950834	0.04916607
21	0.9723327	0.027667262
