# Supplementary material for: Evaluating deep learning-based melanoma classification using immunohistochemistry and routine histology: A three center study
Source: PLoS One. 2024 Jan 19;19(1):e0297146. doi: 10.1371/journal.pone.0297146 (PMC10798511; doi:10.1371/journal.pone.0297146)
Supplement: S5 Dataset — (ZIP) [file pone.0297146.s011.zip › minimal_dataset/tile_predictions/dresden/997326-S4_ind_ISlab_0.0.csv]

	0	1
0	0.08942563	0.9105744
1	0.6932859	0.30671418
2	0.41491178	0.5850882
3	0.46482825	0.53517175
4	0.50235784	0.49764222
5	0.62854725	0.37145272
6	0.541203	0.458797
7	0.16067196	0.83932805
8	0.41977593	0.58022404
9	0.33661154	0.66338843
10	0.53673536	0.46326467
11	0.5849133	0.41508672
12	0.37083822	0.6291618
13	0.8925018	0.10749827
14	0.39923584	0.60076416
15	0.53782314	0.46217683
16	0.5017347	0.4982654
17	0.63060427	0.36939576
18	0.061947655	0.93805236
19	0.15609166	0.84390837
20	0.33915707	0.66084296
21	0.56839937	0.43160066
22	0.82969326	0.17030671
23	0.51850086	0.48149908
24	0.24138494	0.758615
25	0.6622657	0.33773428
26	0.3557404	0.64425963
27	0.667707	0.3322929
28	0.114399575	0.8856004
29	0.21796113	0.78203887
30	0.24411869	0.7558813
31	0.95222294	0.047777098
32	0.91264087	0.08735913
33	0.7801828	0.21981727
34	0.4059251	0.5940749
35	0.6079468	0.39205325
36	0.78638685	0.21361314
37	0.5356146	0.4643854
38	0.9383663	0.06163377
39	0.27666724	0.72333276
40	0.83320814	0.16679187
41	0.22910722	0.7708928
42	0.67273337	0.32726657
43	0.6189183	0.38108176
44	0.8475349	0.1524651
45	0.98465574	0.015344232
46	0.16144198	0.838558
47	0.55435187	0.44564813
48	0.77372104	0.22627898
49	0.85153186	0.14846815
50	0.940207	0.059792962
51	0.54729223	0.45270777
52	0.4794459	0.5205541
53	0.47439015	0.52560985
54	0.8749339	0.12506612
55	0.29231757	0.70768243
56	0.14978978	0.85021025
57	0.9539739	0.046026092
58	0.9237288	0.0762711
59	0.4120433	0.58795667
60	0.55636775	0.44363222
61	0.5804928	0.4195072
62	0.42933685	0.57066315
63	0.49119127	0.50880873
64	0.6610986	0.3389014
65	0.8033682	0.1966318
66	0.43225083	0.56774914
67	0.4486192	0.5513808
68	0.75543565	0.24456441
69	0.92798257	0.07201741
70	0.28794777	0.7120522
71	0.21131527	0.78868467
72	0.6825193	0.31748068
73	0.49393323	0.5060668
74	0.50100666	0.4989933
75	0.37831166	0.6216883
76	0.627577	0.372423
77	0.30942053	0.6905795
78	0.92574173	0.074258246
79	0.23112977	0.76887023
80	0.3925866	0.6074134
81	0.9903882	0.009611812
82	0.27675325	0.72324675
83	0.5693172	0.43068278
84	0.6010925	0.39890745
85	0.28435996	0.71564
86	0.38456964	0.6154304
87	0.5989227	0.40107727
88	0.8934409	0.106559075
89	0.8815693	0.11843067
90	0.37073702	0.629263
91	0.7415664	0.2584336
92	0.4823052	0.51769483
93	0.386288	0.61371195
94	0.55648524	0.44351476
95	0.90261436	0.09738564
96	0.46535775	0.5346422
97	0.21713018	0.7828698
98	0.51309335	0.4869067
99	0.28574765	0.71425235
100	0.32244533	0.67755467
101	0.24776435	0.7522356
102	0.13898724	0.86101276
103	0.36824974	0.6317502
104	0.49029973	0.5097003
105	0.38451043	0.61548954
106	0.7012154	0.29878464
107	0.20121437	0.7987856
108	0.39778984	0.60221016
109	0.9191507	0.08084926
