# Supplementary material for: Evaluating deep learning-based melanoma classification using immunohistochemistry and routine histology: A three center study
Source: PLoS One. 2024 Jan 19;19(1):e0297146. doi: 10.1371/journal.pone.0297146 (PMC10798511; doi:10.1371/journal.pone.0297146)
Supplement: S5 Dataset — (ZIP) [file pone.0297146.s011.zip › minimal_dataset/tile_predictions/dresden/127328-S4_ind_ISlab_0.0.csv]

	0	1
0	0.38402888	0.61597115
1	0.93203557	0.06796448
2	0.5534588	0.44654116
3	0.6453131	0.35468695
4	0.11916452	0.8808354
5	0.78302217	0.21697782
6	0.45846066	0.5415394
7	0.83076173	0.16923824
8	0.93829733	0.061702713
9	0.8684513	0.13154875
10	0.56169283	0.43830723
11	0.9453512	0.054648772
12	0.9012058	0.098794244
13	0.30323836	0.69676167
14	0.9124301	0.08756991
15	0.9106526	0.08934747
16	0.39804897	0.60195106
17	0.42629233	0.5737077
18	0.68097514	0.31902486
19	0.24617904	0.75382096
20	0.20944351	0.79055655
21	0.9471474	0.05285265
22	0.9418221	0.058177892
23	0.5330247	0.46697527
24	0.84681785	0.15318213
25	0.4712422	0.5287578
26	0.25627682	0.7437232
27	0.55329335	0.44670668
28	0.92103547	0.07896451
29	0.9516035	0.04839658
30	0.51960766	0.4803924
31	0.41294232	0.58705765
32	0.6073131	0.39268687
33	0.97195363	0.028046425
34	0.47459358	0.5254064
35	0.8313418	0.16865818
36	0.568233	0.43176702
37	0.7691114	0.23088863
38	0.47693175	0.52306825
39	0.1990124	0.8009876
40	0.5193565	0.48064348
41	0.6360042	0.36399582
42	0.9541462	0.04585387
43	0.44410074	0.55589926
44	0.81921715	0.18078288
45	0.85928446	0.14071552
46	0.9556387	0.044361252
47	0.5466589	0.45334113
48	0.5558973	0.44410267
49	0.90740764	0.0925924
50	0.8391226	0.16087742
51	0.4500344	0.54996556
52	0.6820308	0.31796917
53	0.19449279	0.8055072
54	0.51924556	0.4807545
55	0.47056574	0.5294342
56	0.54992956	0.45007044
57	0.96036667	0.039633323
58	0.371715	0.62828505
59	0.6801089	0.3198911
60	0.9583984	0.04160158
61	0.4834085	0.5165915
62	0.7354943	0.26450568
63	0.87113523	0.12886477
64	0.35869157	0.6413084
65	0.44133073	0.55866927
66	0.9795125	0.020487454
67	0.33087608	0.66912395
68	0.32616207	0.6738379
69	0.9582185	0.041781478
70	0.13940923	0.8605908
71	0.8934624	0.10653753
72	0.84054583	0.15945414
73	0.70330286	0.29669714
74	0.39366242	0.6063376
75	0.84431916	0.1556809
76	0.2722427	0.7277573
77	0.92434525	0.07565475
78	0.5281689	0.4718311
79	0.6752057	0.32479426
80	0.8598797	0.14012028
81	0.58880943	0.4111906
82	0.5057804	0.49421954
83	0.4541077	0.5458923
84	0.71992886	0.2800712
85	0.7033888	0.29661113
86	0.4352031	0.56479686
87	0.73497427	0.2650258
88	0.35317758	0.64682245
89	0.9737046	0.026295396
90	0.41882995	0.58117
91	0.68642926	0.31357068
92	0.49551085	0.5044892
93	0.50273913	0.49726084
94	0.058245584	0.94175446
