# Supplementary material for: Evaluating deep learning-based melanoma classification using immunohistochemistry and routine histology: A three center study
Source: PLoS One. 2024 Jan 19;19(1):e0297146. doi: 10.1371/journal.pone.0297146 (PMC10798511; doi:10.1371/journal.pone.0297146)
Supplement: S5 Dataset — (ZIP) [file pone.0297146.s011.zip › minimal_dataset/tile_predictions/dresden/107358-S4_ind_ISlab_1.0.csv]

	0	1
0	0.0023461082	0.9976539
1	0.0021245396	0.99787545
2	0.0074214814	0.99257857
3	0.0014829971	0.998517
4	0.33290023	0.6670998
5	0.0014260731	0.9985739
6	0.009428591	0.9905714
7	0.23056246	0.76943755
8	0.019110847	0.98088914
9	0.15283078	0.8471692
10	0.09360914	0.9063909
11	0.07746726	0.9225328
12	0.59335256	0.4066475
13	0.009869785	0.99013025
14	0.0038014196	0.9961986
15	0.62550855	0.37449145
16	0.5001263	0.4998737
17	0.3403799	0.6596201
18	0.09816976	0.9018303
19	0.013210515	0.9867895
20	0.0029839482	0.9970161
21	0.14745665	0.85254335
22	0.4582537	0.54174626
23	0.26355854	0.73644143
24	0.14294732	0.8570527
25	0.32665402	0.673346
26	0.0029282337	0.99707174
27	0.049181458	0.95081854
28	0.1265783	0.8734217
29	0.23465995	0.7653401
30	0.0453377	0.95466226
31	0.00039086014	0.9996092
32	0.0011298712	0.9988701
33	0.2241898	0.77581024
34	0.43182495	0.5681751
35	0.43915632	0.56084365
36	0.15720724	0.84279275
37	0.1588048	0.8411952
38	0.07556574	0.9244343
39	0.008284003	0.99171597
40	0.017585589	0.9824144
41	0.1311158	0.8688842
42	0.027222525	0.9727774
43	0.0023405566	0.99765944
44	0.007584086	0.9924159
45	0.08541279	0.91458726
46	0.002862967	0.99713707
47	0.091838896	0.9081611
48	0.0023748183	0.9976252
49	0.10852087	0.89147913
