# Supplementary material for: Evaluating deep learning-based melanoma classification using immunohistochemistry and routine histology: A three center study
Source: PLoS One. 2024 Jan 19;19(1):e0297146. doi: 10.1371/journal.pone.0297146 (PMC10798511; doi:10.1371/journal.pone.0297146)
Supplement: S5 Dataset — (ZIP) [file pone.0297146.s011.zip › minimal_dataset/tile_predictions/dresden/117956-2-S4_ind_ISlab_1.0.csv]

	0	1
0	0.60015553	0.39984444
1	0.88348734	0.11651269
2	0.61789846	0.38210157
3	0.66836876	0.33163127
4	0.6328258	0.36717427
5	0.33504876	0.66495126
6	0.14878918	0.85121083
7	0.018337639	0.98166233
8	0.6046686	0.3953314
9	0.084956154	0.9150439
10	0.30007833	0.69992167
11	0.002872361	0.9971276
12	0.64530075	0.3546992
13	0.33453688	0.6654631
14	0.9573698	0.04263024
15	0.032442525	0.96755743
16	0.014665315	0.98533463
17	0.8698325	0.13016748
18	0.65409046	0.3459096
19	0.23838855	0.76161146
20	0.96406996	0.035930052
21	0.590275	0.40972504
22	0.0517217	0.94827825
23	0.907791	0.09220897
24	0.97890717	0.02109278
25	0.72574085	0.27425915
26	0.73375493	0.26624504
27	0.7896237	0.21037637
28	0.28192443	0.7180756
29	0.85517627	0.1448237
30	0.791064	0.20893598
31	0.05659145	0.9434086
32	0.74585444	0.25414553
33	0.01905612	0.98094386
34	0.087212175	0.91278785
35	0.6572376	0.3427624
36	0.09509914	0.90490085
37	0.37938687	0.62061316
38	0.54890615	0.45109388
39	0.11655088	0.8834491
40	0.8021251	0.19787493
41	0.22597566	0.77402437
42	0.6194421	0.38055784
43	0.3293417	0.6706583
44	0.97137827	0.02862171
45	0.5330275	0.46697247
46	0.0676095	0.93239045
47	0.97895736	0.021042643
48	0.86253107	0.1374689
49	0.9918785	0.008121501
50	0.6392095	0.3607905
51	0.06254421	0.9374557
52	0.9661419	0.033858124
53	0.7692859	0.23071411
54	0.1669242	0.8330758
55	0.0058324854	0.99416757
56	0.91551197	0.08448807
57	0.5214075	0.4785925
58	0.9943499	0.0056501543
59	0.8342436	0.16575645
60	0.42720878	0.5727912
61	0.9520294	0.047970556
62	0.33065966	0.6693404
63	0.71651167	0.28348836
64	0.023734033	0.9762659
65	0.75348204	0.246518
66	0.10001387	0.89998615
67	0.00863576	0.99136424
68	0.7240858	0.27591422
69	0.4549187	0.54508126
70	0.005216294	0.9947837
71	0.645086	0.35491404
72	0.58519775	0.41480225
73	0.005694448	0.99430555
74	0.4439078	0.5560922
75	0.013348943	0.98665106
76	0.057932086	0.9420679
