# Supplementary material for: Evaluating deep learning-based melanoma classification using immunohistochemistry and routine histology: A three center study
Source: PLoS One. 2024 Jan 19;19(1):e0297146. doi: 10.1371/journal.pone.0297146 (PMC10798511; doi:10.1371/journal.pone.0297146)
Supplement: S5 Dataset — (ZIP) [file pone.0297146.s011.zip › minimal_dataset/tile_predictions/dresden/957404-1-S4_ind_ISlab_0.0.csv]

	0	1
0	0.5410707	0.4589293
1	0.5903355	0.40966457
2	0.53208804	0.46791196
3	0.79207295	0.20792703
4	0.8826792	0.11732081
5	0.28343043	0.7165696
6	0.9730182	0.026981784
7	0.47813317	0.5218668
8	0.90150106	0.098498896
9	0.41992193	0.580078
10	0.2735724	0.7264276
11	0.83646786	0.16353217
12	0.32465753	0.67534244
13	0.6828443	0.31715572
14	0.48734665	0.5126534
15	0.6143354	0.3856646
16	0.4890301	0.51096994
17	0.728015	0.27198502
18	0.6661711	0.33382893
19	0.96062136	0.039378572
20	0.93613076	0.06386924
21	0.61518687	0.3848131
22	0.7888788	0.2111212
23	0.20871094	0.79128903
24	0.2389365	0.7610635
25	0.6321211	0.3678789
26	0.9464849	0.05351507
27	0.74924123	0.25075874
28	0.75230145	0.24769856
29	0.74643254	0.2535675
30	0.8010038	0.19899613
31	0.2269073	0.77309275
32	0.79879016	0.20120981
