# Supplementary material for: Evaluating deep learning-based melanoma classification using immunohistochemistry and routine histology: A three center study
Source: PLoS One. 2024 Jan 19;19(1):e0297146. doi: 10.1371/journal.pone.0297146 (PMC10798511; doi:10.1371/journal.pone.0297146)
Supplement: S5 Dataset — (ZIP) [file pone.0297146.s011.zip › minimal_dataset/tile_predictions/dresden/117956-1-S2_ind_ISlab_0.0.csv]

	0	1
0	0.96332777	0.036672268
1	0.77538985	0.22461009
2	0.7816138	0.2183862
3	0.9259908	0.074009195
4	0.319772	0.680228
5	0.7310305	0.26896948
6	0.77668124	0.22331874
7	0.5177783	0.48222172
8	0.80116564	0.19883434
9	0.8968928	0.103107184
10	0.74861205	0.25138795
11	0.72386014	0.27613991
12	0.3024451	0.6975549
13	0.33622888	0.6637711
14	0.8757731	0.12422691
15	0.78874254	0.2112575
16	0.5549539	0.44504613
17	0.37351617	0.62648386
18	0.981571	0.018428966
19	0.54168	0.45832005
20	0.8915643	0.108435705
21	0.83857566	0.16142426
22	0.9147332	0.08526687
23	0.7691331	0.23086688
24	0.6580492	0.3419508
25	0.7048897	0.29511023
26	0.70159876	0.2984013
27	0.9447407	0.05525922
28	0.35183117	0.6481688
29	0.5456039	0.4543961
30	0.9005399	0.099460125
31	0.52861124	0.4713888
32	0.46196947	0.53803056
33	0.75453067	0.24546935
34	0.5405176	0.45948234
35	0.90999985	0.09000016
36	0.9435427	0.056457337
37	0.19828458	0.8017154
38	0.51113045	0.48886952
39	0.31227854	0.6877215
40	0.90902805	0.090971924
41	0.70607215	0.29392785
42	0.65259016	0.34740987
43	0.10048139	0.89951855
44	0.9223345	0.07766555
45	0.5443836	0.4556164
46	0.9633134	0.036686584
47	0.65771264	0.3422873
48	0.4919216	0.5080784
49	0.6849758	0.31502417
50	0.83717775	0.16282222
51	0.5458446	0.4541554
52	0.67057747	0.32942256
53	0.58443	0.41557002
54	0.4485147	0.55148524
55	0.49378175	0.5062183
56	0.28421658	0.7157834
57	0.6898647	0.31013528
58	0.45541826	0.5445817
59	0.72001034	0.27998966
60	0.51246625	0.4875338
61	0.7938525	0.20614742
62	0.579183	0.420817
63	0.8969228	0.10307721
64	0.836837	0.16316298
65	0.21165802	0.78834194
66	0.7206515	0.2793485
67	0.5671751	0.43282494
68	0.76482004	0.23517999
69	0.7117774	0.28822264
70	0.850128	0.149872
71	0.9675258	0.032474212
72	0.5068737	0.49312624
73	0.804907	0.19509302
74	0.7115425	0.28845745
75	0.85816664	0.1418334
76	0.5425623	0.45743772
77	0.9604088	0.03959118
78	0.47060594	0.5293941
79	0.94323313	0.056766823
80	0.6348984	0.36510164
81	0.98518384	0.014816169
82	0.45120814	0.5487919
83	0.7420686	0.25793144
84	0.741404	0.258596
85	0.9506385	0.049361482
86	0.1258415	0.87415856
87	0.7623536	0.23764637
88	0.8648095	0.13519052
89	0.77608895	0.22391108
90	0.43463036	0.5653696
91	0.22827487	0.7717251
92	0.87717015	0.12282985
93	0.67267907	0.3273209
94	0.8816546	0.118345395
95	0.43925723	0.5607428
96	0.8166444	0.18335558
97	0.5377514	0.46224862
98	0.95748734	0.042512685
99	0.4052607	0.5947393
100	0.7426257	0.25737432
101	0.55136395	0.44863603
102	0.8119556	0.1880444
103	0.9354533	0.06454668
104	0.8829972	0.11700276
