# Supplementary material for: Evaluating deep learning-based melanoma classification using immunohistochemistry and routine histology: A three center study
Source: PLoS One. 2024 Jan 19;19(1):e0297146. doi: 10.1371/journal.pone.0297146 (PMC10798511; doi:10.1371/journal.pone.0297146)
Supplement: S5 Dataset — (ZIP) [file pone.0297146.s011.zip › minimal_dataset/tile_predictions/dresden/112284-S2_ind_ISlab_1.0.csv]

	0	1
0	0.17206489	0.8279351
1	0.09339579	0.9066042
2	0.04354168	0.95645833
3	0.12804766	0.87195235
4	0.7265604	0.27343956
5	0.2733505	0.72664946
6	0.8401397	0.15986028
7	0.08255955	0.9174405
8	0.23094475	0.76905525
9	0.91510206	0.08489789
10	0.04757646	0.9524235
11	0.7900692	0.20993079
12	0.084304094	0.9156959
13	0.55795974	0.44204026
14	0.2769206	0.7230794
15	0.14825605	0.85174394
16	0.1900989	0.80990106
17	0.7152645	0.28473553
18	0.06758444	0.93241554
19	0.21680616	0.7831938
20	0.9142335	0.08576649
21	0.8022933	0.19770671
22	0.074832685	0.9251673
23	0.9371585	0.062841445
24	0.46582627	0.5341737
25	0.44893965	0.5510604
26	0.13966008	0.8603399
27	0.2245249	0.7754751
28	0.27842343	0.72157663
29	0.43723664	0.56276333
30	0.2606233	0.7393767
31	0.7712649	0.22873512
32	0.021239806	0.9787602
33	0.44850114	0.55149883
34	0.122123376	0.87787664
35	0.7650925	0.23490748
36	0.51141685	0.48858318
37	0.5384926	0.46150735
38	0.09296726	0.9070327
39	0.8147163	0.18528374
40	0.15167934	0.84832066
41	0.34634417	0.65365577
