# Supplementary material for: Evaluating deep learning-based melanoma classification using immunohistochemistry and routine histology: A three center study
Source: PLoS One. 2024 Jan 19;19(1):e0297146. doi: 10.1371/journal.pone.0297146 (PMC10798511; doi:10.1371/journal.pone.0297146)
Supplement: S5 Dataset — (ZIP) [file pone.0297146.s011.zip › minimal_dataset/tile_predictions/dresden/977302-1-S2_ind_ISlab_0.0.csv]

	0	1
0	0.36399034	0.6360097
1	0.62057126	0.37942877
2	0.5690393	0.4309607
3	0.39455825	0.60544175
4	0.9517317	0.048268333
5	0.963105	0.036895026
6	0.3510381	0.64896196
7	0.97076	0.029240016
8	0.8017792	0.19822076
9	0.7071803	0.2928197
10	0.590713	0.40928704
11	0.7314423	0.26855773
12	0.32270235	0.6772976
13	0.29602322	0.70397675
14	0.92002547	0.0799745
15	0.4374757	0.5625243
16	0.7176396	0.28236035
17	0.51157516	0.48842487
18	0.7859761	0.21402387
19	0.94938475	0.050615247
20	0.8745092	0.1254908
21	0.90540344	0.094596535
22	0.9186226	0.08137738
23	0.9449132	0.055086765
24	0.9772932	0.022706846
25	0.90705156	0.09294846
26	0.60696286	0.39303717
27	0.8581319	0.14186817
28	0.93349093	0.06650909
29	0.7489026	0.25109735
30	0.42373288	0.5762672
31	0.9091981	0.09080192
32	0.94546777	0.054532245
33	0.93285626	0.067143805
34	0.52851194	0.4714881
35	0.7759556	0.22404435
36	0.92392206	0.076077946
37	0.83929574	0.16070426
38	0.613866	0.38613403
39	0.96819365	0.0318063
40	0.8667357	0.13326429
41	0.4643129	0.5356871
42	0.8394469	0.16055311
43	0.7978267	0.20217326
44	0.08913155	0.9108684
45	0.8938141	0.106185876
46	0.7820629	0.21793717
47	0.7390689	0.26093104
48	0.7480317	0.25196838
49	0.7751736	0.22482643
50	0.5381732	0.4618268
51	0.9160343	0.08396565
52	0.96888775	0.03111223
53	0.8914279	0.10857215
54	0.85688716	0.14311287
55	0.7202729	0.27972704
56	0.5189547	0.4810453
57	0.5297674	0.47023264
58	0.9418638	0.05813623
59	0.9222643	0.07773571
60	0.92546	0.07453999
61	0.7067008	0.29329914
62	0.745218	0.25478202
63	0.6619791	0.33802092
64	0.3610708	0.6389291
65	0.9614946	0.038505338
66	0.9411503	0.058849722
67	0.840382	0.15961806
68	0.6595101	0.34048998
69	0.852693	0.14730695
70	0.8174612	0.18253876
71	0.7771201	0.22287989
72	0.78350985	0.21649018
73	0.866528	0.13347195
74	0.4591679	0.5408321
75	0.5006951	0.49930492
76	0.5537497	0.44625026
