# Supplementary material for: Evaluating deep learning-based melanoma classification using immunohistochemistry and routine histology: A three center study
Source: PLoS One. 2024 Jan 19;19(1):e0297146. doi: 10.1371/journal.pone.0297146 (PMC10798511; doi:10.1371/journal.pone.0297146)
Supplement: S5 Dataset — (ZIP) [file pone.0297146.s011.zip › minimal_dataset/tile_predictions/dresden/133084-S2_ind_ISlab_0.0.csv]

	0	1
0	0.028414572	0.9715854
1	0.20208909	0.79791087
2	0.1291777	0.87082225
3	0.4285344	0.5714656
4	0.57126987	0.42873016
5	0.06453122	0.9354688
6	0.21480714	0.78519285
7	0.73506325	0.26493675
8	0.57401776	0.4259822
9	0.37915376	0.6208463
10	0.21674772	0.78325224
11	0.5028652	0.4971348
12	0.9817585	0.018241445
13	0.43406224	0.56593776
14	0.34103867	0.65896136
15	0.026908033	0.9730919
16	0.5046053	0.4953947
17	0.8152451	0.1847549
18	0.5271719	0.47282806
19	0.47197905	0.5280209
20	0.70302486	0.2969751
21	0.1280365	0.8719635
22	0.36844233	0.6315577
23	0.20959471	0.79040533
24	0.04329927	0.9567007
25	0.76862127	0.23137873
26	0.87434113	0.1256589
27	0.037616033	0.9623839
28	0.43599957	0.5640004
29	0.49529892	0.5047011
30	0.33886003	0.66114
31	0.7137217	0.28627834
32	0.15537885	0.8446211
33	0.7126468	0.28735328
34	0.18914345	0.8108566
35	0.8469564	0.15304364
36	0.44958305	0.55041695
37	0.23714261	0.7628574
38	0.4634621	0.5365379
39	0.33492434	0.66507566
40	0.9240104	0.075989604
41	0.5394646	0.4605354
42	0.64453214	0.3554678
43	0.7844411	0.21555892
44	0.69359285	0.30640715
45	0.2365704	0.7634296
46	0.37700373	0.6229963
47	0.26220503	0.737795
48	0.701204	0.29879603
49	0.19645445	0.80354553
50	0.7522154	0.24778461
51	0.43577528	0.5642247
52	0.66128385	0.33871618
53	0.7306321	0.26936793
54	0.28538188	0.71461815
55	0.10197442	0.8980256
56	0.79007345	0.20992653
57	0.3853135	0.6146865
58	0.7099842	0.29001582
59	0.9703494	0.029650617
60	0.9310306	0.06896942
61	0.38983348	0.6101665
62	0.23422131	0.7657787
63	0.6247453	0.37525466
64	0.4472307	0.5527693
65	0.2381091	0.76189095
66	0.5233242	0.47667587
67	0.6623203	0.33767968
68	0.40097353	0.5990265
69	0.08872926	0.91127074
70	0.74677175	0.25322825
71	0.22180013	0.7781998
72	0.8263273	0.17367268
73	0.5494608	0.45053917
74	0.6065806	0.3934194
75	0.22657429	0.77342576
76	0.6500704	0.3499295
77	0.77924156	0.22075845
78	0.3879528	0.61204726
79	0.13316096	0.86683905
80	0.2371132	0.7628868
81	0.54233766	0.45766234
82	0.38890395	0.6110961
83	0.8165785	0.18342146
84	0.91623604	0.083763964
85	0.801246	0.19875397
86	0.6922929	0.3077071
87	0.62408864	0.37591136
88	0.803707	0.19629297
89	0.5334533	0.46654674
90	0.7144655	0.28553447
91	0.49134466	0.50865537
92	0.29992944	0.70007056
93	0.20608959	0.7939104
94	0.67188287	0.3281172
95	0.13765785	0.8623421
96	0.61770856	0.3822914
97	0.33716583	0.66283417
98	0.77456623	0.22543375
99	0.19514723	0.8048528
100	0.6274349	0.37256512
101	0.4497248	0.5502752
102	0.48748803	0.51251197
103	0.03808726	0.9619127
104	0.9384619	0.06153807
105	0.6944873	0.30551273
106	0.12474086	0.87525916
107	0.45322564	0.5467744
108	0.76348215	0.23651785
109	0.89249235	0.10750767
110	0.3854316	0.6145684
111	0.12914819	0.8708518
112	0.80820477	0.1917952
113	0.8338385	0.16616146
114	0.38214636	0.6178537
115	0.6594623	0.3405378
116	0.67164683	0.32835323
117	0.08689871	0.9131013
118	0.7902089	0.20979114
119	0.5815668	0.41843322
120	0.710712	0.289288
121	0.87624913	0.12375092
122	0.94329804	0.056702003
123	0.47310516	0.52689487
124	0.5024731	0.4975269
125	0.5774359	0.4225641
126	0.24666123	0.75333875
127	0.41077644	0.5892236
128	0.30226707	0.6977329
129	0.43518615	0.56481385
130	0.67816365	0.3218364
131	0.7826745	0.21732552
132	0.6768649	0.32313508
133	0.4860784	0.5139216
134	0.9540014	0.045998547
135	0.85454696	0.14545308
136	0.59959316	0.4004068
137	0.019691724	0.9803083
138	0.42437026	0.5756297
139	0.5289996	0.4710004
140	0.6523692	0.34763086
141	0.45694444	0.54305553
142	0.17252685	0.8274731
143	0.051724207	0.9482758
144	0.458561	0.54143894
145	0.3312919	0.6687081
146	0.72828853	0.27171147
147	0.21054894	0.78945106
148	0.3228144	0.6771856
149	0.49008012	0.50991994
150	0.8371478	0.16285229
151	0.62321913	0.37678087
152	0.46626207	0.53373796
153	0.37955236	0.62044764
154	0.41440618	0.5855938
155	0.21291868	0.7870813
156	0.9124871	0.0875129
157	0.7264141	0.27358598
158	0.87561315	0.12438679
159	0.933639	0.06636103
160	0.67958957	0.32041043
161	0.9239535	0.07604646
162	0.6316274	0.36837265
163	0.7260498	0.2739502
164	0.059352703	0.9406473
165	0.5707724	0.4292276
166	0.8896797	0.11032031
167	0.95459133	0.045408666
168	0.12934433	0.87065566
169	0.87651575	0.12348425
170	0.55159056	0.44840947
171	0.6724904	0.32750958
172	0.18043548	0.81956446
173	0.5938081	0.4061919
174	0.4943416	0.5056584
175	0.42941806	0.570582
176	0.25530028	0.7446997
177	0.21259254	0.7874075
178	0.39164263	0.60835737
179	0.30636042	0.6936396
180	0.25114045	0.7488596
181	0.25370148	0.74629855
182	0.24795502	0.75204504
183	0.7021001	0.29789987
184	0.76795167	0.23204838
185	0.3597129	0.6402871
186	0.18924367	0.8107563
187	0.40740243	0.5925976
188	0.2895666	0.7104334
189	0.9745131	0.025486829
190	0.6938078	0.30619216
191	0.94895387	0.05104615
192	0.93008274	0.06991722
193	0.8085228	0.19147718
194	0.22652596	0.7734741
195	0.8659815	0.13401844
196	0.7942133	0.20578668
197	0.13254675	0.8674533
198	0.81963414	0.18036585
199	0.5155538	0.48444626
200	0.7116049	0.28839514
201	0.7954826	0.20451742
202	0.48951578	0.51048416
203	0.31735483	0.68264514
204	0.30437487	0.6956252
205	0.70874107	0.2912589
206	0.7676672	0.23233281
207	0.8287089	0.1712911
208	0.3793938	0.62060624
209	0.2912635	0.7087365
210	0.2879874	0.7120125
211	0.7469007	0.25309935
212	0.55581635	0.4441837
213	0.30034256	0.6996574
214	0.7688668	0.23113322
215	0.2784023	0.72159773
216	0.38049057	0.6195094
217	0.29128096	0.7087191
218	0.44840097	0.551599
219	0.23766784	0.7623321
