# Supplementary material for: Evaluating deep learning-based melanoma classification using immunohistochemistry and routine histology: A three center study
Source: PLoS One. 2024 Jan 19;19(1):e0297146. doi: 10.1371/journal.pone.0297146 (PMC10798511; doi:10.1371/journal.pone.0297146)
Supplement: S5 Dataset — (ZIP) [file pone.0297146.s011.zip › minimal_dataset/tile_predictions/dresden/988660-S2_ind_ISlab_0.0.csv]

	0	1
0	0.9502628	0.04973728
1	0.95809114	0.041908845
2	0.9253683	0.074631676
3	0.7700292	0.2299708
4	0.9569267	0.043073308
5	0.90693647	0.09306356
6	0.83981526	0.16018477
7	0.90767246	0.09232759
8	0.6489811	0.3510189
9	0.8781501	0.12184985
10	0.89582896	0.104171045
11	0.4389987	0.5610013
12	0.9049577	0.09504224
13	0.92243385	0.07756616
14	0.8036921	0.1963079
15	0.7327907	0.26720926
16	0.90921426	0.09078574
17	0.9338686	0.06613142
18	0.8827044	0.11729563
19	0.8325262	0.16747384
20	0.70407176	0.2959282
21	0.79976803	0.20023197
22	0.920756	0.079244
23	0.9338573	0.06614264
24	0.59228325	0.40771678
25	0.88145655	0.11854343
26	0.787717	0.21228303
27	0.84962046	0.15037948
28	0.525488	0.474512
29	0.9850081	0.014991903
30	0.8615887	0.13841125
31	0.57825655	0.42174345
32	0.52253866	0.47746134
33	0.77965665	0.22034332
34	0.9159179	0.08408216
35	0.5057048	0.4942952
36	0.88247323	0.117526725
37	0.92530483	0.074695215
38	0.9671851	0.032814912
39	0.9288137	0.07118625
40	0.81698364	0.18301637
41	0.6573254	0.34267464
