# Supplementary material for: Evaluating deep learning-based melanoma classification using immunohistochemistry and routine histology: A three center study
Source: PLoS One. 2024 Jan 19;19(1):e0297146. doi: 10.1371/journal.pone.0297146 (PMC10798511; doi:10.1371/journal.pone.0297146)
Supplement: S5 Dataset — (ZIP) [file pone.0297146.s011.zip › minimal_dataset/tile_predictions/dresden/996518-S2_ind_ISlab_1.0.csv]

	0	1
0	0.029465167	0.9705348
1	0.50120413	0.49879593
2	0.47063816	0.52936184
3	0.17898114	0.8210188
4	0.6958828	0.30411717
5	0.10391639	0.89608365
6	0.68223906	0.317761
7	0.0927342	0.90726584
8	0.34221447	0.6577856
9	0.40212598	0.59787405
10	0.49969086	0.50030917
11	0.18445498	0.815545
12	0.66362	0.33637998
13	0.6862565	0.3137434
14	0.08123477	0.91876525
15	0.20784038	0.79215956
16	0.88683426	0.1131657
17	0.2846692	0.7153308
18	0.11609316	0.88390684
19	0.18754335	0.8124566
20	0.7880405	0.21195944
21	0.54449356	0.4555064
22	0.5390947	0.4609053
23	0.7412751	0.25872493
24	0.0900324	0.9099676
25	0.31388235	0.68611765
26	0.24801138	0.7519886
27	0.08097612	0.9190239
28	0.14227003	0.85773003
29	0.051792312	0.94820774
30	0.67201	0.32799006
31	0.075069785	0.92493016
32	0.5065777	0.4934223
33	0.80371666	0.19628336
34	0.25843814	0.7415619
35	0.3421294	0.6578706
36	0.49296564	0.50703436
37	0.50080305	0.49919695
38	0.029382784	0.97061723
39	0.3190364	0.6809636
40	0.19884546	0.80115455
41	0.4391003	0.56089973
42	0.17446807	0.8255319
43	0.13985838	0.8601416
44	0.4902443	0.5097557
45	0.72112757	0.27887246
46	0.22992964	0.77007043
47	0.04578841	0.95421165
48	0.24529518	0.7547049
49	0.9653301	0.034669887
50	0.32421502	0.67578495
51	0.67882377	0.32117623
52	0.042990994	0.957009
53	0.81046766	0.18953228
54	0.015677433	0.9843226
55	0.18318634	0.8168137
56	0.06491189	0.9350881
57	0.31066853	0.6893315
58	0.176448	0.823552
59	0.16046329	0.8395367
60	0.7083796	0.29162037
61	0.52809083	0.4719092
62	0.05843707	0.9415629
63	0.19851415	0.80148584
64	0.24832314	0.7516768
65	0.16203326	0.8379668
66	0.2462745	0.75372547
67	0.06879902	0.93120104
68	0.30743697	0.692563
69	0.030840002	0.96916
70	0.0901213	0.9098787
71	0.5035986	0.49640143
72	0.58480805	0.415192
73	0.23159437	0.7684056
74	0.6729225	0.32707748
75	0.17125776	0.8287422
76	0.071739376	0.9282607
77	0.25154617	0.74845386
78	0.1423234	0.85767657
79	0.046199467	0.95380056
80	0.113213025	0.88678706
81	0.65713567	0.34286433
82	0.15008847	0.8499115
83	0.73165375	0.26834625
84	0.4959668	0.50403315
85	0.06420841	0.9357916
86	0.4058838	0.5941162
87	0.1816487	0.81835127
88	0.6270163	0.3729837
89	0.2714769	0.72852314
90	0.48912096	0.51087904
91	0.6815278	0.31847224
92	0.2642074	0.7357926
93	0.15642226	0.84357774
94	0.22343557	0.7765644
95	0.23284532	0.7671547
96	0.20593162	0.79406834
97	0.45795	0.54205
98	0.008482584	0.9915174
99	0.7550207	0.24497934
100	0.035605796	0.96439415
101	0.21533282	0.78466713
102	0.3297597	0.67024034
103	0.48433048	0.51566947
104	0.22636347	0.7736366
105	0.33873585	0.6612642
106	0.18921004	0.81078994
107	0.58216196	0.417838
108	0.78773755	0.21226245
109	0.4803503	0.5196497
110	0.6517682	0.3482318
111	0.69791955	0.30208048
112	0.43886182	0.5611382
113	0.6098133	0.39018673
114	0.023937369	0.9760626
115	0.780594	0.21940596
116	0.25714567	0.7428543
117	0.6001945	0.39980543
118	0.60962147	0.3903785
119	0.43637106	0.563629
120	0.608565	0.39143503
121	0.52400535	0.47599465
122	0.36742663	0.63257337
123	0.08286628	0.91713375
124	0.5988944	0.40110558
125	0.47643995	0.52356005
126	0.015653271	0.98434675
127	0.6214498	0.37855017
128	0.12391762	0.87608236
129	0.36606586	0.63393414
130	0.15580301	0.844197
131	0.17683901	0.823161
132	0.21987791	0.78012204
133	0.76372963	0.2362703
134	0.43833625	0.5616637
135	0.10130795	0.898692
136	0.0860913	0.9139087
137	0.10587139	0.89412856
138	0.5519262	0.44807377
139	0.055063803	0.9449362
140	0.69931424	0.30068573
141	0.24798347	0.75201654
142	0.67444056	0.32555944
143	0.79360884	0.2063912
144	0.015553624	0.98444635
145	0.57916945	0.42083055
146	0.04591891	0.95408106
147	0.07906098	0.920939
148	0.16660215	0.83339787
149	0.50056994	0.49943003
150	0.13146639	0.8685337
151	0.2211753	0.7788247
152	0.15246567	0.8475343
153	0.6997641	0.3002359
154	0.8208142	0.17918582
155	0.8536158	0.14638418
156	0.33186415	0.6681358
157	0.4346148	0.5653852
158	0.4664506	0.53354937
159	0.5637063	0.4362937
160	0.3993224	0.6006776
161	0.7617733	0.23822665
162	0.3094259	0.6905741
163	0.34083948	0.6591605
164	0.17806861	0.8219314
165	0.8105836	0.18941642
166	0.498395	0.50160503
167	0.057379976	0.94262
168	0.2952755	0.7047245
169	0.16274527	0.83725476
170	0.24423054	0.7557695
171	0.6668285	0.33317152
172	0.6990172	0.3009828
173	0.20058754	0.7994125
174	0.5355613	0.4644387
175	0.8339874	0.16601257
176	0.35900503	0.64099497
177	0.035891417	0.9641085
178	0.3186823	0.6813177
179	0.40554282	0.59445715
180	0.7408511	0.2591489
181	0.14545633	0.8545436
182	0.5083408	0.4916592
183	0.07031024	0.9296897
184	0.45653597	0.543464
185	0.59106445	0.4089355
186	0.21030113	0.7896989
187	0.24232256	0.7576775
188	0.50571954	0.49428043
189	0.50750387	0.49249613
190	0.58872604	0.411274
191	0.41098306	0.589017
192	0.1869064	0.8130936
193	0.13659666	0.8634034
194	0.4160448	0.58395517
195	0.4361805	0.5638195
196	0.3435108	0.65648913
197	0.26543108	0.7345689
198	0.18189661	0.8181034
199	0.8347981	0.16520195
200	0.786354	0.21364602
201	0.5746884	0.42531165
202	0.07791383	0.9220862
203	0.19033149	0.80966854
204	0.23806544	0.7619345
205	0.80045414	0.1995459
206	0.098589495	0.90141046
207	0.030041605	0.9699584
208	0.74942946	0.25057054
209	0.077675104	0.92232496
210	0.147792	0.852208
211	0.1090322	0.8909678
212	0.6751037	0.32489625
213	0.029437473	0.9705625
214	0.20017798	0.79982203
