# Supplementary material for: Evaluating deep learning-based melanoma classification using immunohistochemistry and routine histology: A three center study
Source: PLoS One. 2024 Jan 19;19(1):e0297146. doi: 10.1371/journal.pone.0297146 (PMC10798511; doi:10.1371/journal.pone.0297146)
Supplement: S5 Dataset — (ZIP) [file pone.0297146.s011.zip › minimal_dataset/tile_predictions/dresden/997326-S2_ind_ISlab_0.0.csv]

	0	1
0	0.7002631	0.29973698
1	0.64369726	0.35630274
2	0.96856034	0.031439673
3	0.6337996	0.36620042
4	0.7472046	0.2527954
5	0.3378763	0.6621237
6	0.93702483	0.0629752
7	0.71014494	0.28985506
8	0.5367019	0.4632981
9	0.2977088	0.70229113
10	0.80113655	0.19886343
11	0.85849947	0.14150047
12	0.53872794	0.4612721
13	0.3979215	0.6020785
14	0.40603715	0.5939629
15	0.62449205	0.37550792
16	0.896661	0.10333904
17	0.52776134	0.47223863
18	0.886083	0.11391705
19	0.6113733	0.3886267
20	0.515725	0.48427498
21	0.3351492	0.66485083
22	0.36644915	0.6335509
23	0.56125724	0.43874273
24	0.37491664	0.6250833
25	0.34199747	0.6580025
26	0.4795528	0.5204472
27	0.41953266	0.5804674
28	0.6259942	0.37400582
29	0.50547147	0.49452853
30	0.43480533	0.56519467
31	0.6599001	0.34009993
32	0.22356413	0.7764359
33	0.6182533	0.38174665
34	0.5609953	0.43900472
35	0.32593742	0.6740626
36	0.6813775	0.3186225
37	0.45088893	0.54911107
38	0.51918316	0.48081687
39	0.7285485	0.27145147
40	0.8376805	0.1623195
41	0.38195172	0.61804825
42	0.6126205	0.38737953
43	0.8551602	0.14483981
44	0.58016425	0.41983578
45	0.2190441	0.7809559
46	0.32668707	0.67331296
47	0.6073817	0.3926183
48	0.947568	0.05243204
49	0.53552634	0.46447366
50	0.6654154	0.3345846
51	0.5888396	0.41116044
52	0.93863416	0.061365884
53	0.4334509	0.56654906
54	0.31633234	0.68366766
55	0.3776086	0.62239146
56	0.7836429	0.21635713
57	0.95135444	0.048645537
58	0.6796509	0.32034913
59	0.76199627	0.23800375
60	0.9597575	0.040242467
61	0.55915165	0.44084838
62	0.78312707	0.2168729
63	0.435244	0.56475604
64	0.32617712	0.6738229
65	0.33758408	0.662416
66	0.5495879	0.4504121
67	0.9857114	0.014288656
68	0.25119203	0.74880797
69	0.8786343	0.12136571
70	0.7234408	0.2765592
71	0.4938299	0.5061701
72	0.5515904	0.44840962
73	0.79799986	0.20200017
74	0.51741046	0.4825895
75	0.70286614	0.2971339
76	0.62211895	0.37788108
77	0.84224373	0.1577563
78	0.90705717	0.09294287
79	0.9485469	0.051453117
80	0.84394956	0.15605047
81	0.44927287	0.5507271
82	0.5040465	0.49595353
83	0.9397904	0.060209513
84	0.54105085	0.45894915
85	0.46550804	0.53449196
86	0.5379411	0.4620589
87	0.94711053	0.052889537
88	0.83612335	0.16387665
89	0.40317523	0.59682477
90	0.28282636	0.71717364
91	0.8490262	0.15097375
92	0.5524118	0.44758824
93	0.48942927	0.5105707
94	0.56348956	0.4365104
95	0.9728611	0.02713881
96	0.571536	0.428464
97	0.34414232	0.6558577
98	0.36905998	0.6309401
99	0.2923475	0.7076525
100	0.9241684	0.075831674
101	0.63128746	0.3687125
102	0.31077603	0.68922395
103	0.5386583	0.4613417
104	0.8702829	0.12971708
105	0.6452906	0.3547094
106	0.16004966	0.8399503
107	0.48062885	0.51937115
108	0.30070904	0.69929093
109	0.44007072	0.5599293
110	0.9261621	0.07383785
111	0.56330884	0.43669114
112	0.30521885	0.6947811
113	0.3159593	0.68404067
114	0.2925518	0.7074482
115	0.95704055	0.04295937
116	0.47486615	0.52513385
117	0.3214504	0.6785495
118	0.35741544	0.6425845
119	0.36174357	0.63825643
120	0.6977761	0.30222395
121	0.6353306	0.36466938
122	0.44484738	0.5551526
123	0.98084164	0.0191583
124	0.616794	0.38320598
125	0.863677	0.136323
126	0.5187913	0.48120868
127	0.43028125	0.5697187
128	0.40194348	0.5980565
129	0.20342262	0.79657733
130	0.4232549	0.57674503
131	0.95958394	0.040416002
132	0.9186526	0.08134744
133	0.96631604	0.033683915
134	0.3591858	0.64081424
135	0.3162062	0.6837938
136	0.9812232	0.018776795
137	0.55172455	0.44827548
138	0.2876766	0.71232337
139	0.86022925	0.13977076
140	0.6638501	0.3361499
141	0.9690671	0.030932922
142	0.54133844	0.45866156
143	0.6015042	0.39849582
144	0.2306375	0.76936245
145	0.17258531	0.8274147
146	0.7547198	0.24528015
147	0.82298225	0.17701778
148	0.6552116	0.3447883
149	0.58728045	0.41271952
150	0.7081595	0.29184052
151	0.4435534	0.55644655
152	0.5377117	0.46228832
153	0.6477087	0.35229126
154	0.60281396	0.39718607
155	0.946582	0.05341795
156	0.56804675	0.43195322
157	0.26991397	0.730086
158	0.38376626	0.61623377
159	0.587618	0.41238204
160	0.2987939	0.701206
161	0.6426247	0.35737532
162	0.74618506	0.2538149
163	0.44356206	0.55643797
164	0.55366915	0.44633082
165	0.92585343	0.07414658
166	0.9194204	0.08057961
167	0.6305187	0.36948135
168	0.6167331	0.38326696
169	0.7322505	0.26774943
170	0.59818715	0.40181282
171	0.3054504	0.69454956
172	0.24519512	0.75480485
173	0.519458	0.48054197
174	0.6309012	0.36909878
175	0.490122	0.50987804
176	0.57382745	0.42617255
177	0.32646364	0.67353636
178	0.4209957	0.5790043
179	0.9373528	0.06264721
180	0.32185894	0.67814106
181	0.90037024	0.09962975
182	0.4792645	0.52073556
183	0.6146794	0.38532057
184	0.5592863	0.4407137
185	0.43413785	0.5658622
186	0.14828023	0.8517198
187	0.18477927	0.8152207
188	0.45190105	0.548099
189	0.47337136	0.5266286
190	0.35391432	0.6460857
191	0.82639235	0.17360763
192	0.7792148	0.22078519
193	0.9917732	0.008226834
194	0.35614878	0.6438512
195	0.74719524	0.25280473
196	0.5196716	0.48032838
197	0.854362	0.145638
198	0.35731864	0.64268136
199	0.41716218	0.5828378
200	0.6945724	0.30542758
201	0.83152205	0.16847797
202	0.37113604	0.62886393
203	0.6620562	0.33794385
204	0.8215357	0.17846435
205	0.58036286	0.4196371
206	0.44745556	0.5525444
207	0.17623954	0.82376045
208	0.51893246	0.48106754
209	0.47790638	0.52209365
210	0.23314051	0.7668595
211	0.3475706	0.65242934
212	0.5216375	0.47836247
213	0.96213555	0.03786443
214	0.8864329	0.11356712
215	0.39503494	0.6049651
216	0.44114068	0.5588593
217	0.17180032	0.82819974
218	0.42560774	0.57439226
219	0.32665932	0.6733407
220	0.8329849	0.16701505
221	0.48622516	0.5137749
222	0.7073896	0.29261035
223	0.46796215	0.53203785
224	0.93303615	0.06696383
225	0.71190166	0.28809834
226	0.3709909	0.6290091
227	0.51600116	0.4839988
228	0.5243203	0.4756797
229	0.29467875	0.7053212
230	0.91800416	0.08199587
231	0.64767945	0.35232058
232	0.17830908	0.8216909
233	0.49623206	0.50376797
234	0.9584806	0.04151938
235	0.47856033	0.5214397
236	0.23033392	0.76966614
237	0.30549678	0.69450325
238	0.44582334	0.5541766
239	0.36408004	0.6359199
240	0.547278	0.45272198
241	0.28197926	0.7180208
242	0.5359259	0.4640741
243	0.58210284	0.4178972
244	0.43752822	0.5624718
245	0.30637434	0.6936256
246	0.33127338	0.6687266
247	0.5544039	0.44559613
248	0.66156447	0.33843553
249	0.44749594	0.5525041
250	0.21077278	0.78922725
251	0.5339431	0.46605688
252	0.6175829	0.3824171
253	0.707452	0.292548
254	0.9496561	0.050343826
255	0.64223844	0.3577616
256	0.6096239	0.39037612
257	0.37421116	0.6257888
258	0.5826427	0.41735736
259	0.5153345	0.4846655
260	0.48392206	0.516078
261	0.9366888	0.06331124
262	0.3808133	0.6191867
263	0.31264824	0.68735176
264	0.2549934	0.74500656
265	0.39635932	0.6036406
266	0.52265215	0.47734785
267	0.71864593	0.28135407
268	0.5709358	0.4290642
269	0.97195035	0.02804966
270	0.9131551	0.0868449
271	0.551648	0.448352
272	0.8729654	0.12703463
273	0.49162117	0.5083788
274	0.98271424	0.017285785
275	0.57080716	0.4291928
276	0.34310678	0.65689325
277	0.5245492	0.4754508
278	0.4312364	0.5687636
279	0.5478264	0.4521736
280	0.95522356	0.04477643
281	0.7326734	0.26732653
282	0.48463753	0.5153625
283	0.94902	0.050980024
284	0.9167957	0.083204314
285	0.47839242	0.5216076
286	0.55840635	0.44159368
287	0.9658242	0.0341758
288	0.5763089	0.4236911
289	0.47255138	0.5274486
290	0.49487805	0.50512195
291	0.6233257	0.37667432
292	0.6955516	0.3044484
293	0.79400635	0.20599367
294	0.4329843	0.5670157
295	0.7769268	0.22307321
296	0.6759855	0.32401446
297	0.45443833	0.5455616
298	0.5052295	0.4947705
299	0.9702097	0.029790305
300	0.58530223	0.4146977
301	0.6276161	0.3723839
302	0.9740069	0.025993101
303	0.77156436	0.22843564
304	0.5533123	0.44668776
305	0.63487256	0.36512747
306	0.70351976	0.29648024
307	0.2970985	0.70290154
308	0.9250404	0.07495961
309	0.9557931	0.044206876
310	0.18494844	0.8150515
311	0.42577502	0.57422495
312	0.7953683	0.20463172
313	0.56820524	0.4317948
314	0.8124733	0.18752673
315	0.49456465	0.50543535
316	0.32415605	0.675844
317	0.66592526	0.33407474
318	0.6845922	0.31540778
319	0.5214591	0.4785409
320	0.49072492	0.5092751
321	0.5696454	0.4303546
322	0.39079142	0.6092085
323	0.34325647	0.6567435
324	0.4301833	0.5698167
325	0.46180198	0.538198
326	0.33312756	0.6668724
327	0.55707127	0.44292873
328	0.4374113	0.5625887
329	0.7686528	0.23134723
330	0.2408724	0.75912756
331	0.9671561	0.03284394
332	0.61241496	0.387585
333	0.58224326	0.41775677
334	0.29633006	0.7036699
335	0.9453173	0.05468265
336	0.9075502	0.0924498
337	0.24897794	0.75102204
338	0.5581733	0.44182673
339	0.92029214	0.07970784
340	0.54347146	0.45652854
341	0.3731034	0.6268966
342	0.22007999	0.77992
343	0.7170559	0.2829441
344	0.9393919	0.060608096
345	0.6953564	0.30464357
346	0.57782865	0.42217138
347	0.44130158	0.5586985
348	0.51786447	0.4821355
349	0.97204125	0.027958812
350	0.3961769	0.6038231
351	0.68832386	0.31167614
352	0.25551957	0.7444805
353	0.7421326	0.25786746
354	0.32124576	0.6787542
355	0.22327636	0.7767236
356	0.39609802	0.603902
357	0.63449913	0.3655009
358	0.36910942	0.63089055
359	0.33770698	0.66229296
360	0.70517606	0.29482394
361	0.55612093	0.44387907
362	0.5967741	0.40322587
363	0.9339236	0.06607647
364	0.4484441	0.5515559
365	0.77456635	0.22543363
366	0.6972818	0.30271825
367	0.22206281	0.7779372
368	0.7890746	0.21092539
369	0.70185095	0.29814905
370	0.28049275	0.7195072
371	0.36555406	0.6344459
372	0.8173097	0.18269034
373	0.6335924	0.36640757
374	0.7516736	0.24832639
375	0.49393708	0.506063
376	0.77866524	0.22133477
377	0.39855114	0.60144883
378	0.72988343	0.27011654
379	0.597617	0.40238306
380	0.4064386	0.5935614
381	0.6980504	0.30194965
382	0.2773578	0.72264224
383	0.5310234	0.46897665
384	0.47570154	0.5242985
385	0.2936638	0.7063362
386	0.6592796	0.34072042
387	0.49820876	0.50179124
388	0.2538173	0.7461827
389	0.75095445	0.24904554
390	0.31984532	0.6801547
391	0.39976034	0.60023963
392	0.59954685	0.4004531
393	0.2906747	0.7093254
394	0.4518092	0.54819083
395	0.46678337	0.53321666
396	0.50807685	0.49192312
397	0.63065535	0.36934465
398	0.61374813	0.3862518
399	0.8073018	0.19269814
400	0.7394864	0.26051363
401	0.7661368	0.23386322
402	0.8876266	0.112373404
403	0.81962216	0.18037789
404	0.70284194	0.29715812
405	0.45251602	0.547484
406	0.4611494	0.5388506
407	0.56576705	0.43423295
408	0.9670621	0.032937862
409	0.65324616	0.3467538
410	0.5035001	0.49649993
411	0.9342534	0.06574657
412	0.49719825	0.5028017
413	0.968812	0.031187989
414	0.6591185	0.34088153
415	0.4437718	0.55622816
416	0.47373265	0.52626735
417	0.3433139	0.65668607
418	0.7243706	0.27562937
419	0.29664686	0.7033531
420	0.5116471	0.48835292
421	0.44191653	0.55808353
422	0.35037825	0.6496217
423	0.32730654	0.6726935
