# Supplementary material for: Evaluating deep learning-based melanoma classification using immunohistochemistry and routine histology: A three center study
Source: PLoS One. 2024 Jan 19;19(1):e0297146. doi: 10.1371/journal.pone.0297146 (PMC10798511; doi:10.1371/journal.pone.0297146)
Supplement: S5 Dataset — (ZIP) [file pone.0297146.s011.zip › minimal_dataset/tile_predictions/dresden/103870-S2_ind_ISlab_0.0.csv]

	0	1
0	0.7897771	0.21022287
1	0.35953563	0.6404644
2	0.14366472	0.8563353
3	0.37963212	0.6203679
4	0.845907	0.15409303
5	0.58358645	0.41641352
6	0.62877715	0.37122288
7	0.5424745	0.4575255
8	0.5647489	0.43525115
9	0.72487015	0.27512985
10	0.8234169	0.17658311
11	0.56011164	0.4398884
12	0.25945753	0.74054253
13	0.6902752	0.3097248
14	0.2968052	0.70319486
15	0.08590948	0.9140905
16	0.36746928	0.6325307
17	0.21421191	0.78578806
18	0.39242947	0.60757047
19	0.8705216	0.12947844
20	0.93290704	0.06709291
21	0.8030041	0.19699588
22	0.72229385	0.2777062
23	0.8571314	0.14286861
24	0.19468884	0.8053112
25	0.5677529	0.43224707
26	0.5717564	0.42824358
27	0.94370764	0.0562923
28	0.75539947	0.24460052
29	0.08844331	0.9115567
30	0.10124819	0.8987518
31	0.17124316	0.82875687
32	0.65465534	0.34534466
33	0.03412758	0.96587247
34	0.4972061	0.5027939
35	0.01849512	0.98150486
36	0.23367932	0.7663207
37	0.74941456	0.25058544
38	0.5086673	0.49133274
39	0.54299545	0.45700455
40	0.16761172	0.83238834
41	0.27023613	0.72976387
42	0.8753017	0.12469832
43	0.26864675	0.7313532
44	0.20315246	0.7968475
45	0.26427302	0.73572695
46	0.16193901	0.838061
47	0.041407842	0.9585921
48	0.33661428	0.66338575
49	0.42814836	0.5718516
50	0.24458101	0.75541896
51	0.28436226	0.71563774
52	0.89853215	0.101467825
53	0.44641596	0.55358404
54	0.43036774	0.56963223
55	0.29746428	0.7025357
56	0.38360998	0.61639
57	0.18927671	0.81072325
58	0.5270112	0.47298884
59	0.4949924	0.5050076
60	0.112972155	0.88702786
61	0.5077804	0.49221966
62	0.33630273	0.6636973
63	0.20742925	0.7925707
64	0.4575417	0.54245824
65	0.35641164	0.64358836
66	0.58923596	0.410764
67	0.47778794	0.522212
68	0.42263526	0.57736474
69	0.9247802	0.07521981
70	0.5895848	0.41041523
71	0.5073301	0.49266985
72	0.85753727	0.14246273
73	0.6118365	0.3881635
74	0.78421366	0.21578637
75	0.95118004	0.048819922
76	0.49484444	0.50515556
77	0.3274642	0.6725358
78	0.59918517	0.40081486
79	0.23025657	0.7697434
80	0.65176314	0.34823686
81	0.010667894	0.9893321
82	0.7977319	0.20226808
83	0.4787954	0.5212046
84	0.5386601	0.46133986
85	0.47528282	0.5247172
86	0.669581	0.33041897
87	0.30945793	0.6905421
88	0.5770351	0.4229649
89	0.3017387	0.69826126
90	0.12971069	0.8702893
91	0.8099775	0.19002256
92	0.2306874	0.7693126
93	0.49493504	0.50506496
94	0.83471584	0.16528411
95	0.37332165	0.6266784
96	0.3933248	0.60667527
97	0.30356896	0.69643104
98	0.60230976	0.39769018
99	0.15484612	0.8451539
100	0.23619898	0.763801
101	0.649976	0.35002398
102	0.01488208	0.9851179
103	0.72249144	0.27750862
104	0.8423515	0.15764844
105	0.47431874	0.52568126
106	0.6726915	0.32730845
107	0.23023349	0.76976657
108	0.27981064	0.7201894
109	0.08603609	0.913964
110	0.46107006	0.53892994
111	0.14993577	0.8500642
112	0.7328157	0.2671843
113	0.39226604	0.60773396
114	0.70959526	0.29040477
115	0.1472298	0.85277015
116	0.48152113	0.5184788
117	0.42262337	0.5773766
118	0.31168267	0.6883173
119	0.31756058	0.6824394
120	0.9612037	0.038796365
121	0.12592585	0.8740741
122	0.62088233	0.3791177
123	0.63596785	0.36403212
124	0.92021596	0.079784006
125	0.07059263	0.92940736
126	0.9522195	0.047780547
127	0.7870453	0.2129547
128	0.17630519	0.82369477
129	0.35276273	0.6472373
130	0.5102724	0.48972756
131	0.7032797	0.29672036
132	0.39935496	0.60064507
133	0.31384927	0.6861507
134	0.39562362	0.60437644
135	0.13448331	0.86551666
136	0.053236745	0.9467632
137	0.40953588	0.5904641
138	0.578179	0.42182106
139	0.34874833	0.65125173
140	0.80246514	0.1975348
141	0.69218236	0.30781764
142	0.4525447	0.5474554
143	0.5870661	0.41293392
144	0.8112609	0.18873914
145	0.66874343	0.33125657
146	0.72365296	0.276347
147	0.12249065	0.8775093
148	0.74495125	0.25504875
149	0.23035009	0.76964986
150	0.04514133	0.95485866
151	0.73571575	0.26428425
152	0.6707259	0.32927412
153	0.6774031	0.3225969
154	0.043436732	0.95656323
155	0.57857966	0.42142034
156	0.25038648	0.7496135
157	0.09204948	0.90795046
158	0.76093423	0.23906578
159	0.16477662	0.8352234
160	0.6003218	0.39967817
161	0.25959444	0.7404055
162	0.09878146	0.90121853
163	0.91307956	0.08692042
164	0.869939	0.13006097
165	0.18012975	0.81987023
166	0.7054881	0.2945119
167	0.23293097	0.76706904
168	0.23484704	0.765153
169	0.7959621	0.20403792
170	0.27243558	0.7275644
171	0.5325632	0.4674368
172	0.4931678	0.5068322
173	0.33046314	0.6695369
174	0.2045234	0.7954766
175	0.702552	0.29744798
176	0.47509658	0.52490336
177	0.42176548	0.57823455
178	0.4935293	0.50647074
179	0.90412253	0.095877424
180	0.30164528	0.6983548
181	0.5682853	0.43171474
182	0.90124345	0.09875657
183	0.58555245	0.41444758
184	0.5769422	0.4230578
185	0.71163064	0.28836936
186	0.18916716	0.8108328
187	0.22391765	0.77608234
188	0.41053993	0.5894601
189	0.12635612	0.8736439
190	0.2898553	0.71014464
191	0.156419	0.84358096
192	0.33247703	0.66752297
193	0.3055625	0.6944375
194	0.6474666	0.3525334
195	0.7611805	0.23881954
196	0.101911426	0.8980886
197	0.6307005	0.36929944
198	0.7117809	0.28821906
199	0.26589632	0.7341037
200	0.47986624	0.52013373
201	0.31241545	0.6875845
202	0.5505033	0.4494967
203	0.109946184	0.89005387
204	0.36470506	0.6352949
205	0.82588816	0.17411186
206	0.46031186	0.5396881
207	0.64921415	0.35078588
208	0.5087175	0.49128252
209	0.58232594	0.4176741
210	0.1426109	0.85738915
211	0.7054691	0.29453093
212	0.88338584	0.11661413
213	0.42498907	0.57501096
214	0.38410428	0.6158957
215	0.3011219	0.6988781
216	0.061975516	0.9380245
217	0.620712	0.37928805
218	0.654074	0.34592596
219	0.24101196	0.7589881
220	0.7552872	0.24471283
221	0.8877111	0.11228886
222	0.24315053	0.75684947
223	0.84916794	0.15083209
224	0.17550981	0.8244902
225	0.76628405	0.233716
226	0.6284529	0.37154707
227	0.36201924	0.6379807
228	0.46465817	0.53534186
229	0.5577245	0.44227555
230	0.36089537	0.63910466
231	0.35555923	0.64444077
232	0.87960136	0.1203986
233	0.55198	0.44801995
234	0.045330614	0.95466936
235	0.8432004	0.15679954
236	0.17562176	0.8243782
237	0.5333051	0.46669492
238	0.2583551	0.74164486
239	0.31027374	0.68972623
240	0.6343097	0.36569023
241	0.02194086	0.9780592
242	0.38117298	0.61882704
243	0.47089195	0.52910805
244	0.2929076	0.7070924
245	0.7545959	0.24540412
246	0.87528974	0.124710225
247	0.37808156	0.62191844
248	0.6008355	0.3991645
249	0.34131715	0.6586828
250	0.27678242	0.7232176
251	0.4719036	0.52809644
252	0.29884273	0.7011573
253	0.40296963	0.5970304
254	0.4993216	0.50067836
255	0.780605	0.21939503
256	0.24852888	0.7514711
257	0.40354332	0.59645665
258	0.53669846	0.46330154
259	0.22481972	0.7751803
260	0.5024711	0.49752888
261	0.6664524	0.33354756
262	0.73176444	0.26823553
263	0.73006326	0.2699367
264	0.88107765	0.118922316
265	0.6098586	0.3901415
266	0.64335155	0.3566485
267	0.40372586	0.5962742
268	0.18729763	0.81270236
269	0.12251877	0.8774812
270	0.4579492	0.5420508
271	0.7804528	0.21954715
272	0.8676763	0.13232364
273	0.8252486	0.17475146
274	0.50947666	0.49052328
275	0.8188033	0.1811967
276	0.4734663	0.52653366
277	0.27545008	0.7245499
278	0.113985725	0.8860143
279	0.84626555	0.15373445
280	0.24571258	0.75428736
281	0.2957369	0.70426303
282	0.572255	0.42774498
283	0.2073247	0.79267526
284	0.8616896	0.13831039
285	0.5235143	0.47648573
286	0.25987005	0.74012995
287	0.74188095	0.25811905
288	0.5220642	0.4779358
289	0.07102074	0.9289792
290	0.3128056	0.6871944
291	0.23201226	0.7679877
292	0.5381232	0.4618768
293	0.56666756	0.43333244
294	0.2269366	0.77306336
295	0.6854061	0.3145939
296	0.7931895	0.20681049
297	0.5267044	0.47329566
298	0.712616	0.28738394
299	0.7164104	0.28358954
300	0.3885202	0.6114798
301	0.2872907	0.71270925
302	0.07439801	0.925602
303	0.65595907	0.3440409
304	0.5560553	0.44394466
305	0.90489966	0.0951004
306	0.07878576	0.9212142
307	0.81619984	0.18380012
308	0.267265	0.732735
309	0.6242894	0.37571064
310	0.85527444	0.14472556
311	0.027830446	0.9721696
312	0.77061373	0.22938628
313	0.4254529	0.57454705
314	0.6835469	0.31645313
315	0.32003772	0.6799623
316	0.59372336	0.40627664
317	0.10005445	0.8999456
318	0.15319069	0.84680927
319	0.4672655	0.5327345
320	0.57655156	0.42344844
321	0.5118064	0.48819354
322	0.8148524	0.18514758
323	0.44865355	0.5513465
324	0.7137642	0.28623575
325	0.9097238	0.09027618
326	0.19319123	0.80680877
327	0.25369623	0.74630374
328	0.37831604	0.62168396
329	0.4224991	0.57750094
330	0.8644323	0.13556775
331	0.84018815	0.15981191
332	0.0874557	0.91254425
333	0.3288449	0.6711551
334	0.050479896	0.94952005
335	0.29270694	0.70729303
336	0.8721839	0.12781607
337	0.7192255	0.28077447
338	0.2255499	0.7744501
339	0.76951265	0.23048735
340	0.8036654	0.19633463
341	0.83095795	0.16904205
342	0.562579	0.43742102
343	0.11006705	0.889933
344	0.5220133	0.47798663
345	0.29320264	0.70679736
346	0.29299358	0.7070064
347	0.72247124	0.27752873
348	0.60659575	0.3934042
349	0.104169525	0.8958304
350	0.6412191	0.35878092
351	0.6283515	0.37164852
352	0.6487036	0.35129637
353	0.7759531	0.22404689
354	0.81471336	0.18528664
355	0.5499034	0.45009658
356	0.6352672	0.3647328
357	0.7813096	0.21869041
358	0.3343785	0.6656215
359	0.37497935	0.6250207
360	0.6516538	0.3483462
361	0.5589553	0.4410447
362	0.3678569	0.6321431
363	0.60996544	0.39003453
364	0.36592874	0.63407123
365	0.087508276	0.91249174
366	0.57527536	0.42472464
367	0.6185882	0.38141176
368	0.4202832	0.5797168
369	0.4689321	0.53106797
370	0.20916179	0.79083824
371	0.22250377	0.7774962
372	0.7193512	0.28064886
373	0.015232549	0.9847675
374	0.36134613	0.63865393
375	0.656652	0.34334803
376	0.48017848	0.5198215
377	0.09485061	0.9051494
378	0.4932759	0.50672406
379	0.29297817	0.7070219
380	0.53089905	0.46910095
381	0.15366256	0.84633744
382	0.32216305	0.67783695
383	0.3217484	0.6782516
384	0.6260999	0.3739001
385	0.15842569	0.8415743
386	0.49832016	0.50167984
387	0.5158645	0.4841355
388	0.61583316	0.38416687
389	0.9246227	0.075377285
390	0.40955698	0.590443
391	0.064846955	0.93515307
392	0.8424752	0.15752476
393	0.77720106	0.22279887
394	0.14985763	0.85014236
395	0.26222482	0.7377752
396	0.3863726	0.6136274
397	0.35434514	0.64565486
398	0.9125827	0.08741729
399	0.41305172	0.5869483
400	0.88798726	0.11201274
401	0.6043132	0.39568684
402	0.2501038	0.74989617
403	0.49033588	0.50966406
404	0.25540164	0.7445984
405	0.5943194	0.4056806
406	0.40307787	0.5969221
407	0.29233363	0.7076664
408	0.1850767	0.81492335
409	0.39019182	0.6098082
410	0.5386093	0.4613906
411	0.38010427	0.61989576
412	0.3701341	0.6298659
413	0.24525599	0.754744
414	0.17093585	0.8290642
415	0.3017505	0.69824946
416	0.55638397	0.44361606
417	0.12793727	0.87206274
418	0.8651453	0.13485464
419	0.85492414	0.14507584
420	0.8020978	0.19790219
421	0.17278786	0.82721215
422	0.55470204	0.44529796
