# Supplementary material for: Evaluating deep learning-based melanoma classification using immunohistochemistry and routine histology: A three center study
Source: PLoS One. 2024 Jan 19;19(1):e0297146. doi: 10.1371/journal.pone.0297146 (PMC10798511; doi:10.1371/journal.pone.0297146)
Supplement: S5 Dataset — (ZIP) [file pone.0297146.s011.zip › minimal_dataset/tile_predictions/dresden/135964-S2_ind_ISlab_0.0.csv]

	0	1
0	0.9120541	0.087945834
1	0.28583622	0.7141638
2	0.51394707	0.4860529
3	0.7945351	0.20546491
4	0.23619872	0.7638013
5	0.7717628	0.22823717
6	0.81386554	0.18613452
7	0.77974254	0.2202575
8	0.63186586	0.36813414
9	0.96896833	0.0310317
10	0.69132566	0.30867434
11	0.6858251	0.3141749
12	0.7088133	0.29118666
13	0.31679928	0.6832007
14	0.5487487	0.4512513
15	0.23139374	0.76860625
16	0.28437737	0.7156226
17	0.42508265	0.5749173
18	0.93813205	0.061867926
19	0.5585299	0.44147012
20	0.3689291	0.63107085
21	0.59731704	0.402683
22	0.5952739	0.4047261
23	0.7442428	0.25575727
24	0.37949452	0.6205055
25	0.4404695	0.5595305
26	0.88561255	0.11438741
27	0.52318466	0.47681534
28	0.09256232	0.9074377
29	0.8370992	0.16290076
30	0.8519379	0.14806212
31	0.9443906	0.05560941
32	0.32216647	0.67783356
33	0.6208395	0.3791605
34	0.71052057	0.2894795
35	0.59634036	0.4036596
36	0.7270849	0.2729151
37	0.9266235	0.07337644
38	0.65488756	0.34511247
39	0.5799989	0.42000106
40	0.5477074	0.45229262
41	0.26675695	0.733243
42	0.44845635	0.55154365
43	0.5702831	0.42971689
44	0.8082032	0.19179676
45	0.9027964	0.097203635
46	0.84531844	0.15468155
47	0.80789375	0.19210626
48	0.7577937	0.24220632
49	0.92367005	0.07632996
50	0.94688183	0.05311814
51	0.5872517	0.4127483
52	0.42780337	0.57219666
53	0.81064236	0.18935765
54	0.6668628	0.3331372
55	0.9759839	0.024016084
56	0.9621634	0.037836593
57	0.45421785	0.54578215
58	0.7902862	0.20971388
59	0.11201476	0.8879852
60	0.70258504	0.29741496
61	0.27799273	0.7220073
62	0.33374998	0.66625
63	0.8261786	0.17382133
64	0.5712053	0.42879474
65	0.31174088	0.6882591
66	0.46343544	0.5365645
67	0.7124103	0.28758976
68	0.49429637	0.5057036
69	0.7043835	0.2956165
70	0.74904025	0.25095975
71	0.70113444	0.29886556
72	0.7221835	0.27781644
73	0.7769083	0.22309178
74	0.30589777	0.6941022
75	0.060362313	0.9396377
76	0.091549285	0.9084508
77	0.92388624	0.07611377
78	0.5948861	0.4051139
79	0.9024784	0.09752162
80	0.49855524	0.50144476
81	0.5638486	0.43615136
82	0.33624336	0.6637566
83	0.78474045	0.21525955
84	0.5522389	0.44776115
85	0.22832696	0.7716731
86	0.7216984	0.27830157
87	0.69786555	0.3021344
88	0.7462824	0.2537176
89	0.05984087	0.9401591
90	0.29637557	0.7036245
91	0.63621294	0.36378708
92	0.48320007	0.51679987
93	0.32300922	0.67699075
94	0.2383472	0.7616528
95	0.29470402	0.705296
96	0.7989648	0.20103522
97	0.61224616	0.38775384
98	0.7357161	0.2642839
99	0.38138303	0.61861694
100	0.2395131	0.76048684
101	0.88043225	0.11956775
102	0.8855788	0.11442125
103	0.7164104	0.28358954
104	0.76488876	0.2351112
105	0.8486789	0.15132107
106	0.9396247	0.060375217
107	0.24558882	0.75441116
108	0.7724238	0.2275762
109	0.8712986	0.12870136
110	0.32666165	0.67333835
111	0.9805988	0.019401168
112	0.72749424	0.27250573
113	0.48225617	0.5177438
114	0.12667641	0.8733236
115	0.20569886	0.79430115
116	0.69801444	0.3019855
117	0.24094327	0.75905675
118	0.7019753	0.2980247
119	0.1742993	0.8257007
120	0.5051024	0.4948976
121	0.367311	0.632689
122	0.48146734	0.5185327
123	0.6739391	0.3260609
124	0.4526132	0.54738677
125	0.31826326	0.68173677
126	0.94927734	0.050722685
127	0.9485662	0.051433768
128	0.7327159	0.26728413
129	0.376939	0.623061
130	0.104422145	0.89557785
131	0.18706574	0.8129342
132	0.8105167	0.18948326
133	0.32187882	0.6781212
134	0.556708	0.44329202
135	0.6302251	0.36977485
136	0.9166619	0.08333808
137	0.78808326	0.21191674
138	0.5761405	0.42385945
139	0.30824655	0.69175345
140	0.6281549	0.37184516
141	0.26563457	0.73436546
142	0.3637425	0.63625747
143	0.9347122	0.0652878
144	0.40761852	0.5923815
145	0.79964006	0.20035994
146	0.24589068	0.7541093
147	0.24834318	0.75165683
148	0.6930095	0.30699053
149	0.9014016	0.09859839
150	0.30394736	0.6960527
151	0.21939766	0.78060234
152	0.8711109	0.12888905
153	0.48205945	0.5179405
154	0.5747487	0.4252513
155	0.44316208	0.556838
156	0.5288773	0.4711227
157	0.6518356	0.34816435
158	0.78791064	0.21208936
159	0.83139515	0.16860487
160	0.24615145	0.75384855
161	0.8993909	0.1006091
162	0.75045204	0.24954793
163	0.35937083	0.6406291
164	0.3219616	0.67803836
165	0.9727999	0.027200116
166	0.7720513	0.22794874
167	0.56732136	0.4326786
168	0.40329257	0.59670746
169	0.59697056	0.40302944
170	0.6978536	0.30214643
171	0.7083368	0.2916632
172	0.76259696	0.23740302
173	0.70917076	0.29082927
174	0.912063	0.08793702
175	0.91964287	0.0803571
176	0.64556193	0.35443807
177	0.69579566	0.30420431
178	0.26975688	0.73024315
179	0.440419	0.559581
180	0.51348686	0.4865131
181	0.28770998	0.71229
182	0.78400564	0.2159943
183	0.36825916	0.63174087
184	0.2513894	0.74861056
185	0.37159857	0.62840146
186	0.86389965	0.1361004
187	0.5869777	0.41302222
188	0.8826883	0.11731167
189	0.47362423	0.52637583
190	0.1607964	0.8392036
191	0.28295723	0.7170428
192	0.8444872	0.15551278
193	0.9652974	0.034702584
194	0.6779823	0.3220177
195	0.6527694	0.3472306
196	0.9360526	0.063947365
197	0.6607305	0.3392695
198	0.7599301	0.24006999
199	0.24599242	0.7540076
200	0.7662997	0.23370025
201	0.69153535	0.30846465
202	0.41043884	0.58956116
203	0.23338124	0.7666188
204	0.25574464	0.74425536
205	0.19106084	0.8089391
206	0.30635047	0.6936496
207	0.42581606	0.57418394
208	0.5040593	0.4959407
209	0.11016222	0.88983774
210	0.8363884	0.16361156
211	0.19157404	0.80842596
212	0.58901757	0.41098243
213	0.7487963	0.25120375
214	0.46232995	0.53767
215	0.89827156	0.101728424
216	0.9159645	0.08403546
217	0.5812242	0.41877574
218	0.67580944	0.32419053
219	0.89351267	0.10648735
220	0.39463452	0.6053655
221	0.6294611	0.37053883
222	0.21427496	0.78572506
223	0.76171255	0.23828748
224	0.55823714	0.44176283
225	0.8978752	0.10212484
226	0.6582426	0.3417574
227	0.87185204	0.12814794
228	0.21299452	0.7870055
229	0.41880703	0.581193
230	0.6444622	0.3555378
231	0.2387966	0.76120335
232	0.83441556	0.16558446
233	0.7923679	0.20763212
234	0.95681363	0.04318639
235	0.3080687	0.69193125
236	0.93655217	0.06344783
237	0.945538	0.054461945
238	0.7829269	0.21707302
239	0.70445526	0.29554474
240	0.32146922	0.67853075
241	0.917718	0.082282014
242	0.78456783	0.21543215
243	0.64297616	0.35702378
244	0.38815328	0.6118467
245	0.6794136	0.32058638
246	0.17539395	0.824606
247	0.15568694	0.844313
248	0.13353495	0.866465
249	0.69893795	0.30106202
250	0.46917263	0.5308274
251	0.6562406	0.34375945
252	0.76409924	0.23590073
253	0.63505554	0.36494446
254	0.9154658	0.08453424
255	0.8871236	0.11287642
256	0.8232591	0.1767409
257	0.7092219	0.2907781
258	0.53082657	0.46917343
259	0.3754059	0.62459403
260	0.073976934	0.92602307
261	0.7858947	0.21410528
262	0.25345317	0.74654686
263	0.2671583	0.7328417
264	0.94825315	0.051746827
265	0.77172285	0.22827713
266	0.8799224	0.12007765
267	0.2508168	0.7491832
268	0.25161648	0.7483835
269	0.77296555	0.22703442
270	0.8336158	0.1663842
271	0.24208105	0.757919
272	0.85303724	0.14696278
273	0.51965195	0.48034805
274	0.9260948	0.07390528
275	0.20568846	0.7943115
276	0.518497	0.481503
277	0.8213332	0.17866682
278	0.14518176	0.8548182
279	0.7153396	0.2846604
280	0.2970066	0.7029934
281	0.7818052	0.21819481
282	0.8245328	0.17546716
283	0.70255786	0.2974422
284	0.91948056	0.08051939
285	0.95079654	0.049203485
286	0.78976417	0.21023583
287	0.34066477	0.6593352
288	0.5133256	0.48667446
289	0.671749	0.328251
290	0.22663459	0.77336544
291	0.8310017	0.16899833
292	0.537405	0.462595
293	0.8049186	0.19508143
294	0.21745807	0.7825419
295	0.9059505	0.094049506
296	0.5493719	0.45062813
297	0.33181614	0.66818386
298	0.9221019	0.07789806
299	0.29332453	0.70667547
300	0.17168494	0.828315
301	0.95436263	0.045637324
302	0.3894411	0.6105589
303	0.24691047	0.75308955
304	0.77440107	0.22559893
305	0.5299976	0.4700024
306	0.5919528	0.4080472
307	0.7576876	0.24231242
308	0.26178172	0.73821825
309	0.7267006	0.2732994
310	0.7812833	0.21871665
311	0.87891775	0.12108225
312	0.6503586	0.34964132
313	0.4809091	0.51909095
314	0.8032874	0.19671258
315	0.2782971	0.7217029
316	0.08452827	0.9154718
317	0.8460212	0.15397881
318	0.49575552	0.50424445
