# Supplementary material for: Evaluating deep learning-based melanoma classification using immunohistochemistry and routine histology: A three center study
Source: PLoS One. 2024 Jan 19;19(1):e0297146. doi: 10.1371/journal.pone.0297146 (PMC10798511; doi:10.1371/journal.pone.0297146)
Supplement: S5 Dataset — (ZIP) [file pone.0297146.s011.zip › minimal_dataset/tile_predictions/dresden/957404-1-S2_ind_ISlab_0.0.csv]

	0	1
0	0.32302696	0.67697304
1	0.06731473	0.9326853
2	0.16454305	0.83545697
3	0.21497509	0.7850249
4	0.2006337	0.79936635
5	0.10160091	0.89839906
6	0.25021094	0.74978906
7	0.6086049	0.39139515
8	0.65405387	0.3459461
9	0.42654383	0.5734561
10	0.62184733	0.37815267
11	0.07662828	0.92337173
12	0.17112176	0.8288783
13	0.8269791	0.17302093
14	0.53398937	0.46601066
15	0.31609207	0.6839079
16	0.28460774	0.71539223
17	0.26994532	0.7300546
18	0.65046716	0.34953278
19	0.07827661	0.92172337
20	0.5359174	0.46408263
21	0.70727956	0.2927204
22	0.10950009	0.8904999
23	0.034197275	0.9658027
24	0.7953186	0.20468141
25	0.062094405	0.9379056
26	0.9568005	0.04319948
27	0.90111804	0.09888198
28	0.8118024	0.18819764
29	0.1421111	0.85788894
30	0.78587276	0.21412723
31	0.54234934	0.45765072
32	0.91096455	0.089035414
33	0.11502353	0.8849765
34	0.2628807	0.73711926
35	0.66071975	0.33928028
36	0.26771408	0.732286
37	0.04531752	0.95468247
38	0.7046084	0.29539165
39	0.65479225	0.34520772
40	0.5113219	0.48867807
41	0.3119164	0.6880836
42	0.18793716	0.81206286
43	0.15819326	0.8418067
44	0.84751606	0.15248398
45	0.65773	0.34227
46	0.6760524	0.32394764
47	0.19398226	0.80601776
48	0.87395096	0.12604907
49	0.088395655	0.91160434
50	0.47593427	0.52406573
51	0.83573925	0.16426073
52	0.80090356	0.19909638
53	0.15239856	0.8476014
54	0.37817028	0.6218297
55	0.14600255	0.85399747
56	0.88352734	0.11647266
57	0.7784542	0.2215458
58	0.9158352	0.084164836
59	0.21823348	0.78176653
60	0.22506037	0.7749396
61	0.8182115	0.18178844
62	0.58837163	0.41162837
63	0.48970354	0.51029646
64	0.46076906	0.53923094
65	0.16632165	0.8336783
66	0.32493544	0.67506456
67	0.66045415	0.33954585
68	0.21474338	0.7852567
69	0.7147977	0.28520232
70	0.49053732	0.5094627
71	0.3170017	0.6829983
72	0.7628333	0.23716663
73	0.19810069	0.8018993
74	0.38274822	0.6172518
75	0.37361193	0.6263881
76	0.9210016	0.07899838
77	0.36579046	0.6342095
78	0.80221254	0.1977875
79	0.076187335	0.9238127
80	0.90642834	0.09357172
81	0.78697723	0.21302277
82	0.44353545	0.5564645
83	0.10961843	0.8903816
84	0.7130865	0.28691354
85	0.6400237	0.35997632
86	0.18953831	0.81046176
87	0.80581313	0.19418688
88	0.7605813	0.23941872
89	0.9391655	0.060834587
90	0.77719426	0.22280578
91	0.12492618	0.8750738
92	0.48554397	0.51445603
93	0.3517217	0.6482783
94	0.1268683	0.87313175
95	0.33481506	0.665185
96	0.8176671	0.18233284
97	0.37512583	0.6248742
98	0.8882554	0.11174461
99	0.7318183	0.26818168
100	0.97278196	0.027218075
101	0.59682417	0.4031759
102	0.26585737	0.7341426
103	0.70232964	0.29767036
104	0.2775699	0.7224301
105	0.46157023	0.53842974
106	0.57774925	0.42225072
107	0.8853182	0.11468177
108	0.2471959	0.75280416
109	0.46920443	0.5307956
110	0.20977983	0.79022014
111	0.6064084	0.3935916
112	0.278106	0.72189397
113	0.68461597	0.315384
114	0.7977757	0.20222433
115	0.32706246	0.6729376
116	0.36520007	0.6347999
117	0.3789526	0.62104744
118	0.32611144	0.67388856
119	0.16422847	0.83577156
120	0.104946785	0.8950532
121	0.30206236	0.69793767
122	0.304609	0.695391
123	0.3444156	0.65558445
124	0.045977034	0.954023
125	0.82740813	0.17259184
126	0.4910256	0.5089744
