# Supplementary material for: Evaluating deep learning-based melanoma classification using immunohistochemistry and routine histology: A three center study
Source: PLoS One. 2024 Jan 19;19(1):e0297146. doi: 10.1371/journal.pone.0297146 (PMC10798511; doi:10.1371/journal.pone.0297146)
Supplement: S5 Dataset — (ZIP) [file pone.0297146.s011.zip › minimal_dataset/tile_predictions/dresden/947302-1-S2_ind_ISlab_0.0.csv]

	0	1
0	0.14263678	0.8573632
1	0.5128884	0.4871117
2	0.369929	0.63007104
3	0.93409944	0.06590061
4	0.28957775	0.7104223
5	0.66632074	0.33367926
6	0.21494198	0.785058
7	0.514205	0.48579502
8	0.30370456	0.69629544
9	0.594828	0.405172
10	0.7555504	0.24444962
11	0.6906994	0.30930057
12	0.69037145	0.30962858
13	0.18152772	0.8184723
14	0.46365413	0.53634584
15	0.7738668	0.22613326
16	0.9593829	0.040617093
17	0.91980916	0.0801909
18	0.4656509	0.53434914
19	0.42959586	0.5704042
20	0.6995422	0.30045784
21	0.3151895	0.68481046
22	0.41980028	0.5801997
23	0.18701123	0.8129888
24	0.1904085	0.8095915
25	0.29310435	0.70689565
26	0.27211016	0.72788984
27	0.8233292	0.1766708
28	0.65347093	0.34652904
29	0.6261583	0.3738417
30	0.7700902	0.22990984
31	0.631954	0.36804596
32	0.5511924	0.44880766
33	0.75866413	0.24133584
34	0.4082945	0.5917055
35	0.63752705	0.36247295
36	0.10245093	0.89754903
37	0.8788823	0.12111769
38	0.95854205	0.041457932
39	0.22843286	0.7715671
40	0.69228166	0.30771834
41	0.3014804	0.6985196
42	0.40900776	0.5909923
43	0.60529053	0.39470944
44	0.4769878	0.52301216
45	0.9069353	0.09306468
46	0.35041386	0.64958614
