# Supplementary material for: Evaluating deep learning-based melanoma classification using immunohistochemistry and routine histology: A three center study
Source: PLoS One. 2024 Jan 19;19(1):e0297146. doi: 10.1371/journal.pone.0297146 (PMC10798511; doi:10.1371/journal.pone.0297146)
Supplement: S5 Dataset — (ZIP) [file pone.0297146.s011.zip › minimal_dataset/tile_predictions/dresden/999080-2-S2_ind_ISlab_0.0.csv]

	0	1
0	0.31008595	0.68991405
1	0.31247285	0.6875271
2	0.3771169	0.62288314
3	0.51245403	0.48754594
4	0.45155862	0.5484414
5	0.29133922	0.7086608
6	0.5107057	0.4892943
7	0.63689935	0.36310062
8	0.83804387	0.16195609
9	0.17063713	0.82936287
10	0.35549524	0.6445047
11	0.15036893	0.8496311
12	0.7666096	0.23339039
13	0.4584704	0.5415296
14	0.19559343	0.8044065
15	0.9057845	0.09421555
16	0.27333102	0.726669
17	0.111777276	0.8882227
18	0.51369864	0.4863014
19	0.32764557	0.67235446
20	0.17773591	0.8222641
21	0.028288895	0.9717111
22	0.44946223	0.55053777
23	0.5605369	0.43946302
24	0.29804614	0.7019539
25	0.2518813	0.74811864
26	0.5587092	0.4412908
27	0.08423153	0.9157685
28	0.57334757	0.42665243
29	0.30981246	0.6901875
30	0.5556696	0.44433042
31	0.674639	0.325361
32	0.24611585	0.7538842
33	0.69333565	0.30666432
34	0.29709265	0.7029073
35	0.7584677	0.24153233
36	0.11270816	0.88729185
37	0.3259789	0.6740211
38	0.82724667	0.17275335
39	0.44522658	0.55477345
40	0.8546935	0.14530657
41	0.3529206	0.6470794
42	0.6681529	0.331847
43	0.10219044	0.89780957
44	0.24169701	0.758303
45	0.04568302	0.9543169
46	0.2905293	0.70947075
47	0.30440363	0.69559634
48	0.22025241	0.7797476
49	0.37678397	0.6232161
50	0.8531315	0.14686859
51	0.46383834	0.53616166
52	0.14220311	0.8577969
53	0.1808485	0.8191515
54	0.33948484	0.6605151
55	0.0065894723	0.9934105
56	0.077538036	0.922462
57	0.63950354	0.36049652
58	0.84019184	0.15980822
59	0.50212085	0.49787915
60	0.4825842	0.51741576
61	0.9023572	0.097642735
62	0.37641135	0.6235886
63	0.23966406	0.760336
64	0.3981106	0.60188943
65	0.1792278	0.82077223
66	0.18630213	0.8136979
