# Supplementary material for: Evaluating deep learning-based melanoma classification using immunohistochemistry and routine histology: A three center study
Source: PLoS One. 2024 Jan 19;19(1):e0297146. doi: 10.1371/journal.pone.0297146 (PMC10798511; doi:10.1371/journal.pone.0297146)
Supplement: S5 Dataset — (ZIP) [file pone.0297146.s011.zip › minimal_dataset/tile_predictions/dresden/117956-1-S1_ind_ISlab_0.0.csv]

	0	1
0	0.8663219	0.13367806
1	0.707055	0.29294503
2	0.6329941	0.36700585
3	0.94850934	0.051490646
4	0.8900103	0.10998968
5	0.7678288	0.2321712
6	0.7300165	0.2699835
7	0.90928745	0.090712465
8	0.9236062	0.07639384
9	0.69209397	0.30790606
10	0.8361768	0.16382311
11	0.499215	0.500785
12	0.8371069	0.16289309
13	0.63215137	0.36784863
14	0.62373525	0.3762647
15	0.861648	0.13835198
16	0.65764445	0.34235555
17	0.85170287	0.14829718
18	0.8074552	0.19254489
19	0.6127445	0.38725555
20	0.7801848	0.21981518
21	0.77203566	0.22796439
22	0.8327157	0.16728427
23	0.6840052	0.31599474
24	0.8572417	0.14275831
25	0.48347622	0.5165238
26	0.90308076	0.09691923
27	0.75620496	0.24379502
28	0.7735954	0.22640458
29	0.82169944	0.17830051
30	0.54669297	0.45330703
31	0.9079828	0.09201725
32	0.67025477	0.3297452
33	0.7556731	0.24432683
34	0.714202	0.28579798
35	0.6826988	0.31730118
36	0.30921656	0.6907835
37	0.7539325	0.24606752
38	0.88577694	0.114223085
39	0.76585937	0.23414065
40	0.97107655	0.028923484
41	0.79530555	0.20469445
42	0.94350237	0.056497626
43	0.89912605	0.10087388
44	0.6105258	0.3894742
45	0.37184405	0.62815595
46	0.86367726	0.13632274
47	0.7903383	0.2096617
48	0.778531	0.22146901
49	0.87275696	0.12724304
50	0.6256172	0.37438282
51	0.8336277	0.16637228
52	0.883297	0.116703
53	0.8032966	0.19670343
54	0.89409924	0.10590079
55	0.543384	0.45661598
56	0.92060035	0.0793997
57	0.79627764	0.20372233
58	0.260033	0.7399669
59	0.64980114	0.3501989
60	0.7977711	0.20222886
61	0.70510393	0.29489607
62	0.4314573	0.56854266
63	0.9359228	0.06407718
64	0.52112794	0.4788721
65	0.9508684	0.04913157
66	0.6963299	0.30367014
67	0.33035004	0.66964996
68	0.7701415	0.22985856
69	0.6448031	0.3551969
70	0.35738584	0.6426141
71	0.9565204	0.04347969
72	0.65300286	0.3469971
73	0.69547385	0.30452618
74	0.9081736	0.09182643
75	0.9640055	0.03599449
76	0.77162033	0.22837968
77	0.6013859	0.3986141
78	0.79835445	0.20164552
79	0.9348728	0.06512717
80	0.4888322	0.51116776
81	0.8949925	0.10500747
82	0.8446689	0.15533105
83	0.8246546	0.1753454
84	0.7877782	0.21222183
85	0.8281604	0.17183962
86	0.60750055	0.3924995
87	0.6881052	0.3118948
88	0.78874624	0.21125372
89	0.7521793	0.24782068
90	0.88840765	0.11159235
91	0.5835341	0.41646588
92	0.676466	0.32353398
93	0.67012596	0.32987407
94	0.82016265	0.17983739
95	0.94561946	0.054380555
96	0.41715765	0.5828423
97	0.7124486	0.28755137
98	0.25296178	0.74703825
99	0.7336465	0.26635352
100	0.6124962	0.38750377
101	0.81654465	0.18345541
102	0.8222112	0.17778881
103	0.76578057	0.2342194
104	0.91939855	0.08060144
105	0.55229473	0.44770527
106	0.24433643	0.7556636
107	0.42661944	0.57338053
108	0.6518536	0.3481464
109	0.87254316	0.12745684
110	0.6132178	0.3867823
111	0.8375422	0.16245778
112	0.79289234	0.20710766
113	0.7321536	0.26784638
114	0.73744226	0.26255774
115	0.9606533	0.03934674
116	0.80056787	0.19943209
117	0.7909349	0.20906515
118	0.46429375	0.5357062
119	0.48694497	0.51305497
120	0.7007729	0.29922715
121	0.5378856	0.46211442
122	0.75759006	0.24241002
123	0.7259009	0.27409905
124	0.5236618	0.4763382
125	0.7687612	0.23123875
126	0.96066487	0.039335188
127	0.8923684	0.10763165
128	0.71980274	0.28019723
129	0.74256355	0.2574365
130	0.34489056	0.6551094
131	0.7610361	0.23896392
132	0.8535653	0.14643478
133	0.9320885	0.06791152
134	0.81316227	0.18683769
135	0.87716025	0.122839764
136	0.8918497	0.10815031
137	0.8489413	0.15105867
138	0.61763406	0.382366
139	0.85484296	0.14515702
140	0.9115778	0.08842218
141	0.7800809	0.2199191
142	0.76639205	0.2336079
143	0.8134836	0.18651639
144	0.9429392	0.057060763
145	0.83111215	0.16888781
146	0.6689308	0.33106914
147	0.7512729	0.24872714
148	0.6208581	0.37914196
149	0.839035	0.16096498
150	0.5434901	0.4565099
151	0.82004815	0.17995188
152	0.52772933	0.47227067
153	0.9689876	0.031012362
154	0.63329697	0.36670303
155	0.6751446	0.32485545
156	0.86340606	0.13659392
157	0.7827054	0.21729459
158	0.84569997	0.15429997
159	0.79525775	0.20474228
160	0.6519722	0.34802783
161	0.769351	0.23064904
162	0.71814054	0.28185952
163	0.429888	0.570112
164	0.6941765	0.3058235
165	0.26744393	0.73255605
166	0.925079	0.074921004
167	0.90907353	0.09092645
168	0.8321096	0.1678904
169	0.74897254	0.25102744
170	0.9325624	0.06743758
171	0.7534768	0.24652314
172	0.49713206	0.5028679
173	0.7412465	0.25875348
174	0.6687252	0.33127478
175	0.80305135	0.19694862
176	0.8271141	0.17288582
177	0.8388242	0.16117574
178	0.34065026	0.65934974
179	0.8291185	0.17088154
180	0.70305735	0.29694265
181	0.89973265	0.10026729
182	0.8421314	0.15786858
183	0.7756593	0.22434068
184	0.72616184	0.27383813
185	0.8813289	0.11867108
186	0.80980927	0.19019073
187	0.86094755	0.13905247
188	0.8627151	0.13728487
189	0.7075408	0.2924592
190	0.7973709	0.20262915
191	0.92683125	0.07316873
192	0.753059	0.24694097
193	0.7037956	0.2962044
194	0.34213167	0.6578683
195	0.6849497	0.31505027
196	0.9518845	0.048115473
197	0.52489907	0.4751009
198	0.83721584	0.16278422
199	0.79943097	0.20056903
200	0.9183229	0.08167707
201	0.33535	0.66464996
202	0.662035	0.33796498
203	0.52794635	0.47205362
204	0.56316364	0.43683636
205	0.5296703	0.47032973
206	0.7470826	0.25291744
207	0.46097612	0.5390239
208	0.8051562	0.19484386
209	0.85140586	0.1485942
210	0.67579716	0.32420284
211	0.7265452	0.27345482
212	0.77790034	0.22209962
213	0.80088544	0.19911452
214	0.86570936	0.1342906
215	0.5263944	0.47360554
216	0.76844716	0.23155285
217	0.90460885	0.09539114
218	0.71191496	0.28808504
219	0.61743516	0.38256484
220	0.7805645	0.2194355
221	0.58436644	0.4156336
222	0.80139095	0.19860908
223	0.88116336	0.11883666
224	0.8606901	0.13930987
225	0.762941	0.23705898
226	0.82030594	0.17969404
227	0.81697786	0.18302217
228	0.6986875	0.3013125
229	0.5976788	0.4023212
230	0.83454007	0.16545998
231	0.85158336	0.1484166
232	0.6783828	0.32161713
233	0.43847233	0.56152767
234	0.48741883	0.51258117
235	0.3260168	0.6739832
236	0.869848	0.13015203
237	0.6704025	0.3295975
238	0.759517	0.240483
239	0.91761816	0.0823819
240	0.58667266	0.4133274
241	0.82206357	0.1779364
242	0.91936517	0.08063485
243	0.85897505	0.14102496
244	0.8545527	0.14544727
245	0.8876212	0.112378836
246	0.7058469	0.2941531
247	0.44519514	0.55480486
248	0.83970535	0.16029465
249	0.85351425	0.14648569
250	0.7236189	0.2763811
251	0.73828757	0.26171246
252	0.84685296	0.15314698
253	0.7189169	0.28108305
254	0.59150165	0.40849835
255	0.49376795	0.506232
256	0.77698773	0.22301231
257	0.85536724	0.14463273
258	0.5500645	0.4499355
259	0.43603837	0.5639616
260	0.7025161	0.29748392
261	0.98267144	0.017328607
262	0.40290648	0.5970935
263	0.594317	0.40568298
264	0.81930244	0.18069759
265	0.8137524	0.18624765
266	0.24179228	0.7582077
267	0.8126296	0.1873704
268	0.84239864	0.15760137
269	0.87728655	0.12271348
270	0.820724	0.17927594
271	0.6724398	0.32756022
272	0.86378264	0.13621736
273	0.85195935	0.1480407
274	0.71118563	0.2888144
275	0.81262255	0.18737745
276	0.5932561	0.40674385
277	0.8199098	0.1800902
278	0.7914153	0.20858468
279	0.91830903	0.08169095
280	0.80038303	0.19961698
281	0.44048706	0.5595129
282	0.7846183	0.2153817
283	0.68153036	0.3184697
284	0.69724745	0.30275258
285	0.97554964	0.024450304
286	0.62584877	0.3741512
287	0.60471994	0.39528006
288	0.90047836	0.09952165
289	0.8727426	0.12725742
290	0.7894736	0.21052638
291	0.95485276	0.04514717
292	0.67916626	0.3208337
293	0.86207855	0.13792142
294	0.7957511	0.20424893
295	0.62913346	0.3708665
296	0.4182415	0.58175856
297	0.8218369	0.17816316
298	0.7125673	0.28743267
299	0.44888324	0.55111676
300	0.5939642	0.40603572
301	0.72505975	0.27494025
302	0.92241365	0.07758636
303	0.5595386	0.44046146
304	0.6649281	0.33507192
305	0.93847126	0.06152869
306	0.963294	0.03670598
307	0.68722886	0.31277117
308	0.7353955	0.26460445
309	0.87296736	0.1270326
310	0.9694407	0.030559296
311	0.4452101	0.55478984
312	0.8000185	0.19998159
313	0.67031395	0.32968602
314	0.66651624	0.33348376
315	0.95023346	0.049766503
316	0.6417889	0.35821113
317	0.67957443	0.3204256
318	0.67804235	0.32195765
319	0.8097801	0.19021982
320	0.83798844	0.16201153
321	0.7753767	0.22462328
322	0.95245	0.047550045
323	0.64641625	0.35358372
324	0.7427893	0.25721064
325	0.9208628	0.079137206
326	0.8476855	0.1523145
327	0.69129515	0.30870482
328	0.5583368	0.44166327
329	0.91754466	0.08245534
330	0.70829016	0.29170984
331	0.4899076	0.5100924
332	0.86684257	0.13315746
333	0.29976547	0.70023453
334	0.69973433	0.30026573
335	0.84957916	0.1504208
336	0.80577713	0.19422285
337	0.9485481	0.051451992
338	0.96790296	0.032097034
339	0.854725	0.14527495
340	0.66839194	0.33160806
341	0.68489033	0.31510967
342	0.6384204	0.36157954
343	0.7214864	0.27851364
344	0.7679893	0.2320107
345	0.8954766	0.10452342
346	0.812186	0.18781401
347	0.86155343	0.13844658
348	0.71051216	0.2894878
349	0.9099274	0.09007255
350	0.5190635	0.48093653
351	0.68353134	0.31646866
352	0.7011906	0.29880947
353	0.950679	0.049320977
354	0.9106439	0.08935611
355	0.6098588	0.39014116
356	0.90656793	0.093432054
357	0.5955372	0.40446287
358	0.7213369	0.27866307
359	0.8045663	0.19543366
360	0.6586215	0.34137845
361	0.77764475	0.22235525
362	0.7392614	0.26073864
363	0.70410424	0.2958957
364	0.8256026	0.17439744
365	0.8364512	0.16354883
366	0.59903	0.40096995
367	0.7519794	0.24802054
368	0.7090962	0.29090375
369	0.6796476	0.3203524
370	0.70184916	0.2981508
371	0.7247063	0.2752937
372	0.7042972	0.29570276
373	0.5424307	0.4575693
374	0.5846111	0.4153889
375	0.8257438	0.17425627
376	0.8503116	0.14968841
377	0.68923163	0.31076834
378	0.83698994	0.16301005
379	0.4729751	0.5270249
380	0.7402972	0.25970283
381	0.5123452	0.4876548
382	0.7895091	0.21049088
383	0.8412327	0.1587673
384	0.68570566	0.31429434
385	0.508874	0.49112594
386	0.6019167	0.39808336
387	0.6863775	0.31362244
388	0.84296596	0.15703402
389	0.87632906	0.12367097
390	0.98224187	0.017758103
391	0.70836526	0.29163474
392	0.44123372	0.5587663
393	0.5405385	0.45946148
394	0.72699577	0.2730042
395	0.4644964	0.53550357
396	0.61381686	0.38618317
397	0.5272317	0.4727683
398	0.5538529	0.44614708
399	0.62114125	0.37885872
400	0.72328216	0.27671778
401	0.8022427	0.19775735
402	0.88294435	0.1170556
403	0.9047599	0.095240064
404	0.8828175	0.11718249
405	0.559702	0.44029805
406	0.63535225	0.36464775
407	0.35038346	0.64961654
408	0.8498302	0.1501698
409	0.88529396	0.11470608
410	0.6398443	0.36015567
411	0.7712033	0.22879666
412	0.8778439	0.122156106
413	0.63676214	0.36323783
414	0.5924614	0.40753853
415	0.8724425	0.12755747
416	0.82471424	0.17528577
