# Supplementary material for: Evaluating deep learning-based melanoma classification using immunohistochemistry and routine histology: A three center study
Source: PLoS One. 2024 Jan 19;19(1):e0297146. doi: 10.1371/journal.pone.0297146 (PMC10798511; doi:10.1371/journal.pone.0297146)
Supplement: S5 Dataset — (ZIP) [file pone.0297146.s011.zip › minimal_dataset/tile_predictions/dresden/133084-S1_ind_ISlab_0.0.csv]

	0	1
0	0.6029172	0.39708278
1	0.6656698	0.33433017
2	0.76528883	0.23471116
3	0.26475796	0.735242
4	0.83414495	0.16585504
5	0.9098145	0.09018551
6	0.5337956	0.4662044
7	0.80270237	0.19729769
8	0.83937687	0.16062315
9	0.765155	0.23484498
10	0.8189825	0.18101759
11	0.855786	0.14421393
12	0.66437984	0.33562016
13	0.70854264	0.29145736
14	0.66913396	0.33086604
15	0.6525652	0.34743485
16	0.802805	0.197195
17	0.9236235	0.07637651
18	0.74116343	0.25883654
19	0.9147858	0.08521412
20	0.76854247	0.2314575
21	0.6716907	0.32830927
22	0.6001976	0.39980236
23	0.70579743	0.29420254
24	0.919764	0.080236055
25	0.82838506	0.17161499
26	0.619185	0.380815
27	0.45999247	0.54000753
28	0.8727067	0.12729332
29	0.86406255	0.13593748
30	0.77657974	0.22342025
31	0.12342398	0.876576
32	0.6925305	0.30746955
33	0.92604434	0.07395563
34	0.86274266	0.13725732
35	0.83908784	0.16091216
36	0.9434662	0.056533787
37	0.6957082	0.30429178
38	0.4177307	0.5822693
39	0.16127168	0.8387283
40	0.7998075	0.20019254
41	0.755386	0.244614
42	0.6722361	0.32776392
43	0.87734014	0.12265986
44	0.77366364	0.2263364
45	0.73532027	0.2646797
46	0.84661514	0.15338488
47	0.5085	0.4915
48	0.8292456	0.17075436
49	0.9047668	0.09523322
50	0.89733166	0.10266836
51	0.47282332	0.5271767
52	0.5037784	0.4962216
53	0.66245574	0.33754426
54	0.8042338	0.19576624
55	0.74648774	0.25351223
56	0.5429423	0.45705774
57	0.17251992	0.8274801
58	0.26544592	0.73455405
59	0.6230437	0.37695625
60	0.8673954	0.1326046
61	0.93241554	0.067584455
62	0.9075761	0.09242394
63	0.7613906	0.2386094
64	0.84037954	0.15962052
65	0.3250169	0.67498314
66	0.641112	0.35888797
67	0.90981853	0.0901815
68	0.7729695	0.22703056
69	0.7056003	0.29439965
70	0.66629887	0.3337011
71	0.6103195	0.38968056
72	0.74692667	0.25307336
73	0.8552203	0.14477965
74	0.034131747	0.96586823
75	0.67392486	0.32607517
76	0.9008475	0.09915247
77	0.57024914	0.42975083
78	0.8206007	0.17939925
79	0.79249626	0.20750368
80	0.34403303	0.655967
81	0.800177	0.19982307
82	0.6620098	0.33799025
83	0.6795484	0.32045165
84	0.76847667	0.23152333
85	0.86987054	0.13012944
86	0.8929455	0.10705443
87	0.62435734	0.3756427
88	0.7963026	0.20369735
89	0.49257392	0.5074261
90	0.5504486	0.4495514
91	0.69357145	0.30642858
92	0.5804107	0.41958922
93	0.5792422	0.42075777
94	0.9307927	0.069207296
95	0.8226521	0.17734796
96	0.9261642	0.073835805
97	0.7908144	0.2091856
98	0.72534066	0.27465937
99	0.54263455	0.45736545
100	0.34631294	0.65368706
101	0.360401	0.63959897
102	0.76982886	0.2301711
103	0.6512593	0.3487407
104	0.9125681	0.087431945
105	0.83247924	0.16752078
106	0.80838144	0.19161853
107	0.8494217	0.1505783
108	0.4607541	0.53924584
109	0.5928714	0.4071286
110	0.71322215	0.28677785
111	0.909126	0.09087406
112	0.6238193	0.3761807
113	0.70820504	0.29179493
114	0.88103575	0.11896427
115	0.7485548	0.25144517
116	0.7840219	0.21597813
117	0.8778052	0.122194886
118	0.78696984	0.2130302
119	0.85002744	0.14997253
120	0.69744545	0.30255455
121	0.7327593	0.2672407
122	0.90849465	0.09150535
123	0.94985896	0.050141048
124	0.8269035	0.17309648
125	0.8439419	0.15605807
126	0.78363967	0.21636033
127	0.37204525	0.6279548
128	0.82936245	0.17063753
129	0.44807452	0.5519255
130	0.2402274	0.7597726
131	0.758152	0.24184799
132	0.03171274	0.9682873
133	0.8517334	0.14826663
134	0.787742	0.21225794
135	0.7098591	0.2901409
136	0.30742455	0.6925755
137	0.72323173	0.27676827
138	0.19249427	0.8075057
139	0.65527153	0.3447284
140	0.5310366	0.46896335
141	0.87673074	0.123269215
142	0.62081844	0.3791816
143	0.5851254	0.41487458
144	0.87053424	0.12946576
145	0.32798636	0.67201364
146	0.7296671	0.27033287
147	0.587771	0.41222897
148	0.5405956	0.45940435
149	0.72397685	0.27602315
150	0.7809809	0.21901913
151	0.9302613	0.069738746
152	0.8095766	0.19042344
153	0.77414936	0.22585067
154	0.5717851	0.4282149
155	0.7568522	0.24314782
156	0.7725432	0.22745681
157	0.6620968	0.33790323
158	0.39924613	0.6007539
159	0.6811399	0.31886014
160	0.47693184	0.5230682
161	0.42119482	0.5788052
162	0.7157883	0.28421167
163	0.6699863	0.33001366
164	0.6326546	0.36734533
165	0.8578951	0.14210495
166	0.64631855	0.35368145
167	0.8047241	0.19527587
168	0.76712227	0.23287772
169	0.42282137	0.57717866
170	0.5130528	0.48694712
171	0.89070207	0.109297976
172	0.72606224	0.27393776
173	0.85947496	0.14052498
174	0.7272113	0.2727887
175	0.7104476	0.28955242
176	0.908733	0.09126695
177	0.83399177	0.16600823
178	0.6707182	0.32928178
179	0.87120146	0.12879857
180	0.8676173	0.13238269
181	0.4935576	0.5064424
182	0.8371419	0.16285807
183	0.19888398	0.801116
184	0.8138799	0.1861201
185	0.8920017	0.10799827
186	0.75567394	0.24432608
187	0.83820164	0.16179831
188	0.64945465	0.35054538
189	0.80118704	0.19881296
190	0.5335324	0.46646765
191	0.46027517	0.5397248
192	0.32674745	0.6732525
193	0.65064055	0.34935945
194	0.5804003	0.41959974
195	0.4643499	0.53565013
196	0.9065421	0.09345788
197	0.41346228	0.5865378
198	0.71969694	0.28030312
199	0.88614666	0.1138534
200	0.63731736	0.3626827
201	0.16441828	0.8355817
202	0.82137877	0.17862128
203	0.72070545	0.2792945
204	0.6049554	0.3950446
205	0.7374999	0.2625001
206	0.64725083	0.35274914
207	0.86606354	0.13393643
208	0.89977694	0.100223035
209	0.86485535	0.1351447
210	0.8698638	0.1301362
211	0.65237254	0.3476275
212	0.7828399	0.2171601
213	0.71251315	0.28748688
214	0.7121969	0.2878031
215	0.91957897	0.08042106
216	0.8246796	0.17532042
217	0.39598438	0.60401565
218	0.74770963	0.25229037
219	0.7471812	0.25281885
220	0.6009388	0.39906123
221	0.8027659	0.19723415
222	0.8614018	0.13859826
223	0.7427787	0.25722128
224	0.8431682	0.15683185
225	0.6772449	0.3227551
226	0.18646169	0.81353825
227	0.46696606	0.53303397
228	0.8378985	0.16210154
229	0.7857945	0.21420543
230	0.52988607	0.470114
231	0.73658496	0.26341504
232	0.6860337	0.3139662
233	0.3169119	0.68308806
234	0.5339669	0.46603316
235	0.7436336	0.2563664
236	0.6699036	0.33009645
237	0.92079943	0.07920055
238	0.76461875	0.23538119
239	0.6870761	0.31292394
240	0.63169086	0.3683091
241	0.536346	0.463654
242	0.67841905	0.32158092
243	0.78548247	0.21451755
244	0.7013374	0.29866263
245	0.53747827	0.46252173
246	0.63370186	0.3662981
247	0.6195817	0.38041827
248	0.8858081	0.11419193
249	0.2095769	0.7904231
250	0.64338845	0.35661158
251	0.7852105	0.21478951
252	0.86376745	0.13623258
253	0.6135725	0.38642755
254	0.8279437	0.17205627
255	0.37407202	0.625928
256	0.757852	0.242148
257	0.70939994	0.29060006
258	0.7917093	0.20829074
259	0.68580765	0.31419235
260	0.78024584	0.21975413
261	0.77211505	0.2278849
262	0.8183029	0.1816971
263	0.8981278	0.101872176
264	0.9487493	0.051250637
265	0.7798548	0.22014515
266	0.8101291	0.18987094
267	0.31205872	0.68794125
268	0.8303378	0.1696622
269	0.6753594	0.32464054
270	0.786138	0.21386206
271	0.9211967	0.07880326
272	0.8776894	0.12231057
273	0.6876241	0.3123759
274	0.3334262	0.6665738
275	0.7371005	0.26289952
276	0.1767958	0.8232042
277	0.5528551	0.44714496
278	0.83884543	0.16115458
279	0.8225514	0.17744856
280	0.84817	0.15183002
281	0.5393578	0.46064225
282	0.85266876	0.14733128
283	0.86367846	0.13632154
284	0.7419215	0.2580785
285	0.521733	0.478267
286	0.65214604	0.347854
287	0.85900086	0.14099915
288	0.5222094	0.47779062
289	0.76884896	0.23115109
290	0.8628953	0.13710468
291	0.7498864	0.2501136
292	0.6391025	0.3608975
293	0.81638205	0.183618
294	0.521588	0.47841197
295	0.76104724	0.23895283
296	0.29372385	0.7062762
297	0.7386348	0.26136512
298	0.5060716	0.4939284
299	0.8303767	0.1696233
300	0.84609693	0.15390308
301	0.8578231	0.14217693
302	0.6560115	0.34398854
303	0.8398028	0.16019721
304	0.7925002	0.20749988
305	0.8674133	0.13258667
306	0.6524241	0.34757593
307	0.6276497	0.37235025
308	0.81748027	0.18251975
309	0.61966074	0.3803392
310	0.8313332	0.16866681
311	0.38060072	0.61939925
312	0.83614117	0.16385879
313	0.8244091	0.17559086
314	0.69887584	0.3011242
315	0.870577	0.129423
316	0.77518207	0.22481789
317	0.7529886	0.24701142
318	0.7519908	0.24800913
319	0.956276	0.04372405
320	0.81614536	0.18385462
321	0.8386078	0.1613922
322	0.7025009	0.2974991
323	0.78027695	0.21972302
324	0.9558935	0.044106502
325	0.72628415	0.27371582
326	0.6973511	0.3026489
327	0.8562649	0.14373505
328	0.5453764	0.45462358
329	0.65773916	0.3422608
330	0.8635794	0.13642062
331	0.7276016	0.27239844
332	0.3759685	0.6240315
333	0.96003884	0.039961163
334	0.78978497	0.21021502
335	0.7200508	0.27994913
336	0.72817147	0.27182853
337	0.8457092	0.1542908
338	0.2955037	0.7044963
339	0.8305891	0.16941087
340	0.6341002	0.36589977
341	0.7691188	0.2308812
342	0.77028906	0.22971095
343	0.6573566	0.34264338
344	0.7847461	0.21525386
345	0.74422777	0.25577217
346	0.8612256	0.1387744
347	0.6676231	0.33237687
348	0.8306235	0.16937649
349	0.62477136	0.37522867
350	0.82006025	0.17993979
351	0.9156018	0.08439817
352	0.8547333	0.14526668
353	0.8824422	0.11755784
354	0.46692893	0.5330711
355	0.8785523	0.12144773
356	0.9391001	0.060899977
357	0.58362633	0.41637364
358	0.60080814	0.39919183
359	0.56021607	0.4397839
360	0.90133667	0.0986633
361	0.80868226	0.19131777
362	0.8008803	0.19911964
363	0.7529275	0.24707255
364	0.93757004	0.06242999
365	0.5993829	0.40061712
366	0.4040109	0.59598917
367	0.8433872	0.15661281
368	0.7127386	0.2872614
369	0.7847943	0.21520576
370	0.6353524	0.3646477
371	0.5550234	0.44497663
372	0.8049358	0.19506417
373	0.90709466	0.092905395
374	0.8852859	0.11471407
375	0.8060369	0.19396314
376	0.33179316	0.6682068
377	0.7888618	0.21113816
378	0.8581009	0.14189911
379	0.81717074	0.1828293
380	0.73601866	0.2639813
381	0.817826	0.18217404
382	0.8334899	0.16651013
383	0.9014813	0.09851876
384	0.5766501	0.42334998
385	0.46376395	0.53623605
386	0.70951676	0.2904833
387	0.87933964	0.12066036
388	0.7497291	0.25027084
389	0.5940862	0.4059138
390	0.68292326	0.31707674
391	0.84013224	0.15986776
392	0.291172	0.70882803
393	0.7401412	0.25985882
394	0.74543506	0.2545649
395	0.9515266	0.04847346
396	0.7782516	0.22174843
397	0.82788926	0.17211077
398	0.4766745	0.5233255
399	0.47460595	0.5253941
400	0.9054126	0.094587415
401	0.32116485	0.67883515
402	0.5897703	0.41022968
403	0.45756823	0.5424318
404	0.84406114	0.1559389
405	0.85672075	0.14327921
406	0.47319138	0.5268086
407	0.86650544	0.1334946
408	0.47827363	0.52172637
409	0.58401424	0.4159858
410	0.84898615	0.15101384
411	0.5854645	0.41453552
412	0.87828857	0.12171147
413	0.7220172	0.27798277
414	0.6929464	0.30705357
415	0.87745	0.122550055
416	0.58533436	0.4146657
417	0.83485544	0.16514455
418	0.6050529	0.3949471
419	0.92500496	0.07499506
420	0.7333558	0.26664415
421	0.69973963	0.30026037
422	0.79383767	0.20616238
423	0.9354709	0.06452914
424	0.761492	0.23850805
425	0.15352082	0.8464792
426	0.85377043	0.14622957
427	0.7339368	0.26606327
428	0.6624463	0.33755365
429	0.49085832	0.5091417
430	0.865193	0.13480698
431	0.81817377	0.18182626
432	0.58271605	0.41728398
433	0.60716915	0.3928308
434	0.43394658	0.5660534
435	0.83062303	0.16937695
436	0.85549355	0.1445064
437	0.82000697	0.17999306
438	0.78287715	0.21712282
439	0.79652864	0.20347139
440	0.6564832	0.34351677
441	0.5428494	0.45715052
442	0.6186532	0.38134685
443	0.9234731	0.07652685
444	0.85492975	0.14507031
445	0.84728396	0.15271597
446	0.6147294	0.3852706
447	0.57715005	0.42284992
448	0.86623734	0.13376263
449	0.7399822	0.26001787
450	0.91326165	0.086738385
451	0.8492596	0.15074033
452	0.7789894	0.22101061
453	0.90396273	0.0960373
454	0.7395143	0.2604857
455	0.8568332	0.14316675
456	0.8133515	0.18664846
457	0.95474595	0.045254007
458	0.60767746	0.3923225
459	0.79409295	0.20590706
460	0.6930682	0.3069318
461	0.8504668	0.14953323
462	0.7071066	0.29289338
463	0.8367662	0.16323379
464	0.8746435	0.12535648
465	0.69134706	0.30865297
466	0.78475237	0.21524766
467	0.5284921	0.47150788
468	0.7882802	0.21171981
469	0.8205712	0.1794288
470	0.18315202	0.816848
471	0.74668026	0.2533197
472	0.52749103	0.47250894
473	0.76762843	0.23237157
474	0.7111404	0.28885964
475	0.06567925	0.93432075
476	0.74997437	0.25002566
477	0.8508042	0.14919583
478	0.37655035	0.6234496
479	0.90000314	0.09999681
480	0.85052294	0.14947705
481	0.86276764	0.13723238
482	0.51441294	0.4855871
483	0.7848274	0.2151726
484	0.8494799	0.1505201
485	0.82927513	0.1707249
486	0.96286345	0.037136525
487	0.6707406	0.32925943
488	0.9220936	0.07790638
489	0.6548206	0.34517944
490	0.65258247	0.3474175
491	0.7754129	0.22458708
492	0.8034778	0.19652224
493	0.84104055	0.15895946
494	0.56372714	0.43627283
495	0.3775081	0.62249196
496	0.7284865	0.27151346
497	0.8768886	0.123111434
498	0.81689084	0.18310918
499	0.43488628	0.5651137
500	0.78247094	0.2175291
501	0.6990264	0.30097356
502	0.19188309	0.808117
503	0.3488216	0.6511784
504	0.7742571	0.22574292
505	0.4120101	0.5879899
506	0.82855326	0.17144674
507	0.56565166	0.43434834
508	0.5661209	0.43387902
509	0.6507228	0.34927726
510	0.47979563	0.5202044
511	0.56043446	0.4395655
512	0.79867405	0.20132588
513	0.24733576	0.75266427
514	0.10509224	0.8949078
515	0.9774065	0.022593517
516	0.8187581	0.18124191
517	0.7103659	0.2896341
518	0.66085714	0.33914286
519	0.85357124	0.14642872
520	0.28080752	0.7191925
521	0.8169994	0.18300064
522	0.7510744	0.24892563
523	0.5834158	0.41658416
524	0.9010719	0.09892812
525	0.89966106	0.10033898
526	0.8557344	0.14426555
527	0.79814094	0.20185907
528	0.8482492	0.15175082
529	0.6879782	0.31202182
530	0.78763086	0.21236917
531	0.86867654	0.13132341
532	0.29532948	0.70467055
533	0.8794899	0.12051006
534	0.74342185	0.25657815
535	0.9081448	0.09185523
536	0.8277624	0.17223756
537	0.21973406	0.7802659
538	0.35991213	0.6400879
539	0.7404123	0.25958765
540	0.66136813	0.33863184
541	0.62683123	0.3731687
542	0.13476369	0.86523634
543	0.25396946	0.74603057
544	0.8790407	0.120959304
545	0.7819811	0.21801884
546	0.5992931	0.40070692
547	0.91966766	0.08033231
548	0.79945564	0.20054439
549	0.4475614	0.55243856
550	0.24117899	0.758821
551	0.61876124	0.38123876
552	0.78768706	0.21231292
553	0.8624202	0.13757972
554	0.77563477	0.22436526
555	0.90536374	0.094636224
556	0.6445194	0.35548064
557	0.8451685	0.15483156
558	0.258755	0.74124503
559	0.34917736	0.65082264
560	0.4723957	0.52760434
561	0.65160555	0.34839448
562	0.6667867	0.3332133
563	0.76708007	0.23291999
564	0.8476253	0.15237466
565	0.1365044	0.86349565
566	0.5736309	0.4263691
567	0.68246794	0.317532
568	0.7579306	0.24206945
569	0.49042183	0.50957817
570	0.4895102	0.51048976
571	0.71478814	0.28521183
572	0.9024285	0.09757155
573	0.6167629	0.38323715
574	0.81772316	0.1822768
575	0.76552075	0.23447923
576	0.8159773	0.18402271
577	0.42023	0.57976997
578	0.36757773	0.63242227
579	0.3924048	0.6075952
580	0.75964445	0.24035554
581	0.33410254	0.6658974
582	0.7555566	0.24444345
583	0.3132689	0.68673104
584	0.8227769	0.17722312
585	0.59407425	0.4059257
586	0.6553393	0.34466064
587	0.87470216	0.12529783
588	0.7155612	0.28443876
589	0.44587496	0.554125
590	0.38615376	0.61384624
591	0.8961142	0.10388582
592	0.61587274	0.38412726
593	0.63269925	0.36730078
594	0.5908548	0.40914515
595	0.8072536	0.19274642
596	0.43147665	0.56852335
597	0.879109	0.12089092
598	0.7497948	0.25020525
599	0.84039605	0.15960397
600	0.8082367	0.19176327
601	0.7442515	0.25574854
602	0.5152512	0.48474878
603	0.16284478	0.83715516
604	0.7518021	0.24819787
605	0.8196693	0.18033068
606	0.80135584	0.19864418
607	0.5316488	0.46835116
608	0.5343024	0.46569753
609	0.7243616	0.2756384
610	0.62577754	0.3742225
611	0.6818372	0.3181628
612	0.7412274	0.25877267
613	0.588482	0.41151792
614	0.7317239	0.26827607
615	0.8513433	0.1486567
616	0.6747154	0.32528457
617	0.29686332	0.7031367
618	0.95034	0.04966008
619	0.30755398	0.69244605
620	0.9036405	0.09635945
621	0.84903914	0.15096088
622	0.79328537	0.20671463
623	0.8125227	0.18747725
624	0.35727954	0.64272046
625	0.51227564	0.48772433
626	0.88467306	0.1153269
627	0.58455986	0.41544014
628	0.66491735	0.33508265
629	0.8116497	0.1883503
630	0.52937657	0.4706234
631	0.6428267	0.35717326
632	0.8849383	0.11506174
633	0.68696666	0.31303334
634	0.28703064	0.71296936
635	0.6615624	0.33843765
636	0.4667539	0.53324616
637	0.65833694	0.3416631
638	0.7740241	0.2259759
639	0.79716897	0.20283107
640	0.80107266	0.19892731
641	0.81654924	0.1834508
642	0.5580775	0.44192255
643	0.4634821	0.5365179
644	0.82695246	0.17304759
645	0.6792453	0.32075474
646	0.72676104	0.273239
647	0.7582145	0.24178557
648	0.9755138	0.02448619
649	0.3950695	0.60493046
650	0.54850596	0.45149398
651	0.8339817	0.16601835
652	0.86302304	0.13697702
653	0.35914794	0.64085203
654	0.80405116	0.19594881
655	0.65417016	0.3458299
656	0.51243764	0.4875624
657	0.44978666	0.5502133
658	0.5520795	0.4479205
659	0.7231865	0.27681354
660	0.62239635	0.37760362
661	0.63215905	0.36784092
662	0.7260163	0.2739837
663	0.56809634	0.43190363
664	0.848939	0.15106104
665	0.70192295	0.29807708
666	0.7014623	0.29853767
667	0.7616651	0.23833485
668	0.7068702	0.29312983
669	0.8552885	0.14471151
670	0.38489035	0.6151096
671	0.8412213	0.15877877
672	0.47562885	0.5243711
673	0.7634883	0.23651166
674	0.75769365	0.24230637
675	0.69597644	0.30402353
676	0.7870697	0.21293038
677	0.6956261	0.30437392
678	0.85910994	0.14089008
679	0.56412506	0.43587494
680	0.4704747	0.5295253
681	0.69816893	0.3018311
682	0.90705884	0.092941165
683	0.90226835	0.09773163
684	0.8159545	0.18404551
685	0.6621552	0.3378448
686	0.7112039	0.2887961
687	0.75001836	0.24998167
688	0.76098245	0.23901753
689	0.7185373	0.2814627
690	0.82726496	0.17273507
691	0.8829061	0.11709396
692	0.26787707	0.7321229
693	0.8501485	0.14985152
694	0.053940967	0.94605905
695	0.7732709	0.22672912
696	0.2694579	0.73054206
697	0.64890647	0.35109353
698	0.6646031	0.3353969
699	0.64840823	0.35159174
700	0.82840836	0.17159168
701	0.78033996	0.21965997
702	0.5438749	0.45612508
703	0.77262706	0.22737294
704	0.7982181	0.20178188
705	0.84512836	0.15487161
706	0.85826534	0.14173466
707	0.643321	0.35667908
708	0.61189157	0.38810843
709	0.08027758	0.91972244
710	0.7894462	0.21055382
711	0.40750295	0.59249705
712	0.70994097	0.29005903
713	0.69769293	0.30230707
714	0.48061234	0.5193877
715	0.8702557	0.12974432
716	0.7119238	0.28807625
717	0.5620875	0.4379125
718	0.21018475	0.78981525
719	0.8748138	0.1251862
720	0.87235504	0.12764491
721	0.86691725	0.13308272
722	0.9041954	0.095804535
723	0.888432	0.111568004
724	0.8391446	0.1608554
725	0.87708676	0.122913174
726	0.5367719	0.46322808
727	0.70628065	0.29371932
728	0.7643479	0.23565209
729	0.7631213	0.23687868
730	0.66071016	0.33928984
731	0.6466696	0.35333037
732	0.8709414	0.1290586
733	0.6697593	0.33024067
734	0.75812125	0.24187872
735	0.6893147	0.31068528
736	0.41625628	0.5837437
737	0.6500635	0.34993646
738	0.8967341	0.103265814
739	0.94595855	0.05404143
740	0.62038887	0.37961116
741	0.43936568	0.56063426
742	0.68157774	0.31842223
743	0.6867461	0.31325385
744	0.8764587	0.123541355
745	0.84399134	0.1560087
746	0.92662495	0.073375024
747	0.71663696	0.28336304
748	0.74129236	0.25870764
749	0.90965813	0.09034182
750	0.87468517	0.12531483
751	0.76262015	0.23737988
752	0.66411895	0.33588105
753	0.8811127	0.11888733
754	0.9424483	0.057551716
755	0.7846989	0.21530105
756	0.49925965	0.50074035
757	0.71893644	0.2810635
758	0.45558098	0.544419
759	0.8586908	0.14130923
760	0.6618624	0.33813766
761	0.48180938	0.5181906
762	0.90766764	0.09233242
763	0.87145144	0.12854856
764	0.6537973	0.34620264
765	0.7358725	0.26412755
766	0.8546492	0.14535086
767	0.71069753	0.28930247
768	0.841054	0.15894596
769	0.8148904	0.18510962
770	0.7023738	0.2976262
771	0.7553782	0.24462183
772	0.69686437	0.30313557
773	0.9048008	0.09519924
774	0.4673559	0.5326441
775	0.84306616	0.15693386
776	0.4962778	0.5037222
777	0.7864687	0.21353133
778	0.856464	0.14353597
779	0.535976	0.464024
780	0.57070965	0.42929038
781	0.6338689	0.3661311
782	0.74509877	0.25490126
783	0.46486107	0.53513896
784	0.5822247	0.4177752
785	0.7972507	0.20274927
786	0.81568134	0.18431863
787	0.75013673	0.24986322
788	0.8500424	0.14995755
789	0.6843866	0.31561342
790	0.6558766	0.34412336
791	0.36783707	0.63216287
792	0.9531416	0.046858385
793	0.9242323	0.0757677
794	0.7379589	0.2620411
795	0.65285856	0.3471415
796	0.64664054	0.35335943
797	0.8225832	0.17741683
798	0.8656037	0.13439628
799	0.86416477	0.1358353
800	0.8570564	0.14294359
801	0.8930171	0.10698292
802	0.80860656	0.19139348
803	0.49814692	0.50185305
804	0.8995413	0.10045867
805	0.86452377	0.13547628
806	0.9027651	0.09723494
807	0.81788474	0.18211524
808	0.917023	0.08297706
809	0.8739761	0.12602392
810	0.6657501	0.33424988
811	0.69647986	0.30352017
812	0.4180188	0.5819812
813	0.780816	0.21918392
814	0.608221	0.39177898
815	0.60700643	0.39299357
816	0.6685376	0.33146244
817	0.6438666	0.35613337
818	0.90299124	0.09700872
819	0.80214095	0.19785906
820	0.748271	0.25172898
821	0.83350384	0.1664961
822	0.7615744	0.23842555
823	0.7750633	0.22493677
824	0.05904031	0.94095975
825	0.9177417	0.08225825
826	0.5654923	0.43450773
827	0.56864405	0.43135595
828	0.73378295	0.26621705
829	0.7909259	0.20907404
830	0.9569497	0.043050315
831	0.4271659	0.57283413
832	0.7426992	0.25730082
833	0.5534397	0.44656032
834	0.90506005	0.09493997
835	0.7143027	0.2856973
836	0.31628492	0.6837151
837	0.8878293	0.11217067
838	0.8614126	0.1385874
839	0.74186146	0.25813857
840	0.50423	0.49576998
841	0.8623709	0.13762908
842	0.52131826	0.4786817
843	0.5266716	0.47332838
844	0.921193	0.07880706
845	0.45432338	0.5456766
846	0.5220838	0.47791618
847	0.72808003	0.27192003
848	0.866644	0.13335596
849	0.48958337	0.5104166
850	0.7709731	0.2290269
851	0.74435186	0.2556481
852	0.7926667	0.20733337
853	0.91385794	0.08614207
854	0.41453138	0.5854686
855	0.6460838	0.3539162
856	0.34254387	0.65745616
857	0.35419044	0.6458096
858	0.6550491	0.34495088
859	0.85517913	0.1448208
860	0.5240912	0.4759088
861	0.57924366	0.42075628
862	0.7514446	0.24855542
863	0.82675135	0.17324866
864	0.7905951	0.20940486
865	0.8487381	0.15126197
866	0.4811879	0.5188121
867	0.46432734	0.53567266
868	0.394715	0.605285
869	0.73642963	0.26357037
870	0.82999	0.17000996
871	0.5812281	0.41877192
872	0.6962259	0.30377412
873	0.78096265	0.21903735
