# Supplementary material for: Evaluating deep learning-based melanoma classification using immunohistochemistry and routine histology: A three center study
Source: PLoS One. 2024 Jan 19;19(1):e0297146. doi: 10.1371/journal.pone.0297146 (PMC10798511; doi:10.1371/journal.pone.0297146)
Supplement: S5 Dataset — (ZIP) [file pone.0297146.s011.zip › minimal_dataset/tile_predictions/dresden/977302-2-S1_ind_ISlab_0.0.csv]

	0	1
0	0.52273905	0.47726098
1	0.5997074	0.4002926
2	0.8782533	0.12174674
3	0.26339766	0.7366023
4	0.77530944	0.2246905
5	0.5649373	0.43506268
6	0.7688199	0.2311801
7	0.62933415	0.37066588
8	0.81979245	0.18020757
9	0.90992296	0.09007704
10	0.89306414	0.10693582
11	0.62910604	0.37089399
12	0.8830954	0.11690459
13	0.8919625	0.10803751
14	0.5763366	0.42366344
15	0.7360601	0.26393992
16	0.7125476	0.28745234
17	0.47033986	0.52966017
18	0.7428463	0.25715375
19	0.5070272	0.4929728
20	0.62857586	0.37142408
21	0.580186	0.41981393
22	0.51707095	0.48292905
23	0.7918225	0.20817748
24	0.8055494	0.1944506
25	0.59701604	0.402984
26	0.748797	0.25120297
27	0.718749	0.281251
28	0.5830944	0.41690558
29	0.7688901	0.23110992
30	0.314283	0.685717
31	0.60689974	0.39310032
32	0.88363576	0.11636426
33	0.447483	0.552517
34	0.95790523	0.042094707
35	0.7666808	0.23331921
36	0.66470385	0.33529612
37	0.6226741	0.37732592
38	0.95599854	0.0440015
39	0.43024746	0.5697525
40	0.6702998	0.32970017
41	0.63264394	0.3673561
42	0.40582874	0.5941713
43	0.8575016	0.1424984
44	0.52051246	0.47948757
45	0.41060528	0.5893947
46	0.75191647	0.24808353
47	0.53170216	0.46829784
48	0.5052043	0.49479568
49	0.59167457	0.4083254
50	0.47783697	0.52216303
51	0.7205368	0.27946317
52	0.65078104	0.349219
53	0.5820217	0.41797826
54	0.31555355	0.68444645
55	0.8165742	0.1834258
56	0.69722253	0.30277747
57	0.8751646	0.124835335
58	0.78231424	0.21768571
59	0.65197414	0.3480259
60	0.7160926	0.28390744
61	0.79311055	0.20688951
62	0.6227167	0.37728325
63	0.727007	0.27299303
64	0.79173905	0.20826095
65	0.35221484	0.6477852
66	0.94534117	0.054658797
67	0.36991048	0.6300896
68	0.65918857	0.3408115
69	0.80770576	0.19229428
70	0.85009015	0.14990984
71	0.25892934	0.7410707
72	0.29569712	0.7043029
73	0.79633063	0.20366941
74	0.56868577	0.43131423
75	0.5638783	0.4361217
76	0.87119883	0.12880117
77	0.95601594	0.043984063
78	0.579283	0.420717
79	0.7370362	0.2629638
80	0.54563975	0.4543602
81	0.76451313	0.2354869
82	0.73290277	0.26709723
83	0.64200145	0.35799855
84	0.65001917	0.34998086
85	0.7025318	0.29746816
86	0.87526196	0.124738015
87	0.7854717	0.21452829
88	0.6473535	0.3526466
89	0.7365544	0.26344565
90	0.7487205	0.25127947
91	0.22991757	0.7700824
92	0.83175594	0.16824405
93	0.7880511	0.21194887
94	0.88222766	0.11777234
95	0.67450756	0.32549247
96	0.54781306	0.45218688
97	0.7933108	0.20668915
98	0.7094467	0.29055327
99	0.91656417	0.08343585
100	0.32941556	0.67058444
101	0.65258425	0.34741578
102	0.50486696	0.49513307
103	0.55480695	0.44519308
104	0.6103263	0.38967365
105	0.82457924	0.17542072
106	0.5695742	0.4304258
107	0.6262327	0.37376732
108	0.84890777	0.15109219
109	0.62833834	0.37166172
110	0.681785	0.31821504
111	0.78416455	0.21583544
112	0.54852414	0.45147592
113	0.8809068	0.11909313
114	0.7673475	0.23265246
115	0.46271724	0.53728276
116	0.26535073	0.73464924
117	0.9028243	0.09717568
118	0.47408107	0.52591896
119	0.8819917	0.11800833
120	0.5812874	0.4187126
121	0.55321455	0.44678548
122	0.8585872	0.14141281
123	0.52599967	0.47400033
124	0.8431252	0.15687475
125	0.8278928	0.1721072
126	0.7461405	0.25385955
127	0.63081574	0.36918426
128	0.78185606	0.21814391
129	0.55751085	0.44248912
130	0.9024653	0.09753473
131	0.8757173	0.124282725
132	0.74585384	0.2541461
133	0.63691145	0.3630885
134	0.7454753	0.2545247
135	0.9062011	0.093798906
136	0.34107536	0.6589247
137	0.58705384	0.41294616
138	0.5103413	0.48965874
139	0.7655625	0.23443757
140	0.5571387	0.44286126
141	0.82895535	0.17104466
142	0.9145462	0.085453816
143	0.91813755	0.081862375
144	0.8669624	0.1330377
145	0.6408376	0.35916233
146	0.1934647	0.80653536
147	0.556313	0.44368705
148	0.8438447	0.15615532
149	0.7270132	0.27298683
150	0.20282497	0.7971751
151	0.91777074	0.082229294
152	0.57560915	0.42439088
153	0.4075986	0.5924013
154	0.73613966	0.26386032
155	0.7598865	0.24011351
156	0.6858133	0.31418666
157	0.6250761	0.37492386
158	0.80414164	0.19585839
159	0.7525026	0.24749735
160	0.7379118	0.26208815
161	0.6407764	0.35922363
162	0.80717295	0.192827
163	0.66326696	0.33673304
164	0.74807686	0.25192314
165	0.9561146	0.043885373
166	0.49044734	0.50955266
167	0.7107273	0.28927273
168	0.71171504	0.28828493
169	0.51053256	0.48946747
170	0.73389214	0.26610786
171	0.866117	0.13388303
172	0.83072865	0.16927132
173	0.7064931	0.2935069
174	0.84544706	0.15455294
175	0.83354133	0.16645873
176	0.8345883	0.16541173
177	0.41608086	0.5839191
178	0.57310075	0.42689925
179	0.82366514	0.17633481
180	0.41699266	0.58300734
181	0.86508113	0.13491882
182	0.8511627	0.1488373
183	0.5012565	0.49874344
184	0.4425979	0.5574021
185	0.8331157	0.1668843
186	0.67690855	0.32309145
187	0.77510214	0.22489786
188	0.5851748	0.41482523
189	0.918256	0.081744075
190	0.5411247	0.45887527
191	0.8850036	0.1149963
192	0.692829	0.307171
193	0.6774368	0.32256323
194	0.72914195	0.27085808
195	0.66077405	0.33922595
196	0.5453573	0.45464274
197	0.62274665	0.3772533
198	0.67826194	0.3217381
199	0.88761926	0.1123808
200	0.8192252	0.18077484
201	0.552023	0.44797695
202	0.75824267	0.24175729
203	0.8141453	0.18585464
204	0.88464385	0.11535615
205	0.37203056	0.62796944
206	0.5946015	0.40539852
207	0.9334617	0.06653826
208	0.84671485	0.15328519
209	0.5640767	0.43592325
210	0.12876956	0.8712304
211	0.8338515	0.16614847
212	0.5686893	0.4313107
213	0.27216217	0.72783786
214	0.4266252	0.5733748
215	0.7821626	0.21783741
216	0.65196824	0.34803176
217	0.4607195	0.53928053
218	0.80060315	0.19939685
219	0.94896984	0.05103018
220	0.49094215	0.5090578
221	0.74511975	0.25488025
222	0.62845	0.37155002
223	0.54424775	0.45575228
224	0.7033256	0.2966743
225	0.8626256	0.13737433
226	0.6201155	0.3798845
227	0.70399857	0.29600146
228	0.5091273	0.49087268
229	0.573887	0.42611304
230	0.53568494	0.46431506
231	0.78442353	0.21557651
232	0.3594365	0.6405635
233	0.5406758	0.4593242
234	0.86353815	0.1364619
235	0.9063853	0.09361467
236	0.69246775	0.3075323
237	0.5437442	0.4562558
238	0.40947273	0.5905273
239	0.6123577	0.3876423
240	0.7032387	0.29676127
241	0.5167227	0.4832773
242	0.7782845	0.22171552
243	0.51805335	0.48194668
244	0.55247974	0.44752032
245	0.77272004	0.22727996
246	0.7925755	0.2074245
247	0.4372382	0.56276184
248	0.8126378	0.18736222
249	0.67326915	0.3267308
250	0.51560545	0.48439458
251	0.80911154	0.19088843
252	0.65438217	0.34561783
253	0.6517279	0.34827203
254	0.9002948	0.0997053
255	0.81904066	0.18095933
256	0.90218645	0.097813524
257	0.39793622	0.6020638
258	0.854874	0.14512591
259	0.62546784	0.3745322
260	0.26796216	0.73203784
261	0.5769422	0.4230578
262	0.6766649	0.32333514
263	0.6707881	0.32921186
264	0.58473456	0.41526544
265	0.77300763	0.22699237
266	0.54331917	0.45668083
267	0.55357134	0.4464286
268	0.6444162	0.35558376
269	0.6956752	0.30432478
270	0.7290748	0.27092522
271	0.8991015	0.100898445
272	0.6774446	0.32255542
273	0.639908	0.360092
274	0.70371264	0.2962873
275	0.79977167	0.20022833
276	0.6323412	0.36765882
277	0.8972906	0.10270939
278	0.8337895	0.16621044
279	0.86753184	0.13246813
280	0.7604686	0.23953144
281	0.7631259	0.2368741
282	0.6764885	0.32351145
283	0.686065	0.313935
284	0.8759771	0.12402292
285	0.78187275	0.2181273
286	0.6582838	0.34171614
287	0.6806247	0.31937528
288	0.61847204	0.38152796
289	0.9254541	0.07454598
290	0.8104987	0.18950129
291	0.52059007	0.47940996
292	0.44375297	0.55624706
293	0.729184	0.27081606
294	0.90990263	0.09009742
295	0.8858853	0.114114754
296	0.8054095	0.19459051
297	0.5215062	0.4784938
298	0.27914092	0.72085905
299	0.20285942	0.7971406
300	0.6217482	0.37825176
301	0.5137981	0.4862019
302	0.53901845	0.46098158
303	0.4916743	0.5083257
304	0.709154	0.290846
305	0.8731177	0.12688234
306	0.6594746	0.34052542
307	0.5161505	0.4838495
308	0.78017396	0.21982603
309	0.75226974	0.2477303
310	0.48839766	0.5116023
311	0.82355785	0.1764421
312	0.84253085	0.15746917
313	0.8305091	0.16949084
314	0.6424906	0.35750937
315	0.5577482	0.44225174
316	0.7670043	0.23299567
317	0.20963226	0.7903677
318	0.761057	0.23894303
319	0.7171696	0.28283042
320	0.78894824	0.21105179
321	0.8641334	0.13586654
322	0.89083934	0.109160714
