# Supplementary material for: Evaluating deep learning-based melanoma classification using immunohistochemistry and routine histology: A three center study
Source: PLoS One. 2024 Jan 19;19(1):e0297146. doi: 10.1371/journal.pone.0297146 (PMC10798511; doi:10.1371/journal.pone.0297146)
Supplement: S5 Dataset — (ZIP) [file pone.0297146.s011.zip › minimal_dataset/tile_predictions/dresden/988660-S1_ind_ISlab_0.0.csv]

	0	1
0	0.8657637	0.13423628
1	0.9016716	0.09832839
2	0.76781195	0.23218805
3	0.9007478	0.099252194
4	0.92787683	0.07212312
5	0.9295508	0.070449166
6	0.97275376	0.02724629
7	0.8273712	0.17262879
8	0.93429357	0.06570646
9	0.950098	0.049901973
10	0.8820856	0.11791437
11	0.951772	0.048227973
12	0.9894037	0.010596293
13	0.55192614	0.44807386
14	0.9433416	0.05665831
15	0.55035806	0.44964194
16	0.91115195	0.088848084
17	0.97375405	0.02624592
18	0.8892083	0.11079166
19	0.9698933	0.030106736
20	0.94664973	0.053350255
21	0.87335235	0.12664767
22	0.8455243	0.15447569
23	0.92004544	0.079954594
24	0.8964241	0.10357591
25	0.88515353	0.11484648
26	0.9647484	0.035251573
27	0.91533524	0.08466472
28	0.76094466	0.23905541
29	0.8444206	0.15557934
30	0.97608393	0.023916047
31	0.9707837	0.029216299
32	0.7930123	0.20698772
33	0.7693576	0.23064238
34	0.8408455	0.1591545
35	0.9677048	0.03229526
36	0.86313313	0.13686685
37	0.81394213	0.18605788
38	0.91712034	0.08287969
39	0.9189501	0.081049986
40	0.8053062	0.19469385
41	0.6592426	0.34075743
42	0.84419745	0.15580253
43	0.9106271	0.089372836
44	0.934233	0.065766945
45	0.88666207	0.11333796
46	0.89423037	0.10576965
47	0.87860703	0.121392936
48	0.871599	0.12840097
49	0.85474426	0.14525574
50	0.9233135	0.07668647
51	0.7531498	0.24685022
52	0.8270155	0.17298447
53	0.8509812	0.1490188
54	0.9570812	0.04291885
55	0.78179973	0.21820022
56	0.89864546	0.10135459
57	0.9733517	0.026648328
58	0.8791873	0.1208127
59	0.9542889	0.045711134
60	0.8539735	0.14602648
61	0.9589877	0.041012228
62	0.92835486	0.071645126
63	0.9218615	0.07813849
64	0.9334091	0.066590905
65	0.7267159	0.2732841
66	0.79776573	0.20223424
67	0.97736824	0.022631753
68	0.9086946	0.09130543
69	0.8640687	0.13593131
70	0.9904522	0.009547821
71	0.8555129	0.14448702
72	0.3496786	0.6503214
73	0.92248034	0.07751972
74	0.8278	0.17220005
75	0.9172598	0.082740225
76	0.5184029	0.48159713
77	0.92394626	0.07605368
78	0.92710894	0.07289108
79	0.88702154	0.112978496
80	0.894903	0.10509693
81	0.8406431	0.15935686
82	0.82333136	0.17666863
83	0.8580853	0.14191473
84	0.9053225	0.09467749
85	0.9270271	0.072972886
86	0.7769546	0.22304541
87	0.7719722	0.22802779
88	0.9573346	0.04266539
89	0.8708548	0.12914522
90	0.9430606	0.056939386
91	0.8852851	0.114714965
92	0.9303126	0.06968746
93	0.98297083	0.017029226
94	0.9432458	0.056754183
95	0.6921801	0.30781996
96	0.9469539	0.05304617
97	0.7883869	0.21161312
98	0.9544567	0.04554331
99	0.92115545	0.078844585
100	0.98526263	0.014737293
101	0.92915577	0.07084416
102	0.95588696	0.044113055
103	0.799396	0.20060399
104	0.6624688	0.33753118
105	0.77640206	0.223598
106	0.89096195	0.109038085
107	0.8726741	0.12732592
108	0.8268146	0.17318542
109	0.91956687	0.08043316
110	0.94619197	0.05380806
111	0.96768826	0.03231178
112	0.9726887	0.027311368
113	0.84526724	0.1547328
114	0.8588684	0.1411316
115	0.9755322	0.024467792
116	0.9050248	0.09497522
117	0.8894526	0.11054744
118	0.93222636	0.06777364
119	0.8466456	0.15335438
120	0.81831163	0.18168843
121	0.8847006	0.115299426
122	0.78565454	0.21434541
123	0.93114746	0.06885255
124	0.87225854	0.12774152
125	0.98756623	0.012433783
126	0.89588666	0.104113325
127	0.8974582	0.10254182
128	0.9593111	0.040688835
129	0.9037602	0.096239775
130	0.89685017	0.10314985
131	0.9388935	0.061106432
132	0.9510322	0.04896776
133	0.98255634	0.017443627
134	0.6764241	0.32357597
135	0.87599236	0.1240076
136	0.9052844	0.0947156
137	0.9603513	0.039648727
138	0.90578663	0.094213314
139	0.89466995	0.10533005
140	0.92469496	0.07530507
141	0.90340066	0.09659934
142	0.8791816	0.12081836
143	0.76986337	0.23013663
144	0.9334858	0.06651417
145	0.86749595	0.13250403
146	0.982415	0.017585013
147	0.8671918	0.13280821
148	0.8779119	0.122088045
149	0.97440296	0.025597032
150	0.6791084	0.32089162
151	0.8637609	0.1362391
152	0.6954984	0.30450162
153	0.7416458	0.25835422
154	0.88202053	0.11797944
155	0.7445747	0.2554253
156	0.8670246	0.13297537
157	0.8850601	0.11493998
158	0.97423697	0.025763012
159	0.8187691	0.1812309
160	0.9440479	0.05595206
161	0.84017587	0.1598241
162	0.93911076	0.060889266
163	0.9226549	0.07734506
164	0.97269124	0.027308796
165	0.31155828	0.68844175
166	0.93079144	0.069208585
167	0.87995845	0.12004157
168	0.93685615	0.063143834
169	0.9411361	0.058863822
170	0.8695005	0.13049951
171	0.79452795	0.205472
