# Supplementary material for: Evaluating deep learning-based melanoma classification using immunohistochemistry and routine histology: A three center study
Source: PLoS One. 2024 Jan 19;19(1):e0297146. doi: 10.1371/journal.pone.0297146 (PMC10798511; doi:10.1371/journal.pone.0297146)
Supplement: S5 Dataset — (ZIP) [file pone.0297146.s011.zip › minimal_dataset/tile_predictions/dresden/999080-1-S1_ind_ISlab_0.0.csv]

	0	1
0	0.89957917	0.100420885
1	0.5890412	0.4109589
2	0.9234152	0.076584876
3	0.8306337	0.16936626
4	0.6594101	0.34058988
5	0.63218784	0.36781213
6	0.73949754	0.2605025
7	0.73113763	0.26886234
8	0.8081861	0.19181395
9	0.9282484	0.07175161
10	0.9260463	0.07395371
11	0.84164596	0.15835406
12	0.8294788	0.17052121
13	0.90688497	0.09311501
14	0.9601518	0.03984826
15	0.8490157	0.1509843
16	0.55598116	0.44401887
17	0.8380576	0.16194236
18	0.86909705	0.13090298
19	0.7488734	0.2511266
20	0.4598044	0.5401956
21	0.63503146	0.36496854
22	0.7176318	0.28236815
23	0.8368103	0.16318972
24	0.7809772	0.21902281
25	0.83678156	0.16321848
26	0.5566935	0.44330648
27	0.82957834	0.17042165
28	0.8092941	0.19070585
29	0.69384736	0.30615267
30	0.65112996	0.34887007
31	0.70574427	0.29425573
32	0.690881	0.309119
33	0.8195415	0.18045852
34	0.84601825	0.15398172
35	0.65018845	0.3498115
36	0.87340057	0.12659942
37	0.82895863	0.17104132
38	0.8298611	0.17013882
39	0.8291082	0.17089184
40	0.4035177	0.5964823
41	0.6524471	0.3475529
42	0.92353743	0.076462545
43	0.60027885	0.39972115
44	0.79656774	0.20343222
45	0.74280787	0.25719216
46	0.75753385	0.24246614
47	0.7451775	0.25482246
48	0.7482003	0.25179964
49	0.7893448	0.21065521
50	0.67593735	0.3240627
51	0.85246575	0.14753428
52	0.88076216	0.11923781
53	0.5493056	0.45069438
54	0.8253623	0.17463768
55	0.9768506	0.023149433
56	0.93662393	0.06337612
57	0.809014	0.19098604
58	0.78484046	0.2151595
59	0.767701	0.23229897
60	0.9433911	0.05660894
61	0.95459515	0.04540488
62	0.79401934	0.20598067
63	0.69565547	0.30434456
64	0.5803946	0.41960537
65	0.35406473	0.6459353
66	0.9012698	0.098730214
67	0.7427639	0.25723612
68	0.86480826	0.13519174
69	0.8012933	0.19870675
70	0.6947986	0.30520135
71	0.87925595	0.120744124
72	0.8814194	0.11858051
73	0.8356534	0.16434662
74	0.21041028	0.7895897
75	0.8730543	0.12694563
76	0.650918	0.34908205
77	0.75829	0.24170999
78	0.89105844	0.10894147
79	0.6520727	0.34792727
80	0.84791577	0.15208422
81	0.6948995	0.3051005
82	0.8439554	0.15604453
83	0.51329464	0.4867054
84	0.7799199	0.22008009
85	0.34395036	0.65604967
86	0.8579142	0.14208579
87	0.9496885	0.050311465
88	0.8351037	0.16489632
89	0.81589985	0.18410015
90	0.7555272	0.24447283
91	0.8682281	0.13177189
92	0.9122202	0.08777979
93	0.86407584	0.13592413
94	0.9436754	0.05632465
95	0.86949134	0.13050865
96	0.5426651	0.45733482
97	0.91273224	0.08726772
98	0.82999897	0.17000099
99	0.7555226	0.24447744
100	0.523609	0.47639096
101	0.38105583	0.61894417
102	0.7571185	0.24288155
103	0.6824171	0.3175829
104	0.90141535	0.09858462
105	0.65476507	0.3452349
106	0.8821709	0.11782914
107	0.7451987	0.2548013
108	0.522941	0.47705904
109	0.8970996	0.10290044
110	0.8500476	0.14995237
111	0.9399423	0.06005772
112	0.8059946	0.19400537
113	0.5556988	0.44430116
114	0.8183298	0.18167016
115	0.7369808	0.26301923
116	0.78181344	0.21818656
117	0.2813611	0.71863884
118	0.5873115	0.4126885
119	0.69378304	0.30621693
120	0.88816375	0.111836255
121	0.6750824	0.3249176
122	0.9024257	0.097574264
123	0.5595546	0.44044545
124	0.7504392	0.24956071
125	0.90628445	0.09371554
126	0.8364256	0.16357441
127	0.847181	0.15281895
128	0.838818	0.16118193
129	0.9314503	0.06854964
130	0.84694713	0.1530529
131	0.9123833	0.087616675
132	0.79600894	0.20399109
133	0.5722766	0.4277234
134	0.9808848	0.019115256
135	0.7887108	0.21128927
136	0.8233326	0.17666742
137	0.8155044	0.18449561
138	0.9288508	0.07114921
139	0.89301825	0.106981754
140	0.9403027	0.059697267
141	0.9697759	0.030224133
142	0.7546478	0.24535225
143	0.8879809	0.112019144
144	0.814218	0.18578197
145	0.5180035	0.48199648
146	0.66033196	0.33966804
147	0.29919377	0.70080626
148	0.980656	0.019343954
149	0.41480756	0.58519244
150	0.98399067	0.016009305
151	0.95089173	0.049108308
152	0.7877364	0.21226355
153	0.7793339	0.22066614
154	0.8190594	0.18094066
155	0.8884795	0.11152056
156	0.9054128	0.094587184
157	0.6177912	0.3822088
158	0.8052747	0.1947253
159	0.90345114	0.09654889
160	0.92897934	0.07102064
161	0.7470586	0.2529414
162	0.6432034	0.35679668
163	0.8344018	0.16559826
164	0.8829968	0.117003225
165	0.81697583	0.18302418
166	0.82599777	0.17400219
167	0.8104279	0.18957211
168	0.8747495	0.12525046
169	0.7120207	0.28797927
170	0.4546658	0.54533416
171	0.9845371	0.015462892
172	0.92447954	0.075520515
173	0.9491319	0.050868116
174	0.9278522	0.07214781
175	0.87475705	0.12524292
176	0.78600997	0.21398999
177	0.67183375	0.32816628
178	0.48589516	0.5141048
179	0.5855507	0.41444927
180	0.9361739	0.063826114
181	0.8597395	0.14026053
182	0.9193101	0.08068994
183	0.78641397	0.21358599
184	0.74152106	0.2584789
185	0.88936293	0.11063704
186	0.85985345	0.14014658
187	0.9105184	0.0894816
188	0.91027844	0.08972153
189	0.792707	0.20729303
190	0.45326316	0.54673684
191	0.56214416	0.43785584
192	0.73347074	0.26652926
193	0.6571808	0.34281924
194	0.81631404	0.18368596
195	0.8761297	0.12387029
196	0.9079763	0.09202368
197	0.68705714	0.31294286
198	0.9135356	0.08646445
199	0.8870057	0.112994276
200	0.80541885	0.19458115
201	0.6193171	0.38068295
202	0.9572737	0.042726297
203	0.806009	0.19399102
204	0.966466	0.033533998
205	0.83467734	0.16532269
206	0.45835066	0.54164934
207	0.74804026	0.2519597
208	0.8618937	0.1381063
209	0.38640028	0.6135997
210	0.82966864	0.17033134
211	0.8858994	0.1141006
212	0.82498896	0.17501101
213	0.90841335	0.09158658
214	0.6472119	0.35278806
215	0.7642908	0.23570919
216	0.7592101	0.24078986
217	0.6291271	0.37087288
218	0.7502886	0.24971133
219	0.54829675	0.45170328
220	0.7844294	0.21557064
221	0.6546544	0.34534565
222	0.6355929	0.36440718
223	0.7573617	0.24263829
224	0.95710456	0.042895474
225	0.49908534	0.5009147
226	0.9014871	0.09851292
227	0.82917506	0.170825
228	0.9131399	0.08686008
229	0.7544906	0.24550934
230	0.7140219	0.28597805
231	0.762494	0.23750597
232	0.82083786	0.17916216
233	0.8105663	0.1894337
234	0.8015095	0.19849053
235	0.742259	0.257741
236	0.92853487	0.07146507
237	0.5032353	0.49676475
238	0.6677887	0.33221135
239	0.59484196	0.405158
240	0.9690952	0.030904792
241	0.7251604	0.27483952
242	0.8879447	0.1120553
243	0.7221311	0.27786893
244	0.8361555	0.16384447
245	0.5292844	0.47071555
246	0.76894116	0.23105888
247	0.76331776	0.23668222
248	0.8196616	0.18033835
249	0.8269091	0.17309083
250	0.6332474	0.3667526
251	0.8280304	0.17196961
252	0.9438286	0.056171365
253	0.54351294	0.4564871
254	0.9216369	0.07836315
255	0.81625736	0.1837427
256	0.41674992	0.58325005
257	0.8288877	0.17111231
258	0.6779912	0.3220088
259	0.8298673	0.17013274
260	0.8321922	0.1678078
261	0.93673897	0.06326107
262	0.8033877	0.19661227
263	0.8963223	0.10367771
264	0.9039979	0.09600213
265	0.7761683	0.22383176
266	0.8928539	0.10714606
267	0.9561404	0.043859553
268	0.78924876	0.21075125
269	0.9561837	0.043816276
270	0.8687387	0.1312613
271	0.8415196	0.15848042
272	0.98568845	0.014311507
273	0.73986465	0.2601354
274	0.9038544	0.09614555
275	0.8312334	0.16876657
276	0.65379024	0.34620976
277	0.9426509	0.057349086
278	0.79113704	0.20886292
279	0.9578557	0.042144325
280	0.6084613	0.39153865
281	0.73219866	0.26780134
282	0.94909775	0.050902266
283	0.9227554	0.07724463
284	0.594312	0.40568805
285	0.73725563	0.2627444
286	0.7361748	0.2638252
287	0.9036007	0.096399285
288	0.5587051	0.44129497
289	0.76972884	0.23027112
290	0.9608042	0.039195783
291	0.8661481	0.13385193
292	0.73730737	0.26269263
293	0.9444864	0.05551363
294	0.82838845	0.17161155
295	0.9377386	0.0622614
296	0.8811671	0.11883287
297	0.69152904	0.30847096
298	0.950474	0.049525976
299	0.8101281	0.18987197
300	0.94580966	0.05419033
301	0.9036282	0.09637183
302	0.7025859	0.29741406
303	0.84572846	0.15427154
304	0.2007638	0.7992362
305	0.99093354	0.009066532
306	0.78377914	0.2162208
307	0.4944955	0.5055045
308	0.82634515	0.17365487
309	0.5961938	0.40380615
310	0.8295949	0.17040507
311	0.771113	0.228887
312	0.3097208	0.6902792
313	0.74778867	0.25221133
314	0.41241792	0.58758205
315	0.8835605	0.11643952
316	0.88003534	0.11996466
317	0.7403506	0.25964937
318	0.8686314	0.13136862
319	0.91298914	0.08701084
320	0.6309689	0.3690311
321	0.9120954	0.08790461
322	0.7938724	0.20612755
323	0.7850608	0.21493918
324	0.8736833	0.12631676
325	0.3463692	0.6536308
326	0.83361244	0.16638756
327	0.599351	0.400649
328	0.76512116	0.23487882
329	0.9049338	0.095066205
330	0.6164905	0.38350958
331	0.807257	0.19274302
332	0.97622323	0.023776831
333	0.7724018	0.22759819
334	0.84409904	0.15590097
335	0.58341914	0.41658086
336	0.8689447	0.13105527
337	0.78409123	0.21590875
338	0.76066434	0.23933564
339	0.5404124	0.45958757
340	0.8396194	0.16038057
341	0.8152022	0.18479785
342	0.8151081	0.18489185
343	0.8646715	0.13532853
344	0.841004	0.15899602
345	0.95773417	0.042265818
346	0.5898209	0.4101791
347	0.6571766	0.34282336
348	0.7310614	0.26893863
349	0.759184	0.24081604
350	0.5347433	0.4652567
351	0.97919923	0.02080078
352	0.86990607	0.13009392
353	0.36769846	0.63230157
354	0.89963514	0.10036487
355	0.7231249	0.27687505
356	0.80836344	0.19163656
357	0.7978764	0.20212355
358	0.91551155	0.084488474
359	0.6172933	0.3827067
360	0.76952106	0.23047897
361	0.9345842	0.06541585
362	0.8186398	0.18136017
363	0.4648399	0.5351601
364	0.843613	0.15638696
365	0.81042355	0.18957643
366	0.88503504	0.11496495
367	0.6497672	0.3502328
368	0.8299319	0.17006811
369	0.8428781	0.15712185
370	0.6160878	0.38391227
371	0.9348706	0.06512934
372	0.8071541	0.1928459
373	0.8378415	0.16215847
374	0.8054686	0.1945314
375	0.80471665	0.19528338
376	0.9352374	0.06476266
377	0.8340072	0.16599284
378	0.77117336	0.22882661
379	0.8268146	0.17318535
380	0.9785387	0.021461343
381	0.5797746	0.42022544
382	0.5846554	0.4153446
383	0.7342642	0.2657358
384	0.84375536	0.15624465
385	0.727736	0.27226394
386	0.8722395	0.12776054
387	0.57860106	0.42139897
388	0.8533533	0.14664672
389	0.7602788	0.23972121
390	0.84604967	0.15395026
391	0.8322384	0.16776165
392	0.9533061	0.046693984
393	0.3394551	0.66054493
394	0.77590847	0.2240915
395	0.90874827	0.09125173
396	0.9071118	0.09288817
397	0.8302492	0.16975082
398	0.81123745	0.18876255
399	0.36446667	0.63553333
400	0.84723204	0.15276797
401	0.53681546	0.4631845
402	0.87659353	0.12340654
403	0.8664045	0.13359554
404	0.7267535	0.27324653
405	0.9253192	0.07468075
406	0.8357049	0.16429509
407	0.8731085	0.12689152
408	0.7178012	0.28219885
409	0.8497679	0.15023205
410	0.9477351	0.05226494
411	0.37333283	0.62666714
412	0.9517177	0.048282363
413	0.68742466	0.3125753
414	0.81930673	0.18069328
415	0.8944496	0.10555044
416	0.8531248	0.1468752
417	0.49214736	0.5078527
418	0.66957325	0.33042678
419	0.7827299	0.21727008
420	0.9073759	0.09262415
421	0.85392046	0.14607954
422	0.9165029	0.08349709
423	0.68094856	0.3190514
424	0.9088865	0.09111346
425	0.8699586	0.13004142
426	0.8519034	0.14809662
427	0.8721093	0.12789075
428	0.776769	0.22323099
429	0.38662338	0.6133767
430	0.8668429	0.13315707
431	0.83612823	0.16387172
432	0.27543306	0.7245669
433	0.8740545	0.12594546
434	0.94665724	0.053342726
435	0.6683537	0.33164632
436	0.7006252	0.29937482
437	0.67987615	0.32012385
438	0.8130995	0.18690051
439	0.88420796	0.11579209
440	0.80682284	0.19317715
441	0.9232306	0.07676936
442	0.87506807	0.12493195
443	0.4284831	0.5715169
444	0.71719474	0.2828053
445	0.9739204	0.026079608
446	0.9049272	0.0950728
447	0.76637673	0.23362331
448	0.90284985	0.09715021
449	0.7967205	0.20327953
450	0.81070703	0.18929292
451	0.89151055	0.10848947
452	0.79707265	0.20292735
453	0.8151509	0.18484908
454	0.8933549	0.10664507
455	0.9765544	0.023445614
456	0.59217215	0.4078278
457	0.74299604	0.25700393
458	0.9658214	0.03417856
459	0.65117204	0.34882796
460	0.88837695	0.11162306
461	0.8151846	0.18481545
462	0.82362694	0.17637306
463	0.7147778	0.2852222
464	0.6620787	0.33792132
465	0.76576555	0.2342344
466	0.61569476	0.38430524
467	0.70503956	0.29496044
468	0.58360916	0.41639087
469	0.9087385	0.09126152
470	0.8506455	0.14935458
471	0.6570022	0.3429978
472	0.674139	0.32586095
473	0.69743425	0.30256575
474	0.90623266	0.093767285
475	0.85743105	0.14256899
476	0.32905495	0.670945
477	0.6952856	0.30471435
478	0.85737914	0.14262086
479	0.7334194	0.2665806
480	0.93023396	0.069766015
481	0.84637696	0.153623
482	0.75047404	0.24952598
483	0.678001	0.32199895
484	0.5145371	0.4854629
485	0.88403183	0.11596815
486	0.91314995	0.0868501
487	0.87716675	0.122833215
488	0.8838198	0.11618018
489	0.6266266	0.37337342
490	0.55123526	0.44876468
491	0.8562149	0.14378512
492	0.39731956	0.60268044
493	0.6716623	0.32833776
494	0.6076627	0.3923373
495	0.87790555	0.122094475
496	0.8025058	0.1974942
497	0.47807506	0.5219249
498	0.756289	0.24371096
499	0.51303875	0.4869613
500	0.8997744	0.10022561
501	0.6446209	0.35537913
502	0.79043853	0.20956142
503	0.9603785	0.039621394
504	0.67959034	0.32040966
505	0.63190526	0.36809474
506	0.85131323	0.14868678
507	0.2520723	0.7479277
508	0.77958775	0.2204123
509	0.78324866	0.21675134
510	0.85054225	0.14945774
511	0.96908915	0.030910866
512	0.8228027	0.17719729
513	0.4562134	0.54378664
514	0.6360619	0.3639381
515	0.83049804	0.16950202
516	0.5413208	0.45867917
517	0.81227887	0.18772115
518	0.5762109	0.42378905
519	0.9084148	0.091585256
520	0.90236926	0.097630724
521	0.8642216	0.13577847
522	0.90289295	0.09710699
523	0.9639426	0.03605745
524	0.9139493	0.086050674
