# Supplementary material for: Evaluating deep learning-based melanoma classification using immunohistochemistry and routine histology: A three center study
Source: PLoS One. 2024 Jan 19;19(1):e0297146. doi: 10.1371/journal.pone.0297146 (PMC10798511; doi:10.1371/journal.pone.0297146)
Supplement: S5 Dataset — (ZIP) [file pone.0297146.s011.zip › minimal_dataset/tile_predictions/dresden/127328-S1_ind_ISlab_0.0.csv]

	0	1
0	0.9347841	0.065215856
1	0.6217703	0.3782297
2	0.6729717	0.3270283
3	0.7868768	0.21312322
4	0.8866993	0.11330076
5	0.75862914	0.24137086
6	0.55665773	0.4433423
7	0.7822272	0.21777277
8	0.6351528	0.36484715
9	0.8076733	0.19232668
10	0.7988303	0.2011697
11	0.7480423	0.2519577
12	0.6978706	0.3021294
13	0.8048284	0.19517164
14	0.89981955	0.10018045
15	0.74919647	0.25080353
16	0.54216754	0.4578325
17	0.83243173	0.16756825
18	0.8414841	0.15851586
19	0.6433317	0.3566683
20	0.8507572	0.1492428
21	0.80006003	0.19993992
22	0.8186194	0.18138066
23	0.97018874	0.029811215
24	0.80598265	0.1940173
25	0.9133798	0.08662022
26	0.8659611	0.13403895
27	0.78891957	0.21108042
28	0.72863984	0.2713602
29	0.61641836	0.38358164
30	0.9120002	0.08799982
31	0.73469645	0.26530355
32	0.9631724	0.036827657
33	0.937259	0.06274096
34	0.8655571	0.13444296
35	0.70594454	0.29405546
36	0.6807946	0.31920537
37	0.81496376	0.18503623
38	0.6390291	0.36097085
39	0.9073846	0.09261546
40	0.58395594	0.4160441
41	0.7200806	0.27991936
42	0.5764159	0.4235841
43	0.88219327	0.117806725
44	0.8824555	0.11754454
45	0.95061845	0.049381513
46	0.8668486	0.13315149
47	0.82448393	0.1755161
48	0.28628778	0.7137122
49	0.8277207	0.17227934
50	0.89752454	0.102475494
51	0.85307455	0.1469255
52	0.9635877	0.0364123
53	0.9379349	0.062065195
54	0.91506183	0.08493813
55	0.8491958	0.15080425
56	0.78120184	0.21879812
57	0.85798514	0.14201483
58	0.78401196	0.215988
59	0.84591514	0.15408489
60	0.73710686	0.26289314
61	0.61294615	0.38705382
62	0.8032876	0.19671236
63	0.78968865	0.21031137
64	0.8028824	0.19711764
65	0.5500213	0.4499787
66	0.7727561	0.2272439
67	0.8012873	0.19871268
68	0.83692783	0.1630722
69	0.8429346	0.15706535
70	0.7976123	0.20238768
71	0.6937613	0.30623874
72	0.8111635	0.18883651
73	0.82585526	0.17414473
74	0.6578051	0.34219494
75	0.6521823	0.34781772
76	0.48390967	0.51609033
77	0.76586217	0.23413779
78	0.6342217	0.36577836
79	0.23529018	0.7647098
80	0.8075645	0.19243546
81	0.8664931	0.13350686
82	0.89892066	0.10107932
83	0.87980926	0.12019079
84	0.6955242	0.30447575
85	0.78511804	0.21488194
86	0.91531485	0.08468516
87	0.8255613	0.17443876
88	0.7834098	0.21659015
89	0.8370596	0.16294034
90	0.816972	0.18302797
91	0.84791374	0.1520863
92	0.8284252	0.17157476
93	0.81074333	0.18925668
94	0.841672	0.15832804
95	0.7244691	0.27553082
96	0.7794952	0.22050482
97	0.836747	0.16325304
98	0.9736993	0.026300777
99	0.8368386	0.16316138
100	0.8330566	0.16694339
101	0.7249202	0.27507976
102	0.9044692	0.09553082
103	0.8978327	0.102167286
104	0.9579034	0.04209665
105	0.8733412	0.1266588
106	0.8138519	0.18614812
107	0.9707918	0.029208234
108	0.83216864	0.16783129
109	0.9016355	0.098364405
110	0.3758554	0.62414455
111	0.82600796	0.17399208
112	0.81481487	0.18518513
113	0.8863686	0.11363143
114	0.6998685	0.3001315
115	0.6928796	0.30712044
116	0.77874374	0.22125627
117	0.95158434	0.048415665
118	0.93917084	0.06082917
119	0.864732	0.13526803
120	0.66638184	0.3336181
121	0.6680852	0.3319148
122	0.8019881	0.1980119
123	0.89661473	0.10338525
124	0.795679	0.20432107
125	0.500862	0.49913797
126	0.6507578	0.34924224
127	0.7719794	0.22802061
128	0.77838814	0.2216119
129	0.81631476	0.18368523
130	0.34742883	0.6525712
131	0.7455721	0.2544279
132	0.66208315	0.33791688
133	0.8659633	0.1340367
134	0.8903828	0.109617226
135	0.49734312	0.5026569
136	0.8038176	0.19618241
137	0.8651946	0.13480538
138	0.40872616	0.59127384
139	0.7965898	0.20341025
140	0.9616479	0.038352042
141	0.6700208	0.32997918
142	0.19404915	0.8059508
143	0.5478878	0.45211226
144	0.7967196	0.20328036
145	0.6826089	0.31739107
146	0.8405034	0.15949662
147	0.7423768	0.2576232
148	0.70409507	0.295905
149	0.8940749	0.105925016
150	0.7966832	0.20331678
151	0.84493953	0.15506047
152	0.83508044	0.16491957
153	0.76851296	0.23148699
154	0.8727499	0.12725002
155	0.47150445	0.52849555
156	0.8597109	0.14028911
157	0.7828457	0.21715434
158	0.7806936	0.2193064
159	0.8036129	0.19638716
160	0.920962	0.079038024
161	0.8249117	0.17508829
162	0.6406068	0.3593932
163	0.78237057	0.2176294
164	0.87804526	0.12195476
165	0.8838205	0.116179556
166	0.72433966	0.2756604
167	0.86673856	0.13326141
168	0.7429581	0.25704187
169	0.9152151	0.08478494
170	0.71662587	0.28337413
171	0.8243123	0.17568767
172	0.75227284	0.24772711
173	0.855367	0.14463298
174	0.9224315	0.0775685
175	0.77090925	0.22909078
176	0.7465697	0.2534303
177	0.62792706	0.3720729
178	0.48430184	0.5156982
179	0.09802435	0.90197563
180	0.8557965	0.14420347
181	0.8663048	0.13369513
182	0.13077293	0.86922705
183	0.44430086	0.5556991
184	0.79925966	0.20074035
185	0.75342464	0.24657539
186	0.86460286	0.13539714
187	0.8946906	0.1053094
188	0.75824285	0.24175715
189	0.6862653	0.3137347
190	0.89378047	0.10621955
191	0.70198697	0.29801303
192	0.7856672	0.21433274
193	0.8018341	0.19816591
194	0.5689403	0.43105972
195	0.71563065	0.2843694
196	0.9209098	0.07909017
197	0.79843295	0.20156702
198	0.76577985	0.23422015
199	0.8280295	0.17197046
200	0.81781715	0.1821829
201	0.62993747	0.37006256
202	0.9381493	0.061850686
203	0.8188926	0.1811074
204	0.54670435	0.45329565
205	0.66737175	0.33262828
206	0.9642104	0.03578964
207	0.8000874	0.1999126
208	0.7659125	0.23408754
209	0.76259124	0.23740874
210	0.94288284	0.057117116
211	0.82723475	0.17276521
212	0.761098	0.23890197
213	0.80153215	0.19846787
214	0.8198393	0.18016072
215	0.74276376	0.25723624
216	0.81852806	0.18147191
217	0.80405813	0.19594185
218	0.8570153	0.14298467
219	0.8734361	0.12656388
220	0.46270114	0.53729886
221	0.78463405	0.21536596
222	0.8725584	0.12744157
223	0.80143857	0.19856142
224	0.67647743	0.32352254
225	0.92371464	0.07628539
226	0.58917403	0.410826
227	0.80845934	0.19154063
228	0.8253647	0.17463532
229	0.77028465	0.22971533
230	0.8026226	0.19737741
231	0.7980923	0.20190762
232	0.15231432	0.8476857
233	0.7197564	0.28024358
234	0.85356975	0.14643027
235	0.29721764	0.7027824
236	0.8735816	0.12641846
237	0.971548	0.028451921
238	0.710784	0.28921598
239	0.5543172	0.44568282
240	0.78787816	0.21212183
241	0.83322686	0.16677314
242	0.7408561	0.2591439
243	0.813727	0.18627292
244	0.84246933	0.15753068
245	0.8196702	0.18032984
246	0.72046894	0.27953103
247	0.9318614	0.0681386
248	0.8719818	0.12801819
249	0.9596326	0.040367454
250	0.6098043	0.39019576
251	0.8856157	0.11438424
252	0.9234731	0.07652685
253	0.83620065	0.16379933
254	0.6710299	0.32897007
255	0.8342366	0.16576336
256	0.5475252	0.4524747
257	0.8511813	0.1488187
258	0.8709887	0.12901133
259	0.7151494	0.28485057
260	0.63407594	0.36592406
261	0.75102276	0.24897723
262	0.44636947	0.55363053
263	0.8726182	0.1273818
264	0.77403784	0.22596218
265	0.6986545	0.30134553
266	0.6967983	0.30320168
267	0.7474973	0.2525027
268	0.87850094	0.121499054
269	0.862155	0.13784496
270	0.7478491	0.2521509
271	0.88670236	0.11329762
272	0.9332046	0.066795334
273	0.7956227	0.2043773
274	0.79908437	0.2009156
275	0.78810275	0.2118973
276	0.918379	0.081621
277	0.84152365	0.15847632
278	0.84451056	0.15548947
279	0.7792487	0.22075129
280	0.79630274	0.20369732
281	0.85407025	0.14592974
282	0.84717464	0.15282539
283	0.7416417	0.25835824
284	0.6098504	0.39014962
285	0.8547992	0.14520077
286	0.96856	0.031439982
287	0.8943372	0.10566288
288	0.89730054	0.102699466
289	0.68857807	0.3114219
290	0.768402	0.23159802
291	0.72578275	0.27421728
292	0.7718039	0.22819605
293	0.7127414	0.28725865
294	0.45570737	0.54429257
295	0.94747174	0.05252821
296	0.82905763	0.17094243
297	0.6916652	0.30833486
298	0.76571655	0.23428346
299	0.7616249	0.23837517
300	0.74116135	0.25883868
301	0.9000189	0.099981174
302	0.34518445	0.65481555
303	0.76751304	0.23248698
304	0.5272122	0.47278783
305	0.82051075	0.17948923
306	0.8203042	0.17969584
307	0.58592916	0.4140708
308	0.34519863	0.65480137
309	0.8142455	0.1857545
310	0.8359925	0.16400748
311	0.7449059	0.25509414
312	0.60840404	0.39159593
313	0.83213556	0.1678644
314	0.79249	0.20751001
315	0.79846805	0.20153199
316	0.89879787	0.101202115
317	0.88702613	0.112973884
318	0.21728414	0.7827158
319	0.7421517	0.25784832
320	0.8358844	0.16411561
321	0.8944925	0.10550745
322	0.81241155	0.18758848
323	0.7249432	0.27505675
324	0.80311686	0.1968831
325	0.64751244	0.35248753
326	0.63512623	0.36487377
327	0.76920915	0.23079084
328	0.81370306	0.18629694
329	0.86574256	0.1342575
330	0.8307803	0.16921972
331	0.41030654	0.5896935
332	0.765879	0.23412105
333	0.71172476	0.28827524
334	0.81304044	0.18695956
335	0.8092283	0.19077165
336	0.9558776	0.044122327
337	0.86731845	0.1326815
338	0.7753518	0.22464816
339	0.4288791	0.5711209
340	0.9225548	0.07744522
341	0.7351371	0.26486292
342	0.44735453	0.5526455
343	0.69673723	0.3032628
344	0.9104933	0.08950668
345	0.8067346	0.19326535
346	0.7692896	0.23071042
347	0.79978514	0.20021483
348	0.70367706	0.29632297
349	0.8465586	0.15344141
350	0.84659666	0.15340334
351	0.7350423	0.26495776
352	0.70946944	0.2905305
353	0.038419306	0.9615807
354	0.74320465	0.25679538
355	0.65031207	0.34968793
356	0.8665153	0.13348474
357	0.8324813	0.16751863
358	0.9009268	0.09907317
359	0.93651426	0.063485734
360	0.6957124	0.30428764
361	0.8419817	0.15801834
362	0.7124294	0.28757063
363	0.7949654	0.20503469
364	0.64182794	0.35817203
365	0.714975	0.28502497
366	0.66093314	0.33906686
367	0.7123519	0.28764805
368	0.82842064	0.17157939
369	0.936093	0.06390704
370	0.45156455	0.5484354
371	0.7910126	0.2089874
372	0.6549696	0.3450304
373	0.883053	0.11694697
374	0.7279253	0.27207473
375	0.9727002	0.027299868
376	0.7593482	0.24065173
377	0.7028101	0.2971899
378	0.7825071	0.21749291
379	0.54007137	0.45992866
380	0.87143904	0.12856095
381	0.7557608	0.24423918
382	0.5838623	0.4161377
383	0.9333593	0.0666407
384	0.7099517	0.29004833
385	0.8126896	0.18731043
386	0.75514174	0.24485825
387	0.8957236	0.10427642
388	0.79241157	0.20758846
389	0.8489041	0.15109591
390	0.8035839	0.19641605
391	0.64209247	0.3579075
392	0.85894	0.14106
393	0.8104995	0.18950051
394	0.8337883	0.16621168
395	0.84652865	0.15347132
396	0.5479323	0.45206767
397	0.862892	0.13710804
398	0.7893293	0.21067074
399	0.7394528	0.26054725
400	0.61624277	0.3837572
401	0.7617442	0.23825581
402	0.69222516	0.3077748
403	0.78194004	0.21805997
404	0.6255009	0.3744991
405	0.72813964	0.2718603
406	0.7576772	0.24232285
407	0.9567251	0.043274857
408	0.6379473	0.3620527
409	0.9460326	0.053967413
410	0.81001097	0.18998908
411	0.75459677	0.24540317
412	0.7506198	0.24938017
413	0.72676	0.27323997
414	0.7904856	0.20951436
415	0.71685624	0.28314373
416	0.523264	0.476736
417	0.6071654	0.39283457
418	0.8065091	0.19349098
419	0.47351837	0.5264816
420	0.83170825	0.16829172
421	0.750862	0.249138
422	0.80215275	0.19784728
423	0.76882046	0.23117957
424	0.87269276	0.12730727
425	0.96736866	0.03263137
426	0.88781255	0.11218741
427	0.7199253	0.28007478
428	0.97757703	0.022422953
429	0.95232725	0.04767269
430	0.68659514	0.3134049
431	0.8631866	0.13681342
432	0.86937165	0.13062836
433	0.7484553	0.2515447
434	0.5157595	0.48424044
435	0.8328769	0.16712303
436	0.8447692	0.15523078
437	0.68501854	0.31498152
438	0.20499532	0.79500467
439	0.66735387	0.33264613
440	0.8903557	0.10964428
441	0.5775464	0.42245355
442	0.70339924	0.29660073
443	0.6532581	0.3467419
444	0.86661965	0.13338035
445	0.899649	0.10035099
446	0.8877621	0.11223788
447	0.7702689	0.22973113
448	0.7320598	0.26794022
449	0.758411	0.24158897
450	0.5886186	0.41138148
451	0.96712685	0.03287308
452	0.8459201	0.1540799
453	0.8503411	0.14965893
454	0.83793557	0.1620644
455	0.6580202	0.3419798
456	0.8089227	0.19107729
457	0.8875356	0.112464495
458	0.84906864	0.15093131
459	0.89475983	0.10524017
460	0.94145703	0.05854295
461	0.7328337	0.26716635
462	0.81881696	0.18118301
463	0.802626	0.19737402
464	0.6210319	0.37896812
465	0.73589754	0.2641025
466	0.85658735	0.14341268
467	0.73995215	0.26004785
468	0.9443481	0.055651907
469	0.842701	0.15729906
470	0.128679	0.87132096
471	0.66939574	0.33060429
472	0.81230587	0.18769409
473	0.82340014	0.1765998
474	0.83237916	0.1676209
475	0.9124772	0.087522775
476	0.8570656	0.14293438
477	0.8923983	0.107601695
478	0.9235446	0.076455444
479	0.94838524	0.051614717
480	0.7732755	0.2267245
481	0.9676669	0.03233308
482	0.7927122	0.20728779
483	0.5812582	0.41874176
484	0.5144507	0.48554924
485	0.78157806	0.21842189
486	0.45425442	0.5457456
487	0.8216803	0.17831971
488	0.8515002	0.14849974
489	0.43175554	0.56824446
490	0.68978375	0.31021625
491	0.7529788	0.24702118
492	0.8464552	0.15354484
493	0.8020269	0.19797312
494	0.8303409	0.16965912
495	0.8943536	0.105646335
496	0.8726427	0.12735732
497	0.7631807	0.2368193
498	0.92167556	0.07832449
499	0.57342243	0.42657754
500	0.78708166	0.21291836
501	0.7392348	0.2607652
502	0.6103438	0.3896562
503	0.73285484	0.26714516
504	0.8269815	0.17301853
505	0.904032	0.09596799
506	0.6538144	0.3461856
507	0.82735306	0.17264691
508	0.64103436	0.35896558
509	0.6676692	0.33233082
510	0.7702661	0.22973387
511	0.34086764	0.65913236
512	0.7411501	0.25884992
513	0.27088037	0.7291196
514	0.8322942	0.16770573
515	0.6949852	0.30501476
516	0.79183537	0.20816462
517	0.77828825	0.22171174
518	0.5220757	0.47792426
519	0.9261294	0.07387054
520	0.88182265	0.118177384
521	0.8515162	0.14848378
522	0.8719652	0.1280348
523	0.7468954	0.25310466
524	0.80009705	0.19990297
525	0.7622302	0.23776981
526	0.8924446	0.107555345
527	0.7233599	0.27664006
528	0.60925084	0.39074913
529	0.79956293	0.20043705
530	0.86467767	0.13532235
531	0.89626503	0.103734955
532	0.13223498	0.867765
533	0.56019425	0.43980572
534	0.8649784	0.1350216
535	0.9508768	0.049123213
536	0.8958316	0.10416846
537	0.77124614	0.22875392
538	0.83539826	0.16460173
539	0.95703804	0.042961985
540	0.9621489	0.037851058
541	0.8402339	0.15976603
542	0.95925236	0.040747687
543	0.4324819	0.5675181
544	0.7963411	0.20365891
545	0.10202411	0.8979759
546	0.7264979	0.2735021
547	0.7593653	0.24063464
548	0.41278395	0.5872161
549	0.69093645	0.30906358
550	0.76428473	0.2357153
551	0.861835	0.13816498
552	0.8012349	0.1987651
553	0.78998667	0.21001333
554	0.71348166	0.28651837
555	0.88676584	0.113234214
556	0.6921483	0.30785164
557	0.7540183	0.24598171
558	0.8657131	0.13428685
559	0.6846568	0.31534317
560	0.70130986	0.2986901
561	0.81613153	0.1838685
562	0.86240584	0.13759409
563	0.48884612	0.5111538
564	0.666274	0.33372605
565	0.8136319	0.18636815
566	0.89409095	0.105909064
567	0.84271586	0.15728413
568	0.7341307	0.26586935
569	0.85969234	0.14030766
570	0.88777226	0.1122277
571	0.69170445	0.30829555
572	0.5729844	0.4270156
573	0.7338397	0.26616037
574	0.80164874	0.1983512
575	0.8711894	0.12881061
576	0.7900959	0.20990412
577	0.8674334	0.13256656
578	0.724611	0.27538902
579	0.79737836	0.2026216
580	0.8987054	0.10129463
581	0.7919923	0.20800777
582	0.87541807	0.1245819
583	0.79953533	0.20046471
584	0.8737357	0.12626433
585	0.6983339	0.30166602
586	0.934031	0.06596896
587	0.7454346	0.25456545
588	0.7262307	0.2737693
589	0.9522422	0.047757838
590	0.7767498	0.22325024
591	0.83636034	0.16363965
592	0.8087236	0.19127637
593	0.81353164	0.1864683
594	0.6620854	0.33791453
595	0.5995505	0.40044948
596	0.7714244	0.22857553
597	0.422358	0.57764196
598	0.7308436	0.26915637
599	0.7714132	0.22858676
600	0.7651136	0.23488645
601	0.97438395	0.025615986
602	0.9751331	0.024866853
603	0.74808323	0.25191677
604	0.7993071	0.20069294
605	0.84151226	0.15848778
606	0.30871713	0.6912828
607	0.36059782	0.63940215
608	0.5654175	0.43458244
609	0.82337403	0.17662594
610	0.90770644	0.092293605
611	0.7944693	0.2055307
612	0.7617561	0.23824383
613	0.9040366	0.095963426
614	0.8185324	0.18146758
615	0.38429213	0.6157079
616	0.79965365	0.20034635
617	0.7140761	0.28592393
618	0.8238655	0.17613457
619	0.8542926	0.1457074
620	0.74881554	0.25118446
621	0.7201833	0.2798167
622	0.8360575	0.16394253
623	0.36171994	0.63828003
624	0.9208924	0.079107545
625	0.7217789	0.27822104
626	0.9107553	0.08924476
627	0.9545631	0.0454369
628	0.8626806	0.13731933
629	0.787693	0.21230693
630	0.9261928	0.07380724
631	0.83643395	0.16356604
632	0.74411356	0.25588647
633	0.8404848	0.15951519
634	0.86536723	0.13463274
635	0.9469662	0.053033806
636	0.8078703	0.1921297
637	0.71147346	0.2885265
638	0.8598087	0.14019136
639	0.7102085	0.28979155
640	0.7954252	0.20457478
641	0.747155	0.25284505
642	0.73056984	0.26943016
643	0.85429484	0.14570515
644	0.74967116	0.25032887
645	0.7630345	0.23696543
646	0.7252747	0.27472538
647	0.7516057	0.24839431
648	0.8081743	0.19182563
649	0.8323244	0.16767557
650	0.8675073	0.1324927
651	0.604116	0.39588398
652	0.6203195	0.37968045
653	0.8920134	0.10798662
654	0.6697116	0.33028844
655	0.7556937	0.24430636
656	0.8179651	0.18203491
657	0.29797637	0.7020236
658	0.975842	0.024158016
659	0.70684385	0.29315615
660	0.7219382	0.2780618
661	0.73204154	0.2679585
662	0.7618373	0.23816268
663	0.8223689	0.17763104
664	0.73273665	0.26726332
665	0.8691308	0.13086918
666	0.6850692	0.31493077
667	0.58490825	0.41509178
668	0.95372623	0.046273716
669	0.57337904	0.42662096
670	0.8167034	0.18329665
671	0.8151037	0.18489629
672	0.82319343	0.17680651
673	0.7736884	0.22631161
674	0.7844039	0.21559608
675	0.8305016	0.16949831
676	0.870318	0.129682
677	0.9508296	0.049170353
678	0.5920049	0.4079951
679	0.9346554	0.06534458
680	0.8321993	0.16780072
681	0.7231894	0.27681056
682	0.8399927	0.16000733
683	0.826755	0.17324503
684	0.4637353	0.5362647
685	0.95305747	0.046942573
686	0.88381666	0.11618338
687	0.7749435	0.22505651
688	0.45776108	0.5422389
689	0.7895816	0.21041843
690	0.6529457	0.34705433
691	0.8280054	0.17199463
692	0.8126396	0.18736038
693	0.87329715	0.12670287
694	0.9472522	0.052747797
695	0.73912424	0.2608758
696	0.93204993	0.06795011
697	0.85900825	0.1409918
698	0.96233195	0.037668068
699	0.8021921	0.19780794
700	0.66928995	0.33071002
701	0.841593	0.15840693
702	0.66798234	0.3320177
703	0.74600005	0.25399992
704	0.8390574	0.16094257
705	0.78607625	0.21392377
706	0.6745195	0.32548055
707	0.8062181	0.1937819
708	0.88117576	0.11882424
709	0.83658504	0.16341494
710	0.5050258	0.49497417
711	0.7291723	0.2708277
712	0.67751706	0.322483
713	0.820156	0.17984405
714	0.78629375	0.21370627
715	0.25753576	0.7424643
716	0.4775496	0.5224504
717	0.83131486	0.16868514
718	0.7693724	0.23062758
719	0.6382425	0.36175752
720	0.78587455	0.21412545
721	0.75632256	0.2436774
722	0.9457385	0.054261424
723	0.9626204	0.03737963
724	0.7739139	0.22608604
725	0.85277104	0.14722899
726	0.8055386	0.19446146
727	0.93440723	0.0655928
728	0.55727386	0.44272614
729	0.54511935	0.4548807
730	0.67218864	0.32781133
731	0.765941	0.234059
732	0.6950465	0.3049535
733	0.79772365	0.2022764
734	0.69691145	0.30308858
735	0.81931996	0.18068008
736	0.5028058	0.49719417
737	0.81266165	0.18733837
738	0.77142465	0.22857536
739	0.48661837	0.5133816
740	0.5960836	0.4039164
741	0.6302568	0.36974326
742	0.67843103	0.32156897
743	0.4792047	0.5207953
744	0.6834066	0.3165934
745	0.7483477	0.25165233
746	0.8700544	0.1299456
747	0.7926171	0.20738292
748	0.7595796	0.24042037
749	0.9421063	0.057893645
750	0.57062906	0.42937097
751	0.8719369	0.12806308
752	0.6456873	0.35431266
753	0.62165195	0.37834805
754	0.7337076	0.2662924
755	0.49892545	0.50107455
756	0.8594151	0.14058486
757	0.7157517	0.28424826
758	0.92824286	0.07175714
759	0.8590232	0.14097679
760	0.22503556	0.77496445
761	0.8738508	0.12614915
762	0.7585247	0.24147531
763	0.853352	0.146648
764	0.7853879	0.21461213
765	0.8814602	0.11853984
766	0.86390436	0.13609564
767	0.70878935	0.29121065
768	0.77840906	0.22159092
769	0.741545	0.258455
770	0.75216275	0.24783722
771	0.81987125	0.18012871
772	0.72240126	0.27759874
773	0.5021544	0.49784562
774	0.97117907	0.028820867
775	0.846166	0.15383399
776	0.85512143	0.14487858
777	0.8768762	0.12312379
778	0.80991477	0.1900852
779	0.75663596	0.24336404
780	0.7060633	0.29393676
781	0.7954788	0.2045212
782	0.7215042	0.27849573
783	0.6997811	0.30021885
784	0.6582451	0.34175497
785	0.58994865	0.41005135
786	0.9670484	0.032951634
787	0.74076277	0.25923717
788	0.81172776	0.18827228
789	0.7934868	0.20651326
790	0.85365707	0.14634298
791	0.82516193	0.1748381
792	0.88424575	0.11575428
793	0.832605	0.16739498
794	0.89256775	0.10743222
795	0.7235485	0.27645156
796	0.96469307	0.035306945
797	0.8526753	0.14732462
798	0.8593155	0.14068447
799	0.711617	0.28838304
800	0.5233006	0.4766994
801	0.807095	0.19290496
802	0.9310365	0.06896352
803	0.9175597	0.082440235
804	0.6082201	0.39177987
805	0.7957999	0.20420007
806	0.7348599	0.26514012
807	0.78670233	0.21329762
808	0.85085297	0.14914706
809	0.8120731	0.18792687
810	0.83103085	0.16896912
811	0.96326536	0.036734615
812	0.849395	0.15060502
813	0.7081498	0.2918502
814	0.5527591	0.44724086
815	0.53317565	0.46682438
816	0.57984656	0.4201534
817	0.81907916	0.18092088
818	0.7849451	0.21505493
819	0.8583166	0.1416834
820	0.9336396	0.06636037
821	0.82980186	0.17019817
822	0.9559177	0.044082325
823	0.9588756	0.04112441
824	0.9303236	0.069676384
825	0.98025674	0.01974321
826	0.8953977	0.104602315
827	0.8159034	0.18409663
828	0.933382	0.06661806
829	0.56660473	0.4333953
830	0.9824039	0.01759618
831	0.8497432	0.15025677
832	0.6303225	0.36967745
833	0.9477639	0.052236095
834	0.78979445	0.21020557
835	0.8606013	0.13939871
836	0.81586343	0.18413657
837	0.8135301	0.18646997
838	0.7522278	0.24777222
839	0.7741943	0.22580571
840	0.5831941	0.4168059
841	0.79633725	0.20366271
842	0.8251854	0.17481463
843	0.947047	0.052952975
844	0.8509929	0.1490071
845	0.8464405	0.15355952
846	0.88117814	0.1188218
847	0.80376303	0.19623691
848	0.77415586	0.22584413
849	0.8954099	0.10459016
850	0.7745888	0.22541122
851	0.7506431	0.24935696
852	0.75324255	0.24675742
853	0.82508284	0.17491719
854	0.8202361	0.1797639
855	0.64391017	0.35608983
856	0.648999	0.35100096
857	0.7831425	0.21685752
858	0.9301334	0.0698666
859	0.5009816	0.4990183
860	0.81782335	0.18217665
861	0.7864034	0.21359655
862	0.83892584	0.1610742
863	0.8160687	0.18393125
864	0.8091094	0.1908906
865	0.8636791	0.13632081
866	0.9578125	0.042187564
867	0.58049977	0.4195002
868	0.37885016	0.62114984
869	0.95623046	0.04376957
870	0.8602846	0.13971531
871	0.8362129	0.16378714
872	0.9113128	0.08868716
873	0.81639135	0.18360864
874	0.77107227	0.22892769
875	0.8380234	0.1619765
876	0.7824167	0.21758327
877	0.9337243	0.066275686
878	0.7484672	0.25153282
879	0.7724667	0.22753325
880	0.75717384	0.24282615
881	0.78145355	0.21854645
882	0.8650351	0.13496491
883	0.8208365	0.17916353
884	0.93196875	0.068031214
885	0.9348204	0.06517956
886	0.81575906	0.1842409
887	0.7184851	0.28151494
888	0.94271183	0.057288196
889	0.8627196	0.13728039
890	0.9455738	0.054426182
891	0.94356805	0.056431927
892	0.5035296	0.49647042
893	0.8174135	0.18258648
894	0.7949386	0.20506139
895	0.6957736	0.30422646
896	0.6469627	0.35303724
897	0.44369963	0.5563004
898	0.69712114	0.30287886
899	0.809133	0.19086695
900	0.795173	0.20482704
901	0.93824357	0.06175636
902	0.6293326	0.37066737
903	0.73812157	0.26187837
904	0.83689487	0.16310513
905	0.7482138	0.25178617
906	0.80162406	0.19837596
907	0.80181336	0.19818664
908	0.8670621	0.13293788
909	0.8213502	0.17864983
910	0.8530197	0.14698023
911	0.795164	0.20483595
912	0.90052015	0.09947986
913	0.8413457	0.15865432
914	0.6463621	0.35363787
915	0.73066634	0.26933366
916	0.65054554	0.3494544
917	0.9225129	0.077487096
918	0.9626144	0.0373856
919	0.5573801	0.4426199
920	0.81095916	0.18904085
921	0.76514244	0.23485754
922	0.903547	0.09645305
923	0.8335771	0.16642289
924	0.8997579	0.10024202
925	0.86314905	0.13685097
926	0.8073378	0.19266222
927	0.8328469	0.16715313
928	0.6517618	0.3482382
929	0.8557612	0.1442389
930	0.7104513	0.28954875
931	0.8534677	0.14653225
932	0.89910644	0.100893594
933	0.8667592	0.13324082
934	0.70416653	0.29583344
935	0.7896394	0.21036056
936	0.8412961	0.1587039
937	0.82415944	0.17584054
938	0.9238204	0.07617964
939	0.40372503	0.5962749
940	0.9087138	0.09128622
941	0.88397276	0.11602721
942	0.8569759	0.14302412
943	0.8813083	0.11869172
944	0.8648576	0.13514237
945	0.7980571	0.2019429
946	0.7930507	0.20694932
947	0.68890494	0.31109503
948	0.8112256	0.18877445
949	0.6036661	0.39633387
950	0.78120214	0.21879783
951	0.86683404	0.13316599
952	0.4407016	0.5592984
953	0.89547133	0.10452866
954	0.94256926	0.05743078
955	0.8366197	0.16338035
956	0.8547023	0.14529772
957	0.9827534	0.017246557
958	0.7838783	0.21612166
959	0.8519728	0.1480272
960	0.7133303	0.2866696
961	0.8330604	0.16693966
962	0.88367057	0.11632942
963	0.8066068	0.19339314
964	0.9412471	0.058752928
965	0.7087159	0.29128408
966	0.7937194	0.20628054
967	0.8067453	0.19325468
968	0.82908744	0.17091258
969	0.58328456	0.4167154
970	0.82266796	0.17733203
971	0.9746523	0.025347752
972	0.80639416	0.19360586
973	0.45966998	0.54033005
974	0.8767527	0.12324738
975	0.7515139	0.2484861
976	0.85199267	0.14800735
977	0.95742244	0.042577576
978	0.7508547	0.2491453
979	0.75025827	0.24974173
980	0.4596621	0.5403379
981	0.75068086	0.24931909
982	0.70000315	0.29999685
983	0.7227227	0.27727723
984	0.9476233	0.052376702
985	0.6968264	0.30317363
986	0.7413604	0.25863957
987	0.871655	0.12834506
988	0.8233222	0.17667781
989	0.94805205	0.051947996
990	0.822439	0.17756103
991	0.84353304	0.15646696
992	0.8508757	0.1491243
993	0.932695	0.06730502
994	0.84460735	0.15539263
995	0.70025146	0.2997485
996	0.74768674	0.25231326
997	0.8728488	0.12715113
998	0.74532926	0.2546707
999	0.92389196	0.0761081
1000	0.79320675	0.20679325
1001	0.6412785	0.35872146
1002	0.8287657	0.17123431
1003	0.6680848	0.33191514
1004	0.7576725	0.24232753
1005	0.8569683	0.14303169
1006	0.8353636	0.16463633
1007	0.5333825	0.4666175
1008	0.8414178	0.15858226
1009	0.9698805	0.03011947
1010	0.7379187	0.26208127
1011	0.37607044	0.62392956
1012	0.7054064	0.29459357
1013	0.7198729	0.28012714
1014	0.7015139	0.2984861
1015	0.5870565	0.41294348
1016	0.7689157	0.2310843
1017	0.7695155	0.2304845
1018	0.70739365	0.29260638
1019	0.90183264	0.098167345
1020	0.7467146	0.25328538
1021	0.67937624	0.3206237
1022	0.7432886	0.25671136
1023	0.3652265	0.6347735
1024	0.8362085	0.16379148
1025	0.8411606	0.15883942
1026	0.86999667	0.13000333
1027	0.84586287	0.15413718
1028	0.9601863	0.039813694
1029	0.72715926	0.2728407
1030	0.879928	0.12007201
1031	0.97588956	0.02411041
1032	0.7736648	0.22633523
1033	0.86978143	0.13021855
1034	0.63020325	0.36979678
1035	0.9392607	0.06073931
1036	0.793092	0.20690799
1037	0.37104186	0.6289581
1038	0.83654475	0.16345528
1039	0.50061846	0.49938154
1040	0.7665642	0.23343576
1041	0.637545	0.362455
1042	0.81092155	0.1890784
1043	0.58399224	0.41600773
1044	0.9159573	0.08404266
1045	0.8576663	0.14233361
1046	0.4816498	0.5183502
1047	0.9119501	0.08804986
1048	0.8304255	0.16957448
1049	0.932383	0.06761704
1050	0.83055377	0.16944622
1051	0.55835587	0.4416441
1052	0.7569501	0.24304993
1053	0.76392585	0.23607416
1054	0.6911202	0.3088798
1055	0.85194105	0.14805892
1056	0.89701253	0.10298746
1057	0.8168213	0.18317872
1058	0.81149995	0.18850006
1059	0.72533774	0.27466226
1060	0.8359182	0.16408183
1061	0.9470471	0.052952893
1062	0.89238244	0.107617564
1063	0.81145614	0.18854387
1064	0.8044756	0.1955244
1065	0.77913857	0.22086142
1066	0.9537385	0.046261504
1067	0.8028471	0.19715288
1068	0.9324789	0.06752114
1069	0.5907021	0.40929785
1070	0.74718577	0.25281423
1071	0.7820709	0.21792908
1072	0.71374124	0.28625876
1073	0.71610814	0.2838919
1074	0.8075125	0.1924875
1075	0.81681687	0.18318307
1076	0.77188516	0.22811484
1077	0.806063	0.19393699
1078	0.79085594	0.2091441
1079	0.7978524	0.20214759
1080	0.7899155	0.2100845
1081	0.83752835	0.16247159
1082	0.88384265	0.116157316
1083	0.5342261	0.46577388
1084	0.61239207	0.38760796
1085	0.8447194	0.1552806
1086	0.79313636	0.20686369
1087	0.8025595	0.1974405
1088	0.9283899	0.07161012
1089	0.82482517	0.17517486
1090	0.8253188	0.1746812
1091	0.8527517	0.14724827
1092	0.5184546	0.48154542
1093	0.9551906	0.04480936
1094	0.8701309	0.12986909
1095	0.71757746	0.28242257
1096	0.8657752	0.13422471
1097	0.81472313	0.18527679
1098	0.82714885	0.17285118
1099	0.70442766	0.29557234
1100	0.7840525	0.21594751
1101	0.6807428	0.31925726
1102	0.8967191	0.10328087
1103	0.890394	0.1096061
1104	0.6045328	0.39546722
1105	0.81977135	0.1802286
1106	0.8506885	0.14931148
1107	0.7365455	0.26345447
1108	0.81087303	0.18912694
1109	0.42728174	0.57271826
1110	0.8549477	0.14505234
1111	0.7506651	0.24933487
1112	0.70363307	0.29636687
1113	0.7889002	0.21109982
1114	0.7721274	0.22787265
1115	0.955523	0.044476964
1116	0.637726	0.36227405
1117	0.6746992	0.3253008
1118	0.6785974	0.32140258
1119	0.8185787	0.1814213
1120	0.82181376	0.17818625
1121	0.9048459	0.0951541
1122	0.78611207	0.21388797
1123	0.78162783	0.2183722
1124	0.7768561	0.22314392
1125	0.95300907	0.04699089
1126	0.81692797	0.18307203
1127	0.91553205	0.08446801
1128	0.80417883	0.19582117
1129	0.8791227	0.120877355
1130	0.7252205	0.27477953
1131	0.8856186	0.11438137
1132	0.7317427	0.26825732
1133	0.7677462	0.23225379
1134	0.40263417	0.5973658
1135	0.8635865	0.13641354
1136	0.87227964	0.12772031
1137	0.7893698	0.21063021
1138	0.7145013	0.28549865
1139	0.33437708	0.6656229
1140	0.8554215	0.14457847
1141	0.62444603	0.375554
1142	0.83956975	0.1604303
1143	0.7750109	0.22498904
1144	0.8474023	0.15259768
1145	0.88117576	0.11882424
1146	0.6585622	0.34143782
1147	0.7522687	0.24773136
1148	0.50466377	0.4953362
1149	0.73625326	0.2637468
1150	0.74011034	0.2598897
1151	0.73024756	0.26975244
1152	0.81516945	0.18483055
1153	0.8451615	0.1548385
1154	0.80372894	0.1962711
1155	0.9334592	0.06654078
1156	0.781273	0.21872696
1157	0.79797274	0.20202722
1158	0.8442124	0.15578751
1159	0.9073032	0.092696734
1160	0.82238346	0.17761658
1161	0.5618285	0.4381715
1162	0.42360848	0.5763916
1163	0.72850347	0.2714966
1164	0.06312811	0.93687195
1165	0.81706226	0.18293773
1166	0.68110985	0.31889015
1167	0.75523794	0.24476211
1168	0.8707813	0.12921874
1169	0.83017385	0.16982618
1170	0.91359645	0.08640348
1171	0.7899111	0.21008888
1172	0.7823694	0.21763065
1173	0.9624302	0.03756975
1174	0.8466851	0.15331492
1175	0.79878384	0.20121618
1176	0.7455553	0.25444466
1177	0.9164435	0.08355649
1178	0.61535347	0.3846465
1179	0.8077515	0.19224851
1180	0.84265864	0.15734136
1181	0.59041536	0.40958464
1182	0.4782752	0.5217248
1183	0.95598906	0.04401096
1184	0.72235566	0.27764437
1185	0.8167407	0.18325935
1186	0.8219088	0.17809121
1187	0.891338	0.10866198
1188	0.48890176	0.5110982
1189	0.7580121	0.24198788
1190	0.56833696	0.431663
1191	0.89187527	0.108124696
1192	0.76930416	0.23069578
1193	0.84490365	0.15509638
1194	0.85134655	0.14865342
1195	0.7948793	0.20512064
1196	0.9465221	0.05347786
1197	0.90409553	0.09590445
1198	0.7923582	0.2076418
1199	0.62143993	0.37856007
1200	0.6637952	0.33620483
1201	0.94427836	0.055721615
1202	0.84179395	0.15820606
1203	0.6520639	0.34793603
1204	0.8664453	0.13355467
1205	0.8459187	0.15408128
1206	0.76453316	0.23546676
1207	0.7201563	0.27984366
1208	0.5669566	0.43304342
1209	0.8217591	0.17824091
1210	0.8242748	0.17572522
1211	0.7517609	0.24823911
1212	0.79022366	0.20977636
1213	0.11788957	0.8821104
1214	0.8301525	0.16984755
1215	0.80292046	0.1970795
1216	0.8588029	0.14119713
1217	0.79921263	0.20078729
1218	0.72436106	0.27563894
1219	0.72991854	0.27008143
1220	0.7282156	0.27178437
1221	0.94929785	0.050702173
1222	0.8266447	0.1733553
1223	0.81246364	0.18753642
1224	0.93041676	0.06958321
1225	0.75507957	0.24492046
1226	0.8126518	0.18734816
1227	0.7781234	0.22187665
1228	0.78653014	0.21346991
1229	0.7598216	0.24017847
1230	0.745043	0.25495702
1231	0.7457479	0.25425208
1232	0.8524884	0.14751162
1233	0.85027385	0.1497262
1234	0.5492307	0.45076928
1235	0.62098444	0.37901556
1236	0.86232793	0.1376721
1237	0.66872525	0.33127475
1238	0.7890133	0.21098664
1239	0.80411553	0.1958845
1240	0.725187	0.27481294
1241	0.823944	0.176056
1242	0.7563491	0.24365088
1243	0.77101415	0.22898588
1244	0.8334533	0.16654675
1245	0.79176015	0.20823981
1246	0.6496343	0.35036567
1247	0.7560669	0.24393307
1248	0.60575897	0.39424106
1249	0.84625924	0.1537408
1250	0.44543812	0.55456185
1251	0.67901975	0.32098025
1252	0.88984984	0.110150166
1253	0.8732742	0.12672585
1254	0.6186129	0.3813871
1255	0.82574433	0.17425562
1256	0.85938543	0.14061461
1257	0.92541814	0.074581936
1258	0.9160482	0.08395183
1259	0.716186	0.283814
1260	0.61539954	0.38460043
1261	0.8327789	0.16722116
1262	0.8104911	0.1895089
1263	0.4241175	0.57588255
1264	0.6179254	0.3820746
1265	0.88329995	0.11669997
1266	0.81495374	0.18504627
1267	0.6156899	0.3843101
1268	0.85942656	0.14057341
1269	0.8687722	0.13122784
1270	0.73253345	0.2674666
1271	0.80477434	0.1952257
1272	0.75868624	0.24131373
1273	0.7997799	0.20022017
1274	0.8412694	0.15873069
1275	0.9231644	0.07683551
1276	0.736636	0.26336402
1277	0.42947644	0.57052356
1278	0.8948244	0.10517559
1279	0.7595613	0.24043867
1280	0.82086915	0.17913084
1281	0.7211869	0.2788131
1282	0.3025515	0.6974485
1283	0.8500102	0.14998977
1284	0.7727847	0.22721533
1285	0.75601965	0.24398035
1286	0.24813625	0.7518637
1287	0.6966285	0.3033715
1288	0.6588109	0.34118903
1289	0.8299017	0.17009836
1290	0.70931727	0.29068273
1291	0.7773897	0.22261027
1292	0.85499144	0.14500861
1293	0.6225662	0.37743378
1294	0.525557	0.47444308
1295	0.8392888	0.16071121
1296	0.8263966	0.17360346
1297	0.7480301	0.25196984
1298	0.835391	0.16460903
1299	0.8340918	0.16590825
1300	0.8877993	0.11220071
1301	0.80414	0.19586009
1302	0.8006082	0.1993918
1303	0.32930598	0.67069405
1304	0.7729869	0.22701316
1305	0.7713847	0.22861525
1306	0.5761351	0.4238649
1307	0.46106687	0.5389331
1308	0.90801316	0.09198685
1309	0.734858	0.265142
1310	0.9404118	0.059588127
1311	0.96617	0.03382995
1312	0.87570375	0.124296226
1313	0.9634916	0.036508415
1314	0.73510486	0.2648951
1315	0.7390672	0.26093277
1316	0.5745297	0.42547032
1317	0.47055724	0.5294427
1318	0.45612338	0.5438766
1319	0.6868227	0.31317732
1320	0.6998182	0.3001818
1321	0.5794022	0.42059785
1322	0.76137376	0.23862624
1323	0.84652704	0.15347293
1324	0.7839107	0.21608935
1325	0.9342976	0.06570242
1326	0.89776206	0.10223795
1327	0.67978257	0.32021746
1328	0.81209016	0.18790981
1329	0.7867708	0.21322915
1330	0.8057401	0.1942599
1331	0.5618991	0.4381008
1332	0.76919806	0.23080197
1333	0.96816784	0.031832203
1334	0.74614376	0.2538562
1335	0.7676464	0.2323536
1336	0.7797682	0.22023171
1337	0.84500575	0.15499426
1338	0.6410445	0.35895547
1339	0.8342408	0.1657592
1340	0.8238453	0.1761547
1341	0.9286995	0.07130056
1342	0.6027895	0.39721045
1343	0.6704552	0.32954475
1344	0.60309607	0.39690393
1345	0.8248616	0.17513837
1346	0.6312245	0.36877546
1347	0.60330087	0.39669916
1348	0.9591153	0.040884666
1349	0.8138337	0.18616629
1350	0.76340735	0.23659264
1351	0.3855468	0.61445314
1352	0.8750829	0.12491709
1353	0.81099313	0.18900684
1354	0.68374133	0.31625867
1355	0.87695116	0.12304885
1356	0.9048698	0.09513022
1357	0.8694134	0.13058656
1358	0.57922	0.42078
1359	0.9050821	0.09491791
1360	0.7967938	0.20320617
1361	0.8908171	0.10918287
1362	0.8669754	0.13302454
1363	0.8783273	0.121672735
1364	0.87134814	0.12865186
1365	0.8019906	0.19800939
1366	0.86704785	0.13295217
1367	0.8725355	0.12746452
1368	0.63048583	0.3695142
1369	0.79938495	0.20061511
1370	0.7986053	0.20139462
1371	0.8770739	0.12292611
1372	0.77332544	0.22667459
1373	0.66770464	0.33229533
1374	0.6955396	0.30446047
1375	0.934045	0.06595493
1376	0.064488165	0.9355118
1377	0.816352	0.18364803
1378	0.95607424	0.043925717
1379	0.77066445	0.22933555
1380	0.8586513	0.14134878
1381	0.82309425	0.17690577
1382	0.70048666	0.29951328
1383	0.81463337	0.1853666
1384	0.34424147	0.65575856
1385	0.78762865	0.21237136
1386	0.83860344	0.16139653
1387	0.7340716	0.26592833
1388	0.5935733	0.40642673
1389	0.8237697	0.17623037
1390	0.55792886	0.44207117
1391	0.9502946	0.049705364
1392	0.7007705	0.29922956
1393	0.75548667	0.24451332
1394	0.449444	0.550556
1395	0.91813266	0.081867315
1396	0.7966563	0.20334361
1397	0.7988971	0.20110296
1398	0.8081999	0.1918001
1399	0.81996584	0.18003413
1400	0.71822685	0.28177312
1401	0.847659	0.15234101
1402	0.7616073	0.23839268
1403	0.26029623	0.7397038
1404	0.6191188	0.38088122
1405	0.9643305	0.035669494
1406	0.6062047	0.39379534
1407	0.77386117	0.2261388
1408	0.94474113	0.055258904
1409	0.34907696	0.6509231
1410	0.774009	0.225991
1411	0.90581346	0.09418653
1412	0.8209691	0.17903087
1413	0.6324398	0.36756018
1414	0.78668135	0.21331869
1415	0.534988	0.465012
1416	0.730508	0.26949194
1417	0.66189104	0.33810896
1418	0.710349	0.28965098
1419	0.86415833	0.13584162
1420	0.6000688	0.39993116
1421	0.7222549	0.27774516
1422	0.7392331	0.2607669
1423	0.8006938	0.19930618
1424	0.77797276	0.22202729
1425	0.7742834	0.22571656
1426	0.83766204	0.16233802
1427	0.65314627	0.3468538
1428	0.7168324	0.2831676
1429	0.71771157	0.28228843
1430	0.85181177	0.14818822
1431	0.9006156	0.09938448
1432	0.7045489	0.29545107
1433	0.7167473	0.28325272
1434	0.7510181	0.24898186
1435	0.77703786	0.22296213
1436	0.71515006	0.2848499
1437	0.8666717	0.1333283
1438	0.8203822	0.17961779
1439	0.9457656	0.054234378
1440	0.79427594	0.20572403
1441	0.7474808	0.25251913
1442	0.769669	0.230331
