# Supplementary material for: Evaluating deep learning-based melanoma classification using immunohistochemistry and routine histology: A three center study
Source: PLoS One. 2024 Jan 19;19(1):e0297146. doi: 10.1371/journal.pone.0297146 (PMC10798511; doi:10.1371/journal.pone.0297146)
Supplement: S5 Dataset — (ZIP) [file pone.0297146.s011.zip › minimal_dataset/tile_predictions/dresden/107358-S1_ind_ISlab_1.0.csv]

	0	1
0	0.04378998	0.9562101
1	0.004962342	0.9950376
2	0.721408	0.278592
3	0.4403939	0.55960613
4	0.16158564	0.8384144
5	0.04966538	0.95033467
6	0.021224523	0.9787755
7	0.7069615	0.29303852
8	0.52643424	0.47356576
9	0.45428607	0.5457139
10	0.009270536	0.9907294
11	0.47865516	0.52134484
12	0.019708972	0.980291
13	0.1390163	0.86098367
14	0.67802626	0.32197377
15	0.85021836	0.14978167
16	0.10022727	0.8997727
17	0.54614943	0.45385063
18	0.07050923	0.9294908
19	0.107269764	0.8927303
20	0.11179931	0.8882007
21	0.7613893	0.23861067
22	0.054357976	0.94564205
23	0.80859655	0.19140346
24	0.39165682	0.6083432
25	0.037315592	0.96268445
26	0.5442094	0.4557906
27	0.10149416	0.89850587
28	0.023379887	0.9766201
29	0.75944746	0.24055257
30	0.041079737	0.9589203
31	0.1796285	0.8203715
32	0.6980125	0.30198756
33	0.10981753	0.8901825
34	0.49231166	0.5076883
35	0.011621196	0.98837876
36	0.47110772	0.5288923
37	0.07570906	0.92429096
38	0.03420115	0.96579885
39	0.70462734	0.2953727
40	0.72590786	0.27409217
41	0.1209913	0.8790087
42	0.004108659	0.99589133
43	0.51102376	0.4889763
44	0.3567801	0.64321995
45	0.23850906	0.76149094
46	0.17058782	0.8294122
47	0.8100696	0.1899304
48	0.93041545	0.069584504
49	0.13984819	0.86015177
50	0.23522362	0.76477635
51	0.027237363	0.97276264
52	0.83411574	0.1658842
53	0.028961228	0.9710388
54	0.66173476	0.33826527
55	0.7416016	0.25839838
56	0.12889276	0.8711073
57	0.03339811	0.96660185
58	0.16012003	0.83988
59	0.63857037	0.36142957
60	0.33890557	0.6610944
61	0.42103085	0.5789691
62	0.6202393	0.3797607
63	0.101450264	0.89854974
64	0.43245572	0.5675442
65	0.25472757	0.74527246
66	0.65734875	0.34265128
67	0.076200336	0.92379963
68	0.52524257	0.47475746
69	0.8388088	0.1611912
70	0.3724465	0.6275535
71	0.010224359	0.98977566
72	0.5356057	0.4643942
73	0.008276869	0.9917231
74	0.11168592	0.8883141
75	0.12966967	0.8703304
76	0.03553166	0.96446836
77	0.48252213	0.51747787
78	0.060116947	0.939883
79	0.17262487	0.8273751
80	0.0043864246	0.9956136
81	0.026542703	0.97345734
82	0.022750854	0.97724915
83	0.2424587	0.7575413
84	0.04581099	0.95418906
85	0.4135537	0.5864463
86	0.24546771	0.75453234
87	0.31497192	0.6850281
88	0.0026915222	0.9973085
89	0.18551952	0.8144805
90	0.073740385	0.9262596
91	0.66382504	0.33617494
92	0.024459053	0.97554094
93	0.32846355	0.67153645
94	0.00917097	0.990829
95	0.0066457097	0.9933543
96	0.47030994	0.52969
97	0.36144882	0.6385512
98	0.3633143	0.6366857
99	0.11803337	0.88196665
100	0.79174036	0.2082596
101	0.32319713	0.6768029
102	0.34513354	0.65486646
103	0.019258866	0.9807411
104	0.079148665	0.9208514
105	0.85531867	0.14468138
106	0.6336736	0.3663264
107	0.10597292	0.8940271
108	0.25730807	0.742692
109	0.73857737	0.26142263
110	0.04531067	0.9546893
111	0.052004747	0.94799525
112	0.0014955761	0.9985044
113	0.5902089	0.40979117
114	0.005151188	0.9948488
115	0.13011049	0.8698895
116	0.35074303	0.649257
117	0.10662438	0.89337564
118	0.16756652	0.8324335
119	0.05869626	0.94130373
120	0.196386	0.803614
121	0.023745527	0.97625446
122	0.20970777	0.7902922
123	0.83696383	0.16303618
124	0.005446032	0.9945539
125	0.23134103	0.76865894
126	0.7029751	0.2970249
127	0.867667	0.132333
128	0.1978653	0.8021347
129	0.84005713	0.1599429
130	0.0446704	0.9553296
131	0.08107916	0.9189209
132	0.11116481	0.8888352
133	0.026236191	0.9737638
134	0.4267269	0.5732731
135	0.027266948	0.9727331
136	0.43132272	0.5686773
137	0.4789974	0.52100265
138	0.16399927	0.83600074
139	0.12910897	0.87089103
140	0.18505196	0.814948
141	0.7745361	0.22546391
142	0.43447357	0.5655264
143	0.040234078	0.959766
144	0.0053281253	0.9946719
145	0.7017284	0.2982716
146	0.03447647	0.9655235
147	0.8164467	0.18355328
148	0.23944953	0.76055044
149	0.6899617	0.31003836
150	0.3121901	0.6878099
151	0.009054613	0.99094534
152	0.012985999	0.98701394
153	0.0063831713	0.9936168
154	0.8773359	0.12266411
155	0.015902147	0.9840979
156	0.09512065	0.90487933
157	0.20447361	0.7955264
158	0.7005598	0.2994402
159	0.24869889	0.7513011
160	0.15011132	0.8498887
161	0.2531977	0.74680233
162	0.3215798	0.6784202
163	0.29952464	0.7004754
164	0.5706882	0.4293118
165	0.008823277	0.9911767
166	0.44231632	0.5576837
167	0.03145767	0.96854234
168	0.05189328	0.94810665
169	0.29561776	0.70438224
170	0.070032954	0.92996705
171	0.073403634	0.9265964
172	0.5596603	0.44033968
173	0.08486649	0.91513354
174	0.5829542	0.41704574
175	0.10192348	0.89807653
176	0.1268696	0.8731304
177	0.7535701	0.24642989
178	0.06652452	0.93347543
179	0.5566658	0.44333425
180	0.66231936	0.33768064
181	0.07467073	0.9253293
182	0.023743892	0.9762562
183	0.040266644	0.95973337
184	0.5340352	0.4659648
185	0.2378843	0.7621157
186	0.8367794	0.1632206
187	0.8085602	0.19143984
188	0.16797137	0.83202857
189	0.50054854	0.4994515
190	0.56856394	0.43143603
191	0.16414252	0.83585745
192	0.6551791	0.34482095
193	0.5060357	0.4939643
194	0.49767914	0.5023209
195	0.54748034	0.45251969
196	0.004899181	0.9951008
197	0.24247405	0.7575259
198	0.29319602	0.70680404
199	0.005184374	0.99481565
200	0.7596341	0.2403659
201	0.38166443	0.61833555
202	0.05611194	0.94388807
203	0.9163771	0.08362281
204	0.25832066	0.7416794
205	0.67344236	0.32655767
206	0.41439462	0.5856054
207	0.6129864	0.38701364
208	0.19643056	0.8035694
209	0.7921541	0.20784593
210	0.13376476	0.8662352
211	0.21386835	0.7861316
212	0.11304058	0.88695943
213	0.01842299	0.981577
214	0.011437566	0.98856246
215	0.01612765	0.98387235
216	0.16085562	0.83914435
217	0.6327973	0.36720264
218	0.66277343	0.3372266
219	0.57351273	0.42648727
220	0.04145473	0.9585452
221	0.13629425	0.86370575
222	0.0099455	0.9900545
223	0.4631685	0.5368315
224	0.013342394	0.98665756
225	0.60333306	0.39666697
226	0.691166	0.30883405
227	0.028747732	0.9712523
228	0.011224084	0.98877597
229	0.0025254164	0.9974746
230	0.886775	0.113224946
231	0.018135587	0.98186445
232	0.10536513	0.89463484
233	0.6302031	0.36979687
234	0.5441372	0.4558628
235	0.026901344	0.9730987
236	0.15973751	0.84026253
237	0.43383315	0.5661669
238	0.7897412	0.21025884
239	0.88724023	0.11275981
240	0.054145195	0.9458548
241	0.20313333	0.7968667
242	0.12363854	0.8763614
243	0.22841148	0.77158856
244	0.5674042	0.43259576
245	0.46895364	0.5310464
246	0.7729078	0.22709218
247	0.15568335	0.84431666
248	0.4565076	0.54349244
249	0.5605815	0.43941852
250	0.10815651	0.89184344
251	0.0085416855	0.99145836
252	0.48474428	0.51525575
253	0.7177297	0.2822703
254	0.19468296	0.805317
255	0.044162985	0.955837
256	0.006317345	0.9936826
257	0.37852353	0.6214765
258	0.006248586	0.99375135
259	0.41913664	0.58086336
260	0.29592302	0.70407695
261	0.03258981	0.96741015
262	0.58885175	0.41114828
263	0.40121633	0.5987837
264	0.11321133	0.8867887
265	0.46109062	0.5389094
266	0.06917443	0.93082553
267	0.210101	0.789899
268	0.41171885	0.58828115
269	0.6408027	0.3591973
270	0.65557283	0.34442714
271	0.01261271	0.98738724
272	0.045152128	0.9548479
273	0.67033374	0.32966626
274	0.011914494	0.9880855
275	0.72494215	0.27505785
276	0.24419247	0.7558075
277	0.05278005	0.9472199
278	0.027625883	0.9723741
279	0.274136	0.72586393
280	0.052130684	0.9478693
281	0.76764727	0.23235273
282	0.88865376	0.111346215
283	0.110645585	0.8893544
284	0.08636903	0.91363096
285	0.02599478	0.97400516
286	0.45511448	0.5448856
287	0.70371616	0.29628378
288	0.018566912	0.9814331
289	0.81755453	0.18244554
290	0.7007817	0.2992183
291	0.4520343	0.54796576
292	0.24809588	0.75190413
293	0.014413862	0.9855861
294	0.12672962	0.87327033
295	0.4589223	0.54107773
296	0.113336965	0.886663
297	0.3741614	0.6258386
298	0.065986715	0.9340133
299	0.112241514	0.88775855
300	0.30148897	0.69851106
301	0.027982358	0.9720177
302	0.6235282	0.37647176
303	0.18581206	0.81418794
304	0.15346998	0.84653
305	0.2930274	0.7069726
306	0.0062185107	0.9937815
307	0.01913307	0.9808669
308	0.24523227	0.7547678
309	0.29558787	0.7044121
310	0.009083681	0.9909163
311	0.6148641	0.38513586
312	0.11751853	0.8824815
313	0.458202	0.54179794
314	0.14258587	0.8574141
315	0.6010244	0.39897564
316	0.35908303	0.640917
317	0.84490746	0.15509258
318	0.3007242	0.69927585
319	0.5928955	0.4071045
320	0.10124788	0.8987521
321	0.01771005	0.98228997
322	0.03235112	0.96764886
323	0.73585844	0.26414156
324	0.6876677	0.31233233
325	0.5664693	0.4335307
326	0.17759387	0.8224061
327	0.5067159	0.4932841
328	0.50510275	0.49489728
329	0.46577546	0.5342245
330	0.49458194	0.50541806
331	0.0041315034	0.99586856
332	0.03286327	0.9671367
333	0.77101403	0.228986
334	0.024594586	0.97540545
335	0.28484574	0.7151543
336	0.06327458	0.9367254
337	0.027076863	0.9729231
338	0.74478954	0.25521043
339	0.51226115	0.48773888
340	0.007872705	0.9921273
341	0.07455933	0.92544067
342	0.50610155	0.49389842
343	0.113539204	0.88646084
344	0.65272003	0.34728
345	0.32812795	0.671872
346	0.5667438	0.43325627
347	0.021392537	0.9786074
348	0.17955175	0.8204483
349	0.08886059	0.91113937
350	0.17809166	0.8219083
351	0.37215316	0.6278469
352	0.39307302	0.606927
353	0.02340586	0.97659415
354	0.025039217	0.97496074
355	0.072007045	0.92799294
356	0.69169223	0.30830783
357	0.28144437	0.7185556
358	0.42708796	0.57291204
359	0.64100236	0.35899764
360	0.819248	0.18075195
361	0.88471544	0.11528454
362	0.739853	0.26014698
363	0.007973374	0.9920266
364	0.18963479	0.8103652
365	0.16321786	0.83678216
366	0.24168417	0.7583158
367	0.86283207	0.13716792
368	0.0091095865	0.99089044
369	0.0349371	0.965063
370	0.03255502	0.96744496
371	0.0015608134	0.99843913
372	0.13887006	0.86112994
373	0.06918786	0.9308122
374	0.026967041	0.973033
375	0.10850301	0.891497
376	0.0098808855	0.9901191
377	0.018747643	0.9812524
378	0.3660277	0.6339723
379	0.3559117	0.6440883
380	0.2181029	0.78189707
381	0.68768454	0.31231543
382	0.25117022	0.7488297
383	0.67308044	0.32691962
384	0.024194798	0.9758052
385	0.069596775	0.9304033
386	0.13439143	0.8656085
387	0.057247154	0.94275284
388	0.14862774	0.85137224
389	0.26695836	0.73304164
390	0.46839738	0.5316027
391	0.09677529	0.9032247
392	0.0043165525	0.99568343
393	0.07602187	0.92397815
394	0.3600405	0.6399595
395	0.7742138	0.22578621
396	0.5269963	0.47300366
397	0.14901334	0.85098666
398	0.3626799	0.6373201
399	0.18449889	0.8155011
400	0.4762039	0.52379614
401	0.55945647	0.44054347
402	0.33856446	0.66143554
403	0.10204024	0.89795977
404	0.34348416	0.65651584
405	0.011188313	0.98881173
406	0.37438267	0.6256173
407	0.19395977	0.8060402
408	0.4868725	0.5131275
409	0.7730229	0.22697705
410	0.4435545	0.5564455
411	0.24412896	0.755871
412	0.7143888	0.28561124
413	0.39980802	0.60019195
414	0.32159936	0.6784006
415	0.22365071	0.7763493
416	0.42203826	0.57796174
417	0.5895757	0.41042435
418	0.07780402	0.922196
419	0.63602376	0.36397627
420	0.6390979	0.360902
421	0.65371907	0.34628096
422	0.43808714	0.5619129
423	0.25382388	0.7461761
424	0.53097564	0.4690244
425	0.122593634	0.8774063
426	0.21151009	0.7884899
427	0.0027153417	0.99728465
428	0.08384849	0.9161516
429	0.010665122	0.9893349
430	0.72170943	0.2782905
431	0.043303046	0.956697
432	0.06330793	0.9366921
433	0.1882521	0.8117479
434	0.15211436	0.8478856
435	0.019180376	0.98081964
436	0.07691921	0.92308074
437	0.07063373	0.9293663
438	0.11470471	0.8852953
439	0.07193894	0.928061
440	0.016382366	0.98361766
441	0.79555917	0.20444085
442	0.048251215	0.9517488
443	0.025463806	0.97453624
444	0.010186702	0.98981327
445	0.60784715	0.39215288
446	0.5117283	0.48827177
447	0.37713593	0.6228641
448	0.030959746	0.9690402
449	0.02920663	0.97079337
450	0.32961336	0.6703866
451	0.39675704	0.60324293
452	0.001192447	0.99880755
453	0.031987444	0.9680126
454	0.410823	0.589177
455	0.71875954	0.28124052
456	0.18226646	0.8177335
457	0.3478958	0.65210414
458	0.14138547	0.8586145
459	0.02725354	0.97274643
460	0.7948975	0.20510252
461	0.00712555	0.9928745
462	0.098707825	0.9012922
463	0.0056001577	0.99439985
464	0.57421184	0.42578813
465	0.3219683	0.6780317
466	0.6884508	0.31154922
467	0.7673467	0.23265332
468	0.6836786	0.3163214
469	0.65169454	0.34830546
470	0.015643127	0.98435694
471	0.08686314	0.9131368
472	0.5377961	0.46220395
473	0.4468936	0.5531064
474	0.3466908	0.6533092
475	0.09067351	0.9093265
476	0.89968365	0.100316346
477	0.05871755	0.9412825
478	0.18975559	0.81024444
479	0.021321079	0.9786789
480	0.017154923	0.98284507
481	0.050265364	0.9497346
482	0.023329586	0.97667044
483	0.19161147	0.80838853
484	0.119799875	0.8802001
485	0.5486174	0.45138264
486	0.61844444	0.38155553
487	0.2791741	0.7208259
488	0.013949453	0.98605055
489	0.46807495	0.531925
490	0.1984115	0.80158854
491	0.53171855	0.4682814
492	0.6355605	0.36443955
493	0.84529513	0.15470485
494	0.3501173	0.64988273
495	0.18368341	0.8163166
496	0.18540275	0.8145972
497	0.052426722	0.94757324
498	0.13406605	0.86593395
499	0.056094784	0.9439052
500	0.03947977	0.9605202
501	0.5258396	0.47416037
502	0.0013911613	0.9986089
503	0.099346794	0.9006532
504	0.024543094	0.97545695
505	0.17578332	0.8242167
506	0.32919842	0.6708016
507	0.14442039	0.8555796
508	0.6218961	0.3781039
509	0.20409444	0.7959056
510	0.3860241	0.61397594
511	0.019485168	0.98051476
512	0.0135411145	0.98645896
513	0.0074721775	0.99252784
514	0.0886904	0.91130954
515	0.2586812	0.7413188
516	0.6679609	0.33203912
517	0.020559443	0.97944057
518	0.15888081	0.8411192
519	0.3869792	0.61302084
520	0.017748082	0.9822519
521	0.40757582	0.5924242
522	0.10668773	0.8933123
523	0.36220896	0.63779104
524	0.42113513	0.5788649
525	0.9001736	0.09982639
526	0.045416642	0.9545833
527	0.41533577	0.5846642
528	0.09248781	0.9075122
529	0.6036598	0.39634013
530	0.2119299	0.78807014
531	0.7851001	0.21489985
532	0.0033127544	0.99668723
533	0.7917462	0.20825376
534	0.019043336	0.9809567
535	0.28990424	0.71009576
536	0.86818844	0.13181157
537	0.48350286	0.51649714
538	0.26350176	0.73649824
539	0.7866854	0.21331461
540	0.4363814	0.5636186
541	0.6400418	0.35995817
542	0.25190955	0.74809045
543	0.668118	0.331882
544	0.6750601	0.32493988
545	0.58870375	0.41129625
546	0.07587272	0.9241272
547	0.4055382	0.59446186
548	0.75249875	0.24750122
549	0.08011202	0.91988796
550	0.077840514	0.9221595
551	0.6565789	0.34342116
552	0.19414127	0.80585873
553	0.044908915	0.95509106
554	0.06196351	0.9380365
555	0.12569986	0.8743001
556	0.09052697	0.909473
557	0.63168114	0.36831892
558	0.40817946	0.59182054
559	0.37404534	0.6259546
560	0.10314608	0.89685386
561	0.021420171	0.97857976
562	0.6676882	0.3323118
563	0.72578895	0.27421102
564	0.021295022	0.97870505
565	0.18900815	0.8109919
566	0.07276787	0.92723215
567	0.124963686	0.8750363
568	0.011908523	0.98809147
569	0.2895991	0.71040094
570	0.10801244	0.89198756
571	0.066166095	0.93383396
572	0.06795951	0.9320405
573	0.004789118	0.99521095
574	0.5619053	0.43809468
575	0.00789244	0.99210757
576	0.8071929	0.19280708
577	0.011218021	0.988782
578	0.46504816	0.53495187
579	0.0474504	0.9525496
580	0.0135832615	0.9864167
581	0.029626047	0.9703739
582	0.6681741	0.3318259
583	0.7441039	0.25589603
584	0.636897	0.36310294
585	0.6114587	0.3885413
586	0.5936708	0.4063292
587	0.65543395	0.34456602
588	0.0035430437	0.9964569
589	0.68385994	0.31614006
590	0.12076794	0.87923205
591	0.27795544	0.7220445
592	0.15508513	0.84491485
593	0.5376816	0.46231842
594	0.5929282	0.40707177
595	0.00937679	0.9906232
596	0.06817122	0.9318288
597	0.084778465	0.9152216
598	0.038144775	0.96185523
599	0.05746149	0.94253856
600	0.6834124	0.31658766
601	0.1316656	0.8683344
602	0.6918051	0.30819488
603	0.008757541	0.9912424
604	0.017446268	0.9825538
605	0.5982014	0.40179858
606	0.01030228	0.98969775
607	0.11931198	0.880688
608	0.42363605	0.576364
609	0.3361989	0.6638011
610	0.44850013	0.55149984
611	0.775448	0.22455198
612	0.05949414	0.94050586
613	0.19658273	0.80341727
614	0.5410992	0.45890075
615	0.04095519	0.9590449
616	0.041101307	0.9588987
617	0.20085046	0.7991495
618	0.069270276	0.9307297
619	0.079485215	0.92051476
620	0.08899909	0.91100085
621	0.04770235	0.9522976
622	0.055887207	0.9441128
623	0.8530452	0.14695476
624	0.42712343	0.5728766
625	0.25552982	0.7444702
626	0.8140937	0.18590628
627	0.0055567636	0.99444324
628	0.0055216504	0.99447834
629	0.13244979	0.86755025
630	0.37180838	0.6281916
631	0.21227014	0.78772986
632	0.0060874913	0.9939126
633	0.67897034	0.3210297
634	0.24898063	0.7510194
635	0.68298995	0.31701005
636	0.28984314	0.7101568
637	0.0037643982	0.99623567
638	0.038382966	0.9616171
639	0.10345618	0.8965438
640	0.6553159	0.3446841
641	0.1672758	0.8327242
642	0.5627414	0.4372586
643	0.11407911	0.88592094
644	0.7157032	0.28429687
645	0.53144795	0.46855205
646	0.75581646	0.24418357
647	0.105858475	0.89414155
648	0.051038142	0.9489618
649	0.4973807	0.50261927
650	0.09053147	0.9094685
651	0.107108116	0.8928918
652	0.7521411	0.24785891
653	0.055859692	0.94414026
654	0.0065263654	0.9934736
655	0.014222579	0.98577744
656	0.09604679	0.9039532
657	0.22000135	0.77999866
658	0.119011514	0.88098854
659	0.61828715	0.38171288
660	0.1164314	0.8835686
661	0.79666615	0.20333381
662	0.3736333	0.62636673
663	0.055627782	0.9443722
664	0.5789684	0.42103165
665	0.5126987	0.48730126
666	0.46817738	0.5318226
667	0.31563282	0.6843672
668	0.65934455	0.34065545
669	0.84162766	0.15837239
670	0.046024352	0.9539756
671	0.00937536	0.9906246
672	0.5730736	0.42692634
673	0.4742627	0.52573735
674	0.50451	0.49548998
675	0.49662307	0.50337696
676	0.46141627	0.53858376
677	0.14678511	0.85321486
678	0.8305046	0.1694954
679	0.81356746	0.1864325
680	0.3818261	0.6181739
681	0.53514504	0.46485496
682	0.68091595	0.31908408
683	0.61489564	0.38510436
684	0.540223	0.459777
685	0.08866509	0.9113349
686	0.30810747	0.69189256
687	0.8108695	0.18913053
688	0.048967965	0.9510321
689	0.39179477	0.60820526
690	0.42964333	0.5703566
691	0.07800852	0.9219915
692	0.6689997	0.33100036
693	0.26873803	0.73126197
694	0.13565885	0.86434114
695	0.7495962	0.25040382
696	0.12967932	0.8703206
697	0.41707	0.58293
698	0.3148376	0.6851624
699	0.016301982	0.983698
700	0.04058913	0.95941085
701	0.41876456	0.5812354
702	0.4748882	0.5251118
703	0.047300488	0.95269954
704	0.70715916	0.29284078
705	0.47856745	0.5214326
706	0.63131565	0.36868438
707	0.37445444	0.6255455
708	0.6938357	0.30616426
709	0.43015146	0.56984854
710	0.25280294	0.74719703
711	0.04820431	0.95179576
712	0.10603169	0.89396834
713	0.062345188	0.93765485
714	0.42249575	0.5775042
715	0.022888035	0.977112
716	0.4007654	0.5992346
717	0.04792409	0.95207596
718	0.61954963	0.38045037
719	0.5187286	0.4812714
720	0.78125495	0.21874508
721	0.2753355	0.7246645
722	0.2264636	0.77353644
723	0.03956231	0.9604377
724	0.7638816	0.2361184
725	0.030478956	0.969521
726	0.3383537	0.6616463
727	0.16935691	0.83064306
728	0.20462663	0.7953734
729	0.28050676	0.7194932
730	0.58453846	0.41546154
731	0.7625699	0.2374301
732	0.77249455	0.22750545
733	0.6226017	0.37739834
734	0.2026728	0.7973272
735	0.5351794	0.4648206
736	0.0019539273	0.99804604
737	0.3059985	0.6940015
738	0.05434376	0.94565624
739	0.47096685	0.5290332
740	0.06119153	0.9388085
741	0.12255097	0.877449
742	0.4031712	0.5968288
743	0.03519382	0.9648062
744	0.0017541408	0.99824584
745	0.2621791	0.73782086
746	0.29776457	0.7022354
747	0.049528446	0.9504715
748	0.77058226	0.22941774
749	0.6557934	0.3442066
750	0.00036480144	0.9996352
751	0.44187942	0.55812055
752	0.032371983	0.967628
753	0.5361303	0.46386972
754	0.6223596	0.37764046
755	0.24708802	0.752912
756	0.20066924	0.7993308
757	0.016215082	0.9837849
758	0.43688163	0.5631184
759	0.16330366	0.8366963
760	0.261027	0.738973
761	0.34811455	0.65188545
762	0.040786836	0.9592132
763	0.19053997	0.80946
764	0.03396416	0.96603584
765	0.09416369	0.90583634
766	0.008138732	0.9918612
767	0.13584146	0.8641585
768	0.8892414	0.110758625
769	0.407128	0.592872
770	0.6997267	0.30027327
771	0.8285063	0.17149368
772	0.6608653	0.33913472
773	0.23235843	0.7676416
774	0.3607936	0.63920635
775	0.40627292	0.59372705
776	0.36058968	0.6394103
777	0.29477957	0.70522046
778	0.33995917	0.6600408
779	0.026726812	0.9732732
780	0.049361777	0.9506383
781	0.033808153	0.9661918
782	0.26870003	0.73129994
783	0.04456565	0.9554344
784	0.006024889	0.9939751
785	0.65320486	0.3467952
786	0.66952085	0.33047917
787	0.12179367	0.8782064
788	0.09894075	0.9010592
789	0.0056863166	0.9943137
790	0.53694415	0.46305585
791	0.80636805	0.19363199
792	0.48629713	0.51370287
793	0.03392268	0.9660773
794	0.90158933	0.09841069
795	0.06767216	0.93232787
796	0.016070623	0.9839294
797	0.53586274	0.46413726
798	0.38715878	0.61284125
799	0.076415315	0.92358464
800	0.5105769	0.48942307
801	0.6995489	0.30045107
802	0.6756454	0.32435456
803	0.03669298	0.9633071
804	0.014621963	0.985378
805	0.03439272	0.9656073
806	0.02058279	0.97941726
807	0.28526038	0.7147396
808	0.22168198	0.778318
809	0.42683065	0.57316935
810	0.2942897	0.7057103
811	0.057781383	0.9422186
812	0.22273093	0.77726907
813	0.13409208	0.86590797
814	0.4445524	0.5554476
815	0.7718602	0.22813983
816	0.08229323	0.9177068
817	0.043166164	0.95683384
818	0.5970133	0.4029867
819	0.0379234	0.96207666
820	0.014272727	0.98572725
821	0.11730059	0.8826994
822	0.21717231	0.78282773
823	0.04071996	0.95927995
824	0.105825916	0.89417404
825	0.54727805	0.45272195
826	0.36542508	0.6345749
827	0.3706983	0.6293017
828	0.47398254	0.5260174
829	0.08472649	0.9152735
830	0.040864244	0.9591358
831	0.0022614046	0.9977386
832	0.04915376	0.95084625
833	0.004441842	0.99555814
834	0.08955616	0.9104438
835	0.5660272	0.43397284
836	0.054933578	0.9450664
837	0.47892433	0.52107567
838	0.4424952	0.5575048
839	0.61519533	0.3848047
840	0.24474259	0.7552574
841	0.030164586	0.9698354
842	0.002173671	0.9978263
843	0.3991322	0.6008678
844	0.81249297	0.18750706
845	0.449109	0.550891
846	0.8353969	0.16460313
847	0.16120294	0.83879703
848	0.17309095	0.82690907
849	0.0074930494	0.9925069
850	0.023299618	0.97670037
851	0.08172732	0.9182727
852	0.060539614	0.9394604
853	0.5513646	0.44863543
854	0.35488698	0.64511305
855	0.041570842	0.95842916
856	0.36813706	0.6318629
857	0.64929587	0.35070413
858	0.45815015	0.5418499
859	0.8705397	0.1294603
860	0.48388007	0.51611996
861	0.027578542	0.9724214
862	0.105433494	0.89456654
863	0.661309	0.33869106
864	0.7410581	0.2589419
865	0.032843113	0.9671569
866	0.34760943	0.6523906
867	0.30100074	0.6989993
868	0.90323013	0.096769825
869	0.7722154	0.22778453
870	0.0020347307	0.99796534
871	0.87894887	0.121051095
872	0.081096716	0.91890323
