# Supplementary material for: Evaluating deep learning-based melanoma classification using immunohistochemistry and routine histology: A three center study
Source: PLoS One. 2024 Jan 19;19(1):e0297146. doi: 10.1371/journal.pone.0297146 (PMC10798511; doi:10.1371/journal.pone.0297146)
Supplement: S5 Dataset — (ZIP) [file pone.0297146.s011.zip › minimal_dataset/tile_predictions/dresden/947302-1-S1_ind_ISlab_0.0.csv]

	0	1
0	0.7713464	0.22865358
1	0.791818	0.20818196
2	0.74042714	0.25957283
3	0.90019286	0.09980717
4	0.66882575	0.33117422
5	0.8487306	0.15126939
6	0.46095338	0.53904665
7	0.6991643	0.30083567
8	0.94385314	0.056146875
9	0.6147662	0.38523382
10	0.9330618	0.06693819
11	0.7947126	0.20528735
12	0.970378	0.029622084
13	0.803663	0.19633697
14	0.6512528	0.34874713
15	0.6845279	0.3154721
16	0.762695	0.23730496
17	0.83205247	0.16794755
18	0.8830802	0.116919845
19	0.8441658	0.15583423
20	0.5179276	0.48207244
21	0.59516853	0.40483147
22	0.8796682	0.120331794
23	0.48464006	0.5153599
24	0.7297406	0.2702594
25	0.83013606	0.16986392
26	0.82378787	0.17621209
27	0.8049493	0.19505073
28	0.7737349	0.22626506
29	0.8987173	0.101282775
30	0.9016411	0.098358914
31	0.7229095	0.27709046
32	0.60793155	0.39206845
33	0.62618965	0.37381032
34	0.746911	0.253089
35	0.5079383	0.49206167
36	0.76782614	0.23217382
37	0.6820169	0.3179831
38	0.8868002	0.11319979
39	0.6606599	0.33934003
40	0.61446404	0.3855359
41	0.8227945	0.17720553
42	0.59367996	0.40632004
43	0.75750697	0.24249305
44	0.87555534	0.1244447
45	0.8404348	0.15956526
46	0.61424786	0.38575214
47	0.77549165	0.2245083
48	0.9695237	0.030476289
49	0.7642984	0.2357016
50	0.90443796	0.09556199
51	0.79479975	0.20520025
52	0.67595583	0.32404417
53	0.85575914	0.14424086
54	0.7981915	0.2018085
55	0.6144204	0.38557965
56	0.5630674	0.4369326
57	0.699546	0.30045402
58	0.6572816	0.34271842
59	0.8712446	0.12875533
60	0.8645792	0.13542078
61	0.7141532	0.28584683
62	0.7950616	0.2049384
63	0.68691885	0.31308115
64	0.6976681	0.30233192
65	0.72333646	0.2766636
66	0.8301265	0.16987345
67	0.5350796	0.4649204
68	0.79480416	0.20519578
69	0.5629775	0.43702254
70	0.73413587	0.26586413
71	0.82114005	0.17886001
72	0.771546	0.22845395
73	0.8043579	0.19564216
74	0.5753191	0.42468086
75	0.6902546	0.3097453
76	0.5025603	0.49743965
77	0.8579913	0.14200869
78	0.79106194	0.20893806
79	0.7632735	0.23672652
80	0.7194312	0.28056884
81	0.91966707	0.08033289
82	0.854176	0.14582397
83	0.7379792	0.26202083
84	0.61652964	0.38347033
85	0.8404004	0.15959963
86	0.91947824	0.08052176
87	0.742276	0.25772405
88	0.54790473	0.45209527
89	0.80717397	0.192826
90	0.41270733	0.5872927
91	0.8221284	0.17787154
92	0.8361472	0.16385284
93	0.9285951	0.07140491
94	0.6208452	0.37915486
95	0.9356511	0.064348914
96	0.6016938	0.3983062
97	0.8456272	0.15437289
98	0.6743516	0.32564843
99	0.84466535	0.15533467
100	0.42682564	0.5731743
101	0.93065864	0.06934137
102	0.8183691	0.1816309
103	0.52847385	0.47152618
104	0.9520791	0.047920953
105	0.60063857	0.39936146
106	0.73096204	0.26903793
107	0.87200445	0.12799549
108	0.5661382	0.43386176
109	0.82645345	0.1735466
110	0.75645316	0.24354686
111	0.5853243	0.4146757
112	0.6556922	0.3443078
113	0.5058896	0.4941104
114	0.85918957	0.14081039
115	0.6001271	0.39987293
116	0.7837851	0.21621494
117	0.8082057	0.19179426
118	0.6172934	0.38270655
119	0.87625414	0.12374586
120	0.72307515	0.27692488
121	0.8784316	0.121568434
122	0.898296	0.10170401
123	0.85250044	0.14749956
124	0.8983224	0.101677604
125	0.82419515	0.17580481
126	0.76406306	0.23593695
127	0.7474759	0.25252408
128	0.7705537	0.22944629
129	0.9104125	0.089587525
130	0.6141992	0.3858008
131	0.6171702	0.3828298
132	0.8786177	0.121382274
133	0.67049897	0.32950103
134	0.94908077	0.05091917
135	0.9340128	0.065987244
136	0.82731813	0.17268182
137	0.8192673	0.18073271
138	0.90922034	0.090779684
139	0.8145851	0.1854149
140	0.72053516	0.27946484
141	0.5022496	0.49775037
142	0.9035824	0.0964176
143	0.795279	0.20472094
144	0.57987005	0.42012998
145	0.81337225	0.18662775
146	0.9229177	0.077082224
147	0.8710643	0.12893566
148	0.924363	0.07563702
149	0.9217972	0.07820276
150	0.70485705	0.295143
151	0.96347123	0.036528792
152	0.9192445	0.08075555
153	0.71657413	0.28342584
154	0.7743551	0.22564489
155	0.65490586	0.34509417
156	0.8010764	0.19892354
157	0.8168912	0.18310884
158	0.91495264	0.08504739
159	0.9473716	0.052628394
160	0.67865926	0.3213407
161	0.65810907	0.34189096
162	0.7352576	0.26474237
163	0.9217206	0.07827933
164	0.8632012	0.13679878
165	0.6721209	0.32787907
166	0.35849097	0.641509
167	0.6662726	0.3337274
168	0.897119	0.102881044
169	0.74073875	0.25926122
170	0.4933374	0.5066626
171	0.79213107	0.20786893
172	0.66826546	0.33173454
173	0.71467465	0.28532532
174	0.9044374	0.09556266
175	0.608477	0.391523
176	0.50722784	0.4927722
177	0.81352323	0.18647678
178	0.7455315	0.25446847
179	0.60776865	0.39223132
180	0.8590353	0.14096466
