# Supplementary material for: Evaluating deep learning-based melanoma classification using immunohistochemistry and routine histology: A three center study
Source: PLoS One. 2024 Jan 19;19(1):e0297146. doi: 10.1371/journal.pone.0297146 (PMC10798511; doi:10.1371/journal.pone.0297146)
Supplement: S5 Dataset — (ZIP) [file pone.0297146.s011.zip › minimal_dataset/tile_predictions/dresden/127678-HE_ind_ISlab_1.0.csv]

	0	1
0	0.39221984	0.60778016
1	0.8700416	0.12995835
2	0.41821632	0.5817837
3	0.8794745	0.12052553
4	0.0041401526	0.9958599
5	0.96246994	0.037530012
6	0.9970162	0.002983809
7	0.29318637	0.7068136
8	0.98411155	0.015888426
9	0.012235351	0.98776466
10	0.9554618	0.044538125
11	0.9717919	0.028208042
12	0.97173506	0.028264934
13	0.9678678	0.032132253
14	0.026787775	0.97321224
15	0.379823	0.620177
16	0.08393103	0.9160689
17	0.77877575	0.22122419
18	0.05592436	0.94407564
19	0.17673598	0.82326406
20	0.033440057	0.96656
21	0.68122655	0.31877345
22	0.14774637	0.8522536
23	0.94367146	0.056328483
24	0.68727285	0.3127271
25	0.47281885	0.52718115
26	0.99610895	0.003890993
27	0.44092134	0.55907863
28	0.20198989	0.7980101
29	0.31743515	0.68256485
30	0.3389285	0.66107154
31	0.27501497	0.724985
32	0.10884891	0.89115113
33	0.9459659	0.054034147
34	0.7534351	0.24656492
35	0.05302141	0.94697857
36	0.7242969	0.27570307
37	0.027988458	0.9720115
38	0.800635	0.19936506
39	0.022828778	0.9771712
40	0.687348	0.31265202
41	0.008351066	0.9916489
42	0.59251916	0.40748078
43	0.98904103	0.010958968
44	0.44225368	0.55774635
45	0.0933616	0.9066384
46	0.02292758	0.97707236
47	0.83869606	0.16130391
48	0.22029383	0.7797062
49	0.03173692	0.96826303
50	0.13013628	0.8698637
51	0.27428263	0.7257173
52	0.05088679	0.9491132
53	0.06883095	0.9311691
54	0.97332215	0.026677854
55	0.107614934	0.89238507
56	0.987833	0.012166985
57	0.99113303	0.008867004
58	0.68407387	0.3159262
59	0.10062613	0.8993739
60	0.24700099	0.752999
61	0.39014426	0.6098557
62	0.64895934	0.35104063
63	0.7496729	0.2503271
64	0.61608964	0.38391036
65	0.3673524	0.6326476
66	0.93049586	0.06950419
67	0.7385291	0.26147085
68	0.91250426	0.08749572
69	0.26569963	0.7343004
70	0.9464648	0.05353529
71	0.81243825	0.18756177
72	0.7666893	0.23331074
73	0.008791628	0.9912083
74	0.3536661	0.6463339
75	0.49628833	0.50371164
76	0.9693512	0.030648861
77	0.16742948	0.83257055
78	0.98730636	0.012693584
79	0.1371258	0.86287415
80	0.043661404	0.9563386
81	0.8341783	0.16582169
82	0.33328864	0.66671133
83	0.0036815996	0.99631834
84	0.08629451	0.9137055
85	0.88082683	0.119173214
86	0.11221646	0.8877835
87	0.9767418	0.023258267
88	0.8845773	0.115422785
89	0.64699674	0.35300323
90	0.9958702	0.0041298564
91	0.96866196	0.031338006
92	0.10051664	0.8994834
93	0.13269195	0.8673081
94	0.8554755	0.14452448
95	0.3879792	0.6120208
96	0.17028421	0.8297157
97	0.74680465	0.25319535
98	0.93081766	0.069182344
99	0.9867575	0.013242542
100	0.6012569	0.39874303
101	0.1607033	0.83929676
102	0.020299233	0.9797007
103	0.004536937	0.9954631
104	0.31562793	0.684372
105	0.81567127	0.1843287
106	0.37991136	0.6200887
107	0.11877359	0.8812265
108	0.011749457	0.9882506
109	0.9462995	0.053700574
110	0.4277289	0.5722711
111	0.9482954	0.051704623
112	0.9227697	0.077230304
113	0.0322817	0.9677183
114	0.16012956	0.8398704
115	0.070862636	0.92913735
116	0.84839576	0.1516042
117	0.16263027	0.8373697
118	0.0038569244	0.99614316
119	0.7574522	0.24254781
120	0.99966943	0.00033062394
121	0.9137511	0.086248934
122	0.8939483	0.106051646
123	0.9691507	0.030849239
124	0.6028169	0.3971831
125	0.8191562	0.18084373
126	0.8758669	0.12413315
127	0.63961655	0.3603835
128	0.2811219	0.71887803
129	0.8583909	0.14160912
130	0.9948513	0.005148687
131	0.3857701	0.6142299
132	0.49376655	0.5062335
133	0.2857803	0.71421975
134	0.87195134	0.12804867
135	0.725883	0.274117
136	0.93029326	0.06970674
137	0.9717686	0.028231414
138	0.9400594	0.059940547
139	0.47844595	0.52155405
140	0.0013670556	0.99863297
141	0.166612	0.83338803
142	0.8519306	0.14806941
143	0.9527988	0.047201246
144	0.49806333	0.5019367
145	0.016032435	0.9839676
146	0.19875008	0.80124986
147	0.91189927	0.0881007
148	0.7684363	0.23156367
149	0.96459764	0.03540236
150	0.46689805	0.5331019
151	0.8638017	0.13619833
152	0.88188416	0.11811584
153	0.7949994	0.20500053
154	0.60554415	0.39445588
155	0.049196173	0.9508039
156	0.67136806	0.328632
157	0.25420198	0.74579805
158	0.44337735	0.5566227
159	0.36352167	0.63647836
160	0.68753976	0.31246027
161	0.93513346	0.064866565
162	0.54682225	0.45317775
163	0.12838095	0.87161905
164	0.8332763	0.16672376
165	0.22799765	0.77200234
166	0.23686582	0.7631342
167	0.6011179	0.3988821
168	0.6295696	0.3704304
169	0.1048259	0.895174
170	0.33712786	0.6628721
171	0.816327	0.18367301
172	0.93295664	0.06704332
173	0.6988636	0.30113643
174	0.8842466	0.11575343
175	0.0065416535	0.99345833
176	0.62371176	0.37628818
177	0.87951076	0.12048924
178	0.07436259	0.9256375
179	0.022044895	0.97795504
180	0.9256107	0.07438931
181	0.0018992905	0.9981007
182	0.79965055	0.20034948
183	0.70852727	0.2914727
184	0.32373828	0.6762617
185	0.86577535	0.1342247
186	0.002153126	0.99784684
187	0.37517673	0.6248233
188	0.8806585	0.11934147
189	0.7266964	0.27330366
190	0.0772859	0.9227141
191	0.7275828	0.27241716
192	0.61752075	0.3824793
193	0.16722755	0.8327725
194	0.7602098	0.2397902
195	0.003703236	0.9962968
196	0.21144727	0.7885527
197	0.0026172926	0.9973827
198	0.9071468	0.09285319
199	0.5847168	0.41528317
200	0.7475713	0.25242868
201	0.27383164	0.72616833
202	0.09681719	0.90318274
203	0.84268844	0.15731159
204	0.953315	0.046684995
205	0.16291484	0.8370852
206	0.1903946	0.80960536
207	0.99074674	0.009253217
208	0.37342355	0.6265764
209	0.006390228	0.9936098
210	0.6243463	0.37565368
211	0.22331102	0.776689
212	0.04305128	0.95694876
213	0.4101273	0.5898727
214	0.67892426	0.32107574
215	0.9089014	0.09109862
216	0.9450551	0.054944813
217	0.549807	0.45019296
218	0.911167	0.088832945
219	0.9438871	0.056112897
220	0.0018503098	0.99814975
221	0.1225278	0.8774722
222	0.46725774	0.5327422
223	0.22720173	0.7727983
224	0.5230486	0.4769514
225	0.62334156	0.37665844
226	0.017702892	0.9822971
227	0.16883405	0.83116597
228	0.0002534718	0.9997465
229	0.79059964	0.20940036
230	0.29446742	0.7055326
231	0.6059822	0.3940178
232	0.43561548	0.5643845
233	0.2805383	0.7194617
234	0.7442033	0.2557966
235	0.17842422	0.8215758
236	0.70129985	0.29870015
237	0.81780535	0.18219467
238	0.02765241	0.9723476
239	0.973389	0.026611038
240	0.96040064	0.03959938
241	0.031246394	0.96875364
242	0.1613272	0.83867276
243	0.07265939	0.92734057
244	0.14845167	0.8515484
245	0.9985606	0.0014394344
246	0.010679875	0.98932016
247	0.9059297	0.09407037
248	0.7950568	0.2049432
249	0.6592986	0.34070146
250	0.014765819	0.9852342
251	0.6998183	0.3001817
252	0.7220102	0.27798986
253	0.10171136	0.8982886
254	0.01271083	0.9872892
255	0.04644838	0.9535516
256	0.079779625	0.9202203
257	0.8393003	0.16069974
258	0.93342185	0.06657812
259	0.37570775	0.62429225
260	0.94133794	0.058662042
261	0.54955566	0.45044428
262	0.90290093	0.09709905
263	0.78652954	0.21347052
264	0.6046611	0.3953389
265	0.16038929	0.83961076
266	0.99212825	0.007871707
267	0.68972117	0.3102788
268	0.08992916	0.91007084
269	0.78075534	0.21924467
270	0.7955325	0.20446746
271	0.87818706	0.12181288
272	0.3438735	0.65612656
273	0.5542411	0.4457589
274	0.2287059	0.7712941
275	0.68793267	0.31206736
276	0.1794868	0.82051325
277	0.035599165	0.9644008
278	0.14334738	0.8566526
279	0.4795869	0.5204131
280	0.18162896	0.818371
281	0.3526494	0.64735067
282	0.5102411	0.48975897
283	0.37445343	0.6255466
284	0.115043335	0.8849567
285	0.80731386	0.19268613
286	0.9613893	0.038610708
287	0.06266782	0.9373322
288	0.2277615	0.77223855
289	0.57178724	0.42821273
290	0.16118535	0.8388147
291	0.1399518	0.8600482
292	0.71602553	0.28397447
293	0.40547383	0.59452623
294	0.678001	0.32199898
295	0.06959225	0.9304077
296	0.9453724	0.05462755
297	0.99597025	0.0040297937
298	0.057290316	0.9427097
299	0.40485126	0.5951487
300	0.24470034	0.7552996
301	0.123927936	0.87607205
302	0.5069501	0.49304992
303	0.7662134	0.23378655
304	0.14007933	0.8599207
305	0.18148439	0.8185156
306	0.6731144	0.32688564
307	0.46500802	0.534992
308	0.8223574	0.17764258
309	0.9607995	0.039200526
310	0.8680068	0.13199319
311	0.9427229	0.057277057
312	0.736615	0.263385
313	0.030386688	0.9696134
314	0.45529824	0.5447018
315	0.85805446	0.14194554
316	0.17959717	0.8204028
317	0.24388829	0.7561117
318	0.09761963	0.90238035
319	0.9423759	0.057624113
320	0.11835874	0.8816412
321	0.18359931	0.8164007
322	0.013816673	0.9861834
323	0.057857245	0.9421427
324	0.4976737	0.5023263
325	0.9941968	0.005803214
326	0.008851429	0.9911486
327	0.616727	0.38327298
328	0.036257192	0.9637428
329	0.79056656	0.20943339
330	0.25679073	0.7432093
331	0.6829312	0.31706887
332	0.14132884	0.8586712
333	0.7941339	0.20586604
334	0.6046554	0.39534456
335	0.36141646	0.63858354
336	0.122418135	0.87758183
337	0.36954507	0.6304549
338	0.013282941	0.9867171
339	0.97309947	0.026900519
340	0.888978	0.111021966
341	4.8233374e-05	0.9999517
342	0.47724319	0.52275676
343	0.6079786	0.39202142
344	0.91697776	0.08302227
345	0.8812409	0.1187591
346	0.9597145	0.040285572
347	0.9035803	0.09641972
348	0.18335254	0.8166474
349	0.99679923	0.0032007624
350	0.28494334	0.71505666
351	0.00049483427	0.99950516
352	0.9943838	0.005616131
353	0.54299915	0.45700082
354	0.9508471	0.049152914
355	0.07452651	0.92547345
356	0.68834853	0.3116515
357	0.21190354	0.7880965
358	0.06975085	0.93024915
359	0.3619841	0.6380159
360	0.1741004	0.8258996
361	0.075558335	0.92444164
362	0.40415645	0.5958435
363	0.9764664	0.023533648
364	0.004455212	0.9955448
365	0.74487865	0.25512135
366	0.028258523	0.9717415
367	0.77100444	0.22899553
368	0.2148297	0.7851703
369	0.83739084	0.1626092
370	0.78567517	0.21432485
371	0.17677262	0.8232274
372	0.18753283	0.81246716
373	0.7042873	0.2957127
374	0.06503462	0.93496543
375	0.7963757	0.20362432
376	0.77545124	0.22454873
377	0.5763088	0.42369124
378	0.9700869	0.02991308
379	0.0015458777	0.9984541
380	0.7923368	0.20766313
381	0.69431937	0.3056806
382	0.8465531	0.15344691
383	0.9555709	0.044429146
384	0.7674096	0.23259045
385	0.07644357	0.92355645
386	0.6599058	0.34009424
387	0.6694096	0.33059037
388	0.82987154	0.17012842
389	0.5603094	0.4396906
390	0.6893227	0.31067723
391	0.9907161	0.009283978
392	0.5187928	0.48120716
393	0.868726	0.13127393
394	0.007225844	0.9927741
395	0.7834936	0.21650639
396	0.11180245	0.8881975
397	0.34451282	0.6554872
398	0.000657921	0.999342
399	0.0028338362	0.9971661
400	0.65966225	0.3403378
401	0.99300945	0.0069905254
402	0.053385675	0.94661427
403	0.87037545	0.12962453
404	0.08094529	0.9190547
405	0.65197664	0.34802338
406	0.20963912	0.7903609
407	0.0047881794	0.99521184
408	0.007332938	0.992667
409	0.791172	0.20882794
410	0.97820204	0.021797886
411	0.50589955	0.49410042
412	0.02225656	0.9777434
413	0.43616408	0.5638359
414	0.84247327	0.15752675
415	0.98826236	0.0117376065
416	0.04305299	0.956947
417	0.9236592	0.07634082
418	0.47172543	0.52827454
419	0.39214945	0.6078506
420	0.41978273	0.58021724
421	0.10230622	0.89769375
422	0.5333913	0.4666087
423	0.31210884	0.6878912
424	0.15427369	0.8457263
425	0.002335947	0.9976641
426	0.9739579	0.02604204
427	0.89578104	0.10421894
428	0.9059607	0.09403933
429	0.5284034	0.47159657
430	0.9798543	0.020145686
431	0.017657924	0.98234206
432	0.70453143	0.2954685
433	0.040285908	0.9597142
434	0.3288685	0.6711315
435	0.88807887	0.11192115
436	0.34605473	0.6539452
437	0.853221	0.14677893
438	0.108322814	0.89167714
439	0.32847968	0.67152035
440	0.04204606	0.95795393
441	1.9887535e-05	0.9999801
442	0.7655133	0.23448674
443	0.0053059193	0.99469405
444	0.011553138	0.98844683
445	0.97510046	0.024899509
446	0.8197194	0.18028061
447	0.19218476	0.80781525
448	0.86085963	0.13914038
449	0.014572872	0.98542714
450	0.9018918	0.09810809
451	0.8435232	0.15647677
452	0.07420232	0.92579764
453	0.9654214	0.03457859
454	0.33670497	0.6632951
455	0.02297586	0.97702414
456	0.9551919	0.044808112
457	0.9606269	0.03937306
458	0.25648338	0.7435166
459	0.13617507	0.8638249
460	0.6994026	0.3005974
461	0.34542078	0.6545792
462	0.008805513	0.9911945
463	0.009487036	0.99051297
464	0.92952335	0.070476614
465	0.0030765424	0.9969234
466	0.987298	0.012702002
467	0.5038581	0.4961419
468	0.567533	0.432467
469	0.97434336	0.025656637
470	0.28385723	0.7161428
471	0.43732506	0.56267494
472	0.9756883	0.024311703
473	0.7493333	0.2506667
474	0.13177381	0.86822623
475	0.59971946	0.40028057
476	0.3005956	0.6994044
477	0.13722248	0.86277753
478	0.5232311	0.47676888
479	0.602524	0.39747596
480	0.76377666	0.23622334
481	0.23252721	0.7674728
482	0.7359889	0.26401109
483	0.5603394	0.4396606
484	0.37411192	0.6258881
485	0.06633225	0.9336678
486	0.9586609	0.0413391
487	0.99513716	0.0048629227
488	0.13510248	0.8648975
489	0.21174319	0.7882568
490	0.9430601	0.056939967
491	0.43392622	0.5660738
492	0.3765582	0.6234418
493	0.0492485	0.9507515
494	0.0056453873	0.9943546
495	0.8391205	0.16087952
496	0.76807827	0.23192172
497	0.7790847	0.22091533
498	0.9208491	0.0791509
499	0.572939	0.42706105
500	0.8035469	0.19645305
501	0.98801595	0.011984021
502	0.6406074	0.3593926
503	0.992054	0.007945997
504	0.8007169	0.19928312
505	0.93190664	0.06809338
506	0.98224163	0.01775837
507	0.9584918	0.041508175
508	0.043831993	0.956168
509	0.6401546	0.35984534
510	0.1507283	0.84927166
511	0.6461703	0.3538297
512	0.122830644	0.8771693
513	0.18568672	0.81431323
514	0.87448907	0.12551096
515	0.94360375	0.056396265
516	0.90054226	0.09945774
517	0.7223465	0.27765352
518	0.8439948	0.15600522
519	0.0005913952	0.9994086
520	0.87505245	0.12494759
521	0.67152625	0.32847375
522	0.09650466	0.9034953
523	0.8499907	0.15000929
524	0.013296641	0.9867034
525	0.9937198	0.0062801423
526	0.06745795	0.932542
527	0.24729742	0.75270253
528	0.03712821	0.96287173
529	0.053818654	0.9461813
530	0.6155358	0.3844642
531	0.94209933	0.05790067
532	0.30582467	0.69417536
533	0.9897254	0.010274599
534	0.37592438	0.62407565
535	0.68470776	0.31529224
536	0.7694734	0.2305266
537	0.7307008	0.26929924
538	0.98895687	0.011043101
539	0.0005141677	0.99948585
540	0.23727149	0.7627285
541	0.83791804	0.16208196
542	0.51996005	0.48003995
543	0.041133437	0.9588666
544	0.88448054	0.11551943
545	0.0005823419	0.99941766
546	0.8541049	0.1458951
547	0.8953374	0.10466256
548	0.19505644	0.80494356
549	0.9694668	0.030533245
550	0.98348063	0.016519405
551	0.03539004	0.96461
552	0.403445	0.596555
553	0.22752678	0.7724732
554	0.85054743	0.14945263
555	0.44942167	0.5505783
556	0.9024202	0.09757978
557	0.9903887	0.009611372
558	0.8364959	0.1635042
559	0.9994715	0.00052858674
560	0.8936235	0.106376484
561	0.837047	0.162953
562	0.10810927	0.89189076
563	0.96756876	0.03243127
564	0.7995387	0.20046128
565	0.507209	0.492791
566	0.75359094	0.24640903
567	0.9583868	0.04161325
568	0.579549	0.42045102
569	0.853092	0.146908
570	0.25172392	0.74827605
571	0.76951903	0.23048095
572	0.92315346	0.076846555
573	0.0059543136	0.9940456
574	0.8856567	0.11434334
575	0.9844817	0.0155183645
576	0.54745215	0.45254785
577	0.7235079	0.27649206
578	0.037953462	0.9620465
579	0.6064869	0.3935131
580	0.9730598	0.026940208
581	0.011977305	0.9880227
582	0.9290316	0.070968404
583	0.6140779	0.385922
584	0.20078325	0.79921675
585	0.23466198	0.765338
586	0.26628163	0.7337184
587	0.89265096	0.10734908
588	0.17592515	0.82407486
589	0.9504245	0.04957553
590	0.7740127	0.22598727
591	0.18263662	0.8173633
592	0.59439725	0.4056028
593	0.8421592	0.15784074
594	0.26808366	0.7319163
595	0.8475664	0.15243362
596	0.71168214	0.28831783
597	0.93431926	0.06568068
598	0.7598838	0.24011618
599	0.9304754	0.06952456
600	0.2783572	0.7216428
601	0.9782734	0.02172662
602	0.40160653	0.59839344
603	0.7313482	0.26865172
604	0.18508407	0.8149159
605	0.020339701	0.97966033
606	0.72883284	0.27116713
607	5.2204457e-05	0.9999478
608	0.79803604	0.20196396
609	0.10497395	0.895026
610	0.24347636	0.75652367
611	0.8889144	0.111085564
612	0.8133894	0.18661056
613	0.02376255	0.9762374
614	0.9663	0.033699997
615	0.99440527	0.005594762
616	0.18422511	0.81577486
617	0.9005797	0.09942034
618	0.8619781	0.1380219
619	0.52136713	0.4786329
620	0.98032653	0.019673469
621	0.62285644	0.3771436
622	0.88671005	0.113289945
623	0.0022795156	0.9977204
624	0.8898764	0.11012352
625	0.23373479	0.7662652
626	0.3840623	0.61593765
627	0.610112	0.38988805
628	0.98424304	0.015756907
629	0.8535264	0.1464736
630	0.3005871	0.6994129
631	0.7350126	0.26498744
632	0.21434666	0.78565335
633	0.7824079	0.21759216
634	0.7417641	0.25823593
635	0.8133581	0.18664183
636	0.48580736	0.5141926
637	0.5587471	0.44125286
638	0.6479547	0.3520453
639	0.9964837	0.0035162584
640	0.7222387	0.2777613
641	0.9755102	0.024489878
642	0.03942285	0.9605772
643	0.41853893	0.581461
644	0.99100435	0.0089956075
645	0.68494165	0.3150583
646	0.18055588	0.8194442
647	0.5328505	0.46714953
648	0.49531996	0.50468004
649	0.40762576	0.59237427
650	0.90805876	0.09194122
651	0.7442522	0.2557478
652	0.9017807	0.09821924
653	0.9444104	0.05558967
654	0.10338922	0.8966108
655	0.44194525	0.5580547
656	0.24346942	0.7565306
657	0.17519753	0.82480246
658	0.06420329	0.9357967
659	0.0025898053	0.99741024
660	0.37173423	0.62826574
661	0.86107403	0.13892595
662	0.30112606	0.698874
663	0.89765257	0.10234744
664	0.07285133	0.92714864
665	0.07314561	0.92685443
666	0.11993824	0.88006175
667	0.83014816	0.16985182
668	0.65410197	0.34589806
669	0.9410386	0.058961447
670	0.99587387	0.0041260957
671	0.6068141	0.39318588
672	0.9857168	0.01428321
673	0.008171009	0.991829
674	0.9981371	0.0018628484
675	0.12339879	0.8766012
676	0.3808752	0.61912477
677	0.9672831	0.032716945
678	0.78469944	0.21530059
679	0.2913755	0.70862454
680	0.03861072	0.9613893
681	0.94105	0.058950003
682	0.0035197588	0.9964803
683	0.91740876	0.08259122
684	0.703437	0.29656303
685	0.8679482	0.13205184
686	0.006034566	0.99396545
687	0.20675157	0.79324836
688	0.9796805	0.020319486
689	0.9948242	0.0051757903
690	0.23031951	0.76968044
691	0.009196864	0.9908031
692	0.17205195	0.82794803
693	0.27710646	0.7228935
694	0.74059975	0.25940025
695	0.3047144	0.69528556
696	0.08024624	0.9197538
697	0.86287284	0.1371272
698	0.539912	0.460088
699	0.4056797	0.59432036
700	0.47591472	0.5240853
701	0.84497446	0.1550256
702	0.99734724	0.0026527706
703	0.9642576	0.035742376
704	0.39589092	0.6041091
705	0.5411578	0.45884222
706	0.23197012	0.76802987
707	0.33342037	0.6665796
708	0.8502447	0.14975525
709	0.2876954	0.7123046
710	0.5182436	0.48175642
711	0.03540638	0.96459365
712	0.0045224368	0.9954776
713	0.6844904	0.31550965
714	0.9755989	0.024401082
715	0.017580573	0.9824194
716	0.7784197	0.22158028
717	0.06605166	0.93394834
718	0.880507	0.119493015
719	0.7850441	0.21495591
720	0.8632355	0.13676451
721	0.036144342	0.9638556
722	0.47349495	0.52650505
723	0.8850919	0.11490811
724	0.9055073	0.09449272
725	0.6984323	0.30156767
726	0.37570828	0.6242917
727	0.012528433	0.9874715
728	0.95099735	0.04900268
729	0.92211586	0.077884115
730	0.3310722	0.6689278
731	0.59225214	0.40774786
732	0.6787104	0.32128963
733	0.93714094	0.06285906
734	0.57997704	0.42002296
735	0.24251044	0.7574895
736	0.9246105	0.075389534
737	0.48872662	0.5112734
738	0.91761905	0.08238096
739	0.7804574	0.2195426
740	0.97709584	0.022904156
741	0.7952969	0.20470312
742	0.02457695	0.97542304
743	0.46255258	0.5374474
744	0.9731882	0.026811738
745	0.09896927	0.9010308
746	0.71707976	0.28292024
747	0.049722094	0.9502779
748	0.64448184	0.3555182
749	0.7562968	0.24370326
750	0.373132	0.62686795
751	0.48813075	0.5118692
752	0.5727786	0.4272214
753	0.27913478	0.7208652
754	0.008446956	0.991553
755	0.83230567	0.16769435
756	0.01378674	0.98621327
757	0.94081914	0.0591808
758	0.83776146	0.16223846
759	0.26691774	0.73308223
760	0.017608555	0.9823914
761	0.033764794	0.9662352
762	0.5211845	0.47881556
763	0.8334145	0.16658545
764	0.23709962	0.76290035
765	0.9690985	0.030901438
766	0.71577215	0.28422785
767	0.93278146	0.067218505
768	0.85360867	0.14639136
769	0.00041760944	0.99958235
770	0.0020977885	0.99790215
771	0.22900727	0.7709927
772	0.30594578	0.69405425
773	0.13637425	0.86362576
774	0.721133	0.27886695
775	0.6644886	0.33551142
776	0.9060395	0.09396054
777	0.82164377	0.1783562
778	0.14420721	0.8557928
779	0.77030224	0.22969776
780	0.0020071387	0.9979929
781	0.39747334	0.60252666
782	0.17676814	0.8232318
783	0.3273816	0.6726183
784	0.08780957	0.91219044
785	0.57493347	0.4250665
786	0.88424	0.115759976
787	0.98259187	0.017408097
788	0.97980654	0.020193407
789	0.36015335	0.6398467
790	0.018105416	0.98189455
791	0.63866806	0.36133194
792	0.5881215	0.4118785
793	0.4497204	0.5502796
794	0.16903779	0.83096224
795	0.80781686	0.19218314
796	0.993305	0.0066949627
797	0.00039049907	0.99960953
798	0.60617644	0.39382353
799	0.51496905	0.48503095
800	0.93683624	0.06316373
801	0.5788709	0.42112908
802	0.49250376	0.50749624
803	0.019058373	0.98094165
804	0.59809375	0.40190625
805	0.7378019	0.26219806
806	0.00068378577	0.9993162
807	0.026505671	0.9734943
808	0.93251246	0.06748757
809	0.1702702	0.8297298
810	0.99291307	0.0070869937
811	0.99664104	0.0033589462
812	0.4628522	0.53714776
813	0.36487928	0.6351207
814	0.97404057	0.025959468
815	0.98889446	0.011105537
816	0.26770544	0.7322945
817	0.11536271	0.88463724
818	0.4115724	0.5884276
819	0.4665433	0.53345674
820	0.67809784	0.3219022
821	0.03289739	0.9671026
822	0.25222185	0.7477781
823	0.7479876	0.2520124
824	0.95817417	0.04182587
825	0.95015687	0.04984309
826	0.7483534	0.2516466
827	0.26932967	0.7306703
828	0.02823858	0.9717614
829	0.22842619	0.77157384
830	0.35669726	0.64330274
831	0.75863034	0.24136965
832	0.0069272597	0.9930728
833	0.5542814	0.44571862
834	0.9946897	0.0053102956
835	0.69879955	0.30120042
836	0.4992957	0.50070435
837	0.79763496	0.20236504
838	0.02416409	0.97583586
839	0.5393605	0.4606395
840	0.9188458	0.08115423
841	0.8846603	0.11533973
842	0.016734509	0.9832655
843	0.32744184	0.6725581
844	0.58255833	0.41744173
845	0.00034823656	0.9996518
846	0.43091366	0.5690863
847	0.32330215	0.67669785
848	0.829472	0.17052802
849	0.9313144	0.0686856
850	0.919032	0.08096804
851	0.03214195	0.9678581
852	0.04401494	0.955985
853	0.0070078257	0.99299216
854	0.9568958	0.04310419
855	0.82302076	0.17697926
856	0.29783598	0.702164
857	0.93486834	0.065131664
858	0.9699155	0.030084528
859	0.21682866	0.78317136
860	0.18288703	0.8171129
861	0.00533062	0.9946694
862	0.5854897	0.41451037
863	0.28918603	0.710814
864	0.9968046	0.0031954176
865	0.44415385	0.55584615
866	0.09742793	0.9025721
867	0.13467367	0.86532634
868	0.49013403	0.509866
869	0.74604505	0.253955
870	0.61059254	0.38940746
871	0.8984108	0.10158918
872	0.16804278	0.8319572
873	0.58421177	0.41578823
874	0.022139682	0.97786033
875	0.96277297	0.037227
876	0.994393	0.0056069675
877	0.7280305	0.27196944
878	0.4099436	0.59005636
879	0.9958389	0.004161088
880	0.85818684	0.14181313
881	0.00017586125	0.9998242
882	0.037246704	0.9627533
883	0.40036094	0.59963906
884	0.7995997	0.20040026
885	0.95591944	0.04408051
886	0.36771095	0.63228905
887	0.21724477	0.78275526
888	0.9984915	0.001508456
889	0.014191246	0.9858087
890	0.12017466	0.8798253
891	0.94707435	0.052925646
892	0.3261414	0.6738586
893	0.9836881	0.01631188
894	0.2834838	0.71651614
895	0.19280311	0.8071969
896	0.7054938	0.2945062
897	0.6814535	0.31854647
898	0.39846128	0.6015387
899	0.92389184	0.07610813
900	0.2868758	0.71312416
901	0.9942714	0.0057286657
902	0.28939193	0.71060807
903	0.7205759	0.27942407
904	0.089453295	0.91054666
905	0.56444746	0.4355525
906	0.986986	0.013013996
907	0.84574306	0.15425692
908	0.52803093	0.4719691
909	0.95765746	0.04234259
910	0.07059866	0.92940134
911	0.049759347	0.9502407
912	0.68234557	0.31765437
913	0.108441	0.891559
914	0.7354712	0.26452878
915	0.0009212274	0.99907875
916	0.20610742	0.79389256
917	0.9417522	0.058247782
918	0.2225701	0.7774298
919	0.34170735	0.6582927
920	0.5971625	0.40283749
921	0.009727581	0.99027246
922	0.56033254	0.43966752
923	0.00893125	0.9910687
924	0.00032712836	0.9996729
925	0.8517765	0.14822358
926	0.8035459	0.1964541
927	0.5445825	0.4554175
928	0.3405049	0.6594951
929	0.86945057	0.13054942
930	0.3567316	0.6432684
931	0.01593861	0.9840614
932	0.11358622	0.8864138
933	0.9565928	0.043407243
934	0.27491772	0.7250823
935	0.040210996	0.95978904
936	0.17176251	0.8282375
937	0.52325577	0.4767443
938	0.9634945	0.036505513
939	0.94341284	0.056587175
940	0.8374102	0.16258979
941	0.2968402	0.7031598
942	0.0035242203	0.99647576
943	0.49228972	0.5077103
944	0.97040874	0.029591292
945	0.9843166	0.015683431
946	0.9812185	0.018781433
947	0.27884385	0.7211561
948	0.70827603	0.29172397
949	0.018271923	0.9817281
950	0.0028782303	0.99712175
951	0.7125557	0.28744423
952	0.71414506	0.28585488
953	0.8680495	0.13195054
954	0.23418395	0.76581603
955	0.5709136	0.42908642
956	0.0035686623	0.99643135
957	0.41314846	0.58685154
958	5.7071713e-05	0.9999429
959	0.15032877	0.84967124
960	0.20691071	0.7930892
961	0.4326591	0.5673409
962	0.3382755	0.66172457
963	0.13110282	0.8688972
964	0.0007473803	0.9992526
965	0.7036241	0.2963759
966	0.11636461	0.8836354
967	0.09882455	0.90117544
968	0.9482856	0.05171448
969	0.9786194	0.021380607
970	0.93874925	0.061250698
971	0.9052532	0.09474688
972	0.12585178	0.87414825
973	0.6362343	0.36376575
974	0.03901261	0.9609874
975	0.15401942	0.8459806
976	0.9974254	0.0025745681
977	0.29019812	0.7098019
978	0.12855238	0.8714476
979	0.9579759	0.042024083
980	0.13665858	0.86334145
981	0.87489444	0.12510557
982	0.98495525	0.015044764
983	0.58574873	0.4142513
984	0.20919465	0.7908053
985	0.03938176	0.9606182
986	0.7302081	0.26979193
987	0.0044775973	0.9955224
988	0.97763264	0.0223674
989	0.53343266	0.46656734
990	0.1977493	0.80225074
991	0.031970136	0.96802986
992	0.79088956	0.2091104
993	0.021095995	0.97890395
994	0.4211298	0.57887024
995	0.0039500264	0.99604994
996	0.17394836	0.82605165
997	0.99451965	0.0054804026
998	0.757097	0.242903
999	0.075955875	0.9240441
1000	0.044568248	0.9554318
1001	0.97734135	0.0226586
1002	0.096670106	0.9033299
1003	0.06501888	0.93498117
1004	0.9511005	0.048899386
1005	0.7176075	0.28239244
1006	0.17619675	0.82380325
1007	0.9897565	0.010243525
1008	0.37381443	0.6261856
1009	0.2879308	0.7120692
1010	0.9760927	0.02390727
1011	0.081807666	0.9181923
1012	0.002986064	0.9970139
1013	0.6342269	0.36577308
1014	0.017290946	0.98270905
1015	0.70462996	0.29536998
1016	0.80873954	0.19126049
1017	0.6988168	0.3011832
1018	0.29849398	0.701506
1019	0.38642547	0.6135745
1020	0.79288805	0.20711198
1021	0.7582661	0.2417339
1022	0.040072586	0.95992744
1023	0.22472069	0.7752793
1024	0.049502052	0.9504979
1025	0.012393646	0.98760635
1026	0.13634388	0.8636561
1027	0.19856308	0.8014369
1028	0.38309774	0.6169023
1029	0.014925408	0.98507464
1030	0.1779425	0.82205755
1031	0.61605275	0.38394722
1032	0.5428996	0.45710036
1033	0.78694326	0.21305673
1034	0.3960088	0.6039912
1035	0.13083988	0.86916006
1036	0.7373629	0.26263705
1037	0.14747304	0.85252696
1038	0.73152494	0.26847503
1039	0.37290153	0.6270985
1040	0.0007032215	0.9992968
1041	0.18133736	0.81866264
1042	0.43234536	0.56765467
1043	0.3147867	0.68521327
1044	0.60387796	0.39612207
1045	0.33974227	0.6602577
1046	0.71905494	0.28094503
1047	0.90725297	0.092747025
1048	0.9815221	0.018477965
1049	0.7500007	0.24999933
1050	0.8631277	0.13687226
1051	0.0106770685	0.98932296
1052	0.8978377	0.10216227
1053	0.094012655	0.9059873
1054	0.0010076684	0.9989924
1055	0.79752934	0.2024707
1056	0.013196642	0.98680335
1057	0.48718315	0.51281685
1058	0.6110333	0.38896665
1059	0.81323564	0.18676434
1060	0.85339046	0.14660956
1061	0.36339676	0.6366032
1062	0.8657521	0.13424793
1063	0.9740161	0.025983961
1064	0.6439082	0.3560918
1065	0.04942732	0.95057267
1066	0.10568818	0.8943118
1067	0.32334784	0.67665213
1068	0.34854835	0.6514516
1069	0.05838457	0.9416154
1070	0.97821313	0.021786904
1071	0.7875322	0.21246779
1072	0.0015431438	0.99845684
1073	0.19311161	0.80688834
1074	0.8066345	0.19336554
1075	0.24963222	0.75036776
1076	0.88203156	0.11796847
1077	0.33708227	0.6629178
1078	0.797937	0.20206295
1079	0.007674135	0.9923259
1080	0.64474696	0.35525304
1081	0.75131	0.24869002
1082	0.8846085	0.11539148
1083	0.18018505	0.8198149
1084	0.1736397	0.8263603
1085	0.84014165	0.15985827
1086	0.9646308	0.03536914
1087	0.28749555	0.7125044
1088	0.51944005	0.48055997
1089	0.0035056516	0.99649435
1090	0.032779243	0.9672208
1091	0.014963846	0.98503613
1092	0.72237134	0.2776287
1093	0.0038949596	0.9961051
1094	0.071837224	0.92816275
1095	0.3217229	0.67827713
1096	0.08457891	0.9154211
1097	0.04076144	0.9592385
1098	0.5078863	0.49211365
1099	0.62919146	0.3708085
1100	0.524235	0.47576505
1101	0.32728258	0.67271745
1102	0.6956822	0.30431774
1103	0.18136327	0.8186367
1104	0.5025443	0.49745575
1105	0.04252565	0.95747435
1106	0.82379377	0.17620625
1107	0.33010536	0.66989464
1108	0.0064032	0.9935968
1109	0.67046946	0.3295305
1110	0.63373446	0.36626554
1111	0.65426403	0.34573597
1112	0.9177756	0.08222445
1113	0.8819903	0.11800972
1114	0.016152933	0.9838471
1115	0.7963519	0.20364809
1116	0.96851146	0.031488575
1117	0.9453824	0.05461754
1118	0.8597907	0.14020935
1119	0.1679821	0.83201796
1120	0.11561152	0.8843885
1121	0.49512815	0.50487185
1122	0.021742381	0.9782576
1123	0.6524136	0.34758642
1124	0.12121048	0.8787895
1125	0.9316579	0.06834203
1126	0.027636582	0.97236335
1127	0.06597542	0.9340246
1128	0.9984835	0.0015165979
1129	0.8744533	0.12554663
1130	0.85481256	0.14518744
1131	0.982653	0.017346973
1132	0.002378031	0.99762195
1133	0.42708665	0.5729133
1134	0.97550935	0.02449065
1135	0.8827731	0.11722688
1136	0.9947666	0.00523342
1137	0.14398289	0.8560171
1138	0.05205495	0.947945
1139	0.9497603	0.050239634
1140	0.53416216	0.46583784
1141	0.9812198	0.018780239
1142	0.31995228	0.68004775
1143	0.85404336	0.14595662
1144	0.38974354	0.6102565
1145	0.9263272	0.07367284
1146	0.636287	0.36371306
1147	0.6855511	0.3144489
1148	0.9375204	0.06247959
1149	0.8350049	0.1649951
1150	0.8882471	0.11175294
1151	0.43039548	0.5696045
1152	0.94510794	0.054892104
1153	0.4535074	0.54649264
1154	0.014453652	0.98554635
1155	0.96735686	0.032643203
1156	0.0151997795	0.9848002
1157	0.79922116	0.20077878
1158	0.9895946	0.010405397
1159	0.6448613	0.35513875
1160	0.944545	0.055455044
1161	0.8364112	0.1635888
1162	0.34272492	0.657275
1163	0.74197954	0.25802043
1164	0.27219737	0.72780263
1165	0.8735261	0.12647395
1166	0.0068556205	0.9931444
1167	0.9790893	0.020910686
1168	0.0604822	0.93951786
1169	0.27136248	0.7286375
1170	0.00027128626	0.99972874
1171	0.85448045	0.14551952
1172	0.6156318	0.38436815
1173	0.07468656	0.9253134
1174	0.74296194	0.2570381
1175	0.9939043	0.0060957186
1176	0.7543252	0.24567473
1177	0.6422109	0.35778913
1178	0.94164217	0.058357842
1179	0.09233354	0.90766644
1180	0.7718564	0.22814362
1181	0.4849401	0.5150599
1182	0.13271981	0.8672802
1183	0.043949317	0.95605075
1184	0.12807995	0.8719201
1185	0.9195478	0.080452226
1186	0.011367528	0.9886325
1187	0.17347017	0.8265298
1188	0.2276168	0.77238315
1189	0.60628074	0.39371923
1190	0.97602934	0.023970617
1191	0.03282602	0.96717393
1192	0.94942266	0.050577294
1193	0.9666579	0.03334214
1194	0.013242609	0.9867574
1195	0.42951283	0.5704872
1196	0.9231595	0.07684048
1197	0.0421826	0.95781744
1198	0.36950368	0.6304964
1199	0.32074147	0.6792585
1200	0.46711183	0.53288823
1201	0.9107562	0.08924385
1202	0.976266	0.023733998
1203	0.42286992	0.5771301
1204	0.153434	0.84656596
1205	0.11667838	0.88332164
1206	0.80603975	0.19396026
1207	0.6084088	0.39159116
1208	0.38328272	0.6167173
1209	0.12042781	0.87957215
1210	0.8989829	0.1010171
1211	0.16607814	0.8339219
1212	0.43417236	0.56582767
1213	0.17686996	0.8231301
1214	0.9154672	0.0845328
1215	0.18847322	0.8115268
1216	0.3698197	0.6301803
1217	0.07595363	0.92404634
1218	0.04264037	0.9573596
1219	0.85054165	0.1494584
1220	0.6823257	0.31767425
1221	0.61610895	0.38389108
1222	0.53973746	0.4602626
1223	0.33803526	0.6619648
1224	0.042611923	0.9573881
1225	0.967796	0.032204006
1226	0.83690387	0.1630961
1227	0.0029591375	0.9970408
1228	0.66667885	0.33332112
1229	0.42230272	0.5776973
1230	0.20832965	0.7916704
1231	0.961587	0.038413003
1232	0.42548287	0.57451713
1233	0.94971293	0.05028712
1234	0.47234696	0.52765304
1235	0.33422577	0.6657742
1236	0.8960654	0.10393457
1237	0.888373	0.111626945
1238	0.3166611	0.68333894
1239	0.1712823	0.8287177
1240	0.518842	0.48115805
1241	0.037694763	0.9623052
1242	0.2413021	0.7586979
1243	0.9985966	0.001403405
1244	0.21780565	0.7821943
1245	0.21689676	0.7831032
1246	0.20132653	0.79867345
1247	0.86369735	0.13630265
1248	0.059377257	0.94062275
1249	0.9521008	0.047899183
1250	0.9644885	0.035511456
1251	0.8787646	0.12123535
1252	0.6307044	0.36929563
1253	0.9071223	0.09287771
1254	0.07628482	0.92371523
1255	0.13192157	0.8680784
1256	0.97057444	0.02942557
1257	0.9104212	0.08957884
1258	0.60374576	0.39625418
1259	0.44293612	0.5570639
1260	0.010406095	0.98959386
1261	0.046790883	0.9532091
1262	0.3056252	0.6943748
1263	0.9623392	0.037660737
1264	0.39991584	0.6000842
1265	0.12727895	0.8727211
1266	0.0883478	0.9116522
1267	0.30497742	0.6950225
1268	0.06623749	0.93376255
1269	0.85217005	0.14782996
1270	0.69175947	0.30824053
1271	0.8025511	0.19744894
1272	0.99658513	0.0034148276
1273	0.3765333	0.6234667
1274	0.41041973	0.58958024
1275	0.2702676	0.7297324
1276	0.060389854	0.9396101
1277	0.28198832	0.7180117
1278	0.63852954	0.3614704
1279	0.96013784	0.039862145
1280	0.6836392	0.31636077
1281	0.5762169	0.42378315
1282	0.8548972	0.14510278
1283	0.9619575	0.03804255
1284	0.56829786	0.43170214
1285	0.92500144	0.074998535
1286	0.6346802	0.36531973
1287	0.9902513	0.0097487
1288	0.06469471	0.9353053
1289	0.78347087	0.21652913
1290	0.825914	0.17408594
1291	0.9228754	0.07712464
1292	0.47370163	0.52629834
1293	0.082799	0.9172009
1294	0.8155748	0.18442518
1295	0.010509327	0.9894907
1296	0.9744459	0.02555414
1297	0.80562586	0.19437414
1298	0.2781624	0.7218376
1299	0.5420612	0.45793876
1300	0.27187464	0.7281254
1301	0.8206211	0.17937888
1302	0.6398952	0.36010483
1303	0.758504	0.24149603
1304	0.015259975	0.98473996
1305	0.7696769	0.23032305
1306	0.9246899	0.075310186
1307	0.015858922	0.9841411
1308	0.22984272	0.7701573
1309	0.13778006	0.86221987
1310	0.55747855	0.4425215
1311	0.012391871	0.98760813
1312	0.10195146	0.8980486
1313	0.96350455	0.036495417
1314	0.46889874	0.5311012
1315	0.003288072	0.99671197
1316	0.9499241	0.050075863
1317	0.5021789	0.49782115
1318	0.9034601	0.09653993
1319	0.0073171626	0.9926829
1320	0.010701116	0.98929894
1321	0.8492857	0.15071426
1322	0.07887861	0.92112136
1323	0.11646498	0.88353497
1324	0.40423268	0.5957673
1325	0.7289843	0.27101573
1326	0.043107882	0.9568921
1327	0.7601951	0.23980494
1328	0.76876616	0.23123387
1329	0.91524297	0.084757075
1330	0.97110915	0.028890848
1331	0.34490445	0.6550956
1332	0.654299	0.34570098
1333	0.9621521	0.037847895
1334	0.59177274	0.40822724
1335	0.33291194	0.66708803
1336	0.8054572	0.1945428
1337	0.2294629	0.77053714
1338	0.0004062	0.9995938
1339	0.8025379	0.1974621
1340	0.163268	0.836732
1341	0.7643833	0.23561665
1342	0.40732554	0.5926745
1343	0.82622087	0.17377914
1344	0.7310918	0.2689082
1345	0.9654927	0.03450735
1346	0.1312532	0.8687468
1347	0.112429775	0.8875702
1348	0.12612122	0.8738788
1349	0.9891822	0.010817868
1350	0.0020214913	0.9979785
1351	0.051356252	0.94864374
1352	0.03065886	0.9693411
1353	0.2937297	0.7062703
1354	0.59482825	0.40517172
1355	0.013034139	0.9869659
1356	0.7659399	0.23406012
1357	0.23776537	0.76223457
1358	0.8502152	0.14978479
1359	0.1951609	0.80483913
1360	0.92545927	0.07454074
1361	0.89743036	0.1025697
1362	0.7839139	0.21608606
1363	0.979999	0.02000103
1364	0.58647627	0.41352373
1365	0.45555753	0.5444425
1366	0.2662473	0.7337527
1367	0.118652746	0.8813472
1368	0.63128555	0.3687145
1369	0.62402415	0.37597582
1370	0.6565975	0.34340256
1371	0.2534703	0.7465297
1372	0.17747842	0.82252157
1373	0.18982956	0.8101704
1374	0.7532057	0.24679428
1375	0.2970008	0.70299923
1376	0.11972088	0.88027906
1377	0.11582206	0.8841779
1378	0.15773058	0.8422695
1379	0.7409172	0.25908285
1380	0.95470583	0.045294106
1381	0.5179945	0.4820055
1382	0.78933877	0.21066123
1383	0.4629744	0.5370256
1384	0.95823354	0.041766472
1385	0.029101508	0.9708985
1386	0.0034816803	0.9965184
1387	0.4209215	0.57907844
1388	0.11786428	0.88213575
1389	0.76267296	0.23732702
1390	0.96057004	0.039430033
1391	0.8443808	0.1556192
1392	0.7334065	0.26659355
1393	0.24277633	0.7572236
1394	0.013052959	0.98694706
1395	0.484299	0.515701
1396	0.76633024	0.23366977
1397	0.37754884	0.6224511
1398	0.82866615	0.17133388
1399	0.011136834	0.9888631
1400	0.09547597	0.90452397
1401	0.16570576	0.8342942
1402	0.66066974	0.33933023
1403	0.8684826	0.13151747
1404	0.5309363	0.46906367
1405	0.1966451	0.8033549
1406	0.8444567	0.1555433
1407	0.08666522	0.9133347
1408	0.8708893	0.12911066
1409	0.14658402	0.85341597
1410	0.9095653	0.09043467
1411	0.86459905	0.13540094
1412	0.3254357	0.6745643
1413	0.58296144	0.4170385
1414	0.09114427	0.9088557
1415	0.0490324	0.9509676
1416	0.06829141	0.9317085
1417	0.70618117	0.29381886
1418	0.96375173	0.036248263
1419	0.12798046	0.8720195
1420	0.53054786	0.46945214
1421	0.9644417	0.035558313
1422	0.41641587	0.5835842
1423	0.12791187	0.87208813
1424	0.9413441	0.058655936
1425	0.7770253	0.22297473
1426	0.83830553	0.16169448
1427	0.91815174	0.08184827
1428	0.86680037	0.13319965
1429	0.11867258	0.8813274
1430	0.9979674	0.0020325514
1431	0.31425643	0.6857436
1432	0.29372078	0.7062792
1433	0.9141592	0.08584082
1434	0.57934153	0.42065847
1435	0.37276545	0.6272345
1436	0.5287596	0.47124037
1437	0.0041621667	0.9958378
1438	0.03304808	0.96695197
1439	0.8179282	0.1820718
1440	0.085830145	0.91416985
1441	0.77383584	0.22616413
1442	0.79655224	0.2034477
1443	0.16225046	0.83774954
1444	0.087067574	0.9129324
1445	0.99874	0.0012599786
1446	0.9054355	0.09456457
1447	0.646877	0.353123
1448	0.4710868	0.5289132
1449	0.048494816	0.95150524
1450	0.0052128336	0.9947871
1451	0.0003999309	0.9996001
1452	0.95093226	0.04906776
1453	0.862229	0.137771
1454	0.8733357	0.12666422
1455	0.010583278	0.98941666
1456	0.95779204	0.042207997
1457	0.96806693	0.03193305
1458	0.9408832	0.0591168
1459	0.75204194	0.24795812
1460	0.759677	0.24032298
1461	0.92690253	0.07309743
1462	0.81955326	0.18044668
1463	0.99277025	0.007229751
1464	0.3065213	0.6934787
1465	0.55957156	0.44042838
1466	0.013300002	0.98670006
1467	0.90724856	0.09275148
1468	0.52956086	0.47043914
1469	0.6720463	0.32795373
1470	0.8326879	0.16731204
1471	0.9264421	0.07355795
1472	0.2648459	0.7351541
1473	0.39703932	0.60296065
1474	0.29772523	0.7022748
1475	0.68546796	0.31453204
1476	0.010712479	0.9892875
1477	0.7490655	0.2509345
1478	0.0779369	0.92206305
1479	0.95864373	0.041356277
1480	0.10755141	0.8924486
1481	0.32175568	0.6782443
1482	0.86262393	0.13737608
1483	0.71794677	0.28205323
1484	0.84443897	0.15556106
1485	0.034272604	0.96572745
1486	0.17473468	0.8252653
1487	0.062138125	0.93786186
1488	0.7537174	0.24628259
1489	0.36922884	0.63077116
1490	0.13307387	0.86692613
1491	0.67176616	0.32823384
1492	0.13605562	0.8639444
1493	0.9285162	0.071483776
1494	0.014592374	0.98540765
1495	0.00058955123	0.9994105
1496	0.42322928	0.5767707
1497	0.2936997	0.70630026
1498	0.1276003	0.8723997
1499	0.97540784	0.024592137
1500	0.01044548	0.9895545
1501	0.7807047	0.2192953
1502	0.12098548	0.87901455
1503	0.07455045	0.92544955
1504	0.18622197	0.81377804
1505	0.1236919	0.8763081
1506	0.61047703	0.38952294
1507	0.26556405	0.734436
1508	0.00020829159	0.9997917
1509	0.5236396	0.4763604
1510	0.78151447	0.21848553
1511	0.07973183	0.9202682
1512	0.11025037	0.8897497
1513	0.694545	0.30545503
1514	0.06500437	0.93499565
1515	0.0008130287	0.99918693
1516	0.969273	0.03072703
1517	0.39117697	0.60882306
1518	0.9757884	0.02421161
1519	0.2785448	0.7214552
1520	0.9523096	0.047690343
1521	0.37467608	0.62532395
1522	0.003026028	0.996974
1523	0.49487472	0.5051253
1524	0.74649715	0.25350282
1525	0.11595282	0.8840472
1526	0.0009820131	0.99901795
1527	0.16065823	0.83934176
1528	0.9526013	0.04739874
1529	0.33371526	0.6662848
1530	0.79651225	0.20348774
1531	0.062141333	0.93785864
1532	0.2998437	0.70015633
1533	0.9822353	0.017764674
1534	0.8178244	0.18217564
1535	0.40267086	0.5973292
1536	0.8758485	0.124151506
1537	0.6733026	0.32669738
1538	0.74389917	0.25610083
1539	0.020646663	0.97935337
1540	0.009941847	0.9900581
1541	0.84677595	0.15322405
1542	0.64236706	0.35763294
1543	0.30619293	0.6938071
1544	0.033920784	0.96607924
1545	0.18705864	0.8129414
1546	0.084475115	0.91552484
1547	0.27435085	0.7256492
1548	0.9088612	0.09113878
1549	0.94191295	0.058087073
1550	0.97779715	0.022202866
1551	0.0027543458	0.99724567
1552	0.99332446	0.006675507
1553	0.993447	0.006552965
1554	0.08051725	0.9194828
1555	0.94442856	0.055571496
1556	0.8968496	0.10315048
1557	0.9519298	0.048070233
1558	0.12404408	0.87595594
1559	0.73170865	0.2682913
1560	0.7957569	0.20424314
1561	0.019082068	0.98091793
1562	0.993822	0.0061780293
1563	0.96566117	0.034338824
1564	0.6828197	0.3171803
1565	0.77468103	0.22531898
1566	0.21818937	0.78181064
1567	0.64226264	0.35773733
1568	0.2218641	0.77813584
1569	0.116999775	0.8830002
1570	0.111470945	0.88852906
1571	0.03092701	0.969073
1572	0.07554928	0.9244507
1573	0.09232052	0.9076795
1574	0.17922021	0.82077974
1575	0.00083502097	0.99916494
1576	0.6265787	0.37342134
1577	0.327085	0.672915
1578	0.79590774	0.20409222
1579	0.017218973	0.982781
1580	0.09568651	0.90431345
1581	0.30189812	0.6981019
1582	0.0062886328	0.99371135
1583	0.9933791	0.006620891
1584	0.2237814	0.7762186
1585	0.007937307	0.9920626
1586	0.021004923	0.978995
1587	0.7872445	0.21275553
1588	0.0053607607	0.9946392
1589	0.49769983	0.5023002
1590	0.5302918	0.4697082
1591	0.0008861544	0.99911386
1592	0.6797926	0.32020742
1593	0.19745976	0.80254024
1594	0.0848382	0.9151618
1595	0.036646765	0.9633532
1596	0.012568576	0.9874314
1597	0.99910223	0.00089776434
1598	0.38368604	0.61631393
1599	0.9940399	0.005960142
1600	0.9473534	0.05264658
1601	0.89726925	0.10273071
1602	0.13242011	0.8675799
1603	0.9890036	0.01099642
1604	0.21870962	0.7812904
1605	0.7289655	0.27103448
1606	0.641432	0.35856798
1607	0.41839468	0.58160526
1608	0.9908626	0.009137398
1609	0.033111043	0.96688896
1610	0.93578285	0.064217195
1611	0.011315722	0.98868424
1612	0.32303864	0.6769614
1613	0.0481124	0.95188767
1614	0.10614121	0.8938588
1615	0.23032011	0.7696799
1616	0.012815929	0.987184
1617	0.8885394	0.1114606
1618	0.39187774	0.6081222
1619	0.051637035	0.94836295
1620	0.7023116	0.29768842
1621	0.0076373583	0.9923626
1622	0.94111997	0.05887997
1623	0.30822363	0.6917764
1624	0.85645986	0.14354013
1625	0.19096605	0.80903393
1626	0.021956863	0.9780432
1627	0.9886567	0.011343256
1628	0.943233	0.056766998
1629	0.8903664	0.109633654
1630	0.0027158766	0.9972842
1631	0.9811637	0.018836284
1632	0.99746335	0.0025366358
1633	0.5852505	0.4147495
1634	0.9224427	0.07755732
1635	0.6749754	0.3250246
1636	0.90441847	0.095581576
1637	0.6781061	0.32189387
1638	0.659663	0.34033698
1639	0.21165578	0.7883442
1640	0.9290396	0.07096037
1641	0.42344955	0.5765504
1642	0.030820986	0.96917903
1643	0.96185064	0.03814942
1644	0.8567302	0.14326976
1645	0.9956969	0.0043031173
1646	0.861157	0.13884297
1647	0.85165775	0.14834228
1648	0.95850766	0.04149238
1649	0.34266865	0.6573314
1650	0.98782897	0.012171048
1651	0.89153	0.10847004
1652	0.93940705	0.060592983
1653	0.59228855	0.40771142
1654	0.9938981	0.006101965
1655	0.33224052	0.66775954
1656	0.031472493	0.96852744
1657	0.51934546	0.4806545
1658	0.63293546	0.36706454
1659	0.90083677	0.09916327
1660	0.7655313	0.2344687
1661	0.6998136	0.3001864
1662	0.098674074	0.90132594
1663	0.9256438	0.07435618
1664	0.011404842	0.9885952
1665	0.10295095	0.89704907
1666	0.8366265	0.16337354
1667	0.42041716	0.5795828
1668	0.04287307	0.957127
1669	0.6297569	0.37024307
1670	0.53752404	0.462476
1671	0.29509205	0.7049079
1672	0.49620327	0.50379676
1673	0.0026832942	0.99731666
1674	0.0119911665	0.98800886
1675	0.9032326	0.09676741
1676	0.098628916	0.90137106
1677	0.9728348	0.027165145
1678	0.9547816	0.04521839
1679	0.95798135	0.042018652
1680	0.33327937	0.6667206
1681	8.093143e-05	0.99991906
1682	0.899747	0.10025299
1683	0.3332681	0.66673195
1684	0.12891214	0.8710879
1685	0.16853595	0.831464
1686	0.00024502396	0.99975497
1687	0.6072931	0.39270687
1688	0.32628614	0.67371386
1689	0.2817233	0.7182767
1690	0.30508998	0.69491
1691	0.07815666	0.9218433
1692	0.9363831	0.0636169
1693	0.87625116	0.12374881
1694	0.00010855436	0.9998914
1695	0.005529018	0.99447095
1696	0.48110303	0.51889694
1697	0.9330517	0.066948235
1698	0.74144423	0.25855577
1699	0.8075701	0.19242989
1700	0.9960896	0.0039104787
1701	0.0798276	0.9201724
1702	0.5018855	0.49811456
1703	0.04343722	0.9565628
1704	0.046399314	0.9536007
1705	0.0051623946	0.9948376
1706	0.7116741	0.28832594
1707	0.014181217	0.9858188
1708	0.06825654	0.9317435
1709	0.168325	0.83167493
1710	0.00027784522	0.9997222
1711	0.7021093	0.29789075
1712	0.19231802	0.8076819
1713	0.1494433	0.85055673
1714	0.9321843	0.06781571
1715	0.011228001	0.988772
1716	0.7475925	0.25240743
1717	0.024870114	0.97512996
1718	0.6705366	0.3294634
1719	0.42667764	0.5733223
1720	0.9916999	0.008300103
1721	0.35585153	0.64414847
1722	0.049487468	0.9505126
1723	0.036370046	0.96362996
1724	0.09404946	0.9059505
1725	0.99243695	0.007563076
1726	0.6910915	0.30890855
1727	0.91374344	0.086256556
1728	0.1264552	0.8735448
1729	0.30361962	0.6963804
1730	0.6423872	0.35761276
1731	0.025966806	0.97403324
1732	0.9691682	0.030831832
1733	0.82953894	0.1704611
1734	0.952031	0.04796904
1735	0.10791317	0.8920868
1736	0.8484489	0.15155113
1737	0.47827235	0.5217277
1738	0.5570496	0.44295046
1739	0.49827632	0.50172365
1740	0.36076105	0.63923895
1741	0.87649727	0.12350281
1742	0.8027434	0.19725667
1743	0.90498817	0.09501178
1744	0.18629304	0.813707
1745	0.063156195	0.9368438
1746	0.6740145	0.32598552
1747	0.6413654	0.3586346
1748	0.97077537	0.029224604
1749	0.82517576	0.17482425
1750	0.36277837	0.63722163
1751	0.78110874	0.2188912
1752	0.43979877	0.5602012
1753	0.20446011	0.79553986
1754	0.108442225	0.89155775
1755	0.27018857	0.72981143
1756	0.054422554	0.94557744
1757	0.6011394	0.39886057
1758	0.39444086	0.6055591
1759	0.013609988	0.98639005
1760	0.6120667	0.38793334
1761	0.021258436	0.9787416
1762	0.39482695	0.6051731
1763	0.80549616	0.1945038
1764	0.018299622	0.98170036
1765	0.8965347	0.10346529
1766	0.71419317	0.28580683
1767	0.18312162	0.8168784
1768	0.12718417	0.8728158
1769	0.69884324	0.30115673
1770	0.10767721	0.8923228
1771	0.6629106	0.33708942
1772	0.1671238	0.83287615
1773	0.39097586	0.6090241
1774	0.023859045	0.976141
1775	0.026034666	0.9739654
1776	0.978827	0.021172969
1777	0.38803273	0.6119673
1778	0.120550625	0.8794493
1779	0.6436974	0.35630256
1780	0.40626836	0.59373164
1781	0.66313475	0.33686528
1782	0.8935573	0.106442705
1783	0.2554588	0.7445412
1784	0.7745126	0.22548741
1785	0.8776356	0.12236438
1786	0.30305642	0.6969436
1787	0.0063739363	0.9936261
1788	0.42475495	0.5752451
1789	0.9773168	0.022683175
1790	0.014045786	0.9859542
1791	0.001021255	0.99897873
1792	0.13157858	0.86842144
1793	0.91696846	0.08303157
1794	0.91208977	0.08791024
1795	0.008313317	0.99168664
1796	0.0015745043	0.9984255
1797	0.48753545	0.5124645
1798	0.17183958	0.8281604
1799	0.97173494	0.028265085
1800	0.78028476	0.21971524
1801	0.5734434	0.42655653
1802	0.79392874	0.20607127
1803	0.95572287	0.044277135
1804	0.12850647	0.8714935
1805	0.119969405	0.8800306
1806	0.77528346	0.22471657
1807	0.63802546	0.3619745
1808	0.37958273	0.62041724
1809	0.046133827	0.9538661
1810	0.87196195	0.128038
1811	0.033642046	0.9663579
1812	0.011929515	0.9880705
1813	0.46129605	0.5387039
1814	0.045516558	0.9544835
1815	0.8824102	0.11758977
1816	0.7936792	0.20632079
1817	0.6600379	0.33996212
1818	0.050889317	0.94911075
1819	0.007827008	0.99217296
1820	0.8342662	0.16573381
1821	0.99225724	0.0077427556
1822	0.5779903	0.4220097
1823	0.38132665	0.6186733
1824	0.08232902	0.917671
1825	0.6693874	0.33061263
1826	0.0074570356	0.992543
1827	0.9811978	0.018802192
1828	0.874382	0.12561792
1829	0.76992595	0.23007403
1830	0.012329271	0.9876708
1831	0.11108025	0.8889198
1832	0.9353874	0.06461261
1833	0.9106975	0.08930242
1834	0.5154722	0.48452783
1835	0.49342793	0.50657207
1836	0.8618042	0.1381958
1837	0.83343333	0.16656666
1838	0.082130045	0.9178699
1839	0.27928245	0.72071755
1840	0.8986853	0.10131472
1841	0.0004443865	0.99955565
1842	0.13069674	0.8693033
1843	0.66760564	0.33239433
1844	0.004172114	0.99582785
1845	0.026725376	0.9732746
1846	0.6888816	0.31111842
1847	0.92571366	0.074286304
1848	0.6396558	0.3603442
1849	0.96394026	0.036059786
1850	0.2676038	0.7323962
1851	0.31339896	0.68660104
1852	0.98925716	0.010742831
1853	0.53472066	0.46527934
1854	0.10908474	0.8909153
1855	0.9739464	0.026053594
1856	0.50949603	0.49050397
1857	0.25055873	0.74944127
1858	0.03777179	0.9622282
1859	0.9956949	0.0043051015
1860	0.5517462	0.44825384
1861	0.023520958	0.976479
1862	0.028066112	0.9719339
1863	0.7627008	0.2372992
1864	0.0010396746	0.9989604
1865	0.4662226	0.5337774
1866	0.8787905	0.12120948
1867	0.81617963	0.18382029
1868	0.79306066	0.20693931
1869	0.27863407	0.7213659
1870	0.00767045	0.99232954
1871	0.9586266	0.041373372
1872	0.12536788	0.8746321
1873	0.4709873	0.52901274
1874	0.031882	0.968118
1875	0.83363676	0.16636325
1876	0.62284493	0.3771551
1877	0.30498058	0.6950194
1878	0.7520148	0.24798515
1879	0.15354152	0.84645844
1880	0.13379544	0.86620456
1881	0.27893117	0.7210688
1882	0.755598	0.24440207
1883	0.77303845	0.22696152
1884	0.6214445	0.37855548
1885	0.7496752	0.25032482
1886	0.09014703	0.909853
1887	0.64952844	0.35047156
1888	0.2952735	0.7047265
1889	0.09705658	0.90294343
1890	0.2278005	0.7721995
1891	0.8604708	0.13952926
1892	0.22897558	0.77102447
1893	0.21069832	0.78930163
1894	0.014169463	0.9858306
1895	0.4275954	0.5724046
1896	0.47682214	0.52317786
1897	0.67872906	0.32127097
1898	0.20117132	0.7988287
1899	0.008250291	0.9917497
1900	0.6111982	0.38880184
1901	0.0007970053	0.999203
1902	0.7471495	0.25285047
1903	0.13292378	0.8670762
1904	0.28600916	0.71399087
1905	0.1364781	0.8635219
1906	0.52862525	0.47137475
1907	0.8762664	0.123733565
1908	0.5907374	0.40926257
1909	0.93750644	0.062493525
1910	0.012384684	0.98761535
1911	0.8619688	0.13803121
1912	0.04304124	0.9569588
1913	0.20547186	0.7945282
1914	0.018084947	0.981915
1915	0.4140497	0.58595026
1916	0.99664223	0.003357807
1917	0.04482236	0.95517766
1918	0.0085342415	0.9914657
1919	0.48033902	0.51966095
1920	0.025381165	0.97461885
1921	0.80731356	0.19268647
1922	0.8187468	0.1812532
1923	0.07908615	0.9209139
1924	0.8403752	0.15962483
1925	0.61255157	0.38744843
1926	0.24015822	0.7598418
1927	0.38548672	0.6145133
1928	0.73017174	0.26982826
1929	0.5985677	0.40143225
1930	0.5230256	0.47697446
1931	0.4527092	0.54729086
1932	0.5620789	0.43792117
1933	0.122999616	0.8770004
1934	0.9321628	0.06783711
1935	0.5396606	0.46033946
1936	0.070964046	0.9290359
1937	0.039373137	0.9606269
1938	0.45029643	0.5497036
1939	0.43674394	0.5632561
1940	0.36470369	0.63529634
1941	0.041761447	0.95823854
1942	0.13464902	0.865351
1943	0.021442143	0.9785579
1944	0.60912794	0.390872
1945	0.7302658	0.2697342
1946	0.92676204	0.07323793
1947	0.935179	0.06482106
1948	0.97236156	0.027638441
1949	0.047920123	0.95207983
1950	0.14212738	0.8578726
1951	0.9986482	0.0013518231
1952	0.54212636	0.4578737
1953	0.13795632	0.8620437
1954	0.03916661	0.96083343
1955	0.4761073	0.52389264
1956	0.08737419	0.9126258
1957	0.8005269	0.19947302
1958	0.9978715	0.0021284188
1959	0.101191625	0.89880836
1960	0.3583616	0.64163834
1961	0.4514691	0.5485309
1962	0.8895156	0.11048437
1963	0.9936852	0.0063147624
1964	0.7162126	0.2837875
1965	0.033520136	0.96647984
1966	0.18980509	0.8101949
1967	0.66964096	0.3303591
1968	0.0028049657	0.997195
1969	0.9025221	0.09747796
1970	0.60544	0.39455995
1971	0.047633488	0.95236653
1972	0.8726243	0.12737574
1973	0.7293096	0.2706904
1974	0.2798537	0.72014636
1975	0.03614765	0.9638523
1976	0.87744606	0.12255392
1977	0.06867712	0.93132293
1978	0.11142343	0.88857657
1979	0.12838039	0.8716196
1980	0.90347457	0.09652544
1981	0.7032832	0.29671678
1982	0.1922489	0.80775106
1983	0.41458264	0.58541733
1984	0.6007448	0.3992552
1985	0.9474966	0.05250343
1986	0.90172637	0.098273635
1987	0.881865	0.118135005
1988	0.107442275	0.8925577
1989	0.4146657	0.58533424
1990	0.28959405	0.7104059
1991	0.867829	0.13217098
1992	0.9733181	0.026681926
1993	0.6080777	0.39192227
1994	0.33821192	0.6617881
1995	0.77384025	0.22615978
1996	0.9519864	0.048013646
1997	0.13370544	0.8662946
1998	0.109367244	0.89063275
[truncated: 675 more rows]
