# Supplementary material for: Evaluating deep learning-based melanoma classification using immunohistochemistry and routine histology: A three center study
Source: PLoS One. 2024 Jan 19;19(1):e0297146. doi: 10.1371/journal.pone.0297146 (PMC10798511; doi:10.1371/journal.pone.0297146)
Supplement: S5 Dataset — (ZIP) [file pone.0297146.s011.zip › minimal_dataset/tile_predictions/dresden/112284-HE_ind_ISlab_1.0.csv]

	0	1
0	0.9985551	0.0014449017
1	0.11623513	0.8837649
2	0.017116552	0.9828835
3	0.48994872	0.51005125
4	0.018025843	0.9819741
5	0.92754513	0.072454825
6	0.2835954	0.71640456
7	0.18178464	0.81821537
8	0.01840403	0.98159593
9	0.089656144	0.9103438
10	0.98119044	0.018809538
11	0.9470473	0.05295264
12	0.6773925	0.32260752
13	0.9725313	0.027468666
14	0.015672479	0.9843275
15	0.053844325	0.9461557
16	0.00025926105	0.9997408
17	0.0050171735	0.99498284
18	0.28998935	0.71001065
19	0.94060725	0.059392728
20	0.049958594	0.9500414
21	0.06285881	0.93714124
22	0.011596433	0.9884036
23	0.5917106	0.40828937
24	0.84361666	0.15638334
25	0.98857445	0.011425571
26	0.96646345	0.033536594
27	0.007152128	0.9928478
28	0.7206951	0.2793049
29	0.7911198	0.20888022
30	0.8053883	0.19461168
31	0.6375191	0.36248088
32	0.22915518	0.7708448
33	0.016529689	0.98347026
34	0.0018318031	0.99816823
35	0.61400837	0.3859916
36	0.38123918	0.6187609
37	0.9888615	0.011138541
38	0.00030992806	0.99969006
39	0.9972262	0.0027738146
40	0.71542674	0.28457326
41	0.05234774	0.9476522
42	0.33194855	0.6680515
43	0.95882416	0.04117579
44	0.0008997669	0.9991002
45	0.9804633	0.01953669
46	0.7524128	0.24758719
47	0.15083168	0.84916836
48	0.08824984	0.91175014
49	0.0023783026	0.9976217
50	0.5733285	0.42667145
51	0.018399509	0.9816005
52	0.13024142	0.8697586
53	0.3449075	0.65509254
54	0.07737331	0.92262673
55	0.124243945	0.875756
56	0.99776626	0.0022336969
57	0.7569658	0.24303417
58	0.85787326	0.14212678
59	0.003000763	0.99699926
60	0.007826738	0.9921733
61	0.96491975	0.035080206
62	0.08571357	0.91428643
63	0.5083019	0.49169812
64	0.0043534692	0.99564654
65	0.9039782	0.09602172
66	0.014099846	0.9859001
67	0.009611486	0.9903886
68	0.9221398	0.07786016
69	0.65063024	0.34936976
70	0.634228	0.36577195
71	0.029424503	0.97057545
72	0.0036984396	0.99630153
73	0.9924982	0.0075017572
74	0.89971536	0.10028465
75	0.008901644	0.99109834
76	0.16475865	0.8352414
77	0.009437831	0.99056214
78	0.70195866	0.2980414
79	0.8825897	0.11741036
80	0.065703854	0.9342962
81	0.005461952	0.994538
82	0.6034205	0.39657947
83	0.82196635	0.17803362
84	0.13700856	0.8629914
85	0.9374132	0.0625868
86	0.08547762	0.91452235
87	0.51766324	0.48233673
88	0.97811437	0.021885682
89	0.022389792	0.9776102
90	0.25939992	0.74060005
91	0.9410811	0.058918834
92	0.09079123	0.9092087
93	0.99900204	0.0009979759
94	0.76567614	0.23432381
95	0.030985357	0.9690147
96	0.9808086	0.019191382
97	0.35973236	0.6402676
98	0.9149832	0.08501682
99	0.013057604	0.9869424
100	0.43397254	0.5660274
101	0.17486407	0.825136
102	0.14617167	0.8538283
103	0.8046987	0.19530131
104	0.9521221	0.047877923
105	0.13586627	0.8641338
106	0.09988564	0.9001144
107	0.5152566	0.4847434
108	0.57616144	0.42383856
109	0.18906388	0.81093615
110	0.68217516	0.3178248
111	0.9222849	0.07771511
112	0.7612553	0.23874469
113	0.010460229	0.9895398
114	0.24098486	0.75901514
115	0.36543125	0.63456875
116	0.15680249	0.8431975
117	0.046179656	0.9538204
118	0.14991128	0.8500887
119	0.29386562	0.7061344
120	0.9865522	0.013447758
121	0.080254495	0.9197455
122	0.5544149	0.4455851
123	0.20983887	0.79016113
124	0.5687032	0.43129683
125	0.016767228	0.9832328
126	0.047057863	0.9529422
127	0.14363244	0.8563675
128	0.005676016	0.99432397
129	0.361334	0.63866603
130	0.91758734	0.08241273
131	0.07670993	0.92329
132	0.14686598	0.8531341
133	0.6491139	0.3508861
134	0.35794288	0.64205706
135	0.005926927	0.9940731
136	0.020334743	0.9796652
137	0.015438361	0.9845616
138	0.063942194	0.93605775
139	0.0010941401	0.9989059
140	0.83785707	0.16214298
141	0.41745093	0.5825491
142	0.04571885	0.9542811
143	0.8913228	0.10867721
144	0.977535	0.022465039
145	0.036977902	0.96302205
146	0.018108621	0.98189133
147	0.62246484	0.37753516
148	0.25786904	0.742131
149	0.9912636	0.008736415
150	0.11070674	0.88929325
151	0.9211549	0.07884507
152	0.3527128	0.6472872
153	0.9795618	0.020438125
154	0.011744324	0.98825574
155	0.34447992	0.6555201
156	0.084912255	0.9150878
157	0.58469	0.41531
158	0.14918151	0.85081846
159	0.008470733	0.9915292
160	0.02494647	0.97505355
161	0.08221943	0.9177806
162	0.009250914	0.99074906
163	0.09853582	0.90146416
164	0.9951865	0.004813463
165	0.0139532825	0.98604673
166	0.16085754	0.8391425
167	0.004206766	0.9957932
168	0.30885196	0.69114804
169	0.5787974	0.42120263
170	0.0552312	0.94476885
171	0.016451254	0.9835488
172	0.2860445	0.7139555
173	0.8288603	0.17113975
174	0.0013986897	0.9986014
175	0.16975379	0.83024615
176	0.26687244	0.7331276
177	0.021160591	0.97883946
178	0.09875064	0.90124935
179	0.012987582	0.98701245
180	0.6102203	0.3897797
181	0.006447003	0.99355304
182	0.90187013	0.098129824
183	0.41032404	0.58967596
184	0.004737963	0.995262
185	0.1652963	0.8347036
186	0.011362444	0.9886375
187	0.001322166	0.9986778
188	0.4899228	0.5100772
189	0.46552506	0.5344749
190	0.009923264	0.9900767
191	0.071793064	0.9282069
192	0.8296817	0.1703183
193	0.812204	0.18779598
194	0.11248498	0.887515
195	0.36456916	0.6354309
196	0.9482786	0.051721375
197	0.1598746	0.8401254
198	0.039326034	0.960674
199	0.29964602	0.700354
200	0.03571772	0.9642823
201	0.34163377	0.65836626
202	0.9961881	0.0038119382
203	0.99649197	0.0035079694
204	0.16098535	0.83901465
205	0.93277794	0.06722213
206	0.99077857	0.009221443
207	0.028751886	0.97124815
208	0.03634469	0.9636553
209	0.9146819	0.085318156
210	0.30180374	0.6981963
211	0.9951918	0.004808194
212	0.38972294	0.61027706
213	0.29129806	0.70870197
214	0.01928278	0.98071724
215	0.4405902	0.5594098
216	0.9950964	0.004903584
217	0.99738187	0.002618103
218	0.0071313204	0.9928686
219	0.8818114	0.11818869
220	0.9496323	0.05036774
221	0.96635926	0.033640813
222	0.0487667	0.9512333
223	0.9095813	0.090418726
224	0.0076331017	0.99236685
225	0.9616153	0.03838469
226	0.0034751615	0.9965249
227	0.29663745	0.7033625
228	0.0060408334	0.9939592
229	0.054026034	0.945974
230	0.97349584	0.026504127
231	0.33901173	0.66098833
232	0.070358224	0.9296418
233	0.05484438	0.9451557
234	0.99727446	0.0027255553
235	0.0016179034	0.9983821
236	0.1515823	0.8484177
237	0.008059392	0.9919407
238	0.93762255	0.062377427
239	0.92009586	0.07990408
240	0.019570263	0.98042977
241	0.027584082	0.9724159
242	0.047513984	0.952486
243	0.008787844	0.9912122
244	0.22010022	0.7798998
245	0.3555907	0.6444093
246	0.0630662	0.93693376
247	0.02063984	0.9793602
248	0.9975128	0.002487178
249	0.8457503	0.15424971
250	0.26809773	0.73190224
251	0.14849369	0.8515063
252	0.0034633216	0.99653673
253	0.07340067	0.9265994
254	0.4146615	0.58533853
255	0.061834753	0.9381652
256	0.90483165	0.09516838
257	0.9900473	0.009952743
258	0.82851636	0.17148362
259	0.85513836	0.14486162
260	0.015075538	0.9849245
261	0.095273525	0.9047265
262	0.009233895	0.99076617
263	0.97502536	0.024974657
264	0.019477991	0.98052204
265	9.584251e-06	0.99999046
266	0.8542383	0.14576177
267	0.6444277	0.35557234
268	0.80822295	0.1917771
269	0.85813224	0.1418678
270	0.25165996	0.74834
271	0.9762275	0.023772482
272	0.5379882	0.4620118
273	0.41063362	0.5893664
274	0.326842	0.673158
275	0.053542297	0.9464577
276	0.76298374	0.23701622
277	0.9627703	0.037229642
278	0.40143934	0.5985607
279	0.051153414	0.9488465
280	0.059605397	0.94039464
281	0.39394438	0.6060556
282	0.028808786	0.9711912
283	0.5868685	0.41313145
284	0.82448757	0.17551245
285	0.24984035	0.7501597
286	0.18712361	0.8128764
287	0.061114956	0.93888503
288	0.9973901	0.0026099838
289	0.03452125	0.9654787
290	0.25477934	0.7452206
291	0.018730791	0.9812692
292	0.9993067	0.0006933471
293	0.8371271	0.16287284
294	0.9350935	0.06490646
295	0.5314906	0.4685094
296	0.35248494	0.64751506
297	0.05056483	0.9494352
298	0.9870253	0.01297471
299	0.0053128325	0.9946872
300	0.040241275	0.9597587
301	0.760581	0.23941891
302	0.010505595	0.9894944
303	0.6270528	0.37294722
304	0.5326408	0.46735916
305	0.9963626	0.003637435
306	0.18532237	0.81467766
307	0.60174876	0.39825127
308	0.54301125	0.45698878
309	0.97737294	0.022627112
310	0.4764842	0.52351576
311	0.5910974	0.4089026
312	0.049219616	0.9507804
313	0.16770208	0.83229786
314	0.07549763	0.9245024
315	0.65729016	0.34270984
316	0.07054499	0.929455
317	0.35114285	0.6488571
318	0.000966641	0.99903333
319	0.0106700435	0.98933
320	0.0033708408	0.9966292
321	0.017764974	0.982235
322	0.00048788084	0.9995121
323	0.6105877	0.38941228
324	0.9315614	0.06843863
325	0.98962337	0.010376665
326	0.0013847004	0.99861526
327	0.202615	0.797385
