# Supplementary material for: Evaluating deep learning-based melanoma classification using immunohistochemistry and routine histology: A three center study
Source: PLoS One. 2024 Jan 19;19(1):e0297146. doi: 10.1371/journal.pone.0297146 (PMC10798511; doi:10.1371/journal.pone.0297146)
Supplement: S5 Dataset — (ZIP) [file pone.0297146.s011.zip › minimal_dataset/tile_predictions/dresden/977302-1-HE_ind_ISlab_0.0.csv]

	0	1
0	0.9998838	0.000116251205
1	0.89020556	0.10979443
2	0.9965598	0.003440204
3	0.18069097	0.81930906
4	0.84478194	0.15521803
5	0.94173014	0.058269843
6	0.7582668	0.24173321
7	0.96874344	0.031256616
8	0.97387415	0.026125854
9	0.8897223	0.11027768
10	0.75332326	0.24667673
11	0.9957301	0.0042699166
12	0.9999213	7.8718294e-05
13	0.3677093	0.63229066
14	0.99932814	0.0006718874
15	0.91592187	0.08407816
16	0.9571193	0.04288066
17	0.9996487	0.00035131013
18	0.9996412	0.0003587816
19	0.7726403	0.2273597
20	0.9966318	0.0033682273
21	0.89017916	0.10982081
22	0.8696532	0.13034676
23	0.99847025	0.0015297827
24	0.9975858	0.002414167
25	0.9122542	0.08774577
26	0.79711473	0.20288527
27	0.9932539	0.0067461077
28	0.9999913	8.655997e-06
29	0.99658537	0.0034146088
30	0.99450475	0.0054952833
31	0.7800026	0.21999747
32	0.99750817	0.0024917831
33	0.79928225	0.20071769
34	0.9931258	0.006874183
35	0.93658954	0.06341051
36	0.91203314	0.08796687
37	0.9790148	0.020985235
38	0.9957273	0.0042727073
39	0.98210806	0.017891971
40	0.9787497	0.021250332
41	0.6755819	0.32441813
42	0.9906351	0.009364857
43	0.9992893	0.0007106446
44	0.99679226	0.003207782
45	0.47311997	0.52688
46	0.35936123	0.64063877
47	0.93581724	0.0641827
48	0.8630027	0.13699734
49	0.7257064	0.2742936
50	0.89248246	0.107517555
51	0.9713669	0.028633045
52	0.99625236	0.0037476183
53	0.9999789	2.114319e-05
54	0.9722315	0.027768532
55	0.9975012	0.0024987974
56	0.70377994	0.29622
57	0.9922376	0.0077624167
58	0.9919559	0.008044139
59	0.98305005	0.016949901
60	0.922611	0.07738904
61	0.99856025	0.0014397852
62	0.9979861	0.0020139194
63	0.9853467	0.01465331
64	0.9899536	0.0100464
65	0.9957312	0.0042688
66	0.90448684	0.09551317
67	0.9951197	0.0048802947
68	0.51812685	0.48187315
69	0.9995097	0.00049032713
70	0.9992119	0.00078807253
71	0.70755315	0.29244685
72	0.9955331	0.00446693
73	0.7021258	0.2978742
74	0.9150379	0.08496216
75	0.93532455	0.064675435
76	0.9225464	0.07745363
77	0.98634654	0.01365349
78	0.99966574	0.00033422536
79	0.9028656	0.09713441
80	0.95825714	0.041742843
81	0.9813433	0.018656645
82	0.5426834	0.45731655
83	0.11342937	0.88657063
84	0.99814355	0.0018564917
85	0.95546365	0.044536266
86	0.99666226	0.0033377109
87	0.7985554	0.20144458
88	0.99526817	0.0047317925
89	0.9984823	0.0015177565
90	0.55534667	0.44465333
91	0.9880015	0.0119985305
92	0.94995713	0.050042897
93	0.99991703	8.3001236e-05
94	0.91340405	0.08659597
95	0.65926445	0.34073555
96	0.8854083	0.11459168
97	0.9999175	8.249229e-05
98	0.9405413	0.059458718
99	0.9789677	0.02103222
100	0.9993038	0.0006961288
101	0.9800434	0.019956565
102	0.89240956	0.10759044
103	0.9966717	0.003328345
104	0.9994019	0.00059804035
105	0.978836	0.02116404
106	0.99919635	0.00080364314
107	0.9485605	0.051439516
108	0.6883588	0.31164122
109	0.9794621	0.020537892
110	0.97133595	0.028664073
111	0.98012275	0.019877223
112	0.94319296	0.05680704
113	0.76123846	0.23876154
114	0.9998708	0.0001291919
115	0.99930906	0.00069094176
116	0.9107245	0.089275464
117	0.924279	0.07572103
118	0.8593723	0.14062776
119	0.9988292	0.0011707715
120	0.6011136	0.3988864
121	0.9930006	0.0069994363
122	0.99994934	5.0619317e-05
123	0.9377044	0.062295627
124	0.99228925	0.0077107954
125	0.29007348	0.7099265
126	0.96966994	0.030330043
127	0.9968923	0.0031077275
128	0.9461625	0.053837504
129	0.9995658	0.00043421594
130	0.9184737	0.081526294
131	0.8322526	0.16774736
132	0.9985	0.0015000678
133	0.99629647	0.003703498
134	0.99745005	0.0025499712
135	0.9930188	0.006981182
136	0.17588611	0.82411385
137	0.97964007	0.020359963
138	0.8589856	0.14101432
139	0.93189496	0.0681051
140	0.985233	0.0147670265
141	0.99970835	0.00029167638
142	0.85774857	0.14225145
143	0.91983	0.080169946
144	0.95452565	0.04547438
145	0.9957182	0.004281873
146	0.99822265	0.0017773074
147	0.624215	0.37578505
148	0.9988971	0.0011028816
149	0.75194544	0.24805452
150	0.9970541	0.0029458527
151	0.8893832	0.11061677
152	0.9996792	0.00032085882
153	0.9923874	0.00761265
154	0.7756781	0.22432193
155	0.97857237	0.021427654
156	0.99983525	0.00016476889
157	0.9948053	0.005194683
158	0.39594775	0.60405225
159	0.9976495	0.0023505476
160	0.99963176	0.0003682679
161	0.98770547	0.012294536
162	0.99974316	0.0002567872
163	0.8621623	0.13783772
164	0.99957556	0.00042441444
165	0.9547078	0.04529214
166	0.9990984	0.00090163236
167	0.97968334	0.02031664
168	0.9999181	8.188699e-05
169	0.98070586	0.019294104
170	0.99912804	0.0008720057
171	0.9994252	0.00057489605
172	0.71287584	0.28712416
173	0.8936225	0.10637744
174	0.9996984	0.00030156825
175	0.99801874	0.0019812048
176	0.92574686	0.07425311
177	0.78684413	0.21315585
178	0.9999378	6.22602e-05
179	0.91680086	0.08319913
180	0.9998085	0.0001915858
181	0.99828315	0.0017168237
182	0.9613149	0.038685076
183	0.8599303	0.14006974
184	0.9998888	0.000111213594
185	0.59435666	0.40564334
186	0.9999523	4.765601e-05
187	0.9773003	0.022699714
188	0.7847708	0.21522918
189	0.99423295	0.0057670614
190	0.99982834	0.00017165794
191	0.866282	0.13371803
192	0.17480756	0.82519245
193	0.9487327	0.05126732
194	0.9980089	0.0019910745
195	0.920206	0.079794005
196	0.74487364	0.25512636
197	0.8702316	0.12976843
198	0.45314232	0.5468577
199	0.86921537	0.13078462
200	0.41847864	0.58152133
201	0.9431573	0.056842666
202	0.9929636	0.007036453
203	0.9279082	0.07209185
204	0.9985977	0.0014022847
205	0.9721967	0.027803317
206	0.9973693	0.0026307106
207	0.87767786	0.12232218
208	0.93434983	0.065650195
209	0.6237015	0.37629846
210	0.98614305	0.013856988
211	0.12290414	0.8770959
212	0.89258933	0.10741069
213	0.9524795	0.047520522
214	0.9981521	0.00184784
215	0.9744616	0.025538381
216	0.98087364	0.01912639
217	0.9958424	0.0041576475
218	0.9843493	0.015650677
219	0.9919435	0.0080565065
220	0.923412	0.07658801
221	0.71095264	0.28904736
222	0.7022904	0.2977096
223	0.99981195	0.00018804127
224	0.9884792	0.011520871
225	0.04915823	0.95084184
226	0.5069885	0.49301144
227	0.9162741	0.08372594
228	0.96494186	0.0350582
229	0.8812663	0.11873376
230	0.47409377	0.52590626
231	0.9999552	4.4855944e-05
232	0.99918956	0.0008104592
233	0.4303245	0.5696755
234	0.9656357	0.03436426
235	0.8424935	0.1575065
236	0.99975187	0.000248148
237	0.78508073	0.2149193
238	0.99934417	0.000655791
239	0.6510962	0.34890372
240	0.98427343	0.01572661
241	0.9986292	0.0013708168
242	0.99990237	9.760971e-05
243	0.9999913	8.675915e-06
244	0.89008963	0.1099104
245	0.99984443	0.00015549098
246	0.9878804	0.012119599
247	0.99671847	0.0032814946
248	0.81699914	0.18300086
249	0.9982388	0.0017611636
250	0.9995376	0.00046243583
251	0.7816843	0.2183157
252	0.9982907	0.0017092639
253	0.9082434	0.09175663
254	0.9989064	0.0010936612
255	0.9974491	0.0025509065
256	0.99998784	1.2188956e-05
257	0.9759487	0.024051325
258	0.98674446	0.0132555505
259	0.9999094	9.0569076e-05
260	0.99257725	0.0074226893
261	0.5786079	0.4213921
262	0.9998035	0.0001965886
263	0.99992824	7.179842e-05
264	0.9984357	0.0015642979
265	0.99943036	0.00056962256
266	0.96339536	0.03660469
267	0.94136894	0.05863104
268	0.2229669	0.77703303
269	0.99728763	0.002712433
270	0.99923205	0.00076799985
271	0.99999297	7.002175e-06
272	0.9903224	0.0096775945
273	0.97421026	0.02578969
274	0.96663517	0.033364866
275	0.99965405	0.0003459791
276	0.9996668	0.00033324483
277	0.7021346	0.2978654
278	0.57416517	0.42583483
279	0.9385895	0.06141052
280	0.99999285	7.1671525e-06
281	0.76873356	0.23126645
282	0.37040246	0.62959754
283	0.99184835	0.008151598
284	0.67418176	0.3258182
285	0.9115059	0.08849412
286	0.9741398	0.025860237
287	0.99858487	0.0014151698
288	0.9984993	0.0015007363
289	0.37628746	0.62371254
290	0.9991321	0.00086787844
291	0.978781	0.02121903
292	0.99996746	3.2510972e-05
293	0.998749	0.0012509932
294	0.91777605	0.08222395
295	0.83393717	0.16606289
296	0.8855122	0.11448781
297	0.4506593	0.54934067
298	0.2722229	0.72777706
299	0.9996816	0.00031846802
300	0.90293974	0.09706023
301	0.9980636	0.0019364018
302	0.99801505	0.0019849401
303	0.99892175	0.0010783016
304	0.16155417	0.83844584
305	0.93836963	0.0616304
306	0.9857759	0.014224124
307	0.9895901	0.010409895
308	0.9541277	0.04587223
309	0.99213237	0.007867612
310	0.70034266	0.2996573
311	0.9918134	0.008186651
312	0.99987113	0.00012890223
313	0.7480613	0.25193876
314	0.99998677	1.323265e-05
315	0.9997719	0.00022814357
316	0.86865336	0.13134664
317	0.93682986	0.06317016
318	0.9931289	0.006871131
319	0.5352838	0.46471623
320	0.9884036	0.011596371
321	0.97666204	0.023337943
322	0.35461345	0.6453866
323	0.8362022	0.16379781
324	0.45291474	0.5470852
325	0.9993181	0.0006818868
326	0.9653856	0.034614444
327	0.9946589	0.005341092
328	0.97833854	0.021661438
329	0.9528714	0.047128577
330	0.87359595	0.12640409
331	0.8222675	0.17773253
332	0.9065897	0.09341034
333	0.93745744	0.06254262
334	0.8849864	0.115013584
335	0.9968906	0.0031093897
336	0.98157805	0.018422026
337	0.9847121	0.015287873
338	0.98616505	0.013834982
339	0.66181433	0.3381857
340	0.8660324	0.13396755
341	0.9082054	0.091794685
342	0.99418265	0.0058173276
343	0.8923948	0.10760525
344	0.92698467	0.07301528
345	0.99725384	0.002746162
346	0.9882703	0.011729699
347	0.9926762	0.00732378
348	0.9446637	0.055336308
349	0.99481106	0.005188896
350	0.9932648	0.0067351637
351	0.9978114	0.002188669
352	0.52497226	0.47502774
353	0.98977065	0.010229335
354	0.9864265	0.013573586
355	0.9889824	0.011017629
356	0.9995814	0.0004185939
357	0.99899894	0.001001055
358	0.98735005	0.012649915
359	0.93203014	0.06796982
360	0.9970239	0.0029761046
361	0.1530193	0.8469807
362	0.99990964	9.039962e-05
363	0.8522928	0.14770718
364	0.987847	0.01215295
365	0.997547	0.0024530012
366	0.9927698	0.0072301584
367	0.9971047	0.0028952884
368	0.9904661	0.009533862
369	0.87120193	0.12879805
370	0.6475239	0.3524761
371	0.591175	0.40882495
372	0.9298578	0.07014221
373	0.36414135	0.6358586
374	0.967453	0.032546986
375	0.5474678	0.45253217
376	0.8989044	0.10109567
377	0.9815855	0.018414503
378	0.9981463	0.0018536785
379	0.999629	0.0003710114
380	0.99492645	0.005073486
381	0.89669484	0.10330517
382	0.99987066	0.00012929788
383	0.98627716	0.01372283
384	0.9907545	0.009245527
385	0.771431	0.22856896
386	0.9951119	0.004888119
387	0.984883	0.01511702
388	0.9219351	0.07806498
389	0.99922717	0.00077284535
390	0.99834406	0.0016559724
391	0.9702009	0.029799117
392	0.9644193	0.035580724
393	0.6676203	0.3323797
394	0.9661745	0.03382552
395	0.79924005	0.20075993
396	0.7145004	0.2854996
397	0.59407645	0.40592358
398	0.98739886	0.012601101
399	0.6403069	0.35969308
400	0.9745851	0.02541482
401	0.999979	2.1006803e-05
402	0.9926554	0.0073446096
403	0.9883576	0.011642433
404	0.88239795	0.11760203
405	0.86505324	0.13494673
406	0.99998903	1.0926852e-05
407	0.1360138	0.8639862
408	0.99891925	0.0010807759
409	0.99785304	0.002146981
410	0.9953733	0.0046267062
411	0.93587065	0.06412935
412	0.7815735	0.21842648
413	0.7582911	0.24170884
414	0.98280966	0.017190302
415	0.99899703	0.0010029394
416	0.07894742	0.9210526
417	0.9905776	0.009422492
418	0.44535217	0.5546478
419	0.72002566	0.2799743
420	0.9390021	0.060997885
421	0.99693596	0.003064027
422	0.98315895	0.01684107
423	0.99176383	0.008236236
424	0.9995702	0.00042985048
425	0.9075995	0.09240047
426	0.4107804	0.58921957
427	0.9944675	0.0055324673
428	0.62819177	0.37180826
429	0.856699	0.14330107
430	0.71669024	0.28330973
431	0.7764341	0.2235659
432	0.99995327	4.6702757e-05
433	0.9810867	0.0189133
434	0.9331543	0.06684578
435	0.99991333	8.6626686e-05
436	0.9684571	0.031542905
437	0.5165309	0.48346916
438	0.9998418	0.00015817824
439	0.98941606	0.010583903
440	0.90967757	0.09032244
441	0.99893326	0.0010667101
442	0.9883118	0.0116881495
443	0.99492455	0.0050754338
444	0.9998287	0.00017126312
445	0.99924964	0.0007503068
446	0.88487643	0.115123555
447	0.115284726	0.88471526
448	0.99969697	0.0003030676
449	0.9775302	0.022469806
450	0.9971167	0.002883298
451	0.98850083	0.011499187
452	0.93108886	0.068911165
453	0.8191066	0.18089339
454	0.99622923	0.0037707768
455	0.45500147	0.5449985
456	0.9297895	0.07021056
457	0.987949	0.012051009
458	0.9985966	0.0014033373
459	0.45830786	0.54169214
460	0.9931531	0.0068469676
461	0.8064248	0.19357526
462	0.99977773	0.00022225268
463	0.88829815	0.11170183
464	0.9957203	0.0042796405
465	0.99995756	4.238328e-05
466	0.99176484	0.008235179
467	0.9386743	0.061325755
468	0.06398562	0.9360144
469	0.99047905	0.009520893
470	0.85421073	0.14578925
471	0.9999554	4.458237e-05
472	0.9643803	0.035619717
473	0.9551794	0.044820603
474	0.022293305	0.9777067
475	0.49909556	0.5009044
476	0.9797222	0.020277733
477	0.9951049	0.004895087
478	0.93441033	0.065589696
479	0.9968867	0.0031133196
480	0.70612323	0.29387674
481	0.91500986	0.084990144
482	0.98606527	0.013934708
483	0.99994075	5.9215374e-05
484	0.9001965	0.09980353
485	0.97249424	0.027505772
486	0.9970354	0.0029645632
487	0.9987558	0.0012441558
488	0.9981958	0.0018042019
489	0.99992096	7.899306e-05
490	0.94970614	0.050293885
491	0.67839825	0.32160175
492	0.6550415	0.34495845
493	0.9984273	0.0015727611
494	0.99988997	0.00010997908
495	0.9597476	0.040252328
496	0.9758099	0.024190143
497	0.005664805	0.9943351
498	0.98032045	0.01967956
499	0.97435343	0.025646554
500	0.9308295	0.06917039
501	0.9117499	0.08825013
502	0.9976381	0.002361902
503	0.97981286	0.020187128
504	0.95049137	0.049508605
505	0.99636275	0.0036372219
506	0.98986584	0.0101342285
507	0.94296104	0.05703896
508	0.99953055	0.00046950995
509	0.95569086	0.044309128
510	0.9912503	0.008749721
511	0.99931574	0.000684306
512	0.9690533	0.030946683
513	0.9812401	0.018759934
514	0.75808406	0.2419159
515	0.98893505	0.011064926
516	0.95661736	0.04338272
517	0.9984315	0.0015684651
518	0.998845	0.0011550314
519	0.9999958	4.185375e-06
520	0.8798524	0.12014763
521	0.22867607	0.7713239
522	0.99944884	0.0005511125
523	0.9895761	0.010423841
524	0.5786954	0.42130458
525	0.9955016	0.0044984613
526	0.9952461	0.0047538574
527	0.8851418	0.11485823
528	0.9977259	0.0022741389
529	0.998705	0.0012949383
530	0.92457336	0.075426586
531	0.97742313	0.022576882
532	0.9939564	0.006043605
533	0.53680855	0.4631915
534	0.85373354	0.1462665
535	0.7963939	0.20360605
536	0.010142817	0.9898572
537	0.6538424	0.34615764
538	0.99676883	0.0032311697
539	0.8444836	0.15551634
540	0.8817929	0.11820707
541	0.8023832	0.19761677
542	0.9922497	0.0077502765
543	0.95025945	0.049740624
544	0.7451255	0.25487447
545	0.99993205	6.79587e-05
546	0.48488083	0.51511914
547	0.9212552	0.07874478
548	0.9769771	0.0230229
549	0.5699088	0.4300912
550	0.9998084	0.00019162946
551	0.550568	0.44943202
552	0.948473	0.051527053
553	0.8891088	0.11089118
554	0.84352064	0.15647937
555	0.9980718	0.0019281446
556	0.9998599	0.00014009007
557	0.99994826	5.174046e-05
558	0.98789936	0.012100683
559	0.5774317	0.42256832
560	0.2681051	0.73189485
561	0.9917774	0.008222653
562	0.9924603	0.007539694
563	0.99793446	0.002065599
564	0.9999589	4.116185e-05
565	0.98330516	0.016694807
566	0.99979144	0.00020860703
567	0.7075589	0.29244113
568	0.8427965	0.15720348
569	0.95717424	0.04282571
570	0.9280154	0.07198463
571	0.97660613	0.023393938
572	0.95012134	0.04987866
573	0.8166889	0.18331109
574	0.9706863	0.029313738
575	0.99925035	0.0007496408
576	0.93481636	0.06518372
577	0.79925984	0.20074013
578	0.9548917	0.045108255
579	0.34447965	0.6555204
580	0.8282798	0.17172022
581	0.33110356	0.66889644
582	0.9206412	0.07935887
583	0.2564481	0.74355185
584	0.8988273	0.10117264
585	0.9920018	0.007998264
586	0.7413218	0.25867814
587	0.9618617	0.03813826
588	0.99828655	0.0017134063
589	0.9900939	0.009906172
590	0.9957028	0.004297217
591	0.9700228	0.029977173
592	0.9079347	0.09206526
593	0.72935224	0.27064776
594	0.9983265	0.0016734574
595	0.8772507	0.12274929
596	0.9813182	0.018681837
597	0.8713389	0.12866104
598	0.99669254	0.0033074375
599	0.9983901	0.001609912
600	0.9752839	0.024716156
601	0.846463	0.15353698
602	0.87683624	0.12316374
603	0.9749203	0.025079774
604	0.99972755	0.0002724584
605	0.8832253	0.116774745
606	0.99495655	0.005043444
607	0.8150341	0.18496586
608	0.9996644	0.00033562104
609	0.77510065	0.22489937
610	0.96127737	0.038722668
611	0.99767405	0.002325958
612	0.9675606	0.032439385
613	0.9999974	2.6302207e-06
614	0.88513505	0.114864945
615	0.9659216	0.03407835
616	0.6827638	0.31723619
617	0.9680513	0.03194865
618	0.74169695	0.25830305
619	0.99174905	0.00825099
620	0.74011856	0.25988144
621	0.935529	0.06447103
622	0.8570109	0.14298911
623	0.96820056	0.031799402
624	0.99984574	0.00015420595
625	0.9983109	0.001689122
626	0.9235292	0.07647073
627	0.59110594	0.408894
628	0.999845	0.00015490361
629	0.44507667	0.5549233
630	0.9986046	0.0013954618
631	0.9997178	0.00028215212
632	0.99821234	0.0017877257
633	0.99664235	0.0033576183
634	0.6994257	0.30057433
635	0.7651415	0.2348585
636	0.9784267	0.021573236
637	0.98532146	0.014678594
638	0.99431956	0.00568041
639	0.994739	0.005261042
640	0.9984694	0.0015306097
641	0.9998802	0.00011976051
642	0.9938897	0.0061102617
643	0.99947554	0.0005245026
644	0.99999356	6.482414e-06
645	0.86555976	0.1344402
646	0.77868956	0.22131047
647	0.998892	0.0011079778
648	0.9707653	0.029234726
649	0.8667341	0.13326594
650	0.9733845	0.02661547
651	0.9372137	0.06278635
652	0.924418	0.07558195
653	0.65360296	0.34639704
654	0.8386968	0.16130327
655	0.76732576	0.23267424
656	0.62129587	0.37870416
657	0.99994934	5.0637427e-05
658	0.9990596	0.00094034075
659	0.97876203	0.021237994
660	0.99470127	0.0052987398
661	0.84517777	0.15482226
662	0.9943693	0.005630676
663	0.99977833	0.00022170876
664	0.25688967	0.7431103
665	0.94411105	0.055889
666	0.9981275	0.0018725352
667	0.9850271	0.014972888
668	0.98567873	0.014321292
669	0.96965283	0.030347154
670	0.96248937	0.03751066
