# Supplementary material for: Evaluating deep learning-based melanoma classification using immunohistochemistry and routine histology: A three center study
Source: PLoS One. 2024 Jan 19;19(1):e0297146. doi: 10.1371/journal.pone.0297146 (PMC10798511; doi:10.1371/journal.pone.0297146)
Supplement: S5 Dataset — (ZIP) [file pone.0297146.s011.zip › minimal_dataset/tile_predictions/dresden/978853-1-HE_ind_ISlab_0.0.csv]

	0	1
0	0.55807716	0.44192284
1	0.7327785	0.26722154
2	0.9968129	0.0031870932
3	0.9489762	0.051023792
4	0.97446567	0.02553433
5	0.9973591	0.002640884
6	0.9663194	0.033680566
7	0.9689368	0.031063208
8	0.99692446	0.0030754998
9	0.9974252	0.002574786
10	0.9959875	0.0040125414
11	0.84986275	0.15013725
12	0.9996419	0.00035811594
13	0.9968393	0.0031606893
14	0.8251757	0.17482431
15	0.98365605	0.016343916
16	0.30071163	0.6992884
17	0.94218993	0.057810035
18	0.971941	0.028058983
19	0.95739937	0.04260058
20	0.97681504	0.023184955
21	0.77355903	0.22644094
22	0.99992955	7.042861e-05
23	0.98301387	0.016986147
24	0.97568625	0.024313726
25	0.99811053	0.0018894613
26	0.12233054	0.8776695
27	0.99931383	0.0006861292
28	0.69513243	0.30486754
29	0.99812037	0.0018796634
30	0.88298684	0.11701321
31	0.97329175	0.026708202
32	0.99842936	0.0015705917
33	0.9396203	0.0603797
34	0.9223363	0.07766367
35	0.7321737	0.26782638
36	0.7613899	0.23861007
37	0.9983052	0.0016948413
38	0.9981652	0.0018348346
39	0.99659425	0.0034057787
40	0.994938	0.0050619864
41	0.9310591	0.068940885
42	0.9504987	0.049501315
43	0.9734254	0.026574643
44	0.9996501	0.00034988494
45	0.978379	0.021621011
46	0.9812277	0.018772315
47	0.8843543	0.11564576
48	0.7706256	0.2293744
49	0.99792457	0.0020754102
50	0.9592422	0.040757783
51	0.9992599	0.0007400675
52	0.77918965	0.22081032
53	0.7581847	0.24181536
54	0.88893616	0.11106384
55	0.9508568	0.04914315
56	0.811998	0.18800195
57	0.9940917	0.005908284
58	0.9763915	0.023608493
59	0.02018538	0.9798146
60	0.9860757	0.013924289
61	0.94158286	0.05841707
62	0.991418	0.008581955
63	0.9807968	0.01920317
64	0.92730254	0.07269744
65	0.99048656	0.0095134415
66	0.97813684	0.02186317
67	0.5928886	0.40711135
68	0.8684372	0.13156283
69	0.9535676	0.046432372
70	0.9963797	0.0036203885
71	0.9941042	0.005895857
72	0.93220866	0.06779139
73	0.94500554	0.054994456
74	0.93706983	0.0629301
75	0.61820704	0.381793
76	0.99199593	0.008004149
77	0.94572645	0.054273553
78	0.9811823	0.018817753
79	0.9857594	0.01424069
80	0.75932425	0.24067573
81	0.9098016	0.090198435
82	0.80770755	0.19229244
83	0.96409553	0.03590439
84	0.8428737	0.15712625
85	0.93929523	0.060704768
86	0.9481905	0.051809534
87	0.7105968	0.28940317
88	0.9978471	0.0021529777
89	0.9807664	0.019233529
90	0.92471707	0.07528289
91	0.9730873	0.026912695
92	0.9765822	0.023417786
93	0.95340204	0.04659794
94	0.9592498	0.040750135
95	0.9179668	0.08203322
96	0.9916059	0.008394164
97	0.32258853	0.67741144
98	0.9984927	0.0015072677
99	0.9989722	0.0010278813
100	0.99997795	2.1995926e-05
101	0.9999026	9.738369e-05
102	0.8870225	0.11297756
103	0.9081574	0.091842614
104	0.9737239	0.026276132
105	0.9968129	0.0031871053
106	0.73822033	0.26177964
107	0.9980123	0.0019877062
108	0.99958533	0.00041466835
109	0.97271585	0.027284164
110	0.9958033	0.0041966666
111	0.9995912	0.00040886685
112	0.99614394	0.0038560778
113	0.84671545	0.15328461
114	0.3955963	0.6044037
115	0.960104	0.039896015
116	0.82443225	0.17556776
117	0.43665785	0.56334215
118	0.9954816	0.004518385
119	0.9543207	0.045679267
120	0.9360948	0.063905165
121	0.99638796	0.0036120727
122	0.95531833	0.04468175
123	0.6767378	0.3232622
124	0.99667335	0.0033266607
125	0.8827737	0.11722628
126	0.939368	0.060632024
127	0.99795604	0.0020439627
128	0.9980488	0.0019512557
129	0.9905331	0.009466833
130	0.99555486	0.0044450886
131	0.96439207	0.03560798
132	0.9837662	0.016233753
133	0.8342967	0.1657033
134	0.85606724	0.14393282
135	0.8806685	0.1193315
136	0.8006515	0.19934858
137	0.9491377	0.05086234
138	0.987224	0.012775987
139	0.998505	0.0014950152
140	0.994718	0.00528197
141	0.99662614	0.0033738406
142	0.77242535	0.22757463
143	0.9952172	0.0047828746
144	0.29563734	0.70436263
145	0.98888516	0.011114805
146	0.7014919	0.29850808
147	0.8264446	0.1735554
148	0.93385714	0.06614284
149	0.7210712	0.27892885
150	0.8546306	0.1453694
151	0.98100704	0.018992938
152	0.8073364	0.19266355
153	0.991702	0.008297972
154	0.6160599	0.38394013
155	0.9030448	0.096955165
156	0.9765054	0.02349458
157	0.38039154	0.6196085
158	0.9351073	0.064892754
159	0.9478576	0.05214241
160	0.6745895	0.32541046
161	0.5378228	0.46217725
162	0.94824415	0.051755786
163	0.979143	0.02085703
164	0.9352832	0.06471682
165	0.8739782	0.12602179
166	0.6200704	0.3799296
167	0.90438396	0.09561604
168	0.9980605	0.0019394906
169	0.996485	0.0035150594
170	0.99953973	0.00046027388
171	0.9998037	0.00019625599
172	0.9988404	0.001159665
173	0.98978245	0.010217611
174	0.9787119	0.021288076
175	0.74518704	0.25481293
176	0.96178216	0.038217813
177	0.9966462	0.003353748
178	0.11275743	0.88724256
179	0.9029513	0.09704868
180	0.88970834	0.110291675
181	0.79182655	0.20817344
182	0.9993268	0.00067319855
183	0.999671	0.00032900056
184	0.9072095	0.09279053
185	0.90365094	0.09634908
186	0.9907849	0.009215124
187	0.48939764	0.51060236
188	0.6516153	0.34838465
189	0.98311114	0.016888876
190	0.60095376	0.3990462
191	0.9953461	0.004653815
192	0.9950127	0.0049872813
193	0.9492047	0.050795346
194	0.9996393	0.0003607599
195	0.5940431	0.4059569
196	0.9746097	0.025390333
197	0.78618693	0.21381305
198	0.98265946	0.017340519
199	0.98023593	0.019764068
200	0.9994106	0.0005894113
201	0.9624233	0.037576687
202	0.99802125	0.0019787324
203	0.69957614	0.3004239
204	0.8620437	0.13795632
205	0.95475966	0.045240376
206	0.9996965	0.00030351983
207	0.9190341	0.080965884
208	0.83611315	0.16388686
209	0.9815106	0.018489381
210	0.9908324	0.009167635
211	0.99980515	0.00019483504
212	0.84083456	0.15916543
213	0.61506045	0.38493952
214	0.96285	0.03715
215	0.9822704	0.017729547
216	0.9998331	0.00016687364
217	0.9989592	0.0010407458
218	0.95735174	0.04264827
219	0.9924568	0.007543239
220	0.9931203	0.0068797427
221	0.997883	0.0021170087
222	0.99766064	0.0023393834
223	0.9993	0.00070004107
224	0.4146031	0.5853968
225	0.9956273	0.004372723
226	0.8628358	0.13716422
227	0.37692434	0.6230756
228	0.99932766	0.0006723705
229	0.9932481	0.006751861
230	0.9997236	0.000276318
231	0.9782045	0.021795552
232	0.9957243	0.0042756964
233	0.90398264	0.096017405
234	0.11621863	0.8837814
235	0.9967115	0.0032884954
236	0.9938232	0.0061768056
237	0.9854931	0.014506928
238	0.9940135	0.0059865355
239	0.28238347	0.71761656
240	0.92844456	0.07155538
241	0.9677133	0.032286745
242	0.9992174	0.0007825557
243	0.9961475	0.0038525003
244	0.9999002	9.9760844e-05
245	0.63682795	0.36317205
246	0.2123672	0.7876328
247	0.8647362	0.13526382
248	0.95937717	0.040622856
249	0.9912875	0.008712451
250	0.5115575	0.48844248
251	0.98744917	0.012550794
252	0.95070744	0.049292568
253	0.99612147	0.0038785436
254	0.7518304	0.24816959
255	0.9806178	0.019382192
256	0.6388716	0.3611284
257	0.99032027	0.009679733
258	0.98878455	0.011215403
259	0.99926895	0.00073100574
260	0.9992805	0.0007195368
261	0.56389946	0.43610048
262	0.9993074	0.0006926308
263	0.9066802	0.0933198
264	0.99950206	0.0004978943
265	0.91908294	0.08091702
266	0.68407637	0.3159236
267	0.6103661	0.38963386
268	0.9945985	0.005401538
269	0.1585266	0.8414734
270	0.96558875	0.03441132
271	0.9880476	0.0119523555
272	0.9993666	0.00063340185
273	0.99993753	6.242649e-05
274	0.96421313	0.035786856
275	0.8461443	0.15385568
276	0.66560966	0.3343903
277	0.9763169	0.0236831
278	0.7917351	0.20826481
279	0.8648964	0.13510355
280	0.9988526	0.0011474098
281	0.84623164	0.15376839
282	0.95582706	0.044172868
283	0.67156845	0.32843152
284	0.85591525	0.14408469
285	0.96186703	0.038132925
286	0.76640975	0.23359017
287	0.9995919	0.00040809912
288	0.94498634	0.055013668
289	0.99994934	5.0668194e-05
290	0.99175197	0.00824808
291	0.7388519	0.26114815
292	0.998615	0.001385001
293	0.7201888	0.2798112
294	0.9907426	0.009257394
295	0.9718589	0.028141124
296	0.94757646	0.052423596
297	0.98052764	0.01947234
298	0.9954495	0.00455049
299	0.602444	0.397556
300	0.9838266	0.016173413
301	0.99612844	0.0038715126
302	0.9822629	0.017737055
303	0.34681433	0.65318567
304	0.97288847	0.027111597
305	0.7558124	0.24418752
306	0.9699617	0.030038347
307	0.98681843	0.013181542
308	0.9930702	0.006929749
309	0.70880103	0.29119897
310	0.9440114	0.055988602
311	0.7768231	0.22317691
312	0.9871401	0.012859885
313	0.28910384	0.7108962
314	0.993828	0.0061719688
315	0.9677663	0.032233737
316	0.43999326	0.56000674
317	0.9584044	0.04159555
318	0.99350643	0.0064936206
319	0.6713474	0.32865268
320	0.9476685	0.052331455
321	0.9915343	0.008465748
322	0.99654776	0.003452314
323	0.93429244	0.06570757
324	0.92818016	0.07181989
325	0.6863874	0.31361264
326	0.9945123	0.0054877
327	0.99435955	0.005640491
328	0.9913714	0.008628657
329	0.9576813	0.042318765
330	0.976916	0.023084005
331	0.9968258	0.0031742412
332	0.9999882	1.1769413e-05
333	0.9899074	0.010092636
334	0.04114915	0.9588508
335	0.9498436	0.050156415
336	0.78794795	0.21205209
337	0.9888215	0.011178442
338	0.94134885	0.05865121
339	0.98983204	0.010167964
340	0.9829858	0.01701425
341	0.9635837	0.036416315
342	0.9998282	0.00017173144
343	0.2709396	0.7290604
344	0.94183934	0.058160678
345	0.99970645	0.00029356842
346	0.9265604	0.07343959
347	0.9214676	0.07853235
348	0.16475841	0.83524156
349	0.98791784	0.012082172
350	0.99887496	0.0011249813
351	0.46046722	0.5395328
352	0.5539634	0.44603658
353	0.9951214	0.004878577
354	0.89883417	0.101165846
355	0.5290092	0.47099084
356	0.99971133	0.00028861442
357	0.19640623	0.8035938
358	0.683164	0.316836
359	0.9696382	0.030361783
360	0.99958867	0.00041128858
361	0.99399084	0.0060091014
362	0.91636765	0.08363239
363	0.9203819	0.079618126
364	0.99492353	0.005076476
365	0.9472203	0.05277961
366	0.979699	0.020300996
367	0.9712152	0.028784772
368	0.9717704	0.028229566
369	0.99015754	0.009842455
370	0.80685574	0.19314422
371	0.9322913	0.06770872
372	0.6721267	0.3278733
373	0.7327471	0.26725292
374	0.9662908	0.03370922
375	0.43300498	0.56699497
376	0.99781966	0.0021803407
377	0.9983695	0.0016304681
378	0.9940705	0.0059295516
379	0.9779319	0.02206812
380	0.055067796	0.94493216
381	0.9994241	0.0005759049
382	0.85518694	0.14481308
383	0.9987509	0.0012490299
384	0.4340257	0.5659743
385	0.88051766	0.119482376
386	0.74914783	0.25085223
387	0.7123992	0.28760082
388	0.71517056	0.28482944
389	0.98809063	0.0119093815
390	0.9867105	0.013289517
391	0.99976164	0.00023830823
392	0.28052047	0.71947956
393	0.96706545	0.032934543
394	0.9874135	0.012586441
395	0.7841702	0.21582982
396	0.9401609	0.059839137
397	0.99190956	0.008090466
398	0.99154156	0.008458403
399	0.9873007	0.012699287
400	0.99346995	0.006530068
401	0.9878736	0.012126377
402	0.9326745	0.06732547
403	0.9780872	0.021912772
404	0.97450995	0.02549001
405	0.9537102	0.04628984
406	0.9972741	0.002725886
407	0.98937523	0.0106247915
408	0.9856069	0.014393032
409	0.98612493	0.013875022
410	0.9851171	0.014882863
411	0.99987674	0.00012323218
412	0.75489664	0.24510328
413	0.80664974	0.19335023
414	0.9660642	0.03393575
415	0.98452014	0.015479793
416	0.9979323	0.0020677252
417	0.98763126	0.0123687945
418	0.9721872	0.02781274
419	0.9962308	0.0037692618
420	0.99263495	0.0073650233
421	0.9984754	0.0015246456
422	0.999342	0.00065794925
423	0.8752485	0.12475151
424	0.9500834	0.049916692
425	0.99540836	0.0045916094
426	0.9105121	0.08948793
427	0.9695068	0.030493256
428	0.9976555	0.002344466
429	0.99943835	0.0005615788
430	0.3683333	0.63166666
431	0.99989283	0.000107140324
432	0.969373	0.030627007
433	0.8308418	0.1691582
434	0.9950718	0.0049281996
435	0.93165225	0.06834772
436	0.49046353	0.50953645
437	0.99683136	0.003168617
438	0.93556917	0.06443085
439	0.92294973	0.07705026
440	0.03577707	0.9642229
441	0.88889277	0.1111072
442	0.99402547	0.0059745135
443	0.76191056	0.2380894
444	0.5901752	0.40982473
445	0.923955	0.07604501
446	0.9971397	0.0028602716
447	0.9480429	0.05195707
448	0.99507797	0.0049220016
449	0.9534211	0.046578854
450	0.35519868	0.64480126
451	0.76401156	0.2359884
452	0.94368154	0.05631845
453	0.5944801	0.4055199
454	0.79850334	0.20149663
455	0.98994094	0.010059051
456	0.9979254	0.002074555
457	0.9978606	0.0021393867
458	0.99687386	0.0031260815
459	0.9966859	0.0033140697
460	0.76848197	0.23151806
461	0.31517774	0.68482226
462	0.9985753	0.0014246602
463	0.9927429	0.007257135
464	0.8881193	0.111880705
465	0.99955624	0.00044374858
466	0.9872858	0.0127142
467	0.9920317	0.007968317
468	0.9802798	0.019720197
469	0.9573157	0.042684253
470	0.99003893	0.009961072
471	0.9937116	0.006288478
472	0.9754372	0.024562798
473	0.73788804	0.26211196
474	0.8737372	0.12626272
475	0.31458205	0.68541795
476	0.95126677	0.04873328
477	0.74128264	0.25871736
478	0.9475792	0.052420747
479	0.9048651	0.09513494
480	0.99718815	0.002811808
481	0.99757034	0.0024296527
482	0.9778154	0.022184553
483	0.9208607	0.0791393
484	0.9988887	0.0011113326
485	0.9433845	0.05661546
486	0.99010205	0.009897933
487	0.8451797	0.15482025
488	0.9778105	0.022189531
489	0.9301176	0.069882385
490	0.9897573	0.010242663
491	0.9635367	0.036463298
492	0.9990952	0.00090476737
493	0.98189193	0.018108139
494	0.99996686	3.3147368e-05
495	0.85145646	0.14854355
496	0.94735396	0.052646037
497	0.9911618	0.008838144
498	0.9888889	0.011111105
499	0.5941588	0.40584117
500	0.9975133	0.0024867628
501	0.9700814	0.029918661
502	0.8443513	0.15564877
503	0.9502106	0.04978949
504	0.9618238	0.038176138
505	0.992044	0.007956008
506	0.49908164	0.5009183
507	0.9803688	0.019631194
508	0.4608071	0.53919286
509	0.99992883	7.118593e-05
510	0.8732789	0.12672108
511	0.74998176	0.25001827
512	0.9875059	0.012494041
513	0.9417366	0.058263425
514	0.28357482	0.7164252
515	0.99920624	0.0007938302
516	0.75727	0.24272999
517	0.8032901	0.1967099
518	0.9992255	0.00077445386
519	0.9929871	0.0070129577
520	0.97881114	0.02118889
521	0.9519352	0.048064787
522	0.4735748	0.52642524
523	0.76798415	0.2320159
524	0.97574663	0.02425337
525	0.75293213	0.24706788
526	0.92560184	0.07439814
527	0.9555233	0.044476725
528	0.9999281	7.18552e-05
529	0.92991316	0.070086844
530	0.928332	0.07166803
531	0.8527579	0.1472421
532	0.95194536	0.04805464
533	0.95583457	0.044165358
534	0.998319	0.001681025
535	0.9057982	0.09420176
536	0.9926744	0.0073255445
537	0.9992562	0.0007438461
538	0.9998951	0.0001049361
539	0.79945683	0.2005432
540	0.65254384	0.3474562
541	0.9572623	0.042737767
542	0.99944884	0.0005511477
543	0.9996289	0.000371097
544	0.92215234	0.0778476
545	0.98496556	0.015034472
546	0.9020432	0.09795671
547	0.9785544	0.021445587
548	0.86212593	0.13787405
549	0.83220315	0.16779682
550	0.86961246	0.13038751
551	0.9999856	1.4440792e-05
552	0.9886508	0.011349194
553	0.6613409	0.33865905
554	0.9644652	0.035534803
555	0.9991002	0.00089982915
556	0.11011421	0.8898858
557	0.99849427	0.0015056783
558	0.8460356	0.15396442
559	0.96961546	0.030384472
560	0.99898356	0.0010163926
561	0.99444866	0.005551386
562	0.97571474	0.024285272
563	0.96385217	0.036147766
564	0.97138464	0.02861533
565	0.9947472	0.005252789
566	0.97983414	0.020165905
567	0.999175	0.00082494697
568	0.90278345	0.097216584
569	0.53572464	0.46427533
570	0.93108493	0.06891501
571	0.9923133	0.00768668
572	0.92332137	0.07667867
573	0.9509246	0.04907542
574	0.99876404	0.0012359245
575	0.997895	0.002104945
576	0.6307391	0.36926088
577	0.9740611	0.025938943
578	0.9932367	0.006763332
579	0.99260837	0.0073916456
580	0.86487675	0.13512327
581	0.9950363	0.004963653
582	0.8478922	0.15210778
583	0.98834306	0.011656938
584	0.9480664	0.051933624
585	0.97249347	0.027506536
586	0.99925536	0.00074465637
587	0.9648165	0.03518351
588	0.9990645	0.00093555305
589	0.34662178	0.65337825
590	0.91315293	0.08684709
591	0.698266	0.30173394
592	0.9894265	0.010573471
593	0.999519	0.00048105922
594	0.7304664	0.26953354
595	0.96200407	0.03799589
596	0.99888235	0.0011176047
597	0.9510657	0.048934307
598	0.90881306	0.091186985
599	0.9978915	0.0021084812
600	0.87897164	0.1210284
601	0.92350423	0.076495774
602	0.9280614	0.071938574
603	0.22847511	0.7715249
604	0.910214	0.08978595
605	0.9580685	0.041931476
606	0.9952539	0.004746128
607	0.98804784	0.011952141
608	0.76287955	0.23712043
609	0.55231655	0.44768348
610	0.9999665	3.3541153e-05
611	0.96716523	0.032834824
612	0.91080266	0.08919731
613	0.99982435	0.00017573772
614	0.9702833	0.029716687
615	0.977437	0.022563023
616	0.99997663	2.3314442e-05
617	0.97683537	0.023164641
618	0.98292553	0.01707444
619	0.99499846	0.0050015394
620	0.9853216	0.0146784615
621	0.41495156	0.58504844
622	0.9954053	0.0045946506
623	0.9957035	0.0042965193
624	0.9980202	0.0019798628
625	0.9802074	0.019792642
626	0.46870917	0.5312908
627	0.9303267	0.06967333
628	0.9421552	0.057844814
629	0.9860767	0.013923295
630	0.46308312	0.5369169
631	0.99873513	0.0012648362
632	0.9473608	0.05263925
633	0.49458086	0.50541914
634	0.96054536	0.039454643
635	0.9805586	0.019441385
636	0.8874576	0.11254239
637	0.99861836	0.0013816061
638	0.9852689	0.014731099
639	0.9880747	0.011925248
640	0.9976216	0.0023784009
641	0.03022634	0.96977365
642	0.9950324	0.004967517
643	0.9971716	0.0028283992
644	0.9720852	0.027914878
645	0.97879523	0.021204814
646	0.99710673	0.002893268
647	0.83224225	0.16775775
648	0.68149304	0.318507
649	0.99978155	0.000218519
650	0.99974483	0.0002551414
651	0.9979802	0.0020198124
652	0.97696316	0.02303684
653	0.4197522	0.58024776
654	0.9883825	0.01161746
655	0.9916065	0.008393533
656	0.78355294	0.21644703
657	0.997898	0.00210195
658	0.8415697	0.15843026
659	0.9996803	0.00031968902
660	0.99999166	8.3135255e-06
661	0.8207744	0.17922556
662	0.9993231	0.0006769045
663	0.6180628	0.3819372
664	0.96013343	0.039866544
665	0.88033015	0.11966981
666	0.97907066	0.020929275
667	0.90952814	0.09047188
668	0.9396214	0.06037864
669	0.9945803	0.0054196003
670	0.9999435	5.6525045e-05
671	0.8967514	0.10324858
672	0.9903846	0.00961539
673	0.7181924	0.28180754
674	0.997626	0.0023740456
675	0.63369066	0.36630934
676	0.8063219	0.1936781
677	0.9635818	0.03641814
678	0.9985469	0.0014530884
679	0.9999107	8.9273446e-05
680	0.957531	0.04246905
681	0.9522093	0.0477907
682	0.94414145	0.05585856
683	0.9570181	0.042981897
684	0.94163275	0.058367275
685	0.9438972	0.056102768
686	0.94458944	0.05541059
687	0.9989839	0.0010160358
688	0.9949635	0.0050365343
689	0.9264853	0.073514774
690	0.49243203	0.507568
691	0.961831	0.03816904
692	0.67195755	0.32804248
693	0.97165143	0.02834855
694	0.76833975	0.23166026
695	0.86171484	0.13828512
696	0.999126	0.0008739679
697	0.6897116	0.31028846
698	0.9994155	0.00058452564
699	0.8870294	0.11297056
700	0.909614	0.090385966
701	0.99856144	0.0014385819
702	0.96961	0.030390026
703	0.78739285	0.21260709
704	0.48682922	0.5131707
705	0.65686893	0.34313104
706	0.9998419	0.00015809969
707	0.99161315	0.008386848
708	0.95316976	0.046830174
709	0.98810136	0.011898618
710	0.99766976	0.0023302399
711	0.9959552	0.004044811
712	0.52010596	0.47989404
713	0.99992156	7.848758e-05
714	0.021971287	0.9780287
715	0.6151326	0.38486746
716	0.97776353	0.022236483
717	0.9215323	0.07846766
718	0.977607	0.022392984
719	0.98289776	0.017102182
720	0.99158704	0.00841301
721	0.54872185	0.45127815
722	0.98399734	0.016002668
723	0.97237927	0.027620735
724	0.914471	0.08552903
725	0.9749224	0.025077568
726	0.7597063	0.24029367
727	0.9511386	0.048861332
728	0.4139575	0.5860425
729	0.8332034	0.16679664
730	0.9714229	0.028577028
731	0.9271116	0.07288841
732	0.9987129	0.001287145
733	0.34462225	0.6553777
734	0.9518462	0.04815384
735	0.9330454	0.066954575
736	0.63125455	0.36874548
737	0.6548837	0.34511638
738	0.8754477	0.12455228
739	0.9924142	0.007585783
740	0.920242	0.07975791
741	0.96104234	0.038957622
742	0.73581934	0.2641807
743	0.7958321	0.20416795
744	0.9923833	0.007616743
745	0.9780295	0.021970436
746	0.17293057	0.82706946
747	0.9998497	0.00015029301
748	0.6363387	0.36366132
749	0.99778384	0.0022161417
750	0.9996331	0.00036694828
751	0.99862015	0.0013797934
752	0.99171364	0.008286362
753	0.13875782	0.8612422
754	0.616342	0.38365805
755	0.9963726	0.0036274234
756	0.90163296	0.09836709
757	0.9994831	0.0005168215
758	0.99759173	0.0024083115
759	0.97912484	0.02087521
760	0.5272816	0.47271842
761	0.95318484	0.046815116
762	0.9633385	0.036661465
763	0.33712712	0.6628729
764	0.987472	0.012528021
765	0.9811886	0.018811382
766	0.999918	8.202e-05
767	0.9990361	0.0009639275
768	0.96264094	0.037359096
769	0.9858537	0.014146408
770	0.9875051	0.012494924
771	0.9689039	0.031096173
772	0.9936056	0.0063943104
773	0.8822873	0.117712654
774	0.99954635	0.00045357033
775	0.9132365	0.08676349
776	0.99895346	0.0010465332
777	0.69105333	0.3089467
778	0.9964043	0.0035957682
779	0.99948907	0.00051086914
780	0.97196174	0.028038329
781	0.53499466	0.4650054
782	0.9794561	0.020543834
783	0.5875267	0.41247335
784	0.84786075	0.1521392
785	0.7280352	0.27196485
786	0.99867815	0.0013218586
787	0.99361044	0.006389562
788	0.30237952	0.6976205
789	0.99527067	0.0047293813
790	0.9675185	0.032481514
791	0.8858921	0.114107884
792	0.015252238	0.9847477
793	0.61605644	0.3839436
794	0.9126571	0.087342955
795	0.9881665	0.011833461
796	0.9980228	0.0019772206
797	0.9919133	0.008086724
798	0.45144206	0.54855794
799	0.99875104	0.0012489735
800	0.31471655	0.6852834
801	0.97917557	0.020824391
802	0.9870821	0.012917841
803	0.6263021	0.37369785
804	0.89381266	0.106187366
805	0.508843	0.491157
806	0.8409489	0.15905112
807	0.8221581	0.17784192
808	0.9839872	0.01601283
809	0.98023295	0.019767107
810	0.9966552	0.0033448078
811	0.99982256	0.00017744237
812	0.99953616	0.00046384658
813	0.9694463	0.030553749
814	0.999838	0.00016192577
815	0.50667244	0.49332756
816	0.9994173	0.0005827462
817	0.84262896	0.15737101
818	0.5841584	0.41584158
819	0.945872	0.05412792
820	0.38005206	0.61994797
821	0.9996927	0.0003073071
822	0.97395575	0.02604418
823	0.9915957	0.008404363
824	0.99423546	0.0057646125
825	0.973531	0.026469046
826	0.97821313	0.021786826
827	0.891279	0.10872107
828	0.8664705	0.13352948
829	0.99739766	0.0026023684
830	0.99983454	0.00016541047
831	0.77849114	0.22150883
832	0.9659932	0.03400677
833	0.38940948	0.6105905
834	0.87232095	0.1276791
835	0.8909905	0.10900953
836	0.9923229	0.007677033
837	0.95313066	0.046869356
838	0.999382	0.0006179093
839	0.9943838	0.0056162165
840	0.993349	0.0066509945
841	0.99987257	0.00012742277
842	0.9978816	0.0021183768
843	0.9625922	0.037407774
844	0.947365	0.052635025
845	0.99667585	0.0033241923
846	0.8513641	0.14863591
847	0.9537552	0.0462448
848	0.9997123	0.00028774375
849	0.9830958	0.01690415
850	0.19780104	0.80219895
851	0.65926677	0.3407332
852	0.8683845	0.1316155
853	0.96706134	0.032938723
854	0.8960619	0.10393813
855	0.4770455	0.5229545
856	0.9571926	0.042807374
857	0.99285114	0.007148865
858	0.9989712	0.0010287674
859	0.99481285	0.0051872106
860	0.60970384	0.3902961
861	0.042647425	0.95735264
862	0.26391315	0.7360869
863	0.42666563	0.5733344
864	0.9958209	0.0041791294
865	0.84943587	0.15056416
866	0.9755549	0.024445176
867	0.5008466	0.49915335
868	0.9991364	0.0008636745
869	0.99390393	0.0060960506
870	0.99868923	0.0013107194
871	0.9921296	0.007870319
872	0.9968041	0.0031959068
873	0.9999695	3.0500309e-05
874	0.99975616	0.00024380426
875	0.5848455	0.41515452
876	0.72625446	0.27374557
877	0.95406705	0.04593293
878	0.86522436	0.13477567
879	0.9479541	0.052045915
880	0.9711435	0.028856592
881	0.9898662	0.010133864
882	0.99777347	0.0022264672
883	0.96546805	0.034531996
884	0.99633586	0.0036640966
885	0.9490885	0.05091152
886	0.13017793	0.869822
887	0.99990845	9.160277e-05
888	0.91785187	0.082148105
889	0.80095047	0.19904952
890	0.99997044	2.9611885e-05
891	0.7260692	0.27393076
892	0.98430943	0.01569049
893	0.99940753	0.0005924541
894	0.9989785	0.001021588
