# Supplementary material for: Evaluating deep learning-based melanoma classification using immunohistochemistry and routine histology: A three center study
Source: PLoS One. 2024 Jan 19;19(1):e0297146. doi: 10.1371/journal.pone.0297146 (PMC10798511; doi:10.1371/journal.pone.0297146)
Supplement: S5 Dataset — (ZIP) [file pone.0297146.s011.zip › minimal_dataset/tile_predictions/dresden/957404-2-HE_ind_ISlab_0.0.csv]

	0	1
0	0.8296785	0.1703215
1	0.8317317	0.1682683
2	0.99468046	0.0053195525
3	0.9742828	0.02571719
4	0.7894	0.21059996
5	0.6461779	0.35382205
6	0.98686314	0.013136884
7	0.5667185	0.43328154
8	0.9683649	0.03163508
9	0.99740547	0.0025944763
10	0.5267848	0.4732152
11	0.73152745	0.26847255
12	0.83377177	0.1662282
13	0.95372796	0.046272058
14	0.76541173	0.23458822
15	0.89561605	0.10438393
16	0.49227166	0.50772834
17	0.8403488	0.15965118
18	0.988993	0.011007024
19	0.9866781	0.013321882
20	0.34507293	0.654927
21	0.8040204	0.19597958
22	0.7705169	0.22948314
23	0.9922754	0.0077246055
24	0.9722911	0.027708866
25	0.98242056	0.017579427
26	0.91225195	0.08774808
27	0.96733093	0.032669023
28	0.9376372	0.0623628
29	0.937685	0.062314946
30	0.98721063	0.012789327
31	0.9964743	0.0035256809
32	0.99484706	0.0051529724
33	0.97882724	0.02117275
34	0.83352035	0.16647965
35	0.92615753	0.07384243
36	0.99991536	8.464331e-05
37	0.9995876	0.00041236248
38	0.9118302	0.08816984
39	0.5115397	0.4884603
40	0.96669936	0.033300668
41	0.9809395	0.019060554
42	0.91590136	0.084098645
43	0.99505603	0.004944013
44	0.99944836	0.00055164227
45	0.9977047	0.0022953071
46	0.1097685	0.89023155
47	0.99730575	0.0026942834
48	0.99821633	0.0017836017
49	0.91403663	0.08596335
50	0.96823937	0.031760674
51	0.9845413	0.015458697
52	0.9050587	0.09494132
53	0.98761404	0.012385907
54	0.9517331	0.048266895
55	0.86292964	0.13707039
56	0.9877358	0.012264175
57	0.9990601	0.0009399592
58	0.99851125	0.0014887772
59	0.9969566	0.003043367
60	0.9865623	0.013437645
61	0.97023183	0.029768106
62	0.8855714	0.114428625
63	0.2987428	0.7012572
64	0.9995228	0.00047715812
65	0.98150164	0.01849837
66	0.12074586	0.8792541
67	0.6473901	0.35260987
68	0.99732083	0.002679199
69	0.9164347	0.08356532
70	0.3685077	0.63149226
71	0.9713008	0.028699182
72	0.99858713	0.001412937
73	0.9925835	0.007416562
74	0.94633	0.053669974
75	0.96872216	0.03127783
76	0.9872433	0.012756701
77	0.318343	0.681657
78	0.52034885	0.47965118
79	0.9757774	0.024222624
80	0.8534698	0.14653018
81	0.86445737	0.13554268
82	0.8932168	0.10678315
83	0.8780287	0.121971294
84	0.96824884	0.031751107
85	0.98372847	0.016271459
86	0.7174102	0.28258976
87	0.89180106	0.108198985
88	0.9990025	0.0009974636
89	0.6657876	0.33421242
90	0.95244306	0.04755691
91	0.69714504	0.30285498
92	0.8881364	0.111863606
93	0.9959487	0.0040513547
94	0.98130316	0.018696856
95	0.97709435	0.02290562
96	0.97797525	0.022024715
97	0.8952965	0.10470346
98	0.9883156	0.011684394
99	0.91666657	0.08333349
100	0.9515942	0.048405826
101	0.8732819	0.12671807
102	0.9841435	0.015856482
103	0.95171064	0.048289377
104	0.87984836	0.12015164
105	0.97733396	0.022666058
106	0.97872114	0.021278914
107	0.9781425	0.021857455
108	0.9897167	0.01028334
109	0.9992506	0.00074934715
110	0.83438134	0.16561864
111	0.9971648	0.002835172
112	0.85994023	0.14005974
113	0.9616873	0.038312655
114	0.46678272	0.5332173
115	0.9777584	0.022241605
116	0.95486504	0.045134988
117	0.38146886	0.6185311
118	0.8734154	0.12658465
119	0.8978129	0.10218713
120	0.54267323	0.45732674
121	0.96257186	0.037428103
122	0.786808	0.213192
123	0.96579105	0.034208953
124	0.975689	0.024311028
