# Supplementary material for: Evaluating deep learning-based melanoma classification using immunohistochemistry and routine histology: A three center study
Source: PLoS One. 2024 Jan 19;19(1):e0297146. doi: 10.1371/journal.pone.0297146 (PMC10798511; doi:10.1371/journal.pone.0297146)
Supplement: S5 Dataset — (ZIP) [file pone.0297146.s011.zip › minimal_dataset/tile_predictions/dresden/996518-HE_ind_ISlab_1.0.csv]

	0	1
0	0.6799227	0.3200773
1	0.5360675	0.4639325
2	0.813258	0.18674207
3	0.17627135	0.8237287
4	0.9799896	0.020010412
5	0.051562805	0.94843715
6	0.040591147	0.9594089
7	0.06667914	0.9333209
8	0.591333	0.40866703
9	0.006563506	0.9934366
10	0.6891406	0.31085935
11	0.9849172	0.015082827
12	0.4717294	0.52827066
13	0.9703929	0.029607069
14	0.06638122	0.93361884
15	0.16197282	0.8380271
16	0.8259933	0.17400667
17	0.95814013	0.041859835
18	0.6709898	0.3290102
19	0.086043894	0.9139561
20	0.9183234	0.08167663
21	0.8705059	0.12949403
22	0.897976	0.10202397
23	0.095750175	0.9042498
24	0.58420473	0.41579527
25	0.13025962	0.8697404
26	0.83759737	0.16240267
27	0.9058464	0.09415356
28	0.59965116	0.40034884
29	0.3419932	0.65800685
30	0.047328256	0.9526717
31	0.025308436	0.97469157
32	0.07416771	0.9258323
33	0.014816579	0.9851834
34	0.31124446	0.6887555
35	0.8011177	0.19888228
36	0.6379802	0.36201975
37	0.972451	0.027549095
38	0.6372857	0.36271426
39	0.0015277163	0.9984723
40	0.38566747	0.6143325
41	0.49120718	0.5087928
42	0.011711169	0.98828876
43	0.8462306	0.15376934
44	0.67508394	0.32491606
45	0.45535937	0.5446406
46	0.021082915	0.9789171
47	0.99622405	0.0037759442
48	0.93243223	0.06756772
49	0.35187003	0.64812994
50	0.81196207	0.18803792
51	0.0007983647	0.9992016
52	0.8243472	0.17565286
53	0.99451125	0.0054887203
54	0.2036113	0.7963887
55	0.30860552	0.6913945
56	0.00371703	0.996283
57	7.544271e-05	0.99992454
58	0.54199374	0.45800626
59	0.9057597	0.09424039
60	0.97176504	0.028234944
61	0.93031836	0.06968161
62	0.9886537	0.011346326
63	0.98751104	0.012489025
64	0.0006870663	0.999313
65	0.9995741	0.0004258139
66	0.0002306613	0.9997694
67	0.9199607	0.08003939
68	0.117356025	0.882644
69	0.85518014	0.14481992
70	0.86987627	0.13012378
71	0.36216408	0.637836
72	0.012476591	0.9875234
73	0.8845337	0.11546626
74	0.12362524	0.8763747
75	0.51206744	0.4879326
76	0.25002038	0.7499796
77	0.96830666	0.03169338
78	0.4195416	0.5804584
79	0.03669134	0.96330863
80	0.857843	0.14215699
81	9.596762e-06	0.99999034
82	0.011138057	0.988862
83	0.9437212	0.05627889
84	0.34130087	0.6586991
85	0.33135277	0.6686472
86	0.99782807	0.0021719092
87	0.18013301	0.819867
88	0.18769109	0.81230885
89	0.9141529	0.08584711
90	0.077081345	0.9229187
91	0.9663932	0.033606797
92	0.26616195	0.7338381
93	0.0010071814	0.99899286
94	0.9533897	0.04661027
95	0.02232743	0.97767264
96	0.9272578	0.07274226
97	0.6659748	0.33402514
98	0.12607948	0.8739205
99	0.89093876	0.10906124
100	0.68237233	0.3176277
101	0.91890585	0.081094116
102	0.40744236	0.59255767
103	0.41358507	0.58641493
104	0.61038154	0.3896185
105	0.90294874	0.09705125
106	0.8036591	0.1963409
107	0.32614493	0.67385507
108	0.0948188	0.90518117
109	0.9390085	0.060991537
110	3.7716643e-05	0.99996233
111	0.40812534	0.59187466
112	0.060527436	0.93947256
113	0.96899354	0.031006506
114	0.9983546	0.0016453429
115	0.18605629	0.8139437
116	0.2307694	0.7692306
117	0.9242113	0.07578865
118	0.9051356	0.09486447
119	0.37761664	0.6223834
120	0.23069224	0.76930773
121	0.5403179	0.45968208
122	0.83451515	0.16548485
123	0.19961843	0.8003816
124	0.015765838	0.98423415
125	0.4301133	0.5698867
126	0.0044166814	0.99558336
127	0.97472984	0.025270185
128	0.117284425	0.8827156
129	0.9142369	0.08576312
130	0.17504531	0.8249547
131	0.10209859	0.8979014
132	0.47009283	0.5299071
133	0.13705084	0.8629492
134	0.56808805	0.43191195
135	0.9065278	0.093472116
136	0.8158103	0.18418969
137	0.8486716	0.15132838
138	0.9862526	0.013747343
139	0.0003853301	0.9996146
140	0.008090741	0.9919092
141	0.998304	0.0016959849
142	0.07404732	0.9259527
143	0.06583589	0.9341641
144	0.38321903	0.616781
145	0.0019965358	0.9980034
146	0.7566724	0.24332757
147	0.5319698	0.4680302
148	0.14747816	0.85252184
149	0.37954316	0.6204569
150	0.930275	0.06972497
151	0.0036901836	0.9963098
152	0.98666984	0.013330089
153	0.55552495	0.44447508
154	0.70412666	0.2958733
155	0.32633233	0.67366767
156	0.8838719	0.116128154
157	0.0006004935	0.99939954
158	0.5306135	0.46938652
159	0.14387745	0.85612255
160	0.8615174	0.1384826
161	0.41879234	0.58120763
162	0.8735569	0.12644315
163	0.05603551	0.9439644
164	0.015954254	0.98404574
165	0.85710406	0.14289595
166	0.59379137	0.40620863
167	0.2709932	0.7290068
168	0.7624722	0.23752779
169	0.22422975	0.7757702
170	0.27309307	0.72690696
171	0.9987992	0.0012008225
172	0.0010380936	0.9989619
173	0.7004414	0.29955858
174	0.62473816	0.37526178
175	0.1042823	0.89571774
176	0.93659467	0.06340542
177	0.04064144	0.9593585
178	0.947688	0.052312024
179	0.9895215	0.010478555
180	0.90547085	0.094529085
181	0.5233285	0.4766715
182	0.12957865	0.8704213
183	0.032685917	0.9673141
184	0.20729832	0.7927017
185	0.49479577	0.5052042
186	0.7307119	0.26928812
187	0.3889725	0.61102754
188	0.2145481	0.7854519
189	0.493436	0.50656396
190	0.21402134	0.7859787
191	0.9293602	0.070639774
192	0.90076816	0.09923185
193	0.1082734	0.8917266
194	0.42296627	0.5770337
195	0.80418384	0.19581619
196	0.45201102	0.547989
197	0.9616479	0.038352013
198	0.4946038	0.5053962
199	0.8096329	0.1903671
200	0.70399386	0.29600608
201	0.30557784	0.6944222
202	0.76063097	0.23936905
203	0.038613986	0.96138597
204	0.0090887435	0.9909113
205	0.5820471	0.41795292
206	0.751064	0.248936
207	0.9915024	0.008497608
208	0.6337871	0.36621296
209	0.26445785	0.7355421
210	0.0239038	0.9760962
211	0.022285916	0.9777141
212	3.3690732e-05	0.99996626
213	0.6225717	0.37742832
214	0.63963026	0.36036977
215	0.405714	0.59428596
216	0.56595254	0.43404746
217	0.36032254	0.63967746
218	0.72005343	0.27994657
219	0.9863288	0.013671212
220	0.69128925	0.30871075
221	0.61209977	0.3879002
222	0.20809978	0.7919002
223	0.27472544	0.72527456
224	0.8799102	0.120089754
225	0.26188493	0.738115
226	0.0033572672	0.9966427
227	0.28111234	0.7188876
228	0.20905785	0.7909422
229	0.9969258	0.0030742064
230	0.7525954	0.2474045
231	0.17448217	0.8255178
232	0.012770809	0.9872292
233	0.23216577	0.7678342
234	0.007026132	0.9929738
235	0.57561994	0.42438003
236	0.059583157	0.9404169
237	0.9634821	0.03651785
238	0.14044423	0.8595557
239	0.27697086	0.72302914
240	0.82043684	0.17956316
241	0.17937449	0.82062554
242	0.4745731	0.5254269
243	0.10600918	0.8939908
244	0.011036811	0.9889631
245	0.97000664	0.029993346
246	0.8469934	0.1530066
247	0.75248814	0.24751194
248	0.89121354	0.10878641
249	0.3254799	0.67452013
250	0.11792378	0.8820762
251	0.35103932	0.64896065
252	0.3463846	0.65361536
253	0.80399936	0.19600062
254	0.12350379	0.87649626
255	0.03088731	0.96911263
256	0.18531905	0.81468093
257	0.013537484	0.98646253
258	0.018286703	0.98171335
259	0.10737283	0.8926271
260	0.048812	0.951188
261	0.8816626	0.11833743
262	0.9685569	0.031443156
263	0.4554726	0.5445274
264	0.15847592	0.84152406
265	0.9682505	0.03174944
266	0.48095202	0.519048
267	0.8110822	0.18891777
268	0.11294027	0.88705975
269	0.8428788	0.15712123
270	0.87834144	0.121658556
271	0.023175146	0.9768248
272	0.9510172	0.04898279
273	0.2730961	0.7269039
274	0.8636218	0.13637817
275	0.9748785	0.025121517
276	0.8829369	0.11706305
277	0.07440756	0.9255924
278	0.76872754	0.23127241
279	0.08195288	0.91804713
280	0.99977535	0.00022467072
281	0.65922564	0.34077436
282	0.010990903	0.9890091
283	0.6430298	0.35697016
284	0.6054287	0.39457127
285	0.00804429	0.99195564
286	0.024567911	0.9754321
287	0.8344401	0.16555987
288	0.00011386325	0.99988616
289	0.2749007	0.7250993
290	0.9937541	0.006245925
291	0.78932714	0.21067287
292	0.03371421	0.96628577
293	0.2461737	0.7538263
294	0.0997638	0.9002362
295	0.007111725	0.9928883
296	0.00070151594	0.99929845
297	0.25755358	0.7424464
298	0.5035899	0.49641
299	0.5723594	0.4276406
300	0.37286055	0.6271394
301	0.0016693359	0.99833065
302	0.34120205	0.6587979
303	0.1450958	0.8549042
304	0.7794293	0.22057067
305	0.9977975	0.0022025232
306	0.0393576	0.9606424
307	0.8015045	0.19849549
308	0.017611565	0.98238844
309	0.29719293	0.70280707
310	0.9518752	0.04812474
311	0.74542093	0.25457904
312	0.9683814	0.031618536
313	0.5359105	0.46408954
314	0.79975206	0.20024796
315	0.010826432	0.98917353
316	0.635193	0.364807
317	0.059884027	0.940116
318	0.005044822	0.9949551
319	0.8733596	0.12664036
320	0.44100463	0.5589953
321	0.8740825	0.12591755
322	0.48698625	0.5130138
323	0.54669785	0.45330215
324	0.9710754	0.028924594
325	0.2757195	0.7242805
326	0.63007236	0.36992761
327	0.034422163	0.96557784
328	0.006985741	0.9930143
329	0.69358516	0.30641484
330	0.6951704	0.3048296
331	0.09250332	0.9074967
332	0.087998256	0.91200167
333	0.30021495	0.6997851
334	0.083148114	0.9168519
335	0.001457222	0.9985428
336	0.2562838	0.7437162
337	0.979122	0.020878056
338	0.7077545	0.29224548
339	0.0049683466	0.9950316
340	0.42500526	0.5749948
341	0.027736058	0.972264
342	0.89631504	0.103684954
343	0.25049776	0.7495023
344	0.017924394	0.98207563
345	0.022515435	0.9774845
346	0.0017557214	0.9982443
347	0.5733664	0.4266336
348	0.49685115	0.50314885
349	0.8723392	0.12766086
350	0.5238732	0.47612676
351	0.2010177	0.7989823
352	0.78878903	0.21121095
353	0.97190905	0.028091019
354	0.95957273	0.04042721
355	0.7602021	0.23979792
356	0.34161127	0.65838873
357	0.67900467	0.32099533
358	0.5643314	0.43566856
359	0.751766	0.24823402
360	0.9682487	0.03175121
361	0.2817408	0.7182592
362	0.7906108	0.20938927
363	0.4219231	0.5780769
364	0.98592305	0.014077003
365	0.28786802	0.7121319
366	0.0027063177	0.99729365
367	0.08719928	0.9128008
368	0.71327764	0.28672236
369	0.8905015	0.109498516
370	0.25395212	0.7460479
371	0.97075415	0.029245824
372	0.19255391	0.80744606
373	0.014047232	0.98595273
374	0.9812315	0.01876854
375	0.8153953	0.1846047
376	0.62984556	0.3701544
377	0.96541905	0.03458094
378	0.39067245	0.60932755
379	0.030245323	0.9697547
380	0.765988	0.23401201
381	0.9959708	0.004029193
382	0.39098302	0.609017
383	0.9773521	0.022647971
384	0.0077559985	0.99224395
385	0.9158601	0.08413986
386	0.62717026	0.37282977
387	0.0102299	0.98977005
388	0.31970978	0.68029016
389	0.0006983924	0.99930155
390	0.8335796	0.1664204
391	0.22253816	0.7774618
392	0.0015636897	0.9984363
393	0.9913455	0.008654506
394	0.00041260058	0.99958736
395	0.25042439	0.74957556
396	0.5547871	0.4452129
397	0.10328403	0.89671594
398	0.2721296	0.7278704
399	0.29092044	0.70907956
400	0.97329944	0.026700519
401	0.9142333	0.085766725
402	0.7739989	0.22600104
403	0.6931757	0.30682436
404	0.34138185	0.65861815
405	0.30492133	0.6950787
406	0.68156254	0.31843743
407	0.4890114	0.5109886
408	0.008356482	0.9916435
409	0.010721376	0.9892786
410	0.0067399186	0.9932601
411	0.9971596	0.0028403816
412	0.3178622	0.6821377
413	0.74001116	0.2599888
414	0.14408724	0.85591274
415	0.6367686	0.3632314
416	0.98545766	0.014542302
417	0.0008124047	0.99918765
418	0.36319235	0.6368077
419	0.98809123	0.011908827
420	0.045355912	0.954644
421	0.991121	0.0088789845
422	0.40047863	0.5995214
423	0.04054035	0.9594597
424	0.0028690542	0.99713093
425	0.0003689178	0.99963105
426	0.64305073	0.35694933
427	0.038496826	0.96150315
428	0.4216055	0.5783945
429	0.19060199	0.80939806
430	0.80294114	0.19705883
431	0.005860969	0.9941391
432	0.80045205	0.19954796
433	0.23730773	0.7626923
434	0.745759	0.25424105
435	0.7084274	0.2915726
436	0.07885901	0.92114097
437	0.047206245	0.9527938
438	0.9345209	0.065479115
439	0.02210338	0.9778966
440	0.8547694	0.14523062
441	0.9473743	0.05262574
442	0.092544034	0.9074559
443	0.92962533	0.07037466
444	0.9986473	0.0013527496
445	0.009426685	0.99057335
446	0.22101459	0.7789854
447	0.40609157	0.59390837
448	0.9140673	0.0859327
449	0.101552695	0.8984473
450	0.11011213	0.88988787
451	0.061236538	0.93876344
452	0.07533052	0.9246695
453	0.09454181	0.90545815
454	0.5398795	0.46012053
455	0.015378795	0.98462117
456	0.73400015	0.26599988
457	0.45197207	0.54802793
458	0.009663808	0.9903362
459	0.85320896	0.14679103
460	0.9744927	0.0255073
461	0.65196216	0.34803784
462	0.8043852	0.1956148
463	0.00013637792	0.9998636
464	0.39096648	0.6090336
465	0.8933523	0.1066477
466	0.0011851342	0.99881494
467	0.80016804	0.19983195
468	0.7265554	0.2734446
469	0.6148026	0.3851974
470	0.9591585	0.040841512
471	0.94807744	0.051922593
472	0.46852416	0.5314758
473	0.24209493	0.75790507
474	0.8439587	0.15604134
475	0.13972093	0.8602791
476	0.29628962	0.7037103
477	0.27459154	0.7254085
478	0.7852908	0.21470918
479	0.6783177	0.32168227
480	0.024394933	0.975605
481	5.6439134e-05	0.9999436
482	0.02214426	0.97785574
483	0.9309753	0.06902469
484	0.89225245	0.10774758
485	0.8121672	0.18783279
486	0.015073838	0.9849261
487	0.6079065	0.3920935
488	0.6579997	0.34200025
489	0.03753705	0.962463
490	0.014503171	0.9854968
491	0.77477497	0.225225
492	0.9715019	0.028498102
493	0.66820675	0.33179328
494	0.0050007133	0.9949993
495	0.15666458	0.8433354
496	0.4538364	0.5461636
497	0.17336321	0.82663685
498	0.7437642	0.2562358
499	0.49410623	0.50589377
500	0.13680296	0.863197
501	0.2619583	0.7380417
502	0.25205475	0.7479453
503	0.9681478	0.031852156
504	0.24050476	0.7594952
505	0.004273021	0.99572694
506	0.123037905	0.87696207
507	0.23503128	0.7649687
508	0.000313836	0.99968624
509	0.055230483	0.94476956
510	0.60273343	0.39726654
511	0.51735485	0.48264512
512	0.99496907	0.0050308886
513	0.53509337	0.46490663
514	0.025746351	0.9742536
515	0.1643193	0.8356807
516	0.030350188	0.9696498
517	0.83979887	0.1602011
518	0.008149648	0.9918503
519	0.9691924	0.030807689
520	0.6891562	0.31084383
521	0.6144137	0.38558638
522	0.3951072	0.60489273
523	0.19648267	0.8035173
524	0.1935364	0.8064636
525	0.22395171	0.7760483
526	0.9999614	3.8655726e-05
527	0.7410177	0.2589823
528	0.94017154	0.059828453
529	0.588791	0.411209
530	0.30301127	0.69698876
531	0.52200216	0.47799787
532	0.76643133	0.23356865
533	0.83606386	0.16393617
534	0.92911845	0.070881605
535	0.99216425	0.007835678
536	0.45193034	0.54806966
537	0.05894565	0.9410543
538	0.0668006	0.9331994
539	0.022021469	0.9779785
540	0.9858247	0.014175331
541	0.002225097	0.9977749
542	0.80281764	0.19718231
543	0.9950355	0.004964497
544	0.07564812	0.9243519
545	0.28276843	0.7172315
546	0.015250448	0.98474956
547	0.9386244	0.06137559
548	0.5933467	0.40665326
549	0.09266147	0.90733856
550	0.7798144	0.22018558
551	0.9020647	0.097935304
552	0.12604426	0.8739557
553	0.82177055	0.17822948
554	0.51769024	0.4823098
555	0.60658544	0.39341462
556	0.91225183	0.087748185
557	0.88563985	0.114360146
558	0.9954364	0.0045636175
559	0.2556245	0.7443755
560	0.98308253	0.016917402
561	0.026427347	0.9735727
562	0.99445397	0.0055460446
563	0.4969267	0.5030733
564	0.27387378	0.7261262
565	0.48709705	0.5129029
566	0.5131991	0.48680088
567	0.04316769	0.9568323
568	0.014627446	0.9853726
569	0.42629713	0.5737029
570	0.028659053	0.9713409
571	0.005546747	0.99445325
572	0.18800436	0.8119957
573	0.23733932	0.7626607
574	0.42652243	0.5734776
575	0.016464831	0.9835352
576	0.022787808	0.97721213
577	0.12552886	0.8744712
578	0.98527217	0.014727882
579	0.002361828	0.9976382
580	0.83218074	0.16781926
581	0.8685249	0.13147512
582	0.0028959601	0.997104
583	0.011455253	0.98854476
584	0.0019003719	0.9980996
585	0.2871644	0.7128356
586	0.86568314	0.1343169
587	0.007030621	0.99296933
588	0.06029675	0.9397033
589	0.47839388	0.52160615
590	0.4101305	0.5898695
591	0.2449478	0.7550522
592	0.26531762	0.7346824
593	0.9868976	0.013102398
594	0.11814911	0.88185084
595	0.24022214	0.7597778
596	0.9863977	0.01360232
597	0.041880738	0.9581193
598	0.41512257	0.58487743
599	0.18943007	0.8105699
600	0.19306889	0.8069311
601	0.5294949	0.47050512
602	0.7991065	0.20089357
603	0.06948863	0.93051136
604	6.197799e-05	0.999938
605	0.12660101	0.873399
606	0.9965784	0.003421621
607	0.74418604	0.25581396
608	0.6381162	0.36188382
609	0.8687521	0.13124785
610	0.7975121	0.20248787
611	0.42161727	0.57838273
612	0.7071753	0.2928247
613	0.4924323	0.5075677
614	0.9095531	0.09044695
615	0.036660217	0.9633398
616	0.36061093	0.63938904
617	0.09305169	0.9069483
618	0.023794377	0.9762056
619	0.688517	0.31148303
620	0.6855925	0.3144075
621	0.70878726	0.29121268
622	0.19959356	0.8004064
623	0.11855061	0.88144946
624	0.027783966	0.97221607
625	0.045387518	0.95461255
626	0.10724462	0.8927554
627	0.045993496	0.95400655
628	0.3843562	0.61564374
629	0.5033596	0.49664038
630	0.015682885	0.98431706
631	0.83672416	0.1632759
632	0.03350258	0.9664974
633	0.52051073	0.47948924
634	0.5617498	0.4382502
635	0.013175062	0.9868249
636	0.3776772	0.6223228
637	0.48594865	0.5140514
638	0.21668261	0.7833173
639	0.005290089	0.99470997
640	0.005589077	0.99441093
641	0.84650713	0.15349293
642	0.51818365	0.48181632
643	0.73210806	0.267892
644	0.46132058	0.5386794
645	0.7990812	0.20091884
646	0.83820564	0.16179433
647	0.1439153	0.8560847
648	0.00032899895	0.999671
649	0.002014689	0.99798524
650	0.6155864	0.38441357
651	0.022410072	0.9775899
652	0.014258109	0.98574185
653	0.037961263	0.9620387
654	0.0020056514	0.9979944
655	0.32634136	0.67365867
656	0.5409072	0.4590928
657	0.68594974	0.31405032
658	0.47655413	0.5234459
659	0.7928303	0.20716971
660	0.5762933	0.42370674
661	0.93289566	0.06710436
662	0.5537405	0.4462595
663	0.86482453	0.13517548
664	0.93266696	0.06733303
665	0.12688547	0.87311447
666	0.07986868	0.9201313
667	0.5242161	0.4757839
668	0.26423487	0.7357651
669	0.00027687024	0.99972314
670	0.89634633	0.103653595
671	0.07683228	0.9231677
672	0.44872332	0.55127674
673	0.14033303	0.859667
674	0.12823872	0.87176126
675	0.003072623	0.99692744
676	0.9924527	0.0075473017
677	0.28828144	0.71171856
678	0.14706272	0.85293734
679	0.8798474	0.12015258
680	0.00025511804	0.99974483
681	0.43116263	0.5688374
682	0.46669477	0.5333053
683	0.007863117	0.99213696
684	0.93665	0.063350074
685	0.81234145	0.18765858
686	0.00026670203	0.99973327
687	0.94390815	0.056091834
688	0.40158427	0.5984158
689	0.9796397	0.020360228
690	0.81463706	0.18536289
691	0.8436548	0.15634522
692	0.94370097	0.056298986
693	0.04879286	0.9512071
694	0.50620353	0.49379647
695	0.6180077	0.38199228
696	0.9365316	0.06346841
697	0.27115306	0.7288469
698	0.31126773	0.6887323
699	0.66293705	0.33706298
700	0.11438245	0.8856175
701	0.0060015246	0.9939985
702	0.27037138	0.7296286
703	0.22812223	0.7718777
704	0.018672578	0.9813275
705	0.47976753	0.52023244
706	0.10972654	0.89027345
707	0.29740143	0.7025986
708	0.41435194	0.58564806
709	0.8684057	0.13159427
710	0.45334098	0.546659
711	0.08675101	0.91324896
712	0.37027356	0.6297264
713	9.890079e-05	0.99990106
714	0.3451823	0.6548177
715	0.009999126	0.99000084
716	0.9298909	0.070109084
717	0.5824641	0.4175359
718	0.11317609	0.8868239
719	0.16855411	0.8314459
720	0.86603636	0.13396372
721	0.03288636	0.9671136
722	0.9950871	0.0049129017
723	0.23954289	0.76045716
724	0.6141043	0.38589567
725	0.93025935	0.069740616
726	0.9822978	0.017702172
727	0.033512674	0.9664873
728	0.64175546	0.35824448
729	0.05279429	0.94720566
730	0.9589441	0.04105594
731	0.8793746	0.12062533
732	0.0033836882	0.9966163
733	0.7498356	0.25016442
734	0.8114312	0.18856876
735	0.99411184	0.0058881766
736	0.055725906	0.94427407
737	0.9650809	0.034919064
738	0.4047585	0.5952414
739	0.55639875	0.44360128
740	0.9995235	0.00047649455
741	0.8339364	0.16606358
742	0.0012605974	0.9987394
743	0.5579842	0.44201586
744	0.027882343	0.9721176
745	0.313234	0.686766
746	0.7617029	0.23829712
747	0.9110992	0.08890077
748	0.33130738	0.66869265
749	0.08275274	0.9172473
750	0.53319013	0.46680984
751	0.00015825336	0.9998417
752	0.02164387	0.97835606
753	0.2960084	0.70399165
754	0.47044614	0.52955383
755	0.6294747	0.37052524
756	0.10310527	0.89689475
757	0.04566821	0.9543318
758	0.875668	0.12433196
759	0.24473992	0.75526005
760	0.0010381454	0.9989618
761	0.002966519	0.9970335
762	0.07985723	0.9201428
763	0.48612255	0.51387745
764	0.7215503	0.27844974
765	0.004940753	0.99505925
766	0.8211013	0.17889875
767	0.97182083	0.028179144
768	0.002174244	0.9978257
769	0.64221364	0.35778636
770	0.12827206	0.8717279
771	0.71001273	0.28998724
772	0.92468435	0.07531565
773	0.52110076	0.47889927
774	0.4004459	0.59955406
775	0.999772	0.00022802266
776	0.119039655	0.8809603
777	0.0024828694	0.9975171
778	0.07704197	0.9229581
779	0.4412189	0.5587811
780	0.0017486396	0.9982514
781	0.9131677	0.08683224
782	0.07600593	0.9239941
783	0.9080015	0.09199852
784	0.06409284	0.9359072
785	0.9902226	0.009777443
786	0.1788282	0.82117176
787	0.8355508	0.1644492
788	0.37781066	0.62218934
789	0.9549815	0.045018494
790	0.2501386	0.7498614
791	0.17599253	0.8240075
792	0.48068058	0.5193194
793	0.34571087	0.6542891
794	0.5095637	0.49043632
795	0.52058506	0.47941494
796	0.4004514	0.5995486
797	0.51419944	0.4858006
798	0.07017039	0.92982966
799	0.22225207	0.7777479
800	0.24836953	0.7516305
801	0.8656203	0.13437968
802	0.03914155	0.9608585
803	0.8479277	0.15207236
804	0.7761445	0.22385548
805	0.8991199	0.10088009
806	0.72669417	0.2733058
807	0.17703247	0.82296747
808	0.99512815	0.0048718033
809	0.1266712	0.8733288
810	0.82962793	0.17037204
811	0.2233198	0.77668023
812	0.68167984	0.31832016
813	0.80999637	0.19000365
814	0.19406007	0.8059399
815	0.00040178464	0.9995982
816	0.85795325	0.1420467
817	0.014046646	0.9859533
818	0.23238678	0.76761323
819	0.95832384	0.041676186
820	0.61913407	0.38086596
821	0.0190324	0.9809676
822	0.440554	0.55944604
823	0.6817919	0.31820813
824	0.7374646	0.26253536
825	0.9401456	0.05985438
826	0.07934346	0.9206565
827	0.49136543	0.50863457
828	0.0003611432	0.9996388
829	0.80765015	0.19234987
830	0.0031327505	0.99686724
831	0.5869254	0.4130746
832	0.00045972317	0.9995403
833	0.439091	0.560909
834	0.93634313	0.06365693
835	0.5252686	0.47473136
836	0.9967547	0.0032452324
837	0.83722746	0.1627725
838	0.46126872	0.53873134
839	0.035142083	0.96485794
840	0.26968017	0.7303198
841	0.6520252	0.34797475
842	0.015929352	0.98407066
843	0.9593607	0.04063923
844	0.072301604	0.92769843
845	0.9460622	0.053937722
846	0.9958599	0.004140141
847	0.06065286	0.9393472
848	0.34329093	0.65670913
849	0.23600487	0.7639951
850	0.35375562	0.6462444
851	0.9795024	0.02049763
852	0.25602067	0.74397933
853	0.605268	0.39473203
854	0.0012376162	0.99876237
855	0.30913028	0.69086975
856	0.7620679	0.2379321
857	0.95534843	0.044651527
858	0.78960985	0.21039014
859	0.26359394	0.736406
860	0.42625028	0.5737497
861	0.3026346	0.6973654
862	0.2765356	0.72346437
863	0.5090191	0.4909809
864	0.110313855	0.88968617
865	0.5619418	0.43805817
866	0.9432902	0.05670986
867	0.012365975	0.98763406
868	0.27478287	0.7252171
869	0.43801987	0.5619801
870	0.19529977	0.80470026
871	0.4495576	0.5504424
872	0.5722735	0.42772648
873	0.71502346	0.2849765
874	0.93151724	0.06848273
875	0.021838166	0.9781618
876	0.058935456	0.94106454
877	0.55420125	0.44579878
878	0.15566851	0.8443315
879	0.9880384	0.011961605
880	0.46783054	0.53216946
881	0.9106789	0.08932109
882	0.41462585	0.5853741
883	0.6302744	0.36972558
884	0.9803006	0.019699413
885	0.018630205	0.98136985
886	0.99077773	0.009222231
887	0.579725	0.42027497
888	0.016814128	0.9831859
889	0.15577313	0.8442269
890	0.062497232	0.9375028
891	0.056296736	0.9437033
892	0.6087639	0.39123613
893	0.0053426153	0.99465734
894	0.7232173	0.27678263
895	0.015946696	0.9840534
896	0.8123044	0.18769565
897	0.38823503	0.61176497
898	0.13043489	0.8695651
899	0.71707165	0.28292838
900	0.38390115	0.6160989
901	0.020047346	0.97995263
902	0.7741608	0.22583923
903	0.08343682	0.91656315
904	0.83744836	0.16255164
905	0.6839792	0.31602085
906	0.75748855	0.24251142
907	0.017654682	0.9823453
908	0.09096353	0.9090365
909	0.9942914	0.0057085943
910	0.65004355	0.34995648
911	0.0057808002	0.9942192
912	0.393507	0.60649294
913	0.8645726	0.13542737
914	0.009755552	0.9902444
915	0.20056233	0.79943764
916	0.16574077	0.8342592
917	0.9711236	0.028876401
918	0.081257634	0.9187423
919	0.5259704	0.4740296
920	2.1266545e-05	0.9999788
921	0.50535405	0.49464595
922	0.3861443	0.61385566
923	0.33221817	0.66778183
924	0.0013557639	0.9986443
925	0.8926674	0.107332654
926	0.39619952	0.6038004
927	0.7912229	0.20877714
928	0.116774715	0.8832253
929	0.3856034	0.6143966
930	0.9197615	0.08023859
931	0.55957043	0.4404295
932	0.07719173	0.9228083
933	0.30072087	0.6992791
934	0.28312087	0.7168791
935	0.7700995	0.22990043
936	0.0004144526	0.99958557
937	0.13254544	0.8674545
938	0.30915135	0.6908487
939	0.24426855	0.75573146
940	0.43286437	0.5671357
941	0.014101124	0.98589885
942	0.7736577	0.22634235
943	0.88196814	0.11803186
944	0.4989625	0.5010375
945	0.8214672	0.17853278
946	0.014114184	0.98588586
947	0.7882623	0.21173766
948	0.002495334	0.99750465
949	0.09983575	0.90016425
950	0.66287977	0.33712026
951	0.12484658	0.8751534
952	0.7711319	0.2288681
953	0.60589486	0.3941052
954	0.29656613	0.7034339
955	0.30188507	0.69811493
956	0.9526044	0.047395617
957	0.9874248	0.012575158
958	0.9047106	0.09528943
959	0.11385059	0.88614947
960	0.9993875	0.0006125211
961	0.8746963	0.12530369
962	0.99921846	0.0007815244
963	0.114894696	0.8851053
964	0.5600707	0.4399293
965	0.99733716	0.002662871
966	0.095309205	0.9046908
967	0.18859565	0.81140435
968	0.0013350168	0.998665
969	0.042012796	0.9579872
970	0.66034925	0.33965078
971	0.18517919	0.8148208
972	0.15939406	0.840606
973	0.97592336	0.024076581
974	0.20208809	0.7979119
975	0.9951106	0.004889401
976	0.7022812	0.2977188
977	0.0462491	0.95375085
978	0.04696032	0.9530397
979	0.9908922	0.009107804
980	0.89406776	0.105932206
981	0.9143806	0.08561942
982	0.020518657	0.9794813
983	0.8814008	0.11859922
984	0.6368267	0.3631733
985	1.324155e-05	0.99998677
986	0.15498789	0.8450121
987	0.14057785	0.85942215
988	0.034841646	0.96515834
989	0.4346877	0.56531227
990	0.339194	0.660806
991	0.0007295451	0.9992705
992	0.018304506	0.98169553
993	0.99134094	0.008659055
994	0.68248224	0.3175177
995	0.83672255	0.16327746
996	0.76482916	0.23517081
997	0.82508063	0.1749194
998	0.8648831	0.13511688
999	0.40778503	0.592215
1000	0.8215242	0.17847578
1001	0.025759589	0.97424036
1002	0.15001638	0.8499836
1003	0.039612092	0.9603879
1004	0.86309975	0.13690029
1005	0.32720855	0.6727914
1006	0.86801374	0.13198626
1007	0.83569044	0.16430958
1008	0.8465647	0.15343533
1009	0.8443601	0.15563993
1010	0.42656335	0.5734366
1011	0.61146086	0.38853917
1012	0.005518687	0.9944813
1013	0.019342823	0.98065716
1014	0.17487103	0.82512903
1015	0.6573114	0.34268856
1016	0.00013318182	0.99986684
1017	0.30672625	0.6932737
1018	0.62741965	0.37258038
1019	0.036257654	0.9637423
1020	0.97429174	0.025708292
1021	0.3073737	0.6926263
1022	0.48681742	0.5131826
1023	0.005349525	0.99465054
1024	0.9835728	0.016427198
1025	0.014628098	0.9853719
1026	0.78584266	0.21415737
1027	0.97596246	0.024037505
1028	0.98148143	0.018518616
1029	0.05703244	0.94296753
1030	0.5086794	0.4913206
1031	0.6828902	0.3171098
1032	0.9321993	0.0678007
1033	0.38877916	0.61122084
1034	0.13282026	0.86717975
1035	0.00020871406	0.9997913
1036	0.014442904	0.98555714
1037	0.04346668	0.9565333
1038	0.20862298	0.79137707
1039	0.3267272	0.6732727
1040	0.1766833	0.8233167
1041	0.7189568	0.28104314
1042	0.082271695	0.91772836
1043	0.012484389	0.98751557
1044	0.15194319	0.8480568
1045	0.77691966	0.22308041
1046	0.44025043	0.55974954
1047	0.7026567	0.2973433
1048	0.7923879	0.20761216
1049	0.5665123	0.43348768
1050	0.8953801	0.10461997
1051	0.20031767	0.7996824
1052	0.6827596	0.31724042
1053	0.8706882	0.12931181
1054	0.01849165	0.9815083
1055	0.4554963	0.54450375
1056	0.43162796	0.5683721
1057	0.056641467	0.9433585
1058	0.19516985	0.8048302
1059	0.7335764	0.2664236
1060	0.7606009	0.2393991
1061	0.08494642	0.91505355
1062	0.778639	0.22136103
1063	0.06361064	0.9363893
1064	0.9914021	0.0085979635
1065	0.9920995	0.007900546
1066	0.99273974	0.007260251
1067	0.5953261	0.4046739
1068	0.008505313	0.99149466
1069	0.0930408	0.9069592
1070	0.2331422	0.76685774
1071	0.18162617	0.8183738
1072	0.000757245	0.9992428
1073	0.43126482	0.5687352
1074	0.44230825	0.5576918
1075	0.10843784	0.8915621
1076	0.028768914	0.97123104
1077	0.4962291	0.5037709
1078	0.82589394	0.17410602
1079	0.0070984275	0.9929015
1080	0.9713497	0.028650254
1081	0.9266382	0.07336187
1082	0.08449545	0.9155046
1083	0.5798104	0.42018962
1084	0.622924	0.3770761
1085	0.055377066	0.94462293
1086	0.0022919592	0.99770796
1087	0.47700456	0.5229954
1088	0.65425134	0.3457486
1089	0.41288412	0.5871159
1090	0.91223854	0.08776152
1091	0.016324462	0.98367554
1092	0.9764789	0.023521068
1093	0.08145646	0.9185435
1094	0.076527454	0.92347246
1095	0.0027774267	0.99722254
1096	0.102796905	0.89720315
1097	0.7876141	0.21238585
1098	0.9327516	0.06724848
1099	0.9223698	0.077630274
1100	0.38292974	0.6170703
1101	0.51738137	0.48261863
1102	0.008165983	0.99183404
1103	0.98930055	0.010699424
1104	0.01236968	0.9876303
1105	0.09246313	0.90753686
1106	0.057628717	0.94237125
1107	0.43298864	0.56701136
1108	0.41755962	0.5824404
1109	0.47579345	0.5242066
1110	0.45895156	0.5410484
1111	0.9893166	0.010683472
1112	0.5920644	0.40793562
1113	0.3547183	0.64528173
1114	0.9983889	0.001611148
1115	0.31920743	0.6807926
1116	0.9130252	0.08697485
1117	0.9975389	0.0024611286
1118	0.16554034	0.8344597
1119	0.06676445	0.9332355
1120	0.00014271926	0.9998573
1121	0.46757877	0.53242123
1122	0.44862124	0.5513787
1123	0.9996891	0.00031090324
1124	0.6517485	0.3482515
1125	0.75613254	0.24386744
1126	0.468438	0.53156203
1127	0.37063745	0.6293626
1128	0.2968281	0.7031719
1129	0.07535247	0.92464757
1130	0.9409702	0.059029806
1131	0.0022722268	0.9977278
1132	0.9844185	0.015581503
1133	0.665264	0.334736
1134	0.88103646	0.11896357
1135	0.8811476	0.118852414
1136	2.2404736e-05	0.9999776
1137	0.010196005	0.989804
1138	0.012989127	0.98701084
1139	0.974704	0.025295977
1140	0.56048626	0.43951374
1141	0.8366478	0.16335219
1142	0.4757245	0.52427554
1143	0.7677255	0.23227455
1144	0.44778812	0.5522119
1145	0.28108895	0.71891105
1146	0.060822573	0.93917745
1147	0.05430129	0.94569874
1148	0.81144434	0.18855564
1149	0.1191324	0.8808676
1150	0.064278506	0.93572146
1151	0.20111296	0.7988871
1152	0.2879999	0.7120001
1153	0.27341202	0.726588
1154	0.24547647	0.7545236
1155	0.058164626	0.94183534
1156	0.06895418	0.9310458
1157	0.00054345134	0.9994566
1158	0.3527024	0.6472976
1159	0.93288225	0.06711767
1160	0.7272199	0.27278015
1161	0.8308053	0.16919474
1162	9.869127e-05	0.9999013
1163	0.0687977	0.93120223
1164	0.7585182	0.2414817
1165	0.237524	0.76247597
1166	0.99473345	0.00526661
1167	0.033693973	0.96630603
1168	0.9658504	0.03414952
1169	0.9645975	0.035402488
1170	0.005272616	0.99472743
1171	0.068942554	0.93105745
1172	0.29365247	0.70634747
1173	0.9280646	0.07193543
1174	0.47229147	0.52770853
1175	0.42236435	0.5776357
1176	0.30973804	0.6902619
1177	0.037506167	0.9624938
1178	0.13632643	0.8636736
1179	0.0009494269	0.99905056
1180	0.020007681	0.97999233
1181	0.008661644	0.9913384
1182	0.0072082216	0.9927918
1183	0.5337449	0.46625507
1184	0.87128794	0.12871206
1185	0.84161943	0.15838057
1186	0.62595534	0.3740446
1187	0.910588	0.08941196
1188	0.98415196	0.015848015
1189	0.9993254	0.00067465875
1190	0.7372125	0.26278755
1191	0.01157595	0.9884241
1192	0.021796716	0.9782033
1193	0.9225447	0.077455245
1194	0.2692121	0.73078793
1195	0.17489552	0.8251045
1196	0.004452051	0.9955479
1197	0.6385793	0.3614207
1198	0.9999908	9.219284e-06
1199	0.7263185	0.27368155
1200	0.546109	0.45389098
1201	0.15549535	0.8445046
1202	0.23873776	0.76126224
1203	0.82045937	0.17954068
1204	0.6632869	0.33671305
1205	0.98315996	0.016840072
1206	0.5796059	0.4203941
1207	0.022261485	0.9777385
1208	0.9777645	0.022235528
1209	0.3575117	0.64248836
1210	0.7448269	0.25517306
1211	0.041259896	0.9587401
1212	0.069051035	0.930949
1213	0.08774738	0.9122526
1214	0.9211692	0.07883084
1215	0.7466521	0.2533479
1216	0.8061171	0.19388291
1217	0.4636151	0.53638494
1218	0.97100955	0.02899044
1219	0.71103364	0.28896633
1220	0.55070883	0.4492912
1221	0.34363	0.65637
1222	0.14637178	0.8536282
1223	0.012114987	0.98788506
1224	0.43712515	0.56287485
1225	0.23394823	0.76605177
1226	0.36586514	0.6341349
1227	0.028507773	0.97149223
1228	0.16154139	0.8384586
1229	0.5362339	0.46376616
1230	0.7715418	0.2284582
1231	0.7187817	0.28121826
1232	0.0006909249	0.99930906
1233	0.38786405	0.61213595
1234	0.20407516	0.7959248
1235	0.2049522	0.79504776
1236	0.9973225	0.002677465
1237	0.96181047	0.038189482
1238	0.6531099	0.34689003
1239	0.9960926	0.003907408
1240	0.58587945	0.4141205
1241	0.8137943	0.18620566
1242	0.3696962	0.6303038
1243	0.00040490564	0.9995951
1244	0.054600116	0.9453999
1245	0.05786268	0.9421373
1246	0.96700144	0.032998513
1247	0.0064730295	0.99352705
1248	0.6258356	0.37416437
1249	0.052436035	0.947564
1250	0.17254195	0.8274581
1251	0.65908426	0.3409158
1252	0.59215254	0.4078475
1253	0.08306439	0.91693556
1254	0.3608124	0.63918763
1255	6.060949e-05	0.99993944
1256	0.013943243	0.9860568
1257	0.28495598	0.715044
1258	0.06258195	0.93741804
1259	0.0015184315	0.9984816
1260	0.86903644	0.13096358
1261	0.92621094	0.073789045
1262	0.7149823	0.28501773
1263	0.47540992	0.5245901
1264	0.17305127	0.82694876
1265	0.5707746	0.42922541
1266	0.182572	0.817428
1267	0.44910014	0.55089986
1268	0.0019913097	0.99800867
1269	0.8914525	0.10854755
1270	0.2415339	0.7584661
1271	0.96136254	0.038637534
1272	0.45211324	0.5478867
1273	0.9127883	0.0872117
1274	0.8522879	0.14771213
1275	0.29536685	0.7046332
1276	0.9884864	0.011513641
1277	0.028862298	0.9711377
1278	0.0021770326	0.997823
1279	0.7343433	0.26565677
1280	0.018253962	0.9817461
1281	0.14038694	0.85961306
1282	0.66122824	0.33877176
1283	0.7027115	0.29728848
1284	0.8551027	0.14489733
1285	0.004005386	0.99599457
1286	0.49751967	0.5024803
1287	0.834227	0.16577299
1288	0.034744702	0.96525526
1289	0.49082628	0.5091737
1290	0.0008619464	0.999138
1291	0.5596608	0.44033924
1292	0.31060642	0.6893936
1293	0.04391563	0.9560844
1294	0.35973254	0.6402675
1295	0.073414095	0.92658585
1296	0.0067785066	0.9932215
1297	0.007898372	0.9921016
1298	0.18488939	0.8151106
1299	0.24342111	0.7565789
1300	0.70940536	0.29059464
1301	0.71833974	0.28166023
1302	0.14049135	0.8595087
1303	0.085717164	0.9142828
1304	0.22827132	0.77172863
1305	0.03252318	0.9674768
1306	0.1946652	0.8053348
1307	0.5310967	0.46890324
1308	0.24529287	0.75470716
1309	0.8405796	0.1594204
1310	0.031248907	0.96875113
1311	0.99822885	0.0017711452
1312	0.43341252	0.56658745
1313	0.58116984	0.41883016
1314	0.70607126	0.29392874
1315	0.75954354	0.24045642
1316	0.2223425	0.77765745
1317	0.55489534	0.44510463
1318	0.44944182	0.5505582
1319	0.2379644	0.76203555
1320	0.8173401	0.18265994
1321	0.8483839	0.15161614
1322	0.936656	0.06334395
1323	0.24735336	0.7526466
1324	0.2271532	0.77284676
1325	0.19328609	0.8067139
1326	0.21891831	0.7810817
1327	0.17237337	0.8276266
1328	0.0069849044	0.99301505
1329	0.18243325	0.8175668
1330	0.028826583	0.97117335
1331	0.97337824	0.026621684
1332	0.691326	0.308674
1333	0.037146453	0.9628535
1334	0.40427586	0.5957241
1335	4.1565414e-05	0.9999584
1336	0.09905487	0.9009451
1337	0.9043079	0.095692076
1338	0.0141713265	0.98582864
1339	0.21312098	0.786879
1340	0.61017156	0.38982847
1341	4.9223683e-05	0.99995077
1342	0.0046602655	0.99533975
1343	0.034173433	0.9658265
1344	0.20866604	0.7913339
1345	0.12253708	0.8774629
1346	0.33418626	0.6658137
1347	0.017367344	0.98263264
1348	0.5633488	0.4366511
1349	0.081034765	0.9189653
1350	0.7280117	0.27198824
1351	0.9158301	0.08416995
1352	0.3908483	0.6091517
1353	0.6256565	0.37434357
1354	3.7413643e-06	0.9999963
1355	0.07192044	0.9280796
1356	0.06580037	0.93419963
1357	0.7267234	0.27327663
1358	0.43096906	0.56903094
1359	0.0045604017	0.9954396
1360	0.5202236	0.47977638
1361	0.20792137	0.79207855
1362	0.47212538	0.5278746
1363	0.24828313	0.75171685
1364	0.82773626	0.17226371
1365	0.28858674	0.71141326
1366	0.8929542	0.10704577
1367	0.007490447	0.9925095
1368	0.9956553	0.0043447455
1369	0.5967365	0.4032635
1370	0.34491012	0.65508986
1371	0.5156143	0.48438576
1372	0.69530624	0.30469376
1373	0.84392995	0.15607004
1374	0.53578836	0.4642116
1375	0.00014864984	0.99985135
1376	0.004836886	0.9951631
1377	0.97215086	0.027849147
1378	0.14268206	0.8573179
1379	0.001464297	0.99853575
1380	0.72620004	0.27380002
1381	0.93522704	0.06477291
1382	0.023420861	0.9765792
1383	0.028791808	0.9712082
1384	0.4626605	0.5373395
1385	0.0051894765	0.99481046
1386	0.80403656	0.19596343
1387	0.32703876	0.67296124
1388	0.599944	0.40005597
1389	0.016672099	0.98332787
1390	0.8408836	0.15911636
1391	0.40732458	0.5926754
1392	0.17183818	0.82816184
1393	0.7059227	0.29407725
1394	0.83081335	0.16918659
1395	0.034315795	0.9656842
1396	0.43540633	0.5645936
1397	0.0014706468	0.9985293
1398	0.053680282	0.94631976
1399	0.003275427	0.99672455
1400	0.0005227739	0.9994772
1401	0.035801783	0.9641982
1402	0.13059461	0.86940545
1403	0.0084651355	0.9915348
1404	0.9541105	0.045889504
1405	0.72635907	0.273641
1406	0.00109027	0.9989097
1407	0.06072464	0.9392753
1408	0.24722603	0.75277394
1409	0.0008361597	0.99916387
1410	0.9507636	0.049236387
1411	0.51874954	0.48125046
1412	0.14642172	0.85357827
1413	0.00948169	0.9905183
1414	0.05159388	0.94840616
1415	0.46809572	0.5319043
1416	0.028178863	0.97182107
1417	0.17173408	0.82826596
1418	0.013272827	0.9867272
1419	1.92154e-05	0.9999808
1420	0.0041480004	0.995852
1421	0.41037998	0.58962005
1422	0.9614544	0.0385456
1423	0.351716	0.64828396
1424	0.9995486	0.00045132675
1425	0.8467556	0.15324438
1426	0.8429631	0.1570369
1427	0.8178352	0.18216482
1428	0.56415874	0.43584126
1429	0.34031034	0.65968966
1430	0.5308976	0.46910238
1431	0.29165024	0.70834976
1432	0.06376599	0.936234
1433	0.925585	0.07441506
1434	0.58763343	0.41236654
1435	0.053572536	0.94642746
1436	0.09780255	0.9021975
1437	0.049793005	0.950207
1438	0.6737743	0.3262257
1439	0.1388268	0.8611732
1440	0.0018814981	0.9981185
1441	0.9971282	0.0028718028
1442	0.11768345	0.8823166
1443	0.9939169	0.0060830778
1444	0.95393026	0.046069693
1445	0.9542713	0.045728695
1446	0.6697683	0.33023173
1447	0.45538488	0.54461515
1448	0.3238108	0.67618924
1449	0.20054618	0.7994538
1450	0.09973505	0.900265
1451	0.07916926	0.9208308
1452	0.986649	0.013351041
1453	0.21240787	0.7875922
1454	0.9147428	0.0852572
1455	0.5788771	0.4211229
1456	0.6390341	0.36096597
1457	0.73459965	0.26540035
1458	0.99549615	0.0045038965
1459	0.34734187	0.6526581
1460	0.060162798	0.9398372
1461	0.012615561	0.98738444
1462	0.058234725	0.94176525
1463	0.7936401	0.20635991
1464	0.0025081306	0.99749184
1465	0.70397204	0.296028
1466	0.7436794	0.2563206
1467	0.03727658	0.96272343
1468	0.83582	0.16417998
1469	0.059982795	0.94001716
1470	0.4281049	0.5718951
1471	0.24584036	0.7541596
1472	0.061534233	0.93846583
1473	0.89277273	0.10722727
1474	0.62686116	0.37313882
1475	0.43890443	0.5610956
1476	0.98976946	0.010230509
1477	0.255539	0.74446106
1478	0.86629677	0.13370329
1479	0.42039594	0.5796041
1480	0.018751651	0.9812484
1481	0.60428804	0.39571196
1482	0.0688176	0.93118244
1483	0.5392609	0.4607391
1484	0.3150056	0.6849944
1485	0.16075796	0.83924204
1486	0.45352894	0.54647106
1487	0.111979246	0.88802075
1488	0.48393583	0.51606417
1489	0.10872077	0.8912792
1490	0.86314887	0.13685118
1491	0.93180376	0.068196245
1492	0.8380958	0.16190419
1493	0.5176233	0.4823767
1494	0.92233956	0.07766044
1495	0.9730664	0.02693356
1496	0.9747608	0.0252392
1497	0.243336	0.75666404
1498	0.9980563	0.0019437021
1499	0.98568976	0.014310222
1500	0.11860193	0.881398
1501	0.4083186	0.5916814
1502	0.0038964842	0.9961035
1503	0.057181686	0.9428183
1504	0.66953987	0.33046013
1505	0.3928263	0.6071737
1506	0.7886697	0.21133025
1507	0.50212175	0.49787822
1508	0.05646874	0.9435313
1509	0.021348236	0.9786518
1510	0.17591797	0.824082
1511	0.6988496	0.30115032
1512	0.80563533	0.19436465
1513	0.010116469	0.9898836
1514	0.11721533	0.8827846
1515	0.3714594	0.62854064
1516	0.9937283	0.0062717
1517	0.17732544	0.8226746
1518	0.11919447	0.88080555
1519	5.1259754e-05	0.99994874
1520	0.9694365	0.030563481
1521	0.77340364	0.2265964
1522	0.40995067	0.59004927
1523	0.00630165	0.99369836
1524	0.19172402	0.80827594
1525	0.4286352	0.57136476
1526	0.38039106	0.61960894
1527	0.029855119	0.97014487
1528	0.19733639	0.80266356
1529	0.32882658	0.67117345
1530	0.0073299436	0.99267006
1531	0.8926539	0.10734608
1532	0.76633567	0.23366438
1533	0.003326068	0.99667394
1534	0.83620226	0.16379774
1535	0.689456	0.31054404
1536	0.28177425	0.7182257
1537	0.31991315	0.6800869
1538	0.88925487	0.11074515
1539	0.856701	0.14329901
1540	0.08586055	0.91413945
1541	0.069197655	0.9308024
1542	0.3767117	0.62328833
1543	0.01898255	0.9810175
1544	0.040869474	0.95913047
1545	0.7358834	0.2641166
1546	0.026399445	0.9736006
1547	0.0018883537	0.9981116
1548	0.8923505	0.10764944
1549	0.35188532	0.6481147
1550	0.012126178	0.98787385
1551	0.44237316	0.55762684
1552	0.34380588	0.6561941
1553	0.08008438	0.9199157
1554	0.72666115	0.27333882
1555	0.40403655	0.5959635
1556	0.5814735	0.41852647
1557	0.7792807	0.22071926
1558	0.7857243	0.21427564
1559	0.46148694	0.53851306
1560	0.87189555	0.12810446
1561	0.98130023	0.018699761
1562	0.6298079	0.37019205
1563	0.5150392	0.4849608
1564	0.03979229	0.9602077
1565	0.09984004	0.90015996
1566	0.109230444	0.8907695
1567	0.94514924	0.054850794
1568	0.84606665	0.15393333
1569	0.5142317	0.48576835
1570	0.5913265	0.40867358
1571	0.80814826	0.19185169
1572	0.87348044	0.12651959
1573	0.80684054	0.1931595
1574	0.8719651	0.12803489
1575	0.8822028	0.11779722
1576	0.5245634	0.4754366
1577	0.96146876	0.038531236
1578	0.24277352	0.75722647
1579	0.15046048	0.8495395
1580	0.7918816	0.20811836
1581	0.011457715	0.9885423
1582	0.72758967	0.2724104
1583	0.96824884	0.031751167
1584	0.0027768158	0.99722326
1585	0.5051608	0.4948392
1586	0.8119671	0.18803297
1587	0.65432984	0.34567016
1588	0.9273153	0.07268478
1589	0.24467187	0.7553282
1590	0.13037719	0.8696228
1591	0.6449028	0.35509723
1592	0.0015219838	0.998478
1593	0.84189016	0.15810986
1594	0.0025811472	0.9974189
1595	0.0046635047	0.9953365
1596	0.01863738	0.9813626
1597	0.120530225	0.8794698
1598	0.47774836	0.52225167
1599	0.89112693	0.10887306
1600	0.5715891	0.4284109
1601	0.8817055	0.11829445
1602	0.0017362176	0.9982638
1603	0.013797337	0.98620266
1604	0.44879106	0.551209
1605	0.9186365	0.08136348
1606	0.06894116	0.9310588
1607	0.7147063	0.2852937
1608	0.15778571	0.84221435
1609	0.6189756	0.38102448
1610	0.19299251	0.8070075
1611	0.00924027	0.99075973
1612	0.0184961	0.98150396
1613	0.10090896	0.89909106
1614	0.26429832	0.73570174
1615	0.37316608	0.62683386
1616	0.743887	0.25611293
1617	0.42495978	0.57504016
1618	0.88489	0.115109965
1619	0.7290616	0.2709384
1620	0.73842174	0.26157832
1621	0.95079786	0.049202193
1622	0.7980671	0.20193288
1623	0.9902991	0.009700879
1624	0.03996497	0.9600351
1625	0.7439033	0.25609675
1626	0.83282036	0.16717966
1627	0.04146282	0.95853716
1628	0.015763728	0.98423624
1629	0.6554212	0.3445788
1630	0.659554	0.340446
1631	0.12263048	0.8773695
1632	0.04930164	0.9506984
1633	0.28077403	0.719226
1634	0.9167999	0.08320015
1635	0.23816004	0.76184
1636	0.8555701	0.14442992
1637	0.7180338	0.28196624
1638	0.89258516	0.107414894
1639	0.0013703262	0.9986297
1640	0.082986414	0.9170135
1641	0.858855	0.14114495
1642	0.097219154	0.90278083
1643	0.43809062	0.5619094
1644	0.21110077	0.7888992
1645	0.016157405	0.9838426
1646	0.099192835	0.90080714
1647	0.005073715	0.99492633
1648	0.7345712	0.26542875
1649	0.5599702	0.44002983
1650	0.8794341	0.12056587
1651	0.9961583	0.003841719
1652	0.17409879	0.82590127
1653	0.48536932	0.5146306
1654	0.5948649	0.40513504
1655	0.0846917	0.91530824
1656	0.7004767	0.2995233
1657	0.2793183	0.72068167
1658	0.6632825	0.33671752
1659	0.23332967	0.76667035
1660	0.72216237	0.27783757
1661	0.52880055	0.47119945
1662	0.6058342	0.39416584
1663	0.97086686	0.029133193
1664	0.027485257	0.97251475
1665	0.091949135	0.90805084
1666	0.032964006	0.967036
1667	0.54877824	0.4512217
1668	0.16276984	0.83723015
1669	0.6887684	0.31123158
1670	0.9991277	0.0008723805
1671	0.87396526	0.12603475
1672	0.62275547	0.3772446
1673	0.11389308	0.88610697
1674	0.0007897091	0.99921024
1675	0.006803863	0.9931961
1676	0.044177383	0.9558226
1677	0.2700655	0.7299345
1678	0.7241289	0.27587113
1679	0.11717295	0.882827
1680	0.8826204	0.11737961
1681	0.00053536426	0.9994647
1682	0.64043224	0.35956773
1683	0.5137018	0.48629814
1684	0.77732784	0.22267221
1685	0.9883342	0.011665808
1686	0.6727755	0.32722446
1687	0.0012286252	0.99877137
1688	0.92948884	0.07051117
1689	0.27973348	0.72026646
1690	0.0007266167	0.99927336
1691	0.8808272	0.11917282
1692	0.041220322	0.9587797
1693	0.31431773	0.68568224
1694	0.042080067	0.9579199
1695	0.11497276	0.8850273
1696	0.9034021	0.096597925
1697	0.18957089	0.8104291
1698	0.9935742	0.0064257365
1699	0.30750746	0.69249254
1700	0.8999066	0.10009337
1701	0.42001274	0.5799872
1702	0.0009950119	0.999005
1703	0.010468335	0.98953164
1704	0.002901349	0.9970987
1705	0.90870035	0.09129967
1706	0.34784403	0.652156
1707	0.013188429	0.9868116
1708	0.017527334	0.98247266
1709	0.7411461	0.25885388
1710	0.710017	0.28998297
1711	0.79032654	0.20967351
1712	0.008905271	0.9910947
1713	0.24063762	0.7593624
1714	0.023213603	0.9767864
1715	0.8160064	0.18399361
1716	0.00015530856	0.9998447
1717	0.9906222	0.009377762
1718	0.00019797609	0.99980205
1719	0.93998915	0.060010865
1720	0.012859584	0.9871405
1721	0.2881023	0.7118977
1722	0.23107076	0.7689293
1723	0.42792293	0.57207704
1724	0.9859568	0.014043245
1725	0.91678935	0.08321066
1726	0.33179495	0.668205
1727	0.7372094	0.26279068
1728	0.0608097	0.93919027
1729	0.73304474	0.26695523
1730	0.79804146	0.2019586
1731	0.60647935	0.39352065
1732	0.85443974	0.14556028
1733	0.42808238	0.57191765
1734	0.111128226	0.8888717
1735	0.99095625	0.009043731
1736	0.4944099	0.5055901
1737	0.9953004	0.004699561
1738	0.008203554	0.9917964
1739	0.69170797	0.3082921
1740	0.11469261	0.8853074
1741	0.5735356	0.42646432
1742	0.008001835	0.99199814
1743	0.9919559	0.008044062
1744	0.45908007	0.54091996
1745	0.89601433	0.103985704
1746	0.72699755	0.27300245
1747	0.022593845	0.97740614
1748	0.14976738	0.8502326
1749	0.993034	0.0069659683
1750	0.26882964	0.73117036
1751	0.80875903	0.19124101
1752	0.7776556	0.2223444
1753	0.058716573	0.94128346
1754	0.48287818	0.5171218
1755	0.09854095	0.90145904
1756	0.34642228	0.65357774
1757	0.00052544056	0.9994746
1758	0.47296816	0.52703184
1759	0.033246234	0.9667537
1760	0.024970664	0.9750293
1761	0.97116584	0.02883417
1762	0.10690002	0.8931
1763	0.38706905	0.61293095
1764	0.23153153	0.7684685
1765	0.47698915	0.52301085
1766	0.44698027	0.5530197
1767	0.009401082	0.990599
1768	0.77060676	0.2293932
1769	0.17251912	0.82748085
1770	0.7758001	0.2241999
1771	0.23108457	0.7689154
1772	0.82006997	0.17993006
1773	0.37841848	0.6215815
1774	0.0014867301	0.9985133
1775	0.509538	0.490462
1776	0.61535484	0.38464513
1777	0.0111723775	0.9888276
1778	0.3888451	0.6111549
1779	0.13645926	0.8635407
1780	0.5149951	0.48500493
1781	0.84750706	0.15249294
1782	0.00016826371	0.9998317
1783	0.6067284	0.3932716
1784	0.060689434	0.93931055
1785	0.60168874	0.39831126
1786	0.42342982	0.57657015
1787	0.9984224	0.0015776829
1788	0.999686	0.0003140581
1789	0.8977102	0.102289796
1790	0.8827094	0.11729065
1791	0.901885	0.098115064
1792	0.13611403	0.86388594
1793	0.23468956	0.7653104
1794	0.07970345	0.92029655
1795	0.8230647	0.17693529
1796	0.78670037	0.21329968
1797	0.49661466	0.5033853
1798	0.13194394	0.86805606
1799	0.82014054	0.1798595
1800	6.462634e-05	0.9999354
1801	0.031190902	0.9688091
1802	0.039001748	0.9609983
1803	0.5744619	0.42553812
1804	0.598758	0.40124205
1805	0.32919976	0.67080027
1806	0.04178348	0.95821655
1807	0.86882746	0.13117252
1808	0.85820866	0.14179134
1809	0.4152839	0.58471614
1810	0.36178452	0.6382155
1811	0.9692527	0.03074733
1812	0.10129853	0.8987015
1813	0.007429417	0.9925706
1814	0.47700527	0.52299476
1815	0.6814212	0.3185788
1816	0.65119064	0.3488093
1817	0.81369364	0.18630634
1818	0.20488395	0.79511607
1819	0.56807524	0.43192473
1820	0.6334762	0.36652383
1821	0.6401736	0.35982636
1822	0.034533277	0.9654667
1823	0.00518563	0.9948144
1824	0.08403565	0.9159643
1825	0.1557903	0.84420973
1826	0.0013667523	0.9986332
1827	0.5190025	0.4809975
1828	0.01564124	0.9843588
1829	0.051756576	0.94824344
1830	0.6169897	0.38301033
1831	0.12585565	0.8741443
1832	0.09667206	0.903328
1833	0.004304674	0.99569535
1834	0.98269075	0.017309193
1835	0.9578139	0.042186033
1836	0.019972371	0.9800276
1837	0.30436322	0.69563675
1838	0.06266163	0.9373384
1839	0.65322375	0.34677628
1840	0.94313055	0.05686946
1841	0.90066093	0.09933907
1842	0.20211317	0.79788685
1843	0.32848048	0.67151946
1844	0.70070094	0.29929903
1845	0.41082576	0.5891742
1846	0.00053383934	0.9994661
1847	0.28348413	0.71651584
1848	0.22778709	0.77221286
1849	0.06281177	0.93718827
1850	0.029007236	0.9709927
1851	0.057694994	0.94230497
1852	0.111498356	0.88850164
1853	0.3478314	0.65216863
1854	0.18789275	0.8121072
1855	0.16754413	0.8324559
1856	0.9068738	0.09312625
1857	0.9260737	0.073926315
1858	0.20842394	0.791576
1859	0.71605915	0.28394082
1860	0.00838787	0.9916121
1861	0.002298721	0.99770135
1862	0.65769213	0.34230784
1863	0.5040562	0.49594378
1864	0.9159783	0.08402168
1865	0.63217	0.36782998
1866	0.9693505	0.030649526
1867	0.37496188	0.62503815
1868	6.748347e-05	0.9999325
1869	0.55707735	0.44292262
1870	0.32064173	0.67935824
1871	0.6080276	0.39197242
1872	0.24063332	0.75936663
1873	0.40310952	0.59689045
1874	0.26621032	0.7337897
1875	0.13569352	0.8643065
1876	0.93558806	0.06441195
1877	0.40547347	0.5945265
1878	0.8535664	0.14643356
1879	0.15014005	0.84985995
1880	0.9362993	0.06370072
1881	0.98937666	0.010623332
1882	0.00014292954	0.99985707
1883	0.012221492	0.9877785
1884	0.08991378	0.9100862
1885	0.030139228	0.9698608
1886	0.90553254	0.09446742
1887	0.008044522	0.99195546
1888	0.9388319	0.061168015
1889	0.11694999	0.88305
1890	0.020922573	0.9790774
1891	0.2629254	0.7370746
1892	0.17594391	0.824056
1893	0.9975737	0.002426374
1894	0.5508141	0.4491859
1895	0.71059865	0.28940132
1896	0.1074539	0.8925461
1897	0.47655788	0.5234421
1898	0.14961609	0.85038394
1899	0.10975755	0.89024246
1900	0.0054664826	0.99453354
1901	0.37960336	0.6203967
1902	0.0005007987	0.9994992
1903	0.12924479	0.8707552
1904	0.3537806	0.64621943
1905	0.11030557	0.8896944
1906	0.0010664703	0.9989335
1907	0.87408537	0.12591463
1908	0.61862516	0.38137484
1909	0.03713586	0.9628641
1910	0.38212198	0.61787796
1911	0.996603	0.003396995
1912	0.00685254	0.99314743
1913	0.009978595	0.9900214
1914	0.1348821	0.8651179
1915	0.9906776	0.009322441
1916	0.58581746	0.41418257
1917	0.03096237	0.96903765
1918	0.7117942	0.2882058
1919	0.37277314	0.6272268
1920	0.22671582	0.77328414
1921	0.28547564	0.7145243
1922	0.02036961	0.97963035
1923	0.15033908	0.84966093
1924	0.6036619	0.39633814
1925	0.17514212	0.82485783
1926	0.9992248	0.00077525806
1927	0.8744045	0.12559548
1928	0.83602995	0.16397011
1929	0.6099686	0.39003134
1930	0.40039387	0.59960616
1931	0.7486723	0.25132775
1932	0.2537317	0.74626833
1933	0.03901928	0.9609807
1934	0.9274167	0.07258334
1935	0.45007372	0.54992634
1936	0.4878486	0.5121514
1937	0.16703862	0.8329614
1938	0.119323246	0.88067675
1939	0.0076757986	0.99232423
1940	0.3058918	0.6941082
1941	0.10311911	0.8968809
1942	0.7872202	0.21277985
1943	0.074346244	0.9256538
1944	0.013254504	0.98674554
1945	0.017229563	0.98277044
1946	0.30372426	0.6962758
1947	2.1457508e-05	0.99997854
1948	0.7642504	0.23574965
1949	0.0045375745	0.9954625
1950	0.90884423	0.091155775
1951	0.18951397	0.810486
1952	0.18772513	0.8122749
1953	0.43438658	0.5656134
1954	0.11607829	0.88392174
1955	0.04891334	0.95108664
1956	0.015063187	0.9849368
1957	0.097173065	0.9028269
1958	0.5824178	0.41758218
1959	0.0028171185	0.99718297
1960	0.14021112	0.8597889
1961	0.77815056	0.22184947
1962	0.0067446255	0.9932554
1963	0.23807378	0.76192623
1964	0.99980694	0.0001930224
1965	0.33757186	0.6624281
1966	0.88397145	0.11602856
1967	0.8444027	0.15559727
1968	0.0041901213	0.9958099
1969	0.0018016839	0.99819833
1970	0.40475127	0.5952487
1971	0.44545707	0.55454296
1972	0.47790864	0.5220914
1973	0.7591476	0.2408524
1974	0.23500095	0.7649991
1975	0.08156713	0.9184329
1976	0.9719448	0.028055135
1977	0.41848138	0.58151865
1978	0.5364502	0.4635498
1979	0.6123471	0.38765287
1980	0.005763312	0.9942367
1981	0.07211773	0.9278823
1982	0.33007175	0.6699282
1983	0.5498707	0.4501293
1984	0.92356	0.076439954
1985	0.41499278	0.5850072
1986	0.25991607	0.74008393
1987	0.8000615	0.19993852
1988	0.29199964	0.70800036
1989	0.009523647	0.99047637
1990	0.3230863	0.6769137
1991	0.09333796	0.9066621
1992	0.83556926	0.16443075
1993	0.017089987	0.98291
1994	0.29597372	0.70402634
1995	0.17300309	0.82699686
1996	0.31707975	0.6829202
1997	0.2906982	0.70930177
1998	0.17807315	0.82192683
[truncated: 518 more rows]
