# Supplementary material for: Evaluating deep learning-based melanoma classification using immunohistochemistry and routine histology: A three center study
Source: PLoS One. 2024 Jan 19;19(1):e0297146. doi: 10.1371/journal.pone.0297146 (PMC10798511; doi:10.1371/journal.pone.0297146)
Supplement: S5 Dataset — (ZIP) [file pone.0297146.s011.zip › minimal_dataset/tile_predictions/dresden/997326-HE_ind_ISlab_0.0.csv]

	0	1
0	0.0874641	0.91253585
1	0.23646739	0.7635326
2	0.02873995	0.9712601
3	0.8115249	0.18847506
4	0.18061039	0.81938964
5	0.466344	0.533656
6	0.89083636	0.10916358
7	0.9672561	0.032743916
8	0.11436407	0.8856359
9	0.9875065	0.012493506
10	0.979289	0.020711062
11	0.6639379	0.33606207
12	0.025055416	0.97494453
13	0.53979695	0.460203
14	0.80975443	0.19024558
15	0.8796118	0.12038815
16	0.97650266	0.023497298
17	0.018429095	0.9815709
18	0.41060033	0.58939964
19	0.29541785	0.7045821
20	0.8614564	0.13854364
21	0.9805526	0.019447371
22	0.8834446	0.1165554
23	0.12244898	0.8775511
24	0.011675269	0.98832476
25	0.0481687	0.9518313
26	0.95088136	0.04911865
27	0.7944585	0.20554149
28	0.87193733	0.12806268
29	0.4331411	0.5668589
30	0.5505309	0.44946906
31	0.8109708	0.1890292
32	0.6904864	0.3095136
33	0.78544444	0.21455553
34	0.65506744	0.3449325
35	0.828346	0.171654
36	0.9765281	0.02347188
37	0.24735872	0.75264126
38	0.9983315	0.0016685463
39	0.0014724082	0.9985275
40	0.93017125	0.06982881
41	0.10261102	0.89738894
42	0.93974674	0.06025321
43	0.892132	0.10786801
44	0.91329396	0.08670599
45	0.8267357	0.17326437
46	0.9933074	0.006692626
47	0.9941508	0.005849173
48	0.3973369	0.60266316
49	0.72713536	0.27286467
50	0.3436459	0.65635407
51	0.247597	0.752403
52	0.65805936	0.34194058
53	0.6256125	0.37438747
54	0.9945486	0.0054513556
55	0.29376155	0.7062384
56	0.47262225	0.5273777
57	0.034668244	0.96533173
58	0.61014473	0.3898553
59	0.4600978	0.53990215
60	0.52699107	0.47300893
61	0.8022198	0.1977802
62	0.96951014	0.030489843
63	0.76682216	0.2331778
64	0.907446	0.09255401
65	0.24571526	0.75428474
66	0.028243821	0.9717561
67	0.09656564	0.9034344
68	0.9121627	0.08783723
69	0.011720771	0.9882792
70	0.93898666	0.06101336
71	0.3394457	0.6605543
72	0.6827058	0.31729418
73	0.873997	0.12600306
74	0.3456201	0.6543799
75	0.005482311	0.99451774
76	0.92080104	0.079198994
77	0.7436896	0.2563104
78	0.99917847	0.0008215284
79	0.40502647	0.5949735
80	0.6860615	0.3139385
81	0.25646272	0.74353725
82	0.7571382	0.24286184
83	0.0037668808	0.99623317
84	0.009346901	0.99065316
85	0.19747317	0.8025268
86	0.84344697	0.15655302
87	0.8508023	0.1491977
88	0.08249128	0.9175087
89	0.000983747	0.9990163
90	0.904074	0.09592599
91	0.0018753348	0.99812466
92	0.9952468	0.0047531514
93	0.69587547	0.30412456
94	0.8828152	0.11718479
95	0.89393896	0.106061056
96	0.56558466	0.43441537
97	0.5136969	0.48630312
98	0.33502957	0.6649704
99	0.975343	0.024657004
100	0.71611893	0.28388104
101	0.41223848	0.5877615
102	0.99909925	0.00090073375
103	0.9196297	0.08037029
104	0.9893913	0.010608623
105	0.16694461	0.8330554
106	0.96992993	0.030070033
107	0.97748727	0.022512695
108	0.0015678747	0.9984321
109	0.004835014	0.995165
110	0.95381355	0.046186462
111	0.9014329	0.09856714
112	0.0077792774	0.9922207
113	0.95760596	0.042394012
114	0.21711813	0.78288186
115	0.6445815	0.35541856
116	0.8420963	0.15790375
117	0.4009202	0.5990798
118	0.5352706	0.46472943
119	0.2233262	0.7766738
120	0.296024	0.70397604
121	0.11304014	0.88695985
122	0.7221154	0.27788463
123	0.46283188	0.5371681
124	0.82589954	0.17410047
125	0.838906	0.16109402
126	0.80000174	0.19999823
127	0.22182071	0.7781793
128	0.18131933	0.81868064
129	0.9388957	0.061104286
130	0.26398766	0.73601234
131	0.8603911	0.13960898
132	0.14703798	0.8529621
133	0.30074447	0.6992555
134	0.9079826	0.092017405
135	0.43022537	0.5697746
136	0.70390373	0.29609632
137	0.83520687	0.16479313
138	0.39096248	0.6090375
139	0.0393243	0.9606757
140	0.9208714	0.07912858
141	0.15958436	0.84041566
142	0.99930584	0.00069413544
143	0.5156345	0.48436546
144	0.8583273	0.14167263
145	0.9123684	0.08763158
146	0.89081436	0.10918566
147	0.71399736	0.28600264
148	0.7416244	0.2583756
149	0.6874275	0.31257245
150	0.4063882	0.5936118
151	0.39294973	0.6070503
152	0.9042091	0.09579098
153	0.73031497	0.26968506
154	0.02839742	0.9716026
155	0.99408615	0.0059138318
156	0.043763928	0.9562361
157	0.9825372	0.017462788
158	0.9835675	0.016432509
159	0.9863188	0.013681143
160	0.83610773	0.16389228
161	0.7425587	0.25744128
162	0.047701918	0.95229805
163	0.998247	0.00175304
164	0.121973105	0.87802696
165	0.23318252	0.7668175
166	0.9936212	0.0063788844
167	0.9495706	0.05042946
168	0.92924696	0.07075301
169	0.99890053	0.0010994043
170	0.98608685	0.013913202
171	0.30974892	0.6902511
172	0.8300553	0.16994464
173	0.6453094	0.35469064
174	0.049002144	0.9509978
175	0.9390547	0.060945224
176	0.42061907	0.5793809
177	0.0014655155	0.99853444
178	0.6714757	0.32852423
179	0.48300368	0.5169963
180	0.39187184	0.6081282
181	0.87007564	0.12992439
182	0.92707	0.07292994
183	0.6608631	0.33913687
184	0.7987764	0.20122361
185	0.7311944	0.2688056
186	0.9354197	0.06458037
187	0.9968389	0.0031611104
188	0.80857325	0.1914267
189	0.019554961	0.980445
190	0.8955506	0.10444945
191	0.99962795	0.00037201136
192	0.68622255	0.31377748
193	0.023299718	0.97670025
194	0.95630914	0.04369086
195	0.65003663	0.34996343
196	0.16375068	0.83624935
197	0.69631845	0.30368155
198	0.9933791	0.006620825
199	0.94473815	0.055261865
200	0.8459673	0.15403278
201	0.87077236	0.12922762
202	0.026104007	0.97389597
203	0.8351706	0.16482943
204	0.99359965	0.0064003053
205	0.68146837	0.3185316
206	0.11419268	0.88580734
207	0.79863304	0.20136693
208	0.0001970792	0.9998029
209	0.578361	0.42163897
210	0.4059297	0.59407026
211	0.5621451	0.43785486
212	0.92502433	0.074975714
213	0.4066701	0.5933299
214	0.6466676	0.35333237
215	0.8035443	0.19645566
216	0.12025315	0.87974685
217	0.15809499	0.84190494
218	0.9229413	0.07705873
219	0.009091397	0.99090856
220	0.14796105	0.8520389
221	0.9242688	0.07573118
222	0.9995567	0.00044321845
223	0.49270165	0.5072984
224	0.9818586	0.018141463
225	0.34475842	0.65524155
226	0.44478637	0.55521363
227	0.6753476	0.32465237
228	0.78305656	0.21694337
229	0.16022581	0.83977425
230	0.009589492	0.99041057
231	0.668343	0.33165705
232	0.89364016	0.106359825
233	0.87612844	0.123871624
234	0.9997472	0.00025273286
235	0.028176788	0.9718232
236	0.68215644	0.3178436
237	0.33802918	0.6619708
238	0.076595694	0.9234043
239	0.021790959	0.978209
240	0.9509291	0.04907082
241	0.6238513	0.37614873
242	0.9900429	0.00995707
243	0.86042196	0.13957803
244	0.28743377	0.7125662
245	0.39830402	0.60169595
246	0.0070509673	0.992949
247	0.106777154	0.89322287
248	0.80002403	0.19997595
249	0.021017041	0.9789829
250	0.23589538	0.7641046
251	0.9717795	0.028220437
252	0.0029898724	0.9970101
253	0.2706497	0.7293503
254	0.6891326	0.31086743
255	0.0023201217	0.9976799
256	0.6992424	0.30075756
257	0.21895683	0.7810432
258	0.050025105	0.9499749
259	0.7270495	0.2729505
260	0.3685695	0.63143057
261	0.37430912	0.6256909
262	0.33703744	0.6629625
263	0.9028949	0.09710506
264	0.8977006	0.10229944
265	0.9434107	0.056589257
266	0.32307768	0.6769223
267	0.6802226	0.3197775
268	0.1418839	0.8581161
269	0.30711523	0.69288474
270	0.10957739	0.8904226
271	0.14755428	0.8524457
272	0.29195565	0.70804435
273	0.4524542	0.5475458
274	0.6879887	0.31201124
275	0.65129465	0.34870535
276	0.19097792	0.80902207
277	0.5037139	0.4962861
278	0.8634309	0.13656905
279	0.95873994	0.041260064
280	0.27046192	0.7295381
281	0.49008468	0.50991535
282	0.99978024	0.00021972069
283	0.9278484	0.07215157
284	0.9603384	0.039661612
285	0.04940876	0.9505912
286	0.96948415	0.030515803
287	0.14650457	0.8534954
288	0.9610581	0.038941953
289	0.8126415	0.18735847
290	0.7482424	0.25175765
291	0.47349134	0.5265086
292	0.99378633	0.006213733
293	0.9638457	0.036154315
294	0.9809585	0.019041492
295	0.86027914	0.1397208
296	0.90046346	0.09953652
297	0.07079536	0.9292047
298	0.54839486	0.45160514
299	0.15066859	0.84933144
300	0.09402367	0.90597636
301	0.98739314	0.012606875
302	0.33368576	0.66631424
303	0.9103694	0.089630544
304	0.9540637	0.045936305
305	0.09419985	0.90580016
306	0.5683762	0.43162382
307	0.4537433	0.54625666
308	0.9391392	0.0608608
309	0.3646551	0.63534486
310	0.68975145	0.31024855
311	0.33867297	0.661327
312	0.15596172	0.8440383
313	0.8528214	0.14717856
314	0.9267127	0.07328734
315	0.91993546	0.0800646
316	0.7931617	0.20683834
317	0.8885236	0.11147638
318	0.00060900097	0.99939096
319	0.07348334	0.9265167
320	0.30503803	0.69496197
321	0.35013485	0.64986515
322	0.48364484	0.51635516
323	0.9837001	0.016299877
324	0.60963964	0.39036036
325	0.7966613	0.2033387
326	0.96137065	0.038629342
327	0.21978703	0.780213
328	0.9424845	0.05751549
329	0.75738716	0.24261282
330	0.89223766	0.10776231
331	0.9726629	0.027337054
332	0.043162208	0.9568378
333	0.7784181	0.22158189
334	0.9887066	0.011293342
335	0.11470274	0.8852973
336	0.77544594	0.22455406
337	0.991443	0.008557011
338	0.13368537	0.86631465
339	0.3560572	0.6439428
340	0.47650656	0.5234934
341	0.9828546	0.017145382
342	0.4565935	0.5434065
343	0.9921821	0.007817878
344	0.9958091	0.004190903
345	0.98335904	0.01664099
346	0.5666727	0.43332726
347	0.9963201	0.003679925
348	0.7944951	0.20550494
349	0.4419002	0.5580998
350	0.60738856	0.3926115
351	0.98801965	0.0119803585
352	0.92025316	0.079746835
353	0.32966527	0.67033476
354	0.9746991	0.025301006
355	0.0167634	0.9832366
356	0.9712848	0.028715162
357	0.8824377	0.117562294
358	0.944261	0.055738956
359	0.15253769	0.8474623
360	0.052454986	0.947545
361	0.36487284	0.6351271
362	0.77175254	0.22824751
363	0.9343633	0.065636724
364	0.96977454	0.030225474
365	0.97796214	0.022037845
366	0.69348216	0.30651784
367	0.8557129	0.14428717
368	0.4184445	0.58155555
369	0.75285935	0.24714068
370	0.884876	0.115123935
371	0.23994762	0.7600524
372	0.92642426	0.07357568
373	0.9842228	0.015777156
374	0.008041228	0.99195874
375	0.20151636	0.7984836
376	0.004837456	0.99516255
377	0.84420854	0.15579143
378	0.026789313	0.9732107
379	0.69010985	0.30989018
380	0.87865895	0.12134109
381	0.41925058	0.5807494
382	0.6023922	0.39760783
383	0.51085794	0.48914203
384	0.68288046	0.31711954
385	0.82173604	0.17826396
386	0.27627173	0.72372824
387	6.221444e-05	0.9999378
388	0.1705574	0.82944256
389	0.36035845	0.6396415
390	0.6671693	0.33283073
391	0.75971806	0.24028188
392	0.99900204	0.0009979759
393	0.29696715	0.70303285
394	0.7905692	0.20943075
395	0.13811949	0.8618805
396	0.9932152	0.0067847883
397	0.1989354	0.80106455
398	0.38831684	0.61168313
399	0.7377474	0.26225263
400	0.51642716	0.48357284
401	0.9786179	0.021382116
402	0.99035	0.009649975
403	0.009060786	0.99093926
404	0.755254	0.24474604
405	0.48507425	0.5149258
406	0.051374294	0.9486257
407	0.8373771	0.16262297
408	0.013693225	0.9863067
409	0.78827775	0.2117223
410	0.86721134	0.13278872
411	0.70874834	0.29125166
412	0.7815299	0.21847014
413	0.9839625	0.016037513
414	0.0075936522	0.9924063
415	0.89634955	0.1036505
416	0.29135397	0.708646
417	0.9541514	0.045848582
418	0.8753209	0.12467906
419	0.91512334	0.084876634
420	0.99321705	0.006782971
421	0.004416623	0.99558336
422	0.11222268	0.8877773
423	0.86942047	0.13057955
424	0.7829874	0.2170126
425	0.9974329	0.002567134
426	0.9288807	0.07111937
427	0.4753979	0.5246021
428	0.387671	0.61232907
429	0.7361717	0.2638283
430	0.9866607	0.013339248
431	0.7160835	0.28391644
432	0.9785397	0.021460274
433	0.0029902929	0.99700963
434	0.9492664	0.050733652
435	0.5229036	0.4770964
436	0.21995522	0.7800448
437	0.30020148	0.6997985
438	0.91280633	0.08719363
439	0.9600397	0.039960302
440	0.05844846	0.9415515
441	0.74175173	0.25824833
442	0.048824977	0.9511751
443	0.38369763	0.61630243
444	0.68993026	0.3100698
445	0.8041986	0.19580135
446	0.92826015	0.07173986
447	0.95981234	0.0401877
448	0.694338	0.30566198
449	0.9932411	0.006759003
450	0.9531773	0.046822745
451	0.007796787	0.99220324
452	0.053830113	0.9461699
453	0.99916637	0.00083368935
454	0.7183018	0.28169826
455	0.8643267	0.13567324
456	0.18777587	0.81222415
457	0.36940894	0.6305911
458	0.6228124	0.37718758
459	0.5843604	0.41563958
460	0.18416013	0.8158398
461	0.9475944	0.052405596
462	0.20640616	0.7935938
463	0.95220274	0.0477973
464	0.93515855	0.06484139
465	0.46429408	0.535706
466	0.4479552	0.5520448
467	0.5518019	0.44819808
468	0.4547148	0.54528517
469	0.21543959	0.78456044
470	0.9726644	0.027335618
471	0.26730123	0.73269874
472	0.06285561	0.9371444
473	0.5904859	0.40951413
474	0.5676795	0.43232054
475	0.45462987	0.54537016
476	0.50252116	0.4974788
477	0.41140196	0.5885981
478	0.75286496	0.247135
479	0.9952283	0.004771684
480	0.92301464	0.0769854
481	0.995621	0.004378959
482	0.13840893	0.86159104
483	0.7585472	0.24145278
484	0.9076934	0.092306584
485	0.9737125	0.02628754
486	0.14061978	0.85938025
487	0.41955268	0.5804473
488	0.9992841	0.000715913
489	0.79106593	0.20893408
490	0.97143644	0.028563602
491	0.78681135	0.21318868
492	0.3016984	0.6983016
493	0.76280767	0.23719235
494	0.6755664	0.32443357
495	0.8541394	0.14586057
496	0.9520394	0.047960564
497	0.77851814	0.22148183
498	0.16699465	0.83300537
499	0.6001478	0.39985222
500	0.98483306	0.015166946
501	0.9983708	0.0016292189
502	0.8188683	0.18113169
503	0.22653234	0.77346766
504	0.92527217	0.07472787
505	0.8517184	0.14828162
506	0.99867404	0.0013260172
507	0.6050179	0.39498207
508	0.11949521	0.8805048
509	0.7813516	0.21864837
510	0.9934655	0.006534502
511	0.9704148	0.029585192
512	0.43447375	0.56552625
513	0.1722177	0.82778233
514	0.6726763	0.32732368
515	0.0023749538	0.99762505
516	0.08874293	0.9112571
517	0.3229239	0.67707604
518	0.26799685	0.73200315
519	0.9974293	0.0025706526
520	0.7029265	0.29707348
521	0.9884908	0.011509158
522	0.3652224	0.6347776
523	0.010736944	0.989263
524	0.9177876	0.082212456
525	0.14466834	0.85533166
526	0.99484926	0.0051506525
527	0.9825293	0.017470667
528	0.90713495	0.092865095
529	0.0526309	0.94736916
530	0.0016425132	0.9983575
531	0.53210866	0.46789134
532	0.88696295	0.113037124
533	0.050695468	0.9493045
534	0.10469372	0.8953063
535	0.9836044	0.016395647
536	0.44585252	0.5541475
537	0.76533186	0.2346681
538	0.41344213	0.58655787
539	0.9618001	0.03819993
540	0.89794755	0.102052435
541	0.8831543	0.11684577
542	0.99294394	0.0070561008
543	0.29127765	0.70872235
544	0.74551433	0.2544857
545	0.612175	0.38782507
546	0.3923358	0.60766417
547	0.1993145	0.80068547
548	0.9718765	0.028123533
549	0.5354681	0.46453193
550	0.84210443	0.15789554
551	0.9324174	0.06758256
552	0.8177276	0.18227237
553	0.11129273	0.88870734
554	0.9977849	0.00221517
555	0.109073564	0.8909265
556	0.9885111	0.011488843
557	0.98617065	0.013829421
558	0.5280543	0.47194573
559	0.061366927	0.9386331
560	0.9493791	0.05062099
561	0.82250243	0.17749757
562	0.3744136	0.6255864
563	0.19321267	0.8067873
564	0.9795648	0.020435216
565	0.012037237	0.9879628
566	0.88617915	0.11382085
567	0.6776218	0.32237822
568	0.9059557	0.09404435
569	0.020209784	0.9797902
570	0.0046276003	0.99537235
571	0.5878177	0.41218224
572	0.7800401	0.2199599
573	0.75296605	0.24703391
574	0.91222125	0.087778725
575	0.013353264	0.9866468
576	0.6394766	0.3605234
577	0.9663085	0.033691537
578	0.3914696	0.6085304
579	0.5786433	0.42135668
580	0.9533807	0.046619277
581	0.9828347	0.017165283
582	0.4119001	0.5880999
583	0.8159602	0.18403973
584	0.4091142	0.59088576
585	0.8287323	0.17126772
586	0.056596708	0.9434033
587	0.97288847	0.027111512
588	0.2463087	0.75369126
589	0.55935305	0.44064698
590	0.98250824	0.017491782
591	0.976301	0.023698915
592	0.8365049	0.16349512
593	0.31281903	0.68718094
594	0.31590086	0.68409914
595	0.29365438	0.7063456
596	0.3643896	0.6356104
597	0.865495	0.13450496
598	0.45972377	0.5402762
599	0.77758455	0.22241545
600	0.94583863	0.05416137
601	0.41653123	0.58346874
602	0.07712895	0.92287105
603	0.08024319	0.9197568
604	0.109890096	0.89010984
605	0.83366525	0.16633475
606	0.9736579	0.02634215
607	0.10325238	0.89674765
608	0.44441363	0.55558634
609	0.12835017	0.8716498
610	0.48248717	0.51751286
611	0.59742314	0.4025769
612	0.034401212	0.9655988
613	0.98148715	0.018512778
614	0.6686545	0.33134547
615	0.7550599	0.24494007
616	0.5562556	0.44374436
617	0.8085577	0.19144228
618	0.4721728	0.5278272
619	0.41277757	0.5872224
620	0.5410098	0.45899022
621	0.025863966	0.97413605
622	0.99499583	0.0050040977
623	0.9710714	0.028928654
624	0.7522749	0.24772508
625	0.57539296	0.424607
626	0.18653375	0.81346625
627	0.90624344	0.09375658
628	0.9360573	0.06394262
629	0.0012144516	0.99878556
630	0.99477404	0.0052259676
631	0.013065662	0.9869343
632	0.8117955	0.18820457
633	0.6577619	0.3422381
634	0.031574573	0.96842545
635	0.9638874	0.03611261
636	0.9366348	0.06336517
637	0.31251425	0.68748575
638	0.6078807	0.39211926
639	0.24016844	0.75983155
640	0.6821693	0.31783068
641	0.5968259	0.40317404
642	0.16411096	0.83588904
643	0.4053564	0.59464353
644	0.75745785	0.24254216
645	0.86694217	0.13305785
646	0.24289967	0.75710034
647	0.31742325	0.6825767
648	0.17208843	0.8279116
649	0.69762516	0.3023748
650	0.81857336	0.18142663
651	0.45233655	0.54766345
652	0.79607755	0.2039225
653	0.8460845	0.15391545
654	0.46501747	0.53498256
655	0.9560134	0.043986656
656	0.9743731	0.025626915
657	0.9826141	0.017385902
658	0.42000553	0.57999444
659	0.034176975	0.96582305
660	0.053380605	0.9466194
661	0.75883853	0.24116148
662	0.11390498	0.886095
663	0.3366849	0.6633151
664	0.96893144	0.031068614
665	0.6803835	0.31961653
666	0.4160185	0.5839815
667	0.18220091	0.81779903
668	0.27373958	0.7262604
669	0.7341639	0.26583606
670	0.5568898	0.4431102
671	0.5605307	0.43946928
672	0.94508547	0.05491457
673	0.9085793	0.0914207
674	0.63356155	0.36643845
675	0.7571386	0.24286139
676	0.74098617	0.25901383
677	0.24200769	0.75799227
678	0.8109736	0.18902639
679	0.06325552	0.9367445
680	0.18020122	0.81979877
681	0.044523578	0.9554764
682	0.04685707	0.95314294
683	0.9387845	0.061215587
684	0.8247248	0.17527519
685	0.4261095	0.5738905
686	0.9634553	0.036544655
687	0.75863343	0.24136661
688	0.84919715	0.15080285
689	0.8473398	0.15266016
690	0.9067209	0.09327914
691	0.9366897	0.063310266
692	0.6952781	0.30472186
693	0.20889305	0.791107
694	0.92431194	0.075688004
695	0.15851013	0.84148985
696	0.98813397	0.0118660405
697	0.12193349	0.8780665
698	0.98844856	0.011551441
699	0.4610423	0.5389577
700	0.7517095	0.24829043
701	0.8055962	0.19440381
702	0.85338575	0.14661424
703	0.71408457	0.28591543
704	0.9761045	0.023895485
705	0.13389473	0.86610526
706	0.8057285	0.19427148
707	0.016777473	0.98322254
708	0.46151888	0.5384811
709	0.21007971	0.7899203
710	0.17715234	0.82284766
711	0.9432165	0.056783475
712	0.06897388	0.93102616
713	0.091155656	0.90884435
714	0.30400264	0.6959973
715	0.7662254	0.23377456
716	0.918144	0.08185595
717	0.024377232	0.9756227
718	0.76884854	0.23115149
719	0.9389977	0.061002295
720	0.33337888	0.6666211
721	0.10222289	0.8977771
722	0.5012321	0.4987679
723	0.99343914	0.0065608104
724	0.96908396	0.03091597
725	0.9355741	0.06442596
726	0.69429326	0.3057068
727	0.97547853	0.024521463
728	0.001634343	0.9983657
729	0.6118398	0.3881603
730	0.59925103	0.400749
731	0.026589256	0.97341067
732	0.28296217	0.7170378
733	0.9762432	0.023756733
734	0.7077438	0.29225618
735	0.9095868	0.090413176
736	0.98301804	0.016982013
737	0.8862956	0.11370435
738	0.996897	0.003102992
739	0.73512423	0.26487577
740	0.8554291	0.14457086
741	0.068912275	0.93108773
742	0.56818765	0.43181238
743	0.0529885	0.94701153
744	0.7069711	0.29302886
745	0.0013137572	0.99868625
746	0.9977582	0.0022418215
747	0.98725164	0.0127484
748	0.65419716	0.34580284
749	0.0039997464	0.99600023
750	0.8473744	0.15262564
751	0.12019809	0.8798019
752	0.015793001	0.98420703
753	0.5073413	0.49265864
754	0.8866417	0.11335832
755	0.9979552	0.0020447974
756	0.16851804	0.831482
757	0.030910416	0.96908957
758	0.04175766	0.95824236
759	0.99282235	0.007177653
760	0.35925156	0.64074844
761	0.5174853	0.48251468
762	0.7070282	0.29297185
763	0.15475719	0.8452428
764	0.5155713	0.48442873
765	0.5544785	0.4455215
766	0.9687271	0.03127294
767	0.93856585	0.061434098
768	0.97223943	0.027760623
769	0.6064705	0.39352953
770	0.8600739	0.13992605
771	0.7398868	0.26011318
772	0.9010884	0.09891154
773	0.91064584	0.08935422
774	0.19524807	0.80475193
775	0.96852016	0.03147977
776	0.99037945	0.009620523
777	0.43532848	0.56467146
778	0.9860788	0.013921218
779	0.35762534	0.6423747
780	0.8258354	0.17416461
781	0.83228564	0.16771436
782	0.6087758	0.39122424
783	0.80630946	0.19369057
784	0.90981096	0.09018904
785	0.659853	0.34014702
786	0.35255948	0.6474405
787	0.79990494	0.20009506
788	0.75431335	0.24568667
789	0.3565741	0.6434259
790	0.0018193845	0.9981806
791	0.07972037	0.92027956
792	0.7161784	0.28382155
793	0.9546699	0.045330063
794	0.4681061	0.5318939
795	0.519142	0.48085803
796	0.56772935	0.4322706
797	0.98717797	0.012821998
798	0.9852841	0.014715985
799	0.005462623	0.9945373
800	0.00078779017	0.99921215
801	0.99979776	0.0002022079
802	0.55091286	0.44908714
803	0.100288585	0.89971143
804	0.80922705	0.19077295
805	0.999084	0.0009160043
806	0.96120816	0.03879184
807	0.9941446	0.0058553983
808	0.58927035	0.41072962
809	0.8066115	0.19338848
810	0.8278981	0.17210191
811	0.07615099	0.923849
812	0.9547218	0.045278173
813	0.93353206	0.06646798
814	0.89757204	0.10242799
815	0.9709253	0.029074777
816	0.8833518	0.11664823
817	0.45417246	0.54582757
818	0.3728331	0.62716687
819	0.28018805	0.719812
820	0.9698126	0.030187437
821	0.98763216	0.012367817
822	0.3733789	0.6266211
823	0.389046	0.610954
824	0.00067428406	0.99932575
825	0.48565784	0.5143422
826	0.9881814	0.011818582
827	0.23487943	0.7651206
828	0.7331802	0.26681983
829	0.066101685	0.9338983
830	0.750788	0.24921206
831	0.3085219	0.69147813
832	0.7317245	0.26827556
833	0.8171599	0.18284012
834	0.61976093	0.3802391
835	0.9911708	0.008829106
836	0.8792434	0.12075657
837	0.19095178	0.80904824
838	0.34992638	0.6500736
839	0.96299976	0.037000284
840	0.81867355	0.18132648
841	0.9525724	0.047427595
842	0.018934809	0.9810652
843	0.86111146	0.13888852
844	0.45480573	0.54519427
845	0.23310886	0.7668911
846	0.058803096	0.94119686
847	0.5246327	0.4753673
848	0.08939457	0.9106054
849	0.93670547	0.063294485
850	0.0040731225	0.9959268
851	0.45019698	0.5498031
852	0.00018043717	0.9998196
853	0.5674062	0.43259385
854	0.1824618	0.8175382
855	0.7679913	0.2320087
856	0.5538695	0.44613048
857	0.7434201	0.25657985
858	0.8580105	0.14198953
859	0.2856064	0.71439356
860	0.94921535	0.050784666
861	0.97462475	0.025375249
862	0.008888545	0.99111146
863	0.99479204	0.0052079745
864	0.72034234	0.27965763
865	0.9826993	0.017300777
866	0.17357622	0.82642376
867	0.32688132	0.67311865
868	0.014982687	0.98501724
869	0.9953667	0.0046333275
870	0.5660875	0.43391255
871	0.65613073	0.34386924
872	0.25720406	0.74279594
873	0.9971533	0.0028467446
874	0.84537137	0.15462865
875	0.07108521	0.92891484
876	0.9021322	0.09786778
877	0.51200783	0.48799223
878	0.9654313	0.03456874
879	0.9396934	0.060306616
880	0.04999848	0.9500015
881	0.86856556	0.13143443
882	0.59598213	0.40401784
883	0.957782	0.04221805
884	0.895245	0.10475497
885	0.47158518	0.52841485
886	0.955425	0.044574928
887	0.41557637	0.5844236
888	0.56136054	0.43863946
889	0.28863567	0.7113643
890	0.94267774	0.057322245
891	0.88702023	0.11297978
892	0.99489826	0.005101703
893	0.6014693	0.39853072
894	0.9685333	0.031466756
895	0.7100794	0.28992063
896	0.32630017	0.6736998
897	0.6038918	0.39610815
898	0.029630058	0.9703699
899	0.039489508	0.9605105
900	0.96422166	0.035778318
901	0.7340507	0.2659493
902	0.7165124	0.28348762
903	0.9306598	0.06934019
904	0.99702954	0.002970431
905	0.96012807	0.039872006
906	0.26749372	0.7325062
907	0.8479923	0.15200768
908	0.79367286	0.20632713
909	0.18167756	0.8183225
910	0.5253233	0.47467673
911	0.24584053	0.7541595
912	0.71580344	0.2841966
913	0.98799175	0.012008296
914	0.89969337	0.1003066
915	0.88366586	0.116334215
916	0.915937	0.084063046
917	0.69162655	0.30837345
918	0.9295388	0.070461184
919	0.6737554	0.3262446
920	0.72617257	0.27382746
921	0.80831796	0.1916821
922	0.44137058	0.5586294
923	0.9513888	0.048611265
924	0.85931796	0.14068206
925	0.19316188	0.8068381
926	0.99977213	0.00022786726
927	0.16261236	0.8373877
928	0.36713713	0.6328628
929	0.9460456	0.053954367
930	0.04675501	0.9532449
931	0.91083944	0.0891606
932	0.981897	0.018103052
933	0.18400936	0.8159906
934	0.9873832	0.012616838
935	0.835295	0.16470502
936	0.7665752	0.23342484
937	0.12799789	0.8720021
938	0.00949518	0.9905048
939	0.37551922	0.6244808
940	0.8656703	0.13432969
941	0.6071608	0.39283922
942	0.009320949	0.9906791
943	0.10800286	0.89199716
944	0.4184488	0.5815512
945	0.84788054	0.1521194
946	0.34916034	0.6508396
947	0.65861624	0.34138379
948	0.94453776	0.055462264
949	0.99638957	0.0036104084
950	0.89341265	0.10658731
951	0.79145527	0.20854473
952	0.94182146	0.05817856
953	0.99339664	0.0066033364
954	0.010702872	0.9892971
955	0.17654943	0.82345057
956	0.49702033	0.5029797
957	0.8636674	0.13633265
958	0.67838347	0.32161656
959	0.94126457	0.058735415
960	0.67650694	0.3234931
961	0.69457847	0.30542156
962	0.7572758	0.24272417
963	0.09905819	0.9009418
964	0.015403365	0.98459667
965	0.5740736	0.42592636
966	0.2142695	0.7857305
967	0.016676124	0.9833239
968	0.32431513	0.67568487
969	0.9967302	0.003269814
970	0.14623828	0.8537617
971	0.63204074	0.3679592
972	0.98876524	0.011234795
973	0.4421795	0.5578205
974	0.6320801	0.36791995
975	0.8317525	0.16824757
976	0.085459106	0.9145409
977	0.71660626	0.28339374
978	0.94734037	0.052659664
979	0.90523803	0.094761975
980	0.51640356	0.4835964
981	0.005399448	0.99460053
982	0.0010850974	0.99891496
983	0.9181391	0.0818609
984	0.49823195	0.50176805
985	0.11938466	0.88061535
986	0.95726633	0.042733666
987	0.9907555	0.009244496
988	0.98191845	0.01808158
989	0.22780685	0.77219313
990	0.4271962	0.57280385
991	0.91811705	0.081882946
992	0.17042837	0.8295716
993	0.8397612	0.1602388
994	0.005205349	0.99479467
995	0.5798193	0.42018068
996	0.020250725	0.9797492
997	0.17790641	0.82209355
998	0.9891445	0.010855512
999	0.047907665	0.9520924
1000	0.20048341	0.7995166
1001	0.6810927	0.31890732
1002	0.5646916	0.4353084
1003	0.87683374	0.12316628
1004	0.35780093	0.64219904
1005	0.7580498	0.24195014
1006	0.97950816	0.020491797
1007	0.11426244	0.8857376
1008	0.5899663	0.4100337
1009	0.46453166	0.53546834
1010	0.9468424	0.05315761
1011	0.97811997	0.021880044
1012	0.014913059	0.9850869
1013	0.64791024	0.35208976
1014	0.8067709	0.19322905
1015	0.98897994	0.011020091
1016	0.50025165	0.49974838
1017	0.013039218	0.98696077
1018	0.7237175	0.27628252
1019	0.99365824	0.0063417517
1020	0.9945634	0.005436603
1021	0.9434353	0.0565647
1022	0.9974642	0.002535853
1023	0.47144425	0.52855575
1024	0.1284242	0.8715758
1025	0.06839036	0.93160963
1026	0.4985235	0.50147647
1027	0.8969502	0.10304981
1028	0.29051185	0.70948815
1029	0.3898511	0.6101489
1030	0.9549059	0.045094024
1031	0.40579623	0.5942038
1032	0.18634143	0.81365854
1033	0.94043165	0.059568387
1034	0.9109155	0.08908455
1035	0.94468826	0.055311747
1036	0.03736794	0.96263206
1037	0.097938314	0.9020617
1038	0.5933999	0.40660015
1039	0.9420453	0.057954732
1040	0.44559065	0.5544093
1041	0.5337688	0.46623117
1042	0.2403974	0.75960267
1043	0.09439733	0.90560263
1044	0.5513787	0.4486212
1045	0.8718667	0.12813324
1046	0.9739422	0.026057743
1047	0.00014092367	0.9998591
1048	0.40933403	0.590666
1049	0.5821052	0.4178948
1050	0.9236627	0.07633721
1051	0.78813726	0.21186282
1052	0.29672992	0.70327014
1053	0.9760123	0.02398775
1054	0.8956961	0.10430393
1055	0.5204652	0.4795348
1056	0.10527094	0.89472914
1057	0.41862768	0.5813723
1058	0.88017	0.11982999
1059	0.9656316	0.03436841
1060	0.92689997	0.07310003
1061	0.06436729	0.9356327
1062	0.9416215	0.058378544
1063	0.016534457	0.98346555
1064	0.06526015	0.9347399
1065	0.74342364	0.2565763
1066	0.85157585	0.1484242
1067	0.14335617	0.85664386
1068	0.6653222	0.3346778
1069	0.9242399	0.07576012
1070	0.18987915	0.8101209
1071	0.37632963	0.62367034
1072	0.995067	0.0049330136
1073	0.06338356	0.9366165
1074	0.9987627	0.0012373382
1075	0.21896835	0.78103167
1076	0.9034744	0.09652563
1077	0.9903549	0.00964516
1078	0.9940398	0.005960289
1079	0.7779114	0.22208859
1080	0.99247724	0.0075228047
1081	0.919843	0.080157004
1082	0.63249695	0.36750305
1083	0.7811109	0.21888918
1084	0.399591	0.600409
1085	0.4560948	0.54390514
1086	0.98214036	0.017859692
1087	0.14982952	0.85017043
1088	0.99682826	0.0031717406
1089	0.94332826	0.056671772
1090	0.5779074	0.42209256
1091	0.3770582	0.6229418
1092	0.14770369	0.8522963
1093	0.8517324	0.14826763
1094	0.99384093	0.0061590513
1095	0.13130397	0.868696
1096	0.9984113	0.0015886705
1097	0.96679807	0.03320196
1098	0.27692783	0.7230722
1099	0.8917033	0.10829663
1100	0.9791103	0.020889653
1101	0.5456133	0.45438674
1102	0.9538718	0.046128202
1103	0.28625295	0.7137471
1104	0.9916922	0.008307808
1105	0.97267467	0.02732538
1106	0.009467192	0.99053276
1107	0.4941469	0.5058531
1108	0.34715408	0.6528459
1109	0.44817325	0.5518267
1110	0.95865816	0.04134182
1111	0.6345028	0.36549714
1112	0.13481498	0.865185
1113	0.74895215	0.25104785
1114	0.96633255	0.033667497
1115	0.85750204	0.14249794
1116	0.9673227	0.032677326
1117	0.99728787	0.0027121285
1118	0.97992057	0.020079473
1119	0.31828794	0.6817121
1120	0.9875953	0.012404622
1121	0.02895087	0.97104913
1122	0.21490431	0.7850957
1123	0.0008515291	0.9991485
1124	0.19589908	0.8041009
1125	0.3865492	0.61345077
1126	0.9630665	0.036933526
1127	0.10835978	0.8916402
1128	0.9253255	0.07467445
1129	0.34471285	0.65528715
1130	0.34427068	0.65572935
1131	0.46729302	0.532707
1132	0.6553702	0.34462982
1133	0.9964489	0.003551154
1134	0.3797319	0.62026817
1135	0.07747114	0.9225289
1136	0.67719615	0.32280388
1137	0.5326021	0.46739793
1138	0.9994734	0.00052666734
1139	0.8177529	0.18224712
1140	0.00015573387	0.9998442
1141	0.7507745	0.24922551
1142	0.9597673	0.04023268
1143	0.76916605	0.23083399
1144	0.873718	0.12628192
1145	0.99106956	0.008930389
1146	0.9013122	0.09868779
1147	0.8906718	0.109328195
1148	0.6330422	0.3669578
1149	0.95590985	0.04409018
1150	0.98000485	0.019995237
1151	0.14184076	0.85815924
1152	0.9977447	0.0022552898
1153	0.34783512	0.6521649
1154	0.9681844	0.03181566
1155	0.8096833	0.19031674
1156	0.9102715	0.089728534
1157	0.43172953	0.56827044
1158	0.45212296	0.5478771
1159	0.022141049	0.97785896
1160	0.91291255	0.0870875
1161	0.62799907	0.3720009
1162	0.9553861	0.04461386
1163	0.5537781	0.44622186
1164	0.9988984	0.0011015754
1165	0.9362406	0.06375941
1166	0.5795716	0.42042843
1167	0.042539593	0.95746034
1168	0.00090840406	0.9990916
1169	0.843621	0.15637897
1170	0.83025676	0.16974324
1171	0.06345926	0.93654066
1172	0.92565286	0.074347146
1173	0.1764508	0.8235492
1174	0.89904934	0.100950636
1175	0.14899553	0.8510045
1176	0.31003043	0.68996954
1177	0.34446818	0.6555319
1178	0.0022307797	0.99776924
1179	0.96391165	0.03608834
1180	0.99769104	0.002309037
1181	0.9624153	0.037584726
1182	0.98853755	0.011462473
1183	0.3917678	0.6082322
1184	0.25358143	0.74641854
1185	0.9580405	0.041959554
1186	0.6124507	0.38754925
1187	0.3209251	0.6790749
1188	0.69746435	0.30253565
1189	0.456676	0.54332405
1190	0.66297156	0.3370285
1191	0.43157497	0.568425
1192	0.66040516	0.33959487
1193	0.012443757	0.9875563
1194	0.7119781	0.28802198
1195	0.46973628	0.5302637
1196	0.971008	0.028992053
1197	0.48746789	0.5125321
1198	0.9321235	0.06787657
1199	0.6374052	0.3625948
1200	0.8147806	0.1852194
1201	0.8085364	0.19146357
1202	0.50320876	0.49679118
1203	0.9664875	0.033512507
1204	0.10867175	0.8913282
1205	0.15087314	0.84912694
1206	0.9244602	0.07553983
1207	0.21162422	0.78837574
1208	0.003879684	0.99612033
1209	0.9968155	0.0031844794
1210	0.049024593	0.95097536
1211	0.6985101	0.30148983
1212	0.77774334	0.2222567
1213	0.83710206	0.1628979
1214	0.9990409	0.0009591309
1215	0.5141528	0.4858472
1216	0.78082	0.21918
1217	0.9767254	0.02327463
1218	0.46280113	0.53719884
1219	0.6012655	0.39873457
1220	0.9312423	0.0687577
1221	0.00054123515	0.99945873
1222	0.29072535	0.70927465
1223	0.8217263	0.17827362
1224	0.9520617	0.04793825
1225	0.44045055	0.55954945
1226	0.9994661	0.0005338551
1227	0.18829383	0.8117061
1228	0.97052884	0.029471157
1229	0.078087054	0.92191297
1230	0.16075946	0.83924055
1231	0.51681715	0.48318285
1232	0.9405006	0.059499394
1233	0.67793125	0.32206875
1234	0.0955251	0.9044749
1235	0.9981584	0.0018416583
1236	0.98633844	0.013661583
1237	0.9776715	0.0223285
1238	0.014648615	0.98535144
1239	0.8339481	0.16605186
1240	0.41748938	0.58251065
1241	0.9534583	0.04654171
1242	0.9995603	0.0004396524
1243	0.81377804	0.18622197
1244	0.557546	0.44245395
1245	0.72857314	0.27142686
1246	0.86923534	0.13076463
1247	0.6515459	0.34845406
1248	0.80871725	0.19128275
1249	0.11930095	0.88069904
1250	0.0944394	0.9055606
1251	0.2704791	0.72952086
1252	0.6608524	0.33914766
1253	0.59723115	0.40276885
1254	0.97903156	0.02096843
1255	0.8866404	0.11335954
1256	0.8293841	0.1706159
1257	0.515748	0.48425195
1258	0.8033356	0.19666438
1259	0.43207547	0.5679245
1260	0.9534052	0.046594832
1261	0.76299345	0.23700652
1262	0.99889284	0.0011071417
1263	0.91629434	0.083705634
1264	0.94412816	0.05587182
1265	0.9238497	0.07615028
1266	0.0018356126	0.99816436
1267	0.80956733	0.1904327
1268	0.5042185	0.4957815
1269	0.5098654	0.4901346
1270	0.99927884	0.0007211183
1271	0.32544237	0.6745576
1272	0.9799662	0.020033784
1273	0.97317916	0.026820783
1274	0.3687353	0.63126475
1275	0.57666886	0.4233311
1276	0.1526363	0.84736365
1277	0.0050369883	0.99496305
1278	0.14726456	0.85273546
1279	0.79435486	0.20564517
1280	0.9971853	0.002814641
1281	0.48398986	0.5160101
1282	0.6430503	0.35694966
1283	0.34967503	0.65032494
1284	0.99829274	0.0017073075
1285	0.18488872	0.81511134
1286	0.7028291	0.29717088
1287	0.5656015	0.43439853
1288	0.96768326	0.0323167
1289	0.9183958	0.0816042
1290	0.41669515	0.5833049
1291	0.46564323	0.5343568
1292	0.9952643	0.004735733
1293	0.44548556	0.55451447
1294	0.29333475	0.7066652
1295	0.97088516	0.029114846
1296	0.8539228	0.14607725
1297	0.7215858	0.27841422
1298	0.97911316	0.02088677
1299	0.44453305	0.5554669
1300	0.51138455	0.48861545
1301	0.6071044	0.39289555
1302	0.98689055	0.013109433
1303	0.9897602	0.010239802
1304	0.9593381	0.040661927
1305	0.7670523	0.23294769
1306	0.8076148	0.19238512
1307	0.9919606	0.008039436
1308	0.8166176	0.18338242
1309	0.8021752	0.1978248
1310	0.825873	0.174127
1311	0.778351	0.22164899
1312	0.2913245	0.7086755
1313	0.25852987	0.7414701
1314	0.81083596	0.18916403
1315	0.7467608	0.25323924
1316	0.39006728	0.60993266
1317	0.16672817	0.83327186
1318	0.11456466	0.88543534
1319	0.25281692	0.7471831
1320	0.27674684	0.72325313
1321	0.5564778	0.4435222
1322	0.99729	0.0027100218
1323	0.607002	0.392998
1324	0.8117154	0.18828455
1325	0.69368744	0.3063126
1326	0.47591177	0.5240882
1327	0.35657403	0.64342594
1328	0.7962759	0.20372409
1329	0.6951212	0.3048788
1330	0.94963205	0.050367944
1331	0.9014276	0.09857241
1332	0.8897846	0.11021543
1333	0.5412954	0.4587046
1334	0.043737426	0.9562626
1335	0.74657476	0.2534252
1336	0.03836982	0.9616302
1337	0.50252354	0.49747646
1338	0.9359546	0.064045444
1339	0.6602421	0.33975795
1340	0.9970783	0.0029217312
1341	0.2905282	0.7094718
1342	0.002561207	0.9974388
1343	0.07464917	0.92535084
1344	0.9806403	0.019359719
1345	0.06806803	0.93193203
1346	0.019722385	0.9802776
1347	0.24067134	0.7593287
1348	0.7203237	0.27967632
1349	0.046644803	0.95335525
1350	0.7034321	0.2965679
1351	0.0027284615	0.9972715
1352	0.15762018	0.84237987
1353	0.99810576	0.0018942623
1354	0.29800594	0.70199406
1355	0.622612	0.37738803
1356	0.85310936	0.14689064
1357	0.99356353	0.0064365077
1358	0.38538653	0.61461353
1359	0.56846815	0.4315319
1360	0.2345248	0.7654752
1361	0.43598676	0.56401324
1362	0.6239863	0.3760137
1363	0.76056254	0.23943745
1364	0.7595855	0.24041449
1365	0.54184157	0.4581584
1366	0.6946443	0.30535576
1367	0.03986828	0.96013165
1368	0.6671251	0.33287486
1369	0.93813497	0.06186497
1370	0.91085595	0.08914411
1371	0.20540547	0.7945945
1372	0.8017534	0.19824657
1373	0.0050085923	0.99499136
1374	0.49011177	0.50988823
1375	0.8784875	0.121512435
1376	0.28091708	0.71908295
1377	0.9852846	0.014715313
1378	0.052049164	0.9479508
1379	0.96345365	0.036546387
1380	0.9117516	0.088248424
1381	0.867045	0.13295503
1382	0.7656427	0.23435733
1383	0.75233865	0.2476614
1384	0.8098601	0.1901399
1385	0.7257214	0.2742786
1386	0.055686064	0.94431394
1387	0.758326	0.24167402
1388	0.42504025	0.57495975
1389	0.9995757	0.0004243774
1390	0.22822045	0.7717796
1391	0.98344386	0.016556097
1392	0.07214907	0.92785096
1393	0.7578942	0.24210575
1394	0.17650746	0.8234925
1395	0.19257838	0.8074217
1396	0.007613781	0.9923862
1397	0.11942821	0.88057184
1398	0.97494364	0.025056407
1399	0.20590776	0.79409224
1400	0.8382426	0.16175738
1401	0.22614583	0.77385414
1402	0.9992071	0.0007928919
1403	0.9854241	0.014575851
1404	0.63715416	0.36284584
1405	0.5890459	0.41095412
1406	0.7401747	0.25982526
1407	0.7908397	0.20916031
1408	0.00065618084	0.9993438
1409	0.5542535	0.44574648
1410	0.8175855	0.18241449
1411	0.79244465	0.20755535
1412	0.9030653	0.09693469
1413	0.15326686	0.84673315
1414	0.83603984	0.16396011
1415	0.061245643	0.9387544
1416	0.014355687	0.98564434
1417	0.57428324	0.42571676
1418	0.77086794	0.22913201
1419	0.17687325	0.82312673
1420	0.36511824	0.6348818
1421	0.96017796	0.03982208
1422	0.014912555	0.98508745
1423	0.25479674	0.74520326
1424	0.3607132	0.63928676
1425	0.0055922633	0.9944078
1426	0.5296888	0.4703112
1427	0.19148152	0.80851847
1428	0.74519837	0.25480163
1429	0.024263017	0.975737
1430	0.729293	0.270707
1431	0.54151374	0.4584862
1432	0.00080319686	0.9991968
1433	0.98412895	0.015870983
1434	0.99891114	0.0010888252
1435	0.8691024	0.1308975
1436	0.8824028	0.117597155
1437	0.6412802	0.3587198
1438	0.9714082	0.02859183
1439	0.9938683	0.0061317016
1440	0.9967385	0.0032615399
1441	0.33069256	0.6693074
1442	0.8256343	0.17436567
1443	0.81021047	0.18978952
1444	0.6427237	0.35727638
1445	0.5053684	0.49463156
1446	0.35138378	0.6486162
1447	0.13098738	0.8690126
1448	0.8572402	0.14275977
1449	0.14098962	0.85901046
1450	0.9578467	0.042153273
1451	0.026884157	0.97311586
1452	0.90655684	0.093443155
1453	0.9805618	0.019438207
1454	0.76296043	0.23703955
1455	0.16972315	0.8302768
1456	0.90807194	0.091928
1457	0.90971375	0.0902862
1458	0.15366265	0.8463373
1459	0.6807616	0.31923845
1460	0.67704546	0.3229545
1461	0.316401	0.68359905
1462	0.8522551	0.14774491
1463	0.9998754	0.0001245443
1464	0.7422883	0.25771174
1465	0.79151875	0.20848128
1466	0.87052566	0.12947436
1467	0.28616238	0.71383756
1468	0.97511727	0.02488275
1469	0.06712288	0.93287706
1470	0.53056204	0.46943793
1471	0.327453	0.67254704
1472	0.81619996	0.1838
1473	0.001257994	0.99874204
1474	0.006429443	0.99357057
1475	0.025366925	0.97463304
1476	0.9938759	0.00612402
1477	0.2907849	0.7092151
1478	0.62728125	0.37271872
1479	0.6453617	0.3546383
1480	0.29287273	0.7071273
1481	0.9912941	0.008705984
1482	0.9968534	0.0031465986
1483	0.27410707	0.7258929
1484	0.73039675	0.26960325
1485	0.6505682	0.34943178
1486	0.47323638	0.5267636
1487	0.8482542	0.1517458
1488	0.71777886	0.28222114
1489	0.6135913	0.3864087
1490	0.9639644	0.036035594
1491	0.11197024	0.88802975
1492	0.23801486	0.7619851
1493	0.75873697	0.24126302
1494	0.038162578	0.9618374
1495	0.94812477	0.051875196
1496	0.44287878	0.55712116
1497	0.9948213	0.005178644
1498	0.83104205	0.16895793
1499	0.982251	0.017749082
1500	0.8843616	0.11563834
1501	0.5643523	0.43564776
1502	0.6737525	0.3262475
1503	0.8768593	0.12314065
1504	0.007449494	0.9925505
1505	0.13866755	0.8613325
1506	0.973722	0.026277993
1507	0.99887127	0.0011287174
1508	0.86883956	0.13116036
1509	0.15529053	0.84470946
1510	0.88581747	0.114182524
1511	0.98363227	0.01636765
1512	0.090856984	0.90914303
1513	0.10079928	0.8992007
1514	0.77386683	0.22613318
1515	0.053071063	0.946929
1516	0.90694785	0.09305221
1517	0.9748156	0.025184356
1518	0.5896098	0.4103902
1519	0.05390083	0.94609916
1520	0.04431563	0.9556843
1521	0.06265588	0.9373441
1522	0.20115288	0.7988471
1523	0.8472268	0.15277316
1524	0.8165445	0.18345556
1525	0.4771545	0.5228455
1526	0.5283555	0.4716445
1527	0.0041027595	0.9958973
1528	0.07131425	0.9286857
1529	0.4703021	0.52969795
1530	0.036820672	0.9631793
1531	0.059477087	0.94052285
1532	0.17717798	0.82282203
1533	0.9673231	0.03267685
1534	0.57085174	0.42914826
1535	0.10104713	0.8989529
1536	0.6691756	0.33082438
1537	0.043943055	0.95605695
1538	0.03624518	0.96375483
1539	0.049863514	0.95013654
1540	0.6628086	0.33719134
1541	0.6787164	0.3212836
1542	0.67389095	0.32610908
1543	0.082552664	0.9174473
1544	0.7185748	0.2814252
1545	0.016361726	0.9836383
1546	0.07185259	0.9281474
1547	0.62669086	0.37330914
1548	0.94384634	0.056153607
1549	0.06824443	0.93175554
1550	0.76157206	0.2384279
1551	0.6717421	0.3282579
1552	0.9948015	0.0051985113
1553	0.1721889	0.8278111
1554	0.6640864	0.3359136
1555	0.62460953	0.37539044
1556	0.530718	0.469282
1557	0.73868245	0.2613175
1558	0.70614433	0.2938556
1559	0.8351273	0.16487269
1560	0.90608376	0.09391625
1561	0.5597672	0.4402328
1562	0.70913064	0.29086936
1563	0.09992537	0.9000746
1564	0.9775403	0.022459622
1565	0.062384196	0.9376159
1566	0.20289102	0.79710895
1567	0.039492242	0.96050775
1568	0.94732976	0.05267024
1569	0.56710446	0.4328955
1570	0.9443051	0.055694852
1571	0.8952398	0.10476019
1572	0.83117515	0.16882482
1573	0.9770973	0.02290275
1574	0.9421872	0.057812802
1575	0.49704835	0.5029517
1576	0.3089541	0.69104594
1577	0.9744582	0.025541782
1578	0.7078385	0.29216146
1579	0.45806882	0.54193115
1580	0.4981994	0.5018006
1581	0.9934454	0.0065546073
1582	0.9980191	0.001980887
1583	0.900322	0.09967799
1584	0.8097697	0.1902303
1585	0.11013026	0.88986975
1586	0.99286884	0.007131159
1587	0.9910144	0.008985556
1588	0.7621952	0.23780474
1589	0.746631	0.25336897
1590	0.89723396	0.102766
1591	0.16428499	0.835715
1592	0.31278673	0.6872133
1593	0.9111679	0.08883206
1594	0.3287563	0.6712437
1595	0.93345445	0.06654558
1596	0.598223	0.401777
1597	0.6573091	0.3426909
1598	0.9587716	0.041228406
1599	0.013689916	0.9863101
1600	0.95705694	0.04294308
1601	0.5408967	0.45910326
1602	0.9693421	0.030657852
1603	0.35701004	0.64299
1604	0.093159854	0.90684015
1605	0.12091477	0.8790852
1606	0.57323796	0.42676204
1607	0.88014376	0.11985626
1608	0.61644876	0.38355127
1609	0.68597716	0.31402287
1610	0.61585337	0.38414666
1611	0.9802229	0.019777093
1612	0.9720256	0.027974427
1613	0.21839827	0.7816017
1614	0.45486203	0.54513794
1615	0.26317626	0.7368237
1616	0.8911284	0.10887156
1617	0.15859689	0.8414031
1618	0.6075339	0.39246616
1619	0.41807812	0.5819219
1620	0.9576159	0.042384125
1621	0.44654673	0.55345327
1622	0.96439594	0.035604116
1623	0.93372273	0.06627728
1624	0.5370127	0.4629873
1625	0.5485991	0.4514009
1626	0.43441886	0.56558114
1627	0.93838495	0.061614987
1628	0.9693972	0.030602781
1629	0.9392132	0.06078682
1630	0.30795783	0.6920422
1631	0.20780927	0.79219073
1632	0.40990627	0.59009373
1633	0.11875861	0.8812414
1634	0.860395	0.13960502
1635	0.6072058	0.39279416
1636	0.5963938	0.40360615
1637	0.54140633	0.45859364
1638	0.3230082	0.6769918
1639	0.45587716	0.5441228
1640	0.32851452	0.6714855
1641	0.5319863	0.46801373
1642	0.72298396	0.27701604
1643	0.7078196	0.29218045
1644	0.19845793	0.80154204
1645	0.932291	0.06770903
1646	0.62557447	0.3744256
1647	0.0036871906	0.9963128
1648	0.13658045	0.86341953
1649	0.16561164	0.8343883
1650	0.062730275	0.9372697
1651	0.92266905	0.07733097
1652	0.17861617	0.8213839
1653	0.5366235	0.46337652
1654	0.014305353	0.9856946
1655	0.9816031	0.018396905
1656	0.016738432	0.98326164
1657	0.5885972	0.41140282
1658	0.9241342	0.07586578
1659	0.9765727	0.02342733
1660	0.93057716	0.069422774
1661	0.66099954	0.3390005
1662	0.48760954	0.5123905
1663	0.70229876	0.29770127
1664	0.6760259	0.32397407
1665	0.5533492	0.44665074
1666	0.8812319	0.11876803
1667	0.9839914	0.016008591
1668	0.9275879	0.072412126
1669	0.95318925	0.046810713
1670	0.88002986	0.11997012
1671	0.07746608	0.92253387
1672	0.8798406	0.12015935
1673	0.7951266	0.20487344
1674	0.73219025	0.26780975
1675	0.41980112	0.5801989
1676	0.4959042	0.5040958
1677	0.9179665	0.08203352
1678	0.99732035	0.0026796293
1679	0.1138574	0.8861426
1680	0.9849523	0.015047732
1681	0.90792364	0.092076406
1682	0.9407278	0.059272222
1683	0.3769372	0.6230628
1684	0.6532401	0.34675992
1685	0.65948594	0.3405141
1686	0.23337902	0.76662105
1687	0.5298066	0.47019336
1688	0.6143338	0.38566616
1689	0.46709016	0.5329098
1690	0.869724	0.13027598
1691	0.33995008	0.66005
1692	0.297341	0.702659
1693	0.95219463	0.04780539
1694	0.71512985	0.28487018
1695	0.9874419	0.012558106
1696	0.7733521	0.2266479
1697	0.2552965	0.7447035
1698	0.9199891	0.08001091
1699	0.9443415	0.0556585
1700	0.9623581	0.037641857
1701	0.44018543	0.55981463
1702	0.9587833	0.041216664
1703	0.030738251	0.96926177
1704	0.070441015	0.929559
1705	0.0016619302	0.9983381
1706	0.23068447	0.76931554
1707	0.21776387	0.78223616
1708	0.73187214	0.26812786
1709	0.9315669	0.06843315
1710	0.15772845	0.8422715
1711	0.9917142	0.008285741
1712	0.53691494	0.46308506
1713	0.99031746	0.0096825175
1714	0.4349452	0.5650548
1715	0.14357308	0.85642695
1716	0.08157324	0.91842675
1717	0.24165487	0.7583451
1718	0.3565744	0.64342564
1719	0.41732225	0.5826778
1720	0.9369775	0.0630225
1721	0.78377986	0.21622014
1722	0.99920803	0.0007919793
1723	0.63651574	0.36348423
1724	0.82050496	0.17949502
1725	0.5429752	0.45702478
1726	0.099281326	0.9007186
1727	0.4397824	0.5602176
1728	0.9406458	0.05935418
1729	0.66211295	0.3378871
1730	0.8291221	0.17087792
1731	0.95366544	0.046334617
1732	0.16907302	0.83092695
1733	0.9971372	0.0028628213
1734	0.9455722	0.05442778
1735	0.18962184	0.8103782
1736	0.9415569	0.058443114
1737	0.46179846	0.5382016
1738	0.33547038	0.66452956
1739	0.89931345	0.10068654
1740	0.0022496006	0.99775034
1741	0.78164005	0.2183599
1742	0.53196365	0.46803632
1743	0.9675239	0.03247618
1744	0.15502219	0.84497774
1745	0.9927845	0.0072155073
1746	0.051568244	0.9484318
1747	0.40142512	0.5985749
1748	0.89940536	0.10059463
1749	0.9988931	0.0011069878
1750	0.34098634	0.6590137
1751	0.13834098	0.861659
1752	0.22192244	0.77807754
1753	0.17748451	0.8225154
1754	0.74699306	0.25300696
1755	0.9980977	0.0019023501
1756	0.07478304	0.9252169
1757	0.34140685	0.6585932
1758	0.8973138	0.1026862
1759	0.15714888	0.8428511
1760	0.7492377	0.2507623
1761	0.95151097	0.04848905
1762	0.9652372	0.034762777
1763	0.24996741	0.75003254
1764	0.43041906	0.5695809
1765	0.39079237	0.60920763
1766	0.9998833	0.00011668634
1767	0.41721678	0.5827833
1768	0.68082553	0.3191745
1769	0.66158956	0.3384104
1770	0.87171197	0.12828799
1771	0.9643539	0.035646066
1772	0.8471637	0.1528363
1773	0.99272937	0.0072706067
1774	0.79782915	0.20217086
1775	0.109860726	0.8901392
1776	0.9987117	0.0012882616
1777	0.9661824	0.0338176
1778	0.024877308	0.9751227
1779	0.8778393	0.122160725
1780	0.9552362	0.044763844
1781	0.9794429	0.020557068
1782	0.8264715	0.17352855
1783	0.0029347704	0.99706525
1784	0.81259596	0.18740405
1785	0.05106873	0.9489312
1786	0.41966894	0.5803311
1787	0.9903003	0.009699655
1788	0.9725112	0.027488792
1789	0.20272903	0.797271
1790	0.18532394	0.8146761
1791	0.8326205	0.16737954
1792	0.7536912	0.24630879
1793	0.0006594182	0.9993406
1794	0.33097297	0.66902703
1795	0.22917798	0.77082205
1796	0.7623456	0.23765439
1797	0.02095832	0.97904164
1798	0.33796987	0.66203016
1799	0.9383753	0.06162468
1800	0.9998141	0.00018594791
1801	0.7660594	0.23394054
1802	0.655079	0.344921
1803	0.53468496	0.465315
1804	0.99153835	0.008461655
1805	0.9019792	0.0980208
1806	0.2776899	0.7223101
1807	0.07553159	0.9244684
1808	0.6039738	0.39602622
1809	0.87405443	0.12594558
1810	0.9321589	0.06784112
1811	0.98603165	0.013968354
1812	0.61306196	0.386938
1813	0.33200446	0.6679956
1814	0.5767511	0.4232489
1815	0.2633212	0.7366788
1816	0.101793826	0.8982062
1817	0.36387637	0.6361236
1818	0.94365424	0.05634578
1819	0.5731181	0.4268819
1820	0.42615548	0.57384455
1821	0.021939667	0.9780603
1822	0.8019869	0.19801316
1823	0.8827047	0.11729536
1824	0.8771735	0.12282657
1825	0.58018094	0.41981903
1826	0.98144215	0.018557888
1827	0.879167	0.12083304
1828	0.04927916	0.9507208
1829	0.986935	0.013065005
1830	0.34437326	0.6556268
1831	0.93606216	0.063937806
1832	0.97447246	0.02552748
1833	0.22684577	0.7731542
1834	0.07713207	0.9228679
1835	0.98842376	0.0115762055
1836	0.44624135	0.5537587
1837	0.9589609	0.041039117
1838	0.90073866	0.09926132
1839	0.99020433	0.009795635
1840	0.6488848	0.3511152
1841	0.23870598	0.76129407
1842	0.32270885	0.67729115
1843	0.025204945	0.9747951
1844	0.90987176	0.0901283
1845	0.2332697	0.76673025
1846	0.6953218	0.30467826
1847	0.98840135	0.011598575
1848	0.97757316	0.022426864
1849	0.99556726	0.004432734
1850	0.8018906	0.19810943
1851	0.05843313	0.94156694
1852	0.98749566	0.012504264
1853	0.59516	0.40484
1854	0.74838	0.25162002
1855	0.86827105	0.13172892
1856	0.3272232	0.67277676
1857	0.9816861	0.01831384
1858	0.31894335	0.6810566
1859	0.27179536	0.7282046
1860	0.67084354	0.3291565
1861	0.37178296	0.628217
1862	0.66789234	0.3321077
1863	0.3503564	0.6496436
1864	0.00021353949	0.99978644
1865	0.60485506	0.39514494
1866	0.9545472	0.04545271
1867	0.94306654	0.0569335
1868	0.19106083	0.8089392
1869	0.9200625	0.07993755
1870	0.40916732	0.59083265
1871	0.13924085	0.8607592
1872	0.069345534	0.9306544
1873	0.011818839	0.98818123
1874	0.2369648	0.76303524
1875	0.91126215	0.08873786
1876	0.9364973	0.06350275
1877	0.40260625	0.59739375
1878	0.9609261	0.039073884
1879	0.15220688	0.84779316
1880	0.29994845	0.7000515
1881	0.78888124	0.21111879
1882	0.14190947	0.8580905
1883	0.69266427	0.30733576
1884	0.22445835	0.7755417
1885	0.16809283	0.83190715
1886	0.8952351	0.104764946
1887	0.730135	0.269865
1888	0.4686148	0.53138524
1889	0.6636433	0.3363567
1890	0.9956748	0.0043251975
1891	0.4005767	0.5994233
1892	0.6250252	0.3749748
1893	0.9750631	0.024936903
1894	0.9975811	0.0024187944
1895	0.6502481	0.3497519
1896	0.16084942	0.83915055
1897	0.20521386	0.7947861
1898	0.78112566	0.2188743
1899	0.75208056	0.24791943
1900	0.43479192	0.5652081
1901	0.31276792	0.68723214
1902	0.00077230047	0.99922764
1903	0.13168779	0.86831224
1904	0.27084816	0.7291519
1905	0.53851134	0.4614886
1906	0.5115441	0.48845586
1907	0.7408637	0.25913632
1908	0.02719734	0.9728027
1909	0.18401794	0.81598204
1910	0.14965893	0.8503411
1911	0.9465268	0.053473152
1912	0.94862443	0.051375598
1913	0.87739986	0.12260012
1914	0.012356155	0.98764384
1915	0.36501005	0.6349899
1916	0.92532086	0.07467918
1917	0.8589136	0.14108637
1918	0.0021713204	0.99782866
1919	0.9920942	0.007905743
1920	0.660323	0.339677
1921	0.6964128	0.30358717
1922	0.97815496	0.021845026
1923	0.6062873	0.39371267
1924	0.894688	0.10531198
1925	0.93870044	0.061299622
1926	0.11475376	0.8852463
1927	0.7653446	0.23465538
1928	0.6886653	0.3113348
1929	0.612751	0.38724902
1930	0.9878181	0.012181913
1931	0.7469513	0.25304875
1932	0.9058107	0.09418923
1933	0.5191236	0.48087642
1934	0.35900182	0.6409982
1935	0.8293024	0.17069767
1936	0.09538081	0.9046192
1937	0.6090539	0.3909461
1938	0.23816861	0.7618314
1939	0.12855783	0.8714422
1940	0.286768	0.713232
1941	0.08390559	0.9160944
1942	0.34288317	0.6571169
1943	0.0019322295	0.9980678
1944	0.09718888	0.90281117
1945	0.7021245	0.2978755
1946	0.41945362	0.5805464
1947	0.009996219	0.99000376
1948	0.8850975	0.114902526
1949	0.21442546	0.78557456
1950	0.64011294	0.35988703
1951	0.99631244	0.0036875058
1952	0.8919097	0.108090304
1953	0.9889985	0.011001549
1954	0.99676704	0.0032329825
1955	0.25586012	0.7441399
1956	0.7658291	0.23417087
1957	0.9605012	0.039498836
1958	0.9929557	0.007044263
1959	0.14310199	0.856898
1960	0.33726522	0.6627348
1961	0.44792515	0.5520749
1962	0.36330232	0.6366977
1963	0.33415774	0.66584224
1964	0.3162783	0.68372166
1965	0.21955508	0.780445
1966	0.8896413	0.11035871
1967	0.25641668	0.7435833
1968	0.75634724	0.24365279
1969	0.08036585	0.9196341
1970	0.29069492	0.7093051
1971	0.28152442	0.71847564
1972	0.06856452	0.9314355
1973	0.008772778	0.9912272
1974	0.4571312	0.5428688
1975	0.48357907	0.51642096
1976	0.72193354	0.27806646
1977	0.601675	0.39832497
1978	0.18195188	0.8180481
1979	0.8011463	0.19885367
1980	0.038545776	0.9614542
1981	0.25867394	0.74132603
1982	0.6863723	0.3136277
1983	0.30481175	0.6951883
1984	0.7485185	0.2514815
1985	0.24900721	0.75099283
1986	0.49740475	0.50259525
1987	0.7737692	0.22623083
1988	0.9929802	0.0070198006
1989	0.17907907	0.8209209
1990	0.93695766	0.063042365
1991	0.62758327	0.3724167
1992	0.8361325	0.16386755
1993	0.93663293	0.063367106
1994	0.70062625	0.29937372
1995	0.9987301	0.0012698796
1996	0.79164386	0.20835622
1997	0.19716345	0.80283654
1998	0.97079337	0.029206673
[truncated: 1,323 more rows]
