# Supplementary material for: Evaluating deep learning-based melanoma classification using immunohistochemistry and routine histology: A three center study
Source: PLoS One. 2024 Jan 19;19(1):e0297146. doi: 10.1371/journal.pone.0297146 (PMC10798511; doi:10.1371/journal.pone.0297146)
Supplement: S5 Dataset — (ZIP) [file pone.0297146.s011.zip › minimal_dataset/tile_predictions/dresden/999080-1-HE_ind_ISlab_0.0.csv]

	0	1
0	0.9969867	0.003013293
1	0.77440214	0.22559786
2	0.08247343	0.9175266
3	0.9988626	0.0011373475
4	0.9503253	0.04967472
5	0.13224159	0.8677584
6	0.992983	0.0070169726
7	0.38309383	0.6169061
8	0.99735826	0.0026416853
9	0.2089963	0.7910037
10	0.9295266	0.07047331
11	0.9908353	0.009164642
12	0.9972097	0.0027902473
13	0.451043	0.548957
14	0.9307932	0.06920675
15	0.86501926	0.1349808
16	0.7887747	0.21122533
17	0.4753711	0.52462894
18	0.98768103	0.012319039
19	0.6584603	0.3415397
20	0.96870035	0.03129961
21	0.8315253	0.16847467
22	0.5709039	0.4290961
23	0.99992836	7.15892e-05
24	0.9620845	0.037915554
25	0.90853804	0.09146195
26	0.983698	0.01630195
27	0.9075892	0.09241081
28	0.73945856	0.26054147
29	0.9829806	0.017019372
30	0.5955749	0.40442505
31	0.06971921	0.9302808
32	0.9714976	0.028502434
33	0.9962096	0.0037903409
34	0.9999263	7.361106e-05
35	0.99975735	0.00024259707
36	0.6479173	0.35208276
37	0.97634685	0.023653178
38	0.9951622	0.004837895
39	0.99288297	0.0071170335
40	0.98011637	0.019883597
41	0.99883395	0.0011661035
42	0.46425033	0.5357497
43	0.9740252	0.025974795
44	0.65538025	0.3446197
45	0.52265763	0.4773424
46	0.9861988	0.013801145
47	0.26245832	0.7375417
48	0.94293946	0.057060596
49	0.68433666	0.3156633
50	0.11202027	0.88797975
51	0.9891317	0.010868387
52	0.9779164	0.02208364
53	0.8983184	0.10168152
54	0.39821893	0.6017811
55	0.990325	0.009674993
56	0.99390715	0.0060928306
57	0.808219	0.19178092
58	0.48822656	0.51177347
59	0.9983746	0.0016254538
60	0.7611541	0.23884585
61	0.98644805	0.013551959
62	0.9988827	0.0011172326
63	0.9990257	0.00097433256
64	0.9988708	0.0011292053
65	0.84244627	0.15755379
66	0.9994992	0.00050081493
67	0.41818437	0.5818156
68	0.9885826	0.0114174085
69	0.98727554	0.012724488
70	0.9947523	0.005247651
71	0.7270239	0.27297613
72	0.98542875	0.0145712625
73	0.79259783	0.20740221
74	0.704726	0.29527402
75	0.9877916	0.012208369
76	0.8483158	0.1516842
77	0.99773055	0.0022694557
78	0.9867144	0.013285585
79	0.7146901	0.28530985
80	0.99652725	0.0034727992
81	0.745381	0.254619
82	0.800094	0.19990598
83	0.9729014	0.027098536
84	0.8977005	0.10229952
85	0.4819219	0.5180781
86	0.9271203	0.07287969
87	0.95475984	0.045240115
88	0.9927049	0.0072950837
89	0.668815	0.33118498
90	0.99905556	0.0009443954
91	0.893044	0.10695603
92	0.99013454	0.009865425
93	0.9152418	0.084758304
94	0.38523403	0.61476594
95	0.90735817	0.092641875
96	0.28829786	0.7117021
97	0.25412843	0.7458716
98	0.9802288	0.019771153
99	0.055959947	0.94404006
100	0.90759003	0.09240993
101	0.7661956	0.2338044
102	0.994501	0.00549899
103	0.99944323	0.0005567577
104	0.92262703	0.077373005
105	0.058020454	0.9419796
106	0.99753547	0.0024645166
107	0.9670119	0.032988045
108	0.933659	0.06634093
109	0.19662026	0.8033798
110	0.99962544	0.0003745049
111	0.9703279	0.029672105
112	0.502071	0.49792898
113	0.84257925	0.15742072
114	0.3353759	0.66462415
115	0.99904364	0.00095634087
116	0.9915177	0.008482219
117	0.9952727	0.004727344
118	0.99637115	0.003628918
119	0.73363537	0.2663647
120	0.94256914	0.057430826
121	0.9171877	0.08281232
122	0.7914026	0.20859745
123	0.83719003	0.16281
124	0.9601556	0.039844334
125	0.9984602	0.0015398611
126	0.49779162	0.50220835
127	0.99920076	0.00079929456
128	0.97242063	0.027579347
129	0.5445663	0.45543376
130	0.9714086	0.028591387
131	0.03635238	0.96364754
132	0.15099834	0.8490016
133	0.89682513	0.103174865
134	0.96249413	0.03750582
135	0.09713218	0.9028678
136	0.96606165	0.03393837
137	0.9464277	0.053572305
138	0.9645535	0.0354465
139	0.99961853	0.00038141804
140	0.86430705	0.13569298
141	0.89578784	0.104212195
142	0.971865	0.02813495
143	0.9510654	0.048934605
144	0.16339566	0.8366043
145	0.79105467	0.20894535
146	0.6033311	0.39666888
147	0.42234692	0.57765305
148	0.052846	0.94715405
149	0.8189996	0.18100044
150	0.8636216	0.13637835
151	0.99726534	0.0027347098
152	0.9878731	0.012127
153	0.9999846	1.5337511e-05
154	0.907898	0.092101984
155	0.6127224	0.38727757
156	0.94727254	0.052727405
157	0.7598685	0.24013151
158	0.8043799	0.19562016
159	0.84637797	0.15362203
160	0.97802836	0.021971632
161	0.7774567	0.2225433
162	0.42351386	0.5764862
163	0.999529	0.0004709723
164	0.86627483	0.1337252
165	0.51675946	0.48324054
166	0.68679285	0.31320715
167	0.9761885	0.023811605
168	0.9999076	9.232405e-05
169	0.9497558	0.05024416
170	0.9770995	0.022900485
171	0.7056455	0.29435447
172	0.48431054	0.51568943
173	0.9925069	0.0074930782
174	0.99552417	0.0044758655
175	0.45378056	0.54621947
176	0.9981804	0.0018195888
177	0.41582325	0.5841768
178	0.99940765	0.00059234595
179	0.8494798	0.15052024
180	0.42477724	0.57522273
181	0.9999355	6.450578e-05
182	0.96813375	0.031866286
183	0.8081719	0.19182803
184	0.8699972	0.13000278
185	0.9947876	0.0052124504
186	0.96185285	0.03814719
187	0.9199276	0.08007246
188	0.66173375	0.33826625
189	0.9810326	0.018967342
190	0.97797215	0.0220278
191	0.6580698	0.34193024
192	0.997684	0.0023159392
193	0.96076894	0.039231017
194	0.9903837	0.009616321
195	0.975269	0.02473093
196	0.8813395	0.118660524
197	0.8015834	0.19841659
198	0.8855372	0.11446284
199	0.9573659	0.042634152
200	0.98420334	0.015796656
201	0.99793905	0.0020608762
202	0.75268203	0.24731798
203	0.93409836	0.06590158
204	0.69689584	0.3031041
205	0.9511864	0.048813637
206	0.99230874	0.007691279
207	0.53531075	0.46468925
208	0.7622648	0.23773518
209	0.92910165	0.070898294
210	0.9800474	0.019952642
211	0.9836331	0.016366946
212	0.55775964	0.44224033
213	0.9994935	0.00050649757
214	0.97891074	0.02108924
215	0.9887467	0.01125328
216	0.88004875	0.119951285
217	0.95853484	0.041465115
218	0.87969697	0.12030304
219	0.81225556	0.18774444
220	0.82061243	0.17938758
221	0.9396449	0.060355093
222	0.97809803	0.021901937
223	0.8087086	0.19129142
224	0.60544616	0.39455384
225	0.2828161	0.71718395
226	0.98701257	0.012987429
227	0.8756057	0.12439428
228	0.8008462	0.19915381
229	0.28730035	0.71269965
230	0.8433034	0.1566966
231	0.97319466	0.026805317
232	0.34031117	0.6596888
233	0.53528506	0.46471497
234	0.99977213	0.00022789702
235	0.99889	0.001110083
236	0.88458717	0.11541285
237	0.97923523	0.020764727
238	0.47616625	0.52383375
239	0.8401608	0.15983923
240	0.6460139	0.35398605
241	0.9988029	0.0011970447
242	0.9872257	0.012774266
243	0.13307251	0.8669275
244	0.99935144	0.0006486091
245	0.08597817	0.9140218
246	0.89722425	0.10277573
247	0.8095067	0.19049326
248	0.9968675	0.0031325645
249	0.91326404	0.08673599
250	0.9873898	0.012610145
251	0.99974483	0.00025511804
252	0.74541014	0.2545899
253	0.99960226	0.00039779043
254	0.99666226	0.0033377283
255	0.9971635	0.0028365206
256	0.99828774	0.0017122983
257	0.6672917	0.33270827
258	0.99639446	0.0036055504
259	0.9773727	0.02262727
260	0.99935156	0.0006484353
261	0.59116787	0.4088321
262	0.6756279	0.32437208
263	0.98015606	0.019843884
264	0.9963605	0.003639521
265	0.93368554	0.06631446
266	0.95993334	0.04006665
267	0.9916032	0.0083968025
268	0.7821231	0.21787696
269	0.941834	0.058166064
270	0.8181509	0.18184915
271	0.88378984	0.116210155
272	0.06290565	0.93709433
273	0.9968496	0.003150451
274	0.8000591	0.19994095
275	0.961217	0.038783036
276	0.9982988	0.0017012489
277	0.8099523	0.19004765
278	0.9940211	0.005978873
279	0.54021513	0.45978484
280	0.41240817	0.5875918
281	0.9987478	0.0012521842
282	0.9773672	0.022632767
283	0.8956575	0.10434253
284	0.99653155	0.003468516
285	0.9952324	0.0047676326
286	0.9996074	0.00039265503
287	0.81136477	0.18863523
288	0.82585335	0.17414668
289	0.9606679	0.039332032
290	0.9631481	0.036851887
291	0.97117114	0.028828848
292	0.65410864	0.34589133
293	0.85309523	0.14690484
294	0.996247	0.0037529452
295	0.49015096	0.5098491
296	0.89692444	0.103075534
297	0.9041881	0.09581192
298	0.4496643	0.5503357
299	0.9877786	0.012221353
300	0.9990164	0.0009836054
301	0.15925132	0.8407487
302	0.9905149	0.009485171
303	0.63404804	0.3659519
304	0.9634636	0.036536332
305	0.9967694	0.0032306276
306	0.66174513	0.33825487
307	0.151008	0.848992
308	0.7781132	0.22188686
309	0.9999616	3.8399674e-05
310	0.93756086	0.062439114
311	0.9998654	0.00013456609
312	0.9958865	0.004113528
313	0.9139097	0.08609033
314	0.9990146	0.0009853336
315	0.34529996	0.6547001
316	0.9943685	0.0056315307
317	0.99964595	0.00035401
318	0.6101501	0.38984993
319	0.5146326	0.48536745
320	0.9915565	0.008443402
321	0.33200768	0.66799235
322	0.86601025	0.13398983
323	0.96963745	0.03036256
324	0.5155971	0.48440287
325	0.9113456	0.088654436
326	0.95132977	0.04867028
327	0.4922733	0.50772667
328	0.9619775	0.03802255
329	0.9888269	0.011173173
330	0.6425449	0.3574551
331	0.084962964	0.915037
332	0.8297614	0.17023864
333	0.49895006	0.50104994
334	0.48157057	0.5184294
335	0.26589906	0.73410094
336	0.95335937	0.0466406
337	0.9088421	0.091157906
338	0.62949175	0.37050822
339	0.9987882	0.0012118153
340	0.97331154	0.02668844
341	0.99954456	0.00045542768
342	0.7566012	0.2433988
343	0.103240386	0.8967596
344	0.9867488	0.013251218
345	0.99981374	0.00018630552
346	0.90212995	0.09787005
347	0.72471714	0.27528286
348	0.78575987	0.21424015
349	0.60146445	0.39853558
350	0.99928004	0.00072003
351	0.81419146	0.18580855
352	0.50505835	0.49494168
353	0.9601854	0.039814595
354	0.99898833	0.0010117018
355	0.19037339	0.80962664
356	0.2569493	0.74305063
357	0.9994522	0.00054782507
358	0.5038085	0.49619153
359	0.9523048	0.04769518
360	0.5988098	0.40119025
361	0.9964154	0.0035845782
362	0.8835775	0.116422504
363	0.31891853	0.6810815
364	0.9939692	0.0060307863
365	0.9304294	0.069570675
366	0.9252451	0.07475491
367	0.69410354	0.30589643
368	0.93264467	0.067355365
369	0.97733855	0.02266146
370	0.5685875	0.4314125
371	0.99993443	6.555566e-05
372	0.40482387	0.5951761
373	0.99048644	0.00951358
374	0.9984303	0.0015696274
375	0.84084123	0.15915881
376	0.9338426	0.066157386
377	0.9999789	2.1135449e-05
378	0.017032608	0.9829674
379	0.9973219	0.002678139
380	0.945729	0.05427094
381	0.99982625	0.00017377264
382	0.99784684	0.0021532176
383	0.98914975	0.010850317
384	0.89014196	0.10985807
385	0.9953087	0.0046913335
386	0.5513594	0.44864056
387	0.99997056	2.9423536e-05
388	0.16233253	0.83766747
389	0.39149123	0.6085087
390	0.32296467	0.67703533
391	0.72102696	0.278973
392	0.99975795	0.00024204837
393	0.1132731	0.8867269
394	0.6908693	0.30913076
395	0.4447563	0.55524373
396	0.99393326	0.006066762
397	0.99924517	0.00075483613
398	0.4399121	0.5600879
399	0.99738187	0.0026181692
400	0.996086	0.0039139744
401	0.9994104	0.0005896231
402	0.99675626	0.0032437274
403	0.057529155	0.94247085
404	0.99948114	0.000518941
405	0.42657295	0.573427
406	0.99265856	0.007341468
407	0.5389798	0.46102014
408	0.39876518	0.60123485
409	0.99538475	0.004615304
410	0.98898226	0.011017754
411	0.98947644	0.010523563
412	0.9262814	0.07371864
413	0.99641955	0.003580423
414	0.9478192	0.052180864
415	0.08414411	0.9158559
416	0.7771217	0.22287828
417	0.3993288	0.60067123
418	0.8314122	0.1685878
419	0.19398911	0.80601084
420	0.99918634	0.0008136305
421	0.9986547	0.001345194
422	0.997869	0.0021309187
423	0.92297155	0.07702844
424	0.7223424	0.2776577
425	0.08609802	0.91390204
426	0.9952874	0.004712564
427	0.81068057	0.1893194
428	0.82445556	0.17554447
429	0.9985715	0.0014285152
430	0.9922605	0.0077394736
431	0.72731483	0.27268514
432	0.99975306	0.0002468939
433	0.66268927	0.3373107
434	0.6943529	0.3056471
435	0.46012062	0.5398794
436	0.71896356	0.2810364
437	0.7691793	0.23082072
438	0.9563069	0.04369313
439	0.98103356	0.018966429
440	0.9357123	0.064287774
441	0.8812447	0.118755296
442	0.9670785	0.032921486
443	0.16289237	0.83710766
444	0.99915636	0.00084369886
445	0.2960644	0.70393556
446	0.8690886	0.1309114
447	0.9979274	0.0020725955
448	0.7642137	0.23578629
449	0.8739641	0.12603596
450	0.63884825	0.36115178
451	0.37061387	0.6293861
452	0.10880644	0.89119357
453	0.4198641	0.5801359
454	0.9885162	0.011483776
455	0.991896	0.008103988
456	0.97014004	0.029859954
457	0.29405954	0.7059404
458	0.87988335	0.12011662
459	0.7039919	0.29600814
460	0.53866076	0.4613392
461	0.99847466	0.001525293
462	0.56419384	0.43580619
463	0.9728592	0.027140828
464	0.76909614	0.23090383
465	0.612095	0.38790497
466	0.76777595	0.232224
467	0.99997294	2.7062617e-05
468	0.99996495	3.505968e-05
469	0.8593907	0.14060931
470	0.9252993	0.074700646
471	0.9441134	0.055886637
472	0.9993793	0.0006206409
473	0.98569113	0.014308843
474	0.828417	0.17158295
475	0.993889	0.006110959
476	0.8273772	0.1726228
477	0.8409358	0.15906423
478	0.9997135	0.00028652526
479	0.26349804	0.73650193
480	0.5761865	0.4238135
481	0.76118976	0.23881029
482	0.79457515	0.20542485
483	0.11510644	0.8848936
484	0.8305586	0.16944136
485	0.99868006	0.0013199182
486	0.8639315	0.13606851
487	0.71719116	0.2828088
488	0.9715045	0.028495494
489	0.60142535	0.39857465
490	0.88177985	0.11822014
491	0.52172333	0.47827664
492	0.9437871	0.056212943
493	0.6830568	0.3169432
494	0.90597457	0.094025455
495	0.9878059	0.012194029
496	0.96664554	0.033354405
497	0.96559185	0.03440818
498	0.99822646	0.0017735824
499	0.9743559	0.025644112
500	0.9974045	0.002595413
501	0.46057585	0.5394242
502	0.65360445	0.3463955
503	0.8852244	0.11477558
504	0.6610749	0.33892506
505	0.9948047	0.005195294
506	0.7080863	0.2919137
507	0.9827899	0.017210117
508	0.71970105	0.280299
509	0.8782294	0.12177061
510	0.99312663	0.00687337
511	0.95181614	0.0481838
512	0.122364685	0.87763536
513	0.9971495	0.002850529
514	0.9985902	0.0014097716
515	0.12835439	0.8716457
516	0.98823303	0.011767043
517	0.9996147	0.00038526615
518	0.98876524	0.011234757
519	0.720881	0.279119
520	0.68504167	0.3149583
521	0.1672372	0.83276284
522	0.88730687	0.11269308
523	0.988562	0.011437964
524	0.90323156	0.09676844
525	0.99319273	0.0068072863
526	0.8787843	0.121215716
527	0.9760759	0.023924125
528	0.6043343	0.3956657
529	0.9992423	0.0007576853
530	0.3919421	0.6080579
531	0.97688746	0.023112517
532	0.97522765	0.024772363
533	0.97845227	0.021547731
534	0.9636461	0.03635387
535	0.5715147	0.42848527
536	0.97933733	0.020662691
537	0.98976505	0.0102349855
538	0.9990677	0.00093233754
539	0.9976775	0.0023225085
540	0.9099639	0.09003606
541	0.9979272	0.0020727925
542	0.78247464	0.21752535
543	0.8558936	0.1441064
544	0.99668115	0.0033188104
545	0.99968994	0.00031004837
546	0.93411636	0.06588357
547	0.99243283	0.0075671864
548	0.9852056	0.014794442
549	0.99884593	0.0011540062
550	0.97740114	0.022598827
551	0.9501502	0.04984983
552	0.17473438	0.82526565
553	0.93448144	0.06551862
554	0.76707363	0.23292644
555	0.9961333	0.0038666385
556	0.25727463	0.7427254
557	0.41826516	0.58173484
558	0.7350319	0.2649681
559	0.98004466	0.019955305
560	0.85398585	0.14601415
561	0.99969923	0.00030077403
562	0.2047649	0.7952351
563	0.75812215	0.24187782
564	0.9967198	0.0032802518
565	0.6257081	0.37429187
566	0.99976474	0.00023529529
567	0.9939666	0.006033348
568	0.9912152	0.008784788
569	0.9949142	0.005085761
570	0.094107	0.90589297
571	0.9997522	0.00024771586
572	0.9997123	0.00028771165
573	0.8349	0.1651
574	0.9732433	0.026756624
575	0.9997478	0.00025212448
576	0.6594694	0.34053054
577	0.98424625	0.015753753
578	0.99907506	0.00092488906
579	0.8025969	0.1974031
580	0.8617971	0.13820288
581	0.7748488	0.2251512
582	0.99732107	0.0026789976
583	0.99977785	0.0002221919
584	0.99845004	0.0015499798
585	0.97894454	0.021055462
586	0.99105537	0.008944648
587	0.90238917	0.09761081
588	0.9941877	0.005812234
589	0.6079492	0.39205083
590	0.98832333	0.011676672
591	0.99455875	0.005441272
592	0.998281	0.0017189736
593	0.9976661	0.0023338555
594	0.98314244	0.016857507
595	0.98223454	0.017765481
596	0.9909157	0.009084255
597	0.9292431	0.07075692
598	0.92332095	0.07667902
599	0.75891364	0.2410864
600	0.8484869	0.15151316
601	0.95123905	0.048761014
602	0.99988484	0.0001151261
603	0.94402486	0.055975057
604	0.981967	0.018033022
605	0.9981375	0.0018625347
606	0.6844269	0.3155731
607	0.9503604	0.04963959
608	0.9991196	0.0008804011
609	0.9961511	0.0038489979
610	0.9435184	0.056481596
611	0.6830573	0.3169427
612	0.6815642	0.3184358
613	0.99878865	0.001211334
614	0.99879515	0.0012048361
615	0.9990368	0.00096329226
616	0.99748373	0.0025162317
617	0.99997616	2.3837154e-05
618	0.86086035	0.13913965
619	0.9896992	0.010300869
620	0.9682778	0.031722218
621	0.6952215	0.3047785
622	0.94244164	0.05755833
623	0.9689233	0.0310767
624	0.999795	0.00020503916
625	0.6361725	0.3638275
626	0.41990677	0.58009326
627	0.670194	0.32980603
628	0.8896284	0.110371575
629	0.7743869	0.2256131
630	0.99895227	0.0010477174
631	0.45431626	0.54568374
632	0.65593314	0.34406683
633	0.3011475	0.69885254
634	0.7056166	0.29438338
635	0.992432	0.0075679664
636	0.99458814	0.0054118796
637	0.579844	0.42015603
638	0.987966	0.012034001
639	0.9707685	0.02923148
640	0.9523423	0.047657695
641	0.9994537	0.00054631085
642	0.9214241	0.07857593
643	0.6701496	0.32985035
644	0.5623802	0.43761984
645	0.8955005	0.1044995
646	0.9939533	0.006046717
647	0.99832875	0.0016712075
648	0.9995591	0.00044082513
649	0.9997447	0.00025526326
650	0.9849342	0.015065785
651	0.98138064	0.018619372
652	0.9984497	0.001550286
653	0.96359485	0.0364051
654	0.59254587	0.40745407
655	0.9992962	0.0007037806
656	0.6505304	0.34946963
657	0.7038915	0.2961085
658	0.99991584	8.419781e-05
659	0.4512967	0.5487033
660	0.71423155	0.28576842
661	0.91272706	0.08727295
662	0.9981615	0.0018385017
663	0.9988065	0.0011935863
664	0.8889853	0.111014746
665	0.7975648	0.20243521
666	0.587827	0.41217297
667	0.34986562	0.6501344
668	0.9999095	9.043858e-05
669	0.9960108	0.0039892723
670	0.8744044	0.1255956
671	0.9994518	0.0005481917
672	0.9989625	0.0010374858
673	0.91041595	0.08958407
674	0.30267018	0.6973298
675	0.9974069	0.00259305
676	0.31519175	0.68480825
677	0.9993944	0.0006055823
678	0.7052874	0.29471257
679	0.99465644	0.0053436263
680	0.48436219	0.5156378
681	0.48566103	0.51433897
682	0.9750794	0.024920594
683	0.9161708	0.08382921
684	0.88685304	0.113147
685	0.98413754	0.015862526
686	0.9188535	0.0811465
687	0.8263964	0.17360355
688	0.99181455	0.008185471
689	0.59272	0.40728
690	0.95606685	0.043933127
691	0.9862178	0.013782149
692	0.13951291	0.8604871
693	0.96926504	0.030734938
694	0.8527716	0.1472285
695	0.9910816	0.00891836
696	0.34686682	0.6531332
697	0.79461265	0.20538741
698	0.99985147	0.00014851184
699	0.15241395	0.84758604
700	0.40918726	0.5908128
701	0.91029143	0.08970853
702	0.9994221	0.00057791563
703	0.9875387	0.012461261
704	0.9997968	0.00020316799
705	0.2384797	0.7615203
706	0.06204887	0.9379511
707	0.9696945	0.03030554
708	0.8481581	0.15184183
709	0.49536735	0.50463265
710	0.9957159	0.004284126
711	0.94681674	0.05318325
712	0.842415	0.15758504
713	0.4220189	0.5779811
714	0.9377998	0.06220018
715	0.5248231	0.47517684
716	0.6651103	0.33488974
717	0.99290097	0.007099029
718	0.9974771	0.0025228674
719	0.2991022	0.7008978
720	0.99818265	0.0018173626
721	0.4411384	0.5588616
722	0.9965134	0.0034865786
723	0.952521	0.04747898
724	0.9417246	0.058275383
725	0.9938431	0.0061569447
726	0.73373175	0.26626828
727	0.97949046	0.020509513
728	0.25056162	0.7494384
729	0.62769145	0.3723085
730	0.9673318	0.032668147
731	0.9823508	0.01764916
732	0.63513666	0.3648634
733	0.99081624	0.009183709
734	0.2077832	0.79221684
735	0.37391546	0.6260845
736	0.81611335	0.18388666
737	0.9892211	0.010778922
738	0.99885535	0.0011446712
739	0.6921313	0.30786875
740	0.9089482	0.091051854
741	0.9833717	0.016628316
742	0.99968207	0.00031800047
743	0.55348516	0.44651487
744	0.99247485	0.007525089
745	0.9525748	0.047425218
746	0.9989786	0.0010214497
747	0.9679115	0.03208852
748	0.99757975	0.002420315
749	0.05302945	0.9469706
750	0.99313414	0.0068658288
751	0.9651357	0.034864295
752	0.9967259	0.0032740638
753	0.9821263	0.017873649
754	0.122514874	0.87748516
755	0.98510206	0.014897907
756	0.9406549	0.0593451
757	0.96576124	0.034238733
758	0.9978275	0.0021725523
759	0.6863393	0.31366065
760	0.84662116	0.15337881
761	0.97668254	0.02331747
762	0.97250944	0.027490541
763	0.87340873	0.12659124
764	0.9998217	0.00017826636
765	0.99528104	0.004718884
766	0.72151816	0.2784819
767	0.8106774	0.18932255
768	0.98499495	0.015005012
769	0.19612224	0.80387783
770	0.9994205	0.0005795035
771	0.9993304	0.00066963595
772	0.9562072	0.04379275
773	0.55785483	0.44214514
774	0.5859553	0.41404468
775	0.8877158	0.112284206
776	0.90524036	0.09475964
777	0.86419976	0.13580029
778	0.26783356	0.7321664
779	0.99690837	0.0030916727
780	0.9777003	0.022299698
781	0.9864905	0.013509475
782	0.86112493	0.13887511
783	0.81330305	0.18669698
784	0.9450138	0.05498614
785	0.9605358	0.039464217
786	0.86653435	0.13346563
787	0.9969645	0.003035485
788	0.99975306	0.0002469259
789	0.9982443	0.001755749
790	0.8067606	0.19323942
791	0.9929415	0.007058533
792	0.18806173	0.8119382
793	0.99669254	0.0033074296
794	0.78095907	0.21904093
795	0.9956657	0.00433425
796	0.99662435	0.0033756772
797	0.91223884	0.0877612
798	0.4262632	0.5737368
799	0.9862183	0.01378167
800	0.64801466	0.3519854
801	0.9992453	0.00075477175
802	0.916177	0.08382298
803	0.7757771	0.22422287
804	0.93261737	0.06738256
805	0.19824246	0.8017576
806	0.9625576	0.037442356
807	0.99510986	0.0048901183
808	0.99907506	0.00092490093
809	0.9969496	0.00305037
810	0.22578782	0.77421224
811	0.8886868	0.111313194
812	0.99592113	0.0040788157
813	0.993435	0.0065650297
814	0.67545545	0.32454458
815	0.42692783	0.5730722
816	0.9329454	0.067054644
817	0.6877702	0.31222978
818	0.9821408	0.017859243
819	0.99359846	0.0064015985
820	0.99013066	0.009869282
821	0.99033	0.009670034
822	0.9630064	0.036993664
823	0.22147152	0.7785285
824	0.74669904	0.25330096
825	0.99996424	3.5712193e-05
826	0.9986909	0.0013090556
827	0.99912566	0.0008743202
828	0.9332642	0.06673575
829	0.87147224	0.12852779
830	0.9327188	0.0672812
831	0.9894917	0.010508312
832	0.9797298	0.020270223
833	0.9991768	0.00082321005
834	0.9997905	0.0002095114
835	0.5110831	0.4889168
836	0.9907967	0.009203351
837	0.9999019	9.814695e-05
838	0.38209754	0.61790246
839	0.9289648	0.07103518
840	0.706619	0.29338098
841	0.4871673	0.51283264
842	0.9757902	0.024209749
843	0.99010706	0.009892864
844	0.9958817	0.00411835
845	0.8859993	0.11400064
846	0.86184555	0.13815443
847	0.7986971	0.20130289
848	0.6100923	0.38990772
849	0.84950906	0.15049094
850	0.73638815	0.26361182
851	0.7211797	0.2788203
852	0.8783817	0.12161827
853	0.9855575	0.014442511
854	0.9997062	0.00029372686
855	0.070078105	0.9299219
856	0.8059701	0.19402996
857	0.9835691	0.016430937
858	0.7043915	0.2956085
859	0.99949	0.0005099127
860	0.997488	0.0025119125
861	0.7672576	0.2327424
862	0.86324704	0.136753
863	0.890884	0.10911601
864	0.9973162	0.0026837701
865	0.73832494	0.2616751
866	0.9984029	0.001597161
867	0.94608146	0.05391851
868	0.11282061	0.88717943
869	0.388688	0.61131203
870	0.9963224	0.003677658
871	0.9991634	0.0008365808
872	0.9643905	0.0356095
873	0.66466254	0.3353375
874	0.74589413	0.25410587
875	0.6062377	0.39376235
876	0.9902332	0.0097667985
877	0.99188316	0.008116804
878	0.9621412	0.03785882
879	0.96017444	0.0398256
880	0.98954636	0.010453651
881	0.9616105	0.03838955
882	0.9832961	0.016703887
883	0.98039204	0.019607916
884	0.9766797	0.023320341
885	0.8370523	0.16294773
886	0.98793834	0.0120616285
887	0.45868775	0.5413122
888	0.88466287	0.11533708
889	0.99965215	0.00034784072
890	0.25737226	0.74262774
891	0.9986784	0.0013216158
892	0.9585283	0.041471772
893	0.9931465	0.0068534585
894	0.99289775	0.007102233
895	0.78718555	0.21281447
896	0.97381634	0.026183672
897	0.8427148	0.15728524
898	0.97396857	0.0260314
899	0.84525275	0.15474722
900	0.9736429	0.02635709
901	0.9023476	0.097652406
902	0.9986314	0.0013684995
903	0.83196074	0.16803922
904	0.9999479	5.2050254e-05
905	0.9998945	0.000105507315
906	0.9825088	0.017491259
907	0.58894235	0.41105765
908	0.9908495	0.009150533
909	0.9998809	0.00011910897
910	0.6937028	0.30629724
911	0.8631661	0.13683388
912	0.9746712	0.02532884
913	0.9983053	0.0016946646
914	0.99939644	0.0006035627
915	0.9436822	0.05631776
916	0.52634335	0.47365665
917	0.9956226	0.0043774797
918	0.21778467	0.7822153
919	0.5149988	0.48500124
920	0.99827373	0.0017263029
921	0.9954275	0.00457247
922	0.988463	0.011536983
923	0.8582457	0.14175434
924	0.67714524	0.32285473
925	0.72263545	0.27736458
926	0.8527514	0.14724864
927	0.87268	0.12731995
928	0.99635005	0.0036499768
929	0.8075946	0.19240543
930	0.99917346	0.00082645204
931	0.9657508	0.034249168
932	0.7264072	0.27359286
933	0.9992761	0.0007239449
934	0.91611505	0.08388501
935	0.1962079	0.80379206
936	0.9964103	0.0035896774
937	0.9998871	0.00011290919
938	0.9969637	0.0030363426
939	0.9343381	0.06566192
940	0.9738217	0.026178291
941	0.998648	0.0013520761
942	0.9998429	0.00015707174
943	0.96573836	0.03426171
944	0.9979843	0.0020157422
945	0.895401	0.10459905
946	0.9932186	0.006781422
947	0.9787622	0.021237796
948	0.95990336	0.040096667
949	0.92315584	0.076844156
950	0.81728005	0.18271998
951	0.84540254	0.15459745
952	0.9988438	0.0011561749
953	0.33684257	0.66315746
954	0.9450818	0.054918256
955	0.5731014	0.42689863
956	0.9946036	0.0053963554
957	0.99833447	0.0016655527
958	0.9999676	3.244729e-05
959	0.997684	0.0023159876
960	0.9043128	0.09568723
961	0.04799175	0.9520082
962	0.1347651	0.8652349
963	0.2742787	0.7257213
964	0.9123787	0.08762131
965	0.4844241	0.51557595
966	0.99215853	0.007841504
967	0.9286305	0.07136947
968	0.99231076	0.0076892334
969	0.8782882	0.12171184
970	0.99555176	0.0044481596
971	0.82666117	0.17333886
972	0.99663097	0.003369015
973	0.83474183	0.1652582
974	0.99689084	0.0031091694
975	0.99643147	0.0035684686
976	0.84586644	0.15413356
977	0.26644662	0.73355335
978	0.99244386	0.007556093
979	0.95589024	0.04410977
980	0.99963737	0.00036259613
981	0.9649891	0.035010904
982	0.9989893	0.0010107076
983	0.52333426	0.47666574
984	0.99546	0.004540022
985	0.4425916	0.5574084
986	0.8597735	0.14022645
987	0.994464	0.0055359835
988	0.41724932	0.5827507
989	0.62773573	0.3722643
990	0.8861212	0.11387884
991	0.8616347	0.13836534
992	0.99931324	0.0006867867
993	0.94653493	0.05346512
994	0.9997509	0.00024912562
995	0.4982142	0.5017858
996	0.33273923	0.6672608
997	0.89708906	0.10291092
998	0.9947832	0.0052167843
999	0.6075124	0.3924876
1000	0.6146081	0.38539192
1001	0.66292614	0.3370739
1002	0.06564703	0.934353
1003	0.99903226	0.0009677629
1004	0.75408685	0.2459131
1005	0.9473899	0.052610077
1006	0.7073165	0.29268342
1007	0.8512819	0.14871818
1008	0.9780995	0.021900458
1009	0.93651265	0.06348735
1010	0.9964886	0.0035114787
1011	0.6588342	0.34116578
1012	0.9938863	0.006113738
1013	0.9466775	0.05332242
1014	0.96131104	0.038688924
1015	0.9970349	0.002965116
1016	0.114261106	0.8857389
1017	0.99944955	0.00055039464
1018	0.67030597	0.329694
1019	0.9983662	0.0016337982
1020	0.99904495	0.0009549946
1021	0.7967508	0.20324919
1022	0.9819109	0.018089114
1023	0.9933067	0.006693339
1024	0.92763376	0.072366275
1025	0.97898567	0.02101436
1026	0.6429915	0.3570085
1027	0.99461246	0.00538761
1028	0.8356392	0.16436082
1029	0.9008224	0.09917752
1030	0.9695588	0.030441197
1031	0.99901426	0.0009856692
1032	0.9986045	0.0013955855
1033	0.19076726	0.8092327
1034	0.98004764	0.019952368
1035	0.9418076	0.05819235
1036	0.97652644	0.023473585
1037	0.56819254	0.4318075
1038	0.70110786	0.2988922
1039	0.9988951	0.0011049301
1040	0.9056297	0.09437026
1041	0.21819384	0.7818062
1042	0.9023396	0.09766047
1043	0.28397724	0.71602273
1044	0.99816966	0.0018303301
1045	0.98004454	0.019955495
1046	0.55473363	0.44526637
1047	0.9708477	0.02915222
1048	0.99778014	0.0022198383
1049	0.9947811	0.0052188924
1050	0.6328411	0.36715886
1051	0.8962592	0.10374078
1052	0.31540337	0.68459666
1053	0.8078711	0.19212887
1054	0.9351425	0.064857505
1055	0.45904988	0.54095006
1056	0.9996538	0.00034614664
1057	0.8442641	0.15573587
1058	0.4774107	0.52258927
1059	0.6518452	0.34815472
1060	0.99199426	0.0080057625
1061	0.93194705	0.068053
1062	0.98738724	0.012612807
1063	0.98369133	0.016308658
1064	0.99721646	0.002783555
1065	0.9969227	0.0030772563
1066	0.9906432	0.009356796
1067	0.60404587	0.39595413
1068	0.72936153	0.27063847
1069	0.97310704	0.026893007
1070	0.97738725	0.022612775
1071	0.9982089	0.0017911515
1072	0.3983153	0.60168475
1073	0.9911345	0.008865446
1074	0.9973002	0.002699851
1075	0.7799453	0.22005476
1076	0.98641914	0.013580878
1077	0.947397	0.052603018
1078	0.998963	0.0010370275
1079	0.66663563	0.33336434
1080	0.82772785	0.17227219
1081	0.98764217	0.0123578245
1082	0.9660492	0.033950824
1083	0.6082755	0.39172456
1084	0.7053753	0.2946247
1085	0.78184825	0.21815175
1086	0.99516773	0.0048322873
1087	0.5860613	0.41393873
1088	0.29154184	0.7084582
1089	0.17886715	0.8211329
1090	0.953955	0.046044968
1091	0.22665069	0.7733493
1092	0.85293376	0.14706624
1093	0.6226536	0.3773464
1094	0.9912333	0.008766778
1095	0.9855117	0.014488281
1096	0.95768446	0.042315528
1097	0.22147177	0.7785282
1098	0.9456611	0.054338887
1099	0.98787284	0.012127125
1100	0.9753008	0.024699211
1101	0.9053032	0.094696805
1102	0.99943525	0.00056470407
1103	0.9992053	0.0007947058
1104	0.9847921	0.015207906
1105	0.9549001	0.04509994
1106	0.29173985	0.7082602
1107	0.99424607	0.00575393
1108	0.9588725	0.041127454
1109	0.8927669	0.10723314
1110	0.99819225	0.0018077028
1111	0.9671802	0.032819796
1112	0.99964726	0.00035270298
1113	0.9488028	0.051197194
1114	0.98930514	0.010694873
1115	0.9880084	0.011991676
1116	0.66904247	0.33095747
1117	0.9994173	0.0005827078
1118	0.9998653	0.00013470487
1119	0.83753616	0.1624638
1120	0.76733464	0.23266536
1121	0.60516477	0.39483517
1122	0.9495662	0.05043389
1123	0.8385653	0.16143471
1124	0.26916137	0.7308386
1125	0.6131739	0.38682613
1126	0.6634973	0.33650267
1127	0.09387928	0.9061207
1128	0.9875574	0.012442603
1129	0.99841833	0.0015816673
1130	0.074388355	0.9256116
1131	0.9993587	0.0006413501
1132	0.52271724	0.4772828
1133	0.9497484	0.050251655
1134	0.98983055	0.010169427
1135	0.09330924	0.9066908
1136	0.40979552	0.5902045
1137	0.88131917	0.118680894
1138	0.9990245	0.00097552425
1139	0.89484286	0.10515711
1140	0.9302767	0.069723286
1141	0.99973875	0.0002612665
1142	0.37057087	0.6294291
1143	0.63142663	0.3685733
1144	0.9990451	0.00095486996
1145	0.78988457	0.21011542
1146	0.8338516	0.16614838
1147	0.95762944	0.042370528
1148	0.8938996	0.10610037
1149	0.34131542	0.6586846
1150	0.28455582	0.71544415
1151	0.7486151	0.25138485
1152	0.99698097	0.003019053
1153	0.81411886	0.1858812
1154	0.66855013	0.33144987
1155	0.94764817	0.05235187
1156	0.53866816	0.4613318
1157	0.24542174	0.75457823
1158	0.44982517	0.55017483
1159	0.35917884	0.64082116
1160	0.9999144	8.553365e-05
1161	0.9998684	0.00013155774
1162	0.9727505	0.02724949
1163	0.70898354	0.2910165
1164	0.9788569	0.02114303
1165	0.9929676	0.00703245
1166	0.9103102	0.08968976
1167	0.9992718	0.0007281822
1168	0.848185	0.15181501
1169	0.9862838	0.013716184
1170	0.11748991	0.8825101
1171	0.7149993	0.28500068
1172	0.42377904	0.576221
1173	0.99470514	0.0052949013
1174	0.9359232	0.06407674
1175	0.18703023	0.8129698
1176	0.9699772	0.03002288
1177	0.80171716	0.19828287
1178	0.834113	0.16588701
1179	0.9990916	0.0009084205
1180	0.9776244	0.022375606
1181	0.9922118	0.0077881822
1182	0.9346518	0.06534822
1183	0.1701177	0.8298823
1184	0.9337554	0.06624459
1185	0.74751174	0.25248832
1186	0.99807173	0.0019283033
1187	0.85491174	0.14508821
1188	0.9773645	0.022635464
1189	0.973383	0.026617017
1190	0.9625613	0.03743866
1191	0.9940842	0.005915851
1192	0.90365326	0.09634671
1193	0.46510166	0.5348984
1194	0.899763	0.10023706
1195	0.94129056	0.058709424
1196	0.9507317	0.0492683
1197	0.8202372	0.17976278
1198	0.99918777	0.0008122695
1199	0.99998987	1.008996e-05
1200	0.99891305	0.0010869141
1201	0.9462068	0.05379316
1202	0.9860373	0.0139627345
1203	0.6429312	0.3570688
1204	0.98844504	0.011554925
1205	0.9966864	0.00331357
1206	0.9774814	0.02251859
1207	0.9561539	0.04384609
1208	0.67594355	0.3240565
1209	0.99513984	0.004860147
1210	0.89985996	0.10013998
1211	0.447288	0.55271196
1212	0.9985398	0.0014601507
1213	0.9225219	0.07747811
1214	0.9013825	0.09861754
1215	0.9997944	0.00020562355
1216	0.4275927	0.57240725
1217	0.71040875	0.28959125
1218	0.85920066	0.14079931
1219	0.99814177	0.0018582722
1220	0.9930316	0.006968337
1221	0.99114555	0.008854496
1222	0.9660067	0.03399327
1223	0.21050812	0.78949183
1224	0.9990206	0.0009794497
1225	0.93942714	0.06057284
1226	0.99055314	0.009446877
1227	0.32770702	0.67229295
1228	0.9998642	0.00013576524
1229	0.9912264	0.0087736575
1230	0.99117446	0.0088255005
1231	0.33934256	0.66065747
1232	0.96475685	0.03524319
1233	0.997767	0.0022330745
1234	0.3634415	0.6365585
1235	0.96432674	0.035673287
1236	0.95286715	0.047132887
1237	0.17242607	0.82757396
1238	0.90431863	0.095681325
1239	0.6496498	0.35035023
1240	0.98518395	0.014816029
1241	0.4225797	0.57742023
1242	0.8094456	0.19055438
1243	0.055761687	0.94423836
1244	0.99600536	0.0039946833
