# Supplementary material for: Evaluating deep learning-based melanoma classification using immunohistochemistry and routine histology: A three center study
Source: PLoS One. 2024 Jan 19;19(1):e0297146. doi: 10.1371/journal.pone.0297146 (PMC10798511; doi:10.1371/journal.pone.0297146)
Supplement: S5 Dataset — (ZIP) [file pone.0297146.s011.zip › minimal_dataset/tile_predictions/dresden/107358-HE_ind_ISlab_1.0.csv]

	0	1
0	0.012985376	0.98701465
1	0.8815781	0.118421905
2	0.058001824	0.9419982
3	0.9840667	0.015933225
4	0.98796743	0.012032608
5	0.89911747	0.10088247
6	0.8466147	0.15338533
7	0.6038215	0.39617848
8	0.8008813	0.1991187
9	0.6795621	0.32043794
10	0.97365814	0.026341897
11	0.063132726	0.93686724
12	0.97444314	0.025556793
13	0.042749252	0.9572507
14	0.98736376	0.012636243
15	0.1815962	0.81840384
16	0.66899514	0.3310048
17	0.2303957	0.76960427
18	0.0055128178	0.9944872
19	0.23734216	0.7626579
20	0.13366061	0.8663393
21	0.8105817	0.1894183
22	0.45261303	0.547387
23	0.68885493	0.31114513
24	0.50016207	0.4998379
25	0.38277546	0.6172246
26	0.8227774	0.17722264
27	0.72480804	0.27519196
28	0.09910003	0.90089995
29	0.16198507	0.8380149
30	0.0016176647	0.99838233
31	0.9945259	0.0054741716
32	0.94013137	0.05986862
33	0.9967969	0.0032030784
34	0.36888307	0.6311169
35	0.6549616	0.34503835
36	0.72034067	0.27965927
37	0.75445724	0.2455428
38	0.4083398	0.5916602
39	0.44352555	0.55647445
40	0.9965404	0.0034595612
41	0.96278995	0.037210017
42	0.19480833	0.80519164
43	0.039197017	0.9608029
44	0.42859593	0.57140404
45	0.0035945517	0.9964055
46	0.97099596	0.029004056
47	0.95928895	0.040710997
48	0.37907097	0.620929
49	0.17653662	0.8234634
50	0.5639259	0.43607405
51	0.52116966	0.47883037
52	0.7381922	0.2618078
53	0.9058272	0.09417275
54	0.48567617	0.51432383
55	0.8052317	0.19476834
56	0.0073823207	0.99261767
57	0.14184111	0.8581589
58	0.4168447	0.5831553
59	0.21989529	0.7801047
60	0.36594158	0.6340584
61	0.85080206	0.1491979
62	0.6488208	0.35117915
63	0.400223	0.59977704
64	0.57820326	0.4217967
65	0.038799778	0.96120024
66	0.07791235	0.9220876
67	0.9256547	0.07434525
68	0.9286472	0.07135272
69	0.8294697	0.17053033
70	0.7932129	0.20678706
71	0.080130994	0.91986895
72	0.032649577	0.9673505
73	0.006731458	0.99326855
74	0.92722386	0.0727762
75	0.38018078	0.6198193
76	0.20882398	0.79117596
77	0.8302357	0.16976425
78	0.008430391	0.9915697
79	0.055599734	0.94440025
80	0.89124715	0.10875281
81	0.025479732	0.97452027
82	0.8550648	0.14493525
83	0.40751737	0.5924826
84	0.006473934	0.9935261
85	0.1105348	0.8894652
86	0.0018500014	0.99815
87	0.018145047	0.9818549
88	0.96527827	0.03472171
89	0.19113535	0.8088646
90	0.009022974	0.99097705
91	0.0007585233	0.9992415
92	0.9979792	0.0020207749
93	0.9948966	0.0051034098
94	0.35013914	0.64986086
95	0.38810265	0.61189735
96	0.97858834	0.021411642
97	0.0850101	0.9149899
98	0.71695757	0.28304243
99	0.99545985	0.0045401147
100	0.16052288	0.8394771
101	0.017143903	0.9828561
102	0.9158093	0.084190674
103	0.096308805	0.9036912
104	0.33888263	0.6611174
105	0.38972324	0.61027676
106	0.7059817	0.29401833
107	0.9221488	0.07785121
108	0.7906144	0.20938556
109	0.58497536	0.41502464
110	0.873333	0.126667
111	0.6423646	0.35763538
112	0.69488347	0.30511656
113	0.9849096	0.015090435
114	0.32075527	0.67924476
115	0.042602513	0.9573975
116	0.70393294	0.29606703
117	0.9688325	0.031167464
118	0.35573062	0.6442694
119	0.99910563	0.00089439366
120	0.9400493	0.059950717
121	0.1597561	0.84024394
122	0.08575245	0.9142476
123	0.7879407	0.21205932
124	0.3518865	0.6481135
125	0.12241354	0.8775864
126	0.0025342118	0.9974657
127	0.6848622	0.3151378
128	0.03440543	0.9655946
129	0.033423275	0.9665767
130	0.46376073	0.53623927
131	0.05842392	0.9415761
132	0.38562456	0.6143755
133	0.94076955	0.059230443
134	0.98116654	0.018833406
135	0.23426045	0.76573956
136	0.16526322	0.83473676
137	0.8593258	0.14067417
138	0.021877328	0.97812265
139	0.03216333	0.9678366
140	0.02106385	0.9789362
141	0.78910005	0.2108999
142	0.764388	0.23561203
143	0.90432817	0.095671825
144	0.98633206	0.013667985
145	0.08233324	0.91766673
146	0.34686297	0.653137
147	0.946993	0.053006984
148	0.68914396	0.31085607
149	0.28029734	0.71970266
150	0.8988739	0.101126015
151	0.22237019	0.77762985
152	0.6980787	0.30192128
153	0.7463934	0.25360656
154	0.30828685	0.69171315
155	0.79467505	0.20532496
156	0.9150849	0.0849151
157	0.9447865	0.055213485
158	0.9944621	0.005537898
159	0.17918508	0.82081497
160	0.8315854	0.16841456
161	0.28396982	0.7160301
162	0.0047950554	0.9952049
163	0.82972306	0.17027698
164	0.81948256	0.18051742
165	0.9879155	0.012084522
166	0.97319025	0.026809698
167	0.8467446	0.15325539
168	0.32807168	0.67192835
169	0.6478045	0.35219547
170	0.11893898	0.88106096
171	0.01324479	0.9867552
172	0.9482027	0.051797323
173	0.06496803	0.935032
174	0.41066834	0.5893316
175	0.28091112	0.7190889
176	0.372654	0.627346
177	0.8159871	0.18401283
178	0.45952466	0.54047537
179	0.97210366	0.027896399
180	0.75923765	0.24076235
181	0.673463	0.32653695
182	0.049824126	0.9501759
183	0.04180572	0.9581943
184	0.11213391	0.887866
185	0.90593994	0.094060086
186	0.71970135	0.28029865
187	0.48014787	0.5198521
188	0.98517597	0.014824043
189	0.8151132	0.18488678
190	0.94162464	0.058375373
191	0.051083695	0.9489163
192	0.8163067	0.18369332
193	0.63997185	0.36002818
194	0.12513247	0.87486756
195	0.11469547	0.8853045
196	0.049935322	0.95006466
197	0.8947125	0.10528748
198	0.4907912	0.5092088
199	0.5005998	0.4994002
200	0.03355403	0.966446
201	0.96776116	0.032238852
202	0.022986235	0.97701377
203	0.20897481	0.7910252
204	0.22792614	0.77207386
205	0.06814405	0.9318559
206	0.0025616235	0.9974383
207	0.11160648	0.8883935
208	0.7006383	0.2993617
209	0.9921456	0.007854376
210	0.12787718	0.8721229
211	0.35824656	0.64175344
212	0.20655544	0.7934446
213	0.23463431	0.7653657
214	0.23919861	0.7608014
215	0.0033499936	0.99665004
216	0.0014612797	0.99853873
217	0.0034508677	0.9965491
218	0.7343455	0.2656545
219	0.987847	0.012152974
220	0.41978174	0.58021826
221	0.37133688	0.6286631
222	0.6260373	0.37396267
223	0.676778	0.323222
224	0.7028259	0.29717407
225	0.00064486667	0.99935514
226	0.95919347	0.04080654
227	0.09111033	0.90888965
228	0.99725765	0.0027423932
229	0.48423848	0.5157615
230	0.008132536	0.9918675
231	0.0024535845	0.9975464
232	0.97417045	0.025829583
233	0.33697632	0.6630237
234	0.50349826	0.4965017
235	0.6894789	0.31052113
236	0.0616842	0.9383158
237	0.99287194	0.0071281386
238	0.41209927	0.58790076
239	0.86923534	0.13076465
240	0.90613174	0.0938682
241	0.88905203	0.11094791
242	0.044708513	0.95529145
243	0.71387327	0.28612676
244	0.67804295	0.32195705
245	0.89923036	0.100769594
246	0.38733962	0.61266035
247	0.59957385	0.40042618
248	0.8228883	0.17711172
249	0.12220659	0.8777934
250	0.7228506	0.27714938
251	0.55050796	0.44949204
252	0.49724212	0.50275785
253	0.009023042	0.9909769
254	0.0395984	0.96040165
255	0.5869501	0.41304982
256	0.60945755	0.39054245
257	0.26417866	0.73582137
258	0.64604455	0.35395542
259	0.03181175	0.9681883
260	0.07257303	0.927427
261	0.360921	0.639079
262	0.0837231	0.9162769
263	0.44441596	0.5555841
264	0.60053724	0.39946276
265	0.94561005	0.054389976
266	0.89235574	0.107644215
267	0.035553314	0.9644467
268	0.83269256	0.16730745
269	0.039746184	0.9602538
270	0.37759843	0.6224016
271	0.9037746	0.09622543
272	0.5302327	0.4697673
273	0.93163735	0.06836262
274	0.7595053	0.24049474
275	0.97568434	0.02431566
276	0.9166953	0.083304696
277	0.26532966	0.73467034
278	0.8698858	0.13011417
279	0.5656927	0.43430728
280	0.21154138	0.7884586
281	0.42888153	0.5711184
282	0.10481155	0.89518845
283	0.11895954	0.88104045
284	0.94577646	0.054223575
285	0.30454212	0.69545794
286	0.7963785	0.20362158
287	0.020268047	0.979732
288	0.22848657	0.77151346
289	0.40636468	0.59363526
290	0.009967568	0.99003243
291	0.8283967	0.17160332
292	0.12211348	0.87788653
293	0.9928889	0.0071110753
294	0.800028	0.199972
295	0.113271385	0.88672864
296	0.7140925	0.28590748
297	0.50710255	0.49289745
298	0.072340444	0.9276595
299	0.021605873	0.9783941
300	0.23924015	0.76075983
301	0.021190174	0.97880983
302	0.39545804	0.6045419
303	0.881773	0.11822703
304	0.74322814	0.2567719
305	0.16509451	0.8349055
306	0.83522266	0.16477738
307	0.0016083468	0.99839157
308	0.20191331	0.7980867
309	0.006468578	0.9935314
310	0.40066528	0.5993347
311	0.13834086	0.86165917
312	0.44065562	0.55934435
313	0.021604488	0.9783956
314	0.6424181	0.35758194
315	0.6434128	0.35658717
316	0.049565136	0.9504348
317	0.04618844	0.9538116
318	0.94118196	0.058817986
319	0.8626296	0.13737041
320	0.98300827	0.016991809
321	0.8854849	0.11451515
322	0.042690326	0.95730966
323	0.9320197	0.06798025
324	0.74715286	0.25284708
325	0.07360425	0.9263958
326	0.10850391	0.89149606
327	0.83819175	0.16180824
328	0.9808858	0.019114153
329	0.6501473	0.34985262
330	0.3007718	0.69922817
331	0.24270903	0.757291
332	0.9780979	0.021902122
333	0.6521539	0.3478461
334	0.8367199	0.16328008
335	0.002497343	0.9975026
336	0.928932	0.07106804
337	0.9784225	0.0215775
338	0.0067048636	0.99329513
339	0.044112086	0.95588785
340	0.18241216	0.8175878
341	0.032177333	0.9678227
342	0.03276369	0.9672363
343	0.06820742	0.93179256
344	0.01279821	0.9872018
345	0.97187984	0.028120171
346	0.9407427	0.0592573
347	0.6200597	0.37994033
348	0.8205125	0.17948748
349	0.19666938	0.8033306
350	0.059909403	0.9400906
351	0.27058786	0.72941214
352	0.018496558	0.9815035
353	0.28434658	0.7156535
354	0.8590918	0.1409082
355	0.042807776	0.95719224
356	0.31702107	0.6829789
357	0.9768088	0.023191186
358	0.0057818033	0.99421823
359	0.8656172	0.13438277
360	0.9373034	0.062696576
361	0.8710258	0.12897423
362	0.39764014	0.6023599
363	0.88542044	0.11457949
364	0.84878254	0.15121739
365	0.0009272269	0.9990728
366	0.58002096	0.419979
367	0.46240467	0.53759533
368	0.6231238	0.3768762
369	0.0217511	0.97824895
370	0.5931992	0.40680084
371	0.08426303	0.91573703
372	0.9052473	0.09475266
373	0.33919844	0.6608016
374	0.5037372	0.4962628
375	0.3386396	0.6613604
376	0.010528292	0.98947173
377	0.00196949	0.9980305
378	0.19048238	0.8095176
379	0.09628371	0.90371627
380	0.05849769	0.94150233
381	0.6040688	0.39593115
382	0.10620296	0.89379704
383	0.779923	0.22007695
384	0.5392772	0.46072283
385	0.35255522	0.6474448
386	0.7096207	0.2903793
387	0.4973392	0.50266075
388	0.60536265	0.39463732
389	0.7906875	0.20931247
390	0.1299585	0.87004155
391	0.01713547	0.9828645
392	0.8703658	0.12963426
393	0.13204901	0.867951
394	0.1328623	0.86713773
395	0.46683893	0.53316104
396	0.20929717	0.7907028
397	0.90125495	0.09874506
398	0.45801535	0.5419847
399	0.99732697	0.002672982
400	0.6515287	0.34847134
401	0.062145624	0.93785435
402	0.17407797	0.825922
403	0.050209295	0.9497908
404	0.0039015845	0.9960984
405	0.0065473365	0.99345267
406	0.0042647864	0.99573517
407	0.9476042	0.052395876
408	0.12907603	0.87092394
409	0.21995008	0.7800499
410	0.9001856	0.09981446
411	0.4733654	0.52663463
412	0.86333334	0.13666667
413	0.8961674	0.10383261
414	0.8777033	0.12229666
415	0.967271	0.0327291
416	0.6442346	0.3557654
417	0.26215056	0.7378494
418	0.36815217	0.63184786
419	0.82954663	0.1704534
420	0.001139337	0.9988607
421	0.6683492	0.33165076
422	0.003223595	0.9967764
423	0.013585951	0.986414
424	0.004815256	0.9951847
425	0.26867223	0.73132783
426	0.858227	0.14177302
427	0.52377796	0.47622207
428	0.25435796	0.745642
429	0.4647724	0.5352276
430	0.38258883	0.61741114
431	0.45745808	0.5425419
432	0.80049026	0.19950972
433	0.07527784	0.9247222
434	0.9347594	0.065240614
435	0.52513653	0.47486344
436	0.6761289	0.32387108
437	0.97544426	0.024555739
438	0.50277513	0.49722484
439	0.19313931	0.8068607
440	0.09686002	0.90314
441	0.3133156	0.68668437
442	0.002232231	0.9977678
443	0.47035006	0.52965
444	0.8344795	0.16552046
445	0.029981235	0.9700188
446	0.48595503	0.51404494
447	0.5206503	0.47934967
448	0.14650072	0.85349923
449	0.0015521331	0.9984479
450	0.9324056	0.06759437
451	0.02635487	0.97364515
452	0.05508865	0.9449113
453	0.957598	0.042401977
454	0.71526456	0.28473544
455	0.3087332	0.6912668
456	0.40633467	0.5936653
457	0.50825006	0.4917499
458	0.9044061	0.095593944
459	0.9909087	0.0090913195
460	0.6963806	0.30361933
461	0.2835861	0.7164139
462	0.088457435	0.91154253
463	0.5152061	0.4847939
464	0.001693522	0.9983065
465	0.9168044	0.08319566
466	0.25993955	0.74006045
467	0.990069	0.009931016
468	0.8640113	0.1359887
469	0.019710243	0.98028976
470	0.00607466	0.9939254
471	0.60908204	0.39091796
472	0.9217548	0.07824523
473	0.5132379	0.4867621
474	0.9648623	0.035137743
475	0.70580286	0.2941972
476	0.013486426	0.98651356
477	0.11982552	0.8801744
478	0.045772318	0.9542277
479	0.98668075	0.01331918
480	0.9454215	0.05457848
481	0.55052745	0.44947252
482	0.00916909	0.9908309
483	0.8192956	0.18070436
484	0.15274595	0.84725404
485	0.8066495	0.19335046
486	0.9836908	0.01630927
487	0.5546756	0.44532448
488	0.8033986	0.19660139
489	0.0869016	0.91309845
490	0.39175415	0.60824585
491	0.43548498	0.564515
492	0.041819945	0.95818007
493	0.0803048	0.9196952
494	0.8665493	0.1334507
495	0.94134766	0.058652297
496	0.70367223	0.2963278
497	0.65931237	0.34068763
498	0.13049616	0.86950386
499	0.35400438	0.6459956
500	0.9396295	0.06037053
501	0.12607543	0.87392455
502	0.006514783	0.9934853
503	0.0007012031	0.9992988
504	0.40627432	0.5937257
505	0.075625055	0.9243749
506	0.8818122	0.11818778
507	0.7497891	0.25021082
508	0.01173441	0.98826563
509	0.0022138688	0.99778616
510	0.3106384	0.68936163
511	0.9729795	0.027020477
512	0.108907744	0.89109224
513	0.10344187	0.8965581
514	0.83975726	0.16024274
515	0.102469675	0.8975303
516	0.048299827	0.95170015
517	0.719641	0.28035906
518	0.58156246	0.41843754
519	0.047659688	0.95234036
520	0.87998265	0.12001739
521	0.07747439	0.9225256
522	0.5822432	0.41775683
523	0.00050330197	0.9994967
524	0.2999979	0.7000021
525	0.9789555	0.021044549
526	0.5955711	0.40442887
527	0.47281697	0.527183
528	0.22741623	0.7725838
529	0.13370056	0.86629945
530	0.47013462	0.5298654
531	0.261843	0.738157
532	0.00836794	0.99163204
533	0.004177798	0.9958222
534	0.400894	0.599106
535	0.43610108	0.5638989
536	0.5837625	0.41623744
537	0.050708923	0.94929105
538	0.7489322	0.25106782
539	0.89174587	0.10825411
540	0.051573604	0.9484264
541	0.04028734	0.9597126
542	0.89453876	0.10546124
543	0.048394825	0.9516052
544	0.42408887	0.5759111
545	0.5479584	0.4520416
546	0.08206912	0.9179309
547	0.4542165	0.54578346
548	0.04025858	0.95974135
549	0.9175298	0.08247014
550	0.9714167	0.028583275
551	0.30053738	0.6994626
552	0.70420027	0.2957998
553	0.9236187	0.07638135
554	0.84170926	0.1582908
555	0.16077632	0.8392237
556	0.69684726	0.3031527
557	0.09099261	0.9090074
558	0.26884612	0.7311539
559	0.994276	0.0057240124
560	0.8081918	0.19180824
561	0.010652254	0.9893477
562	0.965965	0.03403501
563	0.16044025	0.83955973
564	0.19736366	0.8026364
565	0.69804627	0.30195373
566	0.031095996	0.968904
567	0.6089233	0.39107665
568	0.25768992	0.74231005
569	0.026714025	0.973286
570	0.10224018	0.89775985
571	0.93731683	0.06268317
572	0.569544	0.430456
573	0.009514978	0.9904851
574	0.22815464	0.77184534
575	0.9764647	0.023535324
576	0.5435497	0.45645034
577	0.010393129	0.9896068
578	0.9101761	0.08982392
579	0.950242	0.049758
580	0.0055840807	0.9944159
581	0.9693629	0.03063709
582	0.52598345	0.47401655
583	0.1574265	0.8425735
584	0.9386309	0.0613691
585	0.08898872	0.9110113
586	0.98400766	0.015992405
587	0.9785081	0.02149193
588	0.039306615	0.96069336
589	0.73439807	0.26560196
590	0.75651586	0.24348414
591	0.068902165	0.93109787
592	0.9897405	0.010259481
593	0.9799504	0.020049563
594	0.42542833	0.5745716
595	0.0055230125	0.994477
596	0.7553936	0.24460638
597	0.19648711	0.80351293
598	0.027044253	0.9729557
599	0.0069200983	0.99307984
600	0.0494768	0.95052326
601	0.008418855	0.99158114
602	0.4427416	0.5572584
603	0.5921181	0.4078819
604	0.027330464	0.9726696
605	0.8886468	0.11135322
606	0.3470527	0.65294737
607	0.63756293	0.36243707
608	0.35371798	0.6462821
609	0.69095415	0.30904588
610	0.0006900152	0.99931
611	0.59144753	0.40855247
612	0.64112294	0.358877
613	0.6692689	0.3307311
614	0.28338495	0.7166151
615	0.6889786	0.3110214
616	0.65025324	0.34974676
617	0.56143916	0.4385609
618	0.97356683	0.026433239
619	0.8389845	0.16101554
620	0.9996747	0.00032538746
621	0.07184855	0.9281515
622	0.20127033	0.79872966
623	0.34908703	0.65091294
624	0.9614893	0.038510654
625	0.77223873	0.22776122
626	0.16870044	0.83129954
627	0.6140022	0.3859978
628	0.14211716	0.8578828
629	0.9892819	0.010718049
630	0.9040487	0.095951274
631	0.99360883	0.0063912002
632	0.26715264	0.7328474
633	0.84238976	0.15761024
634	0.93436944	0.06563063
635	0.39433938	0.6056606
636	0.5993629	0.40063703
637	0.039180975	0.960819
638	0.78106177	0.21893826
639	0.02816111	0.9718389
640	0.41062397	0.58937603
641	0.66421926	0.33578074
642	0.99561137	0.004388674
643	0.99470747	0.005292549
644	0.29069188	0.7093081
645	0.3760704	0.62392956
646	0.019613607	0.98038644
647	0.1808396	0.8191604
648	0.23072441	0.7692756
649	0.23403278	0.76596725
650	0.9496958	0.05030418
651	0.5072317	0.49276826
652	0.35385776	0.6461423
653	0.58608913	0.41391093
654	0.93844604	0.061553895
655	0.10515466	0.89484537
656	0.0013403575	0.9986596
657	0.29575062	0.70424944
658	0.02103774	0.97896224
659	0.82973194	0.17026807
660	0.52092826	0.47907177
661	0.041432757	0.95856726
662	0.2692516	0.73074836
663	0.024542144	0.97545785
664	0.9353304	0.06466955
665	0.45174098	0.548259
666	0.5838936	0.4161064
667	0.13165785	0.86834216
668	0.85340965	0.14659032
669	0.0142247	0.98577535
670	0.3758484	0.6241516
671	0.21425882	0.78574115
672	0.3564867	0.6435133
673	0.7284289	0.27157113
674	0.64075	0.35925
675	0.8427989	0.15720108
676	0.8836452	0.11635485
677	0.63675606	0.36324388
678	0.9296002	0.07039981
679	0.6785601	0.32143995
680	0.96755546	0.032444503
681	0.89471376	0.1052862
682	0.19392155	0.8060785
683	0.19470204	0.8052979
684	0.13854489	0.86145514
685	0.3892897	0.6107103
686	0.8982549	0.10174513
687	0.049549215	0.9504508
688	0.8081691	0.19183087
689	0.8978301	0.10216986
690	0.7163876	0.28361234
691	0.013176514	0.98682356
692	0.4197544	0.5802456
693	0.025415447	0.9745846
694	0.8429783	0.1570217
695	0.019177658	0.9808224
696	0.07419774	0.92580223
697	0.29480445	0.7051955
698	0.8847867	0.11521331
699	3.0324903e-05	0.9999697
700	0.39195657	0.6080435
701	0.6925352	0.30746475
702	0.23984087	0.7601591
703	0.52158177	0.47841826
704	0.8169811	0.1830189
705	0.00079936796	0.99920064
706	0.9158238	0.08417626
707	0.0035113096	0.9964887
708	0.28313693	0.71686304
709	0.98797625	0.012023739
710	0.2593757	0.74062425
711	0.38929182	0.6107082
712	0.97199935	0.028000668
713	0.772195	0.22780505
714	0.6350931	0.36490694
715	0.097548075	0.9024519
716	0.06768272	0.9323173
717	0.7017803	0.2982197
718	0.04095913	0.9590409
719	0.9490503	0.05094967
720	0.21755704	0.7824429
721	0.022593655	0.9774064
722	0.82807356	0.17192644
723	0.9887664	0.011233587
724	0.3220348	0.6779652
725	0.20314308	0.79685694
726	0.99859744	0.0014025116
727	0.19480444	0.80519557
728	0.07448646	0.92551357
729	0.58334935	0.41665062
730	0.016475879	0.98352414
731	0.88034743	0.11965259
732	0.18372875	0.81627125
733	0.92003363	0.079966426
734	0.99845684	0.0015431659
735	0.3423655	0.6576345
736	0.0046024383	0.9953975
737	0.0062828786	0.9937171
738	0.3791725	0.62082756
739	0.89826447	0.10173548
740	0.816609	0.18339099
741	0.25674695	0.74325305
742	0.77828306	0.22171697
743	0.4228089	0.5771911
744	0.033226408	0.96677357
745	0.893621	0.106379
746	0.6092385	0.3907615
747	0.08303324	0.91696674
748	0.87042385	0.12957619
749	0.06634708	0.9336529
750	0.13205573	0.8679443
751	0.10177523	0.8982248
752	0.46966195	0.53033805
753	0.70812786	0.29187214
754	0.507748	0.492252
755	0.11181922	0.8881808
756	0.0076899836	0.99231005
757	0.15831985	0.84168017
758	0.5609301	0.43906996
759	0.35211042	0.6478896
760	0.9946721	0.0053279153
761	0.53027123	0.46972877
762	0.26306853	0.73693144
763	0.79625326	0.20374677
764	0.09592029	0.90407974
765	0.9063329	0.09366712
766	0.3081887	0.69181126
767	0.36679232	0.63320774
768	0.17776677	0.8222332
769	0.0025994095	0.99740064
770	0.15389733	0.84610265
771	0.9254501	0.07454992
772	0.43602967	0.56397027
773	0.4597852	0.54021484
774	0.23986593	0.76013404
775	0.773262	0.22673793
776	0.8177941	0.18220589
777	0.5645792	0.43542078
778	0.6458982	0.35410184
779	0.22689457	0.7731054
780	0.3091068	0.6908932
781	0.667051	0.33294904
782	0.45958441	0.5404156
783	0.18042107	0.8195789
784	0.17514458	0.8248554
785	0.80742055	0.19257945
786	0.49250662	0.5074934
787	0.9775317	0.022468278
788	0.6350892	0.36491072
789	0.15020722	0.8497928
790	0.020899275	0.9791007
791	0.1807274	0.8192726
792	0.8825147	0.11748524
793	0.40336892	0.5966311
794	0.97274876	0.02725126
795	0.03315992	0.9668401
796	0.4694336	0.5305664
797	0.8234975	0.17650259
798	0.095336266	0.9046638
799	0.001404544	0.9985954
800	0.84623265	0.15376729
801	0.015353471	0.9846465
802	0.95377636	0.046223637
803	0.048944414	0.9510556
804	0.028803546	0.9711964
805	0.012798843	0.9872012
806	0.08878241	0.9112176
807	0.09627713	0.9037229
808	0.07632656	0.9236734
809	0.5677617	0.43223828
810	0.8546428	0.14535719
811	0.9732228	0.026777219
812	0.7987518	0.2012482
813	0.19473675	0.8052633
814	0.394	0.606
815	0.22426997	0.77573
816	0.945486	0.054513954
817	0.23415259	0.76584744
818	0.11510465	0.8848954
819	0.07726192	0.9227381
820	0.8617225	0.13827746
821	0.097722635	0.90227735
822	0.28633398	0.7136661
823	0.14847554	0.85152453
824	0.03353358	0.9664665
825	0.8238767	0.17612326
826	0.20008203	0.79991794
827	0.84839684	0.1516031
828	0.89506567	0.10493436
829	0.9117951	0.088204905
830	0.29481637	0.70518357
831	0.5546993	0.4453007
832	0.43143964	0.56856036
833	0.9960751	0.0039248588
834	0.09332283	0.9066772
835	0.88039464	0.11960538
836	0.55492467	0.44507533
837	0.5569812	0.44301882
838	0.92011064	0.07988934
839	0.063784495	0.9362155
840	0.2029925	0.79700756
841	0.88981444	0.11018558
842	0.97107095	0.028929079
843	0.11333414	0.8866658
844	0.5844257	0.4155743
845	0.992145	0.007854982
846	0.20149207	0.79850787
847	0.5763638	0.4236362
848	0.85775924	0.14224075
849	0.15871197	0.8412881
850	0.42505306	0.57494694
851	0.6370736	0.36292636
852	0.9738807	0.026119292
853	0.85420847	0.14579155
854	0.96220833	0.037791677
855	0.9837077	0.016292267
856	0.67578757	0.32421243
857	0.97898304	0.021016939
858	0.67293644	0.32706356
859	0.12675306	0.8732469
860	0.87203526	0.12796476
861	0.0777103	0.9222897
862	0.88406086	0.11593916
863	0.85130084	0.14869912
864	0.9811551	0.018844897
865	0.21270123	0.7872988
866	0.8507345	0.14926545
867	0.14068358	0.8593164
868	0.87277263	0.12722735
869	0.36383948	0.63616055
870	0.78494394	0.21505608
871	0.016771607	0.98322845
872	0.26260716	0.7373929
873	0.6958629	0.30413705
874	0.60109216	0.39890787
875	0.99474806	0.0052518863
876	0.73305833	0.26694167
877	0.97147375	0.028526269
878	0.023870446	0.9761296
879	0.6970325	0.30296752
880	0.42336965	0.5766304
881	0.030177575	0.9698224
882	0.84525174	0.1547482
883	0.4375501	0.5624499
884	0.0026044697	0.9973955
885	0.08114502	0.918855
886	0.15099241	0.8490076
887	0.8240215	0.17597853
888	0.4056318	0.59436816
889	0.90127367	0.09872638
890	0.047361374	0.9526386
891	0.010891458	0.98910856
892	0.023079526	0.9769205
893	0.3439943	0.65600574
894	0.0316475	0.9683525
895	0.2364737	0.76352626
896	0.9187952	0.08120477
897	0.077881716	0.9221183
898	0.012545345	0.98745465
899	0.9540333	0.04596671
900	0.00709625	0.99290377
901	0.66661066	0.33338934
902	0.26790223	0.73209774
903	0.9920346	0.007965355
904	0.00014447668	0.9998555
905	0.95169145	0.04830853
906	0.10422297	0.89577705
907	0.086503	0.913497
908	0.95996094	0.040039036
909	0.9784797	0.021520337
910	0.0008380924	0.99916196
911	0.034506984	0.965493
912	0.5477999	0.4522001
913	0.08494518	0.91505486
914	0.6361017	0.36389825
915	0.009579855	0.99042016
916	0.7226203	0.2773797
917	0.2818012	0.7181988
918	0.48683158	0.5131684
919	0.005551196	0.9944488
920	0.26887807	0.73112196
921	0.3418212	0.65817875
922	0.82131803	0.17868194
923	0.50691944	0.49308056
924	0.8785469	0.12145313
925	0.16669136	0.83330864
926	0.47045755	0.52954245
927	0.68057173	0.3194283
928	0.032092273	0.96790767
929	0.8360045	0.16399547
930	0.09083774	0.9091622
931	0.26556572	0.7344343
932	0.94613767	0.053862326
933	0.94216377	0.057836182
934	0.008100432	0.9918996
935	0.8137444	0.1862556
936	0.97870123	0.021298697
937	0.8966387	0.1033613
938	0.97993463	0.020065406
939	0.06467439	0.9353256
940	0.0005205304	0.9994795
941	0.21548344	0.7845166
942	0.4870404	0.5129596
943	0.7877568	0.21224321
944	0.16282667	0.8371733
945	0.9854026	0.014597455
946	0.01642525	0.98357475
947	0.99370486	0.006295186
948	0.5084106	0.49158943
949	0.24152808	0.7584719
950	0.0047393935	0.99526066
951	0.041625418	0.9583746
952	0.0013231698	0.99867684
953	0.06529984	0.9347002
954	0.55665755	0.44334248
955	0.6157875	0.38421246
956	0.35874644	0.64125353
957	0.4624118	0.5375882
958	0.6965173	0.30348268
959	0.83116466	0.16883537
960	0.11225272	0.8877473
961	0.14345418	0.8565458
962	0.5566189	0.4433811
963	0.9499903	0.05000972
964	0.15219997	0.8478
965	0.255594	0.744406
966	0.09424062	0.9057594
967	0.0065402747	0.9934597
968	0.63143486	0.3685652
969	0.997373	0.0026269897
970	0.38726792	0.6127321
971	0.63968396	0.360316
972	0.5917729	0.40822715
973	0.9936506	0.006349449
974	0.8274632	0.17253673
975	0.89930683	0.10069314
976	0.89453894	0.10546106
977	0.29759413	0.70240587
978	0.9583906	0.041609373
979	0.51742417	0.4825758
980	0.971631	0.028369008
981	0.8376463	0.16235366
982	0.021169122	0.9788309
983	0.7763226	0.2236774
984	0.9045445	0.095455505
985	0.104906574	0.89509344
986	0.990893	0.009106953
987	0.74917305	0.25082695
988	0.000598294	0.9994017
989	0.13307293	0.866927
990	0.23464268	0.7653573
991	0.39138192	0.6086181
992	0.1706087	0.8293913
993	0.12464718	0.87535286
994	0.24432936	0.7556706
995	0.406944	0.59305596
996	0.7815996	0.21840048
997	0.6780176	0.3219824
998	0.48501346	0.5149866
999	0.531476	0.46852398
1000	0.5306625	0.46933755
1001	0.77538556	0.22461449
1002	0.15608276	0.8439172
1003	0.78490627	0.21509373
1004	0.0005121285	0.9994879
1005	0.83496296	0.16503707
1006	0.9875	0.012499961
1007	0.024774693	0.97522527
1008	0.99615437	0.0038455895
1009	0.9918001	0.008199869
1010	0.7767694	0.22323053
1011	0.6734343	0.32656562
1012	0.48467007	0.51532996
1013	0.75661564	0.24338436
1014	0.09262488	0.90737516
1015	0.23831223	0.7616878
1016	0.52953064	0.4704694
1017	0.4207987	0.57920134
1018	0.85418487	0.14581518
1019	0.18196283	0.81803715
1020	0.42239872	0.57760125
1021	0.9879097	0.012090301
1022	0.9779733	0.02202675
1023	0.625948	0.374052
1024	0.93149686	0.068503134
1025	0.577154	0.42284596
1026	0.15073729	0.8492627
1027	0.33574736	0.66425264
1028	0.872636	0.12736395
1029	0.20137309	0.79862696
1030	0.96377236	0.03622761
1031	0.679745	0.32025498
1032	0.9944669	0.005533126
1033	0.008459927	0.99154013
1034	0.53909445	0.46090552
1035	0.41483107	0.58516896
1036	0.23403221	0.7659678
1037	0.44591036	0.55408967
1038	0.8288684	0.17113158
1039	0.27521983	0.7247802
1040	0.9212801	0.07871995
1041	0.7817739	0.218226
1042	0.9045187	0.095481254
1043	0.06837952	0.9316205
1044	0.65060747	0.34939253
1045	0.9022626	0.09773735
1046	0.8992079	0.10079214
1047	0.8231017	0.17689829
1048	0.96449727	0.03550274
1049	0.17759982	0.82240015
1050	0.44952005	0.55047995
1051	0.85920525	0.1407948
1052	0.6161224	0.38387752
1053	0.0054815826	0.99451846
1054	0.003439344	0.99656063
1055	0.3256474	0.6743526
1056	0.6808812	0.3191188
1057	0.057801377	0.9421986
1058	0.8855477	0.114452355
1059	0.0486581	0.9513419
1060	0.32771742	0.6722826
1061	0.1422589	0.8577411
1062	0.07302519	0.92697483
1063	0.54810745	0.45189255
1064	0.029538918	0.9704611
1065	0.23627467	0.76372534
1066	0.40171614	0.5982838
1067	0.06488359	0.93511647
1068	0.8586212	0.1413788
1069	0.9987846	0.0012153746
1070	0.92577976	0.07422023
1071	0.29979393	0.70020604
1072	0.0062418687	0.9937582
1073	0.09520928	0.9047907
1074	0.9660139	0.033986054
1075	0.05098413	0.9490158
1076	0.53974026	0.4602597
1077	0.18817882	0.81182116
1078	0.30886054	0.6911394
1079	0.4428691	0.55713093
1080	0.63775	0.36224997
1081	0.25282097	0.74717903
1082	0.27265432	0.7273457
1083	0.003146865	0.9968532
1084	0.036905654	0.9630944
1085	0.97201025	0.027989756
1086	0.78634053	0.21365944
1087	0.8672187	0.13278128
1088	0.57548153	0.42451844
1089	0.003497057	0.996503
1090	0.2571135	0.74288654
1091	0.008640386	0.99135953
1092	0.6373901	0.36260995
1093	0.9457924	0.054207683
1094	0.9113919	0.08860804
1095	0.49328792	0.50671214
1096	0.6126656	0.3873344
1097	0.8227803	0.17721973
1098	0.740113	0.259887
1099	0.024033647	0.9759663
1100	0.14173427	0.85826576
1101	0.79274297	0.20725708
1102	0.8929829	0.10701716
1103	0.85743654	0.14256343
1104	0.8225995	0.17740051
1105	0.64332134	0.3566787
1106	0.681268	0.31873202
1107	0.0584304	0.94156957
1108	0.0118904915	0.9881095
1109	0.28355506	0.7164449
1110	0.9211776	0.07882246
1111	0.86041063	0.13958938
1112	0.27095708	0.72904295
1113	0.33873025	0.6612698
1114	0.22080362	0.7791964
1115	0.15418921	0.8458108
1116	0.67157376	0.3284263
1117	0.5962395	0.4037605
1118	0.7988187	0.20118126
1119	0.016986566	0.98301345
1120	0.43934292	0.56065714
1121	0.80269444	0.19730553
1122	0.93024015	0.06975982
1123	0.00013116006	0.99986887
1124	0.23707704	0.76292294
1125	0.48411727	0.51588273
1126	0.6498136	0.3501864
1127	0.98522085	0.014779173
1128	0.8004802	0.19951978
1129	0.81517136	0.18482864
1130	0.18839389	0.8116061
1131	0.59796065	0.40203935
1132	0.03896218	0.9610378
1133	0.909433	0.09056697
1134	0.9930849	0.00691512
1135	0.52833	0.47166997
1136	0.673874	0.32612598
1137	0.9128996	0.08710039
1138	0.977422	0.022577958
1139	0.3464224	0.65357757
1140	0.33533356	0.6646665
1141	0.0008304715	0.9991696
1142	0.33263546	0.66736454
1143	0.43566367	0.56433636
1144	0.9663056	0.033694364
1145	0.9367211	0.06327893
1146	0.13631584	0.8636841
1147	0.2090117	0.79098827
1148	0.88792676	0.11207328
1149	0.9062655	0.093734555
1150	0.9802232	0.0197768
1151	0.9841186	0.015881436
1152	0.022510206	0.97748977
1153	0.98882616	0.011173773
1154	0.17633712	0.8236629
1155	0.46755156	0.5324484
1156	0.8047307	0.19526933
1157	0.030067932	0.9699321
1158	0.26255703	0.737443
1159	0.80779696	0.19220307
1160	0.7672257	0.2327743
1161	0.088587135	0.9114129
1162	0.31188166	0.6881183
1163	0.876602	0.12339799
1164	0.7816329	0.21836706
1165	0.00015226181	0.99984777
1166	0.91360563	0.08639444
1167	0.99850607	0.0014939621
1168	0.6397523	0.3602476
1169	0.6219054	0.37809467
1170	0.07620058	0.92379946
1171	0.27703178	0.7229683
1172	0.05472874	0.9452712
1173	0.5242698	0.47573012
1174	0.0034028084	0.99659723
1175	0.024627477	0.97537255
1176	0.89170855	0.10829148
1177	0.022223828	0.9777762
1178	0.27236754	0.7276324
1179	0.7941816	0.20581847
1180	0.81952524	0.18047476
1181	0.23551328	0.76448673
1182	0.8898247	0.11017527
1183	0.011100003	0.98889995
1184	0.029528439	0.9704716
1185	0.0006740055	0.999326
1186	0.18230861	0.81769145
1187	0.6817394	0.3182606
1188	0.49256018	0.50743985
1189	0.24418174	0.7558183
1190	0.66490763	0.33509234
1191	0.6317329	0.36826712
1192	0.9984022	0.00159778
1193	0.7905822	0.20941783
1194	0.63415545	0.3658446
1195	0.056108903	0.94389105
1196	0.8889394	0.111060575
1197	0.02254135	0.97745866
1198	0.014121902	0.9858781
1199	0.0057932963	0.99420667
1200	0.035845414	0.9641546
1201	0.07313913	0.92686087
1202	0.19633237	0.8036676
1203	0.6893326	0.31066737
1204	0.7885854	0.21141462
1205	0.88534534	0.11465469
1206	0.12703954	0.87296045
1207	0.11328301	0.886717
1208	0.122095145	0.87790483
1209	0.8995209	0.10047916
1210	0.0046807965	0.9953192
1211	0.80382335	0.19617665
1212	0.48936805	0.510632
1213	0.6543136	0.34568638
1214	0.16570976	0.8342902
1215	0.017124543	0.98287547
1216	0.59021276	0.40978727
1217	0.9594528	0.040547173
1218	0.58518976	0.41481024
1219	0.45553908	0.54446095
1220	0.7000012	0.29999888
1221	0.78859955	0.21140039
1222	0.2754696	0.7245304
1223	0.11975572	0.88024426
1224	0.0041307244	0.9958692
1225	0.7712914	0.22870867
1226	0.70851016	0.29148987
1227	0.059427448	0.9405725
1228	0.96557695	0.03442301
1229	0.5348529	0.46514705
1230	0.022312794	0.9776872
1231	0.7565517	0.24344833
1232	0.9447457	0.055254273
1233	0.00037726207	0.9996227
1234	0.32704034	0.6729597
1235	0.18731083	0.8126891
1236	0.7609981	0.23900191
1237	0.41056606	0.5894339
1238	0.34172994	0.65827006
1239	0.17137656	0.8286235
1240	0.68856084	0.3114392
1241	0.85622716	0.14377287
1242	0.0057463897	0.9942536
1243	0.0102883885	0.98971164
1244	0.042525418	0.9574746
1245	0.07658786	0.9234121
1246	0.91273594	0.087264135
1247	0.11238008	0.8876199
1248	0.31108633	0.6889137
1249	0.4932963	0.50670373
1250	0.067644	0.93235594
1251	0.2138591	0.7861409
1252	0.4122067	0.58779335
1253	0.07825071	0.9217493
1254	0.031149317	0.96885073
1255	0.923809	0.07619103
1256	0.15634266	0.8436573
1257	0.75241953	0.24758047
1258	0.04861434	0.9513857
1259	0.364079	0.635921
1260	0.35245952	0.6475405
1261	0.5566552	0.44334477
1262	0.97874844	0.021251569
1263	0.047817666	0.9521823
1264	0.039055917	0.9609441
1265	0.07167774	0.9283223
1266	0.5628292	0.4371708
1267	0.8002012	0.19979881
1268	0.000432834	0.9995672
1269	0.5843224	0.41567767
1270	0.047215447	0.9527846
1271	0.73255503	0.26744497
1272	0.083265126	0.9167349
1273	0.018357655	0.98164237
1274	0.12204032	0.87795967
1275	0.8750743	0.12492565
1276	0.57059264	0.42940736
1277	0.8557654	0.14423461
1278	0.56924176	0.43075824
1279	0.86438423	0.13561577
1280	0.569788	0.43021205
1281	0.6208511	0.3791489
1282	0.8027599	0.19724008
1283	0.45898494	0.5410151
1284	0.13298783	0.86701214
1285	0.88541263	0.11458735
1286	0.34434527	0.6556547
1287	0.8864635	0.11353649
1288	0.5220749	0.47792512
1289	0.34131205	0.6586879
1290	0.55785155	0.44214845
1291	0.524413	0.47558704
1292	0.018738337	0.9812617
1293	0.21221325	0.7877868
1294	0.9417779	0.05822214
1295	0.0002908347	0.9997092
1296	0.9826482	0.01735185
1297	0.055402014	0.94459796
1298	0.31793678	0.6820633
1299	0.4685711	0.53142893
1300	0.015050127	0.9849498
1301	0.17086418	0.8291359
1302	0.76173794	0.23826204
1303	0.25389883	0.7461012
1304	0.000105798375	0.99989414
1305	0.6315878	0.36841214
1306	0.19213043	0.80786955
1307	0.54289216	0.45710784
1308	0.8239123	0.1760877
1309	0.21277851	0.7872215
1310	0.022677504	0.97732246
1311	0.0022473051	0.9977527
1312	0.07684402	0.923156
1313	0.18432677	0.81567323
1314	0.6925535	0.30744645
1315	0.9632214	0.036778603
1316	0.18213657	0.81786346
1317	0.2069425	0.79305744
1318	0.9158263	0.084173694
1319	0.9916408	0.008359173
1320	0.79431987	0.20568013
1321	0.43257615	0.5674238
1322	0.5015899	0.4984101
1323	0.053121954	0.946878
1324	0.013672536	0.9863275
1325	0.015476334	0.98452365
1326	0.015147841	0.98485214
1327	0.8037478	0.19625217
1328	0.29916978	0.7008302
1329	0.7691095	0.23089047
1330	0.025901886	0.97409815
1331	0.82049894	0.1795011
1332	0.12646842	0.87353164
1333	0.033557173	0.9664429
1334	0.83879066	0.16120933
1335	0.09651276	0.90348727
1336	0.10056258	0.89943737
1337	0.008364475	0.99163556
1338	0.097587205	0.9024128
1339	0.13432452	0.86567545
1340	0.32201454	0.6779854
1341	0.63263166	0.36736834
1342	0.9657905	0.034209505
1343	0.00866379	0.9913362
1344	0.7508176	0.24918237
1345	0.003490015	0.99650997
1346	0.32141504	0.678585
1347	0.92972165	0.07027838
1348	0.06398162	0.9360184
1349	0.019042712	0.98095727
1350	0.7707426	0.22925748
1351	0.2662554	0.73374456
1352	0.5092269	0.49077305
1353	0.85599405	0.144006
1354	0.4844356	0.51556444
1355	0.2492328	0.75076723
1356	0.11045484	0.88954514
1357	0.30466467	0.6953353
1358	0.027192911	0.9728071
1359	0.67646915	0.32353082
1360	0.62950885	0.37049112
1361	0.7602387	0.23976131
1362	0.29039243	0.7096076
1363	0.14446035	0.8555396
1364	0.8052807	0.19471936
1365	0.95045775	0.049542293
1366	0.25131476	0.74868524
1367	0.26584268	0.7341573
1368	0.49942565	0.50057435
1369	0.33010754	0.66989243
1370	0.14969699	0.850303
1371	0.50085807	0.49914193
1372	0.87954515	0.12045485
1373	0.89090866	0.10909131
1374	0.93475413	0.06524582
1375	0.17097594	0.8290241
1376	0.02530732	0.9746927
1377	0.5987563	0.40124372
1378	0.0009264912	0.9990735
1379	0.95185566	0.048144273
1380	0.048598066	0.95140195
1381	0.7872463	0.21275374
1382	0.71463525	0.28536475
1383	0.9984085	0.0015914788
1384	0.9123041	0.08769586
1385	0.08685872	0.9131413
1386	0.91572964	0.084270425
1387	0.4722478	0.5277522
1388	0.91106784	0.088932104
1389	0.77552956	0.22447044
1390	0.052744202	0.94725585
1391	0.9807231	0.019276962
1392	0.96587247	0.034127593
1393	0.9856047	0.014395258
1394	0.32642898	0.67357105
1395	0.9411235	0.058876522
1396	0.8200835	0.17991646
1397	0.6109464	0.38905355
1398	0.96895075	0.031049225
1399	0.9792277	0.020772342
1400	0.6053824	0.3946176
1401	0.38558617	0.61441386
1402	0.7168444	0.28315562
1403	0.27160308	0.72839695
1404	0.81800336	0.18199664
1405	0.5259532	0.4740468
1406	0.9859822	0.014017821
1407	0.9464937	0.053506304
1408	0.81665313	0.18334688
1409	0.07274612	0.92725384
1410	0.30970803	0.69029194
1411	0.20323595	0.7967641
1412	0.58200085	0.41799915
1413	0.91529316	0.0847068
1414	0.16877191	0.83122814
1415	0.039030924	0.96096915
1416	0.9857551	0.014244974
1417	0.68593836	0.31406158
1418	0.8462287	0.1537712
1419	0.0668131	0.9331869
1420	0.037681744	0.96231824
1421	0.7219052	0.27809483
1422	0.86708397	0.13291603
1423	0.91197604	0.088024005
1424	0.46274462	0.5372554
1425	0.41182885	0.5881712
1426	0.18911676	0.8108832
1427	0.4364951	0.56350493
1428	0.26398227	0.7360177
1429	0.016668659	0.9833313
1430	0.9393309	0.060669113
1431	0.009713273	0.9902867
1432	0.09652317	0.90347683
1433	0.3131416	0.6868584
1434	0.8985115	0.101488434
1435	0.097332284	0.90266776
1436	0.022931011	0.97706896
1437	0.8324203	0.16757974
1438	0.36751404	0.6324859
1439	0.79868424	0.20131572
1440	0.153487	0.84651303
1441	0.95471877	0.045281205
1442	0.9718522	0.028147802
1443	0.2007196	0.7992804
1444	0.9892916	0.010708454
1445	0.14090954	0.8590905
1446	0.01207553	0.98792446
1447	0.60521764	0.39478233
1448	0.21548276	0.7845173
1449	0.8785222	0.12147783
1450	0.059832744	0.9401672
1451	0.50321364	0.49678633
1452	0.69381505	0.30618495
1453	0.9106643	0.089335665
1454	0.9869789	0.013021103
1455	0.38129815	0.6187018
1456	0.89189786	0.10810217
1457	0.01265707	0.98734295
1458	0.14867236	0.85132766
1459	0.18998086	0.8100192
1460	0.17482953	0.82517046
1461	0.84694934	0.15305063
1462	0.40750605	0.59249395
1463	0.51703113	0.4829689
1464	0.29410028	0.7058997
1465	0.51524824	0.4847518
1466	0.43775073	0.5622493
1467	0.047666714	0.95233333
1468	0.96180916	0.038190875
1469	0.5998697	0.40013033
1470	0.09968944	0.9003106
1471	0.64303	0.35696995
1472	0.00450648	0.99549353
1473	0.060410116	0.9395899
1474	0.78282946	0.2171705
1475	0.07417748	0.9258225
1476	0.86515224	0.13484772
1477	0.069871716	0.93012834
1478	0.2293048	0.7706952
1479	0.8952903	0.10470968
1480	0.03175671	0.9682433
1481	0.039219767	0.96078026
1482	0.16989543	0.8301046
1483	0.66951686	0.33048314
1484	0.57215685	0.4278431
1485	0.10219651	0.8978035
1486	0.0023239362	0.9976761
1487	0.31705165	0.68294835
1488	0.9628731	0.03712696
1489	0.8824461	0.11755389
1490	0.8889891	0.11101089
1491	0.7962306	0.20376934
1492	0.15670188	0.8432981
1493	0.26051548	0.7394845
1494	0.26190624	0.7380938
1495	0.35301027	0.64698976
1496	0.0018535771	0.9981464
1497	0.9011996	0.09880042
1498	0.9597205	0.04027952
1499	0.7173925	0.2826075
1500	0.3084254	0.69157463
1501	0.7659314	0.23406856
1502	0.10994095	0.89005905
1503	0.94694585	0.05305412
1504	0.63328135	0.36671862
1505	0.85090077	0.14909919
1506	0.00025080753	0.99974924
1507	0.56864715	0.43135285
1508	0.047241032	0.95275897
1509	0.8034057	0.19659433
1510	0.5701729	0.4298271
1511	0.40102708	0.598973
1512	0.88673407	0.11326595
1513	0.9896814	0.010318571
