# Supplementary material for: Evaluating deep learning-based melanoma classification using immunohistochemistry and routine histology: A three center study
Source: PLoS One. 2024 Jan 19;19(1):e0297146. doi: 10.1371/journal.pone.0297146 (PMC10798511; doi:10.1371/journal.pone.0297146)
Supplement: S5 Dataset — (ZIP) [file pone.0297146.s011.zip › minimal_dataset/tile_predictions/dresden/999620-HE_ind_ISlab_1.0.csv]

	0	1
0	0.18944468	0.81055534
1	0.006999495	0.9930005
2	5.1224277e-05	0.99994874
3	0.08278594	0.9172141
4	0.045363568	0.95463645
5	0.04282114	0.95717883
6	0.009321459	0.9906785
7	0.058147594	0.94185233
8	0.01198793	0.9880121
9	0.057351273	0.9426487
10	0.9306098	0.069390185
11	9.0282856e-07	0.99999905
12	0.3134245	0.68657553
13	3.231075e-05	0.9999677
14	0.00023843754	0.9997615
15	0.99633396	0.0036660258
16	0.9994004	0.0005996716
17	0.005870003	0.99413
18	0.0010330456	0.99896693
19	0.05922873	0.9407713
20	0.66074145	0.3392586
21	0.0009306291	0.9990694
22	4.7951322e-05	0.9999521
23	0.002353524	0.9976465
24	2.5203202e-05	0.99997485
25	0.0001141213	0.9998859
26	0.0019547783	0.9980452
27	0.031808916	0.9681911
28	0.00024099486	0.999759
29	0.3209737	0.6790263
30	0.000366013	0.999634
31	0.012100089	0.9878999
32	0.058642887	0.9413571
33	0.00052609254	0.99947387
34	0.4587458	0.5412542
35	9.0945985e-05	0.99990904
36	0.0036260944	0.99637383
37	5.124685e-05	0.99994874
38	0.760576	0.23942399
39	0.062107246	0.9378927
40	7.978386e-05	0.99992025
41	0.0002397481	0.9997602
42	0.008669213	0.99133074
43	0.00061015	0.9993899
44	0.00021007448	0.9997899
45	0.19988482	0.8001152
46	0.12551308	0.874487
47	0.004389408	0.99561065
48	0.3377778	0.66222215
49	0.21532407	0.78467596
50	0.00027976363	0.9997203
51	0.00027994395	0.99972004
52	3.5400917e-05	0.9999646
53	0.57513195	0.42486808
54	0.006539621	0.9934604
55	0.0001708467	0.9998292
56	0.0032677348	0.99673223
57	0.0036093297	0.99639064
58	0.8475657	0.15243432
59	0.0056486377	0.9943514
60	0.00019768595	0.9998023
61	0.0036456008	0.99635446
62	0.13660699	0.863393
63	0.027213182	0.9727868
64	0.021345615	0.9786543
65	0.7577265	0.24227357
66	0.00041629618	0.99958366
67	0.0002651289	0.9997348
68	0.01861421	0.98138577
69	0.0032946088	0.99670535
70	0.02357578	0.9764242
71	0.058605626	0.9413944
72	0.004086445	0.99591357
73	0.9946253	0.005374676
74	0.08985237	0.91014767
75	0.0045450074	0.995455
76	2.3524246e-05	0.9999765
77	0.31503338	0.6849666
78	2.3572931e-05	0.9999764
79	0.03135083	0.96864915
80	0.038927913	0.9610721
81	0.0098843435	0.99011564
82	0.002472747	0.9975273
83	0.086652026	0.91334796
84	0.011856982	0.988143
85	0.0031351098	0.99686486
86	4.911986e-06	0.9999951
87	0.09930887	0.9006911
88	0.0019818991	0.99801815
89	0.8989768	0.10102319
90	0.0012753268	0.99872464
91	0.1426517	0.8573483
92	0.688179	0.31182104
93	0.06667519	0.9333249
94	0.04327988	0.9567201
95	0.40651914	0.5934809
96	0.00034932652	0.9996507
97	0.027866764	0.9721333
98	0.18576589	0.81423414
99	0.53600425	0.46399575
100	0.0066381595	0.99336183
101	1.4383094e-05	0.9999856
102	0.20145583	0.7985442
103	0.0014811829	0.9985189
104	0.007222759	0.9927772
105	0.03139236	0.9686076
106	0.00033788985	0.99966216
107	4.46181e-05	0.9999554
108	0.8619222	0.13807774
109	0.0033914717	0.9966085
110	0.124569975	0.87543005
111	0.025669217	0.9743308
112	5.5800574e-05	0.9999442
113	1.0310516e-05	0.99998975
114	0.54716134	0.45283863
115	0.13784924	0.8621508
116	0.00045908598	0.9995409
117	0.96892047	0.031079551
118	0.42384937	0.57615066
119	0.046581715	0.9534183
120	0.5053845	0.49461547
121	0.00058563676	0.9994143
122	0.000319555	0.9996805
123	0.017431146	0.98256886
124	0.17068902	0.82931095
125	6.284298e-05	0.9999372
126	1.580232e-05	0.99998415
127	0.00014225772	0.99985766
128	0.6405173	0.35948274
129	0.002134816	0.99786526
130	0.16996221	0.83003783
131	0.0014060838	0.99859387
132	0.06628587	0.9337141
133	0.000974327	0.9990257
134	0.0038981354	0.99610186
135	0.31006274	0.68993723
136	0.0018992454	0.9981008
137	0.27832812	0.7216719
138	0.0032559298	0.99674404
139	0.0034663014	0.99653363
140	0.009786167	0.9902138
141	0.40692833	0.5930717
142	0.3858829	0.614117
143	0.0011902081	0.9988098
144	0.34221542	0.6577846
145	0.025647426	0.9743526
146	0.00025914566	0.9997409
147	0.0025948712	0.9974051
148	0.0026001947	0.9973998
149	0.044890936	0.95510906
150	0.0053702677	0.99462974
151	0.99310595	0.0068940176
152	7.3246185e-05	0.9999268
153	0.08843697	0.91156304
154	0.019040672	0.98095936
155	0.19859196	0.80140805
156	0.1450091	0.8549909
157	0.31633726	0.6836627
158	0.0010656695	0.9989343
159	0.0011643448	0.9988356
160	2.3419625e-05	0.99997663
161	0.0049275258	0.9950724
162	3.9235652e-05	0.9999608
163	0.16301475	0.8369853
164	0.7097605	0.29023957
165	0.15131503	0.8486849
166	0.00023535945	0.9997646
167	0.05890672	0.94109327
168	0.0034069293	0.99659306
169	1.2499144e-05	0.9999875
170	0.054921202	0.9450788
171	0.047290362	0.9527096
172	0.00016140155	0.9998386
173	0.00040467762	0.99959534
174	0.34224835	0.6577516
175	0.0042861886	0.99571383
176	0.99983287	0.00016714913
177	0.0882881	0.9117119
178	0.1416285	0.8583715
179	0.0011016551	0.99889827
180	0.00027300286	0.99972695
181	9.287214e-05	0.99990714
182	0.36763194	0.6323681
183	4.905274e-05	0.9999509
184	0.021291623	0.9787083
185	0.040049247	0.9599507
186	0.9202974	0.0797026
187	0.077935286	0.92206466
188	0.016438674	0.98356134
189	0.47583285	0.5241671
190	0.98275834	0.017241662
191	0.00046337195	0.99953663
192	0.079429425	0.92057055
193	0.54443836	0.4555616
194	0.0010603454	0.9989397
195	0.0042393077	0.99576074
196	0.885297	0.114702985
197	0.22679421	0.7732058
198	0.0018550192	0.998145
199	0.00016065178	0.9998393
200	0.84574544	0.15425456
201	8.680003e-06	0.9999913
202	0.011537135	0.98846287
203	9.712631e-07	0.99999905
204	0.24058188	0.7594181
205	0.0019917532	0.9980083
206	0.0002893233	0.9997106
207	0.5422265	0.4577735
208	0.004051847	0.99594814
209	0.0007923859	0.9992077
210	0.0005596377	0.9994404
211	0.7199122	0.28008786
212	0.0023161334	0.9976839
213	0.0566122	0.9433878
214	0.22574423	0.7742558
215	3.366591e-05	0.9999664
216	0.03048431	0.9695156
217	0.00065661373	0.99934334
218	0.027645826	0.9723541
219	8.3013736e-05	0.99991703
220	0.002758468	0.9972415
221	0.0134832235	0.98651683
222	0.58180964	0.41819033
223	0.00027416673	0.99972576
224	0.00010883847	0.99989116
225	0.011740085	0.9882599
226	0.039974824	0.9600252
227	0.00057697704	0.999423
228	0.021436417	0.97856355
229	0.061636582	0.93836343
230	2.509542e-05	0.99997485
231	0.8904637	0.10953634
232	0.10178377	0.8982162
233	0.00022435882	0.9997757
234	0.05191311	0.94808686
235	0.00080956146	0.9991904
236	0.017682806	0.9823172
237	0.0010274339	0.99897254
238	0.048948776	0.9510512
239	0.00012972878	0.9998703
240	6.34055e-05	0.9999366
241	0.0028612455	0.99713874
242	0.002162971	0.997837
243	0.03393484	0.9660652
244	0.028698996	0.971301
245	0.0032965918	0.99670345
246	0.00033786413	0.99966216
247	0.011013732	0.98898625
248	0.33663532	0.6633647
249	0.0004122648	0.9995877
250	0.4971343	0.5028657
251	0.97694707	0.02305285
252	0.8032654	0.19673462
253	8.502393e-05	0.999915
254	0.17272878	0.8272712
255	0.39330548	0.60669446
256	0.008300881	0.9916991
257	0.037185196	0.9628148
258	0.0029207643	0.99707925
259	0.32380405	0.676196
260	2.0500747e-05	0.9999795
261	0.00014419854	0.99985576
262	0.009579719	0.9904203
263	0.00019547947	0.99980456
264	0.7194617	0.2805383
265	0.070266634	0.9297334
266	0.00028863974	0.99971133
267	0.107165985	0.89283407
268	0.0010120104	0.998988
269	0.0009896486	0.9990103
270	0.013489872	0.9865101
271	0.0913824	0.90861756
272	0.059451442	0.9405486
273	1.569829e-05	0.99998426
274	0.018582959	0.981417
275	0.15273842	0.84726155
276	0.9723031	0.027696922
277	0.21248901	0.787511
278	0.5518845	0.44811547
279	0.3462545	0.65374553
280	0.025817214	0.9741828
281	0.8260473	0.17395268
282	0.0504056	0.94959444
283	0.007231914	0.99276805
284	0.004990148	0.9950099
285	0.0004610131	0.999539
286	0.31493804	0.68506193
287	0.19995885	0.80004114
288	0.054528974	0.9454711
289	0.01309256	0.9869075
290	0.9268587	0.073141314
291	0.223619	0.776381
292	8.9233245e-06	0.99999106
293	0.003491551	0.9965084
294	0.0032406792	0.99675936
295	0.012198665	0.98780125
296	0.00257057	0.99742943
297	0.033508528	0.9664915
298	0.012138693	0.9878613
299	0.003145718	0.99685436
300	0.018594427	0.98140556
301	0.00011349956	0.9998865
302	0.0056496337	0.9943504
303	0.099351086	0.9006489
304	0.030741854	0.96925807
305	0.0013995224	0.99860054
306	0.0016218426	0.99837816
307	0.0002300349	0.99977
308	0.0009888964	0.99901104
309	0.017838644	0.9821614
310	0.0003842646	0.99961567
311	0.33964914	0.6603508
312	0.00044195488	0.99955803
313	0.29879892	0.7012011
314	0.89391106	0.10608898
315	0.8199349	0.1800651
316	0.06021789	0.93978214
317	0.75419974	0.24580021
318	0.7507114	0.24928863
319	0.012486359	0.9875136
320	0.0039804224	0.99601954
321	4.3180542e-05	0.99995685
322	0.11806544	0.8819346
323	0.059838377	0.94016165
324	3.3001706e-05	0.999967
325	0.006495017	0.993505
326	0.013023537	0.98697644
327	0.18201724	0.8179828
328	0.044340003	0.95566005
329	0.058829788	0.9411702
330	0.030074732	0.9699252
331	0.4098432	0.5901568
332	0.4724139	0.52758604
333	0.03198805	0.968012
334	0.030051207	0.96994877
335	0.00041819824	0.99958175
336	0.24431671	0.75568336
337	0.26164562	0.7383544
338	0.31548694	0.68451303
339	0.7848946	0.21510541
340	0.00026525583	0.9997347
341	0.00046799716	0.999532
342	4.6862657e-05	0.99995315
343	0.0033805121	0.99661946
344	0.0018344554	0.99816555
345	0.02179838	0.9782016
346	0.065086514	0.9349135
347	0.014016702	0.9859833
348	0.0035554257	0.99644464
349	0.08604764	0.9139524
350	0.09567395	0.904326
351	0.0020584594	0.99794155
352	0.20909892	0.79090106
353	0.0049394853	0.9950605
354	0.0039650155	0.99603504
355	0.001883272	0.99811673
356	0.53034085	0.46965912
357	0.07011954	0.9298805
358	0.00015600988	0.99984396
359	0.9884321	0.011567872
360	0.012084755	0.9879153
361	4.0356037e-05	0.9999596
362	0.19467092	0.8053291
363	0.009839752	0.9901603
364	0.002314013	0.997686
365	0.871181	0.12881896
366	0.051648807	0.94835114
367	0.00043348232	0.9995665
368	0.0007314761	0.9992685
369	0.97939724	0.020602738
370	0.058525633	0.9414744
371	0.010028269	0.98997176
372	9.335098e-05	0.99990666
373	1.0192999e-05	0.99998975
374	0.014733999	0.98526603
375	0.8978525	0.10214747
376	9.744564e-05	0.9999025
377	0.88014156	0.11985847
378	0.002062188	0.99793774
379	0.024935173	0.97506475
380	4.3387256e-05	0.9999566
381	0.4771348	0.52286524
382	0.20962991	0.7903701
383	0.057918306	0.9420817
384	0.00042213243	0.9995778
385	0.89149386	0.10850607
386	9.283424e-05	0.99990714
387	0.025927054	0.97407293
388	0.0039185816	0.9960814
389	0.98574466	0.014255308
390	0.03362517	0.9663748
391	0.17960586	0.82039416
392	0.99990296	9.703303e-05
393	3.9805573e-06	0.99999607
394	0.028324598	0.9716754
395	0.32538635	0.6746137
396	0.00091373565	0.99908626
397	0.1650965	0.83490354
398	0.6474696	0.35253042
399	0.00017818854	0.99982184
400	0.39370432	0.60629565
401	0.0026788726	0.9973212
402	0.7276789	0.27232113
403	0.05551564	0.94448435
404	0.008499512	0.9915005
405	0.46492925	0.5350707
406	0.00077381736	0.9992262
407	0.023101315	0.9768987
408	0.0011528603	0.9988471
409	0.000113501184	0.9998865
410	0.0037055518	0.99629444
411	0.89906317	0.10093685
412	0.5546616	0.4453385
413	0.0002563508	0.99974364
414	0.38292906	0.6170709
415	0.40024477	0.59975517
416	0.026181623	0.9738184
417	0.91767895	0.08232099
418	0.021629054	0.9783709
419	2.3467735e-05	0.9999765
420	0.0011340225	0.99886596
421	0.0036555303	0.9963445
422	0.008019835	0.9919802
423	0.0065346695	0.99346536
424	0.020912882	0.9790871
425	0.27865103	0.72134894
426	0.15139286	0.8486071
427	0.48705983	0.51294017
428	3.6209858e-05	0.99996376
429	0.020275064	0.97972494
430	0.002217514	0.9977825
431	0.00077921833	0.9992207
432	0.19879296	0.801207
433	0.07861394	0.921386
434	0.0011666408	0.99883336
435	0.13277274	0.86722726
436	0.13530122	0.86469877
437	0.114847176	0.88515276
438	0.7403455	0.25965455
439	4.6598303e-05	0.9999534
440	0.0070355604	0.9929644
441	0.003789988	0.99621
442	0.0008664374	0.9991335
443	0.024026211	0.9759738
444	0.0029859405	0.99701405
445	0.732184	0.26781598
446	0.00306485	0.9969351
447	4.610747e-05	0.99995387
448	0.6722251	0.32777488
449	0.08587464	0.9141254
450	0.4323843	0.5676157
451	0.09261749	0.9073825
452	2.2332655e-05	0.9999777
453	0.12405222	0.8759477
454	0.041167624	0.9588324
455	0.0008775368	0.99912244
456	0.00017677547	0.9998233
457	1.9160869e-05	0.9999808
458	0.99998415	1.5865517e-05
459	0.10737926	0.89262074
460	0.00010366414	0.9998963
461	0.0029142003	0.99708575
462	0.0010748248	0.99892515
463	0.12941207	0.870588
464	0.0017989846	0.998201
465	0.019267624	0.9807324
466	0.630016	0.369984
467	0.030714063	0.96928596
468	0.001938727	0.99806124
469	0.00021636658	0.9997837
470	0.04483961	0.9551604
471	0.00061386725	0.9993861
472	0.008237461	0.9917625
473	0.9437969	0.056203175
474	0.0015388386	0.9984611
475	0.0005404944	0.99945956
476	0.004592338	0.99540764
477	0.0020901412	0.99790984
478	0.02575063	0.9742494
479	0.0040839836	0.99591607
480	0.36521435	0.6347856
481	0.00016660988	0.99983335
482	0.00017414818	0.9998259
483	0.0010950979	0.99890494
484	0.0028296732	0.9971704
485	0.0026031407	0.9973968
486	0.004670165	0.99532986
487	0.0046284324	0.9953715
488	0.0018611895	0.9981388
489	0.008212124	0.99178785
490	0.009027768	0.9909723
491	0.012050134	0.98794985
492	9.629288e-06	0.99999034
493	0.00753351	0.9924665
494	4.8899456e-05	0.9999511
495	0.19631325	0.80368674
496	0.63482326	0.36517674
497	0.08123559	0.9187645
498	0.0033545531	0.9966454
499	0.0003747138	0.9996252
500	7.961939e-05	0.99992037
501	5.471509e-05	0.9999453
502	0.0004814367	0.9995185
503	0.000538722	0.99946123
504	0.011734499	0.9882655
505	0.109176345	0.8908237
506	0.24537407	0.754626
507	0.5562102	0.44378978
508	0.99626833	0.0037316757
509	0.0001530747	0.99984694
510	0.049380973	0.950619
511	0.0035271635	0.9964728
512	0.0053568417	0.9946432
513	0.0016888662	0.99831116
514	0.105607934	0.8943921
515	0.01759091	0.98240906
516	0.00017324816	0.9998267
517	0.0029875818	0.9970124
518	8.489924e-05	0.9999151
519	0.21915907	0.78084093
520	0.016634585	0.9833655
521	0.035460636	0.9645393
522	0.0014792067	0.9985208
523	0.26918894	0.7308111
524	0.041707374	0.9582926
525	0.35058954	0.6494105
526	0.0011069324	0.9988931
527	0.008034038	0.991966
528	0.00010194286	0.9998981
529	0.9542979	0.045702077
530	2.9327532e-05	0.9999707
531	0.021927517	0.9780725
532	0.00066807616	0.9993319
533	0.00030976415	0.9996903
534	0.00088019477	0.9991198
535	3.9162737e-06	0.99999607
536	0.00470397	0.99529606
537	0.00097032636	0.99902964
538	0.18975134	0.8102487
539	0.0040508006	0.99594915
540	0.031799026	0.96820104
541	0.0002444061	0.99975556
542	0.98903346	0.010966583
543	0.0002043278	0.99979573
544	0.027855007	0.97214496
545	0.0032643403	0.99673563
546	0.00517647	0.9948236
547	0.008498259	0.9915017
548	0.00023162545	0.99976844
549	0.37005204	0.629948
550	0.003136411	0.9968636
551	0.003591182	0.99640876
552	0.00054341217	0.9994566
553	0.015477244	0.9845227
554	0.012976571	0.98702335
555	0.01341961	0.9865804
556	0.0012545789	0.99874544
557	0.000315575	0.99968445
558	0.62648034	0.37351966
559	0.4873715	0.5126285
560	0.70522344	0.2947766
561	0.0076963427	0.99230367
562	0.0077133966	0.99228656
563	0.018905995	0.981094
564	0.0066684503	0.9933315
565	7.696651e-05	0.999923
566	0.30838585	0.6916142
567	8.307138e-05	0.9999169
568	0.9073264	0.09267363
569	0.075481474	0.9245185
570	0.00012427878	0.99987566
571	0.00025954598	0.9997404
572	0.0003874542	0.9996126
573	0.051752113	0.9482479
574	0.82648796	0.17351207
575	0.10233753	0.89766246
576	0.36932617	0.6306738
577	0.03053343	0.96946657
578	0.00527913	0.9947208
579	0.00039321856	0.9996068
580	0.0006694675	0.9993305
581	0.70834917	0.29165086
582	0.001729878	0.99827015
583	0.002491968	0.99750805
584	0.07514087	0.9248591
585	0.09220348	0.9077965
586	0.00013408909	0.9998659
587	0.025020896	0.9749791
588	0.4869562	0.51304376
589	0.1390695	0.8609305
590	0.0026203177	0.99737966
591	0.0009574098	0.9990426
592	0.48453557	0.5154644
593	0.00030203265	0.99969804
594	0.0036677874	0.9963322
595	0.0033235934	0.99667645
596	0.00090843864	0.9990916
597	0.76730543	0.23269458
598	0.11390493	0.88609505
599	4.5093248e-06	0.99999547
600	7.245581e-05	0.9999275
601	0.0020674083	0.99793255
602	0.35337022	0.6466298
603	0.92735976	0.07264019
604	0.00032303834	0.99967694
605	0.23067197	0.769328
606	0.011767853	0.9882322
607	0.025543211	0.9744567
608	0.00028573058	0.9997142
609	0.07175193	0.9282481
610	0.0058739693	0.99412596
611	0.0012899252	0.99871004
612	0.042449854	0.9575501
613	0.004974088	0.99502593
614	0.0804951	0.9195049
615	0.0018681829	0.9981318
616	0.6131014	0.38689855
617	1.9525569e-05	0.99998045
618	0.0035419918	0.996458
619	0.9970536	0.002946346
620	0.0015604458	0.9984396
621	0.21073243	0.78926754
622	0.00045867526	0.9995414
623	0.0014465407	0.99855345
624	0.004632642	0.9953674
625	0.122954726	0.8770453
626	0.062205773	0.93779427
627	0.014290006	0.98571
628	0.00031626318	0.99968374
629	0.0013029632	0.9986971
630	0.9474078	0.05259222
631	0.0008069944	0.999193
632	0.51015866	0.4898413
633	0.0062799193	0.99372005
634	0.842834	0.15716599
635	0.034206707	0.96579325
636	6.20357e-05	0.999938
637	0.00014438346	0.99985564
638	0.0073372326	0.9926628
639	0.44810122	0.55189884
640	0.48553932	0.5144607
641	0.9264101	0.07358993
642	0.0046601966	0.99533975
643	0.1353035	0.86469656
644	0.0012494416	0.99875057
645	0.0027450847	0.9972549
646	0.047460303	0.95253974
647	0.00025810432	0.99974185
648	0.07140269	0.9285973
649	0.02782628	0.9721737
650	0.007313734	0.9926863
651	0.0004469284	0.999553
652	3.9946495e-05	0.99996006
653	0.0010406863	0.9989593
654	0.00013477026	0.9998652
655	0.0024326376	0.9975674
656	0.23673923	0.7632607
657	0.37588835	0.6241117
658	0.009348596	0.99065137
659	0.029862855	0.9701371
660	0.029672433	0.97032756
661	0.1464133	0.85358673
662	9.4340015e-05	0.9999057
663	0.026513135	0.97348684
664	0.11556902	0.884431
665	0.001102494	0.99889743
666	0.0017193402	0.99828064
667	0.04922488	0.9507751
668	0.0036782816	0.9963217
669	0.00012895411	0.999871
670	0.045288585	0.9547114
671	0.07867597	0.921324
672	0.024557784	0.97544223
673	0.00030547095	0.9996946
674	0.04284356	0.9571564
675	0.0046304255	0.9953695
676	0.4910891	0.50891095
677	0.0035903396	0.9964097
678	0.86558825	0.13441177
679	0.20713869	0.79286134
680	1.4052645e-06	0.99999857
681	0.0051105716	0.9948894
682	0.03850454	0.9614954
683	0.027118871	0.9728811
684	0.92944175	0.07055822
685	0.025598753	0.9744013
686	0.00012259846	0.99987733
687	0.24374935	0.7562506
688	6.221794e-05	0.9999378
689	0.07064426	0.9293557
690	0.0039497097	0.9960503
691	1.5939462e-05	0.999984
692	0.00033255035	0.9996674
693	0.0009879655	0.999012
694	0.0014700538	0.9985299
695	0.05506354	0.94493645
696	0.15782751	0.8421725
697	0.0523621	0.94763786
698	0.12032559	0.87967443
699	3.2077965e-05	0.99996793
700	0.00013170825	0.9998683
701	0.22195326	0.7780468
702	0.010465797	0.9895342
703	0.00043709064	0.9995629
704	0.00055762916	0.9994424
705	0.75898314	0.24101682
706	0.015231218	0.98476875
707	0.00076093565	0.9992391
708	0.080239706	0.9197602
709	0.0070315604	0.9929684
710	0.35780495	0.64219505
711	0.00060138584	0.9993986
712	0.99925524	0.0007447632
713	0.0010821152	0.99891794
714	0.25253177	0.74746823
715	0.0062698103	0.9937302
716	0.00757093	0.9924291
717	0.0006889399	0.9993111
718	0.11602608	0.8839739
719	0.28967944	0.71032053
720	0.16704391	0.83295614
721	0.046583243	0.95341676
722	0.43118337	0.5688166
723	0.01603109	0.983969
724	8.0376594e-05	0.99991965
725	0.15496002	0.84503996
726	0.00933773	0.9906623
727	1.1803569e-06	0.9999988
728	0.001602761	0.9983972
729	0.00025841212	0.9997416
730	0.0029156776	0.9970843
731	0.87063444	0.12936553
732	0.00040611546	0.9995939
733	0.2869288	0.71307117
734	0.0012754635	0.9987245
735	0.9516638	0.048336156
736	0.00023153846	0.99976844
737	0.04763615	0.9523638
738	0.027625937	0.9723741
739	0.0020948828	0.99790514
740	0.26185712	0.73814285
741	0.0021166278	0.9978834
742	0.50810975	0.49189028
743	0.3636111	0.63638896
744	0.4793507	0.5206493
745	9.3661634e-05	0.9999063
746	0.37800613	0.62199384
747	0.039892886	0.96010715
748	0.8828562	0.117143854
749	0.013854773	0.98614526
750	0.0056863334	0.9943137
751	0.049175855	0.95082414
752	0.013994392	0.98600554
753	0.12873137	0.8712687
754	0.0013653068	0.99863464
755	0.0055856807	0.9944143
756	0.0015667173	0.9984333
757	0.1627963	0.83720374
758	8.80489e-05	0.9999119
759	0.0005078163	0.99949217
760	0.009398334	0.99060166
761	0.0067392387	0.9932608
762	0.09642294	0.9035771
763	0.0018396543	0.9981603
764	0.0009799947	0.99902
765	0.0018097233	0.9981902
766	0.04723454	0.9527654
767	0.7816989	0.21830109
768	0.8201852	0.17981486
769	0.014203686	0.9857963
770	0.6486127	0.35138735
771	0.003552629	0.9964474
772	0.010930103	0.9890698
773	0.56377643	0.43622354
774	0.12517413	0.87482584
775	0.010646562	0.9893534
776	0.0013906698	0.9986093
777	0.3983981	0.6016019
778	0.078112096	0.9218879
779	0.026256775	0.9737432
780	0.023848386	0.97615165
781	5.5915098e-05	0.9999441
782	0.637415	0.36258498
783	0.0067986776	0.9932013
784	0.057781424	0.9422186
785	0.02703903	0.972961
786	0.17614622	0.8238538
787	0.014658228	0.9853418
788	0.21536002	0.78463995
789	0.6963911	0.3036089
790	0.00874278	0.9912572
791	0.05283304	0.947167
792	0.5734985	0.42650157
793	0.0032537251	0.9967463
794	0.034010123	0.9659899
795	2.238922e-06	0.99999774
796	0.0037851087	0.9962149
797	0.0035566015	0.99644345
798	0.038601	0.96139896
799	0.29816225	0.7018377
800	0.28284165	0.7171583
801	0.00051915785	0.9994809
802	0.5102201	0.4897799
803	0.010189842	0.9898101
804	0.0050541563	0.9949458
805	0.06776635	0.9322337
806	5.821213e-07	0.9999994
807	0.4383995	0.5616005
808	0.013100689	0.9868994
809	2.078767e-05	0.99997926
810	0.047727812	0.95227224
811	0.0007669291	0.9992331
812	0.0026240654	0.99737597
813	0.0018032352	0.9981968
814	0.004237495	0.9957625
815	0.0028827584	0.9971173
816	0.005173826	0.99482614
817	0.002531913	0.9974681
818	0.00036891815	0.99963105
819	0.00861906	0.991381
820	0.003849316	0.99615073
821	0.48743546	0.5125645
822	0.15817612	0.8418239
823	0.0005859433	0.9994141
824	0.2351159	0.7648841
825	0.09549116	0.90450877
826	0.43987995	0.56012005
827	0.012992816	0.9870072
828	0.029339243	0.9706607
829	0.9013309	0.098669164
830	9.457583e-05	0.99990547
831	0.009748414	0.99025154
832	0.0027213916	0.99727863
833	0.00607652	0.9939235
834	0.0005556462	0.9994443
835	0.028040482	0.9719595
836	0.3667274	0.6332725
837	0.9835465	0.016453562
838	0.0021614907	0.99783856
839	0.8844491	0.11555089
840	0.0007519599	0.99924797
841	0.6911187	0.30888125
842	0.00014211169	0.9998579
843	0.3134934	0.68650657
844	6.35654e-05	0.99993646
845	9.718953e-05	0.99990284
846	0.0014489156	0.9985511
847	9.097279e-05	0.99990904
848	0.0015211666	0.99847883
849	0.53564686	0.4643531
850	0.0017162772	0.99828374
851	0.04253352	0.9574665
852	0.026346222	0.97365385
853	0.0002619135	0.99973804
854	0.04427414	0.9557259
855	9.742085e-05	0.9999026
856	0.19969422	0.80030584
857	4.0580253e-06	0.99999595
858	0.0674078	0.9325922
859	0.058524534	0.9414755
860	0.86646473	0.1335353
861	2.3677652e-05	0.9999763
862	0.42743564	0.57256436
863	0.0010278629	0.9989722
864	0.00063541526	0.99936455
865	3.3836077e-05	0.99996614
866	0.30581087	0.69418913
867	4.870945e-06	0.9999951
868	0.037448052	0.9625519
869	0.018448377	0.9815516
870	0.002280826	0.9977191
871	0.09239592	0.9076041
872	0.79057205	0.20942795
873	0.00032445253	0.9996755
874	0.8998119	0.10018808
875	0.9728497	0.027150247
876	0.000114032955	0.9998859
877	0.001794981	0.99820507
878	0.0030233087	0.99697673
879	0.40853035	0.59146965
880	0.22506143	0.7749386
881	0.0931687	0.9068313
882	0.07234197	0.9276581
883	0.02195662	0.97804344
884	0.0071233436	0.9928766
885	4.517494e-05	0.9999548
886	0.009336112	0.9906639
887	0.14177969	0.85822034
888	0.60880226	0.3911978
889	0.9849414	0.01505862
890	0.5895037	0.41049632
891	0.0007018035	0.9992982
892	0.017743578	0.98225635
893	0.0015728538	0.99842715
894	0.042960104	0.9570399
895	0.0005090308	0.999491
896	0.022373065	0.9776269
897	0.014587224	0.9854128
898	0.0001224265	0.9998776
899	0.00029285112	0.99970716
900	8.6645356e-05	0.99991333
901	0.0042092013	0.9957908
902	0.97123665	0.028763387
903	0.00013487568	0.99986506
904	0.00071344647	0.9992866
905	0.0033676843	0.9966323
906	0.009895528	0.9901045
907	0.0010964845	0.9989035
908	0.051773403	0.94822663
909	0.0020223544	0.9979777
910	0.00024406101	0.9997559
911	0.058019172	0.94198084
912	0.47115305	0.528847
913	8.644621e-05	0.9999136
914	0.0028091592	0.9971909
915	0.0026973523	0.99730265
916	0.0029356969	0.9970643
917	0.0046034725	0.99539655
918	0.8577426	0.14225742
919	0.00042244446	0.9995776
920	0.012195063	0.9878049
921	0.016758364	0.9832417
922	0.0049263756	0.9950736
923	0.8459933	0.1540067
924	0.033296183	0.9667038
925	0.107094035	0.892906
926	0.0011340788	0.99886596
927	0.14833765	0.8516623
928	0.00089423347	0.99910575
929	0.0042553484	0.99574465
930	0.0016409336	0.998359
931	0.43094987	0.56905013
932	0.005150228	0.99484974
933	0.007668168	0.99233186
934	0.05220998	0.94779
935	0.01963451	0.98036546
936	0.21516193	0.784838
937	0.003357261	0.9966427
938	0.00021479945	0.99978524
939	0.03684187	0.9631581
940	6.88548e-05	0.9999311
941	0.7194877	0.28051233
942	0.15903105	0.84096897
943	9.47448e-05	0.9999052
944	0.0033009727	0.99669904
945	0.00010293295	0.999897
946	0.0023781145	0.99762183
947	0.6852478	0.3147522
948	0.0013428848	0.9986571
949	0.030360868	0.9696391
950	0.006120185	0.9938798
951	0.15255888	0.84744114
952	0.25129396	0.74870604
953	0.09619598	0.903804
954	0.0014955607	0.9985045
955	0.16046622	0.83953375
956	0.03376572	0.96623427
957	0.036707364	0.96329266
958	0.0025914945	0.99740845
959	0.00015408352	0.99984586
960	0.11568136	0.88431865
961	0.02965992	0.97034
962	0.07002201	0.929978
963	0.0014680282	0.99853194
964	0.08176233	0.9182377
965	0.00050364516	0.99949634
966	0.0038645933	0.9961355
967	0.00218785	0.99781215
968	0.022252325	0.97774774
969	0.21335551	0.78664446
970	0.033858772	0.9661412
971	0.00017851232	0.9998215
972	0.9132874	0.08671262
973	0.0001695161	0.9998305
974	0.00096488034	0.9990351
975	0.0072896294	0.99271035
976	0.32064682	0.6793532
977	0.8555682	0.14443186
978	0.0258589	0.9741411
979	0.045493197	0.9545069
980	0.0017263045	0.99827373
981	0.0015089981	0.9984909
982	0.0018085592	0.9981914
983	0.6608537	0.3391463
984	0.0016086948	0.99839133
985	0.9531519	0.046848122
986	0.003060203	0.9969398
987	0.00073452387	0.9992655
988	0.0007489471	0.99925107
989	0.40969497	0.5903051
990	0.0004939832	0.999506
991	0.10960414	0.8903958
992	0.058197837	0.94180214
993	0.95135427	0.04864571
994	0.003314068	0.9966859
995	4.8681195e-05	0.99995136
996	0.016944276	0.9830557
997	0.00054423144	0.99945575
998	9.7289856e-05	0.9999027
999	0.035111938	0.96488804
1000	0.00060965645	0.99939036
1001	8.118901e-06	0.9999919
1002	9.781002e-05	0.9999021
1003	0.0061599915	0.99384004
1004	0.04575274	0.95424724
1005	0.03708229	0.96291775
1006	0.8457296	0.15427047
1007	0.00016695131	0.999833
1008	0.4003412	0.5996588
1009	5.0331957e-05	0.9999497
1010	0.002205539	0.9977945
1011	0.0011706409	0.9988293
1012	1.5954503e-05	0.999984
1013	0.0034417948	0.9965581
1014	0.018877484	0.9811225
1015	0.019876836	0.9801232
1016	0.0060218577	0.99397814
1017	0.00020272005	0.9997973
1018	2.7315948e-06	0.99999726
1019	0.009653006	0.99034697
1020	0.006964274	0.99303573
1021	0.002369697	0.99763024
1022	0.012160165	0.98783976
1023	0.00012609152	0.9998739
1024	0.916178	0.08382199
1025	0.010698849	0.98930115
1026	0.03686755	0.96313244
1027	0.00040866423	0.9995913
1028	0.0050676456	0.99493235
1029	0.005267654	0.9947324
1030	0.00010195161	0.9998981
1031	0.030147383	0.96985257
1032	0.0013935283	0.9986065
1033	0.0019634222	0.99803656
1034	0.0008403242	0.9991597
1035	0.0005491127	0.99945086
1036	9.102885e-05	0.9999089
1037	0.08113449	0.9188655
1038	0.0106883515	0.98931164
1039	0.0038086025	0.9961914
1040	0.00020622968	0.9997938
1041	0.0023529932	0.997647
1042	0.004495656	0.9955043
1043	0.00024819837	0.99975175
1044	0.0003748996	0.9996251
1045	0.83860016	0.16139986
1046	0.0003194091	0.99968064
1047	0.24455237	0.7554476
1048	0.0002566421	0.9997434
1049	0.0015400847	0.99845994
1050	0.18153833	0.8184616
1051	0.08370512	0.9162949
1052	0.03174441	0.9682556
1053	0.19470195	0.8052981
1054	0.23380888	0.7661911
1055	0.0012300173	0.99876994
1056	0.07292571	0.9270743
1057	0.00080468756	0.9991953
1058	5.9219783e-05	0.99994075
1059	0.057191648	0.94280833
1060	0.010123375	0.98987657
1061	0.024027765	0.97597224
1062	0.02804359	0.97195643
1063	0.9074474	0.09255259
1064	0.01288355	0.9871164
1065	0.000264975	0.99973506
1066	0.013932005	0.986068
1067	0.15659943	0.8434006
1068	0.00011441593	0.99988556
1069	0.00030484106	0.9996952
1070	0.062463794	0.9375362
1071	0.00017318196	0.99982685
1072	0.0012572363	0.99874276
1073	4.270257e-05	0.9999573
1074	0.004801347	0.99519867
1075	3.3857295e-06	0.99999666
1076	5.363415e-06	0.99999464
1077	0.0008136465	0.99918634
1078	0.045329053	0.95467097
1079	5.7782647e-05	0.9999422
1080	0.10435302	0.895647
1081	0.3341641	0.6658359
1082	0.92347175	0.0765282
1083	0.22961976	0.77038026
1084	0.0038201008	0.99617994
1085	0.09576366	0.9042364
1086	0.003239538	0.9967604
1087	0.50076413	0.49923587
1088	0.26542416	0.73457587
1089	0.015366988	0.9846331
1090	5.323698e-05	0.9999467
1091	0.020870876	0.9791291
1092	0.42018464	0.5798154
1093	0.45341676	0.5465832
1094	0.0009863569	0.99901366
1095	1.8089544e-05	0.9999819
1096	0.99049217	0.009507871
1097	0.6410896	0.35891038
1098	0.19847193	0.8015281
1099	0.015377735	0.9846223
1100	0.0022183983	0.9977816
1101	0.041363828	0.95863616
1102	0.0018126994	0.99818724
1103	6.07902e-05	0.9999392
1104	0.14258933	0.8574107
1105	0.00034172708	0.9996582
1106	0.008957182	0.99104285
1107	0.19547899	0.804521
1108	0.0037082005	0.9962919
1109	0.072120994	0.92787904
1110	0.20566516	0.7943348
1111	0.062946364	0.9370536
1112	0.00031731147	0.99968266
1113	0.00025896163	0.999741
1114	0.00072994974	0.99927
1115	0.00037221197	0.9996277
1116	0.003334811	0.9966652
1117	0.014667583	0.9853324
1118	7.884405e-05	0.9999212
1119	0.00086767797	0.99913234
1120	0.021934874	0.9780651
1121	0.00079305517	0.99920696
1122	1.031669e-05	0.9999896
1123	0.0018323744	0.99816763
1124	0.16479163	0.83520836
1125	0.000861936	0.999138
1126	0.0128679145	0.9871321
1127	0.0025433314	0.9974567
1128	0.014741357	0.9852586
1129	0.49327743	0.50672257
1130	0.0023369007	0.99766314
1131	0.0010797293	0.9989203
1132	0.008144672	0.99185526
1133	0.017682077	0.9823179
1134	0.013938916	0.9860611
1135	5.542895e-05	0.99994457
1136	0.002583766	0.99741626
1137	0.0061830934	0.9938169
1138	4.114266e-05	0.9999589
1139	0.07000432	0.9299957
1140	0.0035887773	0.99641126
1141	4.2888096e-06	0.9999957
1142	0.605613	0.394387
1143	0.004801746	0.9951983
1144	0.026827812	0.9731722
1145	0.0030174716	0.9969825
1146	0.54536813	0.45463192
1147	7.0043614e-05	0.9999299
1148	2.6072892e-05	0.9999739
1149	8.186995e-06	0.9999918
1150	0.026040506	0.9739595
1151	4.9534185e-05	0.9999504
1152	0.12952083	0.8704792
1153	0.0048226384	0.9951774
1154	0.0006615868	0.99933845
1155	0.012378945	0.987621
1156	0.0038863053	0.99611366
1157	0.022188647	0.97781134
1158	5.269201e-05	0.9999473
1159	0.0030679817	0.996932
1160	0.00017875999	0.99982125
1161	0.5817471	0.41825292
1162	0.012418102	0.98758197
1163	0.16669254	0.83330745
1164	0.00312258	0.99687743
1165	0.0019267575	0.9980732
1166	0.16643605	0.8335639
1167	0.0030081302	0.9969919
1168	0.081999846	0.9180001
1169	0.022136874	0.9778632
1170	0.015700009	0.98429996
1171	0.029991504	0.9700085
1172	0.9999311	6.884481e-05
1173	0.004540222	0.99545974
1174	0.59791505	0.40208492
1175	0.88439065	0.11560941
1176	0.012476223	0.9875238
1177	0.004750549	0.9952494
1178	0.11178899	0.8882111
1179	0.016465371	0.98353463
1180	0.007904069	0.99209595
1181	0.06331267	0.9366873
1182	0.002912081	0.9970879
1183	0.011423254	0.9885768
1184	0.096396215	0.90360385
1185	0.0025989313	0.9974011
1186	0.015515823	0.98448426
1187	0.0012833079	0.9987167
1188	0.6322948	0.36770526
1189	0.0002190927	0.99978095
1190	0.00024694097	0.99975306
1191	0.099174686	0.9008253
1192	0.009753277	0.9902468
1193	0.6576913	0.3423087
1194	0.0010802821	0.9989197
1195	0.05869615	0.94130385
1196	0.6088873	0.3911127
1197	0.083100036	0.9169
1198	0.995989	0.004011021
1199	0.08187292	0.9181271
1200	0.47152767	0.52847236
1201	0.10145155	0.8985485
1202	3.6747806e-05	0.9999633
1203	0.08130918	0.9186908
1204	0.0059457626	0.99405426
1205	0.45456773	0.54543227
1206	0.06613231	0.93386775
1207	0.31986883	0.6801312
1208	0.00017923345	0.99982077
1209	7.171323e-06	0.99999285
1210	8.8601766e-05	0.9999114
1211	0.01041303	0.98958695
1212	0.59790087	0.40209907
1213	0.0076814806	0.9923185
1214	0.02584528	0.9741547
1215	0.0012542694	0.9987457
1216	0.39068776	0.6093123
1217	0.0037670848	0.9962329
1218	0.25809044	0.74190956
1219	0.0006810822	0.99931896
1220	0.34316817	0.6568318
1221	0.00067113095	0.99932885
1222	0.09359916	0.9064008
1223	0.055410847	0.94458914
1224	0.0009534182	0.9990466
1225	0.16743402	0.83256596
1226	0.05955837	0.94044167
1227	0.4250444	0.5749556
1228	0.0010811384	0.9989189
1229	0.008613968	0.99138606
1230	0.00088645593	0.9991135
1231	0.0063922876	0.99360776
1232	0.0013719257	0.99862814
1233	0.0056473473	0.9943527
1234	0.015904779	0.9840953
1235	0.015502541	0.9844974
1236	0.024548594	0.9754514
1237	0.00084784004	0.9991522
1238	0.003704165	0.99629587
1239	0.0009667194	0.99903333
1240	0.8964388	0.10356118
1241	0.0345251	0.9654749
1242	0.081871405	0.9181286
1243	0.014551332	0.98544866
1244	0.0001140021	0.99988604
1245	0.00027212297	0.9997279
1246	0.0015940359	0.998406
1247	0.072867595	0.9271324
1248	0.11342053	0.8865795
1249	0.05849369	0.94150627
1250	0.05604129	0.9439587
1251	0.0027035216	0.9972965
1252	0.00029740104	0.9997025
1253	0.0003980165	0.999602
1254	0.0028039946	0.99719596
1255	0.0025880432	0.997412
1256	0.01275711	0.98724294
1257	0.023512911	0.9764871
1258	9.561099e-06	0.99999046
1259	0.012478643	0.98752135
1260	0.01731393	0.98268604
1261	0.0830073	0.9169927
1262	0.0009541161	0.9990459
1263	0.14998521	0.8500148
1264	0.0055768387	0.9944232
1265	0.00066786417	0.99933213
1266	0.15552258	0.8444774
1267	0.00036066392	0.9996393
1268	0.0012783257	0.99872166
1269	2.259928e-05	0.99997735
1270	2.5644411e-05	0.99997437
1271	0.030393532	0.9696065
1272	0.26620317	0.7337968
1273	0.5217036	0.47829643
1274	4.582142e-05	0.9999542
1275	0.013455706	0.9865443
1276	0.062149297	0.93785065
1277	0.8397212	0.16027877
1278	0.0016835635	0.9983164
1279	0.000766753	0.99923325
1280	0.004233159	0.9957669
1281	0.4178647	0.5821353
1282	0.9988576	0.0011424463
1283	0.013307098	0.98669285
1284	0.98273855	0.01726152
1285	0.0002724719	0.99972755
1286	0.39966807	0.60033196
1287	0.752636	0.24736394
1288	0.005069357	0.99493057
1289	0.00242758	0.99757236
1290	0.00703167	0.99296826
1291	0.0011116131	0.99888843
1292	6.388199e-05	0.9999361
1293	0.5455927	0.45440724
1294	0.06042551	0.9395744
1295	0.96978754	0.030212462
1296	4.885741e-05	0.9999511
1297	0.00018009238	0.99981993
1298	0.9977082	0.0022918156
1299	0.19979303	0.80020696
1300	0.0010211043	0.998979
1301	0.009200445	0.9907995
1302	0.00017611496	0.99982387
1303	0.94377667	0.056223355
1304	0.002174005	0.9978259
1305	0.7221187	0.2778813
1306	0.00021413648	0.99978584
1307	0.025253205	0.9747468
1308	0.009406171	0.9905938
1309	0.0096876295	0.99031234
1310	0.000106879714	0.99989307
1311	0.05107266	0.94892734
1312	0.00077789475	0.99922204
1313	5.254323e-05	0.9999474
1314	0.027211132	0.9727888
1315	0.2655562	0.73444384
1316	2.7986673e-05	0.999972
1317	0.00038914673	0.99961084
1318	0.8198516	0.18014842
1319	0.04213289	0.9578671
1320	0.002729962	0.99727005
1321	0.78297436	0.21702567
1322	0.0019580957	0.99804187
1323	2.7141963e-05	0.9999728
1324	0.9800924	0.019907592
1325	0.0004473596	0.99955267
1326	0.7406032	0.2593968
1327	0.0017510685	0.99824893
1328	0.00073950563	0.9992605
1329	7.6706994e-05	0.9999232
1330	0.0013911811	0.9986089
1331	0.0030733298	0.9969267
1332	0.082567	0.91743296
1333	0.0026608533	0.9973392
1334	0.08699698	0.913003
1335	0.037752144	0.9622478
1336	0.0041086003	0.99589133
1337	0.023766678	0.9762333
1338	0.020838453	0.9791615
1339	0.04237724	0.95762277
1340	0.043148417	0.9568516
1341	0.0035451706	0.99645483
1342	0.0045521	0.99544793
1343	0.079736754	0.92026323
1344	0.05233319	0.94766676
1345	0.11103541	0.88896465
1346	0.013999414	0.9860006
1347	0.09277222	0.90722775
1348	0.34392264	0.6560774
1349	0.0022037653	0.9977963
1350	0.0018064394	0.99819356
1351	0.00012384888	0.99987614
1352	0.00047714272	0.9995229
1353	0.29408768	0.70591235
1354	0.001775318	0.9982247
1355	0.011273837	0.9887262
1356	0.019612765	0.9803873
1357	0.1034568	0.8965432
1358	0.44306907	0.5569309
1359	0.00024932905	0.9997507
1360	0.00045940685	0.99954057
1361	0.35755432	0.64244574
1362	0.0053926925	0.9946074
1363	0.009782587	0.9902174
1364	0.00065317337	0.9993468
1365	0.0116962455	0.9883038
1366	0.0020956006	0.9979044
1367	0.009035432	0.99096453
1368	7.231038e-05	0.99992764
1369	0.6154231	0.38457692
1370	0.08708594	0.91291404
1371	0.0917125	0.90828747
1372	0.9962148	0.003785186
1373	0.94309145	0.056908596
1374	0.7324626	0.2675374
1375	0.041495223	0.9585048
1376	0.00033471515	0.99966526
1377	0.00054182357	0.99945813
1378	3.06995e-05	0.99996924
1379	0.00024789068	0.9997521
1380	0.006381826	0.99361825
1381	0.014266396	0.9857336
1382	0.0036076051	0.9963924
1383	0.47315308	0.52684695
1384	0.02973936	0.9702607
1385	0.9972843	0.0027157138
1386	0.123885706	0.8761143
1387	0.003920685	0.99607927
1388	5.205289e-07	0.9999995
1389	0.6348821	0.36511788
1390	4.143187e-06	0.9999958
1391	0.8360576	0.1639424
1392	0.0001557511	0.9998442
1393	3.0242882e-05	0.9999697
1394	0.7675577	0.23244229
1395	0.000530343	0.9994697
1396	0.0035426985	0.9964573
1397	0.01224236	0.9877577
1398	0.0046481183	0.9953519
1399	0.0003074111	0.99969256
1400	0.0016559724	0.99834406
1401	0.35828727	0.6417128
1402	0.0015683232	0.9984316
1403	0.8726765	0.12732346
1404	0.05155485	0.9484451
1405	0.033893563	0.9661065
1406	0.9569825	0.043017462
1407	0.017037274	0.9829627
1408	0.992214	0.0077860015
1409	0.12311532	0.8768847
1410	0.29903895	0.70096105
1411	0.057142302	0.94285774
1412	4.0441014e-06	0.99999595
1413	0.002402157	0.9975979
1414	0.040339902	0.9596601
1415	0.027347319	0.9726527
1416	0.045778506	0.9542215
1417	0.14315528	0.8568448
1418	0.0066827964	0.9933171
1419	0.12219916	0.8778008
1420	0.20723407	0.7927659
1421	0.00041494577	0.9995851
1422	0.04619772	0.9538023
1423	0.0025957648	0.99740416
1424	0.0060817604	0.9939182
1425	0.036015503	0.96398443
1426	0.007510549	0.99248946
1427	0.001783196	0.9982168
1428	0.089373164	0.9106268
1429	0.045987897	0.95401204
1430	0.3129409	0.6870591
1431	0.10684263	0.89315736
1432	0.03830003	0.96169996
1433	0.067398146	0.9326018
1434	6.8480185e-05	0.9999316
1435	1.1020369e-05	0.99998903
1436	0.11895257	0.8810475
1437	8.212096e-06	0.9999918
1438	0.0044702683	0.9955297
1439	3.2501423e-05	0.99996746
1440	0.092435926	0.90756404
1441	0.322605	0.67739505
1442	0.0037880442	0.996212
1443	0.5730417	0.4269583
1444	0.030745592	0.9692544
1445	0.006251465	0.99374855
1446	0.017441928	0.9825581
1447	0.0030781473	0.99692184
1448	0.062287457	0.9377126
1449	0.0028000071	0.9972
1450	0.00055886677	0.9994411
1451	0.0015371348	0.9984629
1452	0.00016420391	0.9998357
1453	0.0031205527	0.99687946
1454	0.946227	0.053772997
1455	0.0003185357	0.9996815
1456	0.38692686	0.6130731
1457	0.0270319	0.9729681
1458	0.36660683	0.6333931
1459	0.17620246	0.8237975
1460	0.04347308	0.9565269
1461	0.12507804	0.8749219
1462	0.6680451	0.33195484
1463	0.004735135	0.9952649
1464	0.0004088893	0.9995912
1465	0.04398014	0.9560199
1466	0.021629738	0.97837025
1467	0.011151751	0.9888482
1468	0.0012159293	0.9987841
1469	0.4239855	0.57601446
1470	0.00390981	0.9960901
1471	0.06298237	0.9370176
1472	0.05808514	0.94191486
1473	0.0012363232	0.9987637
1474	0.0007454281	0.9992545
1475	0.0053279656	0.994672
1476	0.068075284	0.93192464
1477	0.44276947	0.5572305
1478	0.09447746	0.9055226
1479	0.09800678	0.9019932
1480	1.765257e-05	0.99998236
1481	0.15114042	0.8488596
1482	0.13351269	0.86648726
1483	0.074518934	0.92548114
1484	0.0030510835	0.9969489
1485	0.00038476626	0.9996152
1486	0.37034485	0.6296552
1487	0.059107993	0.940892
1488	0.0118054645	0.9881946
1489	0.0055760955	0.9944239
1490	0.060459964	0.93954
1491	0.045196928	0.9548031
1492	0.003229608	0.9967704
1493	0.22523783	0.77476215
1494	0.026695916	0.9733041
1495	0.0036295955	0.99637043
1496	0.02269268	0.9773073
1497	0.05045408	0.949546
1498	0.42253312	0.57746685
1499	0.63801014	0.36198983
1500	0.0064649163	0.99353504
1501	0.0003053233	0.9996947
1502	0.1249149	0.8750851
1503	0.99234056	0.007659472
1504	0.0004426894	0.9995573
1505	0.210334	0.78966606
1506	0.017286709	0.98271334
1507	0.0022738792	0.99772614
1508	3.524915e-06	0.9999964
1509	0.00022116254	0.9997788
1510	0.03173402	0.96826595
1511	0.012275934	0.98772407
1512	0.8997428	0.10025725
1513	0.83080506	0.16919497
1514	0.011432412	0.9885676
1515	0.1152416	0.88475835
1516	0.03367386	0.9663262
1517	0.000379409	0.99962056
1518	0.0072897957	0.99271023
1519	0.0061012683	0.99389875
1520	0.32201573	0.67798424
1521	0.0011876961	0.9988123
1522	0.001167261	0.99883276
1523	0.08165657	0.9183434
1524	0.71313715	0.28686282
1525	2.9604034e-05	0.99997044
1526	0.12535183	0.87464815
1527	0.09527259	0.9047274
1528	0.9914932	0.008506713
1529	0.75906706	0.24093291
1530	0.92899835	0.07100169
1531	0.026009368	0.9739906
1532	0.0015805863	0.9984194
1533	0.007518135	0.9924819
1534	0.08350684	0.9164932
1535	0.00028486212	0.99971515
1536	0.00091187056	0.99908817
1537	1.5950669e-05	0.999984
1538	0.21269867	0.78730136
1539	0.9704466	0.029553449
1540	0.019349562	0.98065037
1541	0.17366101	0.82633895
1542	0.062353756	0.9376462
1543	0.7049412	0.29505882
1544	0.59371156	0.40628844
1545	0.10073585	0.8992641
1546	0.007645704	0.9923543
1547	0.0012086736	0.9987914
1548	0.21671046	0.78328955
1549	0.00821134	0.9917887
1550	0.1910287	0.80897135
1551	0.07357648	0.9264235
1552	0.8859678	0.11403223
1553	0.92537504	0.074625015
1554	0.0004522301	0.9995478
1555	0.48757765	0.5124223
1556	0.0006227051	0.9993773
1557	0.04228587	0.9577141
1558	0.0018978717	0.9981021
1559	0.031276327	0.96872365
1560	0.053140007	0.94686
1561	0.22088118	0.77911884
1562	0.010184394	0.9898156
1563	0.00056995894	0.99943
1564	0.02002167	0.9799784
1565	0.0014643386	0.99853563
1566	0.0007175161	0.99928254
1567	0.0001529504	0.99984705
1568	0.32409585	0.67590415
1569	0.12729299	0.872707
1570	0.8253675	0.17463252
1571	0.0022684608	0.9977316
1572	0.00012391254	0.999876
1573	0.00025968385	0.9997403
1574	9.383274e-05	0.9999062
1575	0.0016648807	0.9983352
1576	0.011439447	0.9885606
1577	0.099606425	0.9003936
1578	0.9056658	0.094334245
1579	0.018092817	0.9819072
1580	0.00044499393	0.99955493
1581	2.3939096e-05	0.99997604
1582	0.25918642	0.74081355
1583	0.0006920357	0.999308
1584	0.6250415	0.37495852
1585	6.016159e-05	0.9999398
1586	0.010767265	0.9892328
1587	0.010813143	0.9891868
1588	0.051870096	0.94812995
1589	0.029764693	0.97023535
1590	0.05792311	0.9420769
1591	0.18142763	0.8185724
1592	0.004083326	0.99591666
1593	0.03819174	0.96180826
1594	0.0013719831	0.998628
1595	0.0016837142	0.9983163
1596	0.78450555	0.21549442
1597	0.9965036	0.0034964387
1598	0.8731669	0.12683313
1599	2.3344966e-05	0.99997663
1600	0.23403506	0.7659649
1601	0.00012435846	0.99987566
1602	3.5500176e-05	0.9999645
1603	0.20576288	0.79423714
1604	0.016855894	0.9831441
1605	0.082356505	0.91764355
1606	0.0015302636	0.99846977
1607	0.62689006	0.37310997
1608	0.34805226	0.65194774
1609	0.057243377	0.94275665
1610	0.08098828	0.91901165
1611	0.046944465	0.95305556
1612	0.0012909295	0.9987091
1613	0.92046136	0.07953859
1614	0.06994097	0.930059
1615	0.00047295948	0.9995271
1616	0.0029747202	0.9970253
1617	0.0005506872	0.9994493
1618	0.750935	0.24906498
1619	0.0010631918	0.99893683
1620	0.0003251778	0.9996748
1621	0.0005814711	0.9994185
1622	0.032212365	0.9677876
1623	0.004165362	0.9958346
1624	0.0057395995	0.99426043
1625	0.012894835	0.98710513
1626	0.007402727	0.9925972
1627	0.075431935	0.92456806
1628	0.0022863017	0.9977137
1629	0.3035579	0.6964421
1630	2.6045283e-05	0.999974
1631	0.00062534434	0.9993747
1632	0.015021208	0.98497874
1633	0.010448003	0.98955196
1634	0.0019421257	0.9980579
1635	0.001563461	0.9984365
1636	0.0033894193	0.9966106
1637	0.065790035	0.93421
1638	0.29722324	0.70277673
1639	0.009037789	0.9909622
1640	0.77406204	0.22593792
1641	8.2317834e-05	0.9999176
1642	0.72662157	0.27337843
1643	0.002604295	0.99739575
1644	0.3890687	0.6109313
1645	0.7406521	0.25934786
1646	0.9352579	0.0647421
1647	0.000101644655	0.9998983
1648	0.00046585896	0.99953413
1649	0.16081372	0.8391863
1650	0.014571797	0.98542815
1651	0.44299722	0.5570028
1652	0.0055641783	0.9944358
1653	0.0041508437	0.99584913
1654	0.12969485	0.8703051
1655	0.00052510167	0.99947494
1656	0.73894465	0.26105535
1657	0.036864243	0.9631357
1658	0.007852515	0.9921475
1659	0.00013683291	0.99986315
1660	0.011516137	0.98848385
1661	0.0024330437	0.99756694
1662	0.083672926	0.9163271
1663	0.0011129885	0.998887
1664	0.008747066	0.99125296
1665	0.00063411664	0.99936587
1666	0.021947805	0.9780522
1667	0.00021336082	0.9997867
1668	0.0128644565	0.9871356
1669	0.0024371883	0.99756277
1670	0.27344453	0.72655547
1671	0.017862871	0.98213714
1672	0.6571565	0.34284353
1673	3.888017e-05	0.99996114
1674	0.026967617	0.9730324
1675	0.0060295854	0.9939704
1676	0.04015698	0.95984304
1677	0.0034748819	0.9965251
1678	0.3545282	0.6454718
1679	0.00025778954	0.9997422
1680	0.0016291568	0.9983708
1681	0.17000882	0.82999116
1682	0.005558219	0.9944418
1683	0.04474083	0.95525914
1684	0.0039859638	0.9960141
1685	0.081874706	0.91812533
1686	4.61182e-05	0.99995387
1687	0.004019816	0.99598014
1688	0.008036456	0.9919635
1689	0.02258637	0.9774137
1690	0.21684901	0.783151
1691	0.00465359	0.99534637
1692	0.026919037	0.973081
1693	0.043861344	0.9561387
1694	0.0016379849	0.998362
1695	0.38522053	0.6147795
1696	0.0015485163	0.9984515
1697	0.9880129	0.011987054
1698	0.00052523275	0.9994748
1699	0.000767619	0.9992324
1700	0.0085491305	0.99145085
1701	0.20270665	0.79729337
1702	0.46251482	0.5374852
1703	0.21095145	0.78904855
1704	0.0004352802	0.9995647
1705	0.00013657806	0.9998634
1706	0.8545994	0.14540051
1707	0.0002637556	0.99973625
1708	2.2763757e-05	0.99997723
1709	0.02058251	0.9794175
1710	0.008592795	0.9914072
1711	0.8973073	0.102692716
1712	0.60060847	0.39939153
1713	0.06383751	0.93616253
1714	0.064432114	0.9355679
1715	0.0022974988	0.99770254
1716	0.00018380595	0.99981624
1717	0.003785281	0.9962147
1718	0.0002140826	0.99978596
1719	0.00033989394	0.99966013
1720	0.009792583	0.9902074
1721	0.030834252	0.9691657
1722	0.7802638	0.2197362
1723	0.00031479547	0.99968517
1724	0.9384341	0.06156592
1725	0.9427362	0.057263862
1726	0.19397645	0.80602354
1727	0.0019983754	0.99800164
1728	0.03167273	0.96832734
1729	0.79615384	0.20384617
1730	1.27698895e-05	0.99998724
1731	0.19110107	0.8088989
1732	0.1421389	0.85786104
1733	0.4553323	0.5446677
1734	0.0040637758	0.99593616
1735	0.00062055653	0.9993794
1736	0.010079062	0.989921
1737	1.3439557e-05	0.9999865
1738	0.00020336066	0.9997967
1739	0.022532599	0.9774674
1740	0.9988066	0.0011933959
1741	0.037060373	0.9629396
1742	0.0014180474	0.998582
1743	0.002163241	0.99783677
1744	0.0008314751	0.9991685
1745	0.003489922	0.9965101
1746	9.53726e-07	0.99999905
1747	0.00024448652	0.99975556
1748	0.010573292	0.98942673
1749	0.9364067	0.06359334
1750	0.0035649538	0.99643505
1751	0.2624601	0.73753995
1752	0.6886264	0.3113736
1753	0.0014194931	0.9985806
1754	0.00037289463	0.9996271
1755	0.25592354	0.7440765
1756	0.33870044	0.6612995
1757	0.00085020025	0.9991498
1758	0.09688026	0.90311974
1759	0.0065691825	0.9934308
1760	0.19148706	0.8085129
1761	0.015625654	0.98437434
1762	0.017185744	0.9828143
1763	0.9275741	0.072425894
1764	0.7570578	0.24294221
1765	0.015112485	0.9848875
1766	0.44540423	0.55459577
1767	0.001097392	0.99890256
1768	0.81705594	0.18294406
1769	0.98430485	0.015695183
1770	0.19551605	0.804484
1771	0.0053525977	0.99464744
1772	0.002793913	0.99720603
1773	0.00036844192	0.9996315
1774	0.00022292633	0.99977714
1775	0.63548166	0.3645184
1776	2.5703364e-05	0.99997425
1777	4.2708845e-05	0.9999573
1778	0.0013163484	0.99868363
1779	0.7908159	0.20918407
1780	0.0004147761	0.9995852
1781	0.00022595041	0.99977404
1782	0.94631356	0.053686447
1783	0.72855014	0.27144983
1784	0.004775213	0.9952247
1785	0.02234115	0.9776588
1786	0.010568653	0.9894314
1787	0.0040731346	0.9959268
1788	0.9649993	0.03500064
1789	0.0004656783	0.99953437
1790	0.14502631	0.85497373
1791	0.0020477753	0.9979522
1792	0.0004983603	0.9995016
1793	0.0106443325	0.9893556
1794	0.0012431626	0.9987569
1795	0.48790008	0.5121
1796	0.0071377424	0.9928623
1797	0.00050105347	0.99949896
1798	0.013877816	0.9861222
1799	0.0020444277	0.99795556
1800	0.008840317	0.99115974
1801	0.0028497428	0.99715024
1802	0.07656953	0.9234305
1803	0.010636406	0.98936355
1804	0.0019377862	0.9980622
1805	4.303022e-06	0.9999957
1806	2.795224e-05	0.9999721
1807	0.0010881277	0.99891186
1808	0.004916073	0.99508387
1809	0.023109613	0.97689044
1810	0.000843741	0.99915624
1811	0.019148292	0.98085177
1812	0.76532906	0.23467092
1813	0.018588379	0.98141164
1814	0.00035240685	0.9996476
1815	0.8430277	0.15697224
1816	0.003015187	0.9969848
1817	0.14546062	0.8545394
1818	0.7374329	0.26256713
1819	0.0028492468	0.9971507
1820	0.0056137987	0.9943862
1821	0.0010093868	0.9989906
1822	0.0014154076	0.9985846
1823	0.02494492	0.97505504
1824	0.00047457826	0.9995254
1825	0.95388067	0.046119366
1826	2.4991266e-05	0.99997497
1827	0.0037499554	0.9962501
1828	0.102092616	0.8979074
1829	0.06508621	0.9349139
1830	0.0011341609	0.99886584
1831	0.00015415333	0.99984586
1832	0.0045565045	0.99544346
1833	0.27770057	0.72229946
1834	0.002897128	0.9971029
1835	0.8176104	0.18238966
1836	0.7197597	0.28024027
1837	0.1276555	0.8723445
1838	0.39002573	0.60997427
1839	0.014660678	0.9853393
1840	0.00023792867	0.9997621
1841	0.10473999	0.89526004
1842	0.032688472	0.96731156
1843	0.0011958628	0.9988041
1844	0.1675581	0.8324419
1845	0.0009604033	0.9990396
1846	0.001981303	0.99801874
1847	0.0045972294	0.9954028
1848	0.0048744646	0.9951256
1849	0.016078318	0.98392165
1850	0.12483791	0.87516207
1851	0.0037028668	0.9962972
1852	0.014411992	0.9855881
1853	0.02157779	0.97842216
1854	0.043764777	0.95623523
1855	0.0005062263	0.9994937
1856	0.9566496	0.04335036
1857	0.45512772	0.54487234
1858	0.00994556	0.99005437
1859	0.0002453393	0.9997546
1860	0.2193448	0.78065515
1861	0.034674197	0.96532583
1862	0.00028773636	0.9997123
1863	0.21177271	0.78822726
1864	0.14716214	0.85283786
1865	0.013951014	0.98604906
1866	0.06357333	0.9364267
1867	0.060158156	0.9398418
1868	0.0028605082	0.99713945
1869	0.00025632052	0.99974364
1870	0.82087785	0.17912222
1871	0.0048964345	0.9951036
1872	1.7256289e-05	0.9999827
1873	0.00032665618	0.99967337
1874	0.006812543	0.9931874
1875	0.1633013	0.8366987
1876	0.04612915	0.95387083
1877	9.372508e-05	0.9999063
1878	0.73751783	0.2624822
1879	0.51834446	0.48165554
1880	0.0073944344	0.99260557
1881	0.05585326	0.94414675
1882	0.019395348	0.98060465
1883	0.006497316	0.9935027
1884	2.4183746e-05	0.9999758
1885	0.022656363	0.9773437
1886	0.0021242534	0.9978758
1887	0.00022791092	0.99977213
1888	0.037448	0.962552
1889	0.00031008327	0.99968994
1890	0.6525738	0.34742615
1891	0.109630905	0.8903691
1892	0.96459645	0.035403594
1893	0.0029901864	0.99700975
1894	0.17199504	0.828005
1895	0.9993395	0.00066050066
1896	0.007859912	0.9921401
1897	0.00020864522	0.9997913
1898	0.789894	0.21010594
1899	0.025746115	0.97425395
1900	0.0016055347	0.9983944
1901	0.5368884	0.4631116
1902	0.006416981	0.993583
1903	0.025781859	0.9742182
1904	0.012944406	0.98705554
1905	0.9968958	0.0031042106
1906	0.0003497092	0.99965024
1907	0.17780204	0.822198
1908	0.29958788	0.7004121
1909	0.00044496154	0.99955505
1910	0.0021758105	0.9978242
1911	0.0011228177	0.9988772
1912	0.021137865	0.97886217
1913	0.92124283	0.07875715
1914	2.7387465e-05	0.9999726
1915	0.00025771535	0.9997423
1916	0.33965132	0.6603487
1917	0.08231412	0.91768587
1918	0.07992245	0.9200775
1919	0.0029144553	0.9970855
1920	0.0062440634	0.99375594
1921	0.09647875	0.9035213
1922	0.06314739	0.9368526
1923	0.00901123	0.9909888
1924	0.059668478	0.9403315
1925	0.5088398	0.49116018
1926	8.971013e-05	0.99991024
1927	0.0064272955	0.9935727
1928	0.75695515	0.24304482
1929	0.005966898	0.99403316
1930	0.033383746	0.9666163
1931	0.0001266869	0.9998733
1932	3.559591e-05	0.99996436
1933	0.13083035	0.8691696
1934	0.95262307	0.0473769
1935	0.0015803576	0.99841964
1936	0.016334465	0.9836655
1937	0.020240597	0.9797594
1938	0.08150619	0.91849387
1939	0.0007078781	0.99929214
1940	0.0019188338	0.9980812
1941	0.008065116	0.9919349
1942	0.00036666103	0.9996333
1943	0.004276996	0.995723
1944	0.0009860786	0.9990139
1945	0.40315935	0.5968407
1946	0.9310563	0.068943724
1947	0.008383041	0.9916169
1948	0.0023618327	0.9976382
1949	0.0017430385	0.998257
1950	0.03732485	0.96267515
1951	0.00029829072	0.9997017
1952	1.5600092e-05	0.9999844
1953	0.79592407	0.20407592
1954	0.17389694	0.82610303
1955	0.03644549	0.9635545
1956	0.34866306	0.6513369
1957	0.01414575	0.9858542
1958	4.2762433e-05	0.9999572
1959	0.0032399802	0.9967601
1960	0.0010559005	0.9989441
1961	0.0003491254	0.99965084
1962	0.004985429	0.9950146
1963	0.0029027353	0.99709725
1964	0.41100934	0.5889906
1965	0.0009642949	0.9990357
1966	0.0058679413	0.9941321
1967	0.03356719	0.9664328
1968	0.0053361645	0.99466383
1969	0.3736489	0.62635106
1970	0.7198552	0.28014475
1971	0.02736858	0.97263145
1972	0.94675606	0.053243957
1973	0.34219053	0.6578095
1974	0.005286512	0.9947135
1975	0.0012281279	0.99877185
1976	2.1896074e-05	0.99997807
1977	0.02701409	0.9729859
1978	0.14308998	0.85691005
1979	0.0026918612	0.99730814
1980	0.20505737	0.7949426
1981	5.994032e-05	0.99994004
1982	0.00019482854	0.99980515
1983	0.15514965	0.84485036
1984	0.032656975	0.96734303
1985	0.1094504	0.89054966
1986	0.0031105531	0.9968894
1987	0.9937364	0.0062635536
1988	0.22731882	0.7726811
1989	0.009605025	0.990395
1990	0.0054914197	0.99450856
1991	0.025467591	0.97453237
1992	0.09761947	0.9023805
1993	0.01918759	0.98081243
1994	0.045186564	0.9548134
1995	0.14435108	0.8556489
1996	0.00458658	0.9954135
1997	0.16450185	0.83549815
1998	0.53145003	0.46854997
[truncated: 993 more rows]
