# Supplementary material for: Evaluating deep learning-based melanoma classification using immunohistochemistry and routine histology: A three center study
Source: PLoS One. 2024 Jan 19;19(1):e0297146. doi: 10.1371/journal.pone.0297146 (PMC10798511; doi:10.1371/journal.pone.0297146)
Supplement: S5 Dataset — (ZIP) [file pone.0297146.s011.zip › minimal_dataset/tile_predictions/dresden/957404-1-HE_ind_ISlab_0.0.csv]

	0	1
0	0.0059291576	0.9940708
1	0.24367774	0.75632226
2	0.008770079	0.9912299
3	0.2638097	0.7361903
4	0.8707522	0.12924777
5	0.7717685	0.22823155
6	0.9679335	0.032066576
7	0.10153176	0.89846826
8	0.27796945	0.7220306
9	0.7784425	0.2215575
10	0.0014411268	0.99855894
11	0.24983057	0.75016946
12	0.0005027894	0.9994972
13	0.22551262	0.7744874
14	0.96856266	0.031437308
15	0.00095662614	0.9990434
16	0.0045382422	0.99546176
17	0.011382575	0.9886175
18	0.20757486	0.79242516
19	0.015792489	0.98420745
20	0.38943526	0.6105647
21	0.08681156	0.9131885
22	0.032697424	0.9673026
23	0.05839297	0.941607
24	0.93638384	0.063616104
25	0.96560705	0.034392975
26	0.02446365	0.97553635
27	0.00059211056	0.9994079
28	0.056653474	0.9433465
29	0.0040908298	0.9959092
30	0.05574689	0.94425315
31	0.72440773	0.27559227
32	4.6882233e-05	0.99995315
33	0.40652034	0.59347963
34	0.0027053633	0.9972946
35	0.006911067	0.9930889
36	0.6168649	0.3831351
37	0.49169073	0.5083093
38	0.07836246	0.9216376
39	0.4942458	0.5057542
40	0.8604189	0.13958102
41	0.3227886	0.6772114
42	0.2017012	0.79829884
43	0.96879095	0.031209044
44	0.22557221	0.7744278
45	0.61697346	0.38302657
46	0.67881244	0.3211876
47	0.38532963	0.61467034
48	0.007906715	0.99209327
49	0.30127048	0.69872946
50	0.98297495	0.017025027
51	0.0100456765	0.98995435
52	0.65880376	0.34119627
53	0.39997107	0.6000289
54	0.027637823	0.97236216
55	0.3276098	0.67239016
56	0.50703675	0.4929632
57	0.24357493	0.7564251
58	0.49881628	0.5011837
59	0.76308036	0.23691963
60	0.12815982	0.8718402
61	0.70743114	0.29256892
62	0.10915774	0.89084226
63	0.8683249	0.13167512
64	0.014080153	0.98591983
65	0.045975138	0.95402485
66	0.2421319	0.7578681
67	0.5786655	0.4213345
68	0.7578279	0.24217217
69	0.03678133	0.9632187
70	0.5273378	0.47266224
71	0.01680163	0.98319834
72	0.06900165	0.9309984
73	0.14316888	0.85683113
74	0.31602287	0.6839772
75	0.03959559	0.9604044
76	0.79453945	0.20546056
77	0.0011345347	0.9988655
78	0.91839683	0.08160324
79	0.43725726	0.56274277
80	0.0009991904	0.99900085
81	0.036166213	0.9638338
82	0.5373848	0.46261516
83	0.24510945	0.75489056
84	0.0025292388	0.99747074
85	0.19390953	0.8060905
86	0.35062912	0.64937085
87	0.0063561066	0.9936439
88	0.72002995	0.2799701
89	0.05760638	0.94239366
90	0.0033617318	0.9966383
91	0.0188497	0.98115027
92	0.5875914	0.41240862
93	0.013494175	0.9865058
94	0.7395698	0.2604302
95	0.014073534	0.9859264
96	0.00079702574	0.999203
97	0.5919757	0.40802428
98	0.018866941	0.98113304
99	0.4812994	0.51870054
100	0.00024828382	0.99975175
101	0.0007200907	0.9992799
102	0.71256036	0.2874397
103	0.4170601	0.5829399
104	0.03644968	0.96355027
105	0.8934063	0.1065937
106	0.43739206	0.56260794
107	0.0035911002	0.9964089
108	0.10257294	0.8974271
109	0.0016819823	0.9983181
110	0.024147356	0.97585267
111	0.24627602	0.753724
112	0.84680235	0.15319768
113	0.005201242	0.9947988
114	0.0016262557	0.99837375
115	0.7999251	0.20007491
116	0.031950314	0.96804965
117	0.026071774	0.97392815
118	0.0029200646	0.9970799
119	0.89734894	0.1026511
120	0.039268002	0.960732
121	0.33106205	0.668938
122	0.54721314	0.45278683
123	0.011023813	0.98897624
124	1.1087794e-05	0.9999889
125	0.29448995	0.7055101
126	0.0063358587	0.99366415
127	0.10868244	0.8913175
128	0.06354684	0.93645316
129	0.20130727	0.7986927
130	0.018174976	0.98182505
131	0.010261737	0.9897383
132	0.0126965195	0.98730344
133	0.003976806	0.9960232
134	0.30620494	0.693795
135	0.38602152	0.61397845
136	0.13091417	0.86908585
137	0.0076091355	0.99239093
138	0.1957938	0.8042062
139	0.00787981	0.99212015
140	0.84377	0.15623
141	0.9766431	0.02335693
142	0.023311596	0.97668844
143	0.0023382152	0.9976618
144	0.9150374	0.0849626
145	0.12538885	0.87461114
146	0.82667506	0.173325
147	0.1614754	0.8385246
148	0.8549207	0.14507931
149	0.6486699	0.35133013
150	0.0016888308	0.99831116
151	0.019296061	0.98070395
152	0.71623117	0.28376883
153	0.7332764	0.26672363
154	0.33834788	0.6616521
155	0.058837757	0.9411622
156	0.9414193	0.058580708
157	0.3017139	0.6982861
158	0.18842933	0.8115707
159	0.00419283	0.9958072
160	0.12214612	0.8778538
161	0.17967273	0.8203273
162	0.7932569	0.20674312
163	0.09478862	0.9052113
164	0.9298952	0.07010473
165	0.03968835	0.9603116
166	0.4255806	0.5744194
167	0.13568471	0.86431533
168	0.84578437	0.15421559
169	0.021618217	0.97838175
170	0.80622154	0.19377838
171	0.0030580233	0.996942
172	0.8088481	0.19115189
173	0.24523257	0.7547675
174	0.06075122	0.93924874
175	0.13671121	0.86328876
176	0.09434699	0.905653
177	0.03501336	0.9649867
178	1.1902106e-05	0.9999881
179	0.1597881	0.84021187
180	0.0014807103	0.99851924
181	0.0015549584	0.9984451
182	0.35679907	0.6432009
183	0.0120600555	0.98793995
184	0.047906075	0.9520939
185	0.21937701	0.78062296
186	0.017550465	0.98244953
187	0.09301912	0.9069809
188	0.009103703	0.9908963
189	0.01004429	0.98995566
190	0.023750586	0.97624946
191	0.7291835	0.2708165
192	0.90016586	0.09983417
193	0.007986559	0.9920135
194	0.56149995	0.4385001
195	0.00081205316	0.9991879
196	0.20713186	0.7928681
197	0.7638778	0.23612219
198	0.7289569	0.27104318
199	0.03996454	0.96003544
200	0.025167357	0.9748326
201	0.010399606	0.9896004
202	0.276202	0.723798
203	0.12927108	0.87072897
204	0.03745241	0.9625476
205	0.8713132	0.12868679
206	0.033570502	0.9664295
207	0.12427105	0.87572896
208	0.0012699466	0.99873
209	0.064301245	0.9356988
210	0.00019014862	0.9998099
211	0.17467399	0.825326
212	0.7356146	0.2643854
213	0.04022721	0.95977277
214	0.641127	0.358873
215	0.8811269	0.11887314
216	0.0035615948	0.9964384
217	0.19833452	0.8016654
218	0.006122973	0.993877
219	0.21262527	0.78737473
220	0.0009796689	0.99902034
221	0.9793687	0.020631276
222	0.015733913	0.98426616
223	0.7460312	0.25396875
224	0.028235344	0.9717647
225	0.9470591	0.052940927
226	0.027459078	0.9725409
227	0.0039921226	0.9960078
228	0.00031843278	0.9996816
229	0.9332604	0.0667396
230	0.009032747	0.9909672
231	0.003514902	0.9964851
232	0.077037424	0.92296255
233	0.037442338	0.9625576
234	0.17498705	0.825013
235	0.00016915379	0.99983084
236	0.04291089	0.95708907
237	0.025327357	0.9746727
238	0.88978827	0.110211685
239	0.0039609796	0.99603903
240	0.02402403	0.97597593
241	0.6139671	0.38603285
242	0.8659641	0.13403596
243	0.012213838	0.9877862
244	0.08111659	0.91888344
245	0.25329173	0.7467083
246	0.10035551	0.8996445
247	0.03197581	0.9680242
248	0.67113554	0.32886446
249	0.00079904933	0.999201
250	0.0010468548	0.9989531
251	0.05756533	0.94243467
252	0.49353227	0.50646776
253	0.009465457	0.99053454
254	0.00084436475	0.99915564
255	0.5079512	0.49204883
256	0.006835802	0.9931641
257	0.00084204116	0.9991579
258	0.2083199	0.7916801
259	0.37048012	0.6295199
260	0.004215424	0.9957846
261	0.870616	0.12938397
262	0.030464256	0.9695357
263	0.8643851	0.13561481
264	0.0008838266	0.9991161
265	0.081142955	0.91885704
266	0.8787629	0.1212371
267	0.022684986	0.97731507
268	0.0012765955	0.9987233
269	0.001337773	0.99866223
270	0.0006739493	0.9993261
271	0.4703326	0.5296674
272	0.05186268	0.94813734
273	0.12483408	0.87516594
274	0.059799157	0.9402008
275	0.14841455	0.85158545
276	0.006313264	0.99368674
277	0.07953288	0.92046714
278	0.54116935	0.4588306
279	0.51235104	0.48764896
280	0.036283743	0.9637162
281	0.9152021	0.08479787
282	0.5427406	0.45725942
283	0.00013048295	0.99986947
284	0.33472526	0.6652748
285	0.08878168	0.91121835
286	0.0021902754	0.9978097
287	0.7364869	0.26351306
288	0.018223254	0.9817768
289	0.109844945	0.8901551
290	0.2819394	0.7180606
291	0.011865051	0.988135
292	0.39071542	0.6092846
293	0.058863062	0.94113696
294	1.6776976e-05	0.9999832
295	0.062208846	0.9377912
296	0.07040803	0.92959195
297	0.026338097	0.97366196
298	3.9882772e-05	0.99996006
299	0.007949689	0.99205035
300	0.1472879	0.8527121
301	0.013120759	0.9868793
302	0.6090464	0.39095357
303	0.0014427155	0.99855727
304	0.033516742	0.9664833
305	0.98350936	0.016490627
306	0.001910656	0.9980894
307	0.08684279	0.91315717
308	0.35536733	0.64463264
309	0.79881525	0.20118472
310	0.109231114	0.8907688
311	0.12619667	0.8738033
312	0.0034624196	0.99653757
313	0.0010178079	0.99898213
314	0.0009066763	0.9990933
315	0.010094737	0.9899053
316	0.103003584	0.8969964
317	0.029796824	0.9702032
318	0.9183228	0.0816772
319	0.028555289	0.9714447
320	0.49617735	0.5038227
321	0.19186828	0.80813175
322	0.0013741842	0.9986259
323	0.64893657	0.3510635
324	0.20315579	0.7968442
325	0.06179662	0.9382034
326	0.5936588	0.40634122
327	0.5472821	0.4527179
328	0.13875084	0.86124915
329	0.0016725544	0.99832743
330	0.9231146	0.07688538
331	0.0059326077	0.99406743
332	0.97580916	0.024190798
333	0.0011196556	0.9988803
334	0.029478304	0.9705217
335	0.012553547	0.9874464
336	0.9423289	0.057671074
337	0.15655081	0.8434492
338	0.5085271	0.49147287
339	0.034055755	0.9659443
340	0.8997002	0.10029975
341	0.060755223	0.93924475
342	0.40125614	0.59874386
343	0.0435667	0.95643336
344	0.00014677967	0.99985325
345	0.0054781316	0.99452186
346	0.65302867	0.3469713
347	0.98730034	0.012699669
348	0.08575274	0.9142473
349	0.0001281683	0.99987185
350	0.07718835	0.9228116
351	0.043646593	0.9563534
352	0.0021135902	0.99788636
353	0.04259253	0.9574075
354	0.010410771	0.9895892
355	0.2854507	0.7145493
356	0.009561228	0.99043876
357	0.052383956	0.94761604
358	0.72784567	0.27215427
359	0.05576514	0.94423485
360	0.0006910511	0.99930894
361	0.004218035	0.995782
362	0.0047635054	0.9952366
363	0.2953836	0.7046164
364	0.03805326	0.96194667
365	0.91154367	0.0884564
366	0.5368426	0.46315736
367	0.04040955	0.95959044
368	0.041225713	0.9587743
369	0.0005135015	0.99948645
370	0.0010140099	0.99898595
371	0.29256287	0.7074371
372	0.9623654	0.037634593
373	0.8526573	0.14734274
374	0.03549222	0.9645078
375	0.007094916	0.9929051
376	0.03185591	0.96814406
377	0.0074502593	0.9925498
378	0.3768022	0.6231978
379	0.025401479	0.97459847
380	0.046291534	0.95370847
381	0.01489133	0.9851087
382	0.13723913	0.8627609
383	0.0034309765	0.99656904
384	0.29119954	0.70880044
385	0.014886085	0.98511386
386	0.011797407	0.98820263
387	0.007058079	0.992942
388	0.08010494	0.9198951
