# Supplementary material for: Evaluating deep learning-based melanoma classification using immunohistochemistry and routine histology: A three center study
Source: PLoS One. 2024 Jan 19;19(1):e0297146. doi: 10.1371/journal.pone.0297146 (PMC10798511; doi:10.1371/journal.pone.0297146)
Supplement: S5 Dataset — (ZIP) [file pone.0297146.s011.zip › minimal_dataset/tile_predictions/dresden/947302-1-HE_ind_ISlab_0.0.csv]

	0	1
0	0.9931415	0.006858556
1	0.9997855	0.00021449734
2	0.9999974	2.670912e-06
3	0.99819356	0.0018065048
4	0.99673414	0.0032659092
5	0.7169647	0.28303528
6	0.91804874	0.08195129
7	0.82856923	0.17143074
8	0.5247988	0.47520122
9	0.9977557	0.0022443559
10	0.95218146	0.047818527
11	0.11015398	0.889846
12	0.9994399	0.0005601195
13	0.8120278	0.1879722
14	0.97933394	0.02066613
15	0.9999951	4.8584925e-06
16	0.18027443	0.8197255
17	0.9999999	1.11995135e-07
18	0.99695206	0.003047961
19	0.98240167	0.017598296
20	0.99983907	0.00016088971
21	0.9409779	0.059022103
22	0.9999993	6.805238e-07
23	0.5006346	0.4993654
24	0.96184045	0.038159564
25	0.9999958	4.2282654e-06
26	0.9909148	0.009085183
27	0.949191	0.05080899
28	0.99661463	0.0033853627
29	0.99916804	0.0008320394
30	0.9997745	0.00022553308
31	0.9455119	0.05448808
32	0.99153167	0.008468339
33	0.95941633	0.040583596
34	0.9999715	2.8460994e-05
35	1.0	2.1529145e-08
36	0.97676474	0.023235265
37	0.48691416	0.51308584
38	0.9999703	2.9722618e-05
39	1.0	4.57043e-08
40	0.9849849	0.015015129
41	0.99257505	0.0074249385
42	0.9994972	0.0005028601
43	0.98271346	0.01728657
44	0.9986015	0.0013985065
45	0.99446243	0.005537493
46	0.99990344	9.659377e-05
47	0.99834263	0.0016573083
48	0.9877506	0.012249432
49	0.99999976	2.8693972e-07
50	0.96835506	0.031644955
51	0.99658316	0.0034168602
52	0.999567	0.00043297716
53	0.99991894	8.10037e-05
54	0.9902716	0.009728338
55	0.98502386	0.01497613
56	0.9883024	0.011697634
57	0.99879646	0.0012035732
58	0.9860356	0.013964367
59	0.9997228	0.00027723794
60	0.971161	0.02883895
61	0.99838233	0.0016176153
62	0.97242934	0.027570665
63	0.21759139	0.7824086
64	0.99979573	0.00020433599
65	0.94161916	0.05838085
66	0.99518716	0.004812748
67	0.99999356	6.453417e-06
68	0.98519737	0.014802588
69	0.998914	0.0010860593
70	0.9994486	0.0005513931
71	0.9958401	0.004159994
72	0.74810696	0.25189304
73	0.99065244	0.009347612
74	0.9999268	7.3204916e-05
75	0.9999962	3.8285248e-06
76	0.9901985	0.009801465
77	0.99709487	0.0029051518
78	0.9877632	0.012236716
79	0.98408484	0.015915126
80	0.995468	0.0045320257
81	0.9766584	0.023341633
82	0.27197137	0.72802866
83	0.99999595	4.0485697e-06
84	0.6683607	0.33163932
85	0.99863786	0.0013620885
86	0.99095285	0.009047172
87	0.99975306	0.0002469045
88	0.7294742	0.27052584
89	0.94166857	0.05833135
90	0.9597609	0.040239017
91	0.99826616	0.0017338679
92	0.99953413	0.000465881
93	0.9999912	8.855751e-06
94	0.9773068	0.022693241
95	0.98236704	0.017632954
96	0.5420446	0.45795548
97	0.98441386	0.015586126
98	1.0	4.823176e-08
99	0.99603194	0.00396805
100	0.98737866	0.012621395
101	0.999049	0.0009509977
102	0.9819124	0.018087659
103	0.9998047	0.00019538034
104	0.13213599	0.867864
105	0.8651876	0.13481236
106	0.99159074	0.008409196
107	0.9276707	0.072329275
108	0.99989295	0.00010702698
109	0.98832333	0.011676611
110	0.9999685	3.1484673e-05
111	0.9983423	0.0016577265
112	0.33780232	0.6621977
113	0.9440862	0.05591383
114	0.99995494	4.5053705e-05
115	0.99998605	1.3891263e-05
116	0.9977755	0.0022244917
117	0.42968535	0.5703146
118	0.7210597	0.27894032
119	0.9994288	0.0005711752
120	0.99818015	0.0018198747
121	0.99924433	0.00075569836
122	0.82277054	0.17722951
123	0.9965982	0.0034018187
124	0.9992291	0.00077087915
125	0.92254543	0.07745454
126	0.99831164	0.0016883718
127	0.99999964	3.8478152e-07
128	0.9887622	0.011237803
129	0.9999578	4.223718e-05
130	0.99998486	1.5156009e-05
131	0.8952231	0.1047769
132	0.976	0.024000015
133	0.6974996	0.30250043
134	0.9998417	0.00015827117
135	0.9971119	0.0028880164
136	0.99999976	2.0584092e-07
137	0.41895923	0.5810408
138	0.9963238	0.003676215
139	0.9964245	0.0035754847
140	0.999608	0.00039201693
141	0.9998752	0.00012483548
