# Supplementary material for: Evaluating deep learning-based melanoma classification using immunohistochemistry and routine histology: A three center study
Source: PLoS One. 2024 Jan 19;19(1):e0297146. doi: 10.1371/journal.pone.0297146 (PMC10798511; doi:10.1371/journal.pone.0297146)
Supplement: S5 Dataset — (ZIP) [file pone.0297146.s011.zip › minimal_dataset/tile_predictions/dresden/999080-2-HE_ind_ISlab_0.0.csv]

	0	1
0	0.7823685	0.21763152
1	0.9984805	0.001519525
2	0.940808	0.059192017
3	0.93663436	0.06336561
4	0.999739	0.00026103746
5	0.9648112	0.03518874
6	0.9999583	4.1732463e-05
7	0.99461067	0.0053892964
8	0.9604157	0.039584257
9	0.7934531	0.20654696
10	0.9317075	0.068292476
11	0.017360942	0.9826391
12	0.99951696	0.0004830332
13	0.99990666	9.331129e-05
14	0.7604352	0.23956476
15	0.9993419	0.000658097
16	0.9586183	0.041381694
17	0.8063975	0.19360255
18	0.9967758	0.0032242495
19	0.9536069	0.046393164
20	0.8076953	0.19230469
21	0.998478	0.0015220556
22	0.99938345	0.00061654276
23	0.9458394	0.05416061
24	0.7733331	0.22666699
25	0.9834326	0.016567467
26	0.63320524	0.3667948
27	0.999114	0.0008860075
28	0.99823534	0.001764637
29	0.92518646	0.0748136
30	0.16842915	0.83157086
31	0.79136574	0.2086343
32	0.8555186	0.14448138
33	0.30196622	0.69803375
34	0.64948857	0.35051143
35	0.99997914	2.0895932e-05
36	0.973116	0.026884029
37	0.99518013	0.004819918
38	0.9999573	4.2683027e-05
39	0.9983224	0.0016775299
40	0.99994445	5.5552835e-05
41	0.9005258	0.09947419
42	0.20799403	0.79200596
43	0.99975806	0.00024198633
44	0.9992599	0.00074012607
45	0.9871565	0.012843472
46	0.97183055	0.028169498
47	0.573476	0.42652392
48	0.3861087	0.61389124
49	0.99943966	0.0005603331
50	0.7318093	0.26819068
51	0.8936437	0.106356286
52	0.82330775	0.17669225
53	0.9993492	0.0006508674
54	0.38800108	0.6119989
55	0.6703888	0.3296112
56	0.9967458	0.003254138
57	0.99905187	0.0009481655
58	0.97141266	0.028587302
59	0.30637047	0.69362956
60	0.99991715	8.284711e-05
61	0.956309	0.04369095
62	0.9056165	0.094383486
63	0.6632132	0.33678684
64	0.9712833	0.028716652
65	0.99858814	0.0014117769
66	0.99609464	0.0039053818
67	0.8681972	0.1318028
68	0.9849916	0.01500836
69	0.9971917	0.0028082898
70	0.9332594	0.06674053
71	0.9937615	0.006238486
72	0.99991894	8.103081e-05
73	0.9766708	0.023329139
74	0.98170954	0.018290486
75	0.999997	3.0194353e-06
76	0.99713695	0.0028630446
77	0.98090726	0.01909273
78	0.9995127	0.00048728802
79	0.96072173	0.03927823
80	0.5790341	0.42096588
81	0.9769325	0.02306745
82	0.9770782	0.02292177
83	0.9994281	0.0005718381
84	0.9995441	0.000455837
85	0.9411544	0.058845576
86	0.99997807	2.1961197e-05
87	0.99014	0.009860014
88	0.9920358	0.007964202
89	0.99936897	0.0006310757
90	0.9625383	0.03746166
91	0.99952734	0.0004727211
92	0.9984975	0.0015025726
93	0.6722435	0.32775652
94	0.97975427	0.02024578
95	0.99745494	0.002545053
96	0.9967192	0.0032808618
97	0.9044079	0.09559204
98	0.9999782	2.1791127e-05
99	0.99917525	0.0008247631
100	0.98224604	0.01775401
101	0.9728889	0.027111117
102	0.93648106	0.06351895
103	0.6180741	0.38192594
104	0.68832386	0.31167617
105	0.8161209	0.18387909
106	0.96479744	0.035202526
107	0.9998983	0.000101638456
108	0.7646406	0.23535933
109	0.87006986	0.12993011
110	0.9674626	0.03253741
111	0.98835665	0.011643333
112	0.9990501	0.00094990735
113	0.9991817	0.0008182817
114	0.99919933	0.0008006331
115	0.86563873	0.13436131
116	0.9811638	0.018836234
117	0.9406125	0.059387483
118	0.9626703	0.037329707
119	0.87455744	0.12544256
120	0.9786267	0.021373305
121	0.98683053	0.01316947
122	0.98014843	0.019851612
123	0.9744003	0.025599746
124	0.0034844638	0.9965155
125	0.46595675	0.53404325
126	0.9751398	0.024860168
127	0.99389195	0.006108038
128	0.8483863	0.15161371
129	0.99992025	7.978159e-05
130	0.9915897	0.008410257
131	0.45270365	0.54729635
132	0.9756766	0.024323372
133	0.8443705	0.15562946
134	0.9995859	0.00041406753
135	0.9899137	0.010086248
136	0.99956053	0.00043948734
137	0.9999865	1.3487166e-05
138	0.986115	0.013884995
139	0.8943367	0.10566335
140	0.9756252	0.024374748
141	0.69713694	0.30286306
142	0.40447724	0.5955228
143	0.9699452	0.03005478
144	0.98589605	0.014103977
145	0.95392483	0.046075214
146	0.99886936	0.0011306616
147	0.9978947	0.0021053376
148	0.94959724	0.050402775
149	0.9996779	0.00032209978
150	0.70595556	0.29404444
151	0.99492997	0.0050700065
152	0.992266	0.007733935
153	0.9361985	0.06380152
154	0.90771437	0.092285596
155	0.9998555	0.00014445919
156	0.8912367	0.10876323
157	0.8038415	0.1961585
158	0.79574496	0.20425504
159	0.9465768	0.053423226
160	0.80458605	0.19541395
161	0.98297566	0.017024301
162	0.99995685	4.318285e-05
163	0.99678683	0.0032131884
164	0.9508043	0.049195725
165	0.887974	0.112026006
166	0.69682205	0.30317792
167	0.9999411	5.8944555e-05
168	0.9182938	0.08170621
169	0.99985814	0.00014181335
170	0.8689533	0.13104677
171	0.9999709	2.9053945e-05
172	0.9766054	0.02339459
173	0.47594303	0.524057
174	0.9785719	0.021428071
175	0.98978114	0.010218855
176	0.97923756	0.020762518
177	0.43762675	0.5623733
178	0.967261	0.032739013
179	0.93821025	0.061789796
180	0.99433666	0.005663342
181	0.87254804	0.12745197
182	0.99806744	0.0019325496
183	0.99995005	4.9998238e-05
184	0.1644645	0.83553547
185	0.0951859	0.9048141
186	0.98599905	0.014000968
187	0.91619456	0.08380539
188	0.8413464	0.15865359
189	0.90227425	0.09772572
190	0.68749964	0.31250036
191	0.99440837	0.0055916957
192	0.32212806	0.67787194
193	0.8056782	0.19432177
194	0.9930326	0.0069673606
195	0.9307147	0.06928526
196	0.9460109	0.053989056
197	0.9771632	0.022836855
198	0.95957637	0.0404236
199	0.9972946	0.0027054367
200	0.46737885	0.5326212
201	0.96892166	0.031078316
202	0.99885917	0.0011408064
203	0.9853945	0.01460558
204	0.98955077	0.010449203
205	0.99767953	0.0023204475
206	0.6402114	0.35978857
207	0.9975914	0.0024086128
208	0.7561302	0.24386975
209	0.29771757	0.7022824
210	0.98871326	0.011286754
211	0.99775094	0.0022490905
212	0.8780582	0.12194184
213	0.997867	0.0021329587
214	0.9979668	0.002033128
215	0.97755116	0.02244887
216	0.8867293	0.1132707
217	0.9997205	0.00027948816
218	0.9804868	0.01951323
219	0.8664019	0.13359812
220	0.63226396	0.36773607
221	0.7608868	0.23911321
222	0.95336986	0.046630133
223	0.76103216	0.23896785
224	0.75666374	0.24333626
225	0.9779806	0.022019433
226	0.9755069	0.02449313
227	0.60027903	0.399721
228	0.9979596	0.0020403515
229	0.9999014	9.854579e-05
230	0.9450971	0.054902885
231	0.9684344	0.031565547
232	0.99590504	0.00409487
233	0.024855511	0.97514445
234	0.9829275	0.017072463
235	0.9105044	0.08949562
236	0.92800087	0.07199912
237	0.92620283	0.073797144
238	0.6881006	0.31189942
239	0.97868	0.02131994
240	0.9979087	0.0020912634
241	0.9523506	0.047649372
242	0.99238646	0.0076135653
243	0.9991335	0.0008665097
244	0.83787495	0.162125
245	0.97608703	0.023912976
246	0.05571642	0.94428355
247	0.9977069	0.002293074
248	0.9988372	0.0011628263
249	0.9940858	0.005914163
250	0.7902715	0.20972846
251	0.99654704	0.0034529294
252	0.54852116	0.45147878
253	0.99307245	0.0069276206
254	0.97591656	0.02408341
255	0.9585203	0.04147977
256	0.99643886	0.0035611312
257	0.15142399	0.84857595
258	0.9611476	0.038852368
259	0.99823844	0.0017615284
260	0.9997422	0.0002578134
261	0.9983909	0.0016091573
262	0.99980897	0.0001910276
263	0.9455822	0.054417714
264	0.21611291	0.7838871
265	0.97923946	0.020760503
266	0.9718463	0.028153673
267	0.89615715	0.10384286
268	0.96721417	0.032785773
269	0.9800014	0.01999857
270	0.9880602	0.011939861
271	0.98452085	0.015479147
272	0.90276974	0.09723027
273	0.9988324	0.0011675617
274	0.20521823	0.7947818
275	0.99889684	0.0011031221
276	0.9724089	0.027591143
277	0.99194455	0.008055485
278	0.9772718	0.022728167
279	0.8704959	0.12950408
280	0.96684796	0.033151988
281	0.45665738	0.5433426
282	0.2376546	0.76234543
283	0.89241564	0.10758435
284	0.82691187	0.17308812
285	0.5918591	0.4081409
286	0.95127183	0.048728123
287	0.9993337	0.00066634757
288	0.9889937	0.011006313
289	0.9999676	3.243974e-05
290	0.9550162	0.044983845
291	0.9955865	0.0044134874
292	0.97087246	0.029127486
293	0.9589304	0.041069597
294	0.31693006	0.6830699
295	0.9674066	0.03259338
296	0.7999796	0.20002039
297	0.4569782	0.5430218
298	0.99818075	0.0018192624
299	0.9700076	0.029992402
300	0.9992737	0.0007262875
301	0.84459	0.15540998
302	0.23273596	0.767264
303	0.99825174	0.0017482343
304	0.99920803	0.00079200766
305	0.429293	0.57070696
306	0.94554293	0.0544571
307	0.41235816	0.58764184
308	0.9329492	0.06705076
309	0.8168126	0.18318745
310	0.9997795	0.00022044171
311	0.9964006	0.0035994432
312	0.78236365	0.21763636
313	0.96239233	0.037607722
314	0.5912127	0.4087873
315	0.044247445	0.9557526
316	0.9584423	0.04155769
317	0.8868671	0.11313288
318	0.937952	0.06204801
319	0.9170377	0.08296231
320	0.7757389	0.22426103
321	0.9999181	8.188941e-05
322	0.92522186	0.074778125
323	0.9988686	0.0011314102
324	0.9965771	0.0034229008
325	0.9984665	0.0015334848
326	0.1778034	0.8221966
327	0.8358768	0.16412324
328	0.89761424	0.10238575
329	0.1644624	0.8355376
330	0.5557958	0.4442042
331	0.84892017	0.15107983
332	0.9572813	0.04271873
333	0.9917018	0.008298164
334	0.9898308	0.01016923
335	0.91504997	0.08495001
336	0.999998	2.0080483e-06
337	0.72324926	0.2767507
338	0.90235794	0.09764211
339	0.9997923	0.00020776894
340	0.7101338	0.28986624
341	0.9958103	0.0041897497
342	0.5741439	0.4258561
343	0.89294827	0.107051745
344	0.2557984	0.7442016
345	0.82122403	0.17877603
346	0.76219684	0.23780316
347	0.9812057	0.018794267
348	0.97726125	0.022738824
349	0.9942782	0.005721831
350	0.9979479	0.002052115
351	0.97118944	0.028810553
352	0.99984753	0.00015249953
353	0.9419172	0.058082763
354	0.9845709	0.015429122
355	0.99125355	0.008746447
356	0.89297956	0.107020415
357	0.9310077	0.06899234
358	0.29040486	0.70959514
359	0.99999285	7.1443123e-06
360	0.96143085	0.038569145
361	0.06325998	0.93674004
362	0.91748935	0.0825106
363	0.986478	0.013522045
364	0.9985989	0.0014011621
365	0.99936587	0.0006341342
366	0.9980102	0.0019898433
367	0.7283629	0.27163708
368	0.999998	2.0576665e-06
369	0.9659932	0.034006722
370	0.60930693	0.39069307
371	0.9980994	0.0019006641
372	0.99909794	0.00090205506
373	0.7612988	0.23870118
374	0.9999993	6.972722e-07
375	0.97571534	0.0242847
376	0.9974275	0.0025724298
377	0.75941765	0.24058232
378	0.9999975	2.511618e-06
379	0.99294937	0.007050593
380	0.116319954	0.8836801
381	0.99853003	0.001469927
382	0.9997626	0.000237412
383	0.92280203	0.077198
384	0.990352	0.009648048
385	0.99673367	0.0032663299
386	0.98335534	0.01664469
387	0.99888855	0.0011114352
388	0.9991905	0.00080948084
389	0.99885523	0.0011448028
390	0.9568349	0.043165043
391	0.93016106	0.069838926
392	0.96817195	0.031828076
393	0.5134373	0.48656276
394	0.8780105	0.12198949
395	0.9258922	0.07410786
396	0.60460037	0.39539957
397	0.22079512	0.77920485
398	0.9963491	0.0036508506
399	0.6698364	0.33016357
400	0.7195965	0.28040347
401	0.99989057	0.000109471206
402	0.99846727	0.0015327433
403	0.30718973	0.69281024
404	0.9988594	0.0011406499
405	0.9999354	6.4597996e-05
406	0.9999398	6.019976e-05
407	0.8545578	0.14544211
408	0.9999974	2.5709633e-06
409	0.8071279	0.19287212
410	0.7287431	0.27125695
411	0.9296338	0.07036624
412	0.99909306	0.00090697396
413	0.9960802	0.003919777
414	0.9349827	0.06501724
415	0.799994	0.20000601
416	0.9989636	0.0010363582
417	0.6876171	0.31238285
418	0.4097627	0.59023726
419	0.9970772	0.0029228202
420	0.9993019	0.0006980277
421	0.99992967	7.0288916e-05
422	0.97226757	0.027732452
423	0.9908664	0.009133557
424	0.9896063	0.010393669
425	0.8685396	0.13146041
426	0.7245571	0.27544284
427	0.99403256	0.005967452
428	0.82905704	0.170943
429	0.9269504	0.07304968
430	0.9991665	0.00083355035
431	0.9836678	0.016332222
432	0.81694716	0.1830528
433	0.9998704	0.00012959463
434	0.81979376	0.18020621
435	0.95489526	0.045104757
436	0.94524854	0.054751437
437	0.7032895	0.29671046
438	0.9578814	0.042118583
439	0.9995747	0.00042533403
440	0.99986935	0.0001306727
441	0.9567512	0.043248773
442	0.9739303	0.026069654
443	0.21783236	0.7821677
444	0.9992797	0.0007203848
445	0.92455995	0.07544005
446	0.8252283	0.17477168
447	0.9997625	0.0002375295
448	0.92267156	0.07732845
449	0.93682975	0.0631702
450	0.99711955	0.0028804797
451	0.67030734	0.32969263
452	0.60002357	0.3999764
453	0.18749286	0.81250715
454	0.9847765	0.0152234305
455	0.8807826	0.11921742
456	0.86803114	0.13196878
457	0.97463053	0.025369449
458	0.9598848	0.040115204
459	0.9720839	0.027916085
460	0.9860379	0.013962077
461	0.9963565	0.0036435416
462	0.8764562	0.123543814
463	0.8145899	0.18541005
464	0.9620238	0.037976164
465	0.5318926	0.46810737
466	0.9999676	3.2403503e-05
467	0.99386096	0.0061389823
468	0.99797565	0.002024355
469	0.16763726	0.8323627
470	0.9334608	0.0665392
471	0.3105458	0.6894542
472	0.7219054	0.27809462
473	0.90766156	0.092338406
474	0.98707193	0.012928059
475	0.9976955	0.0023044925
476	0.99816364	0.001836429
477	0.9996551	0.00034489267
478	0.9961429	0.0038571148
479	0.9807371	0.019262984
480	0.9977012	0.0022987777
481	0.99959654	0.00040353637
482	0.9992022	0.0007978723
483	0.9998902	0.000109743574
484	0.9900713	0.009928728
485	0.23162983	0.7683702
486	0.74742544	0.25257453
487	0.9192603	0.08073965
488	0.99513334	0.0048666555
489	0.89767665	0.10232329
490	0.99989295	0.000107056076
491	0.114020236	0.8859798
492	0.6601672	0.33983278
493	0.9997156	0.0002843368
494	0.5393231	0.4606769
495	0.9576137	0.04238625
496	0.96696913	0.0330309
497	0.6633238	0.33667615
498	0.9948866	0.0051134066
499	0.9999958	4.208834e-06
500	0.97163814	0.02836184
501	0.8396448	0.16035523
502	0.7079693	0.2920307
503	0.98999536	0.010004645
504	0.57114905	0.42885092
505	0.9781814	0.021818535
506	0.66020995	0.33979005
507	0.99999034	9.602162e-06
508	0.99616665	0.0038332844
509	0.9907521	0.009247859
510	0.99982893	0.00017109192
511	0.9984694	0.0015305643
512	0.9979614	0.0020385822
513	0.99354607	0.006453934
514	0.79317665	0.20682327
515	0.89930576	0.10069422
516	0.8989916	0.101008445
517	0.9999857	1.4317159e-05
518	0.35702816	0.6429718
519	0.79482675	0.20517324
520	0.99481356	0.005186472
521	0.99997926	2.0761952e-05
522	0.8933256	0.106674396
523	0.99860185	0.0013981523
524	0.98526067	0.014739273
525	0.99568695	0.0043130764
526	0.97134507	0.028654968
527	0.97655493	0.023445042
528	0.9900141	0.009985918
529	0.98891604	0.0110839885
530	0.9982502	0.0017498186
531	0.6326713	0.36732873
532	0.89459795	0.10540211
533	0.82844156	0.17155845
534	0.9152812	0.0847188
535	0.9965833	0.0034167776
536	0.985776	0.014223976
537	0.99837106	0.0016289132
538	0.99976486	0.00023509636
539	0.98903966	0.010960399
540	0.5733458	0.42665425
541	0.66098374	0.33901626
542	0.9568759	0.04312406
543	0.4804292	0.51957077
544	0.96191394	0.03808606
545	0.32671008	0.6732899
546	0.6029072	0.39709282
547	0.99597377	0.0040262393
548	0.99995077	4.9230865e-05
549	0.42750987	0.57249016
550	0.88624805	0.11375196
551	0.97742414	0.02257579
552	0.9292203	0.07077969
553	0.37341884	0.62658113
554	0.504372	0.49562797
555	0.9995443	0.0004556179
556	0.43386272	0.5661373
557	0.99813485	0.0018651356
558	0.24890646	0.75109357
559	0.96465844	0.035341535
560	0.9940653	0.0059346743
561	0.9439122	0.05608785
562	0.9998927	0.00010727895
563	0.9997087	0.00029128732
564	0.8539383	0.14606173
565	0.9995066	0.0004934206
566	0.9978713	0.0021286823
567	0.8878544	0.112145595
568	0.9964133	0.003586742
569	0.6590011	0.34099886
570	0.99985445	0.00014558941
571	0.78840506	0.21159497
572	0.9946532	0.0053467336
573	0.986371	0.013629027
574	0.98346347	0.01653659
575	0.74972695	0.25027305
576	0.49147472	0.50852525
577	0.35254553	0.6474545
578	0.33273467	0.6672653
579	0.9997799	0.00022018755
580	0.3512822	0.64871776
581	0.9965197	0.0034803634
582	0.9943704	0.005629627
583	0.99500024	0.004999812
584	0.98705286	0.012947094
585	0.99594915	0.004050851
586	0.9451094	0.054890566
587	0.9456475	0.054352522
588	0.3909558	0.6090442
589	0.9240852	0.07591479
590	0.9801485	0.01985151
591	0.99848974	0.0015102712
592	0.9845389	0.01546112
593	0.98399323	0.01600679
594	0.997806	0.0021940367
595	0.8777164	0.122283556
596	0.6222382	0.37776178
597	0.8641736	0.13582641
598	0.9993917	0.00060831994
599	0.87000155	0.12999848
600	0.99975306	0.00024699705
601	0.17876169	0.82123834
602	0.99989057	0.00010946871
603	0.41481435	0.58518565
604	0.76671225	0.23328777
605	0.39365634	0.6063436
606	0.9752016	0.024798404
607	0.9219758	0.07802421
608	0.9852474	0.01475261
609	0.8778748	0.12212524
610	0.8363601	0.16363992
611	0.9786228	0.021377174
612	0.999997	3.002279e-06
613	0.981585	0.01841502
614	0.99705756	0.0029424713
615	0.99997973	2.0247558e-05
616	0.99517655	0.0048234924
617	0.99996984	3.0120815e-05
618	0.9927617	0.007238264
619	0.82872623	0.17127378
620	0.7289579	0.2710421
621	0.87963563	0.120364405
622	0.99958426	0.00041569854
623	0.99998796	1.1991588e-05
624	0.999811	0.00018901053
625	0.9998747	0.00012529355
626	0.6000466	0.3999534
627	0.99952614	0.00047384165
628	0.9849113	0.015088692
629	0.90369964	0.09630039
630	0.82648194	0.17351814
631	0.5798677	0.42013228
632	0.973887	0.026113017
633	0.0053658737	0.99463415
634	0.8101381	0.18986194
635	0.9938852	0.006114807
636	0.87682897	0.123171
637	0.99519026	0.0048097274
638	0.94889486	0.051105186
639	0.39866826	0.6013318
640	0.9596807	0.040319316
641	0.9989188	0.0010812816
642	0.8020459	0.19795418
643	0.74672854	0.25327152
644	0.8089516	0.19104846
645	0.96413934	0.03586072
646	0.9708802	0.029119808
647	0.78892523	0.21107475
648	0.9122679	0.08773207
649	0.9758528	0.024147244
650	0.99999154	8.436345e-06
651	0.9999882	1.1752992e-05
652	0.90743494	0.09256507
653	0.99692047	0.0030795303
654	0.90511745	0.0948825
655	0.99665195	0.0033481126
656	0.986937	0.013063013
657	0.99679273	0.0032072144
658	0.99666226	0.0033378014
659	0.9949549	0.0050450913
660	0.99660826	0.0033918202
661	0.86517644	0.13482355
662	0.95231247	0.04768761
663	0.97022545	0.029774498
664	0.9997942	0.0002058466
665	0.99992204	7.7938785e-05
666	0.9999987	1.3584566e-06
667	0.89814585	0.10185414
668	0.97789454	0.022105454
669	0.98558295	0.014417046
670	0.98738503	0.01261501
671	0.67102796	0.328972
672	0.9770996	0.022900455
673	0.9919992	0.008000758
674	0.99998105	1.8953684e-05
675	0.3703351	0.62966496
676	0.999033	0.0009671026
677	0.6658942	0.33410576
678	0.94058	0.05942004
679	0.9810656	0.018934412
680	0.931031	0.06896904
681	0.9934228	0.006577238
682	0.839411	0.16058901
683	0.9571631	0.042836856
684	0.99997103	2.9014382e-05
685	0.9936655	0.006334508
686	0.9999602	3.984586e-05
687	0.9978544	0.0021455213
688	0.9876958	0.012304164
689	0.9854866	0.014513322
690	0.99955386	0.00044612502
691	0.89813215	0.10186791
692	0.99999404	5.9552303e-06
693	0.9783426	0.021657424
694	0.9662882	0.033711754
695	0.9875564	0.012443646
696	0.99840266	0.0015973275
697	0.91660523	0.0833948
698	0.99979514	0.00020482694
699	0.3370995	0.6629005
700	0.9998153	0.00018475621
701	0.98697937	0.013020625
702	0.9988317	0.0011683712
703	0.9899532	0.010046837
704	0.9163693	0.08363067
705	0.99999535	4.6924624e-06
706	0.9962807	0.0037192164
707	0.9734621	0.02653789
708	0.9834562	0.016543778
709	0.92498374	0.07501627
710	0.99717355	0.0028264837
711	0.9999999	1.6336304e-07
712	0.88608855	0.1139115
713	0.86614543	0.13385461
714	0.9993598	0.0006401674
715	0.93122387	0.06877614
716	0.4603859	0.53961414
717	0.8305144	0.1694856
718	0.89866674	0.101333335
719	0.7684754	0.23152459
720	0.88520217	0.11479775
721	0.9996216	0.00037836275
722	0.9929496	0.0070504197
723	0.99972016	0.00027979584
724	0.9999845	1.5497051e-05
725	0.83843815	0.16156185
726	0.9510456	0.048954394
727	0.99976104	0.00023897583
728	0.88494486	0.1150552
729	0.66401243	0.33598757
730	0.7708583	0.22914173
731	0.8778483	0.12215162
732	0.83710235	0.16289762
733	0.989175	0.010824973
734	0.998204	0.0017960295
735	0.89342535	0.10657467
736	0.9999596	4.0410185e-05
737	0.6943008	0.30569923
738	0.8101089	0.18989111
739	0.72404355	0.27595642
740	0.9982175	0.0017824534
741	0.97049856	0.029501433
742	0.950231	0.049768988
743	0.5692679	0.43073207
744	0.9108201	0.0891799
745	0.7349384	0.2650616
746	0.20400156	0.79599845
747	0.9879609	0.012039058
748	0.97994244	0.020057555
749	0.7112455	0.2887545
750	0.8231963	0.17680374
751	0.9006638	0.09933617
752	0.9959667	0.004033359
753	0.9366421	0.06335788
754	0.9981571	0.0018429005
755	0.9990024	0.0009976332
756	0.32049027	0.6795097
757	0.9372587	0.0627413
758	0.99456114	0.005438842
759	0.48861468	0.5113853
760	0.9953112	0.004688834
761	0.921203	0.07879701
762	0.7676317	0.23236826
763	0.14811629	0.8518837
764	0.9891205	0.010879588
765	0.9366117	0.063388266
766	0.95953596	0.040464044
767	0.6252126	0.3747874
768	0.9814181	0.018581904
769	0.9988262	0.0011738094
770	0.99895096	0.0010490593
771	0.8557513	0.14424868
772	0.9139307	0.086069316
773	0.9830655	0.016934494
774	0.97754276	0.022457263
775	0.9970193	0.0029807352
776	0.8281666	0.1718334
777	0.9729759	0.027024139
778	0.9992335	0.00076653896
779	0.9426601	0.05733983
780	0.94583523	0.05416479
781	0.04388665	0.9561134
782	0.9919865	0.00801343
783	0.98885214	0.011147777
784	0.73004496	0.269955
785	0.45258662	0.54741335
786	0.9326127	0.06738724
787	0.9126807	0.08731934
788	0.63480836	0.36519167
789	0.9992199	0.0007800482
790	0.9821539	0.017846037
791	0.9984024	0.0015976364
792	0.9918549	0.0081450585
793	0.9974571	0.0025428857
794	0.9736703	0.026329622
795	0.97454673	0.025453258
796	0.9109127	0.08908727
797	0.943672	0.05632803
798	0.84360975	0.15639031
799	0.99700516	0.0029947886
800	0.9908394	0.00916056
801	0.075034276	0.9249658
802	0.99998	2.0052423e-05
803	0.999252	0.0007479646
804	0.99921167	0.0007883035
805	0.5348698	0.46513024
806	0.97572714	0.024272937
807	0.96136206	0.038637914
808	0.99991	9.001863e-05
809	0.996487	0.0035129935
810	0.9960114	0.00398863
811	0.8888672	0.11113272
812	0.8937267	0.106273346
813	0.61492676	0.3850732
814	0.99991274	8.728166e-05
815	0.87630105	0.123698935
816	0.72455686	0.2754431
817	0.9963542	0.0036457581
818	0.9669184	0.0330816
819	0.9905165	0.009483501
820	0.9363727	0.063627295
821	0.8141699	0.18583016
822	0.98693776	0.013062226
823	0.99962044	0.00037958048
824	0.92065287	0.079347074
825	0.9471876	0.052812364
826	0.99970007	0.00029997848
827	0.9228612	0.077138774
828	0.93194693	0.06805313
829	0.98624086	0.013759141
830	0.9551425	0.044857495
831	0.9231226	0.07687738
832	0.98000836	0.019991638
833	0.99691087	0.0030890985
834	0.99916136	0.00083870196
835	0.9999895	1.0502245e-05
836	0.995048	0.004952042
837	0.99991894	8.1084705e-05
838	0.9976284	0.0023716525
839	0.988997	0.011002996
840	0.9993467	0.0006532624
841	0.9968309	0.0031690986
842	0.78122807	0.21877193
843	0.9283414	0.07165856
844	0.9865524	0.013447561
845	0.8708912	0.12910879
846	0.96723527	0.03276471
847	0.99660504	0.003394952
848	0.97054684	0.029453184
849	0.954066	0.045933995
850	0.9936279	0.0063720937
851	0.83332413	0.16667591
852	0.9995067	0.0004933317
853	0.9978225	0.002177443
854	0.45234683	0.5476532
855	0.9854214	0.014578494
856	0.9981237	0.0018763392
857	0.99777573	0.002224297
858	0.9959293	0.0040707043
859	0.99776566	0.0022343753
860	0.91223836	0.087761655
861	0.9999826	1.7356255e-05
862	0.9880409	0.011959098
863	0.9787193	0.021280691
864	0.012525845	0.9874742
865	0.9974382	0.0025618004
866	0.99730814	0.0026918538
867	0.99401975	0.0059802905
868	0.99976295	0.00023707516
869	0.99999917	8.5984016e-07
870	0.5925512	0.4074488
871	0.9946631	0.005336889
872	0.83531034	0.1646897
873	0.99809617	0.0019038845
874	0.9329609	0.06703911
875	0.9808421	0.01915785
876	0.12764789	0.8723521
877	0.92780113	0.072198875
878	0.08051167	0.9194884
879	0.988638	0.011362074
880	0.9987796	0.0012204378
881	0.9996469	0.00035310755
882	0.9411069	0.058893107
883	0.99601436	0.0039856187
884	0.9574973	0.042502645
885	0.41704622	0.58295375
886	0.99896836	0.0010316028
887	0.96806616	0.031933784
888	0.9842732	0.01572678
889	0.9633995	0.036600452
890	0.9563838	0.04361613
891	0.0042082206	0.9957918
892	0.9942931	0.005706908
893	0.8450443	0.15495566
894	0.65374535	0.34625462
895	0.9831902	0.016809871
896	0.984233	0.01576705
897	0.9996618	0.00033824777
898	0.9650737	0.03492624
899	0.9962127	0.0037873208
900	0.53624123	0.46375874
901	0.5252275	0.47477254
902	0.8859932	0.114006795
903	0.9822527	0.017747292
904	0.9614031	0.03859697
905	0.9386397	0.06136031
906	0.9989988	0.0010011996
907	0.20862515	0.7913748
908	0.99855274	0.0014472136
909	0.9797233	0.02027678
910	0.99977845	0.00022159316
911	0.14231715	0.8576828
912	0.9999018	9.819711e-05
913	0.9655917	0.034408316
914	0.87317973	0.1268203
915	0.007426674	0.99257326
916	0.8254891	0.17451088
917	0.9557766	0.044223413
918	0.99996865	3.136959e-05
919	0.9925476	0.007452474
920	0.99351007	0.006489967
921	0.99819356	0.0018064188
922	0.999648	0.00035204572
923	0.97582793	0.024172071
924	0.92378724	0.07621276
925	0.044579282	0.9554207
926	0.60518163	0.3948184
927	0.8895454	0.11045459
928	0.9993017	0.00069827994
929	0.9991567	0.00084332115
930	0.5054743	0.49452573
931	0.999015	0.0009850393
932	0.9999182	8.173985e-05
933	0.99950576	0.0004941991
934	0.93953264	0.06046729
935	0.9989072	0.0010927895
936	0.4966081	0.50339186
937	0.9997197	0.0002802489
938	0.99977213	0.00022787203
939	0.90783775	0.092162244
940	0.39048478	0.6095152
941	0.9999578	4.2221236e-05
942	0.9636696	0.036330447
943	0.99794704	0.0020530305
944	0.5035372	0.4964628
945	0.9961755	0.0038244142
946	0.98068285	0.019317163
947	0.8869391	0.113060854
948	0.9346053	0.065394655
949	0.85609215	0.14390785
950	0.9999943	5.7775596e-06
951	0.9908987	0.009101266
952	0.9959586	0.004041343
953	0.10468596	0.89531404
954	0.9708812	0.029118728
955	0.88264114	0.11735889
956	0.9947831	0.005216891
957	0.9991761	0.00082394574
958	0.9990264	0.00097354467
959	0.95884675	0.04115319
960	0.97676563	0.023234377
961	0.8525762	0.14742385
962	0.97811925	0.021880727
963	0.9762956	0.02370436
964	0.32583106	0.67416894
965	0.9999132	8.6789e-05
966	0.9999366	6.338072e-05
967	0.96838856	0.031611472
968	0.999819	0.00018107385
969	0.9268988	0.07310122
970	0.7843634	0.21563657
971	0.3212914	0.6787086
972	0.97613597	0.023864001
973	0.94076484	0.059235226
974	0.11044206	0.88955796
975	0.9660365	0.033963438
976	0.9915754	0.008424605
977	0.9981828	0.0018172727
978	0.9966929	0.003307098
979	0.6324301	0.3675699
980	0.5623267	0.43767327
981	0.8487737	0.15122627
982	0.97492063	0.0250794
983	0.99677795	0.0032220741
984	0.8286798	0.17132019
985	0.4455594	0.5544406
986	0.74159867	0.25840133
987	0.9731319	0.026868133
988	0.64308226	0.3569178
989	0.9788725	0.021127539
990	0.9923199	0.0076800925
991	0.9986192	0.0013808077
992	0.9960096	0.0039904243
993	0.9315707	0.068429224
994	0.937415	0.06258505
995	0.9994466	0.00055339653
996	0.99092346	0.009076559
997	0.98545283	0.01454721
998	0.9895002	0.010499787
999	0.784609	0.215391
1000	0.9765121	0.023487892
1001	0.9768663	0.023133695
1002	0.9811855	0.01881452
1003	0.9900467	0.009953354
1004	0.99977154	0.0002284727
1005	0.80508167	0.19491838
1006	0.99076056	0.009239427
1007	0.9977525	0.0022474995
1008	0.84343094	0.15656905
1009	0.9738566	0.026143353
1010	0.1892394	0.81076056
1011	0.907538	0.09246198
1012	0.99828476	0.0017151908
1013	0.99213916	0.007860792
1014	0.9978289	0.0021711157
1015	0.9627853	0.037214648
1016	0.5858604	0.41413966
1017	0.99985933	0.00014065087
1018	0.99519944	0.004800556
1019	0.9988632	0.0011367569
1020	0.9252607	0.07473931
1021	0.9871946	0.012805362
1022	0.9097935	0.09020653
1023	0.8103599	0.1896401
1024	0.99896836	0.001031649
1025	0.9975126	0.0024874087
1026	0.9574346	0.04256539
1027	0.30717635	0.69282365
1028	0.9797983	0.020201659
1029	0.38568494	0.6143151
1030	0.7330739	0.26692608
1031	0.9998969	0.00010316261
1032	0.9651441	0.034855936
1033	0.99576294	0.004236998
1034	0.9979253	0.0020746596
1035	0.99137175	0.008628269
1036	0.79023546	0.20976454
1037	0.90209264	0.09790736
1038	0.9842554	0.015744593
1039	0.99968886	0.00031119355
1040	0.86933076	0.13066928
1041	0.7551031	0.24489687
1042	0.99901736	0.0009825784
1043	0.8786195	0.1213805
1044	0.999688	0.0003120394
1045	0.6319309	0.36806908
1046	0.96255463	0.037445385
1047	0.50368154	0.49631846
1048	0.9999043	9.569812e-05
1049	0.9246032	0.07539681
