# Supplementary material for: Evaluating deep learning-based melanoma classification using immunohistochemistry and routine histology: A three center study
Source: PLoS One. 2024 Jan 19;19(1):e0297146. doi: 10.1371/journal.pone.0297146 (PMC10798511; doi:10.1371/journal.pone.0297146)
Supplement: S5 Dataset — (ZIP) [file pone.0297146.s011.zip › minimal_dataset/tile_predictions/dresden/542754-1-S8_ind_ISlab_1.0.csv]

	0	1
0	0.9898747	0.010125355
1	0.9999914	8.530012e-06
2	0.99802667	0.0019733422
3	0.9956863	0.0043136966
