# Supplementary material for: Evaluating deep learning-based melanoma classification using immunohistochemistry and routine histology: A three center study
Source: PLoS One. 2024 Jan 19;19(1):e0297146. doi: 10.1371/journal.pone.0297146 (PMC10798511; doi:10.1371/journal.pone.0297146)
Supplement: S5 Dataset — (ZIP) [file pone.0297146.s011.zip › minimal_dataset/tile_predictions/dresden/800231-S8_ind_ISlab_1.0.csv]

	0	1
0	0.91885984	0.08114014
1	0.08669937	0.91330063
2	0.86898214	0.13101782
3	0.03159804	0.968402
4	0.9153757	0.08462428
5	0.07057475	0.9294253
6	0.81845725	0.18154278
7	0.014669099	0.98533094
8	0.34208074	0.6579193
9	0.044489387	0.95551056
10	0.0069668093	0.9930332
11	0.96567476	0.034325253
12	0.053311337	0.94668865
13	0.011288489	0.9887115
14	0.00015097453	0.99984896
15	0.20920151	0.7907984
16	0.25416514	0.7458348
17	0.04374183	0.9562581
18	0.87919676	0.12080329
19	0.6529405	0.3470595
20	0.964864	0.035136007
21	0.0015549953	0.998445
22	0.70069534	0.2993047
23	0.80217123	0.19782875
24	0.587785	0.41221502
25	0.9126051	0.08739483
26	0.4391593	0.5608407
27	0.30763325	0.6923667
28	0.06732887	0.93267107
29	0.13232566	0.86767435
30	0.5613444	0.43865559
31	0.25616932	0.7438306
32	0.9042316	0.095768444
33	0.5354873	0.4645127
34	0.0020063692	0.9979937
35	0.9305335	0.069466464
36	0.050454926	0.9495451
37	0.17935404	0.8206459
38	0.6444297	0.35557035
39	0.018894078	0.981106
40	0.33144945	0.66855055
41	0.00075064047	0.9992493
42	0.00012968338	0.9998703
43	0.8892809	0.11071914
44	0.8657161	0.13428394
45	0.20510022	0.7948998
46	0.029617043	0.9703829
47	0.8859788	0.11402114
48	0.25697857	0.7430214
49	0.38137278	0.6186272
50	0.26418245	0.73581755
51	0.00018590303	0.9998141
52	0.6875359	0.31246412
53	0.0073396503	0.9926603
