# Supplementary material for: Evaluating deep learning-based melanoma classification using immunohistochemistry and routine histology: A three center study
Source: PLoS One. 2024 Jan 19;19(1):e0297146. doi: 10.1371/journal.pone.0297146 (PMC10798511; doi:10.1371/journal.pone.0297146)
Supplement: S5 Dataset — (ZIP) [file pone.0297146.s011.zip › minimal_dataset/tile_predictions/dresden/796338-S8_ind_ISlab_1.0.csv]

	0	1
0	0.9969681	0.0030319837
1	0.9854049	0.014595096
2	0.9999931	6.9607563e-06
3	0.9416964	0.058303628
4	0.53562254	0.46437752
5	0.99876666	0.0012333104
6	0.9696563	0.030343689
7	0.98647666	0.013523272
8	0.9998179	0.00018206966
9	0.99919266	0.00080738787
10	0.9998698	0.00013010264
11	0.25942534	0.7405747
12	0.99918324	0.0008167954
13	0.99827325	0.0017267452
14	0.3016554	0.6983446
15	0.031739317	0.9682607
16	0.9986865	0.0013135626
17	0.15568267	0.8443174
18	0.98830545	0.011694619
