# Supplementary material for: Evaluating deep learning-based melanoma classification using immunohistochemistry and routine histology: A three center study
Source: PLoS One. 2024 Jan 19;19(1):e0297146. doi: 10.1371/journal.pone.0297146 (PMC10798511; doi:10.1371/journal.pone.0297146)
Supplement: S5 Dataset — (ZIP) [file pone.0297146.s011.zip › minimal_dataset/tile_predictions/dresden/810872-S8_ind_ISlab_1.0.csv]

	0	1
0	0.67165077	0.32834923
1	0.16893189	0.8310681
2	0.20463319	0.7953668
3	0.0003115385	0.9996885
4	0.06800738	0.9319926
5	0.15191258	0.8480874
6	0.12246107	0.8775389
7	0.5254972	0.47450283
8	0.7928697	0.20713034
9	0.66269267	0.33730727
10	0.00018917823	0.9998109
11	0.20267914	0.79732084
12	0.2759962	0.72400373
13	0.003521069	0.996479
14	0.9535889	0.04641114
15	0.06078543	0.9392146
16	0.00071162893	0.9992884
17	3.4860477e-05	0.9999652
18	0.0082054855	0.9917945
19	0.0050182156	0.9949818
20	0.002000713	0.99799925
21	0.003911127	0.99608886
22	0.88621604	0.11378401
23	0.3554748	0.64452523
24	0.1288357	0.87116426
25	0.037188206	0.9628118
26	0.090952925	0.90904707
27	4.487443e-05	0.9999552
28	0.027810141	0.97218984
29	0.015477286	0.9845227
30	0.00043573292	0.99956423
31	0.01259461	0.98740536
32	0.00051255705	0.9994874
33	2.0636191e-05	0.9999794
34	0.09943323	0.90056676
35	0.063185796	0.9368142
36	0.0011929969	0.99880695
37	0.15764712	0.84235287
38	0.014184915	0.98581505
39	0.59240717	0.40759283
40	0.12916557	0.87083447
41	0.10884765	0.8911524
42	0.2517406	0.74825937
43	0.00077208894	0.9992279
44	1.14949465e-07	0.9999999
45	0.040544197	0.9594557
46	0.38706502	0.61293495
47	3.7110047e-05	0.9999629
48	0.00029213025	0.9997079
49	0.084888555	0.9151115
50	0.808481	0.19151898
51	0.020976419	0.9790236
52	0.881933	0.11806695
53	0.045621973	0.95437807
54	0.2633256	0.7366744
55	0.2008543	0.79914564
56	0.025411088	0.9745889
57	0.052563094	0.94743687
58	0.00028869123	0.99971133
59	0.012679083	0.9873209
60	0.0020806675	0.9979194
61	0.085644186	0.91435575
62	0.031744417	0.9682556
63	0.99479055	0.0052095093
64	0.028640648	0.9713594
65	0.8884195	0.111580536
66	0.06886009	0.93113995
67	0.68953556	0.31046447
68	6.6578665e-05	0.99993336
69	0.67036253	0.3296375
70	0.646001	0.353999
71	0.030760169	0.96923983
72	0.0008112659	0.9991887
73	0.95140916	0.048590846
74	1.0504809e-05	0.9999895
75	0.043821204	0.9561788
76	0.0072951107	0.9927048
77	0.5526608	0.44733912
78	0.21876869	0.78123134
79	0.015603168	0.98439676
80	0.006671205	0.9933288
81	0.0067430893	0.9932569
82	0.0733723	0.92662776
83	0.03975273	0.9602473
84	0.18936643	0.81063354
85	1.3373382e-05	0.99998665
86	0.00015123533	0.9998487
87	0.52634734	0.47365263
88	8.9560115e-07	0.99999905
89	0.0879327	0.91206735
90	0.0089317355	0.99106824
91	0.0003681519	0.9996319
92	0.037747595	0.96225244
93	0.0034972697	0.99650276
94	0.022145035	0.97785497
95	0.0553216	0.94467837
96	0.056875158	0.94312483
97	0.16689755	0.8331024
98	0.00019391191	0.9998061
99	0.018097175	0.98190284
100	0.9710961	0.028903902
101	0.21417658	0.7858234
102	0.0056954348	0.9943046
103	0.109645754	0.8903543
104	0.0015173352	0.99848264
105	0.014746782	0.98525316
106	0.007176644	0.99282336
107	0.27939957	0.7206004
108	0.37910837	0.62089163
109	0.9058295	0.09417052
110	0.006483537	0.99351645
111	0.54357743	0.45642254
112	0.055780105	0.9442199
113	0.0023348427	0.99766517
114	0.42755276	0.5724472
115	0.082575016	0.9174249
116	0.040306717	0.9596933
117	0.008059181	0.9919408
