# Supplementary material for: Evaluating deep learning-based melanoma classification using immunohistochemistry and routine histology: A three center study
Source: PLoS One. 2024 Jan 19;19(1):e0297146. doi: 10.1371/journal.pone.0297146 (PMC10798511; doi:10.1371/journal.pone.0297146)
Supplement: S5 Dataset — (ZIP) [file pone.0297146.s011.zip › minimal_dataset/tile_predictions/dresden/570315-S8_ind_ISlab_0.0.csv]

	0	1
0	1.9110905e-05	0.9999809
1	2.6957698e-06	0.99999726
2	1.7786581e-07	0.9999999
3	0.010722035	0.98927796
