# Supplementary material for: Evaluating deep learning-based melanoma classification using immunohistochemistry and routine histology: A three center study
Source: PLoS One. 2024 Jan 19;19(1):e0297146. doi: 10.1371/journal.pone.0297146 (PMC10798511; doi:10.1371/journal.pone.0297146)
Supplement: S5 Dataset — (ZIP) [file pone.0297146.s011.zip › minimal_dataset/tile_predictions/dresden/724056-S8_ind_ISlab_0.0.csv]

	0	1
0	0.9999999	7.260137e-08
1	1.0	1.0843058e-08
2	0.99586934	0.0041305814
3	0.99999833	1.7135949e-06
4	0.79547256	0.20452741
5	0.99927646	0.0007234973
6	0.9999994	6.1317667e-07
7	0.9999912	8.856131e-06
8	0.9231361	0.07686389
9	0.9999957	4.336378e-06
