# Supplementary material for: Evaluating deep learning-based melanoma classification using immunohistochemistry and routine histology: A three center study
Source: PLoS One. 2024 Jan 19;19(1):e0297146. doi: 10.1371/journal.pone.0297146 (PMC10798511; doi:10.1371/journal.pone.0297146)
Supplement: S5 Dataset — (ZIP) [file pone.0297146.s011.zip › minimal_dataset/tile_predictions/dresden/853282-1-S8_ind_ISlab_1.0.csv]

	0	1
0	0.016990095	0.9830099
1	0.23606859	0.76393133
2	0.0026289944	0.99737096
3	0.1900831	0.80991685
4	0.23947081	0.76052916
5	0.022974463	0.9770255
6	0.17837769	0.8216223
