# Supplementary material for: Evaluating deep learning-based melanoma classification using immunohistochemistry and routine histology: A three center study
Source: PLoS One. 2024 Jan 19;19(1):e0297146. doi: 10.1371/journal.pone.0297146 (PMC10798511; doi:10.1371/journal.pone.0297146)
Supplement: S5 Dataset — (ZIP) [file pone.0297146.s011.zip › minimal_dataset/tile_predictions/dresden/782692-S8_ind_ISlab_1.0.csv]

	0	1
0	0.95898324	0.04101674
1	0.7708307	0.22916928
2	0.99975675	0.00024325328
3	0.99968565	0.00031438013
4	0.9760818	0.02391818
