# Supplementary material for: Evaluating deep learning-based melanoma classification using immunohistochemistry and routine histology: A three center study
Source: PLoS One. 2024 Jan 19;19(1):e0297146. doi: 10.1371/journal.pone.0297146 (PMC10798511; doi:10.1371/journal.pone.0297146)
Supplement: S5 Dataset — (ZIP) [file pone.0297146.s011.zip › minimal_dataset/tile_predictions/dresden/691272-S8_ind_ISlab_0.0.csv]

	0	1
0	0.9999807	1.929789e-05
1	0.9948007	0.005199357
2	0.99978286	0.00021717366
3	0.3811098	0.6188902
4	0.99907887	0.00092110265
5	0.9999976	2.3655214e-06
6	0.9931084	0.006891642
7	0.8746318	0.12536816
8	0.7088433	0.2911567
9	0.99976236	0.00023768378
10	0.99793243	0.0020675913
11	0.9666518	0.033348244
12	0.99163	0.008370015
13	0.9862845	0.013715534
14	0.91245854	0.08754144
15	0.9300201	0.069979906
16	0.9996879	0.00031211853
17	0.9937425	0.0062574754
18	0.9999608	3.9162383e-05
19	0.89665574	0.10334427
20	0.99992406	7.594212e-05
21	0.99999845	1.500112e-06
22	0.99765646	0.0023435226
23	0.039390232	0.96060973
24	0.999962	3.806824e-05
25	0.84771836	0.15228161
26	0.9946228	0.0053771953
27	0.9965904	0.0034096553
28	0.9999988	1.2199351e-06
29	0.9991455	0.0008545362
30	0.7555697	0.24443033
31	0.99955493	0.00044501942
32	0.9224522	0.077547826
33	0.99946934	0.0005306749
34	0.9929075	0.0070925187
35	0.9955214	0.0044785477
36	0.99975497	0.00024502957
37	0.9997868	0.0002131967
38	0.9999931	6.9146013e-06
39	0.9999232	7.673039e-05
40	0.99824893	0.0017511493
41	0.99996793	3.205582e-05
42	0.8566857	0.14331435
43	0.9999944	5.601593e-06
44	0.99986684	0.00013319706
45	0.9966192	0.0033807098
46	0.93093294	0.069066994
47	0.99947625	0.00052378594
48	0.9662497	0.033750273
49	0.99534553	0.004654514
50	0.99961025	0.0003897599
51	0.9970696	0.0029303185
52	0.99743456	0.0025654596
53	0.9974256	0.0025743945
54	0.9984493	0.0015506144
55	0.591055	0.40894505
56	0.99121535	0.008784683
57	0.003143979	0.996856
58	0.9945363	0.005463753
59	0.99993885	6.116573e-05
60	0.9979444	0.0020555994
61	0.87758577	0.122414276
62	0.9961876	0.0038123347
63	0.99999726	2.7385045e-06
64	0.99972457	0.000275444
65	0.99998665	1.3324039e-05
66	0.99946326	0.00053680287
67	0.99488056	0.0051194336
68	0.9996985	0.00030148198
69	0.9841081	0.015891902
70	0.99996567	3.4300596e-05
71	0.7334152	0.2665848
72	0.9914376	0.008562356
73	0.9996526	0.0003474245
74	0.8357062	0.16429386
75	0.9989135	0.0010864482
76	0.99344146	0.0065585114
77	0.99502206	0.004977993
78	0.64199376	0.35800627
79	0.9999628	3.721892e-05
80	0.9893138	0.010686229
81	0.9793985	0.020601433
82	0.9997104	0.00028962825
83	0.9653767	0.03462331
84	0.97592825	0.02407178
85	0.9984573	0.0015427304
86	0.9911142	0.008885845
87	0.9982127	0.001787266
88	0.99911624	0.0008837832
89	0.99875283	0.0012471225
90	0.8965463	0.10345368
91	0.99544626	0.004553744
92	0.99997973	2.0234434e-05
93	0.99821067	0.0017893603
94	0.98921704	0.010782913
95	0.9988691	0.0011308813
96	0.99576676	0.0042332374
97	0.99995756	4.2389587e-05
98	0.9995751	0.00042490748
99	0.9999069	9.313305e-05
100	0.88776857	0.11223143
101	0.9998832	0.000116848016
102	0.9971425	0.0028575354
103	0.9112933	0.088706695
104	0.99999285	7.1249474e-06
105	0.9999969	3.0805065e-06
106	0.9994438	0.00055614504
107	0.99999917	8.030904e-07
108	0.9435928	0.056407228
109	0.9806578	0.0193422
110	0.9926196	0.007380388
111	0.99994385	5.609374e-05
112	0.99998426	1.5728021e-05
113	0.86909026	0.13090973
114	0.999318	0.00068197126
115	0.9986803	0.0013197366
116	0.9966562	0.0033437759
117	0.9782274	0.021772616
118	0.99907506	0.0009249785
119	0.9976846	0.0023153485
120	0.9996753	0.0003247645
121	0.99996006	3.9968672e-05
122	0.9978461	0.002153875
123	0.9514821	0.048517868
124	0.99984884	0.00015110502
125	0.99999154	8.47506e-06
126	0.99919504	0.0008049361
127	0.9609254	0.03907453
128	0.9976228	0.002377212
129	0.99828583	0.0017141739
130	0.99792045	0.0020796016
131	0.97317004	0.026830006
132	0.99992216	7.7801706e-05
133	0.9986187	0.0013812744
134	0.99929535	0.0007046114
135	0.9985567	0.0014433475
136	0.7333869	0.26661313
137	0.9992518	0.00074818556
138	0.9048095	0.095190555
139	0.99985385	0.00014616192
140	0.9980539	0.001946105
141	0.99966395	0.00033609205
142	0.9160248	0.083975144
143	0.9836447	0.016355203
144	0.9984963	0.0015036938
145	0.9990018	0.0009982117
146	0.99989617	0.000103869075
147	0.96261495	0.037385013
148	0.9969277	0.0030723424
149	0.99987066	0.00012934647
150	0.090783946	0.90921605
151	0.99993837	6.167001e-05
152	0.99954396	0.0004560585
153	0.9997999	0.00020010103
154	0.9987355	0.0012644797
155	0.99988675	0.00011318277
156	0.9999974	2.590169e-06
157	0.9826874	0.017312584
158	0.5776168	0.42238322
159	0.9999989	1.1152557e-06
160	0.9935184	0.0064816154
161	0.8979385	0.102061495
162	0.99882895	0.0011710242
163	0.99999845	1.5315937e-06
164	0.9849594	0.01504058
165	0.99998116	1.8810817e-05
166	0.9927764	0.007223641
167	0.9164902	0.08350987
168	0.9991184	0.0008815637
169	0.999969	3.0953197e-05
170	0.9983164	0.0016835602
171	0.99965537	0.00034468708
172	0.99869174	0.0013083305
173	0.8168014	0.18319856
174	0.970509	0.02949098
175	0.99992096	7.900783e-05
176	0.9994017	0.0005983508
177	0.9969494	0.003050679
178	0.9987674	0.0012326309
179	0.9979869	0.0020131173
180	0.99141955	0.008580462
181	0.99896324	0.0010368057
182	0.9994653	0.0005346742
183	0.9931425	0.0068575237
184	0.9958152	0.004184763
185	0.74962014	0.25037983
186	0.99590766	0.0040923706
187	0.99944264	0.0005574007
188	0.9984956	0.0015044436
189	0.99771583	0.0022842153
190	0.9915692	0.00843085
191	0.9998971	0.000102816804
192	0.5416932	0.45830676
193	0.99924135	0.00075868453
194	0.97780514	0.022194833
195	0.9603857	0.039614294
196	0.9340908	0.065909214
197	0.5482522	0.45174775
198	0.9848822	0.015117802
199	0.9898144	0.010185563
200	0.9997285	0.0002714536
201	0.99840647	0.0015935198
202	0.9963198	0.0036802008
203	0.9982052	0.0017947853
204	0.99937975	0.00062025175
205	0.99990153	9.840173e-05
206	0.9991684	0.0008315792
207	0.8282303	0.17176971
208	0.99953604	0.00046403566
209	0.9992493	0.00075067295
210	0.9904918	0.00950814
211	0.9841113	0.015888719
212	0.99455476	0.0054452163
213	0.99998534	1.466561e-05
214	0.9999925	7.491057e-06
215	0.99997175	2.8269154e-05
216	0.9996456	0.00035442942
217	0.99999297	7.0344154e-06
218	0.99849725	0.0015027698
219	0.7780009	0.22199914
220	0.9997379	0.00026211236
221	0.9999939	6.1017236e-06
222	0.98941016	0.010589876
223	0.9999871	1.2917864e-05
224	0.9996923	0.00030775776
225	0.99999905	9.70491e-07
226	0.99001443	0.009985526
227	0.9884067	0.011593242
228	0.9242193	0.0757807
229	0.99703336	0.0029666317
230	0.99982244	0.00017761858
231	0.99994195	5.8033467e-05
232	0.84379125	0.15620877
233	0.99959415	0.00040591767
234	0.99946076	0.00053928763
235	0.99870396	0.0012960074
236	0.9996685	0.0003315437
237	0.7762178	0.22378218
238	0.9787283	0.02127165
239	0.99885035	0.0011496478
240	0.9990841	0.0009158389
241	0.999843	0.00015695392
242	0.99069923	0.009300751
243	0.99982053	0.0001795564
244	0.95544344	0.044556543
245	0.99476874	0.005231275
246	0.9999882	1.17718155e-05
247	0.9984864	0.0015135522
248	0.9832281	0.016771961
249	0.99999964	3.0580392e-07
250	0.99995446	4.547907e-05
251	0.99999714	2.853977e-06
252	0.99960977	0.00039028883
253	0.99999666	3.3717072e-06
254	0.9999896	1.0325136e-05
255	0.9999274	7.2558425e-05
256	0.6405512	0.3594488
257	0.99756587	0.0024341827
258	0.7890809	0.21091908
259	0.9986482	0.0013518095
260	0.99938035	0.0006196756
261	0.4962962	0.50370383
262	0.9999591	4.0912055e-05
263	0.9906893	0.009310771
264	0.9963875	0.0036125067
265	0.9989083	0.0010917083
266	0.5307615	0.46923846
267	0.9940164	0.005983528
268	0.99999166	8.28987e-06
269	0.4705154	0.52948457
270	0.9918441	0.008155851
271	0.9999629	3.704629e-05
272	0.9990534	0.0009466003
273	0.9747965	0.025203515
274	0.9976241	0.0023758814
275	0.99962926	0.0003706688
276	0.99965584	0.0003441781
277	0.9996344	0.0003655987
278	0.9893617	0.010638303
279	0.99689496	0.0031050383
280	0.9988416	0.0011584416
281	0.9773027	0.022697333
282	0.9983479	0.0016521882
283	0.9999678	3.2216412e-05
