# Supplementary material for: Evaluating deep learning-based melanoma classification using immunohistochemistry and routine histology: A three center study
Source: PLoS One. 2024 Jan 19;19(1):e0297146. doi: 10.1371/journal.pone.0297146 (PMC10798511; doi:10.1371/journal.pone.0297146)
Supplement: S5 Dataset — (ZIP) [file pone.0297146.s011.zip › minimal_dataset/tile_predictions/dresden/700800-S8_ind_ISlab_0.0.csv]

	0	1
0	0.9999796	2.0366952e-05
1	0.9997255	0.0002745167
2	0.99857044	0.0014295508
3	0.9998765	0.00012345977
4	0.9999455	5.4421907e-05
5	0.95327455	0.046725444
6	0.9947936	0.0052064313
7	0.99884135	0.0011586623
8	0.9997371	0.00026294912
9	0.9999963	3.644404e-06
10	0.99988973	0.00011030151
11	0.9999918	8.1855815e-06
12	0.99999285	7.1573236e-06
13	0.99965215	0.00034781615
14	0.9990932	0.00090688886
15	0.99536455	0.004635501
16	0.9997564	0.00024358329
17	0.9885698	0.011430154
18	0.9999876	1.243716e-05
19	0.99994826	5.1719093e-05
20	0.9998889	0.00011112466
21	0.99998844	1.1617531e-05
22	0.9994112	0.0005887285
23	0.99878675	0.0012132423
24	0.99991107	8.8899746e-05
25	0.9906611	0.009338863
26	0.9999957	4.336258e-06
27	0.99967706	0.00032292318
28	0.9980836	0.001916481
29	0.99979645	0.0002035166
30	0.99982196	0.00017806116
31	0.99943537	0.00056464516
32	0.9985196	0.0014803995
33	0.9999949	5.1577895e-06
34	0.9999144	8.5573294e-05
35	0.9996125	0.00038753377
36	0.997543	0.0024571049
37	0.99995244	4.7515106e-05
38	0.9996735	0.00032650394
39	0.9996911	0.00030888358
40	0.9997625	0.0002375723
41	0.99970156	0.00029842186
42	0.9996531	0.00034695148
43	0.9975484	0.002451619
44	0.9998677	0.00013231373
45	0.999828	0.00017200186
46	0.99998915	1.0801117e-05
47	0.9959649	0.0040351558
48	0.9998535	0.0001465288
49	0.89368355	0.10631645
50	0.9840717	0.01592832
51	0.9996872	0.00031288003
52	0.9987425	0.0012575147
53	0.99848783	0.0015120871
54	0.9996418	0.0003582739
55	0.9980786	0.0019213833
56	0.9997969	0.00020308027
57	0.9993876	0.0006123112
58	0.9986438	0.0013562015
59	0.99827814	0.0017218227
60	0.9995372	0.00046277887
61	0.99999607	3.908032e-06
62	0.99329937	0.0067006475
63	0.9971469	0.0028531218
64	0.99980444	0.0001955268
65	0.997422	0.0025780038
66	0.9885162	0.011483781
67	0.9999045	9.545751e-05
68	0.9986791	0.0013208839
69	0.9961138	0.0038862333
70	0.9956742	0.004325766
71	0.8271412	0.1728588
72	0.99997675	2.3234117e-05
73	0.9520616	0.04793846
74	0.997738	0.0022619918
75	0.9993967	0.0006032745
76	0.9987685	0.0012314252
77	0.9999347	6.530832e-05
78	0.99951637	0.00048361783
79	0.99980587	0.00019411022
80	0.9997305	0.00026948866
81	0.999979	2.0959555e-05
82	0.99998415	1.5856274e-05
83	0.9999628	3.718667e-05
84	0.9999598	4.0126473e-05
85	0.97252095	0.027478997
86	0.9996358	0.0003641183
87	0.9705258	0.029474206
88	0.9981025	0.0018975042
89	0.9039337	0.096066244
90	0.9922873	0.007712773
91	0.8904308	0.10956918
92	0.9997943	0.00020573298
93	0.99996793	3.2078453e-05
94	0.99998295	1.7064052e-05
