# Supplementary material for: Evaluating deep learning-based melanoma classification using immunohistochemistry and routine histology: A three center study
Source: PLoS One. 2024 Jan 19;19(1):e0297146. doi: 10.1371/journal.pone.0297146 (PMC10798511; doi:10.1371/journal.pone.0297146)
Supplement: S5 Dataset — (ZIP) [file pone.0297146.s011.zip › minimal_dataset/tile_predictions/dresden/745192-1-S8_ind_ISlab_1.0.csv]

	0	1
0	0.0018001427	0.9981998
1	0.0006561483	0.9993438
2	0.00051595503	0.99948406
3	7.463718e-05	0.9999254
4	0.025664339	0.9743357
5	0.002388032	0.997612
6	0.00011870168	0.99988127
7	0.0040634978	0.9959365
8	0.3618912	0.6381088
9	1.6409818e-05	0.99998355
10	5.1049603e-05	0.999949
11	0.011997468	0.98800254
12	0.30826533	0.6917347
13	0.00035788285	0.99964213
14	0.01730595	0.9826941
15	6.0383018e-06	0.9999939
16	0.015835721	0.9841643
17	0.0021648956	0.9978351
18	0.021046687	0.9789533
19	0.00044081674	0.9995592
20	0.055411074	0.9445889
21	0.002991277	0.99700874
22	0.00032242175	0.99967754
23	4.1751297e-05	0.9999583
24	0.9644301	0.035569884
25	0.0005444579	0.9994555
26	0.000825975	0.99917394
27	0.074193075	0.92580694
28	0.00019047652	0.99980956
29	8.118862e-06	0.9999919
30	4.261316e-05	0.99995744
31	0.033040725	0.9669593
32	0.012039581	0.98796046
33	2.161421e-06	0.99999785
34	0.007445173	0.99255484
35	0.0066657295	0.9933343
36	0.0011035564	0.99889636
37	5.6369205e-05	0.9999436
38	4.902899e-05	0.999951
39	0.12636377	0.87363625
40	0.00012047558	0.9998795
41	0.0037769794	0.996223
42	9.052902e-05	0.9999095
43	0.0031001344	0.99689984
44	0.14124072	0.8587593
45	0.0012250206	0.99877495
46	0.032148056	0.96785194
47	0.0020466351	0.9979533
48	0.012456193	0.9875438
49	2.1394679e-05	0.99997866
50	7.355282e-05	0.99992645
51	0.0028146196	0.9971854
52	0.0008229225	0.99917704
53	0.115533516	0.88446647
54	6.100874e-06	0.9999939
55	9.327356e-05	0.99990666
56	0.093272604	0.9067274
57	0.00022589206	0.99977416
58	2.627906e-05	0.9999738
59	0.0050421525	0.99495786
60	0.00012669184	0.9998733
61	0.0027020422	0.99729794
62	0.0042147595	0.9957852
63	0.00016266984	0.9998373
64	0.0003650768	0.99963486
65	0.3912911	0.60870886
66	9.71044e-06	0.99999034
67	0.00039404596	0.99960595
68	7.2938055e-06	0.9999927
69	0.00018324914	0.99981683
70	0.00029315447	0.9997068
71	3.6809954e-05	0.99996316
72	0.023886178	0.9761138
73	0.0024361114	0.99756396
74	0.00013373385	0.99986625
75	5.1239313e-06	0.9999949
76	0.006282637	0.9937173
77	0.01218241	0.9878176
78	4.0358806e-05	0.9999596
79	9.239117e-05	0.9999076
80	0.00045196203	0.999548
81	0.00015344883	0.9998466
82	0.00011442619	0.99988556
83	0.00010714298	0.99989283
84	0.0008990681	0.9991009
85	1.0801261e-05	0.99998915
86	0.00010178269	0.9998982
87	5.928043e-06	0.99999404
88	0.0010245021	0.9989755
89	6.795734e-05	0.99993205
90	0.009310159	0.9906899
91	0.08306333	0.9169367
92	0.07707085	0.9229291
93	0.00029330293	0.9997067
94	0.00025578393	0.99974424
95	0.0010932795	0.99890673
96	0.00093925506	0.9990608
97	0.2390732	0.76092684
98	0.00033545596	0.99966455
99	0.00011206364	0.99988794
100	0.0004909813	0.999509
101	7.948477e-06	0.999992
102	0.68215305	0.3178469
103	0.02555491	0.9744451
104	0.0023789362	0.997621
105	0.00021852627	0.9997814
106	0.37456423	0.62543577
107	0.35224348	0.6477566
108	0.9330157	0.06698428
109	0.0009791193	0.99902093
110	0.009864129	0.99013585
111	2.823817e-05	0.99997175
112	0.0642771	0.9357229
113	5.658215e-05	0.9999434
114	2.3256176e-05	0.99997675
115	2.5129522e-05	0.99997485
116	0.00014785834	0.99985206
117	0.011024188	0.9889759
118	5.0062436e-06	0.999995
119	1.4522927e-06	0.99999857
120	0.0017739378	0.9982261
121	0.17505287	0.8249472
122	0.00026696717	0.99973303
123	0.00545112	0.99454886
124	0.0024184128	0.9975816
125	0.0009194688	0.99908054
126	0.00948213	0.9905179
127	0.04798017	0.95201975
128	0.00095640915	0.9990435
129	0.13324119	0.8667588
130	0.006193489	0.9938065
131	3.2622786e-06	0.9999968
132	0.00030003514	0.99969995
133	0.002044595	0.99795544
134	0.9071686	0.09283137
135	0.0012002153	0.9987998
136	0.00013751819	0.99986243
137	0.82448864	0.17551133
138	3.4629593e-05	0.9999653
139	0.004410681	0.9955894
140	0.0023882475	0.99761176
141	0.15457451	0.8454254
142	0.00019829081	0.9998017
143	0.003325056	0.9966749
144	0.00025432731	0.99974567
145	6.919312e-05	0.99993086
146	0.012660038	0.9873399
147	0.003966582	0.9960334
148	0.0018559165	0.99814403
149	0.00057196675	0.999428
