# Supplementary material for: Evaluating deep learning-based melanoma classification using immunohistochemistry and routine histology: A three center study
Source: PLoS One. 2024 Jan 19;19(1):e0297146. doi: 10.1371/journal.pone.0297146 (PMC10798511; doi:10.1371/journal.pone.0297146)
Supplement: S5 Dataset — (ZIP) [file pone.0297146.s011.zip › minimal_dataset/tile_predictions/dresden/781773-S8_ind_ISlab_1.0.csv]

	0	1
0	0.82944447	0.17055558
1	0.018750377	0.98124963
2	0.92054033	0.0794597
3	1.4309351e-05	0.9999857
4	0.10243107	0.8975689
5	0.025203377	0.9747966
6	0.00012492527	0.99987507
7	0.8788207	0.12117935
8	0.22779752	0.7722025
9	0.021465423	0.9785346
10	0.00012901881	0.999871
11	0.0003010173	0.999699
12	0.0076747457	0.9923253
13	0.112755276	0.88724476
14	0.9959567	0.004043228
15	0.0001615937	0.99983835
16	5.2345036e-05	0.99994767
17	0.26064247	0.73935753
18	0.00031026217	0.9996898
19	0.0001458324	0.9998541
20	0.1996765	0.80032355
21	0.0006389451	0.9993611
22	0.29451004	0.70548993
23	0.014453149	0.9855468
24	0.046661876	0.95333815
25	0.22504307	0.77495694
26	0.008772754	0.9912272
27	1.7810481e-07	0.9999999
28	0.014448056	0.98555195
29	0.010742179	0.9892579
30	0.00085090095	0.9991491
31	0.0013890874	0.99861085
32	0.17086154	0.8291385
33	0.018758032	0.98124194
