# Supplementary material for: Evaluating deep learning-based melanoma classification using immunohistochemistry and routine histology: A three center study
Source: PLoS One. 2024 Jan 19;19(1):e0297146. doi: 10.1371/journal.pone.0297146 (PMC10798511; doi:10.1371/journal.pone.0297146)
Supplement: S5 Dataset — (ZIP) [file pone.0297146.s011.zip › minimal_dataset/tile_predictions/dresden/119687-S8_ind_ISlab_0.0.csv]

	0	1
0	0.9447655	0.05523447
1	0.6773718	0.32262823
2	0.9717852	0.028214794
3	0.915569	0.08443105
