# Supplementary material for: Evaluating deep learning-based melanoma classification using immunohistochemistry and routine histology: A three center study
Source: PLoS One. 2024 Jan 19;19(1):e0297146. doi: 10.1371/journal.pone.0297146 (PMC10798511; doi:10.1371/journal.pone.0297146)
Supplement: S5 Dataset — (ZIP) [file pone.0297146.s011.zip › minimal_dataset/tile_predictions/dresden/811923-S8_ind_ISlab_1.0.csv]

	0	1
0	0.005127055	0.99487287
1	0.000612787	0.99938715
2	0.0014000556	0.99859995
3	0.78198826	0.21801169
4	0.014356484	0.9856435
5	0.0009755466	0.9990245
6	0.0040208222	0.9959792
7	0.17055751	0.8294425
8	0.95610434	0.04389562
9	0.055156674	0.9448433
