# Supplementary material for: Evaluating deep learning-based melanoma classification using immunohistochemistry and routine histology: A three center study
Source: PLoS One. 2024 Jan 19;19(1):e0297146. doi: 10.1371/journal.pone.0297146 (PMC10798511; doi:10.1371/journal.pone.0297146)
Supplement: S5 Dataset — (ZIP) [file pone.0297146.s011.zip › minimal_dataset/tile_predictions/dresden/853282-2-S8_ind_ISlab_1.0.csv]

	0	1
0	0.99395895	0.0060410276
1	0.007011872	0.99298817
2	0.9498097	0.050190296
3	0.817552	0.18244809
4	0.6863758	0.31362417
5	0.898087	0.10191295
6	0.14662752	0.85337245
7	0.35354656	0.6464535
8	0.28624773	0.71375227
9	0.97314984	0.026850123
10	0.120296754	0.8797032
11	0.82054454	0.17945546
12	0.15015276	0.8498472
13	0.9381901	0.061809957
14	0.6088842	0.39111578
15	0.66814387	0.3318561
16	0.21703415	0.78296584
17	0.9732729	0.026727071
18	0.68959236	0.31040764
19	0.5465649	0.45343515
20	0.9453935	0.05460645
21	0.90165776	0.0983423
22	0.99672276	0.003277227
23	0.27301162	0.7269883
24	0.34292436	0.6570757
25	0.08586783	0.9141322
26	0.76954424	0.23045574
27	0.46298304	0.537017
28	0.9526489	0.047351092
29	0.35309514	0.6469048
30	0.83058524	0.16941473
31	0.48210007	0.5178999
32	0.56390303	0.436097
33	0.99270827	0.0072917067
34	0.428004	0.571996
35	0.88776726	0.11223269
36	0.15751588	0.8424842
37	0.69564193	0.30435807
38	0.7531188	0.24688117
39	0.65817887	0.3418211
40	0.9636066	0.036393356
41	0.1676073	0.8323927
42	0.9729549	0.027045075
43	0.97979283	0.02020713
44	0.7852211	0.21477889
45	0.694346	0.30565396
46	0.44582862	0.5541714
47	0.30032158	0.6996784
48	0.4727174	0.5272826
49	0.0018204204	0.99817955
50	0.28208384	0.71791613
51	0.2562867	0.7437133
52	0.9928733	0.0071266326
53	0.6649123	0.33508766
54	0.9736363	0.026363688
55	0.48874426	0.51125574
56	0.18134671	0.8186532
57	0.6217491	0.37825084
58	0.028364759	0.9716352
59	0.5215012	0.47849882
60	0.7272452	0.27275476
61	0.41043088	0.58956915
62	0.19621536	0.80378467
63	0.118391	0.88160896
64	0.21264948	0.78735054
65	0.8677992	0.13220082
66	0.2660728	0.7339272
67	0.94705343	0.052946594
68	0.1490561	0.85094386
69	0.8321367	0.16786326
70	0.94971895	0.05028104
71	0.21111105	0.78888893
72	0.4022994	0.5977006
73	0.78288966	0.21711034
74	0.7762296	0.22377042
75	0.7386224	0.26137757
76	0.75881284	0.24118713
77	0.07484846	0.9251515
78	0.7779061	0.22209388
79	0.06771314	0.93228686
80	0.97880805	0.021191971
81	0.9474366	0.05256344
82	0.5921852	0.40781483
83	0.84541565	0.15458436
84	0.94651836	0.05348164
85	0.82247955	0.17752048
86	0.6492722	0.3507278
87	0.96878964	0.031210402
88	0.68768054	0.31231946
89	0.77248657	0.22751336
90	0.5672536	0.4327464
91	0.8374866	0.16251336
92	0.99123514	0.008764855
93	0.13907883	0.8609212
94	0.46763086	0.53236914
95	0.82837945	0.17162056
96	0.18037258	0.8196274
97	0.84055614	0.15944384
98	0.8995006	0.100499354
99	0.18158808	0.81841195
100	0.7594992	0.24050075
101	0.76618683	0.2338132
102	0.9905315	0.009468515
103	0.89823246	0.10176753
104	0.7396593	0.26034063
105	0.9963619	0.0036381138
106	0.94368017	0.05631979
107	0.5111736	0.4888264
108	0.2679578	0.73204225
109	0.94283557	0.05716442
110	0.33234376	0.66765624
111	0.62862074	0.37137932
112	0.7950192	0.20498075
113	0.013876825	0.9861232
114	0.55428904	0.44571096
115	0.9499194	0.050080657
