# Supplementary material for: Evaluating deep learning-based melanoma classification using immunohistochemistry and routine histology: A three center study
Source: PLoS One. 2024 Jan 19;19(1):e0297146. doi: 10.1371/journal.pone.0297146 (PMC10798511; doi:10.1371/journal.pone.0297146)
Supplement: S5 Dataset — (ZIP) [file pone.0297146.s011.zip › minimal_dataset/tile_predictions/dresden/697339-S8_ind_ISlab_1.0.csv]

	0	1
0	0.000116844116	0.9998832
1	1.0127305e-05	0.99998987
2	0.5186826	0.4813174
3	1.1881285e-05	0.9999881
4	0.00035933047	0.9996407
