# Supplementary material for: Evaluating deep learning-based melanoma classification using immunohistochemistry and routine histology: A three center study
Source: PLoS One. 2024 Jan 19;19(1):e0297146. doi: 10.1371/journal.pone.0297146 (PMC10798511; doi:10.1371/journal.pone.0297146)
Supplement: S5 Dataset — (ZIP) [file pone.0297146.s011.zip › minimal_dataset/tile_predictions/dresden/774309-2-S8_ind_ISlab_0.0.csv]

	0	1
0	0.999343	0.0006570228
1	0.99746716	0.0025327874
2	0.99887866	0.0011213662
3	0.99998605	1.3896457e-05
4	0.9999522	4.7760142e-05
5	0.9994066	0.00059340894
6	0.99999833	1.6274771e-06
7	0.3458045	0.6541955
