# Supplementary material for: Evaluating deep learning-based melanoma classification using immunohistochemistry and routine histology: A three center study
Source: PLoS One. 2024 Jan 19;19(1):e0297146. doi: 10.1371/journal.pone.0297146 (PMC10798511; doi:10.1371/journal.pone.0297146)
Supplement: S5 Dataset — (ZIP) [file pone.0297146.s011.zip › minimal_dataset/tile_predictions/dresden/783798-S8_ind_ISlab_1.0.csv]

	0	1
0	0.3909071	0.6090929
1	0.3955969	0.60440314
2	0.1508946	0.8491054
3	0.30439326	0.6956067
4	0.9826517	0.017348306
5	0.008898616	0.9911014
6	0.04065689	0.9593431
7	0.0024867568	0.9975133
8	0.60688007	0.3931199
9	0.24837276	0.75162727
10	0.7235879	0.27641213
11	0.91297036	0.08702963
12	0.7298415	0.27015853
13	0.12961385	0.8703862
14	0.0001080273	0.999892
15	0.2252182	0.77478176
16	0.11428483	0.8857151
17	0.08995807	0.9100419
18	0.98834664	0.011653363
19	0.782472	0.21752797
20	0.0013385689	0.9986614
21	0.47660884	0.5233912
22	0.8684431	0.13155685
23	0.002559641	0.99744034
24	0.9941479	0.005852113
25	0.0039012877	0.99609864
26	0.032900136	0.9670999
27	0.16725819	0.8327418
28	0.014110934	0.9858891
29	0.8659944	0.13400558
30	0.48279446	0.51720554
31	0.78520936	0.21479069
32	0.97096956	0.02903049
33	0.0028248401	0.9971751
34	0.034534905	0.9654651
35	0.9624348	0.037565134
36	0.45512587	0.54487413
37	0.9757662	0.024233826
38	0.017488413	0.9825116
39	0.9877055	0.0122944275
40	0.504168	0.49583206
41	0.03720608	0.96279395
42	0.034024563	0.96597546
43	0.37017557	0.62982446
44	0.18205556	0.8179444
45	0.59275806	0.40724197
46	0.048488155	0.9515118
47	0.18073243	0.8192675
48	0.001915218	0.9980848
49	0.043476745	0.9565233
50	0.013701723	0.98629826
51	0.048454765	0.95154524
52	0.0021732636	0.99782676
53	0.76341885	0.23658116
54	0.0018485441	0.9981515
55	0.15149762	0.8485024
56	0.866647	0.13335305
57	0.4439968	0.5560032
58	0.033596557	0.9664034
59	0.10998956	0.8900104
60	0.7785086	0.22149132
61	0.31253126	0.68746877
62	0.8717578	0.12824222
63	0.027117131	0.9728829
64	0.9680215	0.031978562
65	0.23422895	0.76577103
66	0.13344495	0.86655504
67	0.3122169	0.6877831
68	0.04036414	0.95963585
69	0.25515106	0.74484897
70	0.8706027	0.12939729
71	0.43088713	0.56911284
72	0.7866019	0.21339814
73	0.0027186105	0.9972813
74	0.5090064	0.49099365
75	0.114962414	0.88503766
76	0.9508624	0.049137574
77	0.8915731	0.108426884
78	0.003131354	0.99686867
