# Supplementary material for: Evaluating deep learning-based melanoma classification using immunohistochemistry and routine histology: A three center study
Source: PLoS One. 2024 Jan 19;19(1):e0297146. doi: 10.1371/journal.pone.0297146 (PMC10798511; doi:10.1371/journal.pone.0297146)
Supplement: S5 Dataset — (ZIP) [file pone.0297146.s011.zip › minimal_dataset/tile_predictions/dresden/118092-S8_ind_ISlab_0.0.csv]

	0	1
0	0.99833053	0.0016695092
1	0.99999976	2.2929076e-07
2	0.99108654	0.008913521
3	0.9998759	0.00012408567
4	0.9998023	0.00019774782
5	0.6082376	0.39176232
6	0.599843	0.40015694
7	0.9632991	0.036700875
8	0.9956726	0.004327457
9	0.99995494	4.5018656e-05
10	0.9994386	0.00056144135
11	0.99999535	4.646639e-06
12	0.99995947	4.0502855e-05
13	0.071233526	0.9287665
14	0.9994086	0.0005914338
