# Supplementary material for: Evaluating deep learning-based melanoma classification using immunohistochemistry and routine histology: A three center study
Source: PLoS One. 2024 Jan 19;19(1):e0297146. doi: 10.1371/journal.pone.0297146 (PMC10798511; doi:10.1371/journal.pone.0297146)
Supplement: S5 Dataset — (ZIP) [file pone.0297146.s011.zip › minimal_dataset/tile_predictions/dresden/753457-S8_ind_ISlab_1.0.csv]

	0	1
0	0.035782825	0.9642171
1	0.00010810995	0.9998919
2	0.46472487	0.5352751
3	0.47641823	0.5235818
4	0.25369772	0.7463023
5	0.40114877	0.5988512
6	0.998237	0.0017629325
7	0.052314006	0.94768596
8	0.16011901	0.839881
9	0.27341706	0.72658294
10	0.94132763	0.058672443
11	0.04622467	0.9537754
12	0.0033964508	0.9966035
13	0.038126312	0.96187365
14	0.871675	0.128325
15	0.84168255	0.15831749
16	0.6793877	0.32061237
17	0.051163442	0.94883657
18	9.201196e-05	0.999908
19	0.593396	0.40660402
20	0.84630805	0.15369198
21	0.9430041	0.05699595
22	0.9705841	0.029415859
23	0.018362349	0.98163766
24	0.103591174	0.8964088
25	0.32110187	0.67889816
26	0.082688555	0.9173115
27	0.99799085	0.0020092004
28	0.013863309	0.9861367
29	0.07119023	0.9288098
30	0.99047416	0.009525823
31	0.9965418	0.0034581707
32	0.0006915458	0.99930847
33	0.12511991	0.8748801
34	0.98308855	0.016911488
35	0.9927731	0.0072268937
36	0.0031334877	0.9968665
37	0.0013583882	0.99864167
38	0.0022109728	0.997789
39	0.028380124	0.97161984
40	0.0015849657	0.998415
41	0.730411	0.269589
42	0.62861294	0.37138703
43	0.073896684	0.92610335
44	0.06801029	0.93198967
45	0.7129634	0.2870366
46	0.7891079	0.21089208
47	0.009995817	0.9900041
48	0.0022269483	0.997773
49	0.007962545	0.9920374
50	0.13056391	0.8694361
51	0.3312992	0.6687008
52	0.51198524	0.48801476
53	0.23449919	0.76550084
54	0.82236737	0.17763264
55	0.16104628	0.83895373
56	0.084389135	0.91561085
57	0.27409676	0.7259033
58	0.09739438	0.9026056
59	0.2800823	0.7199177
60	0.0001406533	0.99985933
61	0.47196424	0.52803576
62	0.31510568	0.6848944
63	0.00044372934	0.99955624
64	0.9479876	0.05201239
65	0.00024468638	0.9997553
66	0.46470022	0.5352998
67	0.9243408	0.07565923
68	0.04661906	0.95338094
69	0.023991583	0.9760084
70	0.88944083	0.11055919
71	0.07499647	0.9250035
72	0.30938378	0.6906162
73	0.2161448	0.7838552
74	0.11653796	0.883462
75	0.13851058	0.86148936
76	0.25788525	0.7421147
77	0.8764686	0.123531446
78	0.14822093	0.85177904
79	0.83365506	0.16634494
80	0.006709956	0.99329007
81	0.0024534434	0.9975465
82	0.0048566638	0.9951434
83	0.69753516	0.3024648
84	0.005030418	0.99496955
85	0.17367657	0.8263235
86	0.9898844	0.010115551
87	0.9450033	0.054996714
88	0.15581748	0.84418255
89	0.028762126	0.9712379
90	0.9246233	0.07537669
91	0.8983649	0.101635054
92	0.00096268806	0.9990374
93	0.0044911085	0.9955089
94	0.38760778	0.6123922
95	0.19457652	0.8054235
96	0.090812385	0.9091877
97	0.05517702	0.94482297
98	0.11826705	0.88173294
99	0.038614172	0.96138585
100	0.63835436	0.3616456
101	0.040841408	0.95915854
102	0.07719305	0.922807
103	0.0023648478	0.9976351
104	0.14370903	0.85629094
105	0.9866001	0.013399832
106	0.28203794	0.7179621
107	6.257901e-05	0.9999374
108	0.9938945	0.0061054504
109	0.010632522	0.9893674
110	0.1805575	0.81944245
111	0.41415733	0.58584267
112	0.11322942	0.8867706
113	0.029169675	0.9708303
114	0.0009840553	0.9990159
115	0.27708897	0.72291106
116	0.0015633316	0.9984366
117	0.19627963	0.80372036
118	0.8498671	0.15013288
119	0.0033043595	0.99669564
120	0.45579907	0.5442009
121	0.99806875	0.0019312423
122	0.71975917	0.28024083
123	0.016370755	0.9836293
124	0.76542383	0.23457621
125	0.87238646	0.1276136
126	0.0818635	0.9181365
127	0.30485705	0.6951429
128	0.6435672	0.35643277
129	0.25108525	0.7489147
130	0.7379264	0.2620736
131	0.04062486	0.9593751
132	0.2641427	0.7358573
133	0.011749905	0.98825014
134	0.10635354	0.8936464
135	0.3384325	0.6615675
136	0.49790388	0.5020961
137	0.6391839	0.36081618
138	0.9723201	0.027679915
139	0.7224092	0.27759084
140	0.13492113	0.8650788
141	0.9845504	0.015449541
142	0.28289306	0.71710694
143	5.4454515e-05	0.9999455
144	0.2438753	0.75612473
145	0.4489302	0.5510698
146	0.101791926	0.8982081
147	0.023131324	0.9768687
148	0.034266807	0.96573323
149	0.2776115	0.7223885
150	0.065625645	0.93437433
151	0.9930801	0.0069199023
152	0.025548434	0.97445154
153	0.043698113	0.9563018
154	0.7991469	0.20085315
155	0.7441509	0.25584915
156	0.01753512	0.98246485
157	0.71588135	0.28411865
158	0.062988386	0.93701166
159	0.0040433817	0.9959566
160	0.23353872	0.7664613
161	0.21515971	0.7848402
162	0.17869772	0.82130224
163	0.01168858	0.98831135
164	0.0049863276	0.99501365
165	0.9832063	0.016793724
166	0.8416494	0.15835053
167	0.023531629	0.9764683
168	0.20667012	0.79332983
169	0.012888597	0.9871114
170	0.5632258	0.4367742
