# Supplementary material for: Evaluating deep learning-based melanoma classification using immunohistochemistry and routine histology: A three center study
Source: PLoS One. 2024 Jan 19;19(1):e0297146. doi: 10.1371/journal.pone.0297146 (PMC10798511; doi:10.1371/journal.pone.0297146)
Supplement: S5 Dataset — (ZIP) [file pone.0297146.s011.zip › minimal_dataset/tile_predictions/dresden/771394-S8_ind_ISlab_1.0.csv]

	0	1
0	0.004422267	0.9955778
1	0.09823438	0.90176564
2	0.13255413	0.86744595
3	0.0002682945	0.9997317
4	0.011618885	0.98838115
5	0.98759717	0.0124028055
6	0.07301917	0.9269808
7	0.59451574	0.40548423
8	0.00636481	0.9936352
9	0.25044623	0.74955374
10	0.18678255	0.81321746
11	0.00061954104	0.99938047
12	0.022337008	0.97766304
13	0.004395828	0.99560416
14	0.9571668	0.042833243
15	0.79234284	0.20765722
16	0.3462234	0.6537766
17	0.00018980842	0.99981016
18	0.32618043	0.67381954
19	0.017885296	0.9821147
20	0.007829249	0.99217075
21	0.0036335157	0.9963665
22	0.03202651	0.9679735
23	0.031734746	0.9682653
24	7.838031e-05	0.99992156
25	0.83076316	0.16923687
26	0.92710906	0.07289096
27	0.0006023248	0.99939764
28	0.85196376	0.14803623
29	0.00022840648	0.99977165
30	0.6029765	0.3970235
31	1.6791302e-05	0.9999832
32	0.24421068	0.75578934
33	0.1820369	0.81796306
