# Supplementary material for: Evaluating deep learning-based melanoma classification using immunohistochemistry and routine histology: A three center study
Source: PLoS One. 2024 Jan 19;19(1):e0297146. doi: 10.1371/journal.pone.0297146 (PMC10798511; doi:10.1371/journal.pone.0297146)
Supplement: S5 Dataset — (ZIP) [file pone.0297146.s011.zip › minimal_dataset/tile_predictions/dresden/737229-1-S8_ind_ISlab_0.0.csv]

	0	1
0	0.57381856	0.42618144
1	0.9981823	0.0018177504
2	0.9999225	7.751062e-05
3	0.9772574	0.022742622
4	0.9996669	0.00033311456
5	0.95577914	0.044220857
6	0.07646719	0.9235328
7	0.97297466	0.027025295
8	0.9301982	0.069801845
9	0.98909175	0.010908279
10	0.9995204	0.00047962702
11	0.999966	3.397045e-05
12	0.326935	0.673065
13	0.9947642	0.0052357935
14	0.98941016	0.010589851
15	0.99992716	7.287435e-05
16	0.95485204	0.04514795
17	0.99679035	0.0032095767
