# Supplementary material for: Evaluating deep learning-based melanoma classification using immunohistochemistry and routine histology: A three center study
Source: PLoS One. 2024 Jan 19;19(1):e0297146. doi: 10.1371/journal.pone.0297146 (PMC10798511; doi:10.1371/journal.pone.0297146)
Supplement: S5 Dataset — (ZIP) [file pone.0297146.s011.zip › minimal_dataset/tile_predictions/dresden/737569-S8_ind_ISlab_1.0.csv]

	0	1
0	0.02296609	0.9770339
1	0.08524621	0.9147538
2	0.26657125	0.7334288
3	0.01939747	0.98060256
4	0.13587748	0.86412257
5	0.076326795	0.9236732
6	0.00022730547	0.9997727
7	0.70289785	0.29710218
8	0.017297152	0.98270285
9	0.009159287	0.9908407
10	0.00037848164	0.9996215
11	0.049424183	0.95057577
12	0.0053634467	0.9946366
13	0.05508827	0.9449117
14	0.00342731	0.99657273
15	0.12671433	0.8732857
16	0.014253888	0.98574615
17	0.061531406	0.9384685
18	1.8612142e-05	0.9999814
19	0.0009798189	0.9990202
20	0.0019162528	0.9980837
21	0.04943991	0.9505601
22	0.0005821372	0.9994179
23	1.0699366e-05	0.9999893
24	0.41968298	0.580317
25	0.00083883776	0.9991611
26	0.001056907	0.99894315
27	3.222474e-05	0.9999678
28	2.6222957e-05	0.9999738
29	0.20374817	0.79625183
30	0.037226718	0.96277326
31	0.007794755	0.9922052
