# Supplementary material for: Evaluating deep learning-based melanoma classification using immunohistochemistry and routine histology: A three center study
Source: PLoS One. 2024 Jan 19;19(1):e0297146. doi: 10.1371/journal.pone.0297146 (PMC10798511; doi:10.1371/journal.pone.0297146)
Supplement: S5 Dataset — (ZIP) [file pone.0297146.s011.zip › minimal_dataset/tile_predictions/dresden/717314-S8_ind_ISlab_0.0.csv]

	0	1
0	0.6624092	0.33759087
1	0.6765131	0.32348695
2	0.93008226	0.06991776
3	0.42841595	0.5715841
4	0.070407644	0.9295924
5	0.9993426	0.00065734005
6	0.9636887	0.03631135
7	0.9724558	0.027544217
8	0.98440474	0.015595229
9	0.0547327	0.94526726
10	0.99036694	0.009633102
11	0.9727429	0.027257076
12	0.96740335	0.032596648
13	0.89735824	0.10264178
14	0.7156856	0.28431445
15	0.051714912	0.9482851
16	0.81532305	0.18467696
17	0.9852196	0.014780373
18	0.6429695	0.35703057
