# Supplementary material for: Evaluating deep learning-based melanoma classification using immunohistochemistry and routine histology: A three center study
Source: PLoS One. 2024 Jan 19;19(1):e0297146. doi: 10.1371/journal.pone.0297146 (PMC10798511; doi:10.1371/journal.pone.0297146)
Supplement: S5 Dataset — (ZIP) [file pone.0297146.s011.zip › minimal_dataset/tile_predictions/dresden/849969-2-S8_ind_ISlab_0.0.csv]

	0	1
0	0.99965096	0.00034905653
1	0.99956495	0.00043504126
2	0.9996642	0.00033577209
3	0.99999285	7.108096e-06
4	0.99989855	0.00010145196
5	0.99771523	0.0022847892
