# Supplementary material for: Evaluating deep learning-based melanoma classification using immunohistochemistry and routine histology: A three center study
Source: PLoS One. 2024 Jan 19;19(1):e0297146. doi: 10.1371/journal.pone.0297146 (PMC10798511; doi:10.1371/journal.pone.0297146)
Supplement: S5 Dataset — (ZIP) [file pone.0297146.s011.zip › minimal_dataset/tile_predictions/dresden/813015-S8_ind_ISlab_1.0.csv]

	0	1
0	0.04140578	0.9585942
1	0.948119	0.051881038
2	0.12039801	0.879602
3	0.4991574	0.50084263
4	0.9972717	0.002728215
5	0.94661367	0.053386405
6	0.08490901	0.915091
7	0.9106562	0.08934383
