# Supplementary material for: Evaluating deep learning-based melanoma classification using immunohistochemistry and routine histology: A three center study
Source: PLoS One. 2024 Jan 19;19(1):e0297146. doi: 10.1371/journal.pone.0297146 (PMC10798511; doi:10.1371/journal.pone.0297146)
Supplement: S5 Dataset — (ZIP) [file pone.0297146.s011.zip › minimal_dataset/tile_predictions/dresden/792537-S8_ind_ISlab_0.0.csv]

	0	1
0	0.9956216	0.004378319
1	0.991286	0.008714061
2	0.9973833	0.0026166677
3	0.98914844	0.010851576
4	0.9917291	0.008270922
5	0.99933606	0.0006639108
6	0.9456431	0.05435691
7	0.99999654	3.4294574e-06
8	0.99507153	0.0049285125
