# Supplementary material for: Evaluating deep learning-based melanoma classification using immunohistochemistry and routine histology: A three center study
Source: PLoS One. 2024 Jan 19;19(1):e0297146. doi: 10.1371/journal.pone.0297146 (PMC10798511; doi:10.1371/journal.pone.0297146)
Supplement: S5 Dataset — (ZIP) [file pone.0297146.s011.zip › minimal_dataset/tile_predictions/dresden/789479-S4_ind_ISlab_1.0.csv]

	0	1
0	0.5700012	0.42999884
1	0.049486957	0.950513
2	0.055996627	0.94400334
3	0.4858672	0.5141328
4	0.010379563	0.98962045
5	0.0065420223	0.993458
6	0.033320997	0.966679
7	0.3154119	0.6845881
8	0.069088176	0.9309118
9	0.056751948	0.9432481
10	0.13575473	0.86424524
11	0.77378947	0.22621058
12	0.024062578	0.9759375
13	0.0077841077	0.99221593
14	0.94771767	0.05228241
15	0.03178323	0.9682168
16	0.84522235	0.15477762
17	0.1471055	0.8528945
18	0.6052055	0.39479452
19	0.07162171	0.9283783
20	0.017059447	0.9829405
21	0.05724745	0.9427525
22	0.049559906	0.9504401
23	0.03833057	0.96166945
24	0.008569258	0.9914308
25	0.016549895	0.9834501
26	0.0427013	0.95729864
27	0.0012642029	0.99873585
28	0.1067415	0.89325845
29	0.03504902	0.9649509
30	0.17164068	0.82835937
31	0.057433918	0.94256604
32	0.019836921	0.9801631
33	0.314072	0.6859279
34	0.067431636	0.9325684
35	0.3010716	0.69892836
36	0.0566106	0.94338936
37	0.23737432	0.7626257
38	0.018761976	0.98123807
39	0.48404098	0.515959
40	0.070878446	0.9291215
41	0.014152214	0.9858477
42	0.4583054	0.54169464
43	0.71310645	0.2868935
44	0.21989767	0.7801023
45	0.26922682	0.73077315
46	0.0014449345	0.998555
47	0.51796514	0.48203483
48	0.18955134	0.81044865
49	0.010593943	0.98940605
50	0.16227126	0.8377288
51	0.39628634	0.60371363
52	0.14388528	0.85611475
53	0.6611744	0.33882564
54	0.006821822	0.9931781
55	0.7514089	0.24859108
56	0.112592496	0.8874075
57	0.13116232	0.8688377
58	0.18603311	0.81396693
59	0.010995372	0.9890047
60	0.6523662	0.34763378
61	0.0016875218	0.9983125
62	0.005982014	0.99401796
63	0.68882126	0.3111787
64	0.0064546247	0.9935454
