# Supplementary material for: Evaluating deep learning-based melanoma classification using immunohistochemistry and routine histology: A three center study
Source: PLoS One. 2024 Jan 19;19(1):e0297146. doi: 10.1371/journal.pone.0297146 (PMC10798511; doi:10.1371/journal.pone.0297146)
Supplement: S5 Dataset — (ZIP) [file pone.0297146.s011.zip › minimal_dataset/tile_predictions/dresden/652632-S4_ind_ISlab_0.0.csv]

	0	1
0	0.17878284	0.8212172
1	0.47085968	0.5291403
2	0.061085217	0.9389148
3	0.29529142	0.7047086
4	0.17560397	0.824396
5	0.3957481	0.6042519
6	0.29421017	0.70578986
7	0.3791577	0.62084234
8	0.111260526	0.8887395
9	0.4298243	0.5701757
10	0.6095296	0.3904704
11	0.46876234	0.53123766
