# Supplementary material for: Evaluating deep learning-based melanoma classification using immunohistochemistry and routine histology: A three center study
Source: PLoS One. 2024 Jan 19;19(1):e0297146. doi: 10.1371/journal.pone.0297146 (PMC10798511; doi:10.1371/journal.pone.0297146)
Supplement: S5 Dataset — (ZIP) [file pone.0297146.s011.zip › minimal_dataset/tile_predictions/dresden/745192-2-S4_ind_ISlab_1.0.csv]

	0	1
0	0.008662826	0.9913372
1	0.009829985	0.99016994
2	0.07223236	0.92776763
3	0.073245436	0.9267546
4	0.011923653	0.9880763
5	0.06677962	0.9332204
6	0.0014348789	0.99856514
7	0.007958023	0.992042
8	0.0053642984	0.99463564
9	0.015921162	0.9840789
10	0.0014589131	0.9985411
11	0.037509263	0.96249074
12	0.021443639	0.9785564
13	0.0040312614	0.9959687
14	0.019969694	0.98003036
15	0.05233349	0.94766647
16	0.013012074	0.98698795
17	0.005488499	0.9945115
18	0.46655235	0.5334476
19	0.000632487	0.99936754
20	0.0043874555	0.9956125
21	0.0031693305	0.99683064
22	0.019040765	0.98095924
23	0.12632436	0.87367564
24	0.021376517	0.9786235
25	0.004928166	0.9950718
26	0.060341053	0.93965894
27	0.16269694	0.8373031
28	0.24186574	0.7581343
29	0.035531003	0.964469
30	0.39515412	0.6048459
31	0.009168588	0.99083143
32	0.011974485	0.9880255
33	0.0017616935	0.9982383
34	0.052854396	0.9471456
35	0.00470694	0.9952931
36	0.33669695	0.6633031
37	0.010395474	0.9896045
38	0.013695274	0.98630464
39	0.16645646	0.83354354
40	0.04420078	0.9557992
41	0.00047917137	0.9995208
42	0.01695478	0.9830452
43	0.01457622	0.98542374
44	0.04040079	0.9595992
45	0.10595858	0.8940414
46	0.018405514	0.98159444
47	0.082444355	0.9175557
48	0.046588324	0.9534117
49	0.11960765	0.8803923
50	0.01344405	0.98655593
51	0.09753968	0.90246034
52	0.01994445	0.9800555
53	0.13650294	0.8634971
54	0.00036834407	0.99963164
55	0.013315799	0.98668426
56	0.10994356	0.8900564
57	0.14697252	0.85302746
58	0.3296229	0.6703771
59	0.013325945	0.9866741
60	0.02318241	0.9768176
61	0.06032739	0.93967265
62	0.013109176	0.98689085
63	0.00785852	0.9921415
64	0.029597599	0.9704024
65	0.00041263204	0.99958736
66	0.18731323	0.81268674
67	0.09450786	0.9054922
68	0.0025709684	0.9974291
69	0.0030139263	0.9969861
70	0.050952274	0.9490477
71	0.016295653	0.9837044
72	0.009734955	0.990265
