# Supplementary material for: Evaluating deep learning-based melanoma classification using immunohistochemistry and routine histology: A three center study
Source: PLoS One. 2024 Jan 19;19(1):e0297146. doi: 10.1371/journal.pone.0297146 (PMC10798511; doi:10.1371/journal.pone.0297146)
Supplement: S5 Dataset — (ZIP) [file pone.0297146.s011.zip › minimal_dataset/tile_predictions/dresden/847226-S4_ind_ISlab_0.0.csv]

	0	1
0	0.7910975	0.20890255
1	0.5357445	0.46425554
2	0.5031717	0.4968283
3	0.55281126	0.44718876
4	0.7230551	0.27694488
5	0.9304033	0.069596775
6	0.7832483	0.21675171
7	0.6660304	0.33396962
8	0.61400026	0.38599968
9	0.9646653	0.035334732
10	0.8545003	0.14549969
11	0.025136678	0.9748633
12	0.38125852	0.6187415
13	0.630697	0.36930296
14	0.9675974	0.032402556
15	0.9685478	0.031452153
16	0.20818658	0.79181343
17	0.3925676	0.6074324
18	0.92550814	0.07449188
19	0.45711264	0.54288733
20	0.82143086	0.17856912
21	0.9314714	0.06852857
22	0.82311267	0.1768873
23	0.9049232	0.09507683
24	0.37950343	0.6204966
25	0.17296949	0.82703054
26	0.8975451	0.1024549
27	0.642126	0.35787398
28	0.88898	0.111020066
29	0.9640038	0.035996202
30	0.45820156	0.5417985
31	0.86719275	0.13280724
32	0.6630088	0.33699122
33	0.9824821	0.017517867
34	0.5955223	0.40447775
35	0.77084935	0.22915062
36	0.80975276	0.19024721
37	0.6652956	0.33470437
38	0.7535069	0.24649306
39	0.7882845	0.21171558
40	0.76600796	0.23399208
41	0.9983407	0.0016592377
42	0.9632218	0.036778226
43	0.466247	0.533753
44	0.9318763	0.06812371
45	0.9463879	0.053612098
46	0.7800946	0.21990535
47	0.5226128	0.47738716
48	0.8827648	0.11723518
49	0.9718366	0.02816335
50	0.89317095	0.10682906
51	0.8248764	0.17512362
52	0.96392405	0.036075898
53	0.7769263	0.22307377
54	0.9729884	0.027011622
55	0.5661513	0.43384868
56	0.31220272	0.68779725
57	0.41414607	0.58585393
58	0.9806995	0.019300567
59	0.9667038	0.033296175
60	0.9356684	0.06433153
61	0.95140713	0.048592843
62	0.97028965	0.029710334
63	0.9079588	0.092041135
64	0.6431511	0.35684887
65	0.6807922	0.3192078
