# Supplementary material for: Evaluating deep learning-based melanoma classification using immunohistochemistry and routine histology: A three center study
Source: PLoS One. 2024 Jan 19;19(1):e0297146. doi: 10.1371/journal.pone.0297146 (PMC10798511; doi:10.1371/journal.pone.0297146)
Supplement: S5 Dataset — (ZIP) [file pone.0297146.s011.zip › minimal_dataset/tile_predictions/dresden/599560-2-S4_ind_ISlab_0.0.csv]

	0	1
0	0.24258901	0.757411
1	0.15391971	0.8460803
2	0.017228885	0.9827711
3	0.6945341	0.30546588
4	0.5070652	0.49293482
5	0.42517516	0.5748248
6	0.70602435	0.29397565
7	0.05683294	0.94316703
8	0.3635854	0.6364145
9	0.12019754	0.8798025
10	0.44924778	0.5507522
11	0.5920133	0.40798673
12	0.15621547	0.8437845
13	0.0022014512	0.9977985
14	0.18268377	0.81731623
15	0.00922313	0.9907769
16	0.38089716	0.61910284
17	0.4355368	0.5644632
18	0.033693455	0.96630657
19	0.26587224	0.73412776
20	0.85953605	0.14046396
21	0.19560722	0.8043928
22	0.14224586	0.8577541
23	0.3241507	0.6758493
24	0.06555578	0.93444425
25	0.034288615	0.9657114
26	0.13538265	0.8646173
27	0.6582899	0.34171006
28	0.25710055	0.7428994
