# Supplementary material for: Evaluating deep learning-based melanoma classification using immunohistochemistry and routine histology: A three center study
Source: PLoS One. 2024 Jan 19;19(1):e0297146. doi: 10.1371/journal.pone.0297146 (PMC10798511; doi:10.1371/journal.pone.0297146)
Supplement: S5 Dataset — (ZIP) [file pone.0297146.s011.zip › minimal_dataset/tile_predictions/dresden/818283-S4_ind_ISlab_1.0.csv]

	0	1
0	0.00054027385	0.9994597
1	0.0007343499	0.9992656
2	0.007324661	0.99267536
3	0.0007870287	0.999213
4	0.0042972616	0.9957027
5	0.0018305182	0.9981694
6	0.0058296015	0.9941704
7	0.025218546	0.9747815
8	0.014292639	0.98570734
9	0.0019182129	0.9980818
10	0.022428138	0.9775719
11	0.01777825	0.9822218
12	0.039327692	0.9606723
13	0.0028511782	0.9971488
14	0.12818973	0.87181026
15	0.01306185	0.9869381
16	0.026879782	0.9731203
17	0.03196011	0.96803993
18	0.007294814	0.99270517
19	0.055565666	0.9444343
20	0.0087443255	0.99125564
21	0.14779699	0.8522031
22	8.615242e-05	0.9999138
23	0.0020485197	0.99795145
24	0.00028733772	0.99971265
25	0.00036238827	0.9996376
26	0.0013548229	0.99864525
27	0.04752422	0.9524757
28	0.025843395	0.9741566
29	0.00041867912	0.9995813
30	2.9991372e-05	0.99996996
31	0.0023695652	0.99763036
