# Supplementary material for: Evaluating deep learning-based melanoma classification using immunohistochemistry and routine histology: A three center study
Source: PLoS One. 2024 Jan 19;19(1):e0297146. doi: 10.1371/journal.pone.0297146 (PMC10798511; doi:10.1371/journal.pone.0297146)
Supplement: S5 Dataset — (ZIP) [file pone.0297146.s011.zip › minimal_dataset/tile_predictions/dresden/688070-1-S4_ind_ISlab_0.0.csv]

	0	1
0	0.21005777	0.7899422
1	0.14765371	0.8523463
2	0.36030713	0.63969284
3	0.3885052	0.6114948
4	0.22035418	0.77964574
5	0.7915539	0.20844613
6	0.48384735	0.5161527
7	0.5187745	0.4812255
8	0.90708953	0.092910476
9	0.5521374	0.44786263
10	0.94412214	0.05587789
11	0.85868686	0.14131315
12	0.6343369	0.36566314
13	0.45751327	0.5424867
14	0.9377839	0.062216118
15	0.8250629	0.17493716
16	0.16222936	0.8377706
