# Supplementary material for: Evaluating deep learning-based melanoma classification using immunohistochemistry and routine histology: A three center study
Source: PLoS One. 2024 Jan 19;19(1):e0297146. doi: 10.1371/journal.pone.0297146 (PMC10798511; doi:10.1371/journal.pone.0297146)
Supplement: S5 Dataset — (ZIP) [file pone.0297146.s011.zip › minimal_dataset/tile_predictions/dresden/856413-S4_ind_ISlab_1.0.csv]

	0	1
0	0.023370951	0.9766291
1	0.003307898	0.99669206
2	0.073951475	0.9260486
3	0.011610914	0.988389
4	0.01804936	0.98195064
5	0.002513212	0.9974868
6	0.108821444	0.8911785
7	0.02589615	0.9741038
8	0.27994272	0.72005725
9	0.5137034	0.48629662
10	0.20204875	0.7979513
11	0.14091575	0.85908425
12	0.01834617	0.9816538
13	0.62497544	0.3750245
14	0.0060179834	0.993982
15	0.32496393	0.675036
16	0.0004400476	0.99955994
17	0.023938924	0.9760611
18	0.45535997	0.54464006
19	0.7311145	0.26888552
20	0.015888778	0.9841112
21	0.8304081	0.1695919
22	0.6935173	0.3064827
23	0.67719275	0.32280728
24	0.0052755927	0.99472433
25	0.021674342	0.9783256
26	0.35816064	0.6418393
27	0.71234834	0.2876516
28	0.5956564	0.4043436
29	0.1471517	0.8528483
30	0.0007040952	0.99929583
31	0.055146616	0.9448534
32	0.5026652	0.49733475
33	0.18839857	0.81160146
34	0.0002744154	0.9997255
35	0.046226814	0.9537732
36	0.001332555	0.9986675
37	0.2745533	0.7254467
38	0.34118304	0.65881693
39	0.16892897	0.831071
40	0.74682695	0.25317305
41	0.13273954	0.86726046
42	0.008639896	0.9913601
43	0.98115116	0.01884882
44	0.046035763	0.95396423
45	0.09373311	0.90626687
46	0.00040701963	0.99959296
47	0.28272918	0.71727085
48	0.10673721	0.8932628
49	0.80264574	0.19735421
50	0.10945402	0.89054596
51	0.091692865	0.90830714
52	0.007867121	0.99213296
53	0.21866536	0.78133464
54	0.023769928	0.97623
55	0.37841782	0.62158215
56	0.5093599	0.49064013
57	0.0011081978	0.9988918
58	0.07664368	0.9233563
59	0.026321355	0.9736787
60	0.02783842	0.97216153
61	0.14945687	0.8505431
62	0.42272735	0.57727265
63	0.3622633	0.6377367
64	0.09916518	0.9008348
65	0.12795906	0.8720409
66	0.33679697	0.663203
67	0.344427	0.65557295
68	0.0065181064	0.9934818
69	0.010819918	0.9891801
70	0.114069924	0.88593006
71	0.08332907	0.9166709
72	0.044543825	0.95545614
73	0.0068869106	0.9931131
74	0.2217617	0.7782383
75	0.0665914	0.93340856
76	0.017675452	0.9823246
77	0.06824137	0.93175864
78	0.36042073	0.6395793
79	0.009083085	0.9909169
80	0.0809187	0.91908133
81	0.013789833	0.98621017
82	0.33334154	0.6666585
83	0.14713521	0.85286474
84	0.0012256445	0.99877435
85	0.0038368497	0.99616313
86	0.40878543	0.5912146
87	0.08186535	0.9181346
88	0.5676803	0.43231973
89	0.28901866	0.71098137
90	0.37833598	0.621664
91	0.044908855	0.9550912
92	0.0048182327	0.99518174
93	0.0063225282	0.99367744
94	0.095175765	0.9048242
95	0.006146601	0.99385345
96	0.19409968	0.80590034
97	0.29095602	0.7090439
98	0.033879444	0.96612054
99	0.33533153	0.6646685
100	0.78296447	0.21703555
101	0.0019679535	0.99803203
102	0.15491359	0.8450864
103	0.0040506544	0.99594927
104	0.0019128451	0.99808717
105	0.12458672	0.87541324
106	0.04205675	0.9579433
107	0.011251466	0.98874855
108	0.036430024	0.96357
109	0.17806911	0.8219308
110	0.2255172	0.77448285
111	0.009610709	0.9903893
112	0.09398761	0.9060125
113	0.0803968	0.91960317
114	0.04369951	0.95630056
115	0.011570664	0.9884293
116	0.008431917	0.991568
117	0.4036834	0.59631664
118	0.6440494	0.35595062
119	0.20908305	0.790917
120	0.029808253	0.9701918
121	0.56931746	0.43068254
122	0.23798734	0.76201266
123	0.030272137	0.96972793
124	0.09575358	0.9042464
125	0.014654611	0.9853454
126	0.00053824205	0.9994617
127	0.092670634	0.9073293
128	0.12115678	0.87884325
129	0.26895228	0.73104775
130	0.3809891	0.6190109
131	0.056054298	0.94394577
132	0.22688058	0.7731194
133	0.34111714	0.65888286
134	0.0007163294	0.99928373
135	0.00077207386	0.9992279
136	0.06671448	0.9332855
137	0.01040282	0.98959714
138	0.24648981	0.7535102
139	0.053571206	0.9464288
140	0.0028602472	0.9971398
141	0.026002618	0.9739974
142	0.51146	0.48854
143	0.51918674	0.48081324
144	0.00022153906	0.99977845
145	0.0333416	0.96665835
146	0.010529315	0.9894707
147	0.012099092	0.98790085
148	0.42308024	0.5769198
149	0.009468707	0.99053127
150	0.27531266	0.72468734
151	0.12072003	0.87928
152	0.14149994	0.8585001
153	0.018406035	0.98159397
154	0.007033695	0.9929663
155	0.0029551054	0.99704486
156	0.10159798	0.89840204
157	0.03400513	0.9659949
158	0.3838721	0.6161279
159	0.040742364	0.9592576
160	0.26041636	0.7395836
161	0.04416803	0.955832
162	0.007934113	0.99206597
163	0.004357628	0.9956424
164	0.033921283	0.9660787
165	0.06496478	0.9350352
166	0.2311157	0.7688843
