# Supplementary material for: Evaluating deep learning-based melanoma classification using immunohistochemistry and routine histology: A three center study
Source: PLoS One. 2024 Jan 19;19(1):e0297146. doi: 10.1371/journal.pone.0297146 (PMC10798511; doi:10.1371/journal.pone.0297146)
Supplement: S5 Dataset — (ZIP) [file pone.0297146.s011.zip › minimal_dataset/tile_predictions/dresden/196757-S4_ind_ISlab_0.0.csv]

	0	1
0	0.8610626	0.13893735
1	0.8758722	0.124127835
2	0.08045865	0.91954136
3	0.63459253	0.36540744
4	0.581271	0.41872895
5	0.3694835	0.63051647
6	0.6300788	0.36992118
7	0.57370776	0.42629224
8	0.62746227	0.3725377
9	0.91882294	0.081177056
10	0.7837432	0.21625678
11	0.21809238	0.7819076
12	0.88692486	0.11307512
13	0.73713994	0.26286012
14	0.16838211	0.8316179
15	0.5701707	0.42982927
16	0.89694333	0.10305669
17	0.58143306	0.4185669
18	0.9364495	0.06355052
19	0.92111254	0.07888745
20	0.33003387	0.6699661
21	0.4526452	0.5473548
22	0.942486	0.057513982
23	0.22918497	0.770815
24	0.54064065	0.45935935
25	0.8390191	0.16098087
26	0.8571413	0.14285868
27	0.4197816	0.58021843
28	0.45721263	0.5427874
29	0.95717055	0.042829465
30	0.8647231	0.13527691
31	0.5949217	0.4050783
32	0.6119472	0.38805282
33	0.45108137	0.54891866
34	0.5882902	0.41170982
35	0.6792366	0.3207634
36	0.594189	0.405811
37	0.6111364	0.38886368
38	0.8695772	0.13042276
39	0.80187786	0.19812214
40	0.8054369	0.19456309
41	0.59865725	0.40134275
42	0.88777244	0.11222757
43	0.98698026	0.013019719
44	0.9477911	0.05220893
45	0.6612777	0.3387223
46	0.79181856	0.20818143
47	0.745148	0.25485203
48	0.26292703	0.73707294
49	0.60413945	0.39586052
50	0.8628491	0.13715085
51	0.8455919	0.15440811
52	0.7171319	0.2828681
53	0.29538435	0.70461565
54	0.49576277	0.50423723
55	0.43745193	0.5625481
56	0.9676192	0.032380834
57	0.65175015	0.34824988
58	0.85773665	0.14226337
59	0.81528467	0.18471533
60	0.738965	0.26103497
61	0.935146	0.06485405
62	0.92206705	0.07793302
63	0.28331032	0.71668965
