# Supplementary material for: Evaluating deep learning-based melanoma classification using immunohistochemistry and routine histology: A three center study
Source: PLoS One. 2024 Jan 19;19(1):e0297146. doi: 10.1371/journal.pone.0297146 (PMC10798511; doi:10.1371/journal.pone.0297146)
Supplement: S5 Dataset — (ZIP) [file pone.0297146.s011.zip › minimal_dataset/tile_predictions/dresden/726303-1-S4_ind_ISlab_0.0.csv]

	0	1
0	0.8309596	0.16904038
1	0.8184474	0.18155262
2	0.240114	0.759886
3	0.9038951	0.0961049
4	0.95277745	0.047222592
5	0.93683165	0.06316833
6	0.27554855	0.7244515
7	0.56190854	0.4380915
8	0.4990203	0.5009797
9	0.8521662	0.14783376
10	0.5296654	0.47033462
11	0.906278	0.09372202
12	0.4206052	0.57939476
13	0.35032544	0.64967453
