# Supplementary material for: Evaluating deep learning-based melanoma classification using immunohistochemistry and routine histology: A three center study
Source: PLoS One. 2024 Jan 19;19(1):e0297146. doi: 10.1371/journal.pone.0297146 (PMC10798511; doi:10.1371/journal.pone.0297146)
Supplement: S5 Dataset — (ZIP) [file pone.0297146.s011.zip › minimal_dataset/tile_predictions/dresden/679218-S4_ind_ISlab_1.0.csv]

	0	1
0	0.15469348	0.8453065
1	0.18876986	0.8112301
2	0.22543892	0.77456105
3	0.04868218	0.9513178
4	0.04541473	0.95458525
5	0.19184388	0.80815613
6	0.061941203	0.93805885
7	0.8978278	0.10217223
8	0.75399655	0.24600342
9	0.24364543	0.7563546
10	0.1611759	0.83882403
11	0.032631114	0.9673689
12	0.014095704	0.9859043
13	0.04077154	0.95922846
14	0.11243584	0.8875641
15	0.025382461	0.97461754
16	0.09150118	0.9084989
17	0.005167236	0.99483275
18	0.20726216	0.7927379
19	0.12032597	0.87967396
20	0.25613126	0.74386877
21	0.27545342	0.7245466
22	0.46099636	0.5390037
23	0.07719	0.92281
24	0.5314027	0.46859732
25	0.4864982	0.5135018
26	0.5990337	0.40096626
27	0.91061723	0.08938275
28	0.012606489	0.9873935
29	0.0064991354	0.9935009
30	0.0020769779	0.9979231
31	0.63279986	0.36720008
32	0.59469056	0.40530944
33	0.41158772	0.5884123
34	0.008369556	0.9916304
35	0.5582353	0.4417647
36	0.010632698	0.9893673
37	0.5176266	0.48237345
38	0.1726658	0.8273342
39	0.17039613	0.82960385
40	0.06366713	0.9363329
41	0.540774	0.45922607
42	0.025699005	0.97430104
43	0.26060176	0.7393983
44	0.37171537	0.62828463
45	0.112082146	0.88791794
46	0.53182656	0.46817344
47	0.06687495	0.9331251
48	0.08664279	0.91335726
49	0.17776944	0.8222305
50	0.0067980145	0.99320203
51	0.04541185	0.9545882
52	0.15927398	0.840726
53	0.88246876	0.11753117
54	0.08678706	0.91321295
55	0.060570832	0.9394291
56	0.04770424	0.9522958
57	0.049593583	0.9504064
