# Supplementary material for: Evaluating deep learning-based melanoma classification using immunohistochemistry and routine histology: A three center study
Source: PLoS One. 2024 Jan 19;19(1):e0297146. doi: 10.1371/journal.pone.0297146 (PMC10798511; doi:10.1371/journal.pone.0297146)
Supplement: S5 Dataset — (ZIP) [file pone.0297146.s011.zip › minimal_dataset/tile_predictions/dresden/113308-S4_ind_ISlab_1.0.csv]

	0	1
0	0.059159223	0.9408408
1	0.07038543	0.9296146
2	0.031670142	0.9683299
3	0.0005803096	0.9994197
4	0.0071476297	0.9928524
5	0.5058581	0.4941419
6	0.61559206	0.38440797
7	0.0075221485	0.99247783
8	0.0346832	0.96531683
9	0.0063441107	0.9936559
10	0.32414177	0.6758582
11	0.055292737	0.9447072
12	0.02136599	0.978634
13	0.003823092	0.99617684
14	0.06760807	0.93239194
15	0.024465712	0.9755343
16	0.003977541	0.99602246
17	0.0062411646	0.9937589
18	0.00031138852	0.9996886
19	0.8364955	0.16350442
20	0.054362606	0.94563735
21	0.00890299	0.991097
22	0.00927097	0.99072903
23	0.6864689	0.3135311
24	0.7954809	0.20451908
25	0.024367712	0.97563225
26	0.10696108	0.893039
