# Supplementary material for: Evaluating deep learning-based melanoma classification using immunohistochemistry and routine histology: A three center study
Source: PLoS One. 2024 Jan 19;19(1):e0297146. doi: 10.1371/journal.pone.0297146 (PMC10798511; doi:10.1371/journal.pone.0297146)
Supplement: S5 Dataset — (ZIP) [file pone.0297146.s011.zip › minimal_dataset/tile_predictions/dresden/716389-S4_ind_ISlab_1.0.csv]

	0	1
0	0.98430115	0.015698861
1	0.9673623	0.032637637
2	0.9486868	0.051313248
3	0.86499375	0.13500623
4	0.8262675	0.17373247
5	0.999014	0.0009859942
6	0.6342893	0.3657107
7	0.235722	0.764278
8	0.26219985	0.7378002
9	0.9932139	0.006786171
10	0.31890804	0.68109196
11	0.9830111	0.016988885
12	0.56160784	0.43839213
13	0.9795008	0.020499216
14	0.8867773	0.11322271
15	0.7520314	0.24796855
16	0.85043925	0.1495607
17	0.76615787	0.23384212
18	0.99538475	0.0046152314
19	0.7587237	0.24127637
20	0.8678959	0.13210413
21	0.76937646	0.23062351
22	0.9704065	0.029593566
23	0.50527406	0.49472594
24	0.1214048	0.8785952
25	0.95261663	0.047383323
26	0.6846449	0.31535512
27	0.9166551	0.083344914
28	0.91245645	0.08754358
29	0.87021744	0.1297826
30	0.8523993	0.14760071
31	0.9722269	0.02777307
32	0.94637793	0.053622093
33	0.78504276	0.21495725
34	0.82092154	0.17907844
35	0.93212897	0.06787099
36	0.9631728	0.03682723
37	0.5629002	0.43709978
38	0.8723947	0.12760527
39	0.97743666	0.022563359
40	0.73435324	0.26564676
41	0.71445197	0.28554803
