# Supplementary material for: Evaluating deep learning-based melanoma classification using immunohistochemistry and routine histology: A three center study
Source: PLoS One. 2024 Jan 19;19(1):e0297146. doi: 10.1371/journal.pone.0297146 (PMC10798511; doi:10.1371/journal.pone.0297146)
Supplement: S5 Dataset — (ZIP) [file pone.0297146.s011.zip › minimal_dataset/tile_predictions/dresden/737229-2-S4_ind_ISlab_0.0.csv]

	0	1
0	0.8998591	0.100140944
1	0.81984854	0.18015145
2	0.69125575	0.3087443
3	0.61959213	0.38040793
4	0.9887078	0.011292193
5	0.7451096	0.25489038
6	0.24169038	0.7583096
7	0.9210839	0.07891608
8	0.5879395	0.41206047
9	0.9422636	0.05773637
10	0.96971434	0.030285602
11	0.7480592	0.2519408
12	0.3925412	0.60745883
13	0.9240751	0.07592482
14	0.78279644	0.2172036
15	0.54056317	0.4594369
16	0.7716879	0.2283121
17	0.80662245	0.19337757
18	0.81496876	0.1850312
19	0.9286557	0.07134429
20	0.4033168	0.5966832
21	0.9552874	0.04471259
22	0.9425898	0.057410266
23	0.91896325	0.08103677
24	0.7873357	0.2126643
25	0.9004006	0.09959948
26	0.92275745	0.07724255
27	0.81723255	0.18276739
28	0.7720228	0.22797723
29	0.16189428	0.8381057
30	0.4109376	0.5890624
31	0.79696256	0.20303738
32	0.88067394	0.11932607
33	0.9648573	0.03514276
34	0.9052517	0.0947483
35	0.7690771	0.2309229
36	0.8307268	0.1692732
37	0.9458766	0.054123346
38	0.37622842	0.62377155
