# Supplementary material for: Evaluating deep learning-based melanoma classification using immunohistochemistry and routine histology: A three center study
Source: PLoS One. 2024 Jan 19;19(1):e0297146. doi: 10.1371/journal.pone.0297146 (PMC10798511; doi:10.1371/journal.pone.0297146)
Supplement: S5 Dataset — (ZIP) [file pone.0297146.s011.zip › minimal_dataset/tile_predictions/dresden/729980-1-S4_ind_ISlab_0.0.csv]

	0	1
0	0.86411506	0.13588497
1	0.22389916	0.7761009
2	0.87777954	0.12222047
3	0.9621964	0.037803665
4	0.981519	0.018481033
5	0.9315189	0.06848111
6	0.8484916	0.15150838
7	0.80127895	0.19872105
8	0.9000911	0.09990888
9	0.8376119	0.16238809
10	0.94961864	0.050381437
11	0.9588772	0.04112277
12	0.5829309	0.41706908
13	0.9079704	0.09202955
14	0.911619	0.08838099
15	0.71835726	0.28164274
16	0.36945593	0.63054407
17	0.35399738	0.64600265
18	0.3701645	0.6298355
19	0.8873689	0.11263109
20	0.9908035	0.009196526
21	0.589386	0.41061398
22	0.97096384	0.02903614
23	0.95219594	0.047804113
24	0.64373606	0.35626394
25	0.93591654	0.06408348
26	0.7209924	0.27900764
27	0.78227335	0.21772662
28	0.95436054	0.045639396
29	0.5300205	0.46997947
30	0.82502794	0.17497204
31	0.98964185	0.010358176
32	0.86300856	0.13699149
33	0.9768893	0.02311073
34	0.3277468	0.6722532
35	0.7572026	0.24279737
36	0.629241	0.37075904
37	0.91431254	0.085687436
38	0.88007265	0.11992732
39	0.7605984	0.23940156
40	0.48242244	0.5175775
41	0.15985547	0.8401445
42	0.9808188	0.019181155
43	0.8946906	0.10530947
44	0.9871837	0.012816327
45	0.8743002	0.1256998
46	0.9755563	0.024443686
47	0.94830424	0.051695824
48	0.84316754	0.15683247
49	0.989447	0.010552947
50	0.90603846	0.09396154
51	0.8556979	0.14430217
52	0.8877824	0.11221765
53	0.91659504	0.08340493
54	0.69632757	0.30367246
55	0.9184479	0.08155214
56	0.9787729	0.021227162
57	0.118885495	0.8811145
58	0.82597476	0.17402525
59	0.9699174	0.030082578
60	0.88891226	0.11108778
61	0.98936874	0.010631294
62	0.99385	0.0061499425
63	0.8726408	0.12735921
64	0.94355565	0.056444358
65	0.6714962	0.32850376
66	0.86961925	0.13038082
67	0.9341377	0.06586227
68	0.98378396	0.01621605
69	0.93255216	0.067447826
70	0.92070764	0.079292394
71	0.9585709	0.041429155
72	0.9716223	0.028377725
73	0.7405339	0.25946608
74	0.68509907	0.31490088
75	0.9267354	0.07326457
76	0.5208242	0.4791758
77	0.61204	0.38795996
78	0.9802428	0.019757157
79	0.5202188	0.47978118
80	0.7616627	0.23833732
81	0.798856	0.201144
82	0.98526067	0.014739372
83	0.83969784	0.16030222
84	0.8975715	0.102428555
85	0.7820091	0.21799088
86	0.58686864	0.41313136
87	0.96223754	0.037762407
88	0.9094992	0.09050074
89	0.9693099	0.030690063
90	0.9065943	0.09340569
91	0.41679686	0.5832032
92	0.7398549	0.26014507
93	0.9364696	0.06353041
94	0.8483573	0.1516427
95	0.9931078	0.006892124
96	0.8067248	0.19327523
97	0.8600601	0.13993995
98	0.9048931	0.09510691
99	0.9727551	0.027244892
100	0.9696107	0.030389342
101	0.960607	0.03939307
102	0.9491846	0.050815374
103	0.27913505	0.720865
104	0.9809122	0.019087834
105	0.8284654	0.17153461
106	0.9813339	0.018666064
107	0.7021431	0.29785693
108	0.5347717	0.4652283
109	0.6800699	0.31993008
110	0.29405123	0.70594877
111	0.9905419	0.009458174
112	0.9022673	0.097732775
113	0.43817487	0.56182516
114	0.8871425	0.11285752
115	0.35994986	0.6400502
116	0.96170706	0.038292956
117	0.7922316	0.2077684
118	0.9569367	0.043063205
119	0.98598635	0.014013616
120	0.98896676	0.011033195
121	0.7689517	0.23104827
122	0.720556	0.279444
123	0.70133054	0.29866946
124	0.98735934	0.012640639
125	0.9945966	0.005403339
126	0.8225021	0.17749791
127	0.92369527	0.076304674
128	0.62870866	0.3712914
129	0.94315463	0.056845393
130	0.99169767	0.008302341
131	0.89921033	0.100789696
132	0.92385316	0.0761468
133	0.98884284	0.011157202
134	0.9571572	0.042842753
135	0.9751325	0.024867412
136	0.834993	0.16500697
137	0.88626575	0.11373426
138	0.93790394	0.062096085
139	0.9677048	0.032295186
140	0.8125396	0.18746044
141	0.6772027	0.3227973
142	0.52296793	0.47703207
143	0.39133924	0.60866076
144	0.4711981	0.52880186
145	0.9958692	0.004130734
146	0.70041496	0.29958504
147	0.93758464	0.06241536
148	0.60456055	0.39543948
149	0.74737746	0.25262254
150	0.9777493	0.022250738
151	0.9407201	0.059279967
152	0.89062226	0.10937777
153	0.7602114	0.23978859
154	0.8545228	0.1454772
155	0.92649263	0.07350734
156	0.7740504	0.22594957
157	0.95047975	0.04952028
158	0.88256896	0.117431045
