# Supplementary material for: Evaluating deep learning-based melanoma classification using immunohistochemistry and routine histology: A three center study
Source: PLoS One. 2024 Jan 19;19(1):e0297146. doi: 10.1371/journal.pone.0297146 (PMC10798511; doi:10.1371/journal.pone.0297146)
Supplement: S5 Dataset — (ZIP) [file pone.0297146.s011.zip › minimal_dataset/tile_predictions/dresden/761124-S4_ind_ISlab_1.0.csv]

	0	1
0	0.114262894	0.8857371
1	0.38871154	0.6112885
2	0.013247278	0.98675275
3	0.02596502	0.9740349
4	0.6190982	0.38090184
5	0.004847162	0.99515283
6	0.06254742	0.9374526
7	0.6264824	0.37351757
8	0.12526415	0.87473583
9	0.0011814664	0.99881846
10	0.073448844	0.92655116
11	0.010914731	0.98908526
12	0.0006225995	0.9993774
13	0.25655535	0.7434447
14	0.08764649	0.9123535
15	0.075961575	0.92403847
16	0.005025232	0.99497473
17	0.0007990189	0.999201
18	0.0074609187	0.9925391
19	0.00012707332	0.9998729
20	0.0028644195	0.9971355
21	0.1615416	0.8384584
22	0.050922245	0.9490778
23	0.11696992	0.88303006
24	0.0001233012	0.99987674
25	0.019485196	0.98051476
26	0.12061919	0.8793808
27	0.015624224	0.9843758
28	0.00309296	0.99690706
29	0.0010508463	0.9989492
30	0.00019083118	0.9998092
31	0.0005668916	0.9994331
32	0.49310645	0.5068936
33	0.00030624424	0.99969375
34	0.017672041	0.98232794
35	0.0015159813	0.9984841
36	0.012149048	0.98785096
37	0.21831922	0.78168076
38	0.480019	0.519981
39	0.0015630755	0.99843687
40	0.23009966	0.7699004
41	0.0019527411	0.99804723
42	0.20461155	0.79538846
43	0.0022588787	0.9977411
44	0.30469897	0.695301
45	0.49915275	0.5008472
46	0.0028241647	0.9971758
47	0.17077005	0.82922995
48	0.00046936783	0.9995307
49	0.40262306	0.59737694
50	0.90377927	0.09622077
51	0.19036148	0.8096385
52	0.0015491844	0.99845076
53	0.62465346	0.37534654
54	0.010233344	0.98976666
55	0.0006905073	0.99930954
56	0.021710409	0.97828954
57	0.41658247	0.58341753
58	0.006610713	0.99338925
59	0.022878291	0.97712165
60	0.004554324	0.9954457
61	0.0057931757	0.9942068
62	0.0016895432	0.99831045
63	0.0024467786	0.9975533
64	0.14397958	0.8560204
65	0.08446967	0.9155303
66	0.003324691	0.99667525
67	0.5680665	0.43193355
68	0.0041959095	0.99580413
69	0.0019090417	0.9980909
70	0.014544682	0.9854554
71	0.31816596	0.68183404
72	0.3738567	0.6261433
73	0.0004461063	0.99955386
74	0.035540704	0.96445924
75	0.00017528568	0.9998247
76	0.00044462935	0.9995554
77	0.002496519	0.99750346
78	0.020125335	0.9798747
79	0.109317675	0.8906823
80	0.09531268	0.9046873
81	0.00071035384	0.99928963
82	0.02440857	0.9755914
83	0.17779192	0.8222081
84	0.010492112	0.9895079
85	0.23329379	0.7667062
86	0.297105	0.702895
87	0.0003571187	0.99964285
88	0.0011888213	0.99881124
89	0.37768322	0.62231684
90	0.06803504	0.93196493
91	0.08967737	0.91032267
92	0.008005077	0.991995
93	0.24063477	0.75936526
94	0.08597016	0.9140299
95	0.29041612	0.7095838
96	0.13180959	0.86819047
97	0.020159451	0.9798406
98	0.38175458	0.6182454
99	0.16041657	0.83958346
100	0.0040944833	0.9959055
101	0.009385973	0.99061406
102	0.30429518	0.6957048
103	0.0035160163	0.9964839
104	0.29954776	0.70045227
105	0.017618837	0.98238117
106	0.49735993	0.50264007
107	0.65365756	0.3463425
108	0.07706133	0.92293864
109	0.0068076863	0.9931924
110	0.24742366	0.75257635
111	0.35651344	0.64348656
112	0.017113432	0.9828866
113	0.36004776	0.63995224
114	0.29242614	0.7075739
115	0.2275196	0.7724804
116	0.0019485248	0.9980515
117	0.13995475	0.86004525
118	0.056711167	0.9432888
119	0.025301626	0.97469836
120	0.18836465	0.8116353
121	0.3021111	0.6978889
122	0.26702192	0.7329781
123	0.09552701	0.904473
124	0.35343993	0.6465601
125	0.0108560035	0.989144
126	0.007937243	0.99206275
127	0.3785324	0.6214676
128	0.9456478	0.05435226
129	0.14441642	0.8555836
130	0.101611115	0.89838886
131	0.008758622	0.99124134
132	0.12949254	0.8705075
133	0.002766696	0.99723333
134	0.5391115	0.46088848
135	0.0004508061	0.9995492
136	0.00074218	0.99925786
137	0.010756	0.989244
138	0.0040326426	0.9959674
139	0.0015267128	0.9984732
140	0.11713273	0.8828672
141	0.01451232	0.98548764
142	0.0023868098	0.9976132
143	0.28890315	0.7110969
144	0.02031145	0.9796886
