# Supplementary material for: Evaluating deep learning-based melanoma classification using immunohistochemistry and routine histology: A three center study
Source: PLoS One. 2024 Jan 19;19(1):e0297146. doi: 10.1371/journal.pone.0297146 (PMC10798511; doi:10.1371/journal.pone.0297146)
Supplement: S5 Dataset — (ZIP) [file pone.0297146.s011.zip › minimal_dataset/tile_predictions/dresden/773387-S4_ind_ISlab_1.0.csv]

	0	1
0	0.023440512	0.9765595
1	0.9155061	0.0844938
2	0.7771161	0.22288388
3	0.0012433687	0.99875665
4	0.91798997	0.08201002
5	0.004217526	0.9957825
6	0.0007746237	0.9992254
7	0.0065344092	0.9934656
8	0.4773372	0.52266276
9	0.1588557	0.8411443
10	0.004112481	0.9958876
11	0.0053004916	0.9946995
12	0.15072998	0.84927
13	0.2626482	0.7373518
14	0.0032002388	0.9967997
15	0.0043348097	0.99566525
16	0.0010150346	0.998985
17	0.3680151	0.63198483
18	0.02430547	0.97569454
19	0.01779522	0.98220474
20	0.54744333	0.4525567
21	0.0043153027	0.99568474
22	0.0049407384	0.99505925
23	0.033076055	0.966924
24	0.025314808	0.97468525
25	0.0017777347	0.9982223
26	0.002712122	0.99728787
27	7.691604e-05	0.9999231
28	0.044158176	0.9558418
29	0.0014209577	0.998579
30	0.001933096	0.99806696
31	0.0076660053	0.992334
32	0.0018097189	0.9981902
33	0.0014960336	0.99850404
