# Supplementary material for: Evaluating deep learning-based melanoma classification using immunohistochemistry and routine histology: A three center study
Source: PLoS One. 2024 Jan 19;19(1):e0297146. doi: 10.1371/journal.pone.0297146 (PMC10798511; doi:10.1371/journal.pone.0297146)
Supplement: S5 Dataset — (ZIP) [file pone.0297146.s011.zip › minimal_dataset/tile_predictions/dresden/800231-S4_ind_ISlab_1.0.csv]

	0	1
0	0.04542482	0.9545752
1	0.10413747	0.8958626
2	0.052683078	0.94731694
3	0.016535994	0.98346406
4	0.02897772	0.97102225
5	0.110756695	0.8892433
6	0.0015119605	0.99848807
7	0.44682986	0.55317014
8	0.09735671	0.90264326
9	0.14123534	0.85876465
10	0.008557314	0.9914426
11	0.2148381	0.7851619
12	0.0062913066	0.9937087
13	0.02757375	0.9724263
14	0.044202395	0.95579755
15	0.16662183	0.8333782
16	0.013397172	0.9866028
17	0.042302504	0.95769745
18	0.031123398	0.9688766
19	0.047414776	0.95258516
20	0.20244151	0.7975584
21	0.07222614	0.92777383
22	0.038972072	0.9610279
23	0.075640306	0.92435974
24	0.1201564	0.87984353
25	0.0118468385	0.98815316
26	0.11290515	0.8870948
27	0.034000505	0.9659995
28	0.03807634	0.96192366
29	0.085169755	0.9148302
30	0.012605587	0.98739445
31	0.05606026	0.9439397
32	0.0043881848	0.9956118
33	0.24783194	0.75216806
34	0.090908855	0.9090912
35	0.028716495	0.97128356
36	0.030203274	0.9697967
37	0.042110503	0.9578895
38	0.20959002	0.79041
39	0.17881702	0.82118297
40	0.0023185406	0.9976814
41	0.0027894753	0.99721056
42	0.47903436	0.5209657
43	0.009956644	0.9900434
44	0.015831782	0.98416823
45	0.013380209	0.9866197
46	0.085350424	0.9146496
47	0.15409467	0.8459053
48	0.11706693	0.88293314
49	0.04142473	0.95857525
50	0.027403044	0.97259694
51	0.11039604	0.889604
52	0.016227245	0.9837728
53	0.12101299	0.878987
54	0.057291705	0.9427083
55	0.43452603	0.56547403
56	0.0061212643	0.9938788
57	0.007045388	0.9929547
58	0.0029482236	0.9970517
59	0.0039038816	0.9960962
60	0.035481032	0.964519
61	0.0026586778	0.99734133
62	0.104154445	0.89584553
63	0.1627853	0.83721465
64	0.010845444	0.9891545
65	0.1090914	0.8909086
66	0.07596545	0.92403454
67	0.12699196	0.8730081
68	0.04315315	0.95684683
69	0.10606623	0.8939337
70	0.07071956	0.92928046
71	0.0080865165	0.99191344
72	0.22224914	0.7777509
73	0.03650235	0.9634976
74	0.20294861	0.79705137
75	0.122677624	0.8773224
76	0.093543194	0.9064568
77	0.08564423	0.91435575
78	0.056127544	0.94387245
79	0.005981577	0.99401844
80	0.028609604	0.9713904
81	0.4032654	0.5967346
82	0.005054938	0.9949451
83	0.016538963	0.983461
84	0.0042647403	0.9957353
85	0.032210734	0.9677893
86	0.0077131456	0.9922869
87	0.019354356	0.9806457
88	0.022032687	0.9779674
89	0.0784152	0.92158484
90	0.0015866735	0.9984133
91	0.1849415	0.81505847
92	0.0065717753	0.9934282
93	0.04348666	0.9565134
94	0.044918098	0.9550818
95	0.0040299008	0.99597013
96	0.0076599577	0.9923401
97	0.060871225	0.93912876
98	0.02922079	0.9707792
99	0.01683983	0.9831602
100	0.17775898	0.822241
101	0.02744528	0.9725547
102	0.0028641012	0.9971359
103	0.04464671	0.9553533
104	0.11616644	0.8838336
105	0.0255569	0.9744431
106	0.021332724	0.97866726
107	0.63521415	0.36478588
108	0.050530907	0.9494691
109	0.033589266	0.9664108
110	0.046431508	0.9535685
111	0.011039494	0.98896044
112	0.10311263	0.89688736
113	0.19181325	0.80818677
114	0.021892864	0.97810715
115	0.07407669	0.92592335
116	0.06144364	0.9385563
117	0.3325578	0.66744214
118	0.29753143	0.7024685
119	0.078310885	0.92168915
120	0.05134316	0.9486568
121	0.033702947	0.96629703
122	0.0033696329	0.9966304
123	0.003861775	0.9961383
124	0.09080842	0.9091916
125	0.007495334	0.9925047
126	0.49357107	0.5064289
127	0.0061559	0.99384415
128	0.03291443	0.9670856
129	0.45793542	0.54206455
130	0.027849613	0.9721504
131	0.020912966	0.979087
132	0.049749754	0.95025027
133	0.080972254	0.9190278
134	0.04389803	0.95610195
135	0.48529485	0.5147052
136	0.17826404	0.821736
137	0.06806404	0.93193597
138	0.017295491	0.98270446
139	0.054895494	0.94510454
140	0.03661375	0.9633863
141	0.021951925	0.9780481
142	0.03982668	0.9601733
143	0.010525147	0.9894749
144	0.13470696	0.8652931
145	0.42935067	0.5706493
146	0.03420339	0.9657966
147	0.18398611	0.8160139
148	0.14094493	0.8590551
149	0.03944214	0.9605578
150	0.080780424	0.9192195
151	0.01157055	0.9884294
152	0.027308846	0.9726911
153	0.09708278	0.90291715
154	0.47845224	0.5215478
155	0.0019644913	0.9980355
156	0.014292222	0.9857078
157	0.003132731	0.99686724
158	0.06551881	0.9344812
159	0.045354337	0.9546457
160	0.07628885	0.9237112
161	0.03560917	0.9643908
162	0.002708205	0.99729174
163	0.02465564	0.97534436
164	0.16055977	0.83944017
165	0.07575201	0.924248
166	0.068889484	0.9311105
167	0.017443074	0.9825569
168	0.03814528	0.9618547
169	0.12816516	0.8718348
170	0.01714388	0.9828561
171	0.0075887963	0.99241126
172	0.11124097	0.888759
173	0.00564641	0.99435365
174	0.003971521	0.99602854
175	0.18112199	0.818878
176	0.010447492	0.98955256
177	0.10456044	0.8954395
178	0.19458213	0.8054179
179	0.25432152	0.7456784
180	0.039010424	0.9609896
181	0.048352454	0.9516475
182	0.26608825	0.7339117
183	0.010952458	0.9890476
184	0.3804072	0.6195927
185	0.0037888866	0.9962112
186	0.06614079	0.9338592
187	0.7094365	0.29056352
188	0.040823903	0.9591761
189	0.038039155	0.9619608
190	0.025860459	0.9741396
191	0.039265838	0.9607341
192	0.0055145225	0.99448544
193	0.023027409	0.9769726
194	0.042765494	0.9572345
195	0.025529923	0.9744701
196	0.57876563	0.42123434
197	0.010294115	0.9897059
198	0.05334014	0.9466599
199	0.03410307	0.9658969
200	0.034528907	0.96547115
201	0.13765591	0.8623441
202	0.050548006	0.94945204
203	0.12972175	0.8702783
204	0.075428605	0.92457134
205	0.07136864	0.9286314
206	0.14933218	0.85066783
207	0.42287043	0.57712954
208	0.06919312	0.9308068
209	0.07227804	0.927722
210	0.06853273	0.9314673
211	0.07009926	0.92990077
212	0.11493421	0.88506585
