# Supplementary material for: Evaluating deep learning-based melanoma classification using immunohistochemistry and routine histology: A three center study
Source: PLoS One. 2024 Jan 19;19(1):e0297146. doi: 10.1371/journal.pone.0297146 (PMC10798511; doi:10.1371/journal.pone.0297146)
Supplement: S5 Dataset — (ZIP) [file pone.0297146.s011.zip › minimal_dataset/tile_predictions/dresden/570315-S4_ind_ISlab_0.0.csv]

	0	1
0	0.0018920467	0.9981079
1	0.45636332	0.5436366
2	0.05212072	0.94787925
3	0.56852686	0.4314732
4	0.015078896	0.98492116
5	0.54285777	0.45714223
6	0.25829205	0.7417079
7	0.027586373	0.97241366
8	0.013758119	0.98624194
9	0.21892132	0.7810787
10	0.1590356	0.8409644
11	0.032963358	0.96703666
12	0.04044461	0.9595554
13	0.036504213	0.96349585
