# Supplementary material for: Evaluating deep learning-based melanoma classification using immunohistochemistry and routine histology: A three center study
Source: PLoS One. 2024 Jan 19;19(1):e0297146. doi: 10.1371/journal.pone.0297146 (PMC10798511; doi:10.1371/journal.pone.0297146)
Supplement: S5 Dataset — (ZIP) [file pone.0297146.s011.zip › minimal_dataset/tile_predictions/dresden/724056-S4_ind_ISlab_0.0.csv]

	0	1
0	0.79189795	0.20810212
1	0.93579954	0.06420042
2	0.92165065	0.078349315
3	0.8680043	0.13199572
4	0.67220426	0.32779577
5	0.7771694	0.22283058
6	0.95363396	0.04636604
7	0.8031069	0.1968931
8	0.9562472	0.043752827
9	0.93143946	0.068560526
10	0.63736105	0.36263895
11	0.9736604	0.026339643
12	0.98449266	0.015507361
13	0.72913444	0.27086556
14	0.9747721	0.025227942
15	0.9544459	0.045554113
16	0.86065555	0.13934444
17	0.96980876	0.030191248
18	0.9484024	0.05159755
19	0.9468841	0.053115934
20	0.971621	0.028379073
21	0.88525236	0.11474763
22	0.9470288	0.052971203
23	0.9614933	0.038506668
24	0.99794656	0.0020534347
25	0.81559587	0.18440413
26	0.9691272	0.030872755
27	0.90548676	0.0945132
28	0.9375576	0.062442414
29	0.9553344	0.04466565
30	0.90501523	0.094984815
31	0.79797494	0.20202503
32	0.87457246	0.12542751
