# Supplementary material for: Evaluating deep learning-based melanoma classification using immunohistochemistry and routine histology: A three center study
Source: PLoS One. 2024 Jan 19;19(1):e0297146. doi: 10.1371/journal.pone.0297146 (PMC10798511; doi:10.1371/journal.pone.0297146)
Supplement: S5 Dataset — (ZIP) [file pone.0297146.s011.zip › minimal_dataset/tile_predictions/dresden/734109-S4_ind_ISlab_1.0.csv]

	0	1
0	0.010172481	0.9898275
1	0.024601318	0.97539866
2	0.12291302	0.877087
3	0.044907033	0.9550929
4	0.1449576	0.8550424
5	0.10482723	0.89517283
6	0.018069187	0.9819308
7	0.35650083	0.6434992
8	0.22154835	0.7784517
9	0.06661981	0.9333802
10	0.15833396	0.8416661
11	0.31779277	0.6822072
12	0.022999084	0.9770009
13	0.1226127	0.87738734
14	0.022033878	0.9779661
15	0.036781695	0.96321833
16	0.072982684	0.9270173
17	0.014626689	0.9853733
18	0.010141904	0.9898581
19	0.0916199	0.90838015
20	0.17895767	0.8210423
21	0.060628835	0.93937117
22	0.031389315	0.96861064
23	0.11495948	0.8850405
24	0.08319364	0.9168064
25	0.27026752	0.7297325
26	0.024320481	0.9756796
27	0.078674	0.92132604
28	0.012340745	0.9876593
29	0.003359898	0.9966401
30	0.46646932	0.5335307
31	0.044082936	0.95591706
32	0.012193467	0.9878065
33	0.09880134	0.9011987
34	0.015482018	0.984518
35	0.39793003	0.60207
36	0.035557777	0.96444225
37	0.0072583235	0.9927417
38	0.38200226	0.61799777
39	0.025619313	0.9743807
40	0.07687481	0.92312527
41	0.03346934	0.96653074
42	0.06430251	0.93569744
43	0.25742584	0.74257416
44	0.029678114	0.97032183
45	0.05260921	0.94739074
46	0.20497605	0.795024
47	0.05532584	0.94467413
48	0.06658018	0.93341976
49	0.2817581	0.7182419
50	0.0073135262	0.9926865
51	0.018597426	0.9814026
52	0.046995934	0.9530041
53	0.0090008555	0.9909992
54	0.012550617	0.9874494
55	0.10979998	0.8902001
56	0.18190496	0.8180951
57	0.037813466	0.9621866
58	0.012320731	0.9876793
59	0.026333572	0.9736665
60	0.04239382	0.9576062
61	0.1217846	0.8782154
62	0.009180447	0.9908195
63	0.0052533667	0.9947466
64	0.030545443	0.9694546
65	0.012543168	0.98745686
66	0.059517782	0.94048226
67	0.5248028	0.47519717
68	0.0120340735	0.9879659
69	0.23596758	0.76403236
70	0.007090128	0.99290985
71	0.11324771	0.88675225
72	0.056911208	0.9430888
73	0.1094971	0.8905029
74	0.24746065	0.75253934
75	0.15632205	0.84367794
76	0.10321181	0.8967882
77	0.0785706	0.92142946
78	0.014890115	0.9851099
79	0.12205342	0.87794656
80	0.19537194	0.8046281
81	0.049552582	0.95044744
82	0.067000136	0.93299985
83	0.0060873553	0.99391264
84	0.4380696	0.56193036
85	0.13496827	0.8650317
86	0.55033505	0.44966495
87	0.071294	0.92870605
88	0.014706977	0.985293
89	0.09562182	0.90437824
90	0.012032232	0.9879677
91	0.088398784	0.9116012
92	0.010069257	0.98993075
93	0.019045416	0.98095465
94	0.22067298	0.7793271
95	0.019675825	0.9803241
96	0.09494608	0.9050539
97	0.12753755	0.87246245
98	0.024099233	0.97590077
99	0.0065290867	0.9934709
100	0.03185226	0.96814775
101	0.005204394	0.9947956
102	0.051316302	0.94868374
103	0.07141423	0.92858577
104	0.3202867	0.67971325
105	0.070744745	0.9292552
106	0.0631329	0.9368671
107	0.23921391	0.7607861
108	0.076206364	0.9237937
109	0.137731	0.862269
110	0.008825798	0.9911742
111	0.0062833363	0.99371666
112	0.12529111	0.8747089
113	0.11197091	0.8880291
114	0.08876223	0.9112378
115	0.17896876	0.8210313
116	0.012260541	0.9877394
117	0.007807013	0.99219304
118	0.16428581	0.83571416
119	0.01234518	0.98765486
120	0.07584699	0.92415303
121	0.12970789	0.87029207
122	0.07546483	0.92453516
123	0.04749296	0.9525071
124	0.019752394	0.9802476
125	0.007721193	0.9922788
126	0.3809347	0.6190653
127	0.009479207	0.99052083
128	0.01372303	0.9862769
129	0.0380027	0.96199733
130	0.18749502	0.812505
131	0.101063445	0.89893657
132	0.012652632	0.98734736
133	0.005629878	0.99437016
134	0.024997624	0.97500235
135	0.016059712	0.98394036
136	0.041682146	0.9583178
137	0.023252893	0.9767471
138	0.030008301	0.9699916
139	0.07392357	0.9260765
140	0.16799425	0.83200574
141	0.036205277	0.9637947
142	0.017694237	0.9823057
143	0.13854766	0.8614524
144	0.011160204	0.9888398
145	0.74973357	0.25026637
146	0.0151613355	0.9848387
147	0.11150935	0.8884906
148	0.22275439	0.7772456
149	0.052051615	0.94794846
150	0.25454676	0.7454533
151	0.051639877	0.94836015
152	0.02322459	0.9767754
153	0.14495488	0.8550451
154	0.063721426	0.9362785
155	0.26070347	0.7392965
156	0.008418938	0.991581
157	0.06022525	0.93977475
158	0.025810832	0.9741891
159	0.071610786	0.9283892
160	0.07647359	0.92352635
161	0.08801948	0.91198045
162	0.045685403	0.95431465
163	0.13008806	0.86991197
164	0.15401764	0.8459824
165	0.24399212	0.75600785
166	0.008436646	0.9915633
167	0.12808901	0.8719109
168	0.09537354	0.9046264
169	0.07788946	0.9221105
170	0.033634033	0.96636593
171	0.026204975	0.973795
172	0.03294926	0.96705073
173	0.15240562	0.84759444
174	0.09056788	0.9094321
175	0.057317425	0.94268256
176	0.006310763	0.9936892
177	0.34394556	0.65605444
178	0.06588102	0.934119
179	0.031321812	0.96867824
180	0.011280216	0.98871976
181	0.12226731	0.8777327
182	0.06454793	0.93545204
183	0.038276616	0.9617234
184	0.053032298	0.94696766
185	0.07315417	0.9268458
186	0.02842471	0.97157526
187	0.07602338	0.9239766
188	0.04529289	0.954707
189	0.061482564	0.93851745
190	0.124015816	0.87598413
191	0.09301342	0.90698653
192	0.089514665	0.9104853
193	0.17828904	0.82171094
194	0.01971662	0.9802833
195	0.33442345	0.6655766
196	0.018011197	0.9819888
197	0.010521299	0.98947865
198	0.018668585	0.98133135
199	0.0028059634	0.99719405
200	0.18951413	0.81048584
201	0.09948301	0.9005169
202	0.4605411	0.53945893
203	0.028684434	0.9713156
204	0.016744044	0.983256
205	0.22293378	0.77706623
206	0.031278975	0.96872103
207	0.016544012	0.98345596
208	0.054619294	0.94538075
209	0.004952187	0.9950478
210	0.12506808	0.8749319
211	0.55443335	0.44556665
212	0.04108829	0.9589118
213	0.06045343	0.9395465
214	0.08052699	0.91947305
215	0.04075804	0.9592419
216	0.01974107	0.98025894
217	0.276682	0.723318
218	0.49344268	0.5065573
219	0.035521194	0.96447873
220	0.06856301	0.93143696
221	0.023719724	0.9762803
222	0.049172986	0.95082706
223	0.15133572	0.84866434
224	0.05676997	0.94323003
225	0.16677636	0.83322364
226	0.016264273	0.98373574
227	0.11577324	0.88422674
228	0.1330101	0.86698985
229	0.06957081	0.93042916
230	0.04851385	0.9514861
231	0.02088679	0.97911316
232	0.015624451	0.98437554
233	0.023344094	0.9766559
234	0.010457316	0.9895427
235	0.14370188	0.8562981
236	0.018592771	0.9814073
237	0.0046260413	0.995374
238	0.12499616	0.8750039
239	0.025610596	0.9743894
240	0.024012461	0.97598755
241	0.0026051856	0.9973948
242	0.018764975	0.9812351
243	0.030129986	0.96987
244	0.0797247	0.9202753
245	0.81877875	0.18122126
246	0.06356008	0.9364399
247	0.08643035	0.9135697
248	0.038557794	0.9614422
249	0.066280395	0.93371964
250	0.003273085	0.9967269
251	0.031905398	0.96809465
252	0.237554	0.76244605
253	0.05371681	0.94628316
254	0.5284822	0.4715178
255	0.11090539	0.88909465
256	0.016205804	0.98379415
257	0.095196955	0.90480304
258	0.020313978	0.9796861
259	0.0072566466	0.9927434
260	0.025052428	0.9749476
261	0.0126009695	0.987399
262	0.032207966	0.967792
263	0.027956238	0.9720437
264	0.05499696	0.9450031
265	0.58307564	0.4169243
266	0.007974071	0.9920259
267	0.21246323	0.78753674
268	0.06127977	0.9387203
269	0.009824872	0.9901751
270	0.016116714	0.9838833
271	0.03911308	0.9608869
272	0.024068821	0.9759312
273	0.013901974	0.98609805
274	0.06822781	0.9317722
275	0.032954033	0.9670459
276	0.040937174	0.9590628
277	0.1227265	0.87727344
278	0.054781254	0.9452187
279	0.006531955	0.9934681
280	0.6160637	0.38393635
281	0.012551597	0.9874484
282	0.1418283	0.8581717
283	0.0717472	0.9282529
284	0.10309411	0.89690584
285	0.17643812	0.8235619
286	0.077533394	0.92246664
287	0.1986206	0.8013794
288	0.07409065	0.92590934
289	0.02893951	0.9710605
290	0.11904497	0.88095504
291	0.073983096	0.926017
292	0.04000703	0.959993
293	0.023744099	0.97625595
294	0.029294314	0.9707056
295	0.028977865	0.9710222
296	0.04164601	0.95835406
297	0.004857288	0.9951427
298	0.54832244	0.4516776
299	0.068055205	0.9319447
300	0.043379094	0.95662093
301	0.024593187	0.9754068
302	0.015284048	0.98471594
303	0.3464419	0.65355814
304	0.0032420224	0.9967579
305	0.07699417	0.9230058
306	0.072159246	0.9278407
307	0.0003813893	0.99961853
308	0.0037463054	0.9962537
309	0.0022981414	0.9977018
310	0.007874403	0.9921256
311	0.44680935	0.5531907
312	0.052808486	0.9471915
313	0.020486144	0.9795139
314	0.008810289	0.9911897
315	0.11496747	0.8850325
316	0.0590845	0.9409155
317	0.10227612	0.89772385
318	0.059145927	0.9408541
319	0.11771113	0.88228893
320	0.0843965	0.91560346
321	0.09859988	0.90140015
322	0.038319916	0.96168005
323	0.033560697	0.9664393
324	0.017134547	0.98286545
325	0.052093152	0.94790685
326	0.052385353	0.94761467
327	0.018769817	0.98123014
328	0.09317617	0.9068238
329	0.038077723	0.9619223
330	0.044155087	0.95584494
331	0.011491178	0.98850876
332	0.054826286	0.94517374
333	0.5688049	0.43119508
334	0.0086831	0.9913169
335	0.013921055	0.9860789
336	0.085725024	0.91427493
337	0.009905825	0.99009424
338	0.020103157	0.97989684
339	0.08810258	0.9118974
340	0.01925295	0.98074704
341	0.01318048	0.9868195
342	0.1198058	0.8801942
343	0.092678994	0.907321
344	0.011516652	0.98848337
345	0.20049703	0.79950297
346	0.063975975	0.936024
347	0.055584706	0.9444153
348	0.000813124	0.9991868
349	0.03553498	0.964465
350	0.040433574	0.95956635
351	0.019951839	0.98004824
352	0.05826146	0.9417386
353	0.03239876	0.9676012
354	0.0819061	0.91809386
355	0.16115257	0.83884746
356	0.13472605	0.86527395
357	0.120823905	0.87917614
358	0.12843752	0.87156254
359	0.11546737	0.8845327
360	0.43993807	0.56006193
361	0.004351867	0.9956481
362	0.004434904	0.9955651
363	0.02682716	0.97317284
364	0.034425247	0.96557474
365	0.07156919	0.9284308
366	0.3558245	0.6441755
367	0.012838571	0.98716146
368	0.1031593	0.89684075
369	0.056339946	0.9436601
370	0.3867414	0.6132586
371	0.027431382	0.9725687
372	0.021360748	0.97863925
373	0.07777038	0.92222965
374	0.010937994	0.989062
375	0.044328727	0.95567125
376	0.008146665	0.9918534
377	0.0258119	0.9741881
378	0.63293546	0.36706448
379	0.66706395	0.33293602
380	0.1781317	0.82186836
381	0.0035933005	0.99640673
382	0.20335564	0.7966444
383	0.010007035	0.9899929
384	0.032011632	0.96798843
385	0.14093019	0.8590698
386	0.0051642885	0.99483573
387	0.0052923975	0.9947076
388	0.040476117	0.9595239
389	0.083865546	0.9161345
390	0.05409643	0.9459036
391	0.20180719	0.7981928
392	0.038744863	0.96125513
393	0.008184179	0.99181587
394	0.057547666	0.9424523
395	0.07322159	0.92677844
396	0.010482641	0.9895174
397	0.02660637	0.9733936
398	0.1013279	0.8986721
399	0.33025008	0.6697499
400	0.021099778	0.9789002
401	0.026653176	0.9733469
402	0.22617942	0.7738206
403	0.0076712305	0.9923288
404	0.024577642	0.9754224
405	0.07611373	0.92388624
406	0.0012486001	0.9987514
407	0.14906749	0.8509325
408	0.2966578	0.7033422
409	0.006864619	0.99313533
410	0.029345075	0.97065496
411	0.0035791837	0.99642086
412	0.010661108	0.9893388
413	0.45733374	0.54266626
414	0.10382664	0.8961733
415	0.07197893	0.9280211
416	0.04744691	0.95255303
417	0.13195013	0.86804986
418	0.2975195	0.70248055
419	0.23893441	0.7610656
420	0.010842146	0.9891579
421	0.04413805	0.9558619
422	0.2771996	0.72280043
423	0.046513934	0.953486
424	0.042858545	0.95714146
425	0.020860983	0.97913903
426	0.0004473169	0.99955267
427	0.07073066	0.9292693
428	0.09199472	0.9080053
429	0.22015849	0.77984154
430	0.004052251	0.9959478
431	0.08293462	0.9170654
432	0.5341156	0.4658844
433	0.018952344	0.9810477
434	0.0070103183	0.99298966
435	0.029858878	0.9701412
436	0.029657895	0.97034204
437	0.34785736	0.6521427
438	0.42584	0.57416
439	0.014831419	0.9851686
440	0.12520547	0.87479454
441	0.1993234	0.8006766
442	0.35454273	0.64545727
443	0.073456824	0.9265432
444	0.107653715	0.89234626
445	0.03244359	0.9675565
446	0.034630094	0.96536994
447	0.14707407	0.8529259
448	0.109389424	0.8906105
449	0.02180451	0.9781954
450	0.040935263	0.9590647
451	0.032569006	0.967431
452	0.009321156	0.99067885
453	0.16718389	0.8328161
454	0.2554529	0.74454707
455	0.021706242	0.9782938
456	0.16741717	0.8325829
457	0.44055465	0.5594454
458	0.052699223	0.9473008
459	0.076401986	0.92359805
460	0.03016078	0.9698392
461	0.031655516	0.96834445
462	0.04716174	0.95283824
463	0.03620771	0.96379226
464	0.074429296	0.92557067
465	0.0028702263	0.99712974
466	0.009731724	0.9902683
467	0.07134479	0.92865515
468	0.046396907	0.9536031
469	0.05053988	0.9494601
470	0.030385708	0.96961427
471	0.0030252538	0.9969747
472	0.06818938	0.93181056
473	0.002060297	0.99793965
474	0.11534173	0.88465834
475	0.0073054777	0.9926945
476	0.4621079	0.5378921
477	0.08392555	0.9160744
478	0.0074194307	0.99258053
479	0.14464727	0.8553527
480	0.18924034	0.8107597
481	0.019298807	0.9807012
482	0.020276824	0.97972316
483	0.15718535	0.8428146
484	0.009285701	0.9907143
485	0.028396579	0.9716034
486	0.034444194	0.96555585
487	0.009914335	0.9900857
488	0.031783007	0.968217
489	0.0032830203	0.9967169
490	0.55883384	0.4411662
491	0.07215387	0.9278462
492	0.3359997	0.66400033
493	0.30331782	0.69668216
494	0.013939015	0.986061
495	0.0124159185	0.98758405
496	0.037047185	0.9629528
497	0.042853873	0.95714617
498	0.0956158	0.90438426
499	0.09889196	0.9011081
500	0.0017572271	0.99824274
501	0.011026741	0.9889733
502	0.070753925	0.92924607
503	0.042294685	0.9577053
504	0.01824753	0.9817525
505	0.19975628	0.8002437
506	0.0028520813	0.997148
507	0.25717813	0.7428219
508	0.030691417	0.9693086
509	0.032633536	0.96736646
510	0.3491912	0.6508088
511	0.07962036	0.92037964
512	0.27669677	0.7233032
513	0.067707606	0.93229234
514	0.02357542	0.9764246
515	0.010538981	0.989461
516	0.23916471	0.7608353
517	0.06432519	0.9356748
518	0.012999708	0.9870003
519	0.14567304	0.85432696
520	0.056605577	0.94339436
521	0.36617216	0.6338278
522	0.23483402	0.765166
523	0.00862342	0.9913765
524	0.05633904	0.943661
525	0.03444389	0.96555614
526	0.06851245	0.93148756
527	0.060971223	0.9390288
528	0.0097252885	0.99027467
529	0.067170426	0.93282956
530	0.018610023	0.98138994
531	0.41568613	0.5843138
532	0.07691024	0.9230898
533	0.021457216	0.9785428
534	0.081787534	0.9182125
535	0.12058845	0.8794115
536	0.14794998	0.85205
537	0.033932406	0.96606755
538	0.29586086	0.7041391
539	0.08493245	0.91506755
540	0.051560618	0.9484394
541	0.13728815	0.86271185
542	0.009807928	0.99019206
543	0.012268209	0.9877318
544	0.39515984	0.60484016
545	0.11791466	0.8820854
546	0.5699004	0.4300996
547	0.28526807	0.71473193
548	0.4022901	0.59770983
549	0.058881324	0.9411187
550	0.05780022	0.94219977
551	0.12233476	0.8776653
552	0.017840574	0.98215944
553	0.006075362	0.9939247
554	0.04377851	0.9562215
555	0.012696489	0.98730344
556	0.08980528	0.91019475
557	0.2245294	0.77547055
558	0.0054522916	0.99454767
559	0.068631314	0.9313687
560	0.037983153	0.9620168
561	0.15907252	0.8409275
562	0.024328118	0.9756718
563	0.014380314	0.98561966
564	0.118352205	0.88164777
565	0.017200166	0.98279977
566	0.64745474	0.35254526
567	0.009235159	0.99076486
568	0.0682854	0.93171465
569	0.59256554	0.4074345
570	0.0599402	0.94005984
571	0.03400886	0.96599114
572	0.003932614	0.9960674
573	0.041268382	0.9587316
574	0.20603742	0.7939626
575	0.034063604	0.9659364
576	0.14678316	0.8532168
577	0.10789307	0.8921069
578	0.11480087	0.8851991
579	0.0009888324	0.99901116
580	0.0060663763	0.9939336
581	0.018203706	0.9817963
582	0.0784004	0.9215996
583	0.0072943238	0.99270564
584	0.27144232	0.7285577
585	0.2768614	0.7231386
586	0.055307984	0.944692
587	0.012970289	0.98702973
588	0.02745938	0.9725406
589	0.03891645	0.96108353
590	0.044906273	0.9550937
591	0.047199093	0.9528009
592	0.074976474	0.9250235
593	0.03293149	0.96706855
594	0.67525375	0.32474622
595	0.03707317	0.9629268
596	0.12644447	0.87355554
597	0.109224595	0.8907754
598	0.033088464	0.9669115
599	0.874586	0.12541404
600	0.4140561	0.58594394
601	0.3230924	0.6769076
602	0.2241814	0.7758186
603	0.23426566	0.7657344
604	0.03709539	0.9629046
605	0.02777229	0.9722277
606	0.015746582	0.98425347
607	0.30035266	0.69964737
608	0.13560934	0.8643907
609	0.42401662	0.57598335
610	0.62110764	0.3788924
611	0.037516046	0.962484
612	0.24720897	0.75279105
613	0.04342094	0.956579
614	0.054501668	0.94549835
615	0.006531256	0.99346876
616	0.42061758	0.5793824
617	0.029111221	0.97088873
618	0.23642015	0.76357985
619	0.051708892	0.9482911
620	0.009176587	0.9908234
621	0.050072998	0.94992703
622	0.041802615	0.9581974
623	0.007989884	0.9920101
624	0.040645774	0.9593543
625	0.040776074	0.9592239
626	0.01757642	0.98242354
627	0.26391408	0.7360859
628	0.030304465	0.9696955
629	0.16508624	0.83491373
630	0.017099986	0.98289996
631	0.048560183	0.9514398
632	0.022011701	0.97798836
633	0.008015321	0.99198467
634	0.22474696	0.775253
635	0.01144866	0.9885513
636	0.023946762	0.9760533
637	0.027950784	0.97204924
638	0.013193748	0.9868063
639	0.7144193	0.2855807
640	0.02196389	0.9780361
641	0.4524168	0.54758316
642	0.17270066	0.82729936
643	0.29408434	0.7059157
644	0.051893596	0.94810635
645	0.010210168	0.9897898
646	0.018137516	0.9818625
647	0.060629472	0.9393705
648	0.059088714	0.9409113
649	0.00767016	0.9923299
650	0.17252243	0.8274775
651	0.037139714	0.9628602
652	0.05044442	0.94955564
653	0.2534029	0.74659705
654	0.028330551	0.97166944
655	0.3287006	0.6712994
656	0.10645967	0.89354026
657	0.66356564	0.33643433
658	0.1762593	0.8237407
659	0.5389436	0.46105644
660	0.06322792	0.93677205
661	0.115954414	0.8840456
662	0.008412035	0.99158794
663	0.004624856	0.9953752
664	0.024413481	0.97558653
665	0.124197185	0.87580276
666	0.010018346	0.9899817
667	0.05182591	0.94817406
668	0.007345201	0.9926548
669	0.57918614	0.4208139
670	0.15755367	0.8424463
671	0.021387275	0.9786128
672	0.006764979	0.99323505
673	0.013095217	0.9869048
674	0.05898954	0.9410105
675	0.050375447	0.94962454
676	0.01485214	0.9851479
677	0.01538866	0.98461133
678	0.014909136	0.98509085
679	0.07976448	0.9202356
680	0.051521078	0.9484789
681	0.054392874	0.94560707
682	0.10327679	0.8967232
683	0.019657329	0.9803427
684	0.028940992	0.971059
685	0.23882912	0.7611709
686	0.14628813	0.8537119
687	0.03789718	0.96210283
688	0.88345855	0.11654143
689	0.16383703	0.836163
690	0.03899023	0.96100974
691	0.0006684449	0.9993316
692	0.08053032	0.9194697
