# Supplementary material for: Evaluating deep learning-based melanoma classification using immunohistochemistry and routine histology: A three center study
Source: PLoS One. 2024 Jan 19;19(1):e0297146. doi: 10.1371/journal.pone.0297146 (PMC10798511; doi:10.1371/journal.pone.0297146)
Supplement: S5 Dataset — (ZIP) [file pone.0297146.s011.zip › minimal_dataset/tile_predictions/dresden/842825-S4_ind_ISlab_0.0.csv]

	0	1
0	0.358466	0.64153403
1	0.7352793	0.26472068
2	0.7175293	0.2824707
3	0.9723785	0.027621517
4	0.6031092	0.39689088
5	0.9696732	0.030326834
6	0.95024115	0.049758893
7	0.08902639	0.91097367
8	0.9010521	0.09894783
9	0.15158667	0.84841335
10	0.5759971	0.42400286
11	0.99039114	0.009608909
12	0.99039745	0.009602503
13	0.97028965	0.029710375
14	0.7487944	0.25120562
15	0.96008694	0.03991302
16	0.60586864	0.39413136
17	0.5544741	0.4455259
18	0.84731597	0.15268399
19	0.6518711	0.34812897
20	0.9839019	0.016098063
21	0.30108887	0.69891113
22	0.60766506	0.3923349
23	0.93670404	0.06329597
24	0.99292034	0.007079622
25	0.69814223	0.3018578
26	0.9782664	0.021733584
27	0.87994224	0.12005779
28	0.97894365	0.021056358
29	0.9976158	0.0023842407
30	0.9782891	0.021710875
31	0.64581555	0.35418445
32	0.6432483	0.3567517
33	0.7961065	0.20389342
34	0.8946763	0.10532367
35	0.70755595	0.29244405
36	0.55791706	0.4420829
37	0.97955155	0.020448418
38	0.5124471	0.48755282
39	0.95004547	0.049954567
40	0.6566188	0.34338126
41	0.9566722	0.043327753
42	0.53098243	0.46901757
43	0.7722682	0.22773178
44	0.84755546	0.15244454
45	0.92457277	0.07542723
46	0.88882995	0.11117008
47	0.5909216	0.40907842
48	0.97326773	0.026732273
49	0.9936976	0.0063024205
50	0.9556391	0.044360828
51	0.6605741	0.3394259
52	0.7941486	0.20585132
53	0.8978672	0.10213284
54	0.9927907	0.0072093173
55	0.99516535	0.0048347074
56	0.66343045	0.3365696
57	0.64370453	0.35629547
58	0.9915245	0.008475452
59	0.99239457	0.0076054623
60	0.4444295	0.5555705
61	0.4044626	0.59553736
62	0.89167356	0.10832643
63	0.8020033	0.19799674
64	0.72652876	0.2734712
65	0.31387678	0.6861232
66	0.99864644	0.0013535266
67	0.40318277	0.59681726
68	0.24928671	0.7507132
69	0.9883144	0.011685617
70	0.71599114	0.2840089
71	0.78855276	0.21144724
72	0.7589266	0.24107349
73	0.9350827	0.06491735
74	0.621956	0.37804404
75	0.42808527	0.57191473
76	0.9215883	0.078411736
77	0.7934568	0.20654322
78	0.97071695	0.029283078
79	0.79315233	0.2068477
80	0.8082993	0.19170068
81	0.8818343	0.11816565
82	0.35989398	0.64010596
83	0.99374336	0.006256627
84	0.6976599	0.3023401
85	0.43424124	0.56575876
86	0.9079018	0.09209815
87	0.77447146	0.22552852
88	0.8788159	0.121184096
89	0.6039344	0.39606562
90	0.5295337	0.47046632
91	0.10917208	0.8908279
92	0.55048627	0.44951376
93	0.6934468	0.30655318
94	0.9596722	0.040327787
95	0.37497142	0.62502855
96	0.123715885	0.87628406
97	0.9474784	0.052521553
98	0.26995432	0.73004574
99	0.032066833	0.9679331
100	0.9071588	0.09284124
101	0.86534154	0.13465844
102	0.36205497	0.637945
103	0.85313606	0.14686391
104	0.3704555	0.62954444
105	0.55579203	0.44420797
106	0.34288594	0.6571141
107	0.54147494	0.458525
108	0.99087596	0.00912409
109	0.76525867	0.23474136
110	0.46107703	0.53892297
111	0.9303229	0.06967707
112	0.9974354	0.002564635
113	0.4996989	0.5003011
114	0.7000935	0.2999065
115	0.528851	0.47114903
116	0.9927206	0.007279451
117	0.89849085	0.10150919
118	0.89643514	0.10356485
119	0.98115635	0.018843697
120	0.9788124	0.02118765
121	0.9993031	0.0006968882
122	0.91042197	0.08957805
123	0.9883758	0.011624237
124	0.9628841	0.037115905
125	0.34453017	0.6554698
126	0.5768404	0.4231596
127	0.89823973	0.101760216
128	0.890285	0.10971496
129	0.9767264	0.023273634
130	0.8658643	0.13413578
131	0.5168439	0.4831561
132	0.6552213	0.3447787
133	0.6159886	0.3840114
134	0.6087133	0.39128664
135	0.4992284	0.5007716
136	0.50008744	0.49991253
137	0.38795546	0.6120446
138	0.87616915	0.12383089
139	0.9814278	0.01857224
140	0.5431348	0.4568652
141	0.7753192	0.22468083
142	0.8087468	0.19125316
143	0.80879146	0.19120851
144	0.8853259	0.1146741
145	0.9769156	0.023084413
146	0.7757215	0.22427848
147	0.55877936	0.44122064
148	0.6247722	0.3752278
149	0.9632229	0.036777135
150	0.2379828	0.76201725
151	0.9833624	0.016637651
152	0.22392046	0.77607954
153	0.9759424	0.024057662
154	0.9165381	0.08346187
155	0.14440444	0.8555956
156	0.75074106	0.2492589
