# Supplementary material for: Evaluating deep learning-based melanoma classification using immunohistochemistry and routine histology: A three center study
Source: PLoS One. 2024 Jan 19;19(1):e0297146. doi: 10.1371/journal.pone.0297146 (PMC10798511; doi:10.1371/journal.pone.0297146)
Supplement: S5 Dataset — (ZIP) [file pone.0297146.s011.zip › minimal_dataset/tile_predictions/dresden/776722-S4_ind_ISlab_1.0.csv]

	0	1
0	0.041663498	0.95833653
1	0.2520129	0.7479871
2	0.2320211	0.76797897
3	0.08013107	0.91986895
4	0.014928702	0.9850713
5	0.10037127	0.89962876
6	0.6174609	0.38253912
7	0.0029278272	0.9970721
8	0.09139532	0.9086047
9	0.005812785	0.99418724
10	0.003907109	0.99609286
11	0.024739096	0.9752609
12	0.011500156	0.9884998
13	0.1679537	0.8320463
14	0.37126288	0.6287371
15	0.24653381	0.7534662
16	0.005825016	0.994175
17	0.10015272	0.8998472
18	0.4238453	0.57615465
19	0.034802172	0.96519786
20	0.021420574	0.97857946
21	0.03514632	0.9648537
22	0.19295466	0.8070454
23	0.0032496839	0.99675035
24	0.02535164	0.9746483
25	0.15198891	0.8480111
26	0.0055623	0.9944377
27	0.027210642	0.9727894
28	0.03678878	0.9632112
29	0.12561564	0.87438434
30	0.010895964	0.98910403
31	0.035351012	0.964649
32	0.1418816	0.85811836
33	0.15275726	0.8472427
34	0.021699293	0.97830075
35	0.015999168	0.9840008
36	0.32750264	0.67249733
37	0.007207996	0.992792
38	0.12499242	0.8750075
39	0.1458642	0.8541358
40	0.41655013	0.5834499
41	0.45430204	0.5456979
42	0.09256768	0.90743226
43	0.034078863	0.96592116
44	0.055085663	0.9449143
45	0.008629398	0.99137056
46	0.23548165	0.7645183
47	0.032683235	0.9673168
48	0.1302888	0.8697112
49	0.057312883	0.94268715
50	0.0007172823	0.9992828
51	0.0008000955	0.9991999
52	0.41538924	0.58461076
53	0.0029655513	0.99703443
54	0.05615499	0.9438451
55	0.024656368	0.97534364
56	0.032666337	0.9673336
57	0.18936005	0.81064
58	0.005349225	0.9946508
59	0.0012388062	0.9987612
60	0.0465976	0.95340234
61	0.0232643	0.9767358
62	0.17385289	0.82614714
63	0.020522688	0.9794773
64	0.005554598	0.9944454
65	0.35608277	0.64391726
66	0.050798357	0.9492016
67	0.0072694225	0.99273056
68	0.0221868	0.97781324
69	0.17549872	0.8245013
70	0.018104382	0.98189557
71	0.062496927	0.9375031
72	0.44383064	0.5561694
73	0.0052003195	0.99479973
74	0.007644915	0.9923551
75	0.06146741	0.9385326
76	0.051618658	0.9483813
77	0.035238262	0.96476173
78	0.012383436	0.9876166
79	0.09093946	0.90906054
80	0.007841489	0.99215853
81	0.0094057005	0.99059427
82	0.0055829906	0.9944171
83	0.019386724	0.98061323
84	0.002460342	0.99753964
85	0.20668352	0.7933165
86	0.0031272233	0.99687284
87	0.4278596	0.5721404
88	0.013179334	0.98682064
89	0.094112	0.905888
90	0.25187343	0.74812657
91	0.010281923	0.9897181
92	0.10296557	0.89703435
93	0.23685129	0.7631487
94	0.46337885	0.53662115
95	0.07095379	0.9290462
96	0.00095188146	0.99904805
97	0.0035690928	0.9964309
98	0.04865313	0.95134693
99	0.0006331628	0.9993668
100	0.0070161996	0.9929838
101	0.008959493	0.9910405
102	0.017102405	0.9828976
103	0.03438947	0.9656105
104	0.1364707	0.8635293
105	0.4504389	0.54956114
106	0.049325563	0.9506745
107	0.094312005	0.905688
108	0.069250554	0.9307494
109	0.0064520817	0.993548
110	0.05603193	0.94396806
111	0.0011579152	0.99884206
112	0.21899408	0.7810059
113	0.005915318	0.99408466
114	0.017569186	0.98243076
115	0.07238401	0.927616
116	0.035415623	0.96458435
117	0.01688867	0.9831114
118	0.1292736	0.8707264
119	0.0378608	0.9621392
120	0.0156200165	0.98438
121	0.007190731	0.9928093
122	0.006855066	0.993145
123	0.19952384	0.8004762
124	0.048211023	0.95178896
125	0.33096284	0.6690372
126	0.06731884	0.93268114
127	0.003305252	0.9966948
128	0.18822412	0.8117759
129	0.00048624104	0.99951375
130	0.07058193	0.9294181
131	0.014817095	0.98518294
132	0.0044417786	0.99555814
133	0.0864603	0.91353965
134	0.024295408	0.97570467
135	0.52424467	0.47575533
136	0.58263326	0.4173667
137	0.06274377	0.9372562
138	0.15092458	0.84907544
139	0.0062552365	0.9937448
140	0.05426623	0.9457337
141	0.03468861	0.96531135
142	0.021326607	0.9786734
143	0.0066090813	0.9933909
144	0.1584293	0.8415707
145	0.07953992	0.92046005
146	0.038669296	0.96133065
147	0.065227166	0.9347728
148	0.051597256	0.94840276
149	0.03656268	0.96343726
150	0.0042177467	0.99578226
151	0.0021638968	0.9978362
152	0.072667226	0.9273328
153	0.044569306	0.9554307
154	0.008088177	0.99191177
155	0.020334953	0.97966504
156	0.00935061	0.9906494
157	0.020196984	0.979803
158	0.065681465	0.93431854
159	0.1405143	0.8594857
160	0.012375286	0.98762476
161	0.0587697	0.94123036
162	0.0033189906	0.99668103
163	0.6037754	0.39622462
164	0.12129142	0.87870854
165	0.022883335	0.97711664
166	0.010659439	0.9893406
167	0.10219471	0.89780533
168	0.026439639	0.9735604
169	0.22655948	0.77344054
170	0.33700576	0.66299427
171	0.017091405	0.9829086
172	0.031048156	0.9689519
173	0.002768875	0.99723107
174	0.07399922	0.92600083
175	0.016409134	0.9835909
176	0.03948716	0.9605128
177	0.023750378	0.9762496
178	0.019372677	0.98062736
179	0.026686603	0.97331345
180	0.011426863	0.9885732
181	0.004237499	0.9957625
182	0.027493032	0.972507
183	0.11664953	0.8833505
184	0.020373693	0.97962636
185	0.030288618	0.9697114
186	0.16952455	0.8304754
187	0.0069005825	0.99309933
188	0.06419927	0.9358008
189	0.0017144155	0.9982856
190	0.023380334	0.97661966
191	0.02269599	0.97730404
192	0.048485532	0.9515145
193	0.036477312	0.96352273
194	0.07867436	0.9213256
195	0.0024492703	0.9975508
196	0.09122228	0.9087777
197	0.83377665	0.1662233
198	0.112352766	0.8876472
199	0.053022426	0.9469776
200	0.06577675	0.93422323
201	0.003955742	0.9960443
202	0.1351169	0.86488307
203	0.5849823	0.41501772
204	0.049081717	0.95091826
205	0.01896257	0.98103744
206	0.2140791	0.7859209
207	0.036170304	0.9638297
208	0.012663739	0.9873362
209	0.00021123886	0.9997888
210	0.08043996	0.91956
211	0.0013124952	0.99868757
212	0.16575319	0.8342468
213	0.018771462	0.98122853
214	0.049494475	0.95050555
215	0.053656563	0.9463435
216	0.036822516	0.96317744
217	0.111921296	0.88807863
218	0.0038872801	0.99611276
219	0.014487299	0.9855127
220	0.047926284	0.9520737
221	0.862876	0.13712396
222	0.09023627	0.9097638
223	0.0014859148	0.9985141
224	0.027678696	0.97232133
225	0.031181177	0.96881884
226	0.0017232813	0.9982767
227	0.06607049	0.9339295
228	0.1289007	0.8710993
229	0.07750705	0.9224929
230	0.16747156	0.8325284
231	0.18534029	0.8146597
232	0.099774554	0.90022546
233	0.36550286	0.63449717
234	0.0758562	0.92414373
235	0.11849059	0.88150936
236	0.07756923	0.9224308
237	0.60264313	0.3973569
238	0.06329792	0.9367021
239	0.7536882	0.24631175
240	0.00078258704	0.9992174
241	0.040815037	0.959185
242	0.6321714	0.36782858
243	0.04869694	0.9513031
244	0.18664594	0.8133541
245	0.03215078	0.96784925
246	0.0060921023	0.9939078
247	0.024276461	0.9757236
248	0.8001628	0.1998372
249	0.23170206	0.7682979
250	0.3742448	0.6257552
251	0.038761474	0.96123856
252	0.14953375	0.85046625
253	0.021752164	0.9782478
254	0.0071989386	0.9928011
255	0.0003791801	0.9996208
256	0.11717189	0.8828281
257	0.014792536	0.98520744
258	0.0047661397	0.99523383
259	0.11931323	0.8806867
260	0.008192992	0.9918069
261	0.0367033	0.96329665
262	0.15451717	0.84548277
263	0.0018015433	0.99819845
264	0.077033795	0.9229662
265	0.0021016803	0.99789834
266	0.007074174	0.9929259
267	0.033482324	0.9665177
268	0.004766072	0.99523395
269	0.051379025	0.948621
270	0.096198805	0.9038012
271	0.27686888	0.7231311
272	0.015803477	0.9841965
273	0.039612595	0.96038747
274	0.439645	0.56035507
275	0.002038308	0.99796176
276	0.051490985	0.94850904
277	0.0012886241	0.99871135
278	0.019525573	0.9804745
279	0.05793362	0.9420663
280	0.007786031	0.992214
281	0.011468662	0.98853135
282	0.12920572	0.8707943
283	0.0043677557	0.99563223
284	0.034230802	0.96576923
285	0.034269683	0.96573037
286	0.062970445	0.93702954
287	0.016299084	0.98370093
288	0.060116984	0.939883
289	0.017583704	0.9824163
290	0.0047618602	0.9952382
291	0.0069260946	0.9930738
292	0.13360655	0.8663934
293	0.0050120917	0.99498796
294	0.06838258	0.9316174
295	0.1470746	0.85292536
296	0.083804674	0.9161953
297	0.0017662211	0.9982338
298	0.1492473	0.8507527
299	0.04896493	0.9510351
300	0.084569894	0.9154301
301	0.062319376	0.9376806
302	0.12592354	0.8740765
303	0.14905018	0.8509498
304	0.0043326663	0.99566734
305	0.007414803	0.9925851
306	0.013905523	0.9860945
307	0.030828105	0.9691719
308	0.0047740806	0.9952259
309	0.008922546	0.9910774
310	0.0070269243	0.9929731
311	0.00045283057	0.9995472
312	0.008456036	0.991544
313	0.11671052	0.88328946
314	0.084779166	0.9152208
315	0.06472703	0.93527293
316	0.010586614	0.9894134
317	0.20741904	0.79258096
318	0.0043117246	0.99568826
319	0.02267279	0.9773272
320	0.03944319	0.9605568
321	0.21026345	0.78973657
322	0.70074075	0.29925925
323	0.0015679143	0.9984321
324	0.08435382	0.91564614
325	0.33597094	0.6640291
326	0.010186582	0.9898134
327	0.012049556	0.98795044
328	0.07752048	0.9224795
329	0.055631287	0.9443687
330	0.07525896	0.924741
331	0.042098593	0.9579014
332	0.028584773	0.9714153
333	0.00059329945	0.9994067
334	0.08554619	0.91445386
335	0.0417064	0.9582936
336	0.064794324	0.9352057
337	0.0074511794	0.9925488
338	0.027247306	0.97275275
339	0.0080483975	0.9919516
340	0.0528401	0.94715995
341	0.020794798	0.9792052
342	0.043633115	0.9563669
343	0.10184358	0.89815634
344	0.029103938	0.97089607
345	0.002975443	0.9970246
346	0.0107244775	0.9892755
347	0.20798402	0.79201597
348	0.06409699	0.935903
349	0.008111078	0.99188894
350	0.00251505	0.9974849
351	0.22743881	0.77256113
352	0.015552078	0.98444796
353	0.004480483	0.9955195
354	0.012435111	0.98756486
355	0.022608168	0.97739184
356	0.32751325	0.6724868
357	0.022746261	0.9772537
358	0.17740318	0.82259685
359	0.057385158	0.9426148
360	0.029358912	0.970641
361	0.10558886	0.89441115
362	0.0010673221	0.99893266
363	0.13801731	0.8619827
364	0.20219985	0.7978002
365	0.03501717	0.9649828
366	0.004009086	0.99599093
367	0.00602196	0.993978
368	0.012466354	0.98753357
369	0.0022289166	0.99777114
370	0.17519563	0.8248044
371	0.13279042	0.8672096
372	0.048947733	0.95105225
373	0.009629277	0.9903707
374	0.11465302	0.885347
375	0.055718094	0.94428194
376	0.015794735	0.9842053
377	0.001264699	0.99873537
378	0.067472614	0.9325274
379	0.05138509	0.9486149
380	0.53873575	0.46126428
381	0.00199813	0.9980019
382	0.014533327	0.9854667
383	0.06369062	0.93630934
384	0.009482591	0.99051744
385	0.43050927	0.56949073
386	0.094493516	0.90550655
387	0.0071170465	0.99288297
388	0.114215754	0.88578427
389	0.03007159	0.9699284
390	0.03430104	0.965699
391	0.021968031	0.978032
392	0.08962578	0.9103742
393	0.040905368	0.95909464
394	0.21585819	0.78414184
395	0.07102372	0.92897624
396	0.038207576	0.9617924
397	0.014153018	0.98584694
398	0.012658924	0.9873411
399	0.003753361	0.99624664
400	0.12932287	0.87067705
401	0.027883353	0.9721166
402	0.3258807	0.6741193
403	0.104696885	0.89530313
404	0.034989823	0.9650102
405	0.018894853	0.98110515
406	0.012547844	0.9874521
407	0.22076195	0.77923805
408	0.49676228	0.50323766
409	0.075717986	0.924282
410	0.016273232	0.98372674
411	0.001767596	0.9982324
412	0.007729439	0.9922706
413	0.010598963	0.98940104
414	0.0051819785	0.99481803
415	0.0130946245	0.9869054
416	0.22410537	0.77589464
417	0.02586023	0.9741398
418	0.044585753	0.9554143
419	0.04824291	0.9517571
420	0.0027433892	0.9972566
421	0.08450895	0.91549104
422	0.015631605	0.9843684
423	0.003849526	0.9961505
424	0.23556279	0.7644372
425	0.03372184	0.9662782
426	0.06541132	0.9345887
427	0.00062717823	0.9993729
428	0.0036986193	0.9963014
429	0.009725325	0.99027467
430	0.14667526	0.8533247
431	0.054498475	0.94550157
432	0.13048758	0.86951244
433	0.046750497	0.9532495
434	0.00524964	0.9947503
435	0.07047554	0.9295245
436	0.016837263	0.98316276
437	7.066352e-05	0.9999293
438	0.024019562	0.9759804
439	0.06134981	0.9386502
440	0.026673272	0.97332674
441	0.14427672	0.85572326
442	0.047933284	0.95206666
443	0.04374566	0.9562543
444	0.03782464	0.9621754
445	0.045113064	0.9548869
446	0.019373067	0.9806269
447	0.0015142534	0.99848574
448	0.0034568761	0.9965431
449	0.12529616	0.8747038
450	0.019730132	0.9802698
451	0.09109618	0.90890384
452	0.032303106	0.96769685
453	0.061827708	0.93817234
454	0.14978936	0.8502106
455	0.011649502	0.9883505
456	0.0058546164	0.9941454
457	0.23893064	0.76106936
458	0.15408745	0.8459125
459	0.005460106	0.9945399
460	0.00093264267	0.99906737
461	0.0074790404	0.9925209
462	0.37003088	0.6299691
463	7.3027324e-05	0.9999269
464	0.57115585	0.42884412
465	0.15038243	0.84961754
466	0.03172919	0.9682708
467	0.02018955	0.9798105
468	0.014371633	0.98562837
469	0.1854034	0.8145966
470	0.079914086	0.9200859
471	0.11786215	0.8821379
472	0.109751955	0.89024806
473	0.14457798	0.855422
474	0.2850989	0.7149011
475	0.1706554	0.8293446
476	0.044902638	0.9550974
477	0.13029696	0.86970305
478	0.005485163	0.9945148
479	0.01857956	0.98142046
480	0.014237749	0.98576224
481	0.16995636	0.8300437
482	0.018792905	0.9812071
483	0.0008305613	0.99916947
484	0.043121975	0.956878
485	0.0032270735	0.99677294
486	0.0055232584	0.99447674
487	0.25937897	0.74062103
488	0.28487837	0.7151216
489	0.26379463	0.73620534
490	0.3717486	0.62825143
491	0.15213135	0.8478686
492	0.09852535	0.9014746
493	0.007251033	0.99274904
494	0.04938071	0.95061934
495	0.061319806	0.93868023
496	0.10531823	0.8946818
497	0.040686496	0.9593136
498	0.064548664	0.93545127
499	0.026670294	0.9733297
500	0.02363326	0.9763667
501	0.01875939	0.9812406
502	0.0626434	0.93735665
503	0.055745028	0.94425493
504	0.18263751	0.8173624
505	0.013530513	0.9864695
506	0.012860886	0.98713917
507	0.16774218	0.8322578
508	0.0006414353	0.9993586
509	0.07255019	0.92744976
510	0.004631252	0.9953687
511	0.20456794	0.79543203
512	0.109500825	0.8904992
513	0.0048235515	0.99517643
514	0.002398526	0.99760145
515	0.045394167	0.9546058
516	0.16429143	0.8357086
517	0.35788193	0.6421181
518	0.0031675897	0.99683243
519	0.106268205	0.89373183
520	0.04136138	0.95863855
521	0.1871568	0.81284314
522	0.0034967558	0.99650323
523	0.0027669168	0.9972331
524	0.28474128	0.71525866
525	0.029544944	0.9704551
526	0.009544125	0.9904559
527	0.06725105	0.932749
528	0.035670117	0.96432984
529	0.0053834873	0.99461657
530	0.0055047926	0.9944952
531	0.0076765604	0.9923234
532	0.017441528	0.9825585
533	0.074991494	0.92500854
534	0.10421502	0.895785
535	0.006684772	0.9933153
536	0.03863831	0.96136177
537	0.030775106	0.9692248
538	0.015553078	0.98444694
539	0.0015323457	0.9984676
540	0.16040416	0.8395958
541	0.09080727	0.90919274
542	0.73786247	0.26213753
543	0.70146817	0.29853183
544	0.060195923	0.93980414
545	0.00032219468	0.9996778
546	0.019580668	0.98041934
547	0.11104464	0.8889554
548	0.02889782	0.9711022
549	0.07624055	0.92375946
550	0.05495249	0.94504744
551	0.00032758396	0.9996724
552	0.008530054	0.9914699
553	0.11297261	0.8870274
554	0.055734303	0.94426566
555	0.02720255	0.9727974
556	0.08062988	0.9193701
557	0.0013640176	0.99863595
558	0.066563085	0.93343693
559	0.026217135	0.9737829
560	0.011333442	0.98866653
561	0.036644593	0.9633554
562	0.09080273	0.90919733
563	0.26430798	0.7356921
564	0.032637194	0.96736276
565	0.13170674	0.8682932
566	0.036160875	0.9638391
567	0.026813453	0.97318655
568	0.16113667	0.8388633
569	0.06394213	0.93605787
570	0.1105951	0.8894049
571	0.12980528	0.8701948
572	0.01592273	0.9840772
573	0.002584058	0.9974159
574	0.23884337	0.7611566
575	0.060791153	0.93920887
576	0.2899778	0.7100222
577	0.020510387	0.9794897
578	0.0136686135	0.98633134
579	0.0076087057	0.9923913
580	0.010206097	0.9897939
581	0.006174277	0.9938258
582	0.0007732526	0.9992267
583	0.22788648	0.7721135
584	0.20539397	0.79460603
585	0.1384047	0.8615953
586	0.5448263	0.45517367
587	0.01811031	0.9818897
588	0.0134298345	0.9865702
589	0.054328967	0.945671
590	0.2096686	0.7903314
591	0.0038132658	0.9961868
592	0.05419545	0.94580454
593	0.33119518	0.6688049
594	0.09897448	0.90102553
595	0.012046605	0.9879534
596	0.19253898	0.80746096
597	0.04054183	0.9594582
598	0.180178	0.819822
599	0.437496	0.562504
600	0.13292012	0.8670799
601	0.2688737	0.73112625
602	0.06668611	0.93331385
603	0.06358691	0.9364131
604	0.0077795354	0.99222046
605	0.0063329833	0.99366695
606	0.008014113	0.9919859
607	0.0045855506	0.9954144
608	0.2225849	0.77741516
609	0.012611226	0.98738873
610	0.00025093302	0.999749
611	0.011609492	0.98839056
612	0.1067066	0.89329344
613	0.20603712	0.79396284
614	0.0033459873	0.99665403
615	0.014332005	0.98566794
616	0.012354812	0.9876452
617	0.12872294	0.87127703
618	0.0012167715	0.9987833
619	0.025902236	0.97409785
620	0.016080113	0.9839199
621	0.032527756	0.9674722
622	0.0050365655	0.9949634
623	0.030081993	0.96991795
624	0.010868853	0.9891312
625	0.010547404	0.9894526
626	0.0022861732	0.9977138
627	0.020766115	0.97923386
628	0.013833498	0.9861665
629	0.20665854	0.7933414
630	0.13716727	0.8628327
631	0.041011415	0.9589886
632	0.07773805	0.92226195
633	0.19464014	0.80535984
634	0.011393956	0.98860604
635	0.0067848978	0.9932151
636	0.2590677	0.7409322
637	0.622916	0.37708405
638	0.0038009468	0.9961991
639	0.022092158	0.97790784
640	0.02945809	0.9705419
641	0.033058017	0.96694195
642	0.021277498	0.9787225
643	0.09450673	0.90549326
644	0.06884914	0.9311509
645	0.007076619	0.9929234
646	0.0027921333	0.9972078
647	0.08576001	0.91424
648	0.18525806	0.81474197
649	0.03297915	0.96702087
650	0.50891984	0.49108016
651	0.007225755	0.99277425
652	0.001397468	0.99860257
653	0.02072277	0.9792772
654	0.025112648	0.9748873
655	0.033792615	0.96620744
656	0.07839823	0.9216018
657	0.23053546	0.7694645
658	0.2903985	0.7096015
659	0.14071412	0.85928583
660	0.04789025	0.95210975
661	0.7072963	0.29270366
662	0.040930368	0.9590696
663	0.012424459	0.98757553
664	0.0070211245	0.9929789
665	0.02550413	0.9744959
666	0.73360336	0.26639658
667	0.004631158	0.99536884
668	0.042041864	0.95795816
669	0.21958335	0.78041667
670	0.004592682	0.99540734
671	0.0018333695	0.99816656
672	0.2703757	0.72962433
673	0.024704592	0.97529536
674	0.16261946	0.8373806
675	0.47187704	0.52812296
676	0.73374945	0.26625058
677	0.17361924	0.8263808
678	0.014888946	0.98511106
679	0.007001876	0.9929981
680	0.00052813016	0.99947184
681	0.0016437983	0.99835616
682	0.045914546	0.9540854
683	0.0023896294	0.99761033
684	0.04712297	0.952877
685	0.40069628	0.5993037
686	0.47171357	0.5282864
687	0.0045878342	0.9954122
688	0.018077863	0.98192215
689	0.065856636	0.9341433
690	0.116458304	0.8835417
691	0.08396068	0.9160393
692	0.0061793085	0.9938207
693	0.029992942	0.970007
694	0.07743309	0.92256695
695	0.13079646	0.86920357
696	0.0115887625	0.9884113
697	0.062039804	0.93796027
698	0.0059231916	0.99407685
699	0.31220984	0.68779016
700	0.0038536098	0.99614644
701	0.025395693	0.97460425
702	0.19117841	0.80882156
703	0.012268914	0.98773116
704	0.11335971	0.88664025
705	0.0014562199	0.99854386
706	0.16091174	0.83908826
707	0.0403602	0.95963985
708	0.1422727	0.8577273
709	0.007420017	0.99258
710	0.17574178	0.82425827
711	0.18641284	0.8135872
712	0.004993085	0.9950069
713	0.21872403	0.7812759
714	0.0105508575	0.98944914
715	0.00676404	0.993236
716	0.06525451	0.9347455
717	0.011873652	0.9881264
718	0.19071579	0.8092842
719	0.5807196	0.41928044
720	0.11587615	0.88412386
721	0.21664459	0.7833555
722	0.0064639584	0.9935361
723	0.029149132	0.9708509
724	0.022941263	0.9770587
725	0.023181781	0.9768182
726	0.06395263	0.93604743
727	0.087674916	0.912325
728	0.018441211	0.98155886
729	0.2396205	0.7603795
730	0.0050153984	0.9949846
731	0.06347805	0.93652195
732	0.115435936	0.8845641
733	0.009877664	0.9901224
734	0.0018752195	0.9981248
735	0.022888966	0.9771111
736	0.1894195	0.81058055
737	0.0006882252	0.9993118
738	0.14300707	0.85699296
739	0.06677353	0.9332265
740	0.10819378	0.8918062
741	0.0066356007	0.99336445
742	0.013554139	0.98644584
743	0.008463347	0.9915366
744	0.20534004	0.79466
745	0.08546382	0.9145362
746	0.068712376	0.93128765
747	0.041457593	0.9585424
748	0.022445468	0.97755456
749	0.21116741	0.78883255
750	0.21909505	0.78090495
751	0.030942671	0.9690573
752	0.018313931	0.9816861
753	0.21740258	0.7825974
754	0.110913984	0.88908595
755	0.0108848335	0.98911524
756	0.0516974	0.9483026
757	0.038080238	0.9619198
758	0.07756895	0.922431
759	0.0007128644	0.9992872
760	0.061669394	0.9383306
761	0.022374613	0.9776253
762	0.10031789	0.8996821
763	0.13184752	0.86815244
764	0.002508523	0.9974915
765	0.0116496	0.9883504
766	0.020525882	0.9794741
767	0.5774764	0.42252362
768	0.05548732	0.94451267
769	0.046402924	0.953597
770	0.14146093	0.85853904
771	0.22325037	0.7767497
772	0.00394613	0.9960538
773	0.10210134	0.8978986
774	0.20529705	0.79470295
775	0.017844176	0.98215586
776	0.60583454	0.3941655
777	0.007743096	0.9922569
778	0.50961083	0.4903892
779	0.0023108185	0.99768925
780	0.1071741	0.8928259
781	0.030580213	0.96941984
782	0.017813038	0.9821869
783	0.00338749	0.9966125
784	0.01881408	0.9811859
785	0.01718534	0.98281467
786	0.009689593	0.9903104
787	0.10842376	0.89157623
788	0.50509465	0.49490532
789	0.08630429	0.9136957
790	0.019761	0.98023903
791	0.6259	0.3741
792	0.11067787	0.8893221
793	0.0048557376	0.99514425
794	0.011401564	0.98859847
795	0.11378061	0.8862194
796	0.077571556	0.9224285
797	0.3871382	0.61286175
798	0.11248703	0.8875129
799	0.0011724493	0.9988275
800	0.100631565	0.8993684
801	0.0047913203	0.9952087
802	0.21127796	0.78872204
803	0.0005061986	0.99949384
804	0.0035642087	0.99643576
805	0.006175928	0.9938241
806	0.05542869	0.94457126
807	0.080788374	0.9192117
808	0.0012667907	0.9987332
809	0.0068333293	0.9931666
810	0.09754346	0.9024566
811	0.00018412854	0.9998159
812	0.23923613	0.7607639
813	0.028462643	0.97153735
814	0.01886839	0.9811317
815	0.010547653	0.98945236
816	0.024756093	0.97524387
817	0.10938403	0.89061594
818	0.0055746576	0.9944253
819	0.02449662	0.9755034
820	0.28703603	0.712964
821	0.028015323	0.9719847
822	0.3580706	0.64192945
823	0.010284679	0.9897153
824	0.3281727	0.67182726
825	0.037097078	0.9629029
826	0.16562675	0.83437324
827	0.022253988	0.977746
828	0.3105351	0.6894649
829	0.011057436	0.9889425
830	0.08704181	0.9129582
831	0.08963599	0.910364
832	0.08939268	0.9106074
833	0.0042510857	0.9957489
834	0.047457814	0.95254225
835	0.25884184	0.7411582
836	0.030893536	0.9691065
837	0.049429458	0.9505705
838	0.11667356	0.8833264
839	0.008023504	0.99197656
840	0.013202225	0.98679775
841	0.63684165	0.3631584
842	0.016647803	0.98335224
843	0.044403926	0.955596
844	0.103963666	0.8960363
845	0.19530883	0.8046912
846	0.03233423	0.96766573
847	0.004002323	0.99599767
848	0.15465692	0.84534305
849	0.032076716	0.9679233
850	0.29613182	0.70386815
851	0.10026393	0.89973605
852	0.19534808	0.8046519
853	0.0043369797	0.995663
854	0.0027212827	0.99727875
855	0.004320867	0.9956792
856	0.24891333	0.75108665
857	0.012918053	0.9870819
858	0.026673296	0.9733267
859	0.025129711	0.9748703
860	0.08557689	0.91442317
861	0.08274965	0.9172504
862	0.1402936	0.85970646
863	0.06421251	0.9357875
864	0.049622223	0.95037776
865	0.013374748	0.9866253
866	0.026124956	0.97387505
867	0.018820938	0.98117906
868	0.5634803	0.43651968
869	0.047170512	0.9528295
870	0.015050933	0.98494905
871	0.004956922	0.99504304
872	0.06428485	0.9357152
873	0.018748017	0.98125196
874	0.01335922	0.98664075
875	0.0030744988	0.99692553
876	0.07926129	0.9207387
877	0.04468731	0.95531267
878	0.2625712	0.7374288
879	0.0042879903	0.99571204
880	0.025918588	0.9740814
881	0.051145732	0.94885427
882	0.27747476	0.7225253
883	0.0074412134	0.99255884
884	0.12223602	0.877764
885	0.014227729	0.9857723
886	0.7191674	0.28083262
887	0.0017195948	0.9982804
888	0.26288798	0.737112
889	0.0057265856	0.99427336
890	0.45434853	0.5456515
891	0.3172927	0.6827073
892	0.084884614	0.91511536
893	0.0008710689	0.999129
894	0.037114196	0.9628858
895	0.41733596	0.5826641
896	0.72518	0.27482006
897	0.034408797	0.9655912
898	0.06553022	0.93446976
899	0.0072791744	0.9927208
900	0.26819557	0.73180443
901	0.005203448	0.9947966
902	0.18515532	0.81484467
903	0.09926346	0.9007365
904	0.0058405837	0.99415946
905	0.05627822	0.9437218
906	0.03142631	0.96857375
907	0.26386866	0.7361313
908	0.11368846	0.88631153
909	0.05765908	0.94234097
910	0.0027724828	0.9972275
911	0.0070965094	0.99290353
912	0.1474879	0.85251206
913	0.0065691173	0.9934309
914	0.03142362	0.96857643
915	0.007959088	0.99204093
916	0.037398487	0.9626015
917	0.03230021	0.96769977
918	0.49421737	0.50578266
919	0.12225074	0.8777492
920	0.458036	0.541964
921	0.065653175	0.93434685
922	0.02019619	0.9798038
923	0.21123526	0.7887648
924	0.17510025	0.8248997
925	0.06344128	0.9365588
926	0.05024166	0.9497584
927	0.024338929	0.97566104
928	0.010823349	0.9891767
929	0.0061405734	0.99385947
930	0.04244127	0.95755875
931	0.0021390805	0.99786097
932	0.64531845	0.3546816
933	0.006568853	0.99343115
934	0.09190977	0.90809023
935	0.00037614466	0.9996238
936	0.010555698	0.9894443
937	0.03163958	0.9683604
938	0.024671908	0.97532815
939	0.31122422	0.6887758
940	0.006259367	0.9937406
941	0.18625791	0.81374204
942	0.100713305	0.8992867
943	0.0012961723	0.99870384
944	0.17029335	0.82970667
945	0.016478674	0.98352134
946	0.032532852	0.9674672
947	0.598828	0.401172
948	0.11032476	0.8896752
949	0.0061843176	0.99381566
950	0.2417753	0.75822467
951	0.0070659122	0.9929341
952	0.011349017	0.98865104
953	0.0044961725	0.99550384
954	0.017445827	0.98255414
955	0.13582449	0.8641755
956	0.04209638	0.9579036
957	0.15159172	0.8484083
958	0.10440594	0.89559406
959	0.0019981177	0.9980019
960	0.0077397046	0.9922603
961	0.36533266	0.63466734
962	0.0037140874	0.9962859
963	0.13642128	0.86357874
964	0.025836362	0.97416365
965	0.87329036	0.12670967
966	0.18977179	0.8102282
967	0.00025190052	0.99974805
968	0.3944566	0.6055434
969	0.014224659	0.98577535
970	0.0018225966	0.9981774
971	0.12032094	0.879679
972	0.01057241	0.9894276
973	0.04401784	0.9559822
974	0.09760829	0.90239173
975	0.012415094	0.9875848
976	0.005658317	0.9943416
977	0.18715788	0.81284213
978	0.013620182	0.9863798
979	0.2659287	0.7340713
980	0.23272434	0.7672757
981	0.07094166	0.9290583
982	0.01643529	0.98356473
983	0.013051816	0.98694825
984	0.0040724673	0.9959275
985	0.11035445	0.8896455
986	0.09192788	0.9080722
987	0.015469427	0.98453057
988	0.405945	0.594055
989	0.13103022	0.86896974
990	0.018160775	0.9818393
991	0.0019910187	0.998009
992	0.020891242	0.97910875
993	0.024237137	0.97576284
994	0.007084612	0.9929154
995	0.03357263	0.9664274
996	0.011460317	0.98853964
997	0.049725693	0.9502743
998	0.18232425	0.8176757
999	0.059822306	0.94017774
1000	0.015639096	0.9843609
1001	0.10876701	0.891233
1002	0.037388176	0.96261185
1003	0.07988447	0.9201156
1004	0.026618393	0.97338164
1005	0.056617882	0.94338214
1006	0.5884389	0.41156104
1007	0.0673515	0.9326485
1008	0.15167895	0.8483211
1009	0.02277089	0.9772291
1010	0.1111155	0.88888454
1011	0.02132816	0.9786718
1012	0.092095315	0.9079047
1013	0.052955236	0.94704473
1014	0.08043408	0.919566
1015	0.13590726	0.86409277
1016	0.019206114	0.98079383
1017	0.026210805	0.9737892
1018	0.16461089	0.8353891
1019	0.01312917	0.98687077
1020	0.22250621	0.7774938
1021	0.004426623	0.9955734
1022	0.34822106	0.651779
1023	0.0012351343	0.9987649
1024	0.0023898387	0.9976102
1025	0.008947666	0.9910523
1026	0.031076523	0.96892345
1027	0.07100578	0.92899424
1028	0.011486981	0.988513
1029	0.1569303	0.84306973
1030	0.074753374	0.92524666
1031	0.0050735925	0.99492645
1032	0.008196999	0.991803
1033	0.0012795682	0.9987204
1034	0.0020330362	0.99796695
1035	0.23376213	0.76623785
1036	0.026190631	0.97380936
1037	0.13543051	0.8645695
1038	0.37916857	0.6208314
1039	0.13090637	0.8690936
1040	0.0026204824	0.99737954
1041	0.01701338	0.98298657
1042	0.0027461005	0.99725395
1043	0.009283627	0.9907164
1044	0.017276466	0.9827236
1045	0.0035910408	0.996409
1046	0.13152562	0.86847436
1047	0.016180655	0.9838193
1048	0.0029521664	0.99704784
1049	0.23841129	0.7615887
1050	0.0486208	0.9513792
1051	0.24769333	0.7523067
1052	0.045596056	0.9544039
1053	0.20570327	0.7942967
1054	0.16894014	0.8310598
1055	0.011410393	0.98858964
1056	0.013117605	0.9868824
1057	0.09734825	0.9026517
1058	0.020902917	0.97909707
1059	0.0163214	0.9836785
1060	0.0030214884	0.9969785
1061	0.0066878977	0.99331206
1062	0.031195575	0.9688044
1063	0.09652251	0.9034775
1064	0.08060498	0.919395
1065	0.20180237	0.7981977
1066	0.03554969	0.96445024
1067	0.21183775	0.7881623
1068	0.124519266	0.8754808
1069	0.1454637	0.85453624
1070	0.0035520226	0.9964479
1071	0.12324315	0.87675685
1072	0.0018742695	0.99812573
1073	0.09655765	0.9034424
1074	0.31971118	0.6802888
1075	0.04594804	0.954052
1076	0.40035155	0.5996484
1077	0.0040922067	0.9959078
1078	0.09225748	0.9077425
1079	0.16531433	0.8346857
1080	0.11496888	0.8850311
1081	0.019624349	0.98037565
1082	0.016314007	0.98368603
1083	0.011485822	0.9885141
1084	0.089010425	0.9109896
1085	0.0029862581	0.9970137
1086	0.011608332	0.9883917
1087	0.058830984	0.94116896
1088	0.30705035	0.69294965
1089	0.040291816	0.9597082
1090	0.0015455657	0.99845445
1091	0.16092405	0.8390759
1092	0.009932554	0.9900675
1093	0.020489896	0.9795101
1094	0.058422755	0.94157726
1095	0.093976595	0.9060234
1096	0.042274486	0.9577256
1097	0.107556626	0.89244336
1098	0.009247349	0.9907527
1099	0.007733061	0.99226695
1100	0.015341942	0.984658
1101	0.008645853	0.99135417
1102	0.4435146	0.5564854
1103	0.008190814	0.9918092
1104	0.01717538	0.9828247
1105	0.034808613	0.9651914
1106	0.01441445	0.9855855
1107	0.0019153794	0.99808466
1108	0.009442621	0.9905573
1109	0.026251443	0.97374856
1110	0.0024982935	0.9975017
1111	0.0807394	0.9192606
1112	0.0030173713	0.99698263
1113	0.013691989	0.98630804
1114	0.06300872	0.9369912
1115	0.0012934812	0.99870646
1116	0.009563265	0.99043673
1117	0.010470005	0.98953
1118	0.4206635	0.57933646
1119	0.06349882	0.93650115
1120	0.059338722	0.94066125
1121	0.015114187	0.98488575
1122	0.06776934	0.9322307
1123	0.41412663	0.5858733
1124	0.04877871	0.9512212
1125	0.017325437	0.98267454
1126	0.0032078442	0.99679214
1127	0.02412765	0.9758723
1128	0.029137542	0.97086245
1129	0.02288518	0.97711486
1130	0.011664961	0.988335
1131	0.30168465	0.6983153
1132	0.35802227	0.6419778
1133	0.21655165	0.78344834
1134	0.06461535	0.93538463
1135	0.19031873	0.80968124
1136	0.10642188	0.8935782
1137	0.09847916	0.90152085
1138	0.5520471	0.4479529
1139	0.023485152	0.9765148
1140	0.020869266	0.9791308
1141	0.04812421	0.95187575
1142	0.052643787	0.9473562
1143	0.15843304	0.8415669
1144	0.010643141	0.9893568
1145	0.30115032	0.6988497
1146	0.0057297167	0.9942703
1147	0.043172285	0.9568277
1148	0.025162062	0.9748379
1149	0.027219716	0.9727802
1150	0.13431104	0.86568904
1151	0.0005291896	0.9994708
1152	0.122734874	0.8772651
1153	0.020504074	0.97949594
1154	0.16401687	0.83598316
1155	0.073887706	0.92611223
1156	0.054172996	0.945827
1157	0.55975294	0.44024706
1158	0.2104687	0.7895313
1159	0.091814145	0.9081859
1160	0.007746332	0.9922537
1161	0.01085985	0.98914015
1162	0.004247736	0.9957522
1163	0.0695169	0.93048316
1164	0.051351458	0.9486486
1165	0.14528072	0.8547193
1166	0.009302341	0.9906977
1167	0.004454787	0.99554515
1168	0.8125657	0.18743436
1169	0.17784894	0.82215106
1170	0.115590654	0.8844093
1171	0.15743577	0.8425642
1172	0.007807581	0.99219245
1173	0.019943297	0.9800567
1174	0.01352408	0.9864759
1175	0.033451185	0.96654886
1176	0.54393166	0.45606834
1177	0.048851307	0.9511486
1178	0.16777423	0.8322258
1179	0.108038835	0.8919612
1180	0.10688535	0.8931147
1181	0.16816358	0.83183646
1182	0.03476116	0.96523887
1183	0.023514774	0.97648525
1184	0.032241486	0.9677585
1185	0.5507868	0.4492132
1186	0.03406266	0.9659373
1187	0.06803831	0.9319617
1188	0.016090782	0.9839092
1189	0.3287008	0.67129916
1190	0.0034614557	0.9965385
1191	0.006947469	0.99305254
1192	0.034092553	0.96590745
1193	0.017985266	0.98201466
1194	0.07459246	0.9254075
1195	0.6056355	0.39436448
1196	0.08151303	0.918487
1197	0.089178525	0.91082144
1198	0.014614969	0.985385
1199	0.08917575	0.9108243
1200	0.39129287	0.6087072
1201	0.0440051	0.95599496
1202	0.16212173	0.8378783
1203	0.0007760745	0.99922395
1204	0.0031338453	0.99686617
1205	0.05454021	0.9454598
1206	0.021935679	0.9780643
1207	0.021586662	0.97841334
1208	0.00078498427	0.999215
1209	0.037185617	0.9628144
1210	0.09490601	0.90509397
1211	0.028723676	0.97127634
1212	0.034358554	0.9656414
1213	0.055971038	0.9440289
1214	0.026188076	0.9738119
1215	0.016069504	0.9839305
1216	0.0019146176	0.9980854
1217	0.0016334009	0.99836665
1218	0.18618236	0.8138177
1219	0.0019662713	0.9980337
1220	0.0057718093	0.9942281
1221	0.10419448	0.89580554
1222	0.035800643	0.96419936
1223	0.0013351236	0.99866486
1224	0.7719432	0.22805682
1225	0.15453686	0.8454631
1226	0.08575234	0.91424763
1227	0.13765788	0.8623421
1228	0.010389236	0.9896108
1229	0.15097862	0.8490214
1230	0.031809468	0.96819055
1231	0.0035308998	0.99646914
1232	0.16398983	0.83601016
1233	0.096715994	0.903284
1234	0.23969765	0.7603024
1235	0.020560402	0.97943956
1236	0.2436067	0.7563934
1237	0.24652576	0.75347424
1238	0.1424933	0.8575067
1239	0.058653377	0.94134665
1240	0.010855711	0.98914427
1241	0.21149097	0.7885091
1242	0.0010266256	0.99897337
1243	0.021241145	0.9787588
1244	0.02252843	0.97747153
1245	0.10965629	0.89034367
1246	0.014857389	0.98514265
1247	0.00700087	0.9929991
1248	0.17922954	0.82077044
1249	0.0010002886	0.9989998
1250	0.019985124	0.9800149
1251	0.007886357	0.9921137
1252	0.018030902	0.98196906
1253	0.28593862	0.71406144
1254	0.08544666	0.91455334
1255	0.23288618	0.7671138
1256	0.0005680502	0.9994319
1257	0.16781817	0.8321818
1258	0.0030956252	0.9969043
1259	0.018620199	0.9813798
1260	0.017493494	0.9825065
1261	0.007614674	0.99238527
1262	0.28752458	0.7124754
1263	0.07140051	0.9285994
1264	0.0040494003	0.9959506
1265	0.013488736	0.98651123
1266	0.060528252	0.9394717
1267	0.015511242	0.9844887
1268	0.5640279	0.43597212
1269	0.07669033	0.9233097
1270	0.021383451	0.97861654
1271	0.0030244598	0.99697554
1272	0.00954847	0.99045146
1273	0.02278707	0.97721297
1274	0.030453712	0.9695463
1275	0.40112895	0.59887105
1276	0.21149616	0.78850377
1277	0.0236601	0.9763399
1278	0.15337157	0.8466284
1279	0.093341306	0.90665865
1280	0.01891371	0.9810863
1281	0.2580534	0.7419466
1282	0.41382262	0.5861774
1283	0.10369411	0.8963059
1284	0.005819896	0.9941801
1285	0.09775933	0.9022407
1286	0.0734455	0.92655456
1287	0.0074993786	0.9925006
1288	0.16332258	0.83667743
1289	0.17039518	0.8296048
1290	0.0133499345	0.98665005
1291	0.46835378	0.53164625
1292	0.00424024	0.9957598
1293	0.13594359	0.8640564
1294	0.06950596	0.930494
1295	0.11760157	0.8823984
1296	0.38220456	0.6177954
1297	0.04489319	0.95510685
1298	0.0073379837	0.9926621
1299	0.022943161	0.9770568
1300	0.05057693	0.94942313
1301	0.14538229	0.8546177
1302	0.00409094	0.9959091
1303	0.046751965	0.9532481
1304	0.011534542	0.9884654
1305	0.045521177	0.9544788
1306	0.10064963	0.8993504
1307	0.11314341	0.8868566
1308	0.2606935	0.7393065
1309	0.017784646	0.98221534
1310	0.012179714	0.98782027
1311	0.06413354	0.9358665
1312	0.020169146	0.9798308
1313	0.011860518	0.9881395
1314	0.17242286	0.8275771
1315	0.03384937	0.96615064
1316	0.015527182	0.9844728
1317	0.0059284326	0.99407154
1318	0.0045550237	0.995445
1319	0.023053583	0.9769464
1320	0.0105525255	0.9894475
1321	0.6920322	0.3079678
1322	0.033257164	0.9667428
1323	0.14869688	0.8513031
1324	0.036050297	0.9639497
1325	0.02807117	0.97192883
1326	0.36442915	0.6355708
1327	0.0061015687	0.9938984
1328	0.06735335	0.93264663
1329	0.029363552	0.9706364
1330	0.06681181	0.9331882
1331	0.38932842	0.61067164
1332	0.0016372997	0.9983627
1333	0.11775059	0.88224936
1334	0.007632781	0.9923672
1335	0.0017019535	0.9982981
1336	0.00088124623	0.99911875
1337	0.11833211	0.8816679
1338	0.021710776	0.97828925
1339	0.0027333992	0.99726665
1340	0.00063684577	0.9993631
1341	0.011503974	0.98849607
1342	0.037787907	0.962212
1343	0.015326333	0.9846736
1344	0.14635237	0.8536476
1345	0.29517704	0.704823
1346	0.044146184	0.95585376
1347	0.07249861	0.9275014
1348	0.064742364	0.9352576
1349	0.0154260155	0.984574
1350	0.32610953	0.6738905
1351	0.059490647	0.9405094
1352	0.0350514	0.9649486
1353	0.6824518	0.31754825
1354	0.09085039	0.9091496
1355	0.24687897	0.7531211
1356	0.011315178	0.98868483
1357	0.36337095	0.63662905
1358	0.023776365	0.97622365
1359	0.000110200795	0.99988973
1360	0.00052024523	0.99947983
1361	0.06347241	0.9365276
1362	0.08695642	0.91304356
1363	0.038179453	0.9618205
1364	0.61005765	0.38994235
1365	0.043016165	0.9569838
1366	0.014150012	0.9858499
1367	0.25429115	0.7457089
1368	0.006800072	0.9931999
1369	0.19850358	0.8014964
1370	0.06653583	0.9334641
1371	0.18112434	0.8188757
1372	0.18508598	0.81491405
1373	0.020189796	0.97981024
1374	0.12329846	0.87670153
1375	0.00625693	0.9937431
1376	0.056473617	0.9435264
1377	0.0015943942	0.99840564
1378	0.17717391	0.8228261
1379	0.13753721	0.86246276
1380	0.06588114	0.93411887
1381	0.0081457095	0.9918543
1382	0.052249957	0.9477501
1383	0.0017564805	0.9982436
1384	0.008013752	0.9919863
1385	0.014888855	0.9851112
1386	0.008242277	0.9917577
1387	0.1999936	0.8000064
1388	0.113626264	0.8863737
1389	0.064802706	0.93519735
1390	0.054043993	0.945956
1391	0.080503866	0.9194961
1392	0.05192291	0.9480771
1393	0.015172467	0.9848275
1394	0.2863458	0.71365416
1395	0.25211135	0.7478887
1396	0.01192421	0.98807573
1397	0.017149104	0.9828509
1398	0.14289722	0.85710275
1399	0.009311719	0.9906882
1400	0.03531479	0.96468514
1401	0.47478482	0.5252152
1402	0.07787867	0.92212135
1403	0.015062268	0.9849377
1404	0.051101405	0.9488986
1405	0.2234163	0.7765837
1406	0.02405518	0.9759448
1407	0.04445541	0.95554453
1408	0.0016275599	0.9983725
1409	0.015371172	0.9846288
1410	0.034919254	0.96508074
1411	0.34064654	0.6593535
1412	0.03630615	0.96369386
1413	0.000544942	0.99945503
1414	0.0008907485	0.9991092
1415	0.018504038	0.9814959
1416	0.42866772	0.5713323
1417	0.0012988657	0.9987011
1418	0.015129094	0.98487085
1419	0.13236587	0.8676342
1420	0.0853701	0.91462994
1421	0.1699782	0.8300218
1422	0.028822936	0.9711771
1423	0.0076890336	0.992311
1424	0.13611068	0.86388934
1425	0.44610202	0.5538979
1426	0.024160797	0.97583914
1427	0.003084761	0.9969152
1428	0.02162061	0.97837937
1429	0.06015621	0.93984383
1430	0.078698106	0.92130184
1431	0.1681377	0.8318623
1432	0.004171637	0.99582833
1433	0.09442175	0.90557826
1434	0.26901418	0.7309859
1435	0.06533654	0.9346634
1436	0.24800938	0.7519906
1437	0.08188309	0.91811687
1438	0.0017779879	0.99822205
1439	0.08183076	0.9181692
1440	0.055275306	0.9447247
1441	0.3267057	0.67329437
1442	0.047776036	0.952224
1443	0.06844741	0.9315526
1444	0.1145088	0.8854912
1445	0.2380527	0.7619473
1446	0.01364832	0.9863516
1447	0.015794706	0.9842053
1448	0.22396162	0.7760384
1449	0.076382354	0.92361766
1450	0.0040551005	0.9959449
1451	0.17407934	0.8259207
1452	0.02913085	0.97086906
1453	0.32701206	0.67298794
1454	0.23261493	0.767385
1455	0.21915238	0.78084767
1456	0.008170422	0.9918296
1457	0.117428854	0.8825711
1458	0.28338072	0.7166193
1459	0.45467985	0.54532015
1460	0.022592245	0.97740775
1461	0.014195343	0.9858046
1462	0.12151765	0.8784824
1463	0.004523763	0.9954762
1464	0.030619755	0.9693803
1465	0.01022348	0.9897765
1466	0.08633443	0.91366553
1467	0.5323324	0.46766758
1468	0.10040193	0.89959806
1469	0.066482745	0.9335172
1470	0.0041414034	0.9958586
1471	0.0152789755	0.984721
1472	0.0073175402	0.9926825
1473	0.074693315	0.9253067
1474	0.23698851	0.7630115
1475	0.035720687	0.9642793
1476	0.011801998	0.988198
1477	0.0072732056	0.9927268
1478	0.101948895	0.8980511
1479	0.02488296	0.975117
1480	0.020164743	0.9798353
1481	0.0021774338	0.99782264
1482	0.3214188	0.67858124
1483	0.023643969	0.976356
1484	0.030729895	0.96927005
1485	0.0882217	0.9117783
1486	0.04864324	0.9513567
1487	0.1290407	0.8709593
1488	0.045675855	0.95432407
1489	0.12127418	0.87872577
1490	0.008180876	0.99181914
1491	0.12126515	0.8787348
1492	0.0035996726	0.99640036
1493	0.014374307	0.9856257
1494	0.007709649	0.9922903
1495	0.0038771657	0.9961228
1496	0.002775321	0.9972247
1497	0.05917949	0.9408205
1498	0.09485965	0.90514034
1499	0.16147627	0.8385237
1500	0.012083889	0.9879161
1501	0.2283521	0.77164793
1502	0.044441495	0.9555585
1503	0.009391974	0.990608
1504	0.698892	0.301108
1505	0.05610947	0.9438905
1506	0.010520005	0.98948
1507	0.008363728	0.9916363
1508	0.06919685	0.9308031
1509	0.009958623	0.99004143
1510	0.0072017037	0.9927983
1511	0.11281306	0.88718694
1512	0.004991445	0.9950086
1513	0.17386709	0.8261329
1514	0.07422128	0.92577875
1515	0.0091333585	0.99086666
1516	0.031823505	0.9681764
1517	0.046232484	0.9537675
1518	0.03032174	0.9696782
1519	0.021691293	0.97830874
1520	0.3018421	0.69815797
1521	0.0014110564	0.99858886
1522	0.016019164	0.98398083
1523	0.008832581	0.9911675
1524	0.09995999	0.90004003
1525	0.051667158	0.94833285
1526	0.26021594	0.73978406
1527	0.27033332	0.7296667
1528	0.14235128	0.85764873
1529	0.28769967	0.71230036
1530	0.0020188561	0.99798113
1531	0.114825144	0.8851748
1532	0.001572663	0.9984274
1533	0.15694721	0.8430528
1534	0.4078619	0.5921382
1535	0.21356171	0.7864382
1536	0.037863284	0.9621367
1537	0.06824649	0.93175346
1538	0.059948646	0.9400513
1539	0.09293017	0.9070698
1540	0.11700489	0.8829951
1541	0.090661004	0.909339
1542	0.026398005	0.97360194
1543	0.012808076	0.9871919
1544	0.1801694	0.81983054
1545	0.011970491	0.98802954
1546	0.003473893	0.99652606
1547	0.0020234287	0.9979766
1548	0.5262049	0.47379515
1549	0.0045990255	0.99540097
1550	0.025642755	0.97435725
1551	0.0005923793	0.99940765
1552	0.021075325	0.97892463
1553	0.0018176709	0.9981824
1554	0.007930308	0.9920697
1555	0.017564604	0.9824354
1556	0.13101317	0.86898685
1557	0.016681302	0.9833187
1558	0.0010042518	0.9989957
1559	0.008191815	0.99180824
1560	0.02361797	0.9763821
1561	0.0011691573	0.99883085
1562	0.22055495	0.77944505
1563	0.4688193	0.53118074
1564	0.00021346235	0.99978656
1565	0.07087825	0.92912173
1566	0.18733783	0.8126622
1567	0.18989901	0.810101
1568	0.20170063	0.7982994
1569	0.034481324	0.9655187
1570	0.03454486	0.9654551
1571	0.0134921195	0.9865079
1572	0.13839121	0.8616088
1573	0.0006609524	0.99933904
1574	0.058578733	0.94142133
1575	0.3382558	0.6617442
1576	0.073438495	0.92656153
1577	0.042956714	0.9570433
1578	0.0040442976	0.9959557
1579	0.02249671	0.9775033
1580	0.15737812	0.84262186
1581	0.1720144	0.82798564
1582	0.13561995	0.86438006
1583	0.13187571	0.8681243
1584	0.054487165	0.94551283
1585	0.1517884	0.84821165
1586	0.03294691	0.96705306
1587	0.24179791	0.7582021
1588	0.034090467	0.9659095
1589	0.027761852	0.9722382
1590	0.018798834	0.98120123
1591	0.026591467	0.9734085
1592	0.14978018	0.85021985
1593	0.13514452	0.8648555
1594	0.0054947617	0.9945052
1595	0.2302393	0.76976067
1596	0.08049963	0.91950035
1597	0.018427826	0.98157215
1598	0.27929103	0.72070897
1599	0.01389483	0.98610514
1600	0.0018239634	0.9981761
1601	0.020068673	0.9799313
1602	0.14061719	0.85938287
1603	0.2616036	0.7383964
1604	0.26493117	0.73506886
1605	0.0142319035	0.98576814
1606	0.05001842	0.9499816
1607	0.16510111	0.8348989
1608	0.018847637	0.9811523
1609	0.046242706	0.9537573
1610	0.074624434	0.9253755
1611	0.00027413666	0.9997259
1612	0.43180543	0.5681945
1613	0.011410224	0.98858976
1614	0.0046567568	0.9953433
1615	0.0045185313	0.9954815
1616	0.016107619	0.9838923
1617	0.4324821	0.5675179
1618	0.19905701	0.800943
1619	0.035006247	0.9649938
1620	0.34464818	0.6553518
1621	0.08608237	0.91391766
1622	0.21717604	0.782824
1623	0.0044329637	0.995567
1624	0.3368422	0.6631578
1625	0.011143383	0.9888566
1626	0.009772334	0.9902277
1627	0.085436486	0.91456354
1628	0.04799565	0.9520043
1629	0.04910144	0.9508985
1630	0.010453497	0.9895465
1631	0.091060586	0.90893936
1632	0.08124608	0.9187539
1633	0.023659812	0.9763401
1634	0.019816482	0.98018354
1635	0.05314333	0.9468566
1636	0.07659777	0.92340225
1637	0.0319679	0.9680321
1638	0.0054273913	0.9945726
1639	0.092444964	0.907555
1640	0.003456183	0.9965438
1641	0.016238643	0.98376137
1642	0.021347672	0.9786523
1643	0.028894847	0.9711051
1644	0.1266734	0.87332666
1645	0.036163673	0.9638364
1646	0.127089	0.87291104
1647	0.18534389	0.81465614
1648	0.12175289	0.8782471
1649	0.03851836	0.96148163
1650	0.5232087	0.47679135
1651	0.023724148	0.9762758
1652	0.013475843	0.9865241
1653	0.029989876	0.97001016
1654	0.0034833215	0.9965167
1655	0.19006318	0.8099368
1656	0.09259276	0.9074072
1657	0.07335904	0.9266409
1658	0.0036837624	0.99631625
1659	0.00036766756	0.99963236
1660	0.029907078	0.97009295
1661	0.0061795167	0.9938205
1662	0.010851924	0.9891481
1663	0.035904057	0.9640959
1664	0.0074837855	0.9925162
1665	0.05709175	0.9429083
1666	0.19573224	0.8042678
1667	0.4347656	0.56523436
1668	0.1493842	0.8506158
1669	0.09972469	0.90027535
1670	0.026713772	0.9732862
1671	0.0075042425	0.9924958
1672	0.01986352	0.9801365
1673	0.010656497	0.9893435
1674	0.064284936	0.9357151
1675	0.14222926	0.8577708
1676	0.53393686	0.4660632
1677	0.021453492	0.97854656
1678	0.0067305844	0.9932694
1679	0.005122903	0.99487716
1680	0.16348551	0.83651453
1681	0.01229785	0.9877022
1682	0.17621487	0.8237851
1683	0.045280606	0.9547194
1684	0.005966169	0.9940339
1685	0.010563199	0.98943675
1686	0.10935804	0.890642
1687	0.023574784	0.97642523
1688	0.037530757	0.9624693
1689	0.010996876	0.9890031
1690	0.069495544	0.9305045
1691	0.041564498	0.9584355
1692	0.0215744	0.97842556
1693	0.02133501	0.97866493
1694	0.21382321	0.7861768
1695	0.046966597	0.95303345
1696	0.0063478905	0.9936521
1697	0.086535886	0.9134641
1698	0.01756595	0.982434
1699	0.03738299	0.962617
1700	0.064113796	0.9358862
1701	0.021009441	0.97899055
1702	0.0031861512	0.99681383
1703	0.025480311	0.97451967
1704	0.01942999	0.98057
1705	0.0005513035	0.9994487
1706	0.024319971	0.97568
1707	0.020784132	0.9792158
1708	0.0294808	0.9705192
1709	0.0012848262	0.99871516
1710	0.025246603	0.97475344
1711	0.0029154632	0.99708456
1712	0.004590762	0.9954092
1713	0.040952448	0.9590476
1714	0.052305523	0.94769454
1715	0.021714266	0.9782857
1716	0.57610935	0.42389065
1717	0.0015091331	0.9984908
1718	0.122095354	0.87790465
1719	0.16084091	0.839159
1720	0.11848367	0.88151634
1721	0.028722066	0.97127795
1722	0.16561949	0.8343805
1723	0.006965177	0.99303484
1724	0.013464703	0.98653525
1725	0.0340265	0.96597356
1726	0.03931447	0.96068555
1727	0.032369055	0.9676309
1728	0.08370045	0.9162996
1729	0.02256767	0.97743237
1730	0.13857082	0.8614292
1731	0.19498757	0.80501246
1732	0.012102141	0.9878978
1733	0.098101184	0.90189886
1734	0.06408364	0.93591636
1735	0.011956513	0.9880435
1736	0.0042530457	0.9957469
1737	0.022955533	0.9770445
1738	0.42932338	0.5706766
1739	0.019928826	0.98007125
1740	0.0103408275	0.98965913
1741	0.27788	0.72212
1742	0.11654708	0.8834529
1743	0.0040449067	0.9959551
