# Supplementary material for: Evaluating deep learning-based melanoma classification using immunohistochemistry and routine histology: A three center study
Source: PLoS One. 2024 Jan 19;19(1):e0297146. doi: 10.1371/journal.pone.0297146 (PMC10798511; doi:10.1371/journal.pone.0297146)
Supplement: S5 Dataset — (ZIP) [file pone.0297146.s011.zip › minimal_dataset/tile_predictions/dresden/691272-S4_ind_ISlab_0.0.csv]

	0	1
0	0.56134844	0.43865156
1	0.76066786	0.23933211
2	0.55973625	0.44026372
3	0.23979028	0.76020974
4	0.96912944	0.030870605
5	0.8822132	0.1177868
6	0.67465544	0.3253445
7	0.8668639	0.13313611
8	0.94564265	0.054357365
9	0.74159837	0.25840163
10	0.9677154	0.03228455
11	0.87868226	0.12131774
12	0.9282718	0.0717282
13	0.64407283	0.35592714
14	0.86145335	0.13854663
15	0.92053825	0.07946175
16	0.98054874	0.01945126
17	0.9910417	0.008958338
18	0.3094438	0.69055617
19	0.956821	0.04317892
20	0.91145986	0.088540174
21	0.5424351	0.45756486
22	0.63577926	0.36422074
23	0.6507368	0.3492632
24	0.6980789	0.30192113
25	0.9614605	0.038539503
26	0.90047646	0.0995236
27	0.82323545	0.17676449
28	0.85790396	0.14209603
29	0.33671936	0.6632806
30	0.9016596	0.09834044
31	0.90552884	0.09447117
32	0.8672638	0.1327362
33	0.74786085	0.25213912
34	0.5162763	0.48372367
35	0.6733244	0.32667565
36	0.62146586	0.37853414
37	0.9290165	0.070983544
38	0.98968494	0.010315109
39	0.8520938	0.14790615
40	0.5875472	0.41245282
41	0.19836654	0.8016334
42	0.45667657	0.5433234
43	0.5744946	0.42550543
44	0.42587593	0.57412404
45	0.43750596	0.562494
46	0.20798536	0.79201466
47	0.2945009	0.7054992
48	0.5916329	0.4083671
49	0.6686632	0.33133677
50	0.76767546	0.23232453
51	0.8239338	0.17606625
52	0.47677162	0.52322835
53	0.93231463	0.0676854
54	0.3122341	0.68776584
55	0.5360959	0.4639041
56	0.94960356	0.050396405
57	0.70728433	0.29271567
58	0.5816924	0.41830757
59	0.43463516	0.56536484
60	0.9580859	0.04191411
61	0.7594883	0.2405117
62	0.8543245	0.14567548
63	0.84094036	0.1590596
64	0.8115086	0.18849142
65	0.37363732	0.62636274
66	0.21130815	0.7886919
67	0.9087492	0.09125079
68	0.8976395	0.10236056
69	0.42693052	0.57306945
70	0.55563545	0.4443646
71	0.9119679	0.08803216
72	0.9510669	0.04893312
73	0.8995163	0.10048372
74	0.90105677	0.09894318
75	0.7613889	0.23861113
76	0.7830335	0.21696651
77	0.21268609	0.78731394
78	0.13946079	0.86053926
79	0.3715864	0.62841356
80	0.6102601	0.3897398
81	0.8453563	0.15464373
82	0.94931555	0.050684426
83	0.30602652	0.6939734
84	0.5580317	0.4419683
85	0.6504705	0.34952947
86	0.8825709	0.11742909
87	0.73304325	0.2669568
88	0.6523156	0.34768432
89	0.75720024	0.24279976
90	0.7114881	0.2885119
91	0.60165155	0.39834845
92	0.42105895	0.57894105
93	0.9960478	0.003952181
94	0.45086628	0.5491337
95	0.96794164	0.03205839
96	0.8745194	0.12548055
97	0.16097231	0.8390277
98	0.81643385	0.1835662
99	0.4244152	0.57558477
100	0.87283695	0.12716308
101	0.18052311	0.8194769
102	0.99035925	0.009640724
103	0.78399056	0.21600942
104	0.6912973	0.30870268
105	0.32196704	0.678033
106	0.57217795	0.42782202
107	0.78012156	0.2198785
108	0.8353322	0.16466781
109	0.78410965	0.21589033
110	0.8344289	0.16557114
111	0.74197084	0.2580292
112	0.3272867	0.6727133
113	0.6801514	0.31984857
114	0.4227847	0.5772153
115	0.43211555	0.5678845
116	0.7976606	0.20233943
117	0.45658004	0.54341996
118	0.82245487	0.17754512
119	0.6449484	0.35505155
120	0.8542324	0.14576764
121	0.9548281	0.045171868
122	0.8256076	0.17439242
123	0.47273836	0.5272616
124	0.5606392	0.43936083
125	0.99063057	0.009369437
126	0.8875609	0.11243906
127	0.7212018	0.27879822
128	0.4913951	0.5086049
129	0.12561661	0.8743834
130	0.9305867	0.06941335
131	0.7400551	0.25994492
132	0.6515007	0.34849933
133	0.9793017	0.02069834
134	0.8188445	0.18115558
135	0.84935725	0.15064274
136	0.11457813	0.8854219
137	0.79180866	0.20819135
138	0.8512498	0.14875023
139	0.5420774	0.45792255
140	0.69228935	0.30771065
141	0.30693752	0.6930625
142	0.74592596	0.25407404
143	0.9090718	0.0909282
144	0.6750094	0.32499054
145	0.72685397	0.273146
146	0.6065044	0.39349562
147	0.5201911	0.47980893
148	0.9049062	0.095093764
149	0.41014388	0.5898561
150	0.76367116	0.23632884
151	0.9094052	0.09059485
152	0.9315694	0.0684306
153	0.94623125	0.053768784
154	0.8201353	0.1798647
155	0.56312436	0.43687564
156	0.5476308	0.4523692
157	0.9179064	0.082093626
158	0.9236058	0.07639423
159	0.9296525	0.07034753
160	0.5690137	0.4309863
161	0.6720562	0.3279438
162	0.6635605	0.3364395
163	0.20662698	0.793373
164	0.8185731	0.18142693
165	0.78935164	0.21064836
166	0.75968397	0.2403161
167	0.5140835	0.48591653
168	0.6047809	0.39521906
169	0.9806871	0.019312972
170	0.18223673	0.8177633
171	0.9429406	0.057059444
172	0.9416822	0.05831779
173	0.877982	0.12201799
174	0.5688987	0.4311013
175	0.7806372	0.21936281
176	0.7780177	0.22198232
177	0.26661533	0.73338467
178	0.9619573	0.038042672
179	0.17604774	0.8239522
180	0.9660163	0.033983715
181	0.9183819	0.08161811
182	0.91331166	0.086688325
183	0.8276223	0.1723777
184	0.9425206	0.057479367
185	0.87944883	0.12055118
186	0.43428272	0.5657173
187	0.76457804	0.23542194
188	0.8783187	0.121681295
189	0.6340073	0.36599272
190	0.18374453	0.8162555
191	0.75976187	0.2402382
192	0.91221243	0.08778752
193	0.36080402	0.639196
194	0.588476	0.41152397
195	0.46539846	0.5346015
196	0.7263479	0.27365205
197	0.37836963	0.6216304
198	0.6768902	0.32310984
199	0.8368362	0.16316374
200	0.67566156	0.32433844
201	0.7073822	0.29261783
202	0.8433808	0.15661915
203	0.25085044	0.74914956
204	0.72863567	0.27136436
205	0.2919411	0.70805895
206	0.96523404	0.034765944
207	0.85627407	0.14372596
208	0.7135816	0.2864184
209	0.5513658	0.44863418
210	0.74245304	0.25754696
211	0.8695033	0.13049664
212	0.6826396	0.3173604
213	0.7246771	0.27532294
214	0.8892853	0.110714726
215	0.95317066	0.04682931
216	0.5056307	0.4943693
217	0.8846601	0.11533989
218	0.89455736	0.10544262
219	0.66784513	0.33215487
220	0.52780503	0.47219497
221	0.5660596	0.43394044
222	0.42590734	0.5740927
223	0.7148425	0.28515753
224	0.7043457	0.29565433
225	0.9347965	0.06520341
226	0.75970227	0.24029772
227	0.66097254	0.33902746
228	0.42770648	0.57229346
229	0.9014078	0.09859225
230	0.5753327	0.4246673
231	0.7502642	0.24973582
232	0.9478263	0.05217364
233	0.7850498	0.21495017
234	0.99039114	0.009608881
235	0.91972595	0.08027408
236	0.76095706	0.23904298
237	0.84368634	0.15631369
238	0.32731268	0.6726873
239	0.7840469	0.21595311
240	0.8408528	0.15914726
241	0.87951267	0.12048737
242	0.64862853	0.35137144
243	0.5802703	0.41972965
244	0.9029206	0.09707945
245	0.55061936	0.44938067
246	0.7068278	0.29317215
247	0.9100236	0.089976385
248	0.50206393	0.497936
249	0.8174398	0.18256022
250	0.42601284	0.5739871
251	0.63845956	0.36154044
252	0.7552693	0.2447307
253	0.54109895	0.45890105
254	0.06671616	0.9332838
255	0.801047	0.19895291
256	0.5453315	0.45466852
257	0.2225969	0.7774031
258	0.8037222	0.19627777
259	0.96554273	0.034457333
260	0.40282878	0.5971712
261	0.6320993	0.3679008
262	0.79787153	0.20212847
263	0.9137024	0.08629753
264	0.7463646	0.25363547
265	0.5864479	0.4135521
266	0.9228958	0.07710416
267	0.4752528	0.52474713
268	0.37880903	0.62119097
269	0.84427553	0.15572445
270	0.22493379	0.7750662
271	0.7447882	0.2552117
272	0.89574414	0.10425584
273	0.9752191	0.024781011
274	0.38688365	0.6131164
275	0.74788994	0.25211003
276	0.91925204	0.080747925
277	0.6570018	0.3429982
278	0.03470099	0.96529907
279	0.51433563	0.48566437
280	0.91162735	0.088372655
281	0.24737227	0.75262773
282	0.9015245	0.09847544
283	0.17007647	0.8299235
284	0.7619972	0.23800278
285	0.7287263	0.27127364
286	0.8791345	0.120865576
287	0.5768116	0.42318836
288	0.55417305	0.44582695
289	0.54665285	0.45334718
290	0.17619315	0.8238069
291	0.8833729	0.116627075
292	0.31308883	0.68691117
293	0.9346782	0.065321796
294	0.71519965	0.2848004
295	0.25100392	0.7489961
296	0.9683556	0.031644374
297	0.30139187	0.6986081
298	0.51928085	0.48071912
299	0.9251667	0.0748333
300	0.92325866	0.076741375
301	0.6249501	0.3750499
302	0.60224015	0.39775985
303	0.45991984	0.54008013
304	0.78456026	0.21543972
305	0.9524197	0.047580276
306	0.7826457	0.2173543
307	0.23465607	0.7653439
308	0.7595158	0.24048415
309	0.64053404	0.35946593
310	0.88254017	0.117459774
311	0.903963	0.09603695
312	0.8315016	0.16849838
313	0.8020924	0.19790755
314	0.89179033	0.10820971
315	0.97488177	0.025118228
316	0.7408115	0.25918847
317	0.3544065	0.64559346
318	0.8778059	0.122194126
319	0.97781885	0.02218121
320	0.86057097	0.139429
321	0.88410944	0.11589059
322	0.9310439	0.068956114
323	0.21307512	0.78692484
324	0.7697775	0.23022252
325	0.7380584	0.26194158
326	0.8323908	0.16760926
327	0.79954374	0.2004563
328	0.8676864	0.13231365
329	0.7652057	0.2347943
330	0.48953635	0.5104637
331	0.7874217	0.21257827
332	0.9348214	0.06517854
333	0.76619595	0.23380405
334	0.73943615	0.26056385
335	0.40113527	0.5988648
336	0.51089543	0.48910457
337	0.8159402	0.1840598
338	0.5967771	0.40322295
339	0.5582593	0.4417407
340	0.7662681	0.23373194
341	0.8850049	0.11499511
342	0.95512086	0.044879146
343	0.2838997	0.7161003
344	0.94928336	0.05071666
345	0.80233777	0.19766225
346	0.4476146	0.55238533
347	0.7269372	0.2730628
348	0.45620507	0.54379493
349	0.8419543	0.15804565
350	0.9421792	0.057820722
351	0.6109483	0.3890517
352	0.81011707	0.18988296
353	0.57206035	0.42793962
354	0.82655007	0.17344996
355	0.9008891	0.09911089
356	0.95298827	0.047011692
357	0.8933954	0.106604524
358	0.9308435	0.069156475
359	0.7721656	0.2278344
360	0.6668652	0.33313474
361	0.8642474	0.13575266
362	0.9799129	0.020087099
363	0.09959269	0.9004073
364	0.79646075	0.20353928
365	0.87985206	0.12014799
366	0.6307708	0.36922917
367	0.26020637	0.73979366
368	0.7703151	0.22968487
369	0.3235441	0.6764559
370	0.66844916	0.33155084
371	0.58540905	0.41459095
372	0.7045762	0.2954238
373	0.6395563	0.36044374
374	0.5824069	0.4175931
375	0.8473414	0.15265861
376	0.9547017	0.045298316
377	0.21817182	0.78182817
378	0.14976011	0.8502399
379	0.73389214	0.2661079
380	0.7100635	0.28993648
381	0.793499	0.20650105
382	0.9765568	0.023443196
383	0.73471683	0.26528317
384	0.538982	0.46101803
385	0.83816284	0.16183715
386	0.49162334	0.50837666
387	0.70844877	0.29155126
388	0.78996915	0.21003087
389	0.78871447	0.21128552
390	0.87164557	0.12835443
391	0.55531734	0.44468263
392	0.92996854	0.07003154
393	0.43263727	0.5673627
394	0.10321754	0.89678246
395	0.9086608	0.09133912
396	0.42836255	0.57163745
397	0.81045955	0.18954049
398	0.6980568	0.30194318
399	0.6806331	0.31936687
400	0.98790574	0.012094299
401	0.7024256	0.29757446
402	0.78150076	0.21849923
403	0.66304576	0.33695424
404	0.13410461	0.86589545
405	0.80623674	0.19376329
406	0.9171486	0.08285135
407	0.93363315	0.06636684
408	0.81050026	0.18949977
409	0.8927658	0.10723419
410	0.760368	0.239632
411	0.97152865	0.028471313
412	0.6146472	0.38535282
413	0.6910579	0.30894208
414	0.4608564	0.53914356
415	0.7989001	0.20109987
416	0.8190888	0.18091115
417	0.94675106	0.053249005
418	0.17400958	0.8259904
419	0.94452435	0.055475608
420	0.44359723	0.5564028
421	0.88627625	0.11372379
422	0.71708816	0.28291184
423	0.8162803	0.1837197
424	0.84554654	0.15445341
425	0.75116956	0.24883045
426	0.8417195	0.1582805
427	0.4803776	0.5196224
428	0.27640474	0.72359526
429	0.5602193	0.4397807
430	0.83626336	0.16373666
431	0.8531242	0.14687586
432	0.9940229	0.0059770425
433	0.95594025	0.044059753
434	0.9326007	0.067399286
435	0.19515644	0.8048436
436	0.80783206	0.19216797
437	0.76172787	0.23827215
438	0.6919342	0.30806577
439	0.7919451	0.20805487
440	0.6039702	0.39602974
441	0.9589054	0.041094553
442	0.96090674	0.03909327
443	0.45673582	0.5432642
444	0.12619354	0.8738064
445	0.47018045	0.52981955
446	0.9827726	0.017227393
447	0.22217521	0.7778248
448	0.611749	0.38825104
449	0.88701683	0.112983115
450	0.9475148	0.05248518
451	0.73150426	0.2684957
452	0.84024805	0.15975195
453	0.97336775	0.026632292
454	0.925589	0.07441091
455	0.780594	0.219406
456	0.87532854	0.12467149
457	0.46125424	0.53874576
458	0.56595457	0.43404546
459	0.4829394	0.5170606
460	0.96543324	0.034566734
461	0.5180286	0.48197144
462	0.055471674	0.9445283
463	0.45741758	0.54258245
464	0.83014834	0.1698517
465	0.9838696	0.016130442
466	0.8876959	0.112304136
467	0.33357817	0.6664219
468	0.5313923	0.46860772
469	0.5287615	0.4712385
470	0.5149377	0.48506233
471	0.2548065	0.7451935
472	0.9563759	0.043624178
473	0.5839679	0.4160321
474	0.33588803	0.664112
475	0.88391554	0.11608439
476	0.930584	0.069415964
477	0.7715195	0.22848046
478	0.6873632	0.31263676
479	0.85439265	0.14560732
480	0.99557734	0.0044226614
481	0.9506877	0.049312245
482	0.896834	0.103165954
483	0.6279155	0.37208453
484	0.8008231	0.19917692
485	0.725448	0.27455196
486	0.40913767	0.5908623
487	0.5430521	0.45694795
488	0.4073042	0.5926958
489	0.79988015	0.20011984
490	0.7367271	0.26327288
491	0.9752078	0.024792125
492	0.82803285	0.17196712
493	0.33910725	0.6608928
494	0.6552864	0.34471357
495	0.7699713	0.23002873
496	0.6828039	0.31719607
497	0.45770624	0.5422937
498	0.5557708	0.44422922
499	0.83924717	0.16075276
500	0.80067587	0.19932418
501	0.9367722	0.06322782
502	0.83356565	0.16643436
503	0.90521085	0.09478913
504	0.8518808	0.14811927
505	0.503636	0.49636394
506	0.25098795	0.749012
507	0.84829634	0.15170373
508	0.63027155	0.36972848
509	0.69927716	0.30072284
510	0.5196949	0.48030505
511	0.70071405	0.299286
512	0.10101947	0.89898056
513	0.68823165	0.31176832
514	0.4135378	0.5864622
515	0.5227331	0.4772669
516	0.26706716	0.7329328
517	0.28755745	0.7124426
518	0.8984741	0.101525925
519	0.8859675	0.114032514
520	0.97111064	0.028889375
521	0.5105525	0.4894474
522	0.7227881	0.27721187
523	0.9646435	0.0353565
524	0.80476224	0.19523773
525	0.91562206	0.08437793
526	0.86096025	0.1390397
527	0.9749439	0.025056114
528	0.6035038	0.39649615
529	0.7073685	0.29263154
530	0.93880284	0.061197173
531	0.87244457	0.12755539
532	0.8034145	0.19658546
533	0.4502394	0.5497606
534	0.61286	0.38713998
535	0.57752323	0.42247677
536	0.78339636	0.21660367
537	0.2817388	0.7182612
538	0.7960582	0.20394182
539	0.23289633	0.7671037
540	0.8927658	0.10723421
541	0.35997593	0.64002407
542	0.6420566	0.3579434
543	0.79881734	0.20118262
544	0.87584126	0.12415873
545	0.72209835	0.2779016
546	0.96350956	0.036490437
547	0.627582	0.37241802
548	0.9421063	0.057893686
549	0.059242163	0.9407579
550	0.9547832	0.045216724
551	0.89020157	0.10979845
552	0.31138256	0.6886174
553	0.8677868	0.13221319
554	0.81479627	0.18520373
555	0.14917283	0.85082716
556	0.7844547	0.21554531
557	0.96281064	0.037189357
558	0.8831492	0.11685074
559	0.83845776	0.16154228
560	0.8973592	0.102640845
561	0.7747993	0.22520071
562	0.23067695	0.76932305
563	0.85511136	0.14488871
564	0.92357373	0.07642622
565	0.6240855	0.37591448
566	0.6270356	0.37296435
567	0.87216085	0.12783912
568	0.896246	0.103754036
569	0.86236674	0.13763323
570	0.38584673	0.61415327
571	0.8467928	0.1532072
572	0.91112685	0.08887318
573	0.3129331	0.687067
574	0.53204745	0.46795255
575	0.9658603	0.03413973
576	0.8151298	0.18487014
577	0.46750683	0.5324932
578	0.3821179	0.6178821
579	0.9691887	0.030811356
580	0.8802392	0.11976079
581	0.69665694	0.30334303
582	0.9324635	0.06753651
583	0.42967233	0.5703277
584	0.362559	0.63744104
585	0.5820966	0.41790345
586	0.3291041	0.67089593
587	0.8762869	0.12371306
588	0.8734816	0.12651843
589	0.9360513	0.063948736
590	0.9391009	0.060899135
591	0.6847116	0.31528845
592	0.4264374	0.57356256
593	0.7789571	0.22104286
594	0.5892644	0.4107356
595	0.83117545	0.1688246
596	0.7894465	0.21055348
597	0.53400695	0.46599308
598	0.7630004	0.23699957
599	0.71466476	0.28533518
600	0.8377372	0.16226274
601	0.9775899	0.022410138
602	0.8779435	0.12205644
603	0.7078369	0.29216307
604	0.8341191	0.16588095
605	0.41449213	0.58550787
606	0.6294596	0.37054035
607	0.9092149	0.090785064
608	0.88302803	0.11697202
609	0.6918322	0.30816782
610	0.8772929	0.12270709
611	0.4812341	0.5187659
612	0.90653	0.09347004
613	0.9073158	0.092684254
614	0.88359314	0.11640683
615	0.90297043	0.09702962
616	0.26908377	0.7309162
617	0.9416282	0.058371812
618	0.9342782	0.065721795
619	0.955943	0.044057015
620	0.8027322	0.19726777
621	0.66287166	0.33712828
622	0.87750477	0.12249519
623	0.8261536	0.17384642
624	0.6763558	0.32364428
625	0.7373853	0.26261467
626	0.94311434	0.056885697
627	0.81461436	0.18538561
628	0.37927258	0.6207274
629	0.79823536	0.20176469
630	0.9026767	0.097323336
631	0.89203453	0.10796547
632	0.83737034	0.1626296
633	0.6998623	0.30013776
634	0.92662203	0.07337798
635	0.9056656	0.0943344
636	0.87969667	0.12030332
637	0.9367345	0.063265555
638	0.84015954	0.15984043
639	0.55608517	0.44391486
640	0.62296003	0.37703997
641	0.58357936	0.41642064
642	0.5853364	0.41466358
643	0.9561116	0.04388832
644	0.6325963	0.36740372
645	0.9541686	0.04583138
646	0.7823591	0.21764086
647	0.9010472	0.09895275
648	0.8065391	0.19346082
649	0.81780165	0.18219829
650	0.4359277	0.5640723
651	0.90305644	0.096943565
652	0.25054556	0.74945444
653	0.7040064	0.29599363
654	0.86531055	0.13468944
655	0.69372237	0.30627763
656	0.8754389	0.12456106
657	0.759761	0.24023905
658	0.76126724	0.23873271
659	0.7894864	0.21051358
660	0.66641253	0.3335875
661	0.9370549	0.06294516
662	0.24195643	0.7580436
663	0.64623	0.35377
664	0.88648957	0.11351046
665	0.712448	0.287552
666	0.37592107	0.6240789
667	0.88662785	0.11337218
668	0.15027647	0.8497235
669	0.4279036	0.57209647
670	0.68632275	0.31367722
671	0.8631569	0.1368431
672	0.5276212	0.47237885
673	0.44494066	0.5550594
674	0.9333891	0.06661089
675	0.8073141	0.19268589
676	0.5427511	0.4572489
677	0.14515823	0.8548417
678	0.46792904	0.532071
679	0.76271534	0.23728468
680	0.51079905	0.4892009
681	0.57897884	0.42102116
682	0.1973787	0.8026213
683	0.59981644	0.4001836
684	0.9689098	0.03109018
685	0.89872205	0.10127794
686	0.9341327	0.06586728
687	0.16676079	0.8332392
688	0.96666116	0.033338852
689	0.206585	0.79341495
690	0.9137593	0.086240694
691	0.6733217	0.32667825
692	0.4017735	0.5982265
693	0.18688941	0.8131106
694	0.47702152	0.52297854
695	0.57536095	0.42463905
696	0.99504447	0.004955547
697	0.9543848	0.04561525
698	0.80088216	0.19911784
699	0.68744016	0.31255987
700	0.83622235	0.16377768
701	0.870519	0.12948099
702	0.77728313	0.22271688
703	0.5883876	0.41161236
704	0.11837951	0.88162047
705	0.98762506	0.012374859
706	0.9144481	0.08555189
707	0.77722055	0.22277942
708	0.7823298	0.21767014
709	0.95392376	0.046076294
710	0.80304176	0.19695827
711	0.4280356	0.5719644
712	0.57910436	0.4208956
713	0.8817276	0.118272476
714	0.8171502	0.18284982
715	0.7395423	0.26045763
716	0.41461337	0.58538663
717	0.96852	0.031480007
718	0.58489454	0.4151055
719	0.8865031	0.11349688
720	0.8692804	0.13071962
721	0.8531726	0.14682744
722	0.53712016	0.46287984
723	0.9480738	0.051926255
724	0.85705507	0.14294496
725	0.8599435	0.1400565
726	0.8823191	0.11768097
727	0.15374185	0.8462581
728	0.9458844	0.054115556
729	0.9663706	0.033629436
730	0.93888766	0.06111237
731	0.6308609	0.36913908
732	0.9319019	0.06809813
733	0.9653454	0.034654632
734	0.8210613	0.17893866
735	0.64327407	0.3567259
736	0.79651904	0.20348096
737	0.96896845	0.031031564
738	0.9555731	0.04442698
739	0.25132588	0.7486741
740	0.777993	0.22200699
741	0.28803632	0.71196365
742	0.92774	0.07226001
743	0.98250973	0.017490342
744	0.93682486	0.06317513
745	0.68839747	0.31160253
746	0.7873715	0.21262847
747	0.9501561	0.049843952
748	0.40803355	0.5919665
749	0.8172323	0.18276763
750	0.7584129	0.24158707
751	0.53307146	0.46692854
752	0.7039645	0.2960356
753	0.61689997	0.3831
754	0.91801924	0.08198083
755	0.22989005	0.77010995
756	0.48985994	0.5101401
757	0.3069655	0.6930345
758	0.93638325	0.06361676
759	0.9390641	0.060935915
760	0.67035335	0.32964668
761	0.62949175	0.3705083
762	0.24344844	0.75655156
763	0.87829375	0.12170632
764	0.9850369	0.014963117
765	0.17032564	0.8296743
766	0.5324974	0.4675026
767	0.34484035	0.65515965
768	0.13226832	0.86773163
769	0.9233453	0.07665463
770	0.7952315	0.2047685
771	0.95422226	0.04577778
772	0.9017151	0.0982849
773	0.97395134	0.026048647
774	0.90529704	0.094703026
775	0.40036136	0.59963864
776	0.9577378	0.04226219
777	0.85870814	0.14129183
778	0.9233162	0.076683834
779	0.76992935	0.2300707
780	0.8987344	0.10126562
781	0.9387645	0.061235536
782	0.67149776	0.32850224
783	0.78149164	0.2185083
784	0.86451083	0.13548912
785	0.35996196	0.640038
786	0.87951136	0.120488666
787	0.82017124	0.17982878
788	0.92860985	0.071390174
789	0.5136238	0.48637626
790	0.9250866	0.074913315
791	0.40592375	0.5940762
792	0.5462114	0.4537886
793	0.7954428	0.20455715
794	0.44429046	0.55570954
795	0.687834	0.31216592
796	0.5632457	0.43675423
797	0.21780282	0.7821972
798	0.5378367	0.46216333
799	0.6545001	0.3454999
800	0.9642464	0.035753604
801	0.6092642	0.39073583
802	0.9036418	0.09635821
803	0.9030535	0.09694645
804	0.24676022	0.7532398
805	0.9335297	0.066470385
806	0.9639168	0.036083296
807	0.79836667	0.20163333
808	0.5655533	0.4344467
809	0.6338656	0.36613443
810	0.6173269	0.38267308
811	0.4916319	0.50836813
812	0.7440354	0.2559646
813	0.7498682	0.2501318
814	0.8546088	0.14539127
815	0.45843726	0.5415627
816	0.9123036	0.08769642
817	0.9680748	0.031925194
818	0.9362246	0.06377535
819	0.3756182	0.6243818
820	0.8634343	0.13656569
821	0.5406136	0.45938644
822	0.3738475	0.6261525
823	0.9640775	0.03592252
824	0.6942246	0.3057754
825	0.71507674	0.2849233
826	0.9370784	0.06292156
827	0.48512152	0.51487845
828	0.9425415	0.057458457
829	0.9871207	0.0128793195
830	0.8947401	0.10525991
831	0.9192166	0.08078337
832	0.28156546	0.7184345
833	0.86444384	0.1355562
834	0.40923244	0.59076756
835	0.9258933	0.07410666
836	0.4645341	0.53546584
837	0.8803431	0.11965689
838	0.29958686	0.70041317
839	0.78623134	0.21376866
840	0.94380087	0.056199145
841	0.50195384	0.49804616
842	0.7433113	0.2566887
843	0.7320099	0.2679901
844	0.15717387	0.8428261
845	0.9745744	0.025425602
846	0.9430356	0.056964464
847	0.6922819	0.3077181
848	0.7442947	0.25570524
849	0.29097214	0.7090279
850	0.9595058	0.04049425
851	0.20863645	0.79136354
852	0.691425	0.308575
853	0.80940264	0.19059731
854	0.86134994	0.13865009
855	0.8800775	0.119922504
856	0.7245523	0.27544776
857	0.5365071	0.4634928
858	0.5073934	0.49260658
859	0.9295883	0.07041162
860	0.9033476	0.096652344
861	0.45863894	0.5413611
862	0.39843318	0.6015668
863	0.26489824	0.73510176
864	0.40367493	0.5963251
865	0.8171788	0.18282126
866	0.7670332	0.23296683
867	0.51366967	0.48633033
868	0.44029668	0.55970335
869	0.96753013	0.032469854
870	0.43009806	0.56990194
871	0.7915044	0.20849565
872	0.9448334	0.05516657
873	0.2576525	0.74234754
874	0.744343	0.255657
875	0.69537514	0.30462483
876	0.7751514	0.22484866
877	0.32444814	0.67555183
878	0.9007391	0.099260986
879	0.9372204	0.06277964
880	0.9539141	0.046085846
881	0.7023031	0.29769692
882	0.98779106	0.012208914
883	0.64594394	0.35405606
884	0.98226625	0.017733699
885	0.7683921	0.2316079
886	0.8559387	0.14406133
887	0.20657685	0.7934232
888	0.89243454	0.10756541
889	0.8536211	0.14637886
890	0.5156987	0.48430133
891	0.8963729	0.10362714
892	0.51029533	0.48970467
893	0.9838176	0.016182384
894	0.6047972	0.39520285
895	0.89070773	0.10929222
896	0.82685256	0.17314745
897	0.68174213	0.31825784
898	0.89420253	0.105797425
899	0.82585	0.17415
900	0.44248852	0.5575115
901	0.97558516	0.024414845
902	0.7407648	0.25923523
903	0.95548177	0.044518307
904	0.80768573	0.1923143
905	0.20720525	0.79279476
906	0.8144123	0.18558767
907	0.7496071	0.25039288
908	0.86446315	0.13553679
909	0.970168	0.029831966
910	0.77709496	0.22290505
911	0.9619451	0.038054865
912	0.5522477	0.4477523
913	0.80038166	0.19961831
914	0.8021934	0.19780654
915	0.9712749	0.028725132
916	0.93369174	0.066308245
917	0.5737994	0.4262007
918	0.67778647	0.3222135
919	0.9878457	0.012154291
920	0.09672385	0.90327615
921	0.87807596	0.1219241
922	0.8970647	0.102935314
923	0.8090137	0.19098626
924	0.34217548	0.6578245
925	0.82269657	0.17730346
926	0.88148224	0.11851782
927	0.90690035	0.093099676
928	0.9822811	0.017718906
929	0.79045266	0.20954731
930	0.8518066	0.14819343
931	0.9778546	0.022145344
932	0.73088163	0.26911834
933	0.34858054	0.65141946
934	0.8689893	0.13101077
935	0.46930575	0.5306942
936	0.8492376	0.15076238
937	0.9276227	0.072377264
938	0.51247096	0.4875291
939	0.7445428	0.25545722
940	0.91140085	0.08859919
941	0.86458486	0.13541508
942	0.74830115	0.25169882
943	0.92360556	0.07639446
944	0.9185941	0.08140585
945	0.94299954	0.05700049
946	0.7274115	0.27258843
947	0.6019734	0.3980266
948	0.94003195	0.05996802
949	0.64023787	0.35976207
950	0.14999604	0.8500039
951	0.6277146	0.37228543
952	0.9546725	0.04532755
953	0.46398407	0.53601587
954	0.102379136	0.89762086
955	0.10620262	0.89379734
956	0.49519378	0.5048063
957	0.11469717	0.8853028
958	0.8662816	0.13371837
959	0.9642201	0.035779897
960	0.5137863	0.48621362
961	0.81605667	0.1839433
962	0.80919695	0.19080302
963	0.160136	0.839864
964	0.17320295	0.826797
965	0.9568861	0.04311391
966	0.6386534	0.36134663
967	0.86584675	0.13415325
968	0.60054463	0.39945537
969	0.3194671	0.68053293
970	0.7932311	0.20676884
971	0.641335	0.358665
972	0.9841022	0.01589784
973	0.9799417	0.020058211
974	0.23396574	0.76603425
975	0.39705777	0.6029423
976	0.73382455	0.26617545
977	0.56413907	0.43586096
978	0.2677383	0.73226166
979	0.44048655	0.55951345
980	0.92442644	0.07557353
981	0.39764318	0.60235685
982	0.8310372	0.16896279
983	0.82551324	0.17448673
984	0.39569235	0.60430765
985	0.4015987	0.59840137
986	0.41539267	0.58460736
987	0.7171368	0.28286323
988	0.6076147	0.39238536
989	0.9394329	0.060567096
990	0.94926184	0.050738122
991	0.9441397	0.055860274
992	0.6437395	0.35626045
993	0.94516927	0.054830708
994	0.7998566	0.20014346
995	0.86335754	0.13664246
996	0.792031	0.20796897
997	0.9839199	0.01608006
998	0.7141261	0.28587392
999	0.71923435	0.28076565
1000	0.78935367	0.21064633
1001	0.67625886	0.3237411
1002	0.9708617	0.02913829
1003	0.25084558	0.74915445
1004	0.3592289	0.6407711
1005	0.6305092	0.36949083
1006	0.9665754	0.033424623
1007	0.37995863	0.6200414
1008	0.981965	0.018034989
1009	0.37843692	0.6215631
1010	0.96826226	0.03173774
1011	0.4318865	0.5681135
1012	0.58283263	0.41716737
1013	0.94112694	0.05887304
1014	0.58380747	0.4161925
1015	0.56522775	0.43477222
1016	0.6335759	0.36642408
1017	0.57444036	0.42555967
1018	0.85957026	0.14042972
1019	0.72923225	0.27076775
1020	0.50708413	0.49291587
1021	0.6781297	0.3218703
1022	0.19884671	0.80115324
1023	0.71177554	0.2882245
1024	0.6610658	0.33893412
1025	0.96179724	0.038202807
1026	0.37598947	0.6240105
1027	0.75649595	0.2435041
1028	0.7709104	0.2290896
1029	0.79193103	0.20806894
1030	0.50592524	0.49407473
1031	0.9205828	0.07941726
1032	0.6934	0.30659994
1033	0.7098732	0.29012677
1034	0.23375674	0.7662433
1035	0.5930957	0.40690425
1036	0.34368882	0.6563112
1037	0.8038929	0.19610704
1038	0.83418185	0.1658181
1039	0.8309676	0.16903242
1040	0.7779038	0.2220962
1041	0.3756284	0.6243716
1042	0.9150697	0.08493028
1043	0.8185583	0.18144171
1044	0.9238552	0.07614477
1045	0.82053226	0.17946778
1046	0.4023888	0.59761125
1047	0.545277	0.45472303
1048	0.6114979	0.38850212
1049	0.6618618	0.33813828
1050	0.80378544	0.19621453
1051	0.9830941	0.016905881
1052	0.86430126	0.13569874
1053	0.9043151	0.09568488
1054	0.9230852	0.07691482
1055	0.6108457	0.3891543
1056	0.5351392	0.46486074
1057	0.503851	0.49614897
1058	0.5476827	0.4523173
1059	0.994589	0.0054110247
1060	0.8374153	0.1625847
1061	0.81771326	0.18228675
1062	0.697509	0.302491
1063	0.27440962	0.72559035
1064	0.72372955	0.27627045
1065	0.6861166	0.3138834
1066	0.29452282	0.70547724
1067	0.7656031	0.23439682
1068	0.88482463	0.1151754
1069	0.25493503	0.74506503
1070	0.7837954	0.21620458
1071	0.4876901	0.5123099
1072	0.6706837	0.32931638
1073	0.9666889	0.03331112
1074	0.9212831	0.07871691
1075	0.7377122	0.26228786
1076	0.2898402	0.71015984
1077	0.44881764	0.5511824
1078	0.25116616	0.74883384
1079	0.53493816	0.46506184
1080	0.46359172	0.5364083
1081	0.81439555	0.18560444
1082	0.94587266	0.054127328
1083	0.9603085	0.039691478
1084	0.90599936	0.09400065
1085	0.6536113	0.34638873
1086	0.72814757	0.27185246
1087	0.25948703	0.74051297
1088	0.5927758	0.4072242
1089	0.122789025	0.877211
1090	0.71197456	0.2880255
1091	0.6857397	0.31426027
1092	0.92961615	0.07038387
1093	0.5312153	0.46878472
1094	0.7145216	0.28547844
1095	0.61477053	0.3852294
1096	0.60310316	0.39689684
1097	0.72687215	0.27312788
1098	0.60322195	0.39677808
1099	0.9034031	0.096596874
1100	0.37100193	0.6289981
1101	0.7056256	0.29437444
1102	0.91206974	0.08793033
1103	0.9322762	0.06772386
1104	0.444655	0.555345
1105	0.22741272	0.77258736
1106	0.7926715	0.20732847
1107	0.52817994	0.47182
1108	0.9494428	0.050557256
1109	0.5476765	0.4523235
1110	0.9616882	0.038311794
1111	0.23961852	0.76038146
1112	0.5479022	0.45209777
1113	0.47483265	0.52516735
1114	0.9840449	0.015955115
1115	0.45568183	0.54431814
1116	0.37164196	0.628358
1117	0.89394194	0.106058046
1118	0.54914284	0.45085713
1119	0.49654362	0.5034564
1120	0.9631579	0.03684213
1121	0.28109932	0.71890074
