# Supplementary material for: Evaluating deep learning-based melanoma classification using immunohistochemistry and routine histology: A three center study
Source: PLoS One. 2024 Jan 19;19(1):e0297146. doi: 10.1371/journal.pone.0297146 (PMC10798511; doi:10.1371/journal.pone.0297146)
Supplement: S5 Dataset — (ZIP) [file pone.0297146.s011.zip › minimal_dataset/tile_predictions/dresden/700800-S4_ind_ISlab_0.0.csv]

	0	1
0	0.9280646	0.071935356
1	0.981215	0.018784992
2	0.012830428	0.9871696
3	0.9818123	0.018187735
4	0.9926561	0.007343865
5	0.9424944	0.057505604
6	0.66873026	0.33126974
7	0.3814701	0.61852986
8	0.55015755	0.44984245
9	0.712938	0.28706202
10	0.67207414	0.32792586
11	0.9411395	0.0588605
12	0.9117078	0.08829216
13	0.73217463	0.26782534
14	0.77498454	0.22501545
15	0.9697623	0.030237706
16	0.9204884	0.07951152
17	0.88526636	0.11473364
18	0.96188414	0.038115874
19	0.55295753	0.44704247
20	0.8499738	0.15002622
21	0.6339326	0.36606747
22	0.8606431	0.13935694
23	0.9937909	0.0062090997
24	0.7761747	0.22382525
25	0.7108489	0.2891511
26	0.49638522	0.5036148
27	0.6659349	0.3340651
28	0.3677112	0.63228875
29	0.8260443	0.17395568
30	0.9375902	0.062409822
31	0.85529584	0.14470422
32	0.34902054	0.6509794
33	0.8897993	0.11020071
34	0.9631604	0.036839586
35	0.64949334	0.35050666
36	0.95957595	0.0404241
37	0.9307294	0.069270626
38	0.9160382	0.08396182
39	0.9129333	0.08706677
40	0.5702792	0.42972085
41	0.9821677	0.017832244
42	0.93515813	0.06484184
43	0.83937716	0.16062279
44	0.8271326	0.17286743
45	0.7612095	0.23879053
46	0.95473063	0.04526933
47	0.93237257	0.06762742
48	0.9611614	0.038838644
49	0.8877952	0.11220482
50	0.99433726	0.005662748
51	0.8772829	0.122717105
52	0.92280686	0.07719316
53	0.9905782	0.009421895
54	0.624697	0.375303
55	0.9153901	0.08460992
56	0.47784868	0.5221513
57	0.96701926	0.032980774
58	0.6473854	0.35261458
59	0.9464481	0.053551864
60	0.91804916	0.08195085
61	0.9061625	0.09383747
62	0.9730461	0.026953906
63	0.98216105	0.017839013
64	0.94701374	0.05298626
65	0.22350864	0.7764913
66	0.108069375	0.8919307
67	0.83771265	0.16228738
68	0.9598032	0.04019677
69	0.8739744	0.12602559
70	0.6562727	0.34372732
71	0.8084186	0.19158144
72	0.96217024	0.037829746
73	0.7911667	0.20883326
74	0.87168634	0.12831369
75	0.95395607	0.04604391
76	0.85816354	0.14183643
77	0.84450656	0.15549338
78	0.9606185	0.039381485
79	0.8710377	0.12896226
80	0.73895335	0.26104662
81	0.76974845	0.2302515
82	0.9580527	0.041947287
83	0.9872125	0.012787466
84	0.99595094	0.004049004
85	0.9931706	0.0068293633
86	0.9163468	0.08365317
87	0.99423236	0.0057676025
88	0.9425056	0.05749436
89	0.80955696	0.19044308
90	0.92152774	0.07847221
91	0.6802031	0.31979692
92	0.752522	0.24747796
93	0.8298234	0.17017668
94	0.99042666	0.009573347
95	0.9840448	0.015955169
96	0.9798019	0.020198153
97	0.95574117	0.044258818
98	0.96584934	0.034150664
99	0.75759387	0.24240614
100	0.8733819	0.1266181
101	0.4092919	0.5907081
102	0.80877894	0.19122107
103	0.7204952	0.27950475
104	0.67403	0.32597
105	0.9900303	0.009969639
106	0.9466271	0.053372882
107	0.51609457	0.48390543
108	0.9949531	0.0050468673
109	0.82893074	0.17106932
110	0.7239134	0.27608666
111	0.9404384	0.059561595
112	0.83360404	0.16639596
113	0.91953564	0.080464415
114	0.9696605	0.030339412
115	0.8933789	0.106621124
116	0.9514399	0.04856005
117	0.8358635	0.16413653
118	0.49774027	0.50225973
119	0.9074848	0.092515215
120	0.909017	0.090983026
121	0.6736264	0.32637358
122	0.97570205	0.02429795
123	0.96557295	0.03442706
124	0.896657	0.10334303
125	0.93757004	0.06242999
126	0.9796311	0.02036882
127	0.68043983	0.3195602
128	0.97123456	0.028765496
129	0.9991166	0.0008833521
130	0.7035915	0.29640844
131	0.6769828	0.3230172
132	0.96937627	0.03062368
133	0.411416	0.58858407
134	0.8386406	0.16135944
135	0.92737824	0.07262181
136	0.90336347	0.096636474
137	0.96895033	0.031049663
138	0.9522692	0.047730822
139	0.79167074	0.20832925
140	0.37915385	0.6208462
141	0.4030388	0.5969612
142	0.42735147	0.5726485
143	0.8827692	0.117230825
144	0.9693317	0.030668294
145	0.8970115	0.10298848
146	0.88072586	0.11927415
147	0.99558747	0.0044125365
148	0.8581482	0.14185186
149	0.89531314	0.104686804
150	0.7908283	0.20917168
151	0.86864865	0.13135134
152	0.85996884	0.1400312
153	0.93967885	0.06032118
154	0.78857005	0.21142994
155	0.9954072	0.0045928634
156	0.5717655	0.42823452
157	0.8867949	0.11320515
158	0.8100087	0.1899913
159	0.950241	0.049758926
160	0.85446495	0.14553504
161	0.92700905	0.072990954
162	0.94817835	0.05182166
163	0.9157343	0.08426563
164	0.85724354	0.14275642
165	0.1790081	0.82099193
166	0.96771616	0.03228387
167	0.9917032	0.008296838
168	0.93643	0.06357
169	0.8683301	0.1316699
170	0.97308975	0.02691027
171	0.9664698	0.033530224
172	0.89542526	0.104574755
173	0.7528295	0.24717052
174	0.6860527	0.31394735
175	0.94516546	0.05483454
176	0.9403218	0.059678145
177	0.5748506	0.42514938
178	0.6983901	0.30160984
179	0.92493224	0.075067736
180	0.86384624	0.1361537
181	0.9089026	0.09109746
182	0.9237279	0.076272085
183	0.8986108	0.10138921
184	0.8208955	0.17910448
185	0.87247443	0.1275255
186	0.9607245	0.0392755
187	0.5637918	0.43620816
188	0.663603	0.33639696
189	0.9582739	0.041726153
190	0.948967	0.05103302
191	0.87438715	0.12561287
192	0.92773956	0.0722605
193	0.99784243	0.0021575605
194	0.9290808	0.07091921
195	0.98096097	0.019039106
196	0.92931163	0.07068832
197	0.8609529	0.1390471
198	0.8969683	0.103031695
199	0.9566745	0.043325543
200	0.7783584	0.22164164
201	0.98268396	0.017316008
202	0.9201295	0.07987056
203	0.8421799	0.15782009
204	0.9921274	0.007872571
205	0.988351	0.011649053
206	0.89827025	0.10172973
207	0.8980981	0.10190191
208	0.9051712	0.09482884
209	0.99353963	0.0064603547
210	0.54122806	0.458772
211	0.81963706	0.180363
212	0.8376561	0.16234386
213	0.39639428	0.6036057
214	0.83085287	0.16914716
215	0.97915035	0.02084967
216	0.8903499	0.10965003
217	0.90960693	0.0903931
218	0.83408576	0.16591425
219	0.40321955	0.5967805
220	0.5155409	0.48445907
221	0.84863335	0.15136673
222	0.766645	0.23335502
223	0.97829586	0.02170412
224	0.9982261	0.0017739116
225	0.94350713	0.05649287
226	0.8157796	0.1842204
227	0.9569824	0.0430176
228	0.5444142	0.45558578
229	0.8357376	0.16426244
230	0.85491836	0.14508164
231	0.7922349	0.20776512
232	0.96979564	0.030204332
233	0.8451506	0.15484944
234	0.898888	0.10111201
235	0.7783644	0.22163558
236	0.89636457	0.10363549
237	0.5927285	0.40727153
238	0.9969414	0.0030586002
239	0.98458177	0.015418188
240	0.97875255	0.021247502
241	0.8713961	0.12860386
242	0.89301026	0.10698978
243	0.9510061	0.048993856
244	0.562283	0.43771702
245	0.84450096	0.15549906
246	0.4850581	0.5149419
247	0.7864432	0.2135568
248	0.5306882	0.46931177
249	0.9582957	0.041704323
250	0.9793788	0.020621119
251	0.97247756	0.027522475
252	0.71825063	0.28174937
253	0.9968929	0.003107051
254	0.78253925	0.21746072
255	0.5627009	0.43729904
256	0.74327	0.25673005
257	0.6938265	0.30617347
258	0.77277595	0.22722407
259	0.52175546	0.47824457
260	0.9552859	0.04471413
261	0.94343567	0.056564327
262	0.9157909	0.084209144
263	0.9699358	0.030064154
264	0.94257784	0.057422172
265	0.8948365	0.10516352
266	0.91331846	0.08668151
267	0.80124784	0.19875214
268	0.9823136	0.0176865
269	0.7700547	0.2299453
270	0.9379426	0.062057365
271	0.6815778	0.31842223
272	0.94762385	0.052376147
273	0.6129061	0.38709387
274	0.9987024	0.0012975698
275	0.39553857	0.60446143
276	0.99710196	0.0028980318
277	0.99494606	0.005054013
278	0.461275	0.53872496
279	0.9881024	0.011897587
280	0.7888674	0.21113262
281	0.67395616	0.32604384
282	0.97573507	0.024264976
283	0.82303655	0.17696345
284	0.6799616	0.32003844
285	0.78639305	0.21360695
286	0.4140528	0.5859472
287	0.73717976	0.2628202
288	0.89452964	0.10547042
289	0.951273	0.04872703
290	0.82382596	0.176174
291	0.48255268	0.5174473
292	0.6084825	0.39151746
293	0.52743423	0.47256577
294	0.9780402	0.021959772
295	0.9058882	0.09411176
296	0.799107	0.20089304
297	0.69838685	0.30161315
298	0.8682193	0.13178076
299	0.9551518	0.04484819
300	0.6236954	0.37630466
301	0.9647503	0.03524971
302	0.9727558	0.027244221
303	0.7304494	0.2695506
304	0.90537995	0.09462005
305	0.6434483	0.3565517
306	0.95606434	0.043935634
307	0.96772945	0.03227051
308	0.85204744	0.14795254
309	0.5910103	0.4089898
310	0.837388	0.16261199
311	0.85461867	0.1453813
312	0.24470948	0.75529045
313	0.79792684	0.20207317
314	0.4630334	0.53696656
315	0.97377354	0.026226504
316	0.8960006	0.103999384
317	0.88047206	0.11952788
318	0.9634189	0.03658112
319	0.73032844	0.26967156
320	0.66282403	0.33717602
321	0.8741039	0.12589613
322	0.51101923	0.48898074
323	0.98559767	0.014402323
324	0.92711645	0.07288355
325	0.9459693	0.054030657
326	0.8892281	0.110771865
327	0.9740984	0.025901625
328	0.81168526	0.18831477
329	0.8001694	0.19983062
330	0.71825004	0.28174996
331	0.5074092	0.4925908
332	0.9315035	0.06849657
333	0.9234664	0.07653359
334	0.7204158	0.27958423
335	0.8194947	0.18050522
336	0.63493633	0.36506367
337	0.9247857	0.075214334
338	0.97851473	0.021485288
339	0.9047455	0.09525445
340	0.15830877	0.84169126
341	0.8150299	0.18497007
342	0.9829443	0.01705574
343	0.76577085	0.23422916
344	0.8325785	0.16742155
345	0.8036886	0.19631146
346	0.96624184	0.033758238
347	0.79820967	0.20179036
348	0.9488272	0.05117282
349	0.9383753	0.061624736
350	0.96686536	0.033134658
351	0.9569712	0.04302873
352	0.98628783	0.013712133
353	0.9130224	0.08697763
354	0.64158547	0.3584146
355	0.8481561	0.15184386
356	0.992454	0.0075460155
357	0.28520802	0.71479195
358	0.85592675	0.1440732
359	0.15363468	0.84636533
360	0.72803366	0.27196628
361	0.9285117	0.07148832
362	0.41682765	0.5831724
363	0.96731836	0.032681696
364	0.97363585	0.026364157
365	0.8918089	0.10819112
366	0.72573817	0.27426183
367	0.8893318	0.110668205
368	0.39900923	0.6009908
369	0.9109048	0.08909517
370	0.8067974	0.19320266
371	0.65111405	0.34888592
372	0.71164924	0.2883508
373	0.7167577	0.28324234
374	0.2565649	0.7434351
375	0.948295	0.051705044
376	0.9843789	0.0156211145
377	0.4984023	0.5015977
378	0.99843365	0.0015663909
379	0.25375015	0.74624985
380	0.80666596	0.19333401
381	0.98609203	0.013907923
382	0.9132222	0.08677782
383	0.42264265	0.5773574
384	0.97589	0.024110047
385	0.9826493	0.01735068
