# Supplementary material for: Evaluating deep learning-based melanoma classification using immunohistochemistry and routine histology: A three center study
Source: PLoS One. 2024 Jan 19;19(1):e0297146. doi: 10.1371/journal.pone.0297146 (PMC10798511; doi:10.1371/journal.pone.0297146)
Supplement: S5 Dataset — (ZIP) [file pone.0297146.s011.zip › minimal_dataset/tile_predictions/dresden/745192-1-S4_ind_ISlab_1.0.csv]

	0	1
0	0.0069167144	0.99308324
1	0.30783397	0.69216603
2	0.29226235	0.7077377
3	0.0003016004	0.9996984
4	0.0057445704	0.9942555
5	0.019203959	0.980796
6	0.0013195003	0.99868053
7	0.2557522	0.7442478
8	0.12482835	0.87517166
9	0.6836416	0.31635842
10	0.098979846	0.9010202
11	0.11620374	0.8837963
12	0.08233789	0.9176621
13	0.061290506	0.93870944
14	0.10159948	0.8984005
15	0.0095856115	0.9904144
16	0.8245015	0.17549849
17	0.016970873	0.98302907
18	0.04766273	0.9523373
19	0.038513396	0.9614866
20	0.20386797	0.7961321
21	0.17852867	0.82147133
22	0.025266284	0.9747337
23	0.092994496	0.9070055
24	0.00083084987	0.99916923
25	0.13359626	0.86640376
26	0.015479425	0.9845206
27	0.0558714	0.9441286
28	0.3943013	0.6056987
29	0.069883026	0.930117
30	0.0011801084	0.9988199
31	0.19061579	0.80938417
32	0.027569415	0.9724305
33	0.10297238	0.8970277
34	0.021988079	0.97801197
35	0.09894999	0.90105003
36	0.0047229757	0.99527705
37	0.003508998	0.996491
38	0.030640453	0.9693596
39	0.0053446707	0.9946554
40	0.048886515	0.9511135
41	0.008142334	0.9918576
42	0.016720658	0.98327935
43	0.04778318	0.9522168
44	0.012406469	0.9875936
45	0.17449588	0.8255041
46	0.073339045	0.926661
47	0.033601888	0.9663981
48	0.0009964843	0.9990036
49	0.020942261	0.9790578
50	0.0317343	0.9682657
51	0.029960675	0.9700393
52	0.005517308	0.99448276
53	0.062395908	0.9376041
54	0.01866085	0.98133916
55	0.04595033	0.9540497
56	0.046923585	0.9530764
57	0.025333032	0.974667
58	0.013332329	0.98666763
59	0.062937826	0.9370622
60	0.038928658	0.9610713
61	0.03812454	0.96187544
62	0.027691992	0.97230804
63	0.00095182715	0.9990482
64	0.00969401	0.990306
65	0.00079385086	0.9992061
66	0.008815053	0.9911849
67	0.0024656912	0.9975343
68	0.19826356	0.8017365
69	0.020439731	0.97956026
70	0.15155385	0.84844613
71	0.0031666127	0.9968334
72	0.0036352666	0.9963648
73	0.0035834033	0.99641657
74	0.026556212	0.9734438
75	0.032408003	0.96759206
76	0.16417526	0.8358247
77	0.013066406	0.9869336
78	0.0024926532	0.9975074
79	0.0999054	0.90009457
80	0.0002559493	0.999744
81	0.0144764455	0.9855236
82	0.10231719	0.8976828
83	0.014717962	0.9852821
84	0.032157607	0.96784234
85	0.0005106851	0.9994893
86	0.4653518	0.53464824
87	0.09368869	0.9063113
88	0.0076301266	0.9923699
89	0.004047097	0.99595296
90	0.008148962	0.99185103
91	0.009258005	0.990742
92	0.0706022	0.9293978
93	0.073083945	0.92691606
94	0.13594496	0.8640551
95	0.085017264	0.9149828
96	0.070747614	0.9292523
97	0.0043179626	0.995682
98	0.07387191	0.9261281
99	0.01806229	0.98193765
100	0.007353995	0.992646
101	0.100313544	0.89968646
102	0.0085773235	0.9914227
103	0.0047500124	0.99525
104	0.007828679	0.9921713
105	0.085756764	0.9142433
106	0.1890517	0.8109483
107	0.015682032	0.984318
108	0.15733154	0.8426685
109	0.16441125	0.8355888
110	0.034091827	0.96590817
111	0.0026519494	0.99734807
112	0.12874103	0.871259
113	0.010745477	0.9892545
114	0.009828937	0.990171
115	0.18502882	0.8149712
116	0.016668158	0.9833318
117	0.12825356	0.87174636
118	0.5140659	0.4859341
119	0.016492963	0.98350704
120	0.0052128164	0.9947872
121	0.426142	0.573858
122	0.04343669	0.95656335
123	0.0044342196	0.9955657
124	0.0027777588	0.9972223
125	0.022997273	0.97700274
126	0.008843984	0.991156
127	0.23206072	0.7679393
128	0.030891532	0.9691085
129	0.019615287	0.9803847
130	0.00087147654	0.9991285
131	0.016208416	0.9837916
132	0.14280993	0.8571901
133	0.005645039	0.99435496
134	0.020706654	0.97929335
135	0.045926224	0.9540738
136	0.01749488	0.9825051
137	0.027799722	0.97220033
138	0.0050377385	0.9949622
139	0.44456452	0.5554355
140	0.020477679	0.97952235
141	0.1273924	0.8726076
142	0.2142074	0.7857926
143	0.16228265	0.8377173
144	0.0021873969	0.9978126
145	0.36022273	0.63977724
146	0.0043370603	0.995663
147	0.0026354988	0.99736446
148	0.063487306	0.93651265
149	0.01963358	0.9803664
150	0.2359943	0.7640057
151	0.0014870649	0.9985129
152	0.13498351	0.86501646
153	0.011289597	0.98871046
154	0.002762602	0.9972373
155	0.041616578	0.9583834
156	0.045165543	0.9548344
157	0.0513997	0.9486003
158	0.0036431402	0.9963568
159	0.01102947	0.9889705
160	0.28827912	0.7117209
161	0.13886225	0.86113775
162	0.40407902	0.595921
163	0.0038879355	0.99611205
164	0.0013562843	0.9986437
165	0.15837125	0.84162873
166	0.02329177	0.97670823
167	0.13923556	0.8607644
168	0.53767866	0.4623213
169	0.074310385	0.92568964
170	0.31908992	0.6809101
171	0.4766244	0.5233756
172	0.041979708	0.9580203
173	0.004601458	0.9953986
174	0.45086354	0.5491365
175	0.014033517	0.9859665
176	0.009700127	0.9902998
177	0.053659927	0.94634
178	0.007261395	0.99273854
179	0.0074649523	0.992535
180	0.015701424	0.9842986
181	0.00695311	0.99304694
182	0.013514212	0.98648584
183	0.014606175	0.98539376
184	0.03546581	0.9645342
185	0.19532222	0.8046778
186	0.05671808	0.94328195
187	0.10993617	0.8900639
188	0.20972668	0.79027337
189	0.5932482	0.40675184
190	0.018975826	0.98102415
191	0.31762573	0.68237424
192	0.028956294	0.97104377
193	0.05609224	0.94390774
194	0.0013779289	0.99862206
195	0.033512834	0.96648717
196	0.307279	0.69272107
197	0.13944885	0.8605512
198	0.020408373	0.97959167
199	0.09210552	0.90789443
200	0.30272576	0.69727427
201	0.019855285	0.98014474
202	0.0027771099	0.9972229
203	0.48616162	0.5138384
204	0.10003273	0.8999673
205	0.00731808	0.9926819
206	0.4473774	0.55262256
207	0.031063536	0.96893644
208	0.011996234	0.98800373
209	0.004436401	0.9955636
210	0.4304861	0.56951386
211	0.13798201	0.862018
212	0.15458308	0.8454169
213	0.8209466	0.17905343
214	0.002708415	0.9972915
215	0.0077458257	0.99225414
216	0.78659075	0.21340922
217	0.0040894365	0.9959105
218	0.2909992	0.70900077
219	0.18330273	0.81669724
220	0.02904328	0.97095674
221	0.2999817	0.7000183
222	0.0026666082	0.9973334
223	0.031519007	0.96848106
224	0.23954289	0.76045716
225	0.010178618	0.98982143
226	0.047438733	0.95256126
227	0.11091454	0.8890854
228	0.20235333	0.7976467
229	0.006313542	0.9936865
230	0.043628637	0.9563714
231	0.040127113	0.95987296
232	0.07620725	0.9237927
233	0.029690571	0.9703094
234	0.22094938	0.7790506
235	0.24271208	0.7572879
236	0.054474056	0.94552594
237	0.14982809	0.8501719
238	0.030095033	0.96990496
239	0.2925936	0.70740646
240	0.43847173	0.56152827
241	0.4961584	0.5038416
242	0.24432683	0.75567317
243	0.04469571	0.95530427
244	0.022546256	0.97745377
245	0.036787592	0.9632124
246	0.0071125836	0.99288744
247	0.012446226	0.98755383
248	0.011568646	0.98843133
249	0.02368441	0.9763156
250	0.0093407035	0.99065936
251	0.014028319	0.98597175
252	0.4702273	0.52977276
253	0.005889583	0.9941104
254	0.003107361	0.99689263
255	0.0105697755	0.9894302
256	0.050542925	0.94945705
257	0.006305598	0.99369437
258	0.035337698	0.9646623
259	0.0025815843	0.9974184
260	0.040421814	0.9595782
261	0.27487555	0.7251245
262	0.12794504	0.87205493
263	0.29384816	0.70615184
264	0.027361423	0.9726386
265	0.02974717	0.9702528
266	0.0067701587	0.99322987
267	0.030641906	0.9693581
268	0.0038587272	0.99614125
269	0.22159171	0.7784083
270	0.48818964	0.51181036
271	0.028227068	0.9717729
272	0.014883813	0.9851162
273	0.013464607	0.9865354
274	0.105115436	0.8948846
275	0.06181722	0.9381827
276	0.18879554	0.8112045
277	0.033726856	0.9662732
278	0.024483528	0.9755165
279	0.004387745	0.99561226
280	0.040516216	0.95948374
281	0.011932599	0.9880674
282	0.24688621	0.7531138
283	0.0070992513	0.9929007
284	0.007872139	0.9921279
285	0.20535743	0.79464257
286	0.16522694	0.83477306
287	0.06532685	0.93467313
288	0.0025870774	0.997413
289	0.023423107	0.97657686
290	0.018268662	0.98173136
291	0.0011709121	0.99882907
292	0.25640756	0.7435925
293	0.02653342	0.9734666
294	0.018380122	0.98161983
295	0.2459658	0.7540342
296	0.005481843	0.9945182
297	0.14290944	0.8570906
298	0.13199376	0.86800617
299	0.027848462	0.9721515
300	0.004855608	0.9951443
301	0.6946825	0.30531746
302	0.097876616	0.9021234
303	0.053608097	0.94639194
304	0.015871184	0.98412883
305	0.452252	0.547748
306	0.0049309875	0.995069
307	0.011869753	0.9881302
308	0.01997616	0.9800238
309	0.11797722	0.88202274
310	0.062760085	0.9372399
311	0.18466824	0.8153318
312	0.031034524	0.9689654
313	0.26413676	0.73586327
314	0.059463907	0.94053614
315	0.010749564	0.9892504
316	0.2950943	0.70490575
317	0.0833447	0.9166553
318	0.0013714829	0.9986285
319	0.001994652	0.99800533
320	0.07301799	0.92698205
321	0.04707412	0.95292586
322	0.14012387	0.85987616
323	0.08535336	0.91464657
324	0.04672138	0.95327866
325	0.031662196	0.96833783
326	0.02467539	0.97532463
327	0.27595478	0.7240452
328	0.009707807	0.99029225
329	0.30637583	0.6936242
330	0.225143	0.774857
331	0.0033504327	0.99664956
332	0.016953936	0.98304605
333	0.06575237	0.9342477
334	0.07424998	0.92575
335	0.06282704	0.93717295
336	0.11062198	0.889378
337	0.0121736	0.9878264
338	0.04641591	0.95358413
339	0.0576107	0.9423893
340	0.01436613	0.9856339
341	0.031154817	0.9688451
342	0.6695549	0.33044514
343	0.10031729	0.8996827
344	0.13115577	0.8688443
345	0.0016456046	0.99835443
346	0.07915939	0.9208407
347	0.022206739	0.9777933
348	0.040900227	0.95909977
349	0.21672323	0.7832768
350	0.0022924545	0.9977075
351	0.029490381	0.97050965
352	0.09058767	0.90941226
353	0.04760011	0.9523999
354	0.017850684	0.9821493
355	0.13393907	0.8660609
356	0.002630448	0.9973695
357	0.030814288	0.96918577
358	0.61882216	0.3811779
359	0.007495107	0.99250495
360	0.059210144	0.9407898
361	0.23019624	0.7698037
362	0.007484001	0.992516
363	0.39597535	0.60402465
364	0.01470458	0.9852954
365	0.0036492695	0.99635077
366	0.0088738045	0.99112624
367	0.007546202	0.9924539
368	0.020598942	0.97940105
369	0.27291515	0.7270848
370	0.13138527	0.8686148
371	0.15792303	0.84207696
372	0.058197506	0.94180244
373	0.0057374337	0.9942625
374	0.03661515	0.96338487
375	0.0024412319	0.9975587
376	0.15023814	0.8497619
377	0.035319768	0.9646803
378	0.044511285	0.9554887
379	0.0068713157	0.99312866
380	0.023733892	0.97626615
381	0.007291762	0.99270827
382	0.08173803	0.918262
383	0.0034289686	0.99657106
384	0.002902407	0.9970976
385	0.24191624	0.75808376
386	0.11658843	0.8834116
387	0.44067112	0.5593289
388	0.016687827	0.9833122
389	0.35450095	0.6454991
390	0.028362432	0.9716376
391	0.0272218	0.9727782
392	0.10178065	0.89821935
393	0.06905837	0.93094164
394	0.0025555792	0.9974444
395	0.006636795	0.99336326
396	0.006371514	0.99362844
397	0.0039047957	0.99609524
398	0.037004817	0.96299523
399	0.19595416	0.80404586
400	0.0041961917	0.9958038
401	0.009136286	0.99086374
402	0.0018455356	0.99815446
403	0.1410474	0.8589526
404	0.1880941	0.81190586
405	0.0033942063	0.99660575
406	0.0033061882	0.99669385
407	0.7351165	0.26488355
408	0.15625234	0.8437476
409	0.3188756	0.6811244
410	0.014910166	0.9850898
411	0.033355482	0.9666445
412	0.04055409	0.9594459
413	0.46527156	0.53472847
414	0.011082493	0.98891747
415	0.033684827	0.96631515
416	0.2975607	0.7024393
417	0.0444013	0.9555988
418	0.0038800307	0.99612
419	0.5199631	0.48003694
420	0.024463171	0.9755368
421	0.10180147	0.8981985
422	0.0063090357	0.99369097
423	0.005283554	0.99471647
424	0.008313043	0.991687
425	0.3340095	0.66599053
426	0.0053780214	0.994622
427	0.007332125	0.99266785
428	0.0024827125	0.99751735
429	0.15561582	0.8443842
430	0.001500785	0.9984993
431	0.0352942	0.9647058
432	0.011417188	0.98858285
433	0.010133271	0.98986673
434	0.09810137	0.9018986
435	0.011812208	0.98818785
436	0.25004098	0.749959
437	0.069284156	0.93071586
438	0.01546195	0.9845381
439	0.0017660554	0.9982339
440	0.12683688	0.8731631
441	0.11801456	0.8819855
442	0.035043724	0.9649563
443	0.22541694	0.7745831
444	0.0020837083	0.9979163
445	0.0797215	0.9202785
446	0.20440061	0.79559934
447	0.001974694	0.9980253
448	0.21336687	0.78663313
449	0.11126619	0.8887338
450	0.001097224	0.9989028
451	0.0143996095	0.9856005
452	0.40367228	0.5963277
453	0.003748646	0.9962514
454	0.008686232	0.99131376
455	0.010878742	0.98912126
456	0.20822538	0.7917746
457	0.00245631	0.99754363
458	0.09016381	0.90983623
459	0.016240845	0.98375916
460	0.0053408947	0.9946591
461	0.046801023	0.953199
462	0.22661677	0.77338326
463	0.08184507	0.91815495
464	0.0026650399	0.9973349
465	0.114665754	0.8853343
466	0.02745593	0.9725441
467	0.16724715	0.8327529
468	0.14195502	0.858045
469	0.19107306	0.80892694
470	0.014355155	0.9856448
471	0.020131607	0.97986835
472	0.0141446395	0.9858554
473	0.22627458	0.77372545
474	0.03903822	0.96096176
475	0.023392921	0.97660714
476	0.22502771	0.77497226
477	0.20485723	0.7951427
478	0.38131958	0.61868036
479	0.06249641	0.93750364
480	0.17329165	0.8267084
481	0.028982256	0.9710178
482	0.9745243	0.025475718
483	0.0050969734	0.99490297
484	0.084607586	0.91539234
485	0.3020434	0.6979566
486	0.041425433	0.9585746
487	0.18136199	0.81863797
488	0.05382761	0.94617236
489	0.011828181	0.98817176
490	0.002784532	0.9972154
491	0.033040844	0.9669592
492	0.012981258	0.9870187
493	0.0032577657	0.9967423
494	0.095897615	0.9041024
495	0.04035201	0.95964795
496	0.005992363	0.9940076
497	0.15666714	0.8433328
498	0.007470427	0.9925296
499	0.013511993	0.98648804
500	0.004323136	0.9956768
501	0.08560072	0.9143993
502	0.5256133	0.4743867
503	0.1461531	0.8538469
504	0.4838363	0.5161637
505	0.09801435	0.90198565
506	0.04277826	0.95722175
507	0.15988702	0.840113
508	0.0058696074	0.9941303
509	0.030981628	0.9690184
510	0.010627494	0.98937255
511	0.47503647	0.5249635
512	0.049949903	0.9500501
513	0.0015207583	0.9984793
514	0.005919464	0.9940805
515	0.0013637682	0.9986362
516	0.27155936	0.7284407
517	0.071373075	0.9286269
518	0.0089399945	0.99105996
519	0.32320014	0.67679983
520	0.018752826	0.98124725
521	0.004850998	0.9951491
522	0.005239451	0.9947606
523	0.13498601	0.86501396
524	0.24743572	0.75256425
525	0.098359294	0.9016407
526	0.03142876	0.9685713
527	0.05899467	0.94100535
528	0.025996821	0.97400314
529	0.007579601	0.9924204
530	0.006482036	0.993518
531	0.05659155	0.9434085
532	0.0034915376	0.9965084
533	0.053049557	0.94695044
534	0.054709267	0.9452907
535	0.14884113	0.85115886
536	0.013827045	0.986173
537	0.01599744	0.98400253
538	0.006859316	0.99314064
539	0.47494513	0.52505493
540	0.025899416	0.97410053
541	0.01903533	0.9809647
542	0.47292903	0.527071
543	0.01753098	0.98246896
544	0.39559957	0.60440046
545	0.5352498	0.46475014
546	0.023243094	0.9767569
547	0.013411626	0.9865884
548	0.032052074	0.9679479
549	0.03792552	0.96207446
550	0.25627846	0.74372154
551	0.0782341	0.9217659
552	0.010139128	0.9898609
553	0.050358992	0.949641
554	0.11406205	0.8859379
555	0.025031164	0.9749688
556	0.029265227	0.9707347
557	0.009966391	0.99003357
558	0.008505189	0.9914948
559	0.022431757	0.97756827
560	0.033293933	0.96670604
561	0.044137564	0.95586246
562	0.008581959	0.991418
563	0.013004268	0.98699576
564	0.05183797	0.9481621
565	0.045596156	0.9544039
566	0.040450126	0.9595499
567	0.0031836636	0.99681634
568	0.054442577	0.9455574
569	0.03846877	0.9615312
570	0.0016656789	0.99833435
571	0.23418477	0.7658152
572	0.27945045	0.7205496
573	0.010763714	0.9892363
574	0.73787785	0.26212212
