# Supplementary material for: Evaluating deep learning-based melanoma classification using immunohistochemistry and routine histology: A three center study
Source: PLoS One. 2024 Jan 19;19(1):e0297146. doi: 10.1371/journal.pone.0297146 (PMC10798511; doi:10.1371/journal.pone.0297146)
Supplement: S5 Dataset — (ZIP) [file pone.0297146.s011.zip › minimal_dataset/tile_predictions/dresden/777041-S4_ind_ISlab_1.0.csv]

	0	1
0	0.008435211	0.99156475
1	0.00092758035	0.99907243
2	0.004483378	0.9955166
3	0.577232	0.422768
4	0.029338162	0.9706618
5	0.00052947947	0.99947053
6	0.09458316	0.9054168
7	0.0059053893	0.99409467
8	0.0015190982	0.99848086
9	0.001998344	0.99800164
10	0.00087154715	0.9991285
11	0.004851235	0.99514884
12	0.0023446858	0.9976553
13	0.08383631	0.9161637
14	0.0010313916	0.9989686
15	9.556305e-05	0.9999044
16	0.0006628275	0.99933714
17	0.008495753	0.99150425
18	0.064029165	0.93597084
19	0.0016209517	0.998379
20	0.0044822013	0.9955178
21	0.002547663	0.9974523
22	0.00068169745	0.99931836
23	0.0005940512	0.999406
24	0.0006671135	0.99933285
25	0.0044289394	0.9955711
26	0.0063503054	0.99364966
27	0.001211318	0.99878865
28	0.0013869393	0.998613
29	0.0009995312	0.9990005
30	0.016792621	0.98320735
31	0.010424752	0.98957527
32	0.00087455474	0.9991254
33	0.024666065	0.9753339
34	0.0021750522	0.997825
35	0.00040146822	0.99959856
36	0.003904692	0.99609536
37	0.00017587162	0.9998241
38	0.0015102165	0.99848974
39	0.0006816617	0.99931836
40	0.018796181	0.98120385
41	0.0018083268	0.99819165
42	0.001596999	0.998403
43	0.058979556	0.9410204
44	0.00025062438	0.99974936
45	0.027206564	0.97279346
46	0.009552611	0.9904474
47	0.00038866143	0.9996113
48	0.16526912	0.83473086
49	0.0025095504	0.9974904
