# Supplementary material for: Evaluating deep learning-based melanoma classification using immunohistochemistry and routine histology: A three center study
Source: PLoS One. 2024 Jan 19;19(1):e0297146. doi: 10.1371/journal.pone.0297146 (PMC10798511; doi:10.1371/journal.pone.0297146)
Supplement: S5 Dataset — (ZIP) [file pone.0297146.s011.zip › minimal_dataset/tile_predictions/dresden/781773-S4_ind_ISlab_1.0.csv]

	0	1
0	0.056721296	0.94327873
1	0.54464626	0.45535377
2	0.03766141	0.96233857
3	0.012023931	0.987976
4	0.11482157	0.88517845
5	0.020340104	0.97965986
6	0.0029729963	0.997027
7	0.002883061	0.9971169
8	0.38684273	0.6131573
9	0.02350961	0.9764904
10	0.08933931	0.9106607
11	0.07022395	0.9297761
12	0.030503323	0.9694967
13	0.2868301	0.7131699
14	0.56808126	0.4319187
15	0.00041430505	0.9995857
16	0.25393763	0.74606234
17	0.1584684	0.8415316
18	0.009660641	0.99033934
19	0.04277543	0.9572246
20	0.004955911	0.9950441
21	0.1328627	0.86713725
22	0.010046031	0.989954
23	0.0013599582	0.99864
24	0.042914324	0.95708567
25	0.0052380566	0.994762
26	0.5468644	0.45313564
27	0.38382936	0.61617064
28	0.68407804	0.315922
29	0.13459325	0.8654067
30	0.023212038	0.9767879
31	0.08448036	0.91551965
32	0.034281094	0.96571887
33	0.03830683	0.96169317
34	0.033529248	0.9664708
35	0.0015363109	0.99846375
36	0.4485311	0.55146897
37	0.044836815	0.9551632
38	0.0029651416	0.9970349
39	0.3532204	0.6467796
40	0.013298793	0.9867012
41	0.16014051	0.8398595
42	0.06624949	0.9337505
43	0.037776597	0.9622234
44	0.44312093	0.55687904
45	0.15673368	0.84326637
46	0.21409605	0.78590393
47	0.014783345	0.9852166
48	0.67926264	0.32073736
49	0.01276865	0.9872313
50	0.035420932	0.9645791
51	0.0030393868	0.9969606
52	0.003507161	0.9964928
53	0.0016108245	0.99838924
54	0.0023630406	0.9976369
55	0.39597753	0.6040225
56	0.009467505	0.9905325
57	0.00011475683	0.9998852
58	0.45553526	0.5444647
59	0.08446297	0.915537
60	0.11871515	0.8812849
61	0.5500731	0.4499269
62	0.65377295	0.346227
63	0.3496758	0.6503242
64	0.55342835	0.44657168
65	0.8093623	0.19063774
66	0.82938385	0.17061614
67	0.16131209	0.83868796
68	0.81221455	0.18778545
69	0.12609798	0.873902
70	0.75272775	0.24727228
71	0.0107435305	0.9892565
72	0.31382793	0.68617207
73	0.0005507518	0.9994492
74	0.91485107	0.08514889
75	0.011914046	0.988086
76	0.09089012	0.9091099
77	0.17769967	0.8223003
78	0.0144137945	0.9855862
79	0.0007593992	0.99924064
80	0.22918333	0.7708166
81	0.39638183	0.6036182
82	0.0068250247	0.99317497
83	0.0014960748	0.9985039
84	0.017859945	0.9821401
85	0.015166782	0.9848332
86	0.0033235871	0.99667645
87	0.0056006117	0.99439937
88	0.088316046	0.9116839
89	0.0007873369	0.9992126
90	0.94713414	0.052865844
91	0.0010378931	0.99896204
92	0.09093901	0.909061
93	0.13395146	0.8660485
94	0.53626406	0.4637359
95	0.035713363	0.9642866
96	0.56278163	0.43721834
97	0.24367039	0.7563296
98	0.56042886	0.43957117
99	0.0028422233	0.9971578
100	0.056322247	0.9436777
101	0.1956281	0.8043719
102	0.5648176	0.43518236
103	0.545702	0.45429808
104	0.01185597	0.9881441
105	0.16783601	0.83216405
106	0.791625	0.20837499
107	0.086104915	0.9138951
108	0.008950814	0.9910492
109	0.004107422	0.9958925
110	0.10786305	0.8921369
111	0.3534451	0.6465549
112	0.09464895	0.90535104
113	0.036380928	0.9636191
114	0.0013737823	0.99862623
