# Supplementary material for: Evaluating deep learning-based melanoma classification using immunohistochemistry and routine histology: A three center study
Source: PLoS One. 2024 Jan 19;19(1):e0297146. doi: 10.1371/journal.pone.0297146 (PMC10798511; doi:10.1371/journal.pone.0297146)
Supplement: S5 Dataset — (ZIP) [file pone.0297146.s011.zip › minimal_dataset/tile_predictions/dresden/115528-S4_ind_ISlab_0.0.csv]

	0	1
0	0.79246795	0.20753202
1	0.87916434	0.12083571
2	0.8140619	0.1859381
3	0.8328405	0.16715945
4	0.9233248	0.07667524
5	0.8370488	0.16295113
6	0.833936	0.16606404
7	0.8912058	0.10879421
8	0.35043466	0.6495654
9	0.9736232	0.026376843
10	0.47500587	0.52499413
11	0.94154304	0.05845702
12	0.87389123	0.12610875
13	0.7831507	0.21684936
14	0.4883202	0.5116798
15	0.81981456	0.18018548
16	0.55591065	0.4440894
17	0.7289721	0.27102795
18	0.92561877	0.07438126
19	0.60212433	0.39787573
20	0.91906995	0.08093006
21	0.76094645	0.23905362
22	0.9480378	0.051962182
23	0.7629157	0.2370843
24	0.9531975	0.046802457
25	0.79090714	0.20909287
26	0.9016684	0.0983316
27	0.958431	0.041568995
28	0.91859657	0.08140344
29	0.77413297	0.22586702
30	0.85657233	0.1434277
31	0.8872778	0.112722225
32	0.72675353	0.2732464
33	0.5561157	0.4438843
34	0.9765836	0.023416378
35	0.4234307	0.57656926
36	0.6758994	0.3241006
37	0.7270622	0.27293774
38	0.9532808	0.046719234
39	0.8869404	0.11305953
40	0.5907906	0.40920937
41	0.91325134	0.08674871
42	0.64983565	0.35016435
43	0.98826164	0.011738337
44	0.7264122	0.2735878
45	0.9143894	0.08561069
46	0.53675896	0.46324104
47	0.97223806	0.027761972
48	0.6667594	0.3332407
49	0.7263655	0.27363443
50	0.54638964	0.4536103
51	0.96471447	0.035285573
52	0.3273668	0.6726332
53	0.9477392	0.05226084
54	0.7966671	0.20333296
55	0.64088595	0.35911405
56	0.8733772	0.1266228
57	0.632644	0.36735594
58	0.5297687	0.47023124
59	0.8823523	0.11764775
60	0.913589	0.08641104
61	0.84851724	0.15148276
62	0.5172622	0.4827378
63	0.67416877	0.32583117
64	0.92558354	0.074416466
65	0.85637105	0.14362895
66	0.9190077	0.08099226
67	0.8759768	0.12402323
68	0.8415353	0.15846473
69	0.92417955	0.075820416
70	0.53549194	0.46450806
71	0.88222194	0.11777809
72	0.5596304	0.44036958
73	0.9874308	0.012569138
74	0.7375128	0.26248723
75	0.62103	0.3789701
76	0.9194831	0.080516845
77	0.81348574	0.18651421
78	0.9194085	0.08059152
79	0.7817365	0.21826352
80	0.91729575	0.08270425
81	0.6762023	0.3237977
82	0.95728534	0.042714704
83	0.5147854	0.4852146
84	0.78680265	0.21319737
85	0.9045914	0.09540858
86	0.6896554	0.31034455
87	0.8419734	0.15802658
88	0.8407519	0.15924807
89	0.78307676	0.21692322
90	0.83377194	0.16622803
91	0.86294657	0.13705344
92	0.8257545	0.17424554
93	0.6069554	0.39304456
94	0.9823481	0.017651895
95	0.95684975	0.043150216
96	0.9805013	0.019498693
97	0.81023616	0.18976389
98	0.5868346	0.41316545
99	0.99535793	0.004642082
100	0.9578502	0.04214973
101	0.5862192	0.4137808
102	0.79865277	0.20134719
103	0.682718	0.31728202
104	0.5884549	0.41154516
105	0.9860352	0.013964815
106	0.9465312	0.053468864
107	0.9310935	0.06890644
108	0.53332245	0.46667755
109	0.5234973	0.47650275
110	0.5653338	0.4346662
111	0.8869933	0.11300671
112	0.95604354	0.04395647
113	0.85110384	0.14889613
114	0.82383853	0.17616145
115	0.6827588	0.31724116
116	0.9608368	0.03916322
117	0.6704009	0.3295991
118	0.9824086	0.01759138
119	0.9755249	0.024475066
120	0.61394304	0.38605693
121	0.81874204	0.18125798
122	0.6781957	0.3218043
123	0.9164552	0.08354476
124	0.7213666	0.27863342
125	0.88990456	0.11009548
126	0.7544563	0.24554366
127	0.94760555	0.05239443
128	0.27289683	0.7271032
129	0.76775396	0.23224604
130	0.4083415	0.59165853
131	0.44480225	0.5551977
132	0.86545235	0.13454767
133	0.96545637	0.034543686
134	0.88168585	0.118314154
135	0.71802944	0.28197056
136	0.7143812	0.28561878
137	0.42488632	0.57511365
138	0.84279066	0.15720932
139	0.83794993	0.1620501
140	0.89656955	0.10343039
141	0.879064	0.12093603
142	0.87438416	0.12561582
143	0.6466654	0.35333467
144	0.6188836	0.38111642
145	0.9813395	0.018660506
146	0.79352194	0.20647798
147	0.6439578	0.35604215
148	0.47719347	0.5228065
149	0.91754353	0.08245647
150	0.9000388	0.09996128
151	0.8696215	0.13037854
152	0.78535634	0.21464367
153	0.20791873	0.7920813
154	0.9469244	0.053075615
155	0.8019223	0.19807768
156	0.31449535	0.6855046
157	0.84973437	0.15026568
158	0.9312893	0.06871068
159	0.7042385	0.29576147
160	0.88544077	0.11455925
161	0.7793869	0.22061315
162	0.96016186	0.03983806
163	0.9372092	0.062790856
164	0.35481095	0.6451891
165	0.82645327	0.17354675
166	0.98203045	0.0179696
167	0.89672637	0.103273615
