# Supplementary material for: Evaluating deep learning-based melanoma classification using immunohistochemistry and routine histology: A three center study
Source: PLoS One. 2024 Jan 19;19(1):e0297146. doi: 10.1371/journal.pone.0297146 (PMC10798511; doi:10.1371/journal.pone.0297146)
Supplement: S5 Dataset — (ZIP) [file pone.0297146.s011.zip › minimal_dataset/tile_predictions/dresden/795437-S4_ind_ISlab_1.0.csv]

	0	1
0	0.03900278	0.9609972
1	0.48036766	0.51963234
2	0.007348866	0.99265116
3	0.060661364	0.9393387
4	0.0024894269	0.99751055
5	0.3387088	0.66129124
6	0.07928144	0.92071855
7	0.07546336	0.9245366
8	0.0082456	0.9917544
9	0.15383562	0.8461644
