# Supplementary material for: Evaluating deep learning-based melanoma classification using immunohistochemistry and routine histology: A three center study
Source: PLoS One. 2024 Jan 19;19(1):e0297146. doi: 10.1371/journal.pone.0297146 (PMC10798511; doi:10.1371/journal.pone.0297146)
Supplement: S5 Dataset — (ZIP) [file pone.0297146.s011.zip › minimal_dataset/tile_predictions/dresden/697339-S4_ind_ISlab_1.0.csv]

	0	1
0	0.16551064	0.83448935
1	0.01605061	0.98394936
2	0.0015364	0.99846363
3	0.012086964	0.9879131
4	0.016378418	0.98362154
5	0.010186346	0.9898136
6	0.23723164	0.7627683
7	0.42462564	0.57537436
8	0.01949358	0.9805064
9	0.12053575	0.87946427
10	0.011209287	0.98879075
11	0.07283933	0.92716074
12	0.004029105	0.9959709
13	0.014923359	0.9850766
