# Supplementary material for: Evaluating deep learning-based melanoma classification using immunohistochemistry and routine histology: A three center study
Source: PLoS One. 2024 Jan 19;19(1):e0297146. doi: 10.1371/journal.pone.0297146 (PMC10798511; doi:10.1371/journal.pone.0297146)
Supplement: S5 Dataset — (ZIP) [file pone.0297146.s011.zip › minimal_dataset/tile_predictions/dresden/118092-S4_ind_ISlab_0.0.csv]

	0	1
0	0.8231306	0.17686935
1	0.1049643	0.8950356
2	0.8086124	0.19138756
3	0.9220053	0.07799471
4	0.97087955	0.02912047
5	0.9687381	0.031261984
6	0.59446925	0.40553078
7	0.17957622	0.8204237
8	0.81239194	0.18760805
9	0.9353141	0.06468583
10	0.7600186	0.2399814
11	0.8877077	0.11229233
12	0.9745369	0.025463047
13	0.68144274	0.31855723
14	0.7933063	0.20669375
15	0.9638532	0.036146812
16	0.5735714	0.42642862
17	0.09045774	0.90954226
18	0.8659758	0.13402417
19	0.60662097	0.39337903
20	0.7500833	0.24991661
21	0.99412006	0.0058799568
22	0.77019614	0.22980392
23	0.9900333	0.009966636
24	0.96822506	0.031774916
25	0.84473646	0.1552635
26	0.96715176	0.03284821
27	0.733037	0.266963
28	0.48102793	0.51897204
29	0.29109555	0.70890445
30	0.55180377	0.44819623
31	0.8146882	0.18531187
32	0.60936546	0.39063454
33	0.953864	0.046136044
34	0.42657545	0.5734245
35	0.96346927	0.036530722
36	0.9742852	0.025714872
37	0.980491	0.019509025
38	0.9744898	0.025510214
39	0.34784108	0.6521589
40	0.75885606	0.24114396
41	0.9848223	0.015177698
42	0.80930257	0.19069746
43	0.8265256	0.17347436
44	0.976107	0.02389301
45	0.86479837	0.13520171
46	0.20532379	0.79467624
47	0.9789772	0.021022787
