# Supplementary material for: Evaluating deep learning-based melanoma classification using immunohistochemistry and routine histology: A three center study
Source: PLoS One. 2024 Jan 19;19(1):e0297146. doi: 10.1371/journal.pone.0297146 (PMC10798511; doi:10.1371/journal.pone.0297146)
Supplement: S5 Dataset — (ZIP) [file pone.0297146.s011.zip › minimal_dataset/tile_predictions/dresden/752609-1-S4_ind_ISlab_1.0.csv]

	0	1
0	0.15248147	0.84751856
1	0.091738805	0.90826124
2	0.23730734	0.7626927
3	0.48914313	0.51085687
4	0.31811142	0.6818886
5	0.02388636	0.9761136
6	0.2831995	0.7168006
7	0.018189548	0.98181045
8	0.16109434	0.8389057
9	0.06612494	0.933875
10	0.4312991	0.5687009
11	0.36866018	0.6313398
12	0.30844983	0.6915502
13	0.80014455	0.19985546
14	0.1178413	0.88215876
15	0.033740886	0.9662592
16	0.45381364	0.5461864
17	0.05808136	0.9419187
18	0.034882545	0.96511745
19	0.17348151	0.8265185
20	0.44382662	0.5561733
21	0.16401194	0.8359881
22	0.34284943	0.6571505
23	0.2736528	0.7263472
24	0.21345203	0.78654796
25	0.059313077	0.94068694
26	0.10322064	0.89677936
27	0.3460024	0.65399766
28	0.05188385	0.9481161
29	0.22199439	0.77800566
30	0.06461022	0.93538976
31	0.41207358	0.5879264
32	0.19202	0.80797994
33	0.082437314	0.9175627
34	0.14427876	0.85572124
35	0.57347894	0.4265211
36	0.04160789	0.95839214
37	0.015432679	0.9845673
38	0.15430637	0.84569365
39	0.21410853	0.7858915
40	0.4248081	0.5751919
41	0.426614	0.5733861
42	0.13926938	0.8607306
43	0.23264936	0.7673506
44	0.81671757	0.18328242
45	0.017139846	0.98286015
46	0.11569572	0.8843043
47	0.07194583	0.92805415
48	0.061517872	0.9384821
49	0.076375104	0.92362493
50	0.028438646	0.9715613
51	0.6502948	0.34970525
52	0.41341782	0.58658224
53	0.13882348	0.8611765
54	0.060033567	0.9399664
55	0.18438481	0.8156152
56	0.286253	0.713747
57	0.102037616	0.89796233
58	0.12979543	0.8702045
59	0.59957147	0.40042856
60	0.0928937	0.9071063
61	0.09176481	0.90823513
62	0.36274195	0.6372581
63	0.15692793	0.84307206
64	0.02676868	0.9732314
65	0.1909459	0.80905414
66	0.49139217	0.50860786
67	0.1987922	0.8012078
68	0.5989709	0.40102905
69	0.2701656	0.72983444
70	0.04411078	0.95588917
71	0.026394045	0.97360593
72	0.0551878	0.94481224
73	0.12983388	0.87016606
74	0.23859642	0.7614035
75	0.14625293	0.85374707
76	0.21907145	0.78092855
77	0.21191339	0.7880866
78	0.26578385	0.73421615
79	0.1476755	0.8523245
80	0.18302932	0.8169707
81	0.24490564	0.7550944
82	0.25771585	0.7422841
83	0.20351721	0.7964828
84	0.073351026	0.9266489
85	0.25770965	0.7422903
86	0.2558662	0.74413383
87	0.11103001	0.88897
88	0.3339361	0.6660639
89	0.2590812	0.74091876
90	0.16473965	0.83526033
91	0.07046036	0.9295396
92	0.20532992	0.79467005
93	0.24000849	0.7599915
94	0.058190573	0.9418094
95	0.06176083	0.9382392
96	0.07529169	0.9247083
97	0.14933349	0.8506665
98	0.368461	0.63153905
99	0.24584469	0.7541553
100	0.12849183	0.8715082
101	0.29491827	0.7050817
102	0.18943533	0.81056464
103	0.36811203	0.6318879
104	0.20437829	0.7956217
105	0.18991333	0.81008667
106	0.1334828	0.86651725
107	0.10590012	0.8940999
108	0.059686262	0.9403137
109	0.49918786	0.5008121
110	0.437361	0.562639
111	0.103677146	0.8963228
112	0.03469556	0.9653045
113	0.25549564	0.7445044
114	0.12830752	0.8716925
115	0.36188102	0.63811904
116	0.13818727	0.8618127
117	0.011371064	0.98862886
118	0.22200425	0.7779957
119	0.09054735	0.9094526
120	0.26818967	0.73181033
121	0.17033394	0.829666
122	0.15986644	0.8401336
123	0.08161181	0.9183882
124	0.038274623	0.96172535
125	0.08501904	0.914981
126	0.08695195	0.913048
127	0.058497872	0.94150215
128	0.07073031	0.92926973
129	0.33393192	0.6660681
130	0.036829453	0.9631706
131	0.10589777	0.8941022
132	0.26852113	0.73147887
133	0.13189186	0.86810815
134	0.5577322	0.4422678
135	0.3937414	0.60625863
136	0.46201527	0.5379847
137	0.38304964	0.6169504
138	0.38867566	0.61132437
139	0.38406435	0.6159356
140	0.5711523	0.42884764
141	0.42588583	0.5741142
142	0.030749165	0.9692508
143	0.0627761	0.93722385
144	0.73985237	0.26014766
145	0.07616595	0.923834
146	0.17774971	0.82225025
147	0.20921943	0.79078054
148	0.10077618	0.8992238
149	0.13503043	0.86496955
150	0.011115837	0.9888841
151	0.094046004	0.90595406
152	0.2535861	0.7464139
153	0.07244502	0.927555
154	0.15199979	0.8480002
155	0.2418376	0.7581624
156	0.22113425	0.7788657
157	0.14353721	0.85646284
158	0.20926785	0.79073215
159	0.17432766	0.8256723
160	0.21988338	0.7801166
161	0.25021955	0.7497804
162	0.20877267	0.79122734
163	0.10800081	0.8919991
164	0.122316934	0.8776831
