# Supplementary material for: Evaluating deep learning-based melanoma classification using immunohistochemistry and routine histology: A three center study
Source: PLoS One. 2024 Jan 19;19(1):e0297146. doi: 10.1371/journal.pone.0297146 (PMC10798511; doi:10.1371/journal.pone.0297146)
Supplement: S5 Dataset — (ZIP) [file pone.0297146.s011.zip › minimal_dataset/tile_predictions/dresden/823353-S4_ind_ISlab_0.0.csv]

	0	1
0	0.9836224	0.016377594
1	0.9862446	0.013755434
2	0.9242054	0.07579459
3	0.4711751	0.5288249
4	0.7338717	0.26612827
5	0.9142285	0.08577149
6	0.27304596	0.72695404
7	0.5678337	0.43216625
8	0.9715939	0.028406024
9	0.8013809	0.19861917
10	0.8121071	0.18789288
11	0.9294383	0.07056176
