# Supplementary material for: Evaluating deep learning-based melanoma classification using immunohistochemistry and routine histology: A three center study
Source: PLoS One. 2024 Jan 19;19(1):e0297146. doi: 10.1371/journal.pone.0297146 (PMC10798511; doi:10.1371/journal.pone.0297146)
Supplement: S5 Dataset — (ZIP) [file pone.0297146.s011.zip › minimal_dataset/tile_predictions/dresden/737229-1-S4_ind_ISlab_0.0.csv]

	0	1
0	0.2808865	0.7191135
1	0.7982357	0.20176429
2	0.22789612	0.7721039
3	0.08911186	0.9108882
4	0.72712725	0.2728728
5	0.09692111	0.9030789
6	0.6289016	0.37109837
7	0.7094012	0.29059878
8	0.7485881	0.25141186
9	0.43011767	0.5698823
10	0.37802163	0.6219784
11	0.628904	0.37109601
12	0.10431014	0.8956899
13	0.9616439	0.038356114
14	0.41328567	0.5867143
15	0.56273913	0.43726084
16	0.39409465	0.60590535
17	0.55078703	0.44921297
18	0.8422845	0.15771544
19	0.053214516	0.94678545
20	0.12942289	0.87057716
21	0.741118	0.25888202
22	0.89641476	0.103585206
23	0.427919	0.572081
24	0.3302151	0.6697849
25	0.048747838	0.9512522
26	0.563727	0.43627295
27	0.7897267	0.21027331
28	0.3560986	0.6439014
29	0.26087993	0.73912007
30	0.34255782	0.6574422
31	0.82092756	0.17907244
32	0.06264774	0.93735224
33	0.46902567	0.53097427
34	0.89995855	0.10004151
35	0.58462334	0.4153767
36	0.2639399	0.73606014
37	0.5835614	0.41643858
38	0.0385362	0.96146375
39	0.07190833	0.9280916
40	0.04125258	0.95874745
41	0.3687053	0.63129467
42	0.34890205	0.65109795
43	0.30360723	0.6963928
44	0.40984625	0.59015375
45	0.6499096	0.35009035
46	0.021085156	0.97891486
47	0.525999	0.474001
48	0.39996535	0.60003465
49	0.11402405	0.88597596
50	0.67757297	0.32242706
51	0.11071662	0.88928336
52	0.5751526	0.42484745
53	0.43613923	0.5638607
54	0.12235424	0.87764573
55	0.41810635	0.5818937
