# Supplementary material for: Evaluating deep learning-based melanoma classification using immunohistochemistry and routine histology: A three center study
Source: PLoS One. 2024 Jan 19;19(1):e0297146. doi: 10.1371/journal.pone.0297146 (PMC10798511; doi:10.1371/journal.pone.0297146)
Supplement: S5 Dataset — (ZIP) [file pone.0297146.s011.zip › minimal_dataset/tile_predictions/dresden/737569-S4_ind_ISlab_1.0.csv]

	0	1
0	0.014769046	0.9852309
1	0.09698014	0.90301985
2	0.0038324413	0.9961675
3	0.11558866	0.88441133
4	0.002540183	0.9974598
5	0.18830153	0.81169844
6	0.01703218	0.9829678
7	0.00029130286	0.9997087
8	0.2682335	0.73176646
9	0.0012127289	0.99878734
10	0.16531652	0.8346835
11	0.037732817	0.96226716
12	0.028153041	0.971847
13	0.07569899	0.9243011
14	0.20304157	0.7969585
15	0.04175253	0.95824754
16	0.011831265	0.9881688
17	0.0017179988	0.9982821
18	0.01512962	0.9848704
19	0.016570209	0.9834298
20	0.008727953	0.99127203
21	0.29143003	0.70857
22	0.18629962	0.8137004
23	0.005908578	0.99409145
24	0.032046184	0.9679538
25	0.0055790893	0.99442095
26	0.015062608	0.98493737
27	0.0011536507	0.9988463
28	0.10695812	0.8930419
29	0.05939734	0.94060266
30	0.00417613	0.99582386
31	0.10567471	0.8943253
32	0.001258354	0.9987417
33	0.069211625	0.93078834
34	0.0458265	0.9541735
35	0.051558282	0.9484417
36	0.030033415	0.96996665
37	0.22892882	0.77107114
38	0.09768444	0.9023156
39	0.012484955	0.9875151
40	0.0069927243	0.9930073
41	0.00797509	0.9920249
42	0.05568338	0.9443166
43	0.3965912	0.60340875
44	0.4451315	0.55486846
45	0.0150781805	0.9849219
46	0.035012014	0.964988
47	0.4636609	0.53633904
48	0.0024056837	0.9975943
49	0.22382869	0.7761713
50	0.004418183	0.9955818
51	0.35703656	0.64296347
52	0.02435276	0.9756472
53	0.07693689	0.9230631
54	0.45217174	0.54782826
55	0.005634519	0.99436545
56	0.17616232	0.8238377
57	0.002946995	0.997053
58	0.03359346	0.9664066
59	0.007497604	0.99250233
60	0.004804636	0.9951953
61	0.006277064	0.993723
62	0.006124427	0.99387556
63	0.06721612	0.93278396
64	0.6057345	0.39426547
65	0.036849964	0.96315
66	0.0043227174	0.9956773
67	0.006138567	0.99386144
68	0.014240374	0.98575956
69	0.24634619	0.75365376
70	0.011943366	0.98805666
71	0.038786512	0.96121347
72	0.080577314	0.91942275
73	0.0060875686	0.99391246
74	0.018592034	0.98140794
75	0.18826306	0.81173694
76	0.006175588	0.9938245
77	0.0012523487	0.9987476
78	0.28381634	0.7161836
79	0.0012149018	0.9987851
80	0.26582226	0.73417777
81	0.4576941	0.5423059
82	0.0058250045	0.994175
83	0.058029447	0.9419706
84	0.01192422	0.98807573
85	0.004668004	0.99533194
86	0.0105586015	0.9894414
87	0.0074313795	0.99256855
88	0.007804981	0.992195
89	0.011532409	0.9884675
90	0.002852286	0.99714774
91	0.02004778	0.9799523
92	0.004807975	0.99519205
93	0.05307089	0.9469291
94	0.02975252	0.97024745
95	0.34041157	0.6595884
96	0.0058416026	0.9941584
97	0.015347611	0.98465234
98	0.2030984	0.79690164
99	0.62278205	0.37721792
100	0.17192852	0.82807153
101	0.025643798	0.97435623
102	0.013214923	0.9867851
103	0.00034239332	0.99965763
104	0.14845584	0.85154414
105	0.030877981	0.96912205
106	0.22385393	0.7761461
107	0.14793766	0.8520623
108	0.38720208	0.6127979
109	0.036806777	0.96319324
110	0.18287243	0.8171276
111	0.01640357	0.98359644
112	0.054551274	0.9454487
113	0.09735079	0.9026492
114	0.0014699391	0.99853003
115	0.022547757	0.9774523
116	0.005029452	0.9949706
117	0.015826203	0.9841738
118	0.0005711101	0.9994288
119	0.62372124	0.3762788
120	0.0097253835	0.99027455
121	0.0013918364	0.9986082
122	0.3253527	0.6746473
