# Supplementary material for: Evaluating deep learning-based melanoma classification using immunohistochemistry and routine histology: A three center study
Source: PLoS One. 2024 Jan 19;19(1):e0297146. doi: 10.1371/journal.pone.0297146 (PMC10798511; doi:10.1371/journal.pone.0297146)
Supplement: S5 Dataset — (ZIP) [file pone.0297146.s011.zip › minimal_dataset/tile_predictions/dresden/720107-S4_ind_ISlab_1.0.csv]

	0	1
0	0.8534785	0.14652151
1	0.034480907	0.96551913
2	0.8442726	0.15572736
3	0.7119311	0.2880689
4	0.7091293	0.2908707
5	0.85702634	0.14297363
6	0.11361921	0.88638085
7	0.79330677	0.2066932
8	0.5388211	0.4611789
9	0.038673673	0.96132624
10	0.075932726	0.9240673
11	0.48325127	0.5167488
12	0.4429362	0.5570638
13	0.6978917	0.3021083
14	0.12861237	0.8713876
15	0.70239824	0.2976018
16	0.16884607	0.8311539
17	0.00071739854	0.99928266
18	0.923626	0.07637396
19	0.044853836	0.95514613
20	0.66806024	0.33193973
21	0.0084181465	0.99158186
22	0.7483395	0.25166053
23	0.18884698	0.81115305
24	0.88092154	0.119078495
25	0.87056226	0.12943779
26	0.1717723	0.8282277
27	0.9533404	0.046659652
28	0.0007151077	0.9992849
29	0.043032933	0.9569671
30	0.5343948	0.4656052
31	0.94077486	0.059225168
32	0.8945516	0.10544846
33	0.0354511	0.96454895
34	0.16142024	0.8385798
35	0.0009998407	0.99900013
36	0.8690218	0.1309782
37	0.035577826	0.9644222
38	0.0096800625	0.9903199
39	0.6003265	0.39967352
40	0.30546626	0.69453377
41	0.94491714	0.05508279
42	0.040967297	0.95903265
43	0.007172032	0.99282795
44	0.87242484	0.12757522
45	0.9476819	0.05231815
46	0.55764544	0.4423546
47	0.8980651	0.10193484
48	0.08485908	0.9151409
49	0.12652309	0.873477
50	0.91057426	0.089425705
51	0.0012042876	0.99879575
52	0.7694952	0.23050481
53	0.65571636	0.34428367
54	0.012089321	0.9879106
55	0.68562937	0.3143706
56	0.060229823	0.9397702
57	0.017827017	0.982173
58	0.39683935	0.6031607
59	0.004562212	0.9954378
60	0.9630149	0.03698513
61	0.004154537	0.9958455
62	0.0590217	0.9409783
63	0.78992385	0.21007618
64	0.8063263	0.19367371
65	0.9596151	0.040384836
66	0.87537074	0.12462925
67	0.0037042706	0.99629575
68	0.035293788	0.96470624
69	0.9628867	0.03711331
70	0.09465896	0.9053411
71	0.35152444	0.6484755
72	0.93442345	0.065576546
73	0.97905344	0.020946562
74	0.841715	0.158285
75	0.9459324	0.05406757
76	0.07351909	0.9264809
77	0.92083025	0.079169765
78	0.044422697	0.9555773
79	0.9523357	0.047664266
80	0.8204816	0.17951842
81	0.90929794	0.09070205
82	0.9794978	0.02050219
83	0.050521854	0.94947815
84	0.08260262	0.9173974
85	0.59918475	0.40081525
86	0.6550968	0.3449031
87	0.026188312	0.97381175
88	0.85716945	0.1428306
89	0.8805709	0.11942913
90	0.9494823	0.05051767
91	0.40165007	0.5983499
92	0.9540596	0.045940377
93	0.22988045	0.77011955
94	0.7663571	0.23364282
95	0.9265312	0.07346877
96	0.20683852	0.79316145
97	0.0020088484	0.9979912
98	0.18989356	0.8101064
99	0.016057812	0.9839422
100	0.65740514	0.3425948
101	0.6535048	0.3464952
102	0.33945435	0.6605457
103	0.43032613	0.56967384
104	0.9708873	0.02911276
105	0.95272917	0.047270786
106	0.0004288682	0.99957114
107	0.75588596	0.244114
108	0.011516581	0.98848337
109	0.97244567	0.027554318
110	0.8859326	0.1140674
111	0.0005003013	0.9994997
112	0.022103429	0.9778966
113	0.08036857	0.9196315
114	0.0008448166	0.99915516
115	0.23477918	0.7652208
116	0.8809584	0.11904166
117	0.70796686	0.29203317
118	0.76783663	0.2321634
119	0.18576896	0.81423104
